# Supplementary material for: Evaluation of strategies for evidence-driven genome annotation using long-read RNA-seq
Source: Genome Res. 2025 Apr;35(4):1053–64. doi: 10.1101/gr.279864.124 (PMC12047274; doi:10.1101/gr.279864.124)
Supplement: Supplement 2 [file Supplemental_Code.zip]

Archive with 344 entries (258 files):
- Supplemental_Code/
- Supplemental_Code/lr_evidence_driven-main/
- Supplemental_Code/lr_evidence_driven-main/.gitignore
- Supplemental_Code/lr_evidence_driven-main/AUGUSTUS/
- Supplemental_Code/lr_evidence_driven-main/AUGUSTUS/autosubsets.py
- Supplemental_Code/lr_evidence_driven-main/AUGUSTUS/characterize_predictions.py
- Supplemental_Code/lr_evidence_driven-main/AUGUSTUS/generate_subsets.py
- Supplemental_Code/lr_evidence_driven-main/AUGUSTUS/gtf2Augustus.sbatch
- Supplemental_Code/lr_evidence_driven-main/AUGUSTUS/gtf2Augustus_WTC11.sbatch
- Supplemental_Code/lr_evidence_driven-main/AUGUSTUS/modify_SC_freq.py
- Supplemental_Code/lr_evidence_driven-main/AUGUSTUS/plots.R
- Supplemental_Code/lr_evidence_driven-main/BUSCO/
- Supplemental_Code/lr_evidence_driven-main/BUSCO/busco_complete_aa.py
- Supplemental_Code/lr_evidence_driven-main/BUSCO/concatenateGFF.py
- Supplemental_Code/lr_evidence_driven-main/BUSCO/prepareBUSCO.sbatch
- Supplemental_Code/lr_evidence_driven-main/compareHints_utr.sbatch
- Supplemental_Code/lr_evidence_driven-main/filters/
- Supplemental_Code/lr_evidence_driven-main/filters/filterClassification.R
- Supplemental_Code/lr_evidence_driven-main/filters/filter_gtf.py
- Supplemental_Code/lr_evidence_driven-main/filters/filter_sam.py
- Supplemental_Code/lr_evidence_driven-main/FLAIR/
- Supplemental_Code/lr_evidence_driven-main/FLAIR/collapseSJ.py
- Supplemental_Code/lr_evidence_driven-main/FLAIR/count_rename.py
- Supplemental_Code/lr_evidence_driven-main/FLAIR/run_collapseSJ.sbatch
- Supplemental_Code/lr_evidence_driven-main/hints/
- Supplemental_Code/lr_evidence_driven-main/hints/compareHints.sbatch
- Supplemental_Code/lr_evidence_driven-main/hints/compareHints_transcript.sbatch
- Supplemental_Code/lr_evidence_driven-main/hints/gtf2hints.sbatch
- Supplemental_Code/lr_evidence_driven-main/hints/predict_with_hints.sbatch
- Supplemental_Code/lr_evidence_driven-main/hints/predict_wo_hints.sbatch
- Supplemental_Code/lr_evidence_driven-main/hints/split_predictions.py
- Supplemental_Code/lr_evidence_driven-main/long_reads/
- Supplemental_Code/lr_evidence_driven-main/long_reads/bed2gtf.py
- Supplemental_Code/lr_evidence_driven-main/long_reads/class2GB.sbatch
- Supplemental_Code/lr_evidence_driven-main/long_reads/class2GB_WTC11.sbatch
- Supplemental_Code/lr_evidence_driven-main/long_reads/lr_pipelines/
- Supplemental_Code/lr_evidence_driven-main/long_reads/lr_pipelines/blastDB.sbatch
- Supplemental_Code/lr_evidence_driven-main/long_reads/lr_pipelines/flair.sbatch
- Supplemental_Code/lr_evidence_driven-main/long_reads/lr_pipelines/isoseq.sbatch
- Supplemental_Code/lr_evidence_driven-main/long_reads/lr_pipelines/README.txt
- Supplemental_Code/lr_evidence_driven-main/long_reads/lr_pipelines/short_reads.sbatch
- Supplemental_Code/lr_evidence_driven-main/long_reads/lr_pipelines/SQANTI3.sbatch
- Supplemental_Code/lr_evidence_driven-main/long_reads/WTC11_UJC_analysis/
- Supplemental_Code/lr_evidence_driven-main/long_reads/WTC11_UJC_analysis/1_split_ONT.sbatch
- Supplemental_Code/lr_evidence_driven-main/long_reads/WTC11_UJC_analysis/2_sqanti3_ONT.sbatch
- Supplemental_Code/lr_evidence_driven-main/long_reads/WTC11_UJC_analysis/3_split_PB.sbatch
- Supplemental_Code/lr_evidence_driven-main/long_reads/WTC11_UJC_analysis/4_sqanti3_PB.sbatch
- Supplemental_Code/lr_evidence_driven-main/long_reads/WTC11_UJC_analysis/5_combine_SQ_outs.sbatch
- Supplemental_Code/lr_evidence_driven-main/long_reads/WTC11_UJC_analysis/6_gtf2UJC.sh
- Supplemental_Code/lr_evidence_driven-main/long_reads/WTC11_UJC_analysis/7_UJCclass.sh
- Supplemental_Code/lr_evidence_driven-main/long_reads/WTC11_UJC_analysis/8_UJC_summary.sh
- Supplemental_Code/lr_evidence_driven-main/Manatee_annotaion/
- Supplemental_Code/lr_evidence_driven-main/Manatee_annotaion/manatee_gge_busco_sqanti_isoforms.aa.gz
- Supplemental_Code/lr_evidence_driven-main/Manatee_annotaion/manatee_gge_busco_sqanti_isoforms.gtf.gz
- Supplemental_Code/lr_evidence_driven-main/Manatee_annotaion/manatee_gge_final_hints_file.gff.gz
- Supplemental_Code/lr_evidence_driven-main/Manatee_annotaion/README
- Supplemental_Code/lr_evidence_driven-main/Manatee_comparisons/
- Supplemental_Code/lr_evidence_driven-main/Manatee_comparisons/01_run_SQANTI/
- Supplemental_Code/lr_evidence_driven-main/Manatee_comparisons/01_run_SQANTI/input_sqanti_qc3_SRj
- Supplemental_Code/lr_evidence_driven-main/Manatee_comparisons/01_run_SQANTI/sqanti3_qc_SRj.sbatch
- Supplemental_Code/lr_evidence_driven-main/Manatee_comparisons/02_compare_ends/
- Supplemental_Code/lr_evidence_driven-main/Manatee_comparisons/02_compare_ends/01_shorter_end_TriMan.py
- Supplemental_Code/lr_evidence_driven-main/Manatee_comparisons/02_compare_ends/02_validate_ends.sbatch
- Supplemental_Code/lr_evidence_driven-main/Manatee_comparisons/02_compare_ends/03_check_dist_ends.R
- Supplemental_Code/lr_evidence_driven-main/Manatee_comparisons/03_fusion_loci/
- Supplemental_Code/lr_evidence_driven-main/Manatee_comparisons/03_fusion_loci/01_characterize_fusion.sbatch
- Supplemental_Code/lr_evidence_driven-main/Manatee_comparisons/03_fusion_loci/02_fusion.R
- Supplemental_Code/lr_evidence_driven-main/manatee_reference/
- Supplemental_Code/lr_evidence_driven-main/manatee_reference/fusion_genes/
- Supplemental_Code/lr_evidence_driven-main/manatee_reference/fusion_genes/analize_fusion/
- Supplemental_Code/lr_evidence_driven-main/manatee_reference/fusion_genes/analize_fusion/analysis/
- Supplemental_Code/lr_evidence_driven-main/manatee_reference/fusion_genes/analize_fusion/analysis/first_analysis/
- Supplemental_Code/lr_evidence_driven-main/manatee_reference/fusion_genes/analize_fusion/analysis/first_analysis/get_fusion_class_extended.py
- Supplemental_Code/lr_evidence_driven-main/manatee_reference/fusion_genes/analize_fusion/analysis/first_analysis/get_number_hits.py
- Supplemental_Code/lr_evidence_driven-main/manatee_reference/fusion_genes/analize_fusion/blast/
- Supplemental_Code/lr_evidence_driven-main/manatee_reference/fusion_genes/analize_fusion/blast/create_db/
- Supplemental_Code/lr_evidence_driven-main/manatee_reference/fusion_genes/analize_fusion/blast/create_db/create_db.sbatch
- Supplemental_Code/lr_evidence_driven-main/manatee_reference/fusion_genes/analize_fusion/blast/create_db/input_create_db
- Supplemental_Code/lr_evidence_driven-main/manatee_reference/fusion_genes/analize_fusion/blast/create_fasta_file/
- Supplemental_Code/lr_evidence_driven-main/manatee_reference/fusion_genes/analize_fusion/blast/create_fasta_file/get_fasta_isoforms_more_uniprot_hits.py
- Supplemental_Code/lr_evidence_driven-main/manatee_reference/fusion_genes/analize_fusion/blast/create_fasta_file/get_sup_fusion_reduced.py
- Supplemental_Code/lr_evidence_driven-main/manatee_reference/fusion_genes/analize_fusion/blast/first_analysis/
- Supplemental_Code/lr_evidence_driven-main/manatee_reference/fusion_genes/analize_fusion/blast/first_analysis/blast_query_table.sbatch
- Supplemental_Code/lr_evidence_driven-main/manatee_reference/fusion_genes/analize_fusion/blast/first_analysis/input_blast_query
- Supplemental_Code/lr_evidence_driven-main/manatee_reference/fusion_genes/analize_fusion/blast/second_analysis/
- Supplemental_Code/lr_evidence_driven-main/manatee_reference/fusion_genes/analize_fusion/blast/second_analysis/blast_query_table.sbatch
- Supplemental_Code/lr_evidence_driven-main/manatee_reference/fusion_genes/analize_fusion/blast/second_analysis/input_blast_query
- Supplemental_Code/lr_evidence_driven-main/manatee_reference/fusion_genes/analize_fusion/fusion_types/
- Supplemental_Code/lr_evidence_driven-main/manatee_reference/fusion_genes/analize_fusion/fusion_types/get_type_fusion.py
- Supplemental_Code/lr_evidence_driven-main/manatee_reference/fusion_genes/hints_vs_sup_fusion/
- Supplemental_Code/lr_evidence_driven-main/manatee_reference/fusion_genes/hints_vs_sup_fusion/preparing_gtfs/
- Supplemental_Code/lr_evidence_driven-main/manatee_reference/fusion_genes/hints_vs_sup_fusion/preparing_gtfs/get_filtered_gtf_supported_fusions.py
- Supplemental_Code/lr_evidence_driven-main/manatee_reference/fusion_genes/hints_vs_sup_fusion/preparing_gtfs/get_hints_gtf.py
- Supplemental_Code/lr_evidence_driven-main/manatee_reference/fusion_genes/sup_fusion_vs_no_fusion/
- Supplemental_Code/lr_evidence_driven-main/manatee_reference/fusion_genes/sup_fusion_vs_no_fusion/get_sup_fusion_vs_no_fusion.py
- Supplemental_Code/lr_evidence_driven-main/manatee_reference/manatee_liftover/
- Supplemental_Code/lr_evidence_driven-main/manatee_reference/manatee_liftover/bam_to_gff/
- Supplemental_Code/lr_evidence_driven-main/manatee_reference/manatee_liftover/bam_to_gff/bam2gff.sbatch
- Supplemental_Code/lr_evidence_driven-main/manatee_reference/manatee_liftover/bam_to_gff/input_bam2gff
- Supplemental_Code/lr_evidence_driven-main/manatee_reference/manatee_liftover/final_gft_file/
- Supplemental_Code/lr_evidence_driven-main/manatee_reference/manatee_liftover/final_gft_file/get_final_gtf.sbatch
- Supplemental_Code/lr_evidence_driven-main/manatee_reference/manatee_liftover/final_gft_file/get_gtf_genes.py
- Supplemental_Code/lr_evidence_driven-main/manatee_reference/manatee_liftover/final_gft_file/get_gtf_ncbi_only_cds_prot_id.py
- Supplemental_Code/lr_evidence_driven-main/manatee_reference/manatee_liftover/mapping/
- Supplemental_Code/lr_evidence_driven-main/manatee_reference/manatee_liftover/mapping/get_primary_align.sbatch
- Supplemental_Code/lr_evidence_driven-main/manatee_reference/manatee_liftover/mapping/input_mapping
- Supplemental_Code/lr_evidence_driven-main/manatee_reference/manatee_liftover/mapping/input_pr_align
- Supplemental_Code/lr_evidence_driven-main/manatee_reference/manatee_liftover/mapping/mapping_minimap2.sbatch
- Supplemental_Code/lr_evidence_driven-main/manatee_reference/novel_genes/
- Supplemental_Code/lr_evidence_driven-main/manatee_reference/novel_genes/cufflinks/
- Supplemental_Code/lr_evidence_driven-main/manatee_reference/novel_genes/cufflinks/cufflinks_comparison.sbatch
- Supplemental_Code/lr_evidence_driven-main/manatee_reference/novel_genes/cufflinks/input_cufflinks_lrb_input
- Supplemental_Code/lr_evidence_driven-main/manatee_reference/novel_genes/cufflinks/input_cufflinks_ref_input
- Supplemental_Code/lr_evidence_driven-main/manatee_reference/novel_genes/lrb_ng/
- Supplemental_Code/lr_evidence_driven-main/manatee_reference/novel_genes/lrb_ng/blast_query_table.sbatch
- Supplemental_Code/lr_evidence_driven-main/manatee_reference/novel_genes/lrb_ng/get_proteins_as.py
- Supplemental_Code/lr_evidence_driven-main/manatee_reference/novel_genes/lrb_ng/get_proteins_intergenic.py
- Supplemental_Code/lr_evidence_driven-main/manatee_reference/novel_genes/lrb_ng/input_blast_query_as
- Supplemental_Code/lr_evidence_driven-main/manatee_reference/novel_genes/lrb_ng/input_blast_query_intergenic
- Supplemental_Code/lr_evidence_driven-main/manatee_reference/novel_genes/ref_ng/
- Supplemental_Code/lr_evidence_driven-main/manatee_reference/novel_genes/ref_ng/blast_query_table.sbatch
- Supplemental_Code/lr_evidence_driven-main/manatee_reference/novel_genes/ref_ng/get_proteins_as.py
- Supplemental_Code/lr_evidence_driven-main/manatee_reference/novel_genes/ref_ng/get_proteins_ids_cabecera.py
- Supplemental_Code/lr_evidence_driven-main/manatee_reference/novel_genes/ref_ng/get_proteins_intergenic.py
- Supplemental_Code/lr_evidence_driven-main/manatee_reference/novel_genes/ref_ng/input_blast_query_as
- Supplemental_Code/lr_evidence_driven-main/manatee_reference/novel_genes/ref_ng/input_blast_query_intergenic
- Supplemental_Code/lr_evidence_driven-main/manatee_reference/transcripts_per_gene_lrb_vs_ref/
- Supplemental_Code/lr_evidence_driven-main/manatee_reference/transcripts_per_gene_lrb_vs_ref/get_isoforms_per_gene_lrb.py
- Supplemental_Code/lr_evidence_driven-main/manatee_reference/transcripts_per_gene_lrb_vs_ref/get_isoforms_per_gene_ref.py
- Supplemental_Code/lr_evidence_driven-main/misc/
- Supplemental_Code/lr_evidence_driven-main/misc/addSC2CDS.py
- Supplemental_Code/lr_evidence_driven-main/misc/compareFR.sh
- Supplemental_Code/lr_evidence_driven-main/misc/filterLO.py
- Supplemental_Code/lr_evidence_driven-main/misc/getLO.sbatch
- Supplemental_Code/lr_evidence_driven-main/misc/optimize_utr_complete.sbatch
- Supplemental_Code/lr_evidence_driven-main/misc/rename_reads.py
- Supplemental_Code/lr_evidence_driven-main/misc/RepeatMasker.sbatch
- Supplemental_Code/lr_evidence_driven-main/misc/translate.py
- Supplemental_Code/lr_evidence_driven-main/misc/utr_prediction_on.sbatch
- Supplemental_Code/lr_evidence_driven-main/plotting/
- Supplemental_Code/lr_evidence_driven-main/plotting/fig1/
- Supplemental_Code/lr_evidence_driven-main/plotting/fig1/Manatee_Fig1.svg
- Supplemental_Code/lr_evidence_driven-main/plotting/fig2_sup2/
- Supplemental_Code/lr_evidence_driven-main/plotting/fig2_sup2/.Rhistory
- Supplemental_Code/lr_evidence_driven-main/plotting/fig2_sup2/fig2.Rmd
- Supplemental_Code/lr_evidence_driven-main/plotting/fig2_sup2/genes/
- Supplemental_Code/lr_evidence_driven-main/plotting/fig2_sup2/genes/MIX_classification.txt
- Supplemental_Code/lr_evidence_driven-main/plotting/fig2_sup2/genes/ONT_classification.txt
- Supplemental_Code/lr_evidence_driven-main/plotting/fig2_sup2/genes/PB_classification.txt
- Supplemental_Code/lr_evidence_driven-main/plotting/fig2_sup2/reads/
- Supplemental_Code/lr_evidence_driven-main/plotting/fig2_sup2/reads/MIX_unique_UJC_categories.txt
- Supplemental_Code/lr_evidence_driven-main/plotting/fig2_sup2/reads/ONT_unique_UJC_categories.txt
- Supplemental_Code/lr_evidence_driven-main/plotting/fig2_sup2/reads/PB_unique_UJC_categories.txt
- Supplemental_Code/lr_evidence_driven-main/plotting/fig2_sup2/redundancy/
- Supplemental_Code/lr_evidence_driven-main/plotting/fig2_sup2/redundancy/busco_MIX.rds
- Supplemental_Code/lr_evidence_driven-main/plotting/fig2_sup2/redundancy/busco_ONT.rds
- Supplemental_Code/lr_evidence_driven-main/plotting/fig2_sup2/redundancy/busco_pb.rds
- Supplemental_Code/lr_evidence_driven-main/plotting/fig2_sup2/stats/
- Supplemental_Code/lr_evidence_driven-main/plotting/fig2_sup2/stats/data2plot_ab_initio.rds
- Supplemental_Code/lr_evidence_driven-main/plotting/fig2_sup2/stats/data2plot_hints.rds
- Supplemental_Code/lr_evidence_driven-main/plotting/fig2_sup2/transcripts/
- Supplemental_Code/lr_evidence_driven-main/plotting/fig2_sup2/transcripts/MIX_classification.txt
- Supplemental_Code/lr_evidence_driven-main/plotting/fig2_sup2/transcripts/ONT_classification.txt
- Supplemental_Code/lr_evidence_driven-main/plotting/fig2_sup2/transcripts/PB_classification.txt
- Supplemental_Code/lr_evidence_driven-main/plotting/fig3/
- Supplemental_Code/lr_evidence_driven-main/plotting/fig3/ab_vs_hints_new_names.csv
- Supplemental_Code/lr_evidence_driven-main/plotting/fig3/Cufflinks_transcriptome_wtc11.xlsx
- Supplemental_Code/lr_evidence_driven-main/plotting/fig3/fig2.Rmd
- Supplemental_Code/lr_evidence_driven-main/plotting/fig3/missed_loci.xlsx
- Supplemental_Code/lr_evidence_driven-main/plotting/fig3/missing_loci.xlsx
- Supplemental_Code/lr_evidence_driven-main/plotting/fig3/sr_wtc11_reads_cufflinks.tsv
- Supplemental_Code/lr_evidence_driven-main/plotting/fig3/sr_wtc11_stringtie_cufflinks.tsv
- Supplemental_Code/lr_evidence_driven-main/plotting/fig3/subsample_0_1.xlsx
- Supplemental_Code/lr_evidence_driven-main/plotting/fig3/subsample_0_15.xlsx
- Supplemental_Code/lr_evidence_driven-main/plotting/fig3/subsample_0_20.xlsx
- Supplemental_Code/lr_evidence_driven-main/plotting/fig3/subsample_0_25.xlsx
- Supplemental_Code/lr_evidence_driven-main/plotting/fig3/subsample_0_5.xlsx
- Supplemental_Code/lr_evidence_driven-main/plotting/fig3/subsample_0_75.xlsx
- Supplemental_Code/lr_evidence_driven-main/plotting/fig3/subsample_complete.xlsx
- Supplemental_Code/lr_evidence_driven-main/plotting/fig3/subsampling_10.xlsx
- Supplemental_Code/lr_evidence_driven-main/plotting/fig3/subsampling_15.xlsx
- Supplemental_Code/lr_evidence_driven-main/plotting/fig3/subsampling_20.xlsx
- Supplemental_Code/lr_evidence_driven-main/plotting/fig3/subsampling_25.xlsx
- Supplemental_Code/lr_evidence_driven-main/plotting/fig3/subsampling_5.xlsx
- Supplemental_Code/lr_evidence_driven-main/plotting/fig3/subsampling_75.xlsx
- Supplemental_Code/lr_evidence_driven-main/plotting/fig3/subsampling_complete.xlsx
- Supplemental_Code/lr_evidence_driven-main/plotting/fig4_sup5/
- Supplemental_Code/lr_evidence_driven-main/plotting/fig4_sup5/ab_initio.xlsx
- Supplemental_Code/lr_evidence_driven-main/plotting/fig4_sup5/busco_evidence_driven_opcion.xlsx
- Supplemental_Code/lr_evidence_driven-main/plotting/fig4_sup5/busco_filtered_transcriptome_old_line.xlsx
- Supplemental_Code/lr_evidence_driven-main/plotting/fig4_sup5/BUSCO_transcriptome_complete.tsv
- Supplemental_Code/lr_evidence_driven-main/plotting/fig4_sup5/fig4_sup5.Rmd
- Supplemental_Code/lr_evidence_driven-main/plotting/fig4_sup5/hit_blast.txt
- Supplemental_Code/lr_evidence_driven-main/plotting/fig4_sup5/isoforms_per_gene_gge.tsv
- Supplemental_Code/lr_evidence_driven-main/plotting/fig4_sup5/isoforms_per_gene_ncbi.tsv
- Supplemental_Code/lr_evidence_driven-main/plotting/fig4_sup5/manatee_ncbi_prot_classification.txt
- Supplemental_Code/lr_evidence_driven-main/plotting/fig4_sup5/manatee_sqanti_busco_gge_classification.txt
- Supplemental_Code/lr_evidence_driven-main/plotting/fig4_sup5/non_supported.txt
- Supplemental_Code/lr_evidence_driven-main/plotting/fig4_sup5/supported.txt
- Supplemental_Code/lr_evidence_driven-main/plotting/fig4_sup5/sup_gen_fusion_iso_vs_no_fusion_supported_real.tsv
- Supplemental_Code/lr_evidence_driven-main/plotting/fig_sup1/
- Supplemental_Code/lr_evidence_driven-main/plotting/fig_sup1/FLAIR_MIX/
- Supplemental_Code/lr_evidence_driven-main/plotting/fig_sup1/FLAIR_MIX/WTC11_MIX_classification.txt
- Supplemental_Code/lr_evidence_driven-main/plotting/fig_sup1/FLAIR_ONT/
- Supplemental_Code/lr_evidence_driven-main/plotting/fig_sup1/FLAIR_ONT/WTC11_flair_ONT_classification.txt
- Supplemental_Code/lr_evidence_driven-main/plotting/fig_sup1/isoseq/
- Supplemental_Code/lr_evidence_driven-main/plotting/fig_sup1/isoseq/WTC11_isoseq_classification.txt
- Supplemental_Code/lr_evidence_driven-main/plotting/fig_sup1/sup1.Rmd
- Supplemental_Code/lr_evidence_driven-main/plotting/fig_sup3/
- Supplemental_Code/lr_evidence_driven-main/plotting/fig_sup3/fig_sup3.Rmd
- Supplemental_Code/lr_evidence_driven-main/plotting/fig_sup3/results_BUSCO.tsv
- Supplemental_Code/lr_evidence_driven-main/plotting/fig_sup3/results_MIX.tsv
- Supplemental_Code/lr_evidence_driven-main/plotting/fig_sup3/results_ONT.tsv
- Supplemental_Code/lr_evidence_driven-main/plotting/fig_sup3/results_PacBio.tsv
- Supplemental_Code/lr_evidence_driven-main/plotting/fig_sup4/
- Supplemental_Code/lr_evidence_driven-main/plotting/fig_sup4/BUSCO/
- Supplemental_Code/lr_evidence_driven-main/plotting/fig_sup4/BUSCO/FN_newGTF_classification.txt
- Supplemental_Code/lr_evidence_driven-main/plotting/fig_sup4/BUSCO/FP_newGTF_classification.txt
- Supplemental_Code/lr_evidence_driven-main/plotting/fig_sup4/BUSCO/PH_newGTF_classification.txt
- Supplemental_Code/lr_evidence_driven-main/plotting/fig_sup4/BUSCO/subset_newGTF_classification.txt
- Supplemental_Code/lr_evidence_driven-main/plotting/fig_sup4/chr19_ref_classification.txt
- Supplemental_Code/lr_evidence_driven-main/plotting/fig_sup4/fig_sup4.Rmd
- Supplemental_Code/lr_evidence_driven-main/plotting/fig_sup4/MIX/
- Supplemental_Code/lr_evidence_driven-main/plotting/fig_sup4/MIX/FN_newGTF_classification.txt
- Supplemental_Code/lr_evidence_driven-main/plotting/fig_sup4/MIX/FP_newGTF_classification.txt
- Supplemental_Code/lr_evidence_driven-main/plotting/fig_sup4/MIX/PH_newGTF_classification.txt
- Supplemental_Code/lr_evidence_driven-main/plotting/fig_sup4/MIX/subset_newGTF_classification.txt
- Supplemental_Code/lr_evidence_driven-main/plotting/fig_sup4/ONT/
- Supplemental_Code/lr_evidence_driven-main/plotting/fig_sup4/ONT/FN_newGTF_classification.txt
- Supplemental_Code/lr_evidence_driven-main/plotting/fig_sup4/ONT/FP_newGTF_classification.txt
- Supplemental_Code/lr_evidence_driven-main/plotting/fig_sup4/ONT/PH_newGTF_classification.txt
- Supplemental_Code/lr_evidence_driven-main/plotting/fig_sup4/ONT/subset_newGTF_classification.txt
- Supplemental_Code/lr_evidence_driven-main/plotting/fig_sup4/PB/
- Supplemental_Code/lr_evidence_driven-main/plotting/fig_sup4/PB/FN_newGTF_classification.txt
- Supplemental_Code/lr_evidence_driven-main/plotting/fig_sup4/PB/FP_newGTF_classification.txt
- Supplemental_Code/lr_evidence_driven-main/plotting/fig_sup4/PB/PH_newGTF_classification.txt
- Supplemental_Code/lr_evidence_driven-main/plotting/fig_sup4/PB/subset_newGTF_classification.txt
- Supplemental_Code/lr_evidence_driven-main/plotting/fig_sup7/
- Supplemental_Code/lr_evidence_driven-main/plotting/fig_sup7/fig_sup7.Rmd
- Supplemental_Code/lr_evidence_driven-main/plotting/fig_sup7/LRB_cds_length.txt
- Supplemental_Code/lr_evidence_driven-main/plotting/fig_sup7/manatee_ncbi_prot_classification.txt
- Supplemental_Code/lr_evidence_driven-main/plotting/fig_sup7/read_length/
- Supplemental_Code/lr_evidence_driven-main/plotting/fig_sup7/read_length/manatee_brain.csv
- Supplemental_Code/lr_evidence_driven-main/plotting/fig_sup7/read_length/manatee_pbmc.csv
- Supplemental_Code/lr_evidence_driven-main/plotting/fig_sup7/read_length/wtc11.csv
- Supplemental_Code/lr_evidence_driven-main/README.md
- Supplemental_Code/lr_evidence_driven-main/saturation_curve/
- Supplemental_Code/lr_evidence_driven-main/saturation_curve/01_subsampling.sbatch
- Supplemental_Code/lr_evidence_driven-main/saturation_curve/02_preprocess_cluster.sbatch
- Supplemental_Code/lr_evidence_driven-main/saturation_curve/03_mapping_isoseq.sbatch
- Supplemental_Code/lr_evidence_driven-main/saturation_curve/04_isoseq_collapse.sbatch
- Supplemental_Code/lr_evidence_driven-main/saturation_curve/05_sqanti3_qc.sbatch
- Supplemental_Code/lr_evidence_driven-main/saturation_curve/06_gtf2hints.sbatch
- Supplemental_Code/lr_evidence_driven-main/saturation_curve/07_predict_with_hints.sbatch
- Supplemental_Code/lr_evidence_driven-main/saturation_curve/08_cufflinks_comparison.sbatch
- Supplemental_Code/lr_evidence_driven-main/stats/
- Supplemental_Code/lr_evidence_driven-main/stats/align.py
- Supplemental_Code/lr_evidence_driven-main/stats/get_stats.py
- Supplemental_Code/lr_evidence_driven-main/stats/get_stats.sh
- Supplemental_Code/lr_evidence_driven-main/stats/get_stats_WTC11.sbatch
- Supplemental_Code/lr_evidence_driven-main/stats/get_stats_WTC11_array.sbatch
- Supplemental_Code/lr_evidence_driven-main/stats/get_stats_WTC11_transcript.sbatch
- Supplemental_Code/lr_evidence_driven-main/stats/identity.R
- Supplemental_Code/lr_evidence_driven-main/stats/plot_stats.R
- Supplemental_Code/lr_evidence_driven-main/testAugustus.sbatch
- Supplemental_Code/lr_evidence_driven-main/testFR.sh
- Supplemental_Code/lr_evidence_driven-main/testFR_WTC11.sh
- Supplemental_Code/lr_evidence_driven-main/wtc11_lr/
- Supplemental_Code/lr_evidence_driven-main/wtc11_lr/evidence-based/
- Supplemental_Code/lr_evidence_driven-main/wtc11_lr/evidence-based/cufflinks_comparison.sbatch
- Supplemental_Code/lr_evidence_driven-main/wtc11_lr/evidence-based/gtf2hints.sbatch
- Supplemental_Code/lr_evidence_driven-main/wtc11_lr/evidence-based/hints_input_chr19
- Supplemental_Code/lr_evidence_driven-main/wtc11_lr/evidence-based/input_cufflinks
- Supplemental_Code/lr_evidence_driven-main/wtc11_lr/saturation_curve/
- Supplemental_Code/lr_evidence_driven-main/wtc11_lr/saturation_curve/augustus/
- Supplemental_Code/lr_evidence_driven-main/wtc11_lr/saturation_curve/augustus/gtf2hints.sbatch
- Supplemental_Code/lr_evidence_driven-main/wtc11_lr/saturation_curve/augustus/inputs_augustus_complete_predict_with_hints
- Supplemental_Code/lr_evidence_driven-main/wtc11_lr/saturation_curve/augustus/inputs_gtf2hints
- Supplemental_Code/lr_evidence_driven-main/wtc11_lr/saturation_curve/augustus/predict_with_hints.sbatch
- Supplemental_Code/lr_evidence_driven-main/wtc11_lr/saturation_curve/cufflinks/
- Supplemental_Code/lr_evidence_driven-main/wtc11_lr/saturation_curve/cufflinks/cufflinks_comparison_eb.sbatch
- Supplemental_Code/lr_evidence_driven-main/wtc11_lr/saturation_curve/cufflinks/cufflinks_comparison_ed.sbatch
- Supplemental_Code/lr_evidence_driven-main/wtc11_lr/saturation_curve/cufflinks/input_cufflinks_eb
- Supplemental_Code/lr_evidence_driven-main/wtc11_lr/saturation_curve/cufflinks/input_cufflinks_ed
- Supplemental_Code/lr_evidence_driven-main/wtc11_lr/saturation_curve/isoseq/
- Supplemental_Code/lr_evidence_driven-main/wtc11_lr/saturation_curve/isoseq/input_cluster
- Supplemental_Code/lr_evidence_driven-main/wtc11_lr/saturation_curve/isoseq/input_isoseq_collapse
- Supplemental_Code/lr_evidence_driven-main/wtc11_lr/saturation_curve/isoseq/input_mapping
- Supplemental_Code/lr_evidence_driven-main/wtc11_lr/saturation_curve/isoseq/isoseq_collapse.sbatch
- Supplemental_Code/lr_evidence_driven-main/wtc11_lr/saturation_curve/isoseq/mapping_isoseq.sbatch
- Supplemental_Code/lr_evidence_driven-main/wtc11_lr/saturation_curve/isoseq/preprocess_cluster.sbatch
- Supplemental_Code/lr_evidence_driven-main/wtc11_lr/saturation_curve/sqanti3/
- Supplemental_Code/lr_evidence_driven-main/wtc11_lr/saturation_curve/sqanti3/input_sqanti_qc
- Supplemental_Code/lr_evidence_driven-main/wtc11_lr/saturation_curve/sqanti3/sqanti3_qc.sbatch
- Supplemental_Code/lr_evidence_driven-main/wtc11_lr/saturation_curve/subsampling/
- Supplemental_Code/lr_evidence_driven-main/wtc11_lr/saturation_curve/subsampling/input_subsampling
- Supplemental_Code/lr_evidence_driven-main/wtc11_lr/saturation_curve/subsampling/subsampling.sbatch
- Supplemental_Code/lr_evidence_driven-main/wtc11_sr/
- Supplemental_Code/lr_evidence_driven-main/wtc11_sr/assembled/
- Supplemental_Code/lr_evidence_driven-main/wtc11_sr/assembled/evidence-based/
[truncated: 44 more entries]
