# Supplementary material for: Evaluation of strategies for evidence-driven genome annotation using long-read RNA-seq
Source: Genome Res. 2025 Apr;35(4):1053–64. doi: 10.1101/gr.279864.124 (PMC12047274; doi:10.1101/gr.279864.124)
Supplement: Supplement 2 [file Supplemental_Code.zip › Supplemental_Code/lr_evidence_driven-main/Manatee_annotaion/README]

These are the main outputs of the manatee worflow. 
- manatee_gge_final_hints_file.gff.gz hints used for evidence-driven prediction
- manatee_gge_busco_sqanti_isoforms.gtf.gz AUGUSTUS output using hints
- manatee_gge_busco_sqanti_isoforms.aa.gz proteins corrsponding to the predicted CDS
