# Supplementary material for: Evaluation of strategies for evidence-driven genome annotation using long-read RNA-seq
Source: Genome Res. 2025 Apr;35(4):1053–64. doi: 10.1101/gr.279864.124 (PMC12047274; doi:10.1101/gr.279864.124)
Supplement: Supplement 2 [file Supplemental_Code.zip › Supplemental_Code/lr_evidence_driven-main/Manatee_comparisons/01_run_SQANTI/input_sqanti_qc3_SRj]

gtf_input=$1
gtf_reference=$2
genome=$3
out_dir=$4
out_name=$5
SJ=$6

sbatch sqanti3_qc_SRj.sbatch /home/crisag/manatee_reference/sqanti3/sqanti3_gge_new_busco_sqanti_ncbi_prot_filtered/gtfs_finales/gtf_ncbi_protein_coding_isoforms.gtf /home/crisag/manatee_reference/sqanti3/sqanti3_gge_new_busco_sqanti_ncbi_prot_filtered/gtfs_finales/manatee_gge_busco_sqanti_isoforms_no_src_filtered_CDS.gtf /storage/gge/Alejandro/reference_manatee/manatee_genome_sm.fasta /home/crisag/manatee_reference/sqanti3/sqanti3_gge_new_busco_sqanti_ncbi_prot_filtered/sqanti_ncbi_input/output_sqanti/ manatee_ncbi_prot /storage/gge/Alejandro/Manatee_data/Illumina/trimmed/SJ
