# Supplementary material for: Evaluation of strategies for evidence-driven genome annotation using long-read RNA-seq
Source: Genome Res. 2025 Apr;35(4):1053–64. doi: 10.1101/gr.279864.124 (PMC12047274; doi:10.1101/gr.279864.124)
Supplement: Supplement 2 [file Supplemental_Code.zip › Supplemental_Code/lr_evidence_driven-main/Manatee_comparisons/02_compare_ends/03_check_dist_ends.R]

#!/usr/bin/env Rscript
library(dplyr)

args <-  commandArgs(trailingOnly=TRUE)
# Read output
df <-  read.table(args[1], header=F, col.names = c("id", "diff_start", "diff_end", "diff_length"))


# Get maximal end difference
df$max_end_diff <- apply(df[, 2:3], 1, max)
df <- df %>% 
  arrange(id, max_end_diff) %>%
  distinct(id, .keep_all = TRUE)
  
out <- paste(dirname(args[1]), "unique_diff_ends.tsv", sep = "/")
write.table(df, out, quote = F, sep = "\t", row.names = F)
