# Supplementary material for: Evaluation of strategies for evidence-driven genome annotation using long-read RNA-seq
Source: Genome Res. 2025 Apr;35(4):1053–64. doi: 10.1101/gr.279864.124 (PMC12047274; doi:10.1101/gr.279864.124)
Supplement: Supplement 2 [file Supplemental_Code.zip › Supplemental_Code/lr_evidence_driven-main/manatee_reference/fusion_genes/analize_fusion/blast/second_analysis/input_blast_query]

sbatch blast_query_table.sbatch /home/crisag/manatee_reference/sqanti3/sqanti3_gge_new_busco_sqanti_ncbi_prot_filtered/sqanti_ncbi_input/sup_fusion/blast_human/analyze_fusion/analyze_multiple_uniprot_hits/get_fasta/filtered_supported_associated_fusion_genes_more_uniprot_hits.fasta /home/crisag/manatee_reference/sqanti3/sqanti3_gge_new_busco_sqanti_ncbi_prot_filtered/sqanti_ncbi_input/sup_fusion/blast_human/database_human/blast_db/uniprot_human_proteins /home/crisag/manatee_reference/sqanti3/sqanti3_gge_new_busco_sqanti_ncbi_prot_filtered/sqanti_ncbi_input/sup_fusion/blast_human/analyze_fusion/analyze_multiple_uniprot_hits/blast/multiple_uniprot_hits_proteins_supported_genes_ass_fusion_blastp_human_ncbi_input_table.txt
