# Supplementary material for: Evaluation of strategies for evidence-driven genome annotation using long-read RNA-seq
Source: Genome Res. 2025 Apr;35(4):1053–64. doi: 10.1101/gr.279864.124 (PMC12047274; doi:10.1101/gr.279864.124)
Supplement: Supplement 2 [file Supplemental_Code.zip › Supplemental_Code/lr_evidence_driven-main/manatee_reference/manatee_liftover/bam_to_gff/input_bam2gff]

sbatch bam2gff.sbatch /home/crisag/manatee_reference/mapping/filtering_map ref_manatee_mapped /home/crisag/manatee_reference/get_gff
