# Supplementary material for: Evaluation of strategies for evidence-driven genome annotation using long-read RNA-seq
Source: Genome Res. 2025 Apr;35(4):1053–64. doi: 10.1101/gr.279864.124 (PMC12047274; doi:10.1101/gr.279864.124)
Supplement: Supplement 2 [file Supplemental_Code.zip › Supplemental_Code/lr_evidence_driven-main/manatee_reference/manatee_liftover/final_gft_file/get_final_gtf.sbatch]

#!/bin/bash
#SBATCH --job-name=get_gtf
#SBATCH --output=get_gtf_%j.out
#SBATCH --ntasks=1
#SBATCH --cpus-per-task=2
#SBATCH --mem=10G
#SBATCH --time=1-00:00:00
#SBATCH --qos=short
#SBATCH --mail-type=ALL

date;pwd

module purge && module load anaconda

python /home/crisag/manatee_reference/get_gff_final/get_gtf_genes.py

module unload anaconda

date
