# Supplementary material for: Evaluation of strategies for evidence-driven genome annotation using long-read RNA-seq
Source: Genome Res. 2025 Apr;35(4):1053–64. doi: 10.1101/gr.279864.124 (PMC12047274; doi:10.1101/gr.279864.124)
Supplement: Supplement 2 [file Supplemental_Code.zip › Supplemental_Code/lr_evidence_driven-main/manatee_reference/manatee_liftover/mapping/input_mapping]

sbatch mapping_minimap2.sbatch /home/crisag/manatee_reference/ncbi_data_set/GCF_000243295.1/cds_from_genomic.fna /storage/gge/Alejandro/reference_manatee/manatee_genome_sm.fasta ref_manatee_mapped
