# Supplementary material for: Evaluation of strategies for evidence-driven genome annotation using long-read RNA-seq
Source: Genome Res. 2025 Apr;35(4):1053–64. doi: 10.1101/gr.279864.124 (PMC12047274; doi:10.1101/gr.279864.124)
Supplement: Supplement 2 [file Supplemental_Code.zip › Supplemental_Code/lr_evidence_driven-main/manatee_reference/novel_genes/cufflinks/input_cufflinks_lrb_input]

sbatch cufflinks_comparison.sbatch /home/crisag/manatee_reference/sqanti3/sqanti3_gge_new_busco_sqanti_ncbi_prot_filtered/gtfs_finales/manatee_gge_busco_sqanti_isoforms_no_src_filtered_CDS.gtf /home/crisag/manatee_reference/sqanti3/sqanti3_gge_new_busco_sqanti_ncbi_prot_filtered/gtfs_finales/gtf_ncbi_protein_coding_isoforms.gtf cufflinks_gge_input
