# Supplementary material for: Evaluation of strategies for evidence-driven genome annotation using long-read RNA-seq
Source: Genome Res. 2025 Apr;35(4):1053–64. doi: 10.1101/gr.279864.124 (PMC12047274; doi:10.1101/gr.279864.124)
Supplement: Supplement 2 [file Supplemental_Code.zip › Supplemental_Code/lr_evidence_driven-main/manatee_reference/novel_genes/lrb_ng/input_blast_query_as]

sbatch blast_query_table.sbatch /home/crisag/manatee_reference/sqanti3/sqanti3_gge_new_busco_sqanti_ncbi_prot_filtered/sqanti_gge_input/blast/as_isoforms/get_proteins/proteins_gge_as.aa /storage/gge/Alejandro/mammalian_proteins/blastDB/mammalian /home/crisag/manatee_reference/sqanti3/sqanti3_gge_new_busco_sqanti_ncbi_prot_filtered/sqanti_gge_input/blast/as_isoforms/proteins_as_blastp_gge_input_table.txt
