# Supplementary material for: Evaluation of strategies for evidence-driven genome annotation using long-read RNA-seq
Source: Genome Res. 2025 Apr;35(4):1053–64. doi: 10.1101/gr.279864.124 (PMC12047274; doi:10.1101/gr.279864.124)
Supplement: Supplement 2 [file Supplemental_Code.zip › Supplemental_Code/lr_evidence_driven-main/plotting/fig2_sup2/genes/MIX_classification.txt]

isoform	chrom	strand	length	exons	structural_category	associated_gene	associated_transcript	ref_length	ref_exons	diff_to_TSS	diff_to_TTS	diff_to_gene_TSS	diff_to_gene_TTS	subcategory	RTS_stage	all_canonical	min_sample_cov	min_cov	min_cov_pos	sd_cov	FL	n_indels	n_indels_junc	bite	iso_exp	gene_exp	ratio_exp	FSM_class	coding	ORF_length	CDS_length	CDS_start	CDS_end	CDS_genomic_start	CDS_genomic_end	predicted_NMD	perc_A_downstream_TTS	seq_A_downstream_TTS	dist_to_cage_peak	within_cage_peak	pos_cage_peak	dist_to_polya_site	within_polya_site	polyA_motif	polyA_dist	ORF_seq	TSS_genomic_coord	TTS_genomic_coord	experiment_id
G1.1	chr1	-	2800	19	NIC	ENSG00000188976.11	novel	2757	19	NA	NA	24	0	combination_of_known_junctions	TRUE	canonical	3	963	junction_1	258.950833075735	NA	NA	NA	FALSE	0	NA	NA	A	non_coding	NA	NA	NA	NA	NA	NA	NA	15	AGTGGTGGCTCCTGGAGATT	7694	False	NA	NA	False	NA	NA	NA	959285	944203	Fake_Experiment_ID
G10.1	chr1	-	650	4	FSM	ENSG00000242485.6	ENST00000344843.12	700	4	46	4	-12	0	multi-exon	FALSE	canonical	3	1942	junction_1	54.7783412186483	NA	NA	NA	FALSE	0	NA	NA	A	non_coding	NA	NA	NA	NA	NA	NA	NA	20	TTCAGTTTTTAGAGTCATTT	27	True	NA	NA	False	NA	NA	NA	1407247	1401912	Fake_Experiment_ID
G100.1	chr1	+	2747	5	FSM	ENSG00000117602.13	ENST00000374395.9	6863	5	92	4024	31	-3	multi-exon	FALSE	canonical	3	56	junction_1	12.7867118525444	NA	NA	NA	FALSE	0	NA	NA	A	non_coding	NA	NA	NA	NA	NA	NA	NA	15	CTCAGCATTGTGCCCATTTT	4	True	NA	NA	False	NA	NA	NA	24502927	24537016	Fake_Experiment_ID
G1000.1	chr2	+	2181	5	FSM	ENSG00000188760.11	ENST00000373883.4	2213	5	16	16	-6	0	multi-exon	FALSE	canonical	3	38	junction_1	5.33853912601566	NA	NA	NA	FALSE	0	NA	NA	A	non_coding	NA	NA	NA	NA	NA	NA	NA	15	TGGCCTCTGCCAGGAATGGT	9	True	NA	NA	False	NA	NA	NA	219544043	219550579	Fake_Experiment_ID
G1001.1	chr2	+	3621	25	FSM	ENSG00000144589.22	ENST00000456909.6	3618	25	-3	0	-3	0	multi-exon	FALSE	canonical	3	50	junction_3	12.1614572180585	NA	NA	NA	FALSE	0	NA	NA	A	non_coding	NA	NA	NA	NA	NA	NA	NA	20	GGTCATGTGTGGTACTTAGA	-7	True	NA	NA	False	NA	NA	NA	219597853	219616451	Fake_Experiment_ID
G1002.1	chr2	-	1912	17	FSM	ENSG00000116120.11	ENST00000281828.8	6761	17	3	4846	3	-4723	multi-exon	FALSE	canonical	3	670	junction_6	88.7588023803837	NA	NA	NA	FALSE	0	NA	NA	A	non_coding	NA	NA	NA	NA	NA	NA	NA	15	TGGCTGTGTGGGTAGAGACC	-6	True	NA	NA	False	NA	NA	NA	222656089	222571744	Fake_Experiment_ID
G1003.1	chr2	+	5558	17	FSM	ENSG00000123983.15	ENST00000357430.8	5577	17	0	19	0	11	multi-exon	FALSE	canonical	3	94	junction_2	134.382848607998	NA	NA	NA	FALSE	0	NA	NA	A	non_coding	NA	NA	NA	NA	NA	NA	NA	35	TGAAGTTTCTGATATTAAAG	9	True	NA	NA	False	NA	NA	NA	222861035	222944620	Fake_Experiment_ID
G1004.1	chr2	+	1683	4	FSM	ENSG00000135900.4	ENST00000258383.4	1689	4	0	6	0	-6	multi-exon	FALSE	canonical	3	396	junction_3	20.6774165590278	NA	NA	NA	FALSE	0	NA	NA	A	non_coding	NA	NA	NA	NA	NA	NA	NA	30	TGTTAACATTGCATTTTAAT	10	True	NA	NA	False	NA	NA	NA	223957462	223967708	Fake_Experiment_ID
G1005.1	chr2	-	2109	9	FSM	ENSG00000135919.14	ENST00000409304.6	2226	9	0	117	0	-9	multi-exon	FALSE	canonical	3	226	junction_3	40.9969511061493	NA	NA	NA	FALSE	0	NA	NA	A	non_coding	NA	NA	NA	NA	NA	NA	NA	45	AAAAATAAAGCTATTTCTCT	-1	True	NA	NA	False	NA	NA	NA	224039286	223975161	Fake_Experiment_ID
G1006.1	chr2	-	3022	16	FSM	ENSG00000036257.13	ENST00000264414.9	6756	16	-26	3760	8	0	multi-exon	TRUE	canonical	3	497	junction_15	77.1545634856854	NA	NA	NA	FALSE	0	NA	NA	A	non_coding	NA	NA	NA	NA	NA	NA	NA	15	ATTTCCCCAGGTCTTCAGTG	22	True	NA	NA	False	NA	NA	NA	224585389	224473909	Fake_Experiment_ID
G1007.1	chr2	-	5860	2	FSM	ENSG00000169047.6	ENST00000305123.6	9771	2	0	3911	0	-3911	multi-exon	FALSE	canonical	3	54	junction_1	0	NA	NA	NA	FALSE	0	NA	NA	A	non_coding	NA	NA	NA	NA	NA	NA	NA	5	TCTTCTGTCCCCTCCCCCCA	-3	True	NA	NA	False	NA	NA	NA	226799820	226735222	Fake_Experiment_ID
G1008.1	chr2	+	4755	7	FSM	ENSG00000144468.17	ENST00000341329.7	4883	7	118	10	0	-5	multi-exon	FALSE	canonical	3	65	junction_1	18.496996753227	NA	NA	NA	FALSE	0	NA	NA	A	non_coding	NA	NA	NA	NA	NA	NA	NA	50	AAAAAGAGAAGCTCATTTAT	-18	True	NA	NA	False	NA	NA	NA	226836053	226999205	Fake_Experiment_ID
G1009.1	chr2	+	1104	8	FSM	ENSG00000168958.20	ENST00000337110.11	1760	8	0	656	0	-4	multi-exon	FALSE	canonical	3	46	junction_6	208.343613351813	NA	NA	NA	FALSE	0	NA	NA	C	non_coding	NA	NA	NA	NA	NA	NA	NA	0	CTTCTTTGTTTCTGTCTCTG	1	True	NA	NA	False	NA	NA	NA	227325267	227357177	Fake_Experiment_ID
G1009.3	chr2	+	1029	7	FSM	ENSG00000168958.20	ENST00000354503.10	1085	7	18	38	0	-4	multi-exon	FALSE	canonical	3	411	junction_2	73.3403405743085	NA	NA	NA	FALSE	0	NA	NA	C	non_coding	NA	NA	NA	NA	NA	NA	NA	0	CTTCTTTGTTTCTGTCTCTG	1	True	NA	NA	False	NA	NA	NA	227325267	227357177	Fake_Experiment_ID
G101.1	chr1	+	4199	6	FSM	ENSG00000169504.15	ENST00000374379.9	4253	6	0	54	0	0	multi-exon	FALSE	canonical	3	2138	junction_2	130.005230664001	NA	NA	NA	FALSE	0	NA	NA	A	non_coding	NA	NA	NA	NA	NA	NA	NA	25	ATAAAGGATTCTTTTTTCCC	0	True	NA	NA	False	NA	NA	NA	24745446	24844267	Fake_Experiment_ID
G1010.1	chr2	+	4122	13	FSM	ENSG00000173744.18	ENST00000310078.13	8677	13	6	4549	6	940	multi-exon	FALSE	canonical	3	459	junction_11	33.3603015906964	NA	NA	NA	FALSE	0	NA	NA	A	non_coding	NA	NA	NA	NA	NA	NA	NA	25	TTTTAAAGACTATTTCTTTT	1	True	NA	NA	False	NA	NA	NA	227472161	227556668	Fake_Experiment_ID
G1011.1	chr2	-	6683	42	FSM	ENSG00000153827.14	ENST00000675903.1	10100	42	40	3377	-17	171	multi-exon	TRUE	canonical	3	86	junction_39	78.0560210056151	NA	NA	NA	FALSE	0	NA	NA	A	non_coding	NA	NA	NA	NA	NA	NA	NA	15	AATTCTGGGCTGTGTGTATC	33	True	NA	NA	False	NA	NA	NA	229921969	229767213	Fake_Experiment_ID
G1012.1	chr2	+	3809	9	FSM	ENSG00000135932.11	ENST00000258418.10	3829	9	20	0	20	0	multi-exon	FALSE	canonical	3	261	junction_2	23.4916873595747	NA	NA	NA	FALSE	0	NA	NA	A	non_coding	NA	NA	NA	NA	NA	NA	NA	10	TTGTCTGTCTTTATGATGTG	-9	True	NA	NA	False	NA	NA	NA	230712861	230821075	Fake_Experiment_ID
G1013.1	chr2	+	3223	25	FSM	ENSG00000173692.14	ENST00000308696.11	3323	25	28	72	1	-5	multi-exon	FALSE	canonical	3	1154	junction_6	87.134464654094	NA	NA	NA	FALSE	0	NA	NA	A	non_coding	NA	NA	NA	NA	NA	NA	NA	25	CAAGACATTTGTTTTTCAGC	2	True	NA	NA	False	NA	NA	NA	231056894	231172755	Fake_Experiment_ID
G1014.1	chr2	+	3592	2	FSM	ENSG00000156966.7	ENST00000287590.6	3539	2	-55	2	-55	-2	multi-exon	FALSE	canonical	3	204	junction_1	0	NA	NA	NA	FALSE	0	NA	NA	A	non_coding	NA	NA	NA	NA	NA	NA	NA	20	AATCCGGTGTCTGAGGAGTT	0	True	NA	NA	False	NA	NA	NA	231395654	231401162	Fake_Experiment_ID
G1015.2	chr2	-	2748	14	FSM	ENSG00000115053.17	ENST00000322723.9	3924	14	-44	1220	-10	0	multi-exon	FALSE	canonical	3	3953	junction_8	529.250558663998	NA	NA	NA	FALSE	0	NA	NA	A	non_coding	NA	NA	NA	NA	NA	NA	NA	30	AGACGTGTTACTTCCTAAAG	NA	False	NA	NA	False	NA	NA	NA	231464528	231454750	Fake_Experiment_ID
G1016.1	chr2	+	1211	5	FSM	ENSG00000187514.17	ENST00000341369.11	1212	5	10	-9	1	-6	multi-exon	FALSE	canonical	3	2517	junction_2	10882.8383476003	NA	NA	NA	FALSE	0	NA	NA	A	non_coding	NA	NA	NA	NA	NA	NA	NA	10	TCTCAAGCCTGGTTTTTCTG	0	True	NA	NA	False	NA	NA	NA	231708525	231713545	Fake_Experiment_ID
G1017.1	chr2	-	1133	5	FSM	ENSG00000156973.14	ENST00000287600.9	1140	5	3	4	3	-4	multi-exon	FALSE	canonical	3	243	junction_4	10.4731800328267	NA	NA	NA	FALSE	0	NA	NA	A	non_coding	NA	NA	NA	NA	NA	NA	NA	15	TTTAGCATGGCACTGCTTTT	4	True	NA	NA	False	NA	NA	NA	231781279	231732436	Fake_Experiment_ID
G1018.1	chr2	-	2910	18	FSM	ENSG00000171551.12	ENST00000304546.6	2871	18	-39	0	-39	0	multi-exon	FALSE	canonical	3	124	junction_15	15.3794002339849	NA	NA	NA	FALSE	0	NA	NA	A	non_coding	NA	NA	NA	NA	NA	NA	NA	5	GCCTTGGCCTCTTCACGGGT	NA	False	NA	NA	False	NA	NA	NA	232487873	232479826	Fake_Experiment_ID
G1019.1	chr2	+	959	7	FSM	ENSG00000135930.14	ENST00000258416.8	967	7	7	1	4	-1	multi-exon	FALSE	canonical	3	1016	junction_6	130.464554573263	NA	NA	NA	FALSE	0	NA	NA	A	non_coding	NA	NA	NA	NA	NA	NA	NA	10	AGCTTGTCTCATGCTCTTGC	11	True	NA	NA	False	NA	NA	NA	232550695	232569209	Fake_Experiment_ID
G102.1	chr1	-	1039	7	FSM	ENSG00000117614.10	ENST00000236273.9	1757	7	0	718	0	-29	multi-exon	TRUE	canonical	3	593	junction_4	32.2076595444831	NA	NA	NA	FALSE	0	NA	NA	A	non_coding	NA	NA	NA	NA	NA	NA	NA	25	TTTTAAATGTATATGGCTGT	-1	True	NA	NA	False	NA	NA	NA	25232502	25222993	Fake_Experiment_ID
G1020.1	chr2	+	1885	4	FSM	ENSG00000115468.12	ENST00000264059.8	1878	4	-8	1	-8	1	multi-exon	FALSE	canonical	3	53	junction_3	4.32049379893857	NA	NA	NA	FALSE	0	NA	NA	A	non_coding	NA	NA	NA	NA	NA	NA	NA	20	ATCTTACAGCTATTTCTTTT	6	True	NA	NA	False	NA	NA	NA	232633595	232682775	Fake_Experiment_ID
G1021.1	chr2	+	6299	30	FSM	ENSG00000077044.11	ENST00000264057.7	6308	30	14	-5	0	-1	multi-exon	FALSE	canonical	3	97	junction_28	13.6344321768374	NA	NA	NA	FALSE	0	NA	NA	A	non_coding	NA	NA	NA	NA	NA	NA	NA	20	AGAGTCTTTGTCATCATTCC	6	True	NA	NA	False	NA	NA	NA	233354507	233472103	Fake_Experiment_ID
G1022.1	chr2	-	2468	9	FSM	ENSG00000123485.12	ENST00000411486.7	3157	9	8	681	8	-681	multi-exon	FALSE	canonical	3	459	junction_5	59.3094374867946	NA	NA	NA	FALSE	0	NA	NA	A	non_coding	NA	NA	NA	NA	NA	NA	NA	15	AATTTTTAGGGTTCTCTTTG	6	True	NA	NA	False	NA	NA	NA	233854527	233837382	Fake_Experiment_ID
G1023.1	chr2	+	5075	6	FSM	ENSG00000130147.16	ENST00000392011.7	5150	6	9	66	-9	0	multi-exon	FALSE	canonical	3	129	junction_5	15.0279739153354	NA	NA	NA	FALSE	0	NA	NA	A	non_coding	NA	NA	NA	NA	NA	NA	NA	10	CCTGTTAAGTGTGTGTGTGT	2	True	NA	NA	False	NA	NA	NA	234952025	235055648	Fake_Experiment_ID
G1024.1	chr2	+	1629	8	FSM	ENSG00000198612.11	ENST00000354371.7	3438	8	20	1789	0	67	multi-exon	FALSE	canonical	3	1084	junction_5	60.5768191671382	NA	NA	NA	FALSE	0	NA	NA	A	non_coding	NA	NA	NA	NA	NA	NA	NA	25	TTCTTCAATTATTTCATCTA	-7	True	NA	NA	False	NA	NA	NA	237085908	237098685	Fake_Experiment_ID
G1025.1	chr2	-	1967	6	FSM	ENSG00000124839.13	ENST00000264601.8	1603	6	-366	2	-29	-1	multi-exon	FALSE	canonical	3	432	junction_4	144.059709842829	NA	NA	NA	FALSE	0	NA	NA	A	non_coding	NA	NA	NA	NA	NA	NA	NA	25	AATCTGGCTTTTAGAAGTTT	-7	True	NA	NA	False	NA	NA	NA	237591100	237574327	Fake_Experiment_ID
G1026.1	chr2	+	4188	9	NIC	ENSG00000124831.19	novel	4092	24	NA	NA	0	-6	combination_of_known_junctions	FALSE	canonical	3	251	junction_1	235.901330008968	NA	NA	NA	FALSE	0	NA	NA	B	non_coding	NA	NA	NA	NA	NA	NA	NA	15	GTGCAAGCCTGTGGTTCCAC	-19	True	NA	NA	False	NA	NA	NA	237627586	237765909	Fake_Experiment_ID
G1026.3	chr2	+	2123	13	NIC	ENSG00000124831.19	novel	4092	24	NA	NA	0	1	combination_of_known_junctions	FALSE	canonical	3	251	junction_1	177.280380565175	NA	NA	NA	FALSE	0	NA	NA	B	non_coding	NA	NA	NA	NA	NA	NA	NA	25	CTTCAGCAATGTGGTTCTAA	-19	True	NA	NA	False	NA	NA	NA	237627586	237780310	Fake_Experiment_ID
G1026.4	chr2	+	2051	12	NIC	ENSG00000124831.19	novel	4092	24	NA	NA	0	1	combination_of_known_junctions	FALSE	canonical	3	251	junction_1	158.005335196041	NA	NA	NA	FALSE	0	NA	NA	B	non_coding	NA	NA	NA	NA	NA	NA	NA	25	CTTCAGCAATGTGGTTCTAA	-19	True	NA	NA	False	NA	NA	NA	237627586	237780310	Fake_Experiment_ID
G1027.1	chr2	+	893	10	FSM	ENSG00000184182.19	ENST00000272930.9	2137	10	18	1226	4	11	multi-exon	FALSE	canonical	3	371	junction_5	25.3659633912342	NA	NA	NA	FALSE	0	NA	NA	A	non_coding	NA	NA	NA	NA	NA	NA	NA	20	TGAAGAGTTGTCTGCTTACC	-2	True	NA	NA	False	NA	NA	NA	237967031	238041556	Fake_Experiment_ID
G1028.1	chr2	-	1464	12	FSM	ENSG00000132323.9	ENST00000254654.8	1455	12	-10	1	3	0	multi-exon	FALSE	canonical	3	152	junction_6	19.54186013461	NA	NA	NA	FALSE	0	NA	NA	A	non_coding	NA	NA	NA	NA	NA	NA	NA	25	AGTCTTTTGAGTTATTATAC	8	False	NA	NA	False	NA	NA	NA	238203705	238170402	Fake_Experiment_ID
G1029.1	chr2	-	1365	4	FSM	ENSG00000144485.11	ENST00000272937.10	1368	4	1	2	1	1	multi-exon	FALSE	canonical	3	211	junction_1	87.9242097869902	NA	NA	NA	FALSE	0	NA	NA	A	non_coding	NA	NA	NA	NA	NA	NA	NA	25	AAGTATTGTTGAGTGATGTG	0	True	NA	NA	False	NA	NA	NA	238240037	238238268	Fake_Experiment_ID
G103.1	chr1	+	915	7	FSM	ENSG00000183726.11	ENST00000374358.5	2266	7	-16	1367	1	27	multi-exon	FALSE	canonical	3	983	junction_5	66.2363193421857	NA	NA	NA	FALSE	0	NA	NA	A	non_coding	NA	NA	NA	NA	NA	NA	NA	30	TTATGGATTTGTCAATGTAA	-4	True	NA	NA	False	NA	NA	NA	25338317	25360994	Fake_Experiment_ID
G1030.1	chr2	-	1462	10	FSM	ENSG00000130414.13	ENST00000252711.7	4855	10	26	3367	-2	0	multi-exon	FALSE	canonical	3	802	junction_2	81.5358741011102	NA	NA	NA	FALSE	0	NA	NA	A	non_coding	NA	NA	NA	NA	NA	NA	NA	15	TTTCCCCATCGTACGTCTAT	21	True	NA	NA	False	NA	NA	NA	240025316	239960738	Fake_Experiment_ID
G1031.1	chr2	-	4340	18	FSM	ENSG00000115687.14	ENST00000234040.9	4540	18	2	198	2	0	multi-exon	FALSE	canonical	3	117	junction_13	37.5914110782132	NA	NA	NA	FALSE	0	NA	NA	A	non_coding	NA	NA	NA	NA	NA	NA	NA	30	AACTTCTGAAGGCATGAGTG	0	True	NA	NA	False	NA	NA	NA	241149470	241106296	Fake_Experiment_ID
G1032.1	chr2	+	1291	10	FSM	ENSG00000115685.15	ENST00000234038.11	1941	10	22	628	5	0	multi-exon	FALSE	canonical	3	260	junction_8	118.938826480021	NA	NA	NA	FALSE	0	NA	NA	A	non_coding	NA	NA	NA	NA	NA	NA	NA	15	CTCCTGGGTGATTGTTGACA	9	True	NA	NA	False	NA	NA	NA	241150488	241183024	Fake_Experiment_ID
G1033.1	chr2	-	4364	28	FSM	ENSG00000115677.18	ENST00000391975.5	6372	28	50	1958	-2	2	multi-exon	FALSE	canonical	3	217	junction_27	246.088600815444	NA	NA	NA	FALSE	0	NA	NA	A	non_coding	NA	NA	NA	NA	NA	NA	NA	35	AAAAGCCAAACGTTTGCCCT	-3	True	NA	NA	False	NA	NA	NA	241272836	241229221	Fake_Experiment_ID
G1034.1	chr2	+	3532	13	NIC	ENSG00000168385.18	novel	3701	13	NA	NA	7	0	combination_of_known_junctions	FALSE	canonical	3	79	junction_12	1486.84806441905	NA	NA	NA	FALSE	0	NA	NA	A	non_coding	NA	NA	NA	NA	NA	NA	NA	15	TGAGTATTTCTCTTGGTTAT	12	True	NA	NA	False	NA	NA	NA	241315295	241354027	Fake_Experiment_ID
G1035.1	chr2	-	2214	12	FSM	ENSG00000115694.15	ENST00000316586.9	4515	12	-51	2352	-11	0	multi-exon	FALSE	canonical	3	474	junction_11	138.177332463076	NA	NA	NA	FALSE	0	NA	NA	A	non_coding	NA	NA	NA	NA	NA	NA	NA	20	AGACATGCAGGTGTGTGTGG	0	True	NA	NA	False	NA	NA	NA	241508635	241495021	Fake_Experiment_ID
G1036.1	chr2	-	2037	6	FSM	ENSG00000176946.12	ENST00000407315.6	2076	6	17	22	17	0	multi-exon	FALSE	canonical	3	390	junction_5	40.1666528354056	NA	NA	NA	FALSE	0	NA	NA	A	non_coding	NA	NA	NA	NA	NA	NA	NA	25	TGGCTGAGGATTTTGAATAT	-26	True	NA	NA	False	NA	NA	NA	241637141	241584426	Fake_Experiment_ID
G1037.1	chr2	+	1581	13	FSM	ENSG00000168397.17	ENST00000404914.8	2797	13	-5	1221	-5	5	multi-exon	FALSE	canonical	3	517	junction_12	78.0848452361632	NA	NA	NA	FALSE	0	NA	NA	A	non_coding	NA	NA	NA	NA	NA	NA	NA	20	ACATGAATTTCTGGGCGCTC	-4	True	NA	NA	False	NA	NA	NA	241637687	241672636	Fake_Experiment_ID
G1038.1	chr2	-	1023	5	FSM	ENSG00000168393.13	ENST00000305784.7	1051	5	28	0	-6	0	multi-exon	FALSE	canonical	3	694	junction_2	175.012142435889	NA	NA	NA	FALSE	0	NA	NA	A	non_coding	NA	NA	NA	NA	NA	NA	NA	15	TTGTTTGTGGAACGCTTCAC	17	True	NA	NA	False	NA	NA	NA	241686787	241675746	Fake_Experiment_ID
G1039.1	chr3	-	2191	11	FSM	ENSG00000113851.15	ENST00000231948.9	2187	11	-7	3	3	-3	multi-exon	FALSE	canonical	3	217	junction_4	51.5499757516917	NA	NA	NA	FALSE	0	NA	NA	A	non_coding	NA	NA	NA	NA	NA	NA	NA	35	AAACATGTTCTTTGTTCAAA	-3	True	NA	NA	False	NA	NA	NA	3179698	3150013	Fake_Experiment_ID
G104.1	chr1	+	2463	11	FSM	ENSG00000204178.11	ENST00000374343.5	3940	11	0	1477	0	-498	multi-exon	FALSE	canonical	3	57	junction_3	7.12460525222275	NA	NA	NA	FALSE	0	NA	NA	A	non_coding	NA	NA	NA	NA	NA	NA	NA	15	GCCAACTTTGCCTTTTATGT	-5	True	NA	NA	False	NA	NA	NA	25430896	25498732	Fake_Experiment_ID
G1040.1	chr3	+	3948	3	NNC	ENSG00000175928.6	novel	571	3	NA	NA	-1	-2218	at_least_one_novel_splicesite	FALSE	canonical	3	106	junction_1	31.5	NA	NA	NA	TRUE	0	NA	NA	A	non_coding	NA	NA	NA	NA	NA	NA	NA	45	AGAACACTTGCAATAATGTA	-4	True	NA	NA	False	NA	NA	NA	3799429	3847616	Fake_Experiment_ID
G1041.1	chr3	-	2131	9	FSM	ENSG00000144455.14	ENST00000272902.10	2147	9	16	0	8	0	multi-exon	FALSE	canonical	3	92	junction_4	12.6682427747498	NA	NA	NA	FALSE	0	NA	NA	A	non_coding	NA	NA	NA	NA	NA	NA	NA	15	CTTCACCGTCATCAGCTTCT	6	True	NA	NA	False	NA	NA	NA	4467253	4361145	Fake_Experiment_ID
G1042.1	chr3	+	2931	7	FSM	ENSG00000134108.14	ENST00000256496.8	2933	7	0	2	0	-2	multi-exon	FALSE	canonical	3	180	junction_2	13.490737563232	NA	NA	NA	FALSE	0	NA	NA	A	non_coding	NA	NA	NA	NA	NA	NA	NA	35	CACAGAATTGATATTGTGAT	-24	True	NA	NA	False	NA	NA	NA	5122291	5180909	Fake_Experiment_ID
G1043.1	chr3	+	1677	6	FSM	ENSG00000071282.12	ENST00000157600.8	8284	6	31	6576	-4	-33	multi-exon	FALSE	canonical	3	42	junction_5	5.42586398650021	NA	NA	NA	FALSE	0	NA	NA	A	non_coding	NA	NA	NA	NA	NA	NA	NA	40	CAGATCAATAAAAGTTTTGT	-4	True	NA	NA	False	NA	NA	NA	8501853	8568092	Fake_Experiment_ID
G1044.1	chr3	-	3038	13	FSM	ENSG00000070950.10	ENST00000264926.7	5857	13	2	2817	0	1372	multi-exon	FALSE	canonical	3	97	junction_4	20.7971352193838	NA	NA	NA	FALSE	0	NA	NA	A	non_coding	NA	NA	NA	NA	NA	NA	NA	30	CTGGAAGTAATTATTACTTT	-13	True	NA	NA	False	NA	NA	NA	8963470	8879891	Fake_Experiment_ID
G1045.1	chr3	+	2896	10	FSM	ENSG00000134077.16	ENST00000345094.7	3961	10	2	1063	0	858	multi-exon	FALSE	canonical	3	146	junction_1	82.0474117676955	NA	NA	NA	FALSE	0	NA	NA	A	non_coding	NA	NA	NA	NA	NA	NA	NA	50	AAACACAAACCTGTCAAGAG	-12	True	NA	NA	False	NA	NA	NA	9363053	9385728	Fake_Experiment_ID
G1046.1	chr3	+	2460	19	FSM	ENSG00000163719.20	ENST00000296003.9	2452	19	-8	0	-8	0	multi-exon	TRUE	canonical	3	214	junction_17	111.480940074974	NA	NA	NA	FALSE	0	NA	NA	A	non_coding	NA	NA	NA	NA	NA	NA	NA	10	CTCTTGTGTCATCATTTGGT	8	True	NA	NA	False	NA	NA	NA	9649496	9702393	Fake_Experiment_ID
G1047.1	chr3	+	4680	14	FSM	ENSG00000156983.17	ENST00000683743.1	4698	14	18	0	12	0	multi-exon	FALSE	canonical	3	39	junction_7	18.1336262883866	NA	NA	NA	FALSE	0	NA	NA	A	non_coding	NA	NA	NA	NA	NA	NA	NA	25	CTGTCAATTTAGAATTCTTT	5	True	NA	NA	False	NA	NA	NA	9731765	9748001	Fake_Experiment_ID
G1048.1	chr3	+	1627	7	FSM	ENSG00000114026.22	ENST00000344629.12	1630	7	3	0	3	0	multi-exon	FALSE	canonical	3	69	junction_6	41.9748602009451	NA	NA	NA	FALSE	0	NA	NA	A	non_coding	NA	NA	NA	NA	NA	NA	NA	20	TGCAGTGAGGAGTGGTAGGG	-20	True	NA	NA	False	NA	NA	NA	9749954	9757407	Fake_Experiment_ID
G1049.1	chr3	+	1413	6	FSM	ENSG00000241553.13	ENST00000397261.8	1433	6	14	6	0	-6	multi-exon	FALSE	canonical	3	544	junction_1	112.826238083169	NA	NA	NA	FALSE	0	NA	NA	A	non_coding	NA	NA	NA	NA	NA	NA	NA	15	GCATGAGGTCTATGCTGTGT	5	True	NA	NA	False	NA	NA	NA	9793095	9807095	Fake_Experiment_ID
G105.1	chr1	+	2912	9	FSM	ENSG00000157978.12	ENST00000374338.5	2914	9	0	2	0	0	multi-exon	FALSE	canonical	3	100	junction_8	16.3778623452513	NA	NA	NA	FALSE	0	NA	NA	A	non_coding	NA	NA	NA	NA	NA	NA	NA	30	AAGCAACGCTCATCAGGTGG	-29	True	NA	NA	False	NA	NA	NA	25543605	25568884	Fake_Experiment_ID
G1050.1	chr3	-	1227	9	FSM	ENSG00000156990.14	ENST00000383820.9	1225	9	-2	0	0	0	multi-exon	FALSE	canonical	3	592	junction_1	81.1741954071613	NA	NA	NA	FALSE	0	NA	NA	A	non_coding	NA	NA	NA	NA	NA	NA	NA	15	TGTTATGGTTTTGAGGATTT	-13	True	NA	NA	False	NA	NA	NA	9844018	9837848	Fake_Experiment_ID
G1051.1	chr3	+	1139	2	FSM	ENSG00000171135.15	ENST00000647897.1	1637	2	0	498	0	-32	multi-exon	FALSE	canonical	3	421	junction_1	0	NA	NA	NA	FALSE	0	NA	NA	A	non_coding	NA	NA	NA	NA	NA	NA	NA	0	CTGTGCCTTGTGTTTGGGGC	1	True	NA	NA	False	NA	NA	NA	9890609	9893851	Fake_Experiment_ID
G1052.1	chr3	+	1831	11	FSM	ENSG00000163703.20	ENST00000452070.6	2196	11	-9	374	0	0	multi-exon	FALSE	canonical	3	54	junction_1	38.2209366708876	NA	NA	NA	FALSE	0	NA	NA	A	non_coding	NA	NA	NA	NA	NA	NA	NA	20	GGCATCAGTCTTACTACCTG	-17	True	NA	NA	False	NA	NA	NA	9933824	9945032	Fake_Experiment_ID
G1053.1	chr3	-	3712	4	FSM	ENSG00000163704.12	ENST00000412055.6	3775	4	63	0	29	0	multi-exon	FALSE	canonical	3	48	junction_3	1.69967317119759	NA	NA	NA	FALSE	0	NA	NA	A	non_coding	NA	NA	NA	NA	NA	NA	NA	10	CTCATGCTTCCCTCTGGCCA	44	True	NA	NA	False	NA	NA	NA	9952345	9945541	Fake_Experiment_ID
G1054.1	chr3	-	1067	8	FSM	ENSG00000125037.12	ENST00000245046.6	2777	8	280	1430	-2	-1430	multi-exon	FALSE	canonical	3	381	junction_7	33.2988937733765	NA	NA	NA	FALSE	0	NA	NA	A	non_coding	NA	NA	NA	NA	NA	NA	NA	25	GCTGGCAGGCATGCAGCAAG	-13	True	NA	NA	False	NA	NA	NA	9986840	9963966	Fake_Experiment_ID
G1055.1	chr3	+	1548	3	FSM	ENSG00000134086.8	ENST00000256474.3	4414	3	13	2853	3	669	multi-exon	FALSE	canonical	3	61	junction_1	13	NA	NA	NA	FALSE	0	NA	NA	A	non_coding	NA	NA	NA	NA	NA	NA	NA	25	AAATGTGAGTATTTCTGTTC	-11	True	NA	NA	False	NA	NA	NA	10141790	10150814	Fake_Experiment_ID
G1056.2	chr3	-	1370	9	FSM	ENSG00000157020.18	ENST00000350697.8	1359	9	-11	0	-11	0	multi-exon	FALSE	canonical	3	884	junction_8	88.5500388198673	NA	NA	NA	FALSE	0	NA	NA	A	non_coding	NA	NA	NA	NA	NA	NA	NA	15	TTCCTGCTGCGTTATCCTAA	-35	True	NA	NA	False	NA	NA	NA	10321123	10300930	Fake_Experiment_ID
G1057.1	chr3	+	2389	19	FSM	ENSG00000197548.12	ENST00000354449.7	4959	19	-9	2579	1	3	multi-exon	FALSE	canonical	3	76	junction_8	10.2458964986832	NA	NA	NA	FALSE	0	NA	NA	A	non_coding	NA	NA	NA	NA	NA	NA	NA	15	GGTCCTCCATGCAGTTTTTA	7	True	NA	NA	False	NA	NA	NA	11272406	11555086	Fake_Experiment_ID
G1058.1	chr3	-	3774	5	FSM	ENSG00000144560.15	ENST00000430365.7	3775	5	0	1	0	0	multi-exon	FALSE	canonical	3	68	junction_4	20.6926919466753	NA	NA	NA	FALSE	0	NA	NA	A	non_coding	NA	NA	NA	NA	NA	NA	NA	25	ACATAGTGTACGTGTGCAGT	-1	True	NA	NA	False	NA	NA	NA	11643915	11556069	Fake_Experiment_ID
G1059.1	chr3	-	1328	8	FSM	ENSG00000144559.10	ENST00000455809.5	1213	8	-118	3	2	1	multi-exon	FALSE	canonical	3	171	junction_5	20.6733585830179	NA	NA	NA	FALSE	0	NA	NA	A	non_coding	NA	NA	NA	NA	NA	NA	NA	20	GAACAGTGTTTGTTACTTTG	-36	True	NA	NA	False	NA	NA	NA	11846890	11790444	Fake_Experiment_ID
G106.1	chr1	+	3540	12	FSM	ENSG00000117643.15	ENST00000374332.9	3561	12	21	0	21	0	multi-exon	FALSE	canonical	3	64	junction_5	10.269911118416	NA	NA	NA	FALSE	0	NA	NA	A	non_coding	NA	NA	NA	NA	NA	NA	NA	20	TATGATTGGGCTCATTGCAC	-7	True	NA	NA	False	NA	NA	NA	25616811	25784450	Fake_Experiment_ID
G1060.1	chr3	-	1191	5	FSM	ENSG00000157150.5	ENST00000287814.5	1194	5	0	3	0	-3	multi-exon	FALSE	canonical	3	106	junction_3	7.82623792124926	NA	NA	NA	FALSE	0	NA	NA	A	non_coding	NA	NA	NA	NA	NA	NA	NA	25	GAACATACTGTGGCTGTGTA	19	True	NA	NA	False	NA	NA	NA	12158912	12153070	Fake_Experiment_ID
G1061.1	chr3	+	2768	8	FSM	ENSG00000075975.17	ENST00000170447.12	2775	8	0	7	0	-7	multi-exon	FALSE	canonical	2	151	junction_2	20.9965983639527	NA	NA	NA	FALSE	0	NA	NA	A	non_coding	NA	NA	NA	NA	NA	NA	NA	35	AAGAAAACCTGTATTCCTGG	-18	True	NA	NA	False	NA	NA	NA	12557086	12583706	Fake_Experiment_ID
G1062.1	chr3	-	3179	17	FSM	ENSG00000132155.13	ENST00000251849.9	3191	17	4	8	4	-8	multi-exon	FALSE	canonical	3	316	junction_8	30.6102005057138	NA	NA	NA	FALSE	0	NA	NA	C	non_coding	NA	NA	NA	NA	NA	NA	NA	15	AGGTGTAATGGCTGGCTGTT	9	True	NA	NA	False	NA	NA	NA	12664113	12583608	Fake_Experiment_ID
G1062.2	chr3	-	3080	16	NIC	ENSG00000132155.13	novel	3191	17	NA	NA	4	-8	combination_of_known_junctions	FALSE	canonical	3	46	junction_11	86.2494057950546	NA	NA	NA	FALSE	0	NA	NA	C	non_coding	NA	NA	NA	NA	NA	NA	NA	15	AGGTGTAATGGCTGGCTGTT	9	True	NA	NA	False	NA	NA	NA	12664113	12583608	Fake_Experiment_ID
G1063.1	chr3	-	502	4	FSM	ENSG00000144713.13	ENST00000429711.7	2094	4	28	1564	6	1	multi-exon	FALSE	canonical	3	14194	junction_3	1178.33847240746	NA	NA	NA	FALSE	0	NA	NA	A	non_coding	NA	NA	NA	NA	NA	NA	NA	10	CATCTGGCATCTTCCTTCCT	20	True	NA	NA	False	NA	NA	NA	12841537	12836048	Fake_Experiment_ID
G1064.1	chr3	-	1319	3	FSM	ENSG00000163528.13	ENST00000396914.4	1433	3	114	0	-7	0	multi-exon	FALSE	canonical	3	393	junction_1	5.5	NA	NA	NA	FALSE	0	NA	NA	A	non_coding	NA	NA	NA	NA	NA	NA	NA	10	TTTTGAATGTGTCCTTTGTT	-10	True	NA	NA	False	NA	NA	NA	14124756	14112076	Fake_Experiment_ID
G1065.1	chr3	+	3256	12	FSM	ENSG00000170876.8	ENST00000306077.5	3230	12	-31	5	6	-5	multi-exon	FALSE	canonical	3	200	junction_9	21.4918781507406	NA	NA	NA	FALSE	0	NA	NA	A	non_coding	NA	NA	NA	NA	NA	NA	NA	10	TTATCTTCTGGTGTGGGACT	1	True	NA	NA	False	NA	NA	NA	14125020	14143675	Fake_Experiment_ID
G1066.1	chr3	-	3684	16	FSM	ENSG00000154767.15	ENST00000285021.12	3650	16	-37	3	-17	-3	multi-exon	FALSE	canonical	3	251	junction_8	26.3602394189093	NA	NA	NA	FALSE	0	NA	NA	A	non_coding	NA	NA	NA	NA	NA	NA	NA	30	AAAGATTTGGCTCTATATTT	1	True	NA	NA	False	NA	NA	NA	14178638	14145149	Fake_Experiment_ID
G1067.1	chr3	+	542	4	FSM	ENSG00000170860.4	ENST00000306024.4	3359	4	39	2778	39	-2778	multi-exon	FALSE	canonical	3	3315	junction_1	434.707564538123	NA	NA	NA	FALSE	0	NA	NA	A	non_coding	NA	NA	NA	NA	NA	NA	NA	20	GAACTCTTTCAGGACTTCTT	20	True	NA	NA	False	NA	NA	NA	14178855	14198344	Fake_Experiment_ID
G1068.1	chr3	+	2931	11	FSM	ENSG00000154781.16	ENST00000383794.7	2940	11	0	9	0	-7	multi-exon	TRUE	canonical	3	120	junction_7	27.8827903912073	NA	NA	NA	FALSE	0	NA	NA	A	non_coding	NA	NA	NA	NA	NA	NA	NA	50	AAAAACCAACTAACCCAGCT	-2	True	NA	NA	False	NA	NA	NA	14651761	14672646	Fake_Experiment_ID
G1069.1	chr3	+	3722	21	FSM	ENSG00000131375.10	ENST00000253693.7	4348	21	10	616	10	-2	multi-exon	TRUE	canonical	3	47	junction_15	28.5770449836928	NA	NA	NA	FALSE	0	NA	NA	A	non_coding	NA	NA	NA	NA	NA	NA	NA	30	GGATATTGCATAGTTTAAGT	27	True	NA	NA	False	NA	NA	NA	15206255	15252300	Fake_Experiment_ID
G107.1	chr1	+	1942	7	FSM	ENSG00000117640.18	ENST00000374303.7	1953	7	15	-4	-9	0	multi-exon	TRUE	canonical	3	228	junction_1	29.8742735848459	NA	NA	NA	FALSE	0	NA	NA	A	non_coding	NA	NA	NA	NA	NA	NA	NA	5	TTTGCTGTGTCCATCTCTTG	-2	True	NA	NA	False	NA	NA	NA	25819968	25832942	Fake_Experiment_ID
G1070.1	chr3	-	1161	6	NIC	ENSG00000206562.12	novel	615	4	NA	NA	-2	-2	combination_of_known_junctions	FALSE	canonical	3	101	junction_1	53.0750412152454	NA	NA	NA	FALSE	0	NA	NA	A	non_coding	NA	NA	NA	NA	NA	NA	NA	25	TAATGCCTTGAGATTACTTT	-3	True	NA	NA	False	NA	NA	NA	15427546	15413670	Fake_Experiment_ID
G1071.1	chr3	+	4466	6	FSM	ENSG00000144597.14	ENST00000396842.7	4447	6	-20	1	-20	-1	multi-exon	FALSE	canonical	3	67	junction_4	4.53431361950185	NA	NA	NA	FALSE	0	NA	NA	A	non_coding	NA	NA	NA	NA	NA	NA	NA	5	ATTTCTTGTCTTGGTGGGTT	-15	True	NA	NA	False	NA	NA	NA	15427577	15442612	Fake_Experiment_ID
G1072.1	chr3	-	1925	17	FSM	ENSG00000131373.15	ENST00000321169.10	2009	17	37	47	14	0	multi-exon	FALSE	canonical	3	226	junction_12	23.1070876572536	NA	NA	NA	FALSE	0	NA	NA	A	non_coding	NA	NA	NA	NA	NA	NA	NA	40	CATTTTACAGTAAAGGAATT	-9	True	NA	NA	False	NA	NA	NA	15601532	15560745	Fake_Experiment_ID
G1073.2	chr3	+	2072	4	FSM	ENSG00000169814.16	ENST00000672065.1	2069	4	0	-3	0	0	multi-exon	FALSE	canonical	1	65	junction_2	21.4165045389453	NA	NA	NA	FALSE	0	NA	NA	A	non_coding	NA	NA	NA	NA	NA	NA	NA	5	GCAGTGGCTTGGGGTTTTTT	-30	True	NA	NA	False	NA	NA	NA	15601744	15645822	Fake_Experiment_ID
G1074.1	chr3	-	6641	28	FSM	ENSG00000206560.12	ENST00000399451.6	6564	28	-83	6	-83	-3	multi-exon	FALSE	canonical	3	147	junction_27	24.731146953379	NA	NA	NA	FALSE	0	NA	NA	A	non_coding	NA	NA	NA	NA	NA	NA	NA	35	AATAAATCAAGTGTCTGTCT	NA	False	NA	NA	False	NA	NA	NA	15859854	15667241	Fake_Experiment_ID
G1075.1	chr3	-	5241	11	FSM	ENSG00000182568.17	ENST00000338745.11	7822	11	15	2566	15	-3	multi-exon	FALSE	canonical	3	49	junction_3	7.2691127381545	NA	NA	NA	FALSE	0	NA	NA	A	non_coding	NA	NA	NA	NA	NA	NA	NA	20	ATGACATGGTAGGGTTTGTC	-3	True	NA	NA	False	NA	NA	NA	18425324	18347942	Fake_Experiment_ID
G1077.1	chr3	-	2089	8	FSM	ENSG00000129810.15	ENST00000412997.6	3070	8	-23	1004	-23	-3	multi-exon	FALSE	canonical	3	135	junction_3	42.7364968529863	NA	NA	NA	FALSE	0	NA	NA	A	non_coding	NA	NA	NA	NA	NA	NA	NA	35	TAACTGAGCTTAAGCATTAT	11	True	NA	NA	False	NA	NA	NA	20186229	20170487	Fake_Experiment_ID
G1078.1	chr3	+	1459	6	FSM	ENSG00000170142.12	ENST00000306627.8	1783	6	0	324	0	0	multi-exon	FALSE	canonical	3	65	junction_1	37.4058818904193	NA	NA	NA	FALSE	0	NA	NA	A	non_coding	NA	NA	NA	NA	NA	NA	NA	10	CTGCTGTGTTCATTTACTTT	-27	True	NA	NA	False	NA	NA	NA	23805954	23891316	Fake_Experiment_ID
G1079.1	chr3	+	770	4	FSM	ENSG00000174748.22	ENST00000643707.1	571	4	52	-251	52	0	multi-exon	FALSE	canonical	3	61	junction_1	11009.6027579967	NA	NA	NA	FALSE	0	NA	NA	A	non_coding	NA	NA	NA	NA	NA	NA	NA	15	TGTCTGCTTACAGGTGTTAT	175	False	NA	NA	False	NA	NA	NA	23917350	23919552	Fake_Experiment_ID
G108.1	chr1	-	2114	3	FSM	ENSG00000127423.11	ENST00000374298.4	2161	3	47	0	47	0	multi-exon	FALSE	canonical	3	117	junction_1	29.5	NA	NA	NA	FALSE	0	NA	NA	A	non_coding	NA	NA	NA	NA	NA	NA	NA	25	GCTCTTGTGATAATTGGTAA	-2	True	NA	NA	False	NA	NA	NA	25859410	25834005	Fake_Experiment_ID
G1080.1	chr3	+	5222	8	FSM	ENSG00000174738.13	ENST00000312521.9	5231	8	7	2	7	-2	multi-exon	FALSE	canonical	3	53	junction_5	11.4731274315779	NA	NA	NA	FALSE	0	NA	NA	A	non_coding	NA	NA	NA	NA	NA	NA	NA	10	AACTGTGGTGTTTGGTGTCT	-8	True	NA	NA	False	NA	NA	NA	23945292	23980615	Fake_Experiment_ID
G1081.1	chr3	-	5812	36	FSM	ENSG00000077097.16	ENST00000264331.9	5814	36	-13	15	-13	-13	multi-exon	TRUE	canonical	3	149	junction_35	171.83979249788	NA	NA	NA	FALSE	0	NA	NA	A	non_coding	NA	NA	NA	NA	NA	NA	NA	35	AAAAATGGAACTGTGTTCTC	-5	True	NA	NA	False	NA	NA	NA	25664920	25597998	Fake_Experiment_ID
G1082.1	chr3	-	2170	12	FSM	ENSG00000151092.18	ENST00000280700.10	2534	12	29	335	0	0	multi-exon	FALSE	canonical	3	264	junction_8	19.0614491310395	NA	NA	NA	FALSE	0	NA	NA	A	non_coding	NA	NA	NA	NA	NA	NA	NA	30	AAAACCTTTCTTCCATATGT	-9	True	NA	NA	False	NA	NA	NA	25783414	25719278	Fake_Experiment_ID
G1083.1	chr3	-	7711	25	FSM	ENSG00000033867.16	ENST00000455077.5	3775	25	-54	-3882	-5	-1	multi-exon	FALSE	canonical	3	82	junction_24	35.721433808476	NA	NA	NA	FALSE	0	NA	NA	A	non_coding	NA	NA	NA	NA	NA	NA	NA	10	AGTTGTTGGCTATTGTCTTT	23	False	NA	NA	False	NA	NA	NA	27484401	27372723	Fake_Experiment_ID
G1084.1	chr3	+	655	4	FSM	ENSG00000187118.14	ENST00000466830.6	6009	4	1	5353	1	13	multi-exon	FALSE	canonical	3	611	junction_1	142.731293773378	NA	NA	NA	FALSE	0	NA	NA	A	non_coding	NA	NA	NA	NA	NA	NA	NA	30	TGGGAAAGGAGTAGTTACTG	-8	True	NA	NA	False	NA	NA	NA	28241619	28319789	Fake_Experiment_ID
G1085.1	chr3	-	3297	8	FSM	ENSG00000163512.14	ENST00000479665.6	4403	8	-201	1307	25	-1	multi-exon	FALSE	canonical	3	93	junction_1	36.1809511274897	NA	NA	NA	FALSE	0	NA	NA	A	non_coding	NA	NA	NA	NA	NA	NA	NA	25	GTGGATGTGAAATATTGTCC	-32	True	NA	NA	False	NA	NA	NA	28349025	28322353	Fake_Experiment_ID
G1086.1	chr3	+	4432	16	FSM	ENSG00000163527.10	ENST00000295770.4	4107	16	-321	-4	-34	4	multi-exon	TRUE	canonical	3	567	junction_6	53.6997413608504	NA	NA	NA	FALSE	0	NA	NA	A	non_coding	NA	NA	NA	NA	NA	NA	NA	30	AAGTGTTGTTTTTTACAAAT	9	True	NA	NA	False	NA	NA	NA	31532603	31637620	Fake_Experiment_ID
G1087.1	chr3	-	3998	12	FSM	ENSG00000144645.15	ENST00000396556.7	3625	12	-374	1	-331	-1	multi-exon	FALSE	canonical	3	164	junction_11	24.950860797685	NA	NA	NA	FALSE	0	NA	NA	A	non_coding	NA	NA	NA	NA	NA	NA	NA	15	ATATCTGTGTCTGTGTTTTA	-4	True	NA	NA	False	NA	NA	NA	31981636	31660825	Fake_Experiment_ID
G1088.1	chr3	+	1111	4	FSM	ENSG00000170293.9	ENST00000307526.4	1169	4	56	2	56	-2	multi-exon	FALSE	canonical	3	59	junction_3	7.36357401145817	NA	NA	NA	FALSE	0	NA	NA	A	non_coding	NA	NA	NA	NA	NA	NA	NA	25	AAGTAATGTTGTGTTTGATT	29	True	NA	NA	False	NA	NA	NA	32238735	32370319	Fake_Experiment_ID
G1089.1	chr3	+	1169	5	FSM	ENSG00000153551.14	ENST00000334983.10	1856	5	0	687	0	6	multi-exon	FALSE	canonical	3	192	junction_3	80.9980709646841	NA	NA	NA	FALSE	0	NA	NA	A	non_coding	NA	NA	NA	NA	NA	NA	NA	30	GCACAAGGATTTCTTATTGA	-1	True	NA	NA	False	NA	NA	NA	32391852	32454841	Fake_Experiment_ID
G109.1	chr1	-	1110	5	FSM	ENSG00000117632.23	ENST00000399728.5	1712	5	152	450	152	0	multi-exon	FALSE	canonical	3	225	junction_4	1515.54486901576	NA	NA	NA	FALSE	0	NA	NA	A	non_coding	NA	NA	NA	NA	NA	NA	NA	10	GGTGGCAGTGACTTCTTTTG	-5	True	NA	NA	False	NA	NA	NA	25906001	25900567	Fake_Experiment_ID
G1090.1	chr3	-	3276	4	FSM	ENSG00000091317.8	ENST00000205636.4	3307	4	31	0	-25	0	multi-exon	FALSE	canonical	3	574	junction_1	17.7451088722749	NA	NA	NA	FALSE	0	NA	NA	A	non_coding	NA	NA	NA	NA	NA	NA	NA	20	CTTACCTTTGTAAGTGTTTA	-1	True	NA	NA	False	NA	NA	NA	32502821	32481311	Fake_Experiment_ID
G1091.1	chr3	-	1692	13	FSM	ENSG00000144635.9	ENST00000273130.9	2485	13	14	779	14	-469	multi-exon	FALSE	canonical	3	273	junction_9	50.2267082558893	NA	NA	NA	FALSE	0	NA	NA	A	non_coding	NA	NA	NA	NA	NA	NA	NA	5	CATGCCTCTGCCTTTTCCTT	-27	True	NA	NA	False	NA	NA	NA	32570844	32526752	Fake_Experiment_ID
G1092.1	chr3	+	2601	19	FSM	ENSG00000182973.19	ENST00000328834.9	2815	19	53	161	-22	0	multi-exon	FALSE	canonical	3	211	junction_12	25.9539597112147	NA	NA	NA	FALSE	0	NA	NA	A	non_coding	NA	NA	NA	NA	NA	NA	NA	20	TTTTGAGTCAATTCTACCCC	-9	True	NA	NA	False	NA	NA	NA	32685197	32773714	Fake_Experiment_ID
G1093.1	chr3	+	6049	4	FSM	ENSG00000206557.6	ENST00000383763.6	8704	4	-905	3560	-905	-3560	multi-exon	FALSE	canonical	3	108	junction_1	18.0800688297608	NA	NA	NA	FALSE	0	NA	NA	A	non_coding	NA	NA	NA	NA	NA	NA	NA	10	TCATTTTCATTCTGCTCTTT	-4	True	NA	NA	False	NA	NA	NA	32817091	32894264	Fake_Experiment_ID
G1094.2	chr3	-	2435	16	FSM	ENSG00000170266.16	ENST00000307363.10	2523	16	-26	114	-26	-2	multi-exon	FALSE	canonical	3	362	junction_6	23.837971576644	NA	NA	NA	FALSE	0	NA	NA	A	non_coding	NA	NA	NA	NA	NA	NA	NA	20	TGATGATGTCACTGTTTTTA	NA	False	NA	NA	False	NA	NA	NA	33097172	32996730	Fake_Experiment_ID
G1095.1	chr3	+	1942	7	FSM	ENSG00000170275.15	ENST00000320954.11	6595	7	48	4605	8	10	multi-exon	FALSE	canonical	1	284	junction_1	219.110892776542	NA	NA	NA	FALSE	0	NA	NA	A	non_coding	NA	NA	NA	NA	NA	NA	NA	20	TTGTGAAAACCTCCTTTGGC	10	True	NA	NA	False	NA	NA	NA	33114061	33143168	Fake_Experiment_ID
G1096.1	chr3	-	4124	16	FSM	ENSG00000153560.12	ENST00000283629.8	4175	16	48	3	48	0	multi-exon	TRUE	canonical	3	126	junction_8	52.7057239143277	NA	NA	NA	FALSE	0	NA	NA	C	non_coding	NA	NA	NA	NA	NA	NA	NA	35	AAATGTGTGTCTCATTTAAA	21	True	NA	NA	False	NA	NA	NA	33440357	33388338	Fake_Experiment_ID
G1096.2	chr3	-	4016	15	FSM	ENSG00000153560.12	ENST00000447368.6	3669	15	-347	0	48	0	multi-exon	FALSE	canonical	3	154	junction_8	39.9175169977456	NA	NA	NA	FALSE	0	NA	NA	C	non_coding	NA	NA	NA	NA	NA	NA	NA	35	AAATGTGTGTCTCATTTAAA	21	True	NA	NA	False	NA	NA	NA	33440357	33388338	Fake_Experiment_ID
G1097.1	chr3	-	6369	36	NIC	ENSG00000163539.18	novel	7159	39	NA	NA	0	0	combination_of_known_splicesites	FALSE	canonical	3	46	junction_28	33.4451241069698	NA	NA	NA	FALSE	0	NA	NA	A	non_coding	NA	NA	NA	NA	NA	NA	NA	35	AATAATGTATATCAGTTTTT	-20	True	NA	NA	False	NA	NA	NA	33718254	33496992	Fake_Experiment_ID
G1098.1	chr3	+	3209	18	FSM	ENSG00000170248.15	ENST00000307296.8	5884	18	-20	2695	-1	540	multi-exon	FALSE	canonical	3	411	junction_10	49.8439086038956	NA	NA	NA	FALSE	0	NA	NA	A	non_coding	NA	NA	NA	NA	NA	NA	NA	10	TGTCATTGTTATGTTTTGTT	-12	True	NA	NA	False	NA	NA	NA	33798609	33867008	Fake_Experiment_ID
G1099.1	chr3	+	2477	19	FSM	ENSG00000076242.16	ENST00000231790.8	2494	19	12	5	-1	-1	multi-exon	FALSE	canonical	3	243	junction_10	50.0519791545145	NA	NA	NA	FALSE	0	NA	NA	A	non_coding	NA	NA	NA	NA	NA	NA	NA	30	CATAATTTCTTATTTAATTT	17	True	NA	NA	False	NA	NA	NA	36993529	37050841	Fake_Experiment_ID
G11.1	chr1	+	2369	3	FSM	ENSG00000179403.12	ENST00000476993.2	4492	3	6	2117	6	0	multi-exon	FALSE	canonical	3	243	junction_1	1.5	NA	NA	NA	FALSE	0	NA	NA	A	non_coding	NA	NA	NA	NA	NA	NA	NA	20	AGCCTGCAGTCTCGCTAGGA	-8	True	NA	NA	False	NA	NA	NA	1435695	1440765	Fake_Experiment_ID
G110.1	chr1	-	3499	11	FSM	ENSG00000158006.14	ENST00000374282.8	3487	11	-14	2	-14	-2	multi-exon	FALSE	canonical	3	58	junction_10	8.35703296631047	NA	NA	NA	FALSE	0	NA	NA	A	non_coding	NA	NA	NA	NA	NA	NA	NA	20	AAGAAGTTGTTGGCTTGCTC	-7	True	NA	NA	False	NA	NA	NA	25998077	25959768	Fake_Experiment_ID
G1100.1	chr3	-	2510	15	FSM	ENSG00000093167.18	ENST00000421276.6	2522	15	10	2	0	-2	multi-exon	FALSE	canonical	3	44	junction_8	39.05523299751	NA	NA	NA	FALSE	0	NA	NA	C	non_coding	NA	NA	NA	NA	NA	NA	NA	25	AATTGGCTACTGACATGTTC	-18	True	NA	NA	False	NA	NA	NA	37176327	37053005	Fake_Experiment_ID
G1100.2	chr3	-	2438	14	FSM	ENSG00000093167.18	ENST00000354379.8	2821	14	33	350	0	-2	multi-exon	FALSE	canonical	3	98	junction_8	23.5703655079321	NA	NA	NA	FALSE	0	NA	NA	C	non_coding	NA	NA	NA	NA	NA	NA	NA	25	AATTGGCTACTGACATGTTC	-18	True	NA	NA	False	NA	NA	NA	37176327	37053005	Fake_Experiment_ID
G1101.1	chr3	-	2606	15	FSM	ENSG00000187091.14	ENST00000334661.5	2651	15	43	2	-40	0	multi-exon	TRUE	canonical	3	47	junction_14	13.713541646482	NA	NA	NA	FALSE	0	NA	NA	A	non_coding	NA	NA	NA	NA	NA	NA	NA	15	AAGCCTTGTGGTCTCTTTAC	41	False	NA	NA	False	NA	NA	NA	38029599	38007497	Fake_Experiment_ID
G1102.1	chr3	-	1665	12	FSM	ENSG00000060971.19	ENST00000333167.13	1699	12	33	1	-2	0	multi-exon	FALSE	canonical	3	138	junction_4	34.4966161952969	NA	NA	NA	FALSE	0	NA	NA	A	non_coding	NA	NA	NA	NA	NA	NA	NA	10	ATCTTAGTGGCTGTGGTTTT	-2	True	NA	NA	False	NA	NA	NA	38137094	38122715	Fake_Experiment_ID
G1103.1	chr3	+	2636	5	FSM	ENSG00000172936.16	ENST00000650905.2	2667	5	27	4	27	1	multi-exon	FALSE	canonical	3	113	junction_3	13.6014705087354	NA	NA	NA	FALSE	0	NA	NA	A	non_coding	NA	NA	NA	NA	NA	NA	NA	20	GAAACTTGTGTGTGTGTTGA	24	True	NA	NA	False	NA	NA	NA	38138687	38143018	Fake_Experiment_ID
G1104.1	chr3	+	4515	18	FSM	ENSG00000172939.9	ENST00000311806.8	4517	18	0	2	0	-2	multi-exon	FALSE	canonical	3	202	junction_8	26.6558224778812	NA	NA	NA	FALSE	0	NA	NA	A	non_coding	NA	NA	NA	NA	NA	NA	NA	15	TCCTTAGTGGTGTATGGACG	-11	True	NA	NA	False	NA	NA	NA	38165536	38255482	Fake_Experiment_ID
G1105.1	chr3	-	2993	9	FSM	ENSG00000114745.14	ENST00000319283.8	3046	9	-16	69	-3	0	multi-exon	FALSE	canonical	3	139	junction_4	16.5713419794536	NA	NA	NA	FALSE	0	NA	NA	A	non_coding	NA	NA	NA	NA	NA	NA	NA	45	AAATATTTTAACTAAAGCCT	-20	True	NA	NA	False	NA	NA	NA	39107643	39096667	Fake_Experiment_ID
G1106.1	chr3	-	3010	4	ISM	ENSG00000144655.15	ENST00000273153.10	3164	5	6868	1	6868	-1	3prime_fragment	FALSE	canonical	3	38	junction_3	3.74165738677394	NA	NA	NA	FALSE	0	NA	NA	A	non_coding	NA	NA	NA	NA	NA	NA	NA	25	AGCAATGTGGTATGTATTTG	-4	True	NA	NA	False	NA	NA	NA	39146723	39141855	Fake_Experiment_ID
G1107.1	chr3	+	1910	7	FSM	ENSG00000144659.13	ENST00000650617.1	2101	7	28	163	1	-15	multi-exon	FALSE	canonical	3	169	junction_6	22.7284696654512	NA	NA	NA	FALSE	0	NA	NA	A	non_coding	NA	NA	NA	NA	NA	NA	NA	25	TTTATTGAACTTTATCATTG	15	True	NA	NA	False	NA	NA	NA	39383397	39397188	Fake_Experiment_ID
G1108.1	chr3	+	1118	7	FSM	ENSG00000168028.14	ENST00000301821.11	1140	7	0	22	0	-22	multi-exon	FALSE	canonical	3	3815	junction_1	865.145925391909	NA	NA	NA	FALSE	0	NA	NA	A	non_coding	NA	NA	NA	NA	NA	NA	NA	25	CGACATGAGTTGTACTTCTA	-1	True	NA	NA	False	NA	NA	NA	39406719	39412520	Fake_Experiment_ID
G1109.1	chr3	+	970	4	FSM	ENSG00000114784.4	ENST00000232905.4	987	4	0	17	0	-17	multi-exon	FALSE	canonical	3	829	junction_2	40.8683523306509	NA	NA	NA	FALSE	0	NA	NA	A	non_coding	NA	NA	NA	NA	NA	NA	NA	15	CATTTTGTCTTTCTTAATTG	10	True	NA	NA	False	NA	NA	NA	40309706	40312407	Fake_Experiment_ID
G111.1	chr1	+	635	3	FSM	ENSG00000142684.9	ENST00000374266.7	638	3	0	3	0	-3	multi-exon	FALSE	canonical	3	366	junction_1	5	NA	NA	NA	FALSE	0	NA	NA	A	non_coding	NA	NA	NA	NA	NA	NA	NA	30	GAACTTGCCTCCAACTCTAA	-21	True	NA	NA	False	NA	NA	NA	26169907	26170870	Fake_Experiment_ID
G1110.1	chr3	+	712	6	FSM	ENSG00000188846.14	ENST00000338970.10	7072	6	47	6313	0	-6	multi-exon	FALSE	canonical	3	3548	junction_1	761.738432796981	NA	NA	NA	FALSE	0	NA	NA	A	non_coding	NA	NA	NA	NA	NA	NA	NA	35	GACAAATGTATTTAAGCCTT	2	True	NA	NA	False	NA	NA	NA	40457338	40462274	Fake_Experiment_ID
G1111.1	chr3	+	3353	16	FSM	ENSG00000168036.18	ENST00000396185.8	3472	16	116	3	0	-3	multi-exon	FALSE	canonical	3	527	junction_15	210.958279182296	NA	NA	NA	FALSE	0	NA	NA	A	non_coding	NA	NA	NA	NA	NA	NA	NA	10	TTCGATTGTGTCACTCTTTC	0	True	NA	NA	False	NA	NA	NA	41199504	41240440	Fake_Experiment_ID
G1112.2	chr3	+	4832	15	NNC	ENSG00000182606.17	novel	5033	15	NA	NA	-19	-114	at_least_one_novel_splicesite	TRUE	canonical	3	68	junction_1	32.4905009666091	NA	NA	NA	TRUE	0	NA	NA	A	non_coding	NA	NA	NA	NA	NA	NA	NA	20	ACTGGTATTCTGATTTGTAT	-11	True	NA	NA	False	NA	NA	NA	42160192	42225775	Fake_Experiment_ID
G1113.1	chr3	-	1396	7	FSM	ENSG00000093183.14	ENST00000264454.8	6340	7	11	4933	4	3029	multi-exon	FALSE	canonical	3	63	junction_1	48.2320778459039	NA	NA	NA	FALSE	0	NA	NA	A	non_coding	NA	NA	NA	NA	NA	NA	NA	20	CACTGGTTTTAGTCATTGAG	10	True	NA	NA	False	NA	NA	NA	42581956	42552901	Fake_Experiment_ID
G1114.1	chr3	-	1619	4	FSM	ENSG00000181061.14	ENST00000452906.3	585	4	-80	-954	-23	32	multi-exon	FALSE	canonical	3	72	junction_3	1469.69996938151	NA	NA	NA	FALSE	0	NA	NA	A	non_coding	NA	NA	NA	NA	NA	NA	NA	15	TGTCTTTTATTTATTTCATG	42	False	42804534	NA	False	NA	NA	NA	42804513	42784297	Fake_Experiment_ID
G1115.1	chr3	-	2541	2	FSM	ENSG00000144647.6	ENST00000344697.3	2547	2	5	1	5	-1	multi-exon	FALSE	canonical	3	88	junction_1	0	NA	NA	NA	FALSE	0	NA	NA	A	non_coding	NA	NA	NA	NA	NA	NA	NA	20	ATCTTGGTCAAGTCTTCTTA	3	True	NA	NA	False	NA	NA	NA	43106074	43079234	Fake_Experiment_ID
G1116.1	chr3	-	2618	13	FSM	ENSG00000160746.13	ENST00000292246.8	3155	13	29	508	2	3	multi-exon	FALSE	canonical	3	158	junction_10	16.4156091029916	NA	NA	NA	FALSE	0	NA	NA	A	non_coding	NA	NA	NA	NA	NA	NA	NA	30	AAAGGCAACCTCTCTGACTC	-9	True	NA	NA	False	NA	NA	NA	43621982	43366355	Fake_Experiment_ID
G1117.1	chr3	+	1373	7	FSM	ENSG00000011198.10	ENST00000644371.2	5298	7	0	3925	0	3	multi-exon	FALSE	canonical	3	80	junction_5	10.6679686705368	NA	NA	NA	FALSE	0	NA	NA	A	non_coding	NA	NA	NA	NA	NA	NA	NA	40	TGTACTGAAAAACTGTAATT	1	True	NA	NA	False	NA	NA	NA	43690937	43718800	Fake_Experiment_ID
G1118.1	chr3	-	791	3	FSM	ENSG00000163807.6	ENST00000296121.6	5079	3	-2	4290	-2	-4290	multi-exon	FALSE	canonical	3	358	junction_1	12	NA	NA	NA	FALSE	0	NA	NA	A	non_coding	NA	NA	NA	NA	NA	NA	NA	0	TGTTCTTTGTCCTGCTTCTC	-6	True	NA	NA	False	NA	NA	NA	44761621	44753033	Fake_Experiment_ID
G1119.1	chr3	-	3953	8	NIC	ENSG00000163812.15	novel	3902	7	NA	NA	12	-1	combination_of_known_junctions	TRUE	canonical	3	38	junction_1	90.2183292838851	NA	NA	NA	FALSE	0	NA	NA	C	non_coding	NA	NA	NA	NA	NA	NA	NA	15	AGTGACTGGAGTCTCCTGTT	2	True	NA	NA	False	NA	NA	NA	44976154	44915261	Fake_Experiment_ID
G1119.2	chr3	-	3869	7	FSM	ENSG00000163812.15	ENST00000339420.7	3902	7	28	5	12	-1	multi-exon	FALSE	canonical	3	38	junction_1	68.5776121550531	NA	NA	NA	FALSE	0	NA	NA	C	non_coding	NA	NA	NA	NA	NA	NA	NA	15	AGTGACTGGAGTCTCCTGTT	2	True	NA	NA	False	NA	NA	NA	44976154	44915261	Fake_Experiment_ID
G112.1	chr1	+	2528	21	FSM	ENSG00000142675.18	ENST00000361530.11	2535	21	7	0	-5	0	multi-exon	TRUE	canonical	3	74	junction_8	13.6872203167773	NA	NA	NA	FALSE	0	NA	NA	A	non_coding	NA	NA	NA	NA	NA	NA	NA	30	TGAGTCTACATGTAACTTTA	-11	True	NA	NA	False	NA	NA	NA	26177497	26189884	Fake_Experiment_ID
G1120.1	chr3	-	5725	9	FSM	ENSG00000163814.8	ENST00000296129.6	5963	9	-9	247	-9	-247	multi-exon	FALSE	canonical	3	74	junction_2	11.7307022381441	NA	NA	NA	FALSE	0	NA	NA	A	non_coding	NA	NA	NA	NA	NA	NA	NA	55	AAAAAACAAGTATCAAGCTG	-4	True	NA	NA	False	NA	NA	NA	45146387	45082523	Fake_Experiment_ID
G1121.1	chr3	+	4217	22	FSM	ENSG00000011376.12	ENST00000645846.2	4781	22	0	564	0	169	multi-exon	TRUE	canonical	3	154	junction_10	20.5323703281554	NA	NA	NA	FALSE	0	NA	NA	A	non_coding	NA	NA	NA	NA	NA	NA	NA	25	GACATATGTGTGATCCTGGA	3	True	NA	NA	False	NA	NA	NA	45388575	45548843	Fake_Experiment_ID
G1122.1	chr3	+	6999	8	FSM	ENSG00000144791.10	ENST00000273317.5	11442	8	-636	5079	-209	-5079	multi-exon	FALSE	canonical	3	64	junction_2	5.99319341811515	NA	NA	NA	FALSE	0	NA	NA	A	non_coding	NA	NA	NA	NA	NA	NA	NA	10	ATATTTCCTGGGTCTTTTCT	-16	True	NA	NA	False	NA	NA	NA	45594114	45681262	Fake_Experiment_ID
G1123.1	chr3	+	3535	20	FSM	ENSG00000211456.13	ENST00000389061.10	3574	20	39	0	-24	0	multi-exon	TRUE	canonical	3	478	junction_10	33.6580490511256	NA	NA	NA	FALSE	0	NA	NA	A	non_coding	NA	NA	NA	NA	NA	NA	NA	25	TTATTGGTATCATTCATGTA	-8	True	NA	NA	False	NA	NA	NA	45689434	45745409	Fake_Experiment_ID
G1124.1	chr3	+	2035	6	NNC	ENSG00000241186.10	novel	1956	6	NA	NA	-3	9	at_least_one_novel_splicesite	FALSE	canonical	3	58	junction_4	1849.700191923	NA	NA	NA	FALSE	0	NA	NA	A	non_coding	NA	NA	NA	NA	NA	NA	NA	20	GAACTGGTTATTTCTAGGTG	7	False	NA	NA	False	NA	NA	NA	46577744	46582466	Fake_Experiment_ID
G1125.1	chr3	+	8625	53	NIC	ENSG00000160796.18	novel	8842	54	NA	NA	140	1	combination_of_known_junctions	TRUE	canonical	3	51	junction_9	48.9915159905596	NA	NA	NA	FALSE	0	NA	NA	A	non_coding	NA	NA	NA	NA	NA	NA	NA	5	CTCCGTCTCCGAGTGTGCGT	-3	True	NA	NA	False	NA	NA	NA	46979805	47009705	Fake_Experiment_ID
G1126.1	chr3	+	4902	10	FSM	ENSG00000114648.12	ENST00000232766.6	4622	10	-280	0	-253	0	multi-exon	FALSE	canonical	3	55	junction_6	13.7553581030524	NA	NA	NA	FALSE	0	NA	NA	A	non_coding	NA	NA	NA	NA	NA	NA	NA	0	GCTCTTGTCCTTTCTTGGTT	9	True	NA	NA	False	NA	NA	NA	47282663	47346816	Fake_Experiment_ID
G1127.1	chr3	-	4139	23	NIC	ENSG00000114650.20	novel	4254	23	NA	NA	68	0	combination_of_known_junctions	TRUE	canonical	3	321	junction_19	78.4449193504642	NA	NA	NA	FALSE	0	NA	NA	A	non_coding	NA	NA	NA	NA	NA	NA	NA	50	AAAAAACCATATCATCATCT	17	True	NA	NA	False	NA	NA	NA	47475869	47413720	Fake_Experiment_ID
G1128.1	chr3	-	1336	7	FSM	ENSG00000163832.16	ENST00000296149.9	1352	7	16	0	6	0	multi-exon	FALSE	canonical	3	144	junction_6	46.0956131920984	NA	NA	NA	FALSE	0	NA	NA	A	non_coding	NA	NA	NA	NA	NA	NA	NA	0	GCTTCCTGTGGGTTGTCTTG	1	True	NA	NA	False	NA	NA	NA	47513696	47495639	Fake_Experiment_ID
G1129.1	chr3	-	5788	28	FSM	ENSG00000173473.11	ENST00000254480.10	6354	28	-59	625	-59	-625	multi-exon	FALSE	canonical	3	1047	junction_8	72.1265653321423	NA	NA	NA	FALSE	0	NA	NA	A	non_coding	NA	NA	NA	NA	NA	NA	NA	15	ATTCTAGTCCCATTCTCTGC	139	False	NA	NA	False	NA	NA	NA	47781952	47585893	Fake_Experiment_ID
G113.1	chr1	+	3329	9	FSM	ENSG00000117682.17	ENST00000236342.12	3288	9	2	-43	0	43	multi-exon	FALSE	canonical	3	139	junction_1	32.8517027716982	NA	NA	NA	FALSE	0	NA	NA	A	non_coding	NA	NA	NA	NA	NA	NA	NA	15	GCAATTGCCTACCCTCCCTC	-5	True	NA	NA	False	NA	NA	NA	26432322	26471349	Fake_Experiment_ID
G1130.3	chr3	+	3757	19	FSM	ENSG00000132153.15	ENST00000457607.1	3748	19	-6	-3	-6	-2	multi-exon	FALSE	canonical	3	444	junction_1	84.2170183088876	NA	NA	NA	FALSE	0	NA	NA	A	non_coding	NA	NA	NA	NA	NA	NA	NA	20	TGACCACTGCTGTCCACTAG	-1	True	NA	NA	False	NA	NA	NA	47825021	47850190	Fake_Experiment_ID
G1131.2	chr3	-	5903	19	FSM	ENSG00000047849.22	ENST00000360240.10	5142	19	411	-1172	-20	0	multi-exon	FALSE	canonical	3	323	junction_6	64.8150264546809	NA	NA	NA	FALSE	0	NA	NA	A	non_coding	NA	NA	NA	NA	NA	NA	NA	10	ACGCAGGCTTCGTGCTTCTG	5	True	NA	NA	False	NA	NA	NA	48088861	47850695	Fake_Experiment_ID
G1132.1	chr3	-	3609	15	FSM	ENSG00000164045.12	ENST00000302506.8	3844	15	201	34	140	-34	multi-exon	FALSE	canonical	3	177	junction_11	43.2900162878704	NA	NA	NA	FALSE	0	NA	NA	C	non_coding	NA	NA	NA	NA	NA	NA	NA	10	ATGCTCTCTGCCTAGTTCTT	183	False	NA	NA	False	NA	NA	NA	48188216	48157179	Fake_Experiment_ID
G1132.2	chr3	-	3489	14	FSM	ENSG00000164045.12	ENST00000351231.7	3663	14	140	34	140	-34	multi-exon	FALSE	canonical	3	66	junction_9	72.4946029413314	NA	NA	NA	FALSE	0	NA	NA	C	non_coding	NA	NA	NA	NA	NA	NA	NA	10	ATGCTCTCTGCCTAGTTCTT	183	False	NA	NA	False	NA	NA	NA	48188216	48157179	Fake_Experiment_ID
G1133.1	chr3	-	7393	38	FSM	ENSG00000164050.13	ENST00000358536.8	7308	38	-84	-1	-66	-1	multi-exon	TRUE	canonical	3	59	junction_37	83.1083673913776	NA	NA	NA	FALSE	0	NA	NA	A	non_coding	NA	NA	NA	NA	NA	NA	NA	20	ACTGAGTCTGATGTGTGAGC	4418	False	NA	NA	False	NA	NA	NA	48429547	48403854	Fake_Experiment_ID
G1134.1	chr3	-	1550	4	FSM	ENSG00000164051.14	ENST00000395694.7	1611	4	61	0	23	0	multi-exon	TRUE	canonical	3	140	junction_3	59.1964713663088	NA	NA	NA	FALSE	0	NA	NA	A	non_coding	NA	NA	NA	NA	NA	NA	NA	25	CAATCAGACTGAGTTTTTTT	7	True	NA	NA	False	NA	NA	NA	48440058	48432172	Fake_Experiment_ID
G1135.1	chr3	-	3516	14	FSM	ENSG00000114268.12	ENST00000232375.8	3499	14	-26	9	-26	-9	multi-exon	TRUE	canonical	3	80	junction_8	14.6751813190012	NA	NA	NA	FALSE	0	NA	NA	A	non_coding	NA	NA	NA	NA	NA	NA	NA	45	AAAAAATAATCTCAGGTTGT	8	True	NA	NA	False	NA	NA	NA	48556829	48517692	Fake_Experiment_ID
G1136.1	chr3	-	1583	13	NNC	ENSG00000010256.11	novel	1595	13	NA	NA	0	0	at_least_one_novel_splicesite	FALSE	canonical	3	50	junction_7	912.541034084982	NA	NA	NA	FALSE	0	NA	NA	A	non_coding	NA	NA	NA	NA	NA	NA	NA	5	GTGTGTCATCCCTCTTTTGG	16	True	NA	NA	False	NA	NA	NA	48609631	48599001	Fake_Experiment_ID
G1137.1	chr3	-	2580	21	FSM	ENSG00000225697.13	ENST00000395550.7	2611	21	31	0	11	0	multi-exon	FALSE	canonical	1	65	junction_5	52.3770942302072	NA	NA	NA	FALSE	0	NA	NA	A	non_coding	NA	NA	NA	NA	NA	NA	NA	5	CTCCAGTCTCTGCTGTGGCT	25	True	NA	NA	False	NA	NA	NA	48635430	48625722	Fake_Experiment_ID
G1138.1	chr3	-	2948	13	FSM	ENSG00000213672.8	ENST00000294129.7	2977	13	26	3	-5	-3	multi-exon	TRUE	canonical	3	118	junction_10	29.1293809294556	NA	NA	NA	FALSE	0	NA	NA	A	non_coding	NA	NA	NA	NA	NA	NA	NA	30	AAACAGGCTTCCCTGTATGA	-5	True	NA	NA	False	NA	NA	NA	48685889	48673846	Fake_Experiment_ID
G1139.1	chr3	-	1746	6	FSM	ENSG00000068745.15	ENST00000328631.10	1746	6	0	0	0	0	multi-exon	FALSE	canonical	3	382	junction_2	22.7894712531906	NA	NA	NA	FALSE	0	NA	NA	A	non_coding	NA	NA	NA	NA	NA	NA	NA	15	TATAGTGCTCCTGTCATTCT	-16	True	NA	NA	False	NA	NA	NA	48717221	48688002	Fake_Experiment_ID
G1140.1	chr3	+	4193	17	FSM	ENSG00000177479.20	ENST00000449376.5	2278	17	6	-1921	0	-841	multi-exon	FALSE	canonical	3	270	junction_3	117.048534271045	NA	NA	NA	FALSE	0	NA	NA	A	non_coding	NA	NA	NA	NA	NA	NA	NA	10	TGTGTCTAGAGTCTTTCTTC	-15	True	NA	NA	False	NA	NA	NA	48918841	48985541	Fake_Experiment_ID
G1141.1	chr3	+	1747	9	FSM	ENSG00000178467.18	ENST00000383729.9	1771	9	9	15	9	-15	multi-exon	FALSE	canonical	1	40	junction_6	26.2535711856502	NA	NA	NA	FALSE	0	NA	NA	A	non_coding	NA	NA	NA	NA	NA	NA	NA	25	GGTCGGCGAAACAGAGTCCG	11	True	NA	NA	False	NA	NA	NA	48990249	49007138	Fake_Experiment_ID
G1142.1	chr3	-	2423	24	FSM	ENSG00000172053.18	ENST00000306125.12	2449	24	21	5	16	0	multi-exon	FALSE	canonical	3	564	junction_23	101.563393372543	NA	NA	NA	FALSE	0	NA	NA	A	non_coding	NA	NA	NA	NA	NA	NA	NA	15	CTAGAGTCTGTGTGTTATCT	7078	False	NA	NA	False	NA	NA	NA	49104736	49095936	Fake_Experiment_ID
G1143.1	chr3	-	4829	27	NIC	ENSG00000172046.19	novel	4677	27	NA	NA	39	0	combination_of_known_junctions	FALSE	canonical	3	50	junction_1	71.4576570114227	NA	NA	NA	FALSE	0	NA	NA	A	non_coding	NA	NA	NA	NA	NA	NA	NA	15	AATCTCGTCTCTCTGTCTCA	17	True	NA	NA	False	NA	NA	NA	49120899	49108674	Fake_Experiment_ID
G1144.1	chr3	-	5637	33	FSM	ENSG00000172037.14	ENST00000418109.5	5674	33	36	1	-26	0	multi-exon	FALSE	canonical	3	63	junction_32	34.5080946119892	NA	NA	NA	FALSE	0	NA	NA	A	non_coding	NA	NA	NA	NA	NA	NA	NA	10	ACTGTGTTGTCTGGACTCTG	11	False	49133093	NA	False	NA	NA	NA	49133082	49121114	Fake_Experiment_ID
G1145.1	chr3	+	1949	6	FSM	ENSG00000185909.15	ENST00000332780.4	1972	6	23	0	-1	0	multi-exon	FALSE	canonical	3	46	junction_2	3.91918358845308	NA	NA	NA	FALSE	0	NA	NA	A	non_coding	NA	NA	NA	NA	NA	NA	NA	10	GTGTGTGGACCCTGGTGTGA	10	True	NA	NA	False	NA	NA	NA	49171620	49176486	Fake_Experiment_ID
G1146.1	chr3	+	5362	3	FSM	ENSG00000173402.12	ENST00000421560.5	579	3	0	-4783	0	-1	multi-exon	FALSE	canonical	3	62	junction_1	182	NA	NA	NA	FALSE	0	NA	NA	A	non_coding	NA	NA	NA	NA	NA	NA	NA	15	ACGCCGTTGCATCTGGGCAT	-5	True	NA	NA	False	NA	NA	NA	49470131	49535614	Fake_Experiment_ID
G1147.1	chr3	+	2388	22	FSM	ENSG00000164062.13	ENST00000296456.10	2879	22	28	463	0	5	multi-exon	FALSE	canonical	3	1043	junction_1	121.581435060925	NA	NA	NA	FALSE	0	NA	NA	A	non_coding	NA	NA	NA	NA	NA	NA	NA	10	GTTCCTGCTGGTACTTTGTA	6	True	NA	NA	False	NA	NA	NA	49674378	49683508	Fake_Experiment_ID
G1148.1	chr3	+	4251	39	FSM	ENSG00000164068.16	ENST00000327697.11	4255	39	2	2	2	0	multi-exon	TRUE	canonical	2	81	junction_10	26.6482161471029	NA	NA	NA	FALSE	0	NA	NA	A	non_coding	NA	NA	NA	NA	NA	NA	NA	5	CAGCCCTGGCCCTGGCCCTT	2	True	NA	NA	False	NA	NA	NA	49689558	49721527	Fake_Experiment_ID
G1149.1	chr3	-	4473	6	FSM	ENSG00000176095.12	ENST00000321599.9	4471	6	-4	2	-4	-1	multi-exon	FALSE	canonical	3	122	junction_5	14.7431339951857	NA	NA	NA	FALSE	0	NA	NA	A	non_coding	NA	NA	NA	NA	NA	NA	NA	10	GAGGCGAGTCTGTCTTTGTG	-14	True	NA	NA	False	NA	NA	NA	49786546	49724295	Fake_Experiment_ID
G115.1	chr1	+	8241	20	FSM	ENSG00000117713.20	ENST00000324856.13	8595	20	349	5	-40	-3	multi-exon	FALSE	canonical	3	49	junction_13	31.4508806671108	NA	NA	NA	FALSE	0	NA	NA	A	non_coding	NA	NA	NA	NA	NA	NA	NA	25	GGTAAGACTTTTGTGAAGCT	-10	True	NA	NA	False	NA	NA	NA	26696363	26782099	Fake_Experiment_ID
G1150.1	chr3	-	2064	6	FSM	ENSG00000164077.14	ENST00000296473.7	2370	6	293	13	-18	0	multi-exon	FALSE	canonical	3	63	junction_3	3.86781592116274	NA	NA	NA	FALSE	0	NA	NA	A	non_coding	NA	NA	NA	NA	NA	NA	NA	30	AAGACACTTGTCAAGCTCTG	24	False	49929876	NA	False	NA	NA	NA	49929852	49908874	Fake_Experiment_ID
G1151.1	chr3	+	3085	25	FSM	ENSG00000003756.17	ENST00000347869.8	3177	25	35	57	0	7	multi-exon	TRUE	canonical	3	146	junction_6	53.9232994374623	NA	NA	NA	FALSE	0	NA	NA	A	non_coding	NA	NA	NA	NA	NA	NA	NA	5	TGTCCTGTGTCTCTTTATTC	13	True	NA	NA	False	NA	NA	NA	50088953	50118964	Fake_Experiment_ID
G1152.1	chr3	+	3846	19	FSM	ENSG00000001617.12	ENST00000002829.8	3607	19	-240	1	-7	0	multi-exon	FALSE	canonical	3	85	junction_5	22.9190739476377	NA	NA	NA	FALSE	0	NA	NA	A	non_coding	NA	NA	NA	NA	NA	NA	NA	5	ACTTTGGCTTCTCTCCTTGG	0	True	NA	NA	False	NA	NA	NA	50155083	50189074	Fake_Experiment_ID
G1153.1	chr3	+	2210	9	FSM	ENSG00000114353.17	ENST00000313601.11	2219	9	0	9	0	-1	multi-exon	FALSE	canonical	3	1061	junction_1	68.2622470696651	NA	NA	NA	FALSE	0	NA	NA	A	non_coding	NA	NA	NA	NA	NA	NA	NA	30	TACCGAGAACTGATGGGTAT	-5	True	NA	NA	False	NA	NA	NA	50236203	50259353	Fake_Experiment_ID
G1154.1	chr3	-	1434	2	FSM	ENSG00000243477.6	ENST00000443094.3	1464	2	30	0	25	0	multi-exon	FALSE	canonical	3	56	junction_1	0	NA	NA	NA	FALSE	0	NA	NA	A	non_coding	NA	NA	NA	NA	NA	NA	NA	15	TGGCTGTGACAGTTTATTTG	-14	True	NA	NA	False	NA	NA	NA	50299375	50296401	Fake_Experiment_ID
G1155.1	chr3	-	1929	4	FSM	ENSG00000068001.14	ENST00000357750.9	1882	4	-65	18	-28	-14	multi-exon	FALSE	canonical	3	117	junction_3	247.463128566661	NA	NA	NA	FALSE	0	NA	NA	A	non_coding	NA	NA	NA	NA	NA	NA	NA	50	AAACATAAAACAATTGCTTC	9290	False	NA	NA	False	NA	NA	NA	50322810	50317825	Fake_Experiment_ID
G1156.1	chr3	-	1664	3	FSM	ENSG00000114383.10	ENST00000232496.5	1669	3	4	1	4	-1	multi-exon	FALSE	canonical	3	779	junction_1	27	NA	NA	NA	FALSE	0	NA	NA	A	non_coding	NA	NA	NA	NA	NA	NA	NA	25	ACATGAGAGTGGCATCCTGT	-9	True	NA	NA	False	NA	NA	NA	50328219	50324909	Fake_Experiment_ID
G1157.1	chr3	-	1430	11	FSM	ENSG00000114388.14	ENST00000232501.8	1542	11	-46	158	0	0	multi-exon	FALSE	canonical	3	186	junction_9	21.5072080940321	NA	NA	NA	FALSE	0	NA	NA	A	non_coding	NA	NA	NA	NA	NA	NA	NA	10	CTTTATTGAGTGCTGTTTCT	8735	False	NA	NA	False	NA	NA	NA	50350821	50347487	Fake_Experiment_ID
G1158.1	chr3	-	2091	2	FSM	ENSG00000126062.4	ENST00000266025.4	2107	2	10	6	10	-6	multi-exon	FALSE	canonical	3	167	junction_1	0	NA	NA	NA	FALSE	0	NA	NA	A	non_coding	NA	NA	NA	NA	NA	NA	NA	15	GAATGACTCCTGGGCTCTTG	-1	True	NA	NA	False	NA	NA	NA	50359511	50354755	Fake_Experiment_ID
G1159.1	chr3	+	2525	11	FSM	ENSG00000114738.11	ENST00000357955.6	2500	11	-18	-7	1	4	multi-exon	FALSE	canonical	3	224	junction_1	38.3984374682096	NA	NA	NA	FALSE	0	NA	NA	A	non_coding	NA	NA	NA	NA	NA	NA	NA	5	GGCTCCTGGGTTTACTCTTT	-1	True	NA	NA	False	NA	NA	NA	50617151	50649295	Fake_Experiment_ID
G116.1	chr1	+	2015	4	FSM	ENSG00000060642.11	ENST00000674222.1	4377	4	0	2362	0	-5	multi-exon	FALSE	canonical	3	49	junction_1	28.4057897071863	NA	NA	NA	FALSE	0	NA	NA	A	non_coding	NA	NA	NA	NA	NA	NA	NA	15	TGCGACATTGTTTCTGATGT	-11	True	NA	NA	False	NA	NA	NA	26787966	26798297	Fake_Experiment_ID
G1160.1	chr3	+	850	4	FSM	ENSG00000145050.19	ENST00000528157.7	909	4	0	59	0	-6	multi-exon	FALSE	canonical	3	701	junction_1	44.7735040695573	NA	NA	NA	FALSE	0	NA	NA	A	non_coding	NA	NA	NA	NA	NA	NA	NA	25	GCTGTCCTTGCAGAATTATA	1	True	NA	NA	False	NA	NA	NA	51385290	51389338	Fake_Experiment_ID
G1161.1	chr3	+	1320	5	FSM	ENSG00000164081.13	ENST00000341333.10	1320	5	0	0	0	0	multi-exon	FALSE	canonical	3	69	junction_1	41.1726547601682	NA	NA	NA	FALSE	0	NA	NA	A	non_coding	NA	NA	NA	NA	NA	NA	NA	5	TTTGGGTTGTGTATTTGTTT	16	True	NA	NA	False	NA	NA	NA	51671251	51704323	Fake_Experiment_ID
G1162.1	chr3	-	1548	15	FSM	ENSG00000114767.7	ENST00000232888.7	1542	15	-8	2	-8	-2	multi-exon	FALSE	canonical	3	410	junction_14	22.6248238238715	NA	NA	NA	FALSE	0	NA	NA	A	non_coding	NA	NA	NA	NA	NA	NA	NA	5	GCCTTGTTTCTTGTAGCTTC	-16	True	NA	NA	False	NA	NA	NA	51941912	51933430	Fake_Experiment_ID
G1163.1	chr3	+	1004	5	FSM	ENSG00000248487.9	ENST00000273596.8	1066	5	62	0	23	0	multi-exon	FALSE	canonical	3	47	junction_3	5.40254569624358	NA	NA	NA	FALSE	0	NA	NA	A	non_coding	NA	NA	NA	NA	NA	NA	NA	10	GTGACAGGTTCCGTTTCCTG	13	True	NA	NA	False	NA	NA	NA	51975125	51981196	Fake_Experiment_ID
G1164.1	chr3	+	1455	15	FSM	ENSG00000243989.9	ENST00000636358.2	1422	15	-33	0	-21	0	multi-exon	FALSE	canonical	3	289	junction_6	29.0822198293748	NA	NA	NA	FALSE	0	NA	NA	A	non_coding	NA	NA	NA	NA	NA	NA	NA	35	GGACACTCGTGGAGCAAGAA	4	True	NA	NA	False	NA	NA	NA	51983501	51989197	Fake_Experiment_ID
G1165.1	chr3	-	702	4	FSM	ENSG00000162244.12	ENST00000495383.5	713	4	12	-1	-2	0	multi-exon	FALSE	canonical	3	198	junction_3	3783.08551317572	NA	NA	NA	FALSE	0	NA	NA	A	non_coding	NA	NA	NA	NA	NA	NA	NA	10	TTTGTTAGCCTCTGTCTATG	578	False	NA	NA	False	NA	NA	NA	51995832	51993627	Fake_Experiment_ID
G1166.1	chr3	-	3252	3	FSM	ENSG00000164086.10	ENST00000495880.2	3361	3	105	4	105	-4	multi-exon	FALSE	canonical	3	52	junction_2	0.5	NA	NA	NA	FALSE	0	NA	NA	A	non_coding	NA	NA	NA	NA	NA	NA	NA	35	AAAATGAGTCGTGTCCGATA	8633	False	NA	NA	False	NA	NA	NA	52056466	52048922	Fake_Experiment_ID
G1167.1	chr3	-	1883	11	FSM	ENSG00000164087.8	ENST00000296484.7	1936	11	26	27	7	-27	multi-exon	FALSE	canonical	3	108	junction_2	35.8993036144157	NA	NA	NA	FALSE	0	NA	NA	A	non_coding	NA	NA	NA	NA	NA	NA	NA	15	CTTGTTGCAGGAGTGGCTTA	10	True	NA	NA	False	NA	NA	NA	52154397	52075252	Fake_Experiment_ID
G1168.1	chr3	+	2370	12	FSM	ENSG00000023330.15	ENST00000484952.6	2375	12	1	4	1	-1	multi-exon	FALSE	canonical	3	75	junction_2	92.9996001057785	NA	NA	NA	FALSE	0	NA	NA	A	non_coding	NA	NA	NA	NA	NA	NA	NA	5	GGTGGTTCTTTCTGCTATTG	-1	True	NA	NA	False	NA	NA	NA	52198160	52214323	Fake_Experiment_ID
G1169.1	chr3	-	1603	9	FSM	ENSG00000247596.10	ENST00000305533.10	1614	9	9	2	0	-2	multi-exon	FALSE	canonical	3	422	junction_6	20.5209496612608	NA	NA	NA	FALSE	0	NA	NA	A	non_coding	NA	NA	NA	NA	NA	NA	NA	15	AAGACTTGTGCTTGGCCCTG	-26	True	NA	NA	False	NA	NA	NA	52239149	52228613	Fake_Experiment_ID
G117.1	chr1	+	3156	8	FSM	ENSG00000204160.12	ENST00000374142.9	5045	8	7	1882	7	1759	multi-exon	FALSE	canonical	3	116	junction_1	6.67006715995929	NA	NA	NA	FALSE	0	NA	NA	A	non_coding	NA	NA	NA	NA	NA	NA	NA	0	TTTGCTTTGGTTTGGTTTTT	-16	True	NA	NA	False	NA	NA	NA	26826694	26855722	Fake_Experiment_ID
G1170.1	chr3	-	4275	9	FSM	ENSG00000164091.12	ENST00000296490.8	4286	9	3	8	3	-8	multi-exon	FALSE	canonical	3	90	junction_4	11.7253731283913	NA	NA	NA	FALSE	0	NA	NA	A	non_coding	NA	NA	NA	NA	NA	NA	NA	35	AAACAGAATTTTATGGCTGC	-8	True	NA	NA	False	NA	NA	NA	52278646	52254441	Fake_Experiment_ID
G1171.1	chr3	-	3582	17	FSM	ENSG00000163930.10	ENST00000460680.6	3600	17	13	5	13	-5	multi-exon	TRUE	canonical	3	219	junction_9	36.2956608976886	NA	NA	NA	FALSE	0	NA	NA	A	non_coding	NA	NA	NA	NA	NA	NA	NA	30	AGAAATGAACCCTCCTGTGG	10	True	NA	NA	False	NA	NA	NA	52409995	52401012	Fake_Experiment_ID
G1172.1	chr3	+	5149	21	FSM	ENSG00000010322.16	ENST00000345716.9	5139	21	0	-10	0	10	multi-exon	FALSE	canonical	3	198	junction_13	31.3633544124349	NA	NA	NA	FALSE	0	NA	NA	A	non_coding	NA	NA	NA	NA	NA	NA	NA	35	AAACCAAGGGTCACTGGGAT	-11	True	NA	NA	False	NA	NA	NA	52455603	52493078	Fake_Experiment_ID
G1173.3	chr3	-	1879	14	FSM	ENSG00000168268.11	ENST00000422318.7	1877	14	-4	2	-4	-2	multi-exon	FALSE	canonical	3	1719	junction_13	150.511750312886	NA	NA	NA	FALSE	0	NA	NA	A	non_coding	NA	NA	NA	NA	NA	NA	NA	10	TGTGCATGCTTCTGCTTTCA	-26	True	NA	NA	False	NA	NA	NA	52533861	52524388	Fake_Experiment_ID
G1174.1	chr3	-	7780	30	NIC	ENSG00000163939.18	novel	5145	30	NA	NA	4	-16	combination_of_known_junctions	FALSE	canonical	3	101	junction_4	37.4220076791665	NA	NA	NA	FALSE	0	NA	NA	A	non_coding	NA	NA	NA	NA	NA	NA	NA	25	ATTTGGATTAACCAGGTTTG	24	True	NA	NA	False	NA	NA	NA	52685913	52545367	Fake_Experiment_ID
G1175.1	chr3	+	1921	15	FSM	ENSG00000163938.17	ENST00000418458.6	1933	15	0	12	0	-7	multi-exon	FALSE	canonical	3	1107	junction_4	156.69268310542	NA	NA	NA	FALSE	0	NA	NA	A	non_coding	NA	NA	NA	NA	NA	NA	NA	40	CCTATTGAAAAATGTAAGTT	11	True	NA	NA	False	NA	NA	NA	52686031	52694485	Fake_Experiment_ID
G1176.1	chr3	-	2077	11	NIC	ENSG00000016864.19	novel	1826	11	NA	NA	2	0	combination_of_known_junctions	FALSE	canonical	3	79	junction_10	61.1382858771817	NA	NA	NA	FALSE	0	NA	NA	A	non_coding	NA	NA	NA	NA	NA	NA	NA	20	AATAGGTATCTTCTTTTTTT	-13	True	NA	NA	False	NA	NA	NA	52705789	52694491	Fake_Experiment_ID
G1177.1	chr3	+	812	4	FSM	ENSG00000114902.14	ENST00000233025.11	1082	4	259	11	-6	-11	multi-exon	FALSE	canonical	3	1491	junction_2	74.4057942785521	NA	NA	NA	FALSE	0	NA	NA	A	non_coding	NA	NA	NA	NA	NA	NA	NA	15	GTTCTTTGTCTAAAGGGTCT	-28	True	NA	NA	False	NA	NA	NA	52706099	52708168	Fake_Experiment_ID
G1178.1	chr3	-	3571	15	NIC	ENSG00000114904.13	novel	6053	16	NA	NA	0	990	combination_of_known_junctions	TRUE	canonical	3	65	junction_8	27.2775791911711	NA	NA	NA	FALSE	0	NA	NA	C	non_coding	NA	NA	NA	NA	NA	NA	NA	20	AAATGTTTTCAGGTGTTTTT	-8	True	NA	NA	False	NA	NA	NA	52770939	52710786	Fake_Experiment_ID
G1178.2	chr3	-	3707	16	FSM	ENSG00000114904.13	ENST00000233027.10	6053	16	1	2345	0	988	multi-exon	FALSE	canonical	3	88	junction_9	25.0249653124413	NA	NA	NA	FALSE	0	NA	NA	C	non_coding	NA	NA	NA	NA	NA	NA	NA	25	AGAAATGTTTTCAGGTGTTT	-8	True	NA	NA	False	NA	NA	NA	52770939	52710788	Fake_Experiment_ID
G1179.1	chr3	-	1937	13	FSM	ENSG00000163933.10	ENST00000296292.8	5081	13	-21	3165	-3	17	multi-exon	FALSE	canonical	3	261	junction_7	33.466401061363	NA	NA	NA	FALSE	0	NA	NA	A	non_coding	NA	NA	NA	NA	NA	NA	NA	15	TCAGCATTTTCTCTTTTACT	-17	True	NA	NA	False	NA	NA	NA	53130456	53091647	Fake_Experiment_ID
G118.1	chr1	+	1477	10	NNC	ENSG00000090273.14	novel	1792	9	NA	NA	13	214	at_least_one_novel_splicesite	TRUE	canonical	3	98	junction_2	1205.01489156312	NA	NA	NA	TRUE	0	NA	NA	A	non_coding	NA	NA	NA	NA	NA	NA	NA	0	TTCTGTGTCCTCTCTTGCCT	1	True	NA	NA	False	NA	NA	NA	26921755	26946398	Fake_Experiment_ID
G1180.1	chr3	+	2823	19	FSM	ENSG00000163932.15	ENST00000330452.8	2833	19	8	2	0	-2	multi-exon	FALSE	canonical	3	39	junction_2	18.8421808126814	NA	NA	NA	FALSE	0	NA	NA	A	non_coding	NA	NA	NA	NA	NA	NA	NA	25	AACCTGGTTGTCAGGACACG	4	True	NA	NA	False	NA	NA	NA	53161216	53192715	Fake_Experiment_ID
G1181.1	chr3	-	2872	15	FSM	ENSG00000163931.16	ENST00000423525.6	2831	15	-39	-2	13	0	multi-exon	FALSE	canonical	3	113	junction_1	1210.33427664612	NA	NA	NA	FALSE	0	NA	NA	A	non_coding	NA	NA	NA	NA	NA	NA	NA	20	GGTCAGGCAATTGCCCCCCA	NA	False	NA	NA	False	NA	NA	NA	53256039	53224711	Fake_Experiment_ID
G1182.1	chr3	+	3103	18	FSM	ENSG00000180376.17	ENST00000394672.8	3134	18	22	9	6	-9	multi-exon	FALSE	canonical	3	84	junction_13	22.8853014885418	NA	NA	NA	FALSE	0	NA	NA	A	non_coding	NA	NA	NA	NA	NA	NA	NA	45	AAAAAAAAACCGGTTCTTCT	5	True	NA	NA	False	NA	NA	NA	56557196	56621828	Fake_Experiment_ID
G1183.1	chr3	-	4410	13	FSM	ENSG00000144730.19	ENST00000296318.12	8698	13	-31	4319	-9	-51	multi-exon	FALSE	canonical	3	64	junction_8	9.31955828710066	NA	NA	NA	FALSE	0	NA	NA	A	non_coding	NA	NA	NA	NA	NA	NA	NA	45	ACCGAGTAATGAAACCATAG	2	True	NA	NA	False	NA	NA	NA	57165384	57094300	Fake_Experiment_ID
G1184.1	chr3	+	6029	22	FSM	ENSG00000157500.12	ENST00000288266.8	6069	22	37	3	-23	-3	multi-exon	FALSE	canonical	3	178	junction_8	24.3042879488047	NA	NA	NA	FALSE	0	NA	NA	A	non_coding	NA	NA	NA	NA	NA	NA	NA	40	AAATATTTGATACTCTGAAC	10	True	NA	NA	False	NA	NA	NA	57227765	57273468	Fake_Experiment_ID
G1185.1	chr3	+	3873	3	FSM	ENSG00000174840.9	ENST00000311180.9	8780	3	13	4894	11	1017	multi-exon	FALSE	canonical	3	146	junction_1	7.5	NA	NA	NA	FALSE	0	NA	NA	A	non_coding	NA	NA	NA	NA	NA	NA	NA	35	AAATTGTGCCTTCCTAAATA	-4	True	NA	NA	False	NA	NA	NA	57556286	57561954	Fake_Experiment_ID
G1186.1	chr3	+	5547	25	FSM	ENSG00000163681.16	ENST00000671191.1	6381	25	0	834	0	1	multi-exon	FALSE	canonical	3	49	junction_13	44.2873939613621	NA	NA	NA	FALSE	0	NA	NA	C	non_coding	NA	NA	NA	NA	NA	NA	NA	25	GCATGTTTGAGTTGAATATC	18	True	NA	NA	False	NA	NA	NA	57756308	57929169	Fake_Experiment_ID
G1186.2	chr3	+	5433	23	NIC	ENSG00000163681.16	novel	6381	25	NA	NA	0	1	combination_of_known_junctions	FALSE	canonical	3	52	junction_12	34.6951600692576	NA	NA	NA	FALSE	0	NA	NA	C	non_coding	NA	NA	NA	NA	NA	NA	NA	25	GCATGTTTGAGTTGAATATC	18	True	NA	NA	False	NA	NA	NA	57756308	57929169	Fake_Experiment_ID
G1187.1	chr3	+	9441	46	FSM	ENSG00000136068.16	ENST00000295956.9	9441	46	0	0	0	0	multi-exon	TRUE	canonical	3	160	junction_15	78.2965745115769	NA	NA	NA	FALSE	0	NA	NA	A	non_coding	NA	NA	NA	NA	NA	NA	NA	5	GTTGCCTTGGTGTTCTTGGA	0	True	NA	NA	False	NA	NA	NA	58008421	58172251	Fake_Experiment_ID
G1188.1	chr3	+	2116	9	FSM	ENSG00000163686.15	ENST00000295962.8	2393	9	272	5	12	-5	multi-exon	FALSE	canonical	3	45	junction_1	12.4473892845046	NA	NA	NA	FALSE	0	NA	NA	A	non_coding	NA	NA	NA	NA	NA	NA	NA	25	AGCAACATGCAGGTGGTTTC	-6	True	NA	NA	False	NA	NA	NA	58237803	58294729	Fake_Experiment_ID
G1189.1	chr3	-	1523	10	FSM	ENSG00000168291.13	ENST00000302746.11	1507	10	-16	0	9	0	multi-exon	FALSE	canonical	3	2067	junction_3	100.850824929144	NA	NA	NA	FALSE	0	NA	NA	A	non_coding	NA	NA	NA	NA	NA	NA	NA	15	CTAATTTTTTTTTTTTTGAG	-15	True	NA	NA	False	NA	NA	NA	58433848	58427629	Fake_Experiment_ID
G119.1	chr1	-	1764	4	FSM	ENSG00000175707.9	ENST00000320567.6	1855	4	83	8	0	-5	multi-exon	FALSE	canonical	3	153	junction_3	35.2230984819148	NA	NA	NA	FALSE	0	NA	NA	A	non_coding	NA	NA	NA	NA	NA	NA	NA	30	AAAGGTAATTGGTATCTGCC	-3	True	NA	NA	False	NA	NA	NA	26960385	26949569	Fake_Experiment_ID
G1190.1	chr3	+	1537	3	FSM	ENSG00000168301.13	ENST00000404589.8	1555	3	18	0	-5	0	multi-exon	FALSE	canonical	3	88	junction_1	21	NA	NA	NA	FALSE	0	NA	NA	A	non_coding	NA	NA	NA	NA	NA	NA	NA	25	TTAAGTTTGTATTTATTGAT	0	True	NA	NA	False	NA	NA	NA	58492113	58502356	Fake_Experiment_ID
G1191.1	chr3	+	8363	27	ISM	ENSG00000144724.20	ENST00000295874.14	4650	29	427713	-4279	-227959	-1	3prime_fragment	FALSE	canonical	3	122	junction_2	70.773035014807	NA	NA	NA	FALSE	0	NA	NA	A	non_coding	NA	NA	NA	NA	NA	NA	NA	25	ATTCAGTAGTGTTGAGCATT	NA	False	NA	NA	False	NA	NA	NA	61989623	62297608	Fake_Experiment_ID
G1192.1	chr3	+	802	6	FSM	ENSG00000114405.11	ENST00000462069.6	3369	6	0	2567	0	0	multi-exon	FALSE	canonical	3	140	junction_1	21.8265892892133	NA	NA	NA	FALSE	0	NA	NA	A	non_coding	NA	NA	NA	NA	NA	NA	NA	15	TTATTGTCAGTGTTGTGAGT	14	True	NA	NA	False	NA	NA	NA	62319021	62333646	Fake_Experiment_ID
G1193.1	chr3	-	892	8	FSM	ENSG00000163634.12	ENST00000295899.10	892	8	0	0	0	0	multi-exon	FALSE	canonical	3	443	junction_7	67.8061462508212	NA	NA	NA	FALSE	0	NA	NA	A	non_coding	NA	NA	NA	NA	NA	NA	NA	25	TATGTTTGTGCTCATTAATA	30	True	NA	NA	False	NA	NA	NA	63863805	63833869	Fake_Experiment_ID
G1194.1	chr3	-	1489	9	FSM	ENSG00000163636.11	ENST00000492933.5	1495	9	6	0	6	0	multi-exon	FALSE	canonical	3	62	junction_7	506.526899581848	NA	NA	NA	FALSE	0	NA	NA	A	non_coding	NA	NA	NA	NA	NA	NA	NA	10	TTTCCATTTATTTTTTTCTT	1	True	NA	NA	False	NA	NA	NA	64023466	64010554	Fake_Experiment_ID
G1195.1	chr3	+	1209	10	FSM	ENSG00000144741.18	ENST00000354883.11	2035	10	6	820	-5	21	multi-exon	FALSE	canonical	3	142	junction_1	63.9670053838522	NA	NA	NA	FALSE	0	NA	NA	A	non_coding	NA	NA	NA	NA	NA	NA	NA	15	TTTGATCTGTATCTGATCTT	5	True	NA	NA	False	NA	NA	NA	66221006	66378103	Fake_Experiment_ID
G1196.1	chr3	-	5328	19	FSM	ENSG00000144749.14	ENST00000273261.8	5363	19	34	1	23	0	multi-exon	FALSE	canonical	3	442	junction_15	62.4693752130288	NA	NA	NA	FALSE	0	NA	NA	A	non_coding	NA	NA	NA	NA	NA	NA	NA	15	AGTATAGTTGGTGGTCCTTC	13	True	NA	NA	False	NA	NA	NA	66500988	66378797	Fake_Experiment_ID
G1197.1	chr3	-	4414	18	FSM	ENSG00000163378.14	ENST00000383701.8	4443	18	27	2	-7	0	multi-exon	FALSE	canonical	3	73	junction_16	11.5396113347801	NA	NA	NA	FALSE	0	NA	NA	A	non_coding	NA	NA	NA	NA	NA	NA	NA	45	AATATCAGAACCATTTTTAA	14	True	NA	NA	False	NA	NA	NA	69013657	68975226	Fake_Experiment_ID
G1198.2	chr3	-	2111	18	FSM	ENSG00000144744.17	ENST00000361055.9	2111	18	-1	1	-1	-1	multi-exon	FALSE	canonical	3	733	junction_17	79.3147991880596	NA	NA	NA	FALSE	0	NA	NA	A	non_coding	NA	NA	NA	NA	NA	NA	NA	20	ACTTCTTTCACTGAAGTTTT	4	True	NA	NA	False	NA	NA	NA	69080366	69054730	Fake_Experiment_ID
G1199.1	chr3	+	2024	3	FSM	ENSG00000144746.7	ENST00000273258.4	2134	3	84	26	0	2	multi-exon	FALSE	canonical	3	498	junction_2	49.5	NA	NA	NA	FALSE	0	NA	NA	A	non_coding	NA	NA	NA	NA	NA	NA	NA	15	TTTTTGGTGAGACTTTATTT	9	True	NA	NA	False	NA	NA	NA	69085020	69106066	Fake_Experiment_ID
G12.1	chr1	-	1261	5	FSM	ENSG00000160075.12	ENST00000291386.4	1284	5	22	1	22	0	multi-exon	FALSE	canonical	3	1633	junction_2	81.9649315256226	NA	NA	NA	FALSE	0	NA	NA	A	non_coding	NA	NA	NA	NA	NA	NA	NA	15	ATTGTGCCTGGTCCTGAATT	14	True	NA	NA	False	NA	NA	NA	1574841	1541673	Fake_Experiment_ID
G120.1	chr1	+	4281	16	FSM	ENSG00000142784.16	ENST00000319394.8	4706	16	30	395	-6	0	multi-exon	FALSE	canonical	3	57	junction_10	10.9997979779428	NA	NA	NA	FALSE	0	NA	NA	A	non_coding	NA	NA	NA	NA	NA	NA	NA	10	AGGTGTGGCTGGTGGCATTT	21	True	NA	NA	False	NA	NA	NA	27234661	27308241	Fake_Experiment_ID
G1200.1	chr3	-	3523	7	FSM	ENSG00000163412.13	ENST00000425534.8	9978	7	11	6444	11	869	multi-exon	FALSE	canonical	3	219	junction_6	16.6999667331671	NA	NA	NA	FALSE	0	NA	NA	A	non_coding	NA	NA	NA	NA	NA	NA	NA	25	AAGATGACTCTTTCTCACCC	9	True	NA	NA	False	NA	NA	NA	71725391	71681857	Fake_Experiment_ID
G1201.1	chr3	-	2832	11	FSM	ENSG00000144736.14	ENST00000325599.13	2846	11	12	2	12	0	multi-exon	FALSE	canonical	2	145	junction_6	14.2481577756565	NA	NA	NA	FALSE	0	NA	NA	A	non_coding	NA	NA	NA	NA	NA	NA	NA	25	AAGTCTTCATGTGGACGTAT	3	True	NA	NA	False	NA	NA	NA	72848433	72749278	Fake_Experiment_ID
G1202.1	chr3	-	4187	10	FSM	ENSG00000121440.15	ENST00000263666.9	4251	10	-1	65	-1	-63	multi-exon	FALSE	canonical	3	42	junction_6	5.79484658240236	NA	NA	NA	FALSE	0	NA	NA	A	non_coding	NA	NA	NA	NA	NA	NA	NA	20	ATATGTTTTGATGTGATTCC	-1	True	NA	NA	False	NA	NA	NA	73624942	73382495	Fake_Experiment_ID
G1203.1	chr3	+	2515	6	FSM	ENSG00000083937.10	ENST00000263780.9	2590	6	18	57	0	13	multi-exon	FALSE	canonical	3	325	junction_1	26.081411004775	NA	NA	NA	FALSE	0	NA	NA	A	non_coding	NA	NA	NA	NA	NA	NA	NA	0	CCTTTTTTGCTCTTTTTGGT	26	True	NA	NA	False	NA	NA	NA	87227326	87255499	Fake_Experiment_ID
G1204.1	chr3	-	4473	4	FSM	ENSG00000163320.12	ENST00000482016.6	4548	4	9	66	9	-4	multi-exon	FALSE	canonical	3	83	junction_2	367.314881569236	NA	NA	NA	FALSE	0	NA	NA	A	non_coding	NA	NA	NA	NA	NA	NA	NA	50	AAAAGATTTTGAAAGCACAT	-15	True	NA	NA	False	NA	NA	NA	88058996	88052015	Fake_Experiment_ID
G1205.1	chr3	+	2386	3	FSM	ENSG00000179021.10	ENST00000318887.8	2414	3	28	0	0	0	multi-exon	FALSE	canonical	3	100	junction_2	14	NA	NA	NA	FALSE	0	NA	NA	A	non_coding	NA	NA	NA	NA	NA	NA	NA	30	GAATAGTGTATCGTTCAGAT	10	True	NA	NA	False	NA	NA	NA	88149986	88157965	Fake_Experiment_ID
G1206.1	chr3	+	1457	6	FSM	ENSG00000178694.10	ENST00000314622.9	6431	6	-71	5045	0	-5045	multi-exon	FALSE	canonical	3	44	junction_1	4.92341345003647	NA	NA	NA	FALSE	0	NA	NA	A	non_coding	NA	NA	NA	NA	NA	NA	NA	20	TAACGTGTTTAGTTCTGTAT	-33	True	NA	NA	False	NA	NA	NA	94062989	94126787	Fake_Experiment_ID
G1207.1	chr3	-	2437	10	FSM	ENSG00000170854.18	ENST00000394198.7	4854	10	-15	2432	11	156	multi-exon	FALSE	canonical	3	63	junction_4	14.1578403877302	NA	NA	NA	FALSE	0	NA	NA	A	non_coding	NA	NA	NA	NA	NA	NA	NA	30	GTGAAAAACTGAGGTTTCTG	-17	True	NA	NA	False	NA	NA	NA	97972446	97944249	Fake_Experiment_ID
G1208.1	chr3	-	6131	16	FSM	ENSG00000057019.16	ENST00000326840.11	6128	16	-40	37	-40	-37	multi-exon	FALSE	canonical	3	263	junction_2	28.1933010167703	NA	NA	NA	FALSE	0	NA	NA	A	non_coding	NA	NA	NA	NA	NA	NA	NA	45	ATACTATAAAATGCCAGATT	272	False	NA	NA	False	NA	NA	NA	98901735	98795977	Fake_Experiment_ID
G1209.1	chr3	+	3665	18	FSM	ENSG00000036054.13	ENST00000344949.9	3656	18	-9	0	0	0	multi-exon	FALSE	canonical	3	294	junction_14	30.7875856884874	NA	NA	NA	FALSE	0	NA	NA	A	non_coding	NA	NA	NA	NA	NA	NA	NA	10	GACACTGTCTCTCTCTTTCT	-14	True	NA	NA	False	NA	NA	NA	100260991	100325251	Fake_Experiment_ID
G121.1	chr1	+	2132	2	FSM	ENSG00000181773.7	ENST00000374024.4	2137	2	2	3	2	-3	multi-exon	FALSE	canonical	3	74	junction_1	0	NA	NA	NA	FALSE	0	NA	NA	A	non_coding	NA	NA	NA	NA	NA	NA	NA	25	AAATATGTTTCCCTATGTGT	-2	True	NA	NA	False	NA	NA	NA	27392623	27395811	Fake_Experiment_ID
G1210.1	chr3	+	961	10	FSM	ENSG00000114021.12	ENST00000394140.9	7233	10	0	6272	0	12	multi-exon	FALSE	canonical	3	279	junction_5	34.3547218527562	NA	NA	NA	FALSE	0	NA	NA	A	non_coding	NA	NA	NA	NA	NA	NA	NA	5	TTCGGCCTTGTCCTTCCTAG	24	True	NA	NA	False	NA	NA	NA	100334756	100355363	Fake_Experiment_ID
G1211.1	chr3	-	4080	12	FSM	ENSG00000154174.8	ENST00000284320.6	4100	12	-14	34	-14	-34	multi-exon	FALSE	canonical	3	284	junction_8	30.0071616796077	NA	NA	NA	FALSE	0	NA	NA	A	non_coding	NA	NA	NA	NA	NA	NA	NA	20	AAGCTCTTCTATCTATTCTT	-15	True	NA	NA	False	NA	NA	NA	100401103	100363464	Fake_Experiment_ID
G1212.1	chr3	+	1723	7	NIC	ENSG00000181458.10	novel	1910	8	NA	NA	-13	-4	combination_of_known_splicesites	FALSE	canonical	3	76	junction_2	64.0381830542442	NA	NA	NA	FALSE	0	NA	NA	A	non_coding	NA	NA	NA	NA	NA	NA	NA	30	CAGACACCTGAAATCTTTGT	-7	True	NA	NA	False	NA	NA	NA	100492605	100577440	Fake_Experiment_ID
G1213.1	chr3	+	1759	8	FSM	ENSG00000114354.15	ENST00000490574.6	1816	8	58	-1	0	1	multi-exon	FALSE	canonical	3	228	junction_1	181.100152694918	NA	NA	NA	FALSE	0	NA	NA	A	non_coding	NA	NA	NA	NA	NA	NA	NA	30	TAGTGGTCTTGAAATTTTAA	-4	True	NA	NA	False	NA	NA	NA	100709352	100748965	Fake_Experiment_ID
G1214.1	chr3	+	1595	2	FSM	ENSG00000174173.7	ENST00000309922.7	1813	2	17	201	17	-201	multi-exon	FALSE	canonical	3	686	junction_1	0	NA	NA	NA	FALSE	0	NA	NA	A	non_coding	NA	NA	NA	NA	NA	NA	NA	40	GATTGTTGAACAGAATAATC	13	True	NA	NA	False	NA	NA	NA	101561884	101566245	Fake_Experiment_ID
G1215.1	chr3	+	2229	5	FSM	ENSG00000081154.12	ENST00000265260.8	2285	5	24	32	1	-4	multi-exon	FALSE	canonical	3	2047	junction_1	204.023282985055	NA	NA	NA	FALSE	0	NA	NA	C	non_coding	NA	NA	NA	NA	NA	NA	NA	20	TCAATAGTGTTTTTATTTTC	15	True	NA	NA	False	NA	NA	NA	101574203	101594433	Fake_Experiment_ID
G1215.2	chr3	+	2154	4	NIC	ENSG00000081154.12	novel	2285	5	NA	NA	1	-4	combination_of_known_splicesites	FALSE	canonical	3	148	junction_2	1019.50652550906	NA	NA	NA	FALSE	0	NA	NA	C	non_coding	NA	NA	NA	NA	NA	NA	NA	20	TCAATAGTGTTTTTATTTTC	15	True	NA	NA	False	NA	NA	NA	101574203	101594433	Fake_Experiment_ID
G1216.1	chr3	-	560	6	FSM	ENSG00000114391.13	ENST00000394077.8	560	6	0	0	0	0	multi-exon	FALSE	canonical	3	6787	junction_5	651.203685493256	NA	NA	NA	FALSE	0	NA	NA	A	non_coding	NA	NA	NA	NA	NA	NA	NA	5	GGTTGTGCTGGATTTTTTTT	-6	True	NA	NA	False	NA	NA	NA	101686718	101681090	Fake_Experiment_ID
G1217.1	chr3	+	3253	8	FSM	ENSG00000144815.16	ENST00000273347.10	8568	8	26	5289	-9	117	multi-exon	TRUE	canonical	3	49	junction_6	21.7415242692646	NA	NA	NA	FALSE	0	NA	NA	A	non_coding	NA	NA	NA	NA	NA	NA	NA	0	TTTGTTTGTTTGTTTGTTTT	-8	True	NA	NA	False	NA	NA	NA	101779236	101822942	Fake_Experiment_ID
G1218.1	chr3	+	4900	16	NNC	ENSG00000170017.12	novel	4701	16	NA	NA	-199	0	at_least_one_novel_splicesite	FALSE	canonical	3	100	junction_2	8.84081444212014	NA	NA	NA	FALSE	0	NA	NA	A	non_coding	NA	NA	NA	NA	NA	NA	NA	15	CAGGTCTCCCACAGCTGTCT	-13	True	NA	NA	False	NA	NA	NA	105366709	105576900	Fake_Experiment_ID
G1219.1	chr3	-	1303	11	FSM	ENSG00000196776.17	ENST00000361309.6	5292	11	0	3989	0	-1	multi-exon	FALSE	canonical	3	105	junction_3	27.3256289955053	NA	NA	NA	FALSE	0	NA	NA	A	non_coding	NA	NA	NA	NA	NA	NA	NA	20	ATGTTGTTTGCCCAATTGAG	6391	False	108091051	NA	False	NA	NA	NA	108091031	108047079	Fake_Experiment_ID
G122.1	chr1	-	5680	9	FSM	ENSG00000158195.11	ENST00000618852.5	5681	9	0	1	0	-1	multi-exon	FALSE	canonical	3	377	junction_1	55.6731533146812	NA	NA	NA	FALSE	0	NA	NA	A	non_coding	NA	NA	NA	NA	NA	NA	NA	10	AGCCACCTCTGGTGTTTGTG	-14	True	NA	NA	False	NA	NA	NA	27490167	27404230	Fake_Experiment_ID
G1220.1	chr3	-	1605	11	FSM	ENSG00000114446.5	ENST00000264538.4	3057	11	-7	1459	4	-1459	multi-exon	FALSE	canonical	3	278	junction_7	30.5843097028525	NA	NA	NA	FALSE	0	NA	NA	A	non_coding	NA	NA	NA	NA	NA	NA	NA	40	TAAGAAGCTTTCACTAATCA	-9	True	NA	NA	False	NA	NA	NA	108222431	108162270	Fake_Experiment_ID
G1221.1	chr3	+	4590	33	FSM	ENSG00000198919.13	ENST00000361582.8	5304	33	0	714	0	94	multi-exon	FALSE	canonical	3	111	junction_13	24.3688293471394	NA	NA	NA	FALSE	0	NA	NA	A	non_coding	NA	NA	NA	NA	NA	NA	NA	15	TTTTGCCTCCATATTTCAGT	-3	True	NA	NA	False	NA	NA	NA	108589721	108694126	Fake_Experiment_ID
G1222.1	chr3	-	1369	9	FSM	ENSG00000163530.4	ENST00000478945.1	1383	9	3	11	3	-11	multi-exon	FALSE	canonical	3	45	junction_8	18.3094067353369	NA	NA	NA	FALSE	0	NA	NA	A	non_coding	NA	NA	NA	NA	NA	NA	NA	15	TTGGCCTTGTATTCATTCAG	-5	True	NA	NA	False	NA	NA	NA	109316514	109293798	Fake_Experiment_ID
G1223.1	chr3	-	2557	7	FSM	ENSG00000121570.12	ENST00000335658.6	2817	7	45	215	-5	-215	multi-exon	FALSE	canonical	3	3899	junction_3	559.07823443792	NA	NA	NA	FALSE	0	NA	NA	A	non_coding	NA	NA	NA	NA	NA	NA	NA	20	ATACTATGTGTATTGTTCCT	-15	True	NA	NA	False	NA	NA	NA	109337527	109326355	Fake_Experiment_ID
G1224.1	chr3	+	3058	6	FSM	ENSG00000177707.11	ENST00000485303.6	5197	6	-40	2179	-40	1391	multi-exon	FALSE	canonical	3	82	junction_5	12.5123938556936	NA	NA	NA	FALSE	0	NA	NA	A	non_coding	NA	NA	NA	NA	NA	NA	NA	5	AGGTTTTTTGTTTTTGTTTT	-29	True	NA	NA	False	NA	NA	NA	111071775	111135381	Fake_Experiment_ID
G1225.1	chr3	+	2583	5	FSM	ENSG00000144827.9	ENST00000273359.8	2604	5	20	1	-6	-1	multi-exon	FALSE	canonical	3	203	junction_4	16.4525833837729	NA	NA	NA	FALSE	0	NA	NA	A	non_coding	NA	NA	NA	NA	NA	NA	NA	20	ATGTGGAGTCTTATGAGTCT	17	True	NA	NA	False	NA	NA	NA	111979045	111993367	Fake_Experiment_ID
G1226.1	chr3	+	2232	6	FSM	ENSG00000114529.13	ENST00000264848.10	2237	6	0	5	0	-5	multi-exon	FALSE	canonical	3	63	junction_4	6.52380257212004	NA	NA	NA	FALSE	0	NA	NA	A	non_coding	NA	NA	NA	NA	NA	NA	NA	10	TCTGTGTTGTTGCATTCCCA	0	True	NA	NA	False	NA	NA	NA	112086388	112118205	Fake_Experiment_ID
G1227.1	chr3	-	1583	12	FSM	ENSG00000144848.11	ENST00000283290.10	1568	12	-22	7	-22	5	multi-exon	FALSE	canonical	3	595	junction_9	44.5586251401473	NA	NA	NA	FALSE	0	NA	NA	A	non_coding	NA	NA	NA	NA	NA	NA	NA	25	AAAGAGAGTTTTTCTTGTGT	1193	False	NA	NA	False	NA	NA	NA	112561984	112532516	Fake_Experiment_ID
G1228.1	chr3	+	2940	7	FSM	ENSG00000138459.9	ENST00000492406.6	4366	7	3	1423	3	0	multi-exon	FALSE	canonical	3	195	junction_3	31.4240707455642	NA	NA	NA	FALSE	0	NA	NA	A	non_coding	NA	NA	NA	NA	NA	NA	NA	5	TGTCTTGTGTTGCCACTCTG	5	True	NA	NA	False	NA	NA	NA	112562047	112584156	Fake_Experiment_ID
G1229.1	chr3	+	1316	6	FSM	ENSG00000163607.17	ENST00000383678.8	1921	6	10	595	3	1	multi-exon	FALSE	canonical	3	97	junction_2	13.8910042833483	NA	NA	NA	FALSE	0	NA	NA	A	non_coding	NA	NA	NA	NA	NA	NA	NA	10	TTTTTTTGAGTCCTTATTTG	13	True	NA	NA	False	NA	NA	NA	112990993	113001374	Fake_Experiment_ID
G123.1	chr1	+	2863	9	FSM	ENSG00000117758.14	ENST00000373943.9	3034	9	33	138	-3	-138	multi-exon	FALSE	canonical	3	72	junction_4	8.68097776750983	NA	NA	NA	FALSE	0	NA	NA	A	non_coding	NA	NA	NA	NA	NA	NA	NA	10	TACTGTGTGACCTGTGGTTG	23	True	NA	NA	False	NA	NA	NA	27773251	27824305	Fake_Experiment_ID
G1230.1	chr3	-	2399	9	FSM	ENSG00000163608.15	ENST00000314400.10	4820	9	-52	2473	-2	0	multi-exon	TRUE	canonical	3	76	junction_7	17.066048165876	NA	NA	NA	FALSE	0	NA	NA	A	non_coding	NA	NA	NA	NA	NA	NA	NA	20	CGTTTTAATTTTATTTATTT	-3	False	NA	NA	False	NA	NA	NA	113019723	113004916	Fake_Experiment_ID
G1231.1	chr3	-	3572	5	FSM	ENSG00000121579.13	ENST00000240922.8	6112	5	4	2536	4	0	multi-exon	FALSE	canonical	3	1031	junction_4	192.003255180739	NA	NA	NA	FALSE	0	NA	NA	A	non_coding	NA	NA	NA	NA	NA	NA	NA	25	AGTGATCTGTGATATCTGTA	-9	True	NA	NA	False	NA	NA	NA	113746245	113718993	Fake_Experiment_ID
G1232.1	chr3	+	4552	15	FSM	ENSG00000114573.10	ENST00000273398.8	4575	15	23	0	8	0	multi-exon	FALSE	canonical	3	215	junction_12	21.4875379165293	NA	NA	NA	FALSE	0	NA	NA	A	non_coding	NA	NA	NA	NA	NA	NA	NA	5	CATTTTTTTCTTTTTCTCTT	7	True	NA	NA	False	NA	NA	NA	113747057	113812056	Fake_Experiment_ID
G1233.1	chr3	+	1332	3	FSM	ENSG00000172020.13	ENST00000305124.11	1498	3	107	59	107	-59	multi-exon	FALSE	canonical	3	228	junction_2	15	NA	NA	NA	FALSE	0	NA	NA	A	non_coding	NA	NA	NA	NA	NA	NA	NA	10	CTTGCGGCTCTAAGGCTCCT	0	True	NA	NA	False	NA	NA	NA	115623616	115721424	Fake_Experiment_ID
G1234.1	chr3	-	2306	8	FSM	ENSG00000121578.13	ENST00000393765.7	2234	8	-72	0	-4	0	multi-exon	FALSE	canonical	3	90	junction_6	26.6603734070639	NA	NA	NA	FALSE	0	NA	NA	A	non_coding	NA	NA	NA	NA	NA	NA	NA	5	TTTGAGTGTTCCTTCGTGTT	NA	False	NA	NA	False	NA	NA	NA	119240950	119211741	Fake_Experiment_ID
G1235.1	chr3	-	2075	9	FSM	ENSG00000176142.13	ENST00000319172.10	4853	9	-9	2787	-8	-2236	multi-exon	FALSE	canonical	2	132	junction_1	22.470814404467	NA	NA	NA	FALSE	0	NA	NA	A	non_coding	NA	NA	NA	NA	NA	NA	NA	25	TGTATGGCTCTGGAATAACT	4	True	NA	NA	False	NA	NA	NA	119463624	119431735	Fake_Experiment_ID
G1236.1	chr3	+	3484	11	FSM	ENSG00000163389.12	ENST00000295588.9	3508	11	24	0	3	0	multi-exon	FALSE	canonical	3	126	junction_8	12.4358353157317	NA	NA	NA	FALSE	0	NA	NA	A	non_coding	NA	NA	NA	NA	NA	NA	NA	20	TAATGCTTTGTCTTTATTTA	2	True	NA	NA	False	NA	NA	NA	119468986	119494708	Fake_Experiment_ID
G1237.1	chr3	+	1342	7	FSM	ENSG00000113845.10	ENST00000494664.6	2379	7	13	1024	-7	0	multi-exon	FALSE	canonical	3	440	junction_1	55.8074566901433	NA	NA	NA	FALSE	0	NA	NA	A	non_coding	NA	NA	NA	NA	NA	NA	NA	25	GTTGAATTTTACAGTTCGTA	8	True	NA	NA	False	NA	NA	NA	119498559	119524066	Fake_Experiment_ID
G1238.1	chr3	-	7827	4	FSM	ENSG00000163428.4	ENST00000295628.4	7918	4	30	61	30	-61	multi-exon	FALSE	canonical	3	40	junction_2	5.31245915016974	NA	NA	NA	FALSE	0	NA	NA	A	non_coding	NA	NA	NA	NA	NA	NA	NA	20	ATATTTGCCTGATTACTTGT	5	True	NA	NA	False	NA	NA	NA	120349324	120324569	Fake_Experiment_ID
G1239.1	chr3	-	3734	11	FSM	ENSG00000163430.12	ENST00000295633.8	5682	11	-39	1987	-38	1943	multi-exon	FALSE	canonical	3	942	junction_5	89.6937010051431	NA	NA	NA	FALSE	0	NA	NA	A	non_coding	NA	NA	NA	NA	NA	NA	NA	10	ATGGTTTTATTGGTTTCCTT	193	False	NA	NA	False	NA	NA	NA	120451031	120394279	Fake_Experiment_ID
G124.1	chr1	+	2711	6	FSM	ENSG00000130775.16	ENST00000373921.8	2713	6	0	2	0	0	multi-exon	FALSE	canonical	3	42	junction_4	13.9226434271657	NA	NA	NA	FALSE	0	NA	NA	A	non_coding	NA	NA	NA	NA	NA	NA	NA	40	TATGAATGAGAACGGTATCA	-5	True	NA	NA	False	NA	NA	NA	27872543	27886673	Fake_Experiment_ID
G1240.1	chr3	+	472	3	FSM	ENSG00000065518.8	ENST00000184266.3	651	3	0	179	0	0	multi-exon	FALSE	canonical	3	4242	junction_1	210.5	NA	NA	NA	FALSE	0	NA	NA	A	non_coding	NA	NA	NA	NA	NA	NA	NA	15	GTAGTAGTTTCTCTTTCTTA	1	True	NA	NA	False	NA	NA	NA	120596335	120602328	Fake_Experiment_ID
G1241.1	chr3	-	3318	8	FSM	ENSG00000144840.10	ENST00000273375.8	5605	8	-3	2290	1	-527	multi-exon	FALSE	canonical	3	141	junction_2	11.0822527732683	NA	NA	NA	FALSE	0	NA	NA	A	non_coding	NA	NA	NA	NA	NA	NA	NA	20	ATTTCGGTGTCTGACCAATT	-3	True	NA	NA	False	NA	NA	NA	120742519	120687227	Fake_Experiment_ID
G1242.1	chr3	+	3000	5	FSM	ENSG00000153767.10	ENST00000283875.6	3000	5	0	0	0	0	multi-exon	FALSE	canonical	3	239	junction_2	28.9352725924606	NA	NA	NA	FALSE	0	NA	NA	A	non_coding	NA	NA	NA	NA	NA	NA	NA	25	CTGAAGTTTGTTCATTTTAA	4	True	NA	NA	False	NA	NA	NA	120742743	120783069	Fake_Experiment_ID
G1243.1	chr3	-	2541	15	FSM	ENSG00000173226.17	ENST00000310864.11	2577	15	32	4	5	-4	multi-exon	FALSE	canonical	3	188	junction_11	17.4595742987588	NA	NA	NA	FALSE	0	NA	NA	A	non_coding	NA	NA	NA	NA	NA	NA	NA	20	ATAATGTACTGTTTCCCTTT	4	True	NA	NA	False	NA	NA	NA	121835028	121769764	Fake_Experiment_ID
G1244.1	chr3	+	1026	6	FSM	ENSG00000145088.9	ENST00000273668.7	998	6	-29	1	-3	-1	multi-exon	FALSE	canonical	3	82	junction_3	9.98799279134702	NA	NA	NA	FALSE	0	NA	NA	A	non_coding	NA	NA	NA	NA	NA	NA	NA	20	AGTTGATGTTATGTATTTGT	-6	True	NA	NA	False	NA	NA	NA	121835179	121886525	Fake_Experiment_ID
G1245.1	chr3	-	740	5	FSM	ENSG00000160124.9	ENST00000291458.9	720	5	-20	0	-20	0	multi-exon	FALSE	canonical	3	486	junction_1	54.207932998778	NA	NA	NA	FALSE	0	NA	NA	A	non_coding	NA	NA	NA	NA	NA	NA	NA	20	CATATTTATTTGATTGTTTT	-15	True	NA	NA	False	NA	NA	NA	122383251	122359590	Fake_Experiment_ID
G1246.1	chr3	+	672	5	FSM	ENSG00000114023.15	ENST00000477892.5	3052	5	48	2332	32	85	multi-exon	FALSE	canonical	3	2467	junction_2	27.1327753832887	NA	NA	NA	FALSE	0	NA	NA	A	non_coding	NA	NA	NA	NA	NA	NA	NA	10	CTGTGTTTTATTGTTTTGAT	25	True	NA	NA	False	NA	NA	NA	122384229	122410002	Fake_Experiment_ID
G1247.1	chr3	-	3110	14	FSM	ENSG00000114030.13	ENST00000344337.11	6888	14	0	3778	0	0	multi-exon	FALSE	canonical	3	278	junction_4	18.4076135521797	NA	NA	NA	FALSE	0	NA	NA	A	non_coding	NA	NA	NA	NA	NA	NA	NA	35	AATGATGACTGCAATCTGTA	-26	True	NA	NA	False	NA	NA	NA	122514939	122425679	Fake_Experiment_ID
G1248.1	chr3	-	1919	8	FSM	ENSG00000169087.11	ENST00000306103.3	1964	8	41	4	-31	0	multi-exon	FALSE	canonical	3	50	junction_3	4.91146098219174	NA	NA	NA	FALSE	0	NA	NA	A	non_coding	NA	NA	NA	NA	NA	NA	NA	20	CACGGCCATGCCATTCATTT	17	True	NA	NA	False	NA	NA	NA	122793790	122740002	Fake_Experiment_ID
G1249.1	chr3	+	1773	17	FSM	ENSG00000065485.20	ENST00000316218.12	1844	17	75	-4	38	4	multi-exon	FALSE	canonical	3	173	junction_12	33.9875321809336	NA	NA	NA	FALSE	0	NA	NA	A	non_coding	NA	NA	NA	NA	NA	NA	NA	10	GTGGTATGGTTTATTTTCGT	-2	True	NA	NA	False	NA	NA	NA	123067099	123162108	Fake_Experiment_ID
G125.1	chr1	-	1544	9	FSM	ENSG00000117748.10	ENST00000373912.8	1584	9	26	14	26	0	multi-exon	FALSE	canonical	3	643	junction_4	49.8746867158081	NA	NA	NA	FALSE	0	NA	NA	A	non_coding	NA	NA	NA	NA	NA	NA	NA	35	GTAACTTGTAAAAATTCTCG	18	True	NA	NA	False	NA	NA	NA	27914549	27891537	Fake_Experiment_ID
G1250.1	chr3	+	1442	7	FSM	ENSG00000121542.12	ENST00000492595.6	3401	7	0	1959	0	268	multi-exon	FALSE	canonical	3	77	junction_1	9.87280214641326	NA	NA	NA	FALSE	0	NA	NA	A	non_coding	NA	NA	NA	NA	NA	NA	NA	25	GATTATTTGCACACTTATGG	-1	True	NA	NA	False	NA	NA	NA	123201942	123272177	Fake_Experiment_ID
G1251.1	chr3	-	3825	13	FSM	ENSG00000175455.16	ENST00000409697.8	4131	13	1	305	1	0	multi-exon	FALSE	canonical	3	92	junction_9	50.4306454450069	NA	NA	NA	FALSE	0	NA	NA	A	non_coding	NA	NA	NA	NA	NA	NA	NA	25	AATCCCAGAACCTCCTCGTG	4	True	NA	NA	False	NA	NA	NA	123961228	123913726	Fake_Experiment_ID
G1252.1	chr3	+	1672	6	FSM	ENSG00000114491.14	ENST00000232607.7	6652	6	1	4979	1	224	multi-exon	FALSE	canonical	3	379	junction_1	22.3660456943108	NA	NA	NA	FALSE	0	NA	NA	A	non_coding	NA	NA	NA	NA	NA	NA	NA	10	GCTTGCTTTTTTTGAGACTG	5	True	NA	NA	False	NA	NA	NA	124730452	124744294	Fake_Experiment_ID
G1253.1	chr3	-	3342	14	NIC	ENSG00000082781.12	novel	4440	15	NA	NA	-22	-30	combination_of_known_junctions	FALSE	canonical	3	82	junction_7	445.975070282644	NA	NA	NA	FALSE	0	NA	NA	C	non_coding	NA	NA	NA	NA	NA	NA	NA	50	AAAACCAAAAGAATTTGTGT	0	True	NA	NA	False	NA	NA	NA	124887387	124762977	Fake_Experiment_ID
G1253.3	chr3	-	3734	15	FSM	ENSG00000082781.12	ENST00000296181.9	4440	15	-324	1030	-5	-30	multi-exon	FALSE	canonical	3	1430	junction_14	157.007360415013	NA	NA	NA	FALSE	0	NA	NA	C	non_coding	NA	NA	NA	NA	NA	NA	NA	50	AAAACCAAAAGAATTTGTGT	-17	True	NA	NA	False	NA	NA	NA	124887689	124762977	Fake_Experiment_ID
G1254.1	chr3	-	4151	9	FSM	ENSG00000163848.20	ENST00000360647.9	9514	9	17	5346	5	1044	multi-exon	FALSE	canonical	3	59	junction_6	7.54983443527075	NA	NA	NA	FALSE	0	NA	NA	A	non_coding	NA	NA	NA	NA	NA	NA	NA	25	ATACCATGAATGTTTTTTTT	11	True	NA	NA	False	NA	NA	NA	125375308	125231014	Fake_Experiment_ID
G1255.1	chr3	-	2431	14	FSM	ENSG00000114520.11	ENST00000251775.9	2512	14	74	7	53	-7	multi-exon	FALSE	canonical	3	208	junction_10	24.0271050097162	NA	NA	NA	FALSE	0	NA	NA	A	non_coding	NA	NA	NA	NA	NA	NA	NA	20	GTGCTGATTTTCAGATGATT	60	False	NA	NA	False	NA	NA	NA	125520128	125446656	Fake_Experiment_ID
G1256.1	chr3	-	804	6	FSM	ENSG00000189366.10	ENST00000340333.7	805	6	1	0	1	0	multi-exon	FALSE	canonical	3	42	junction_4	9.66229786334493	NA	NA	NA	FALSE	0	NA	NA	A	non_coding	NA	NA	NA	NA	NA	NA	NA	15	GAAGCTGTGCTTGGCTCTGA	26	False	NA	NA	False	NA	NA	NA	125937038	125929274	Fake_Experiment_ID
G1257.1	chr3	+	965	8	NIC	ENSG00000159685.11	novel	1000	8	NA	NA	22	1	combination_of_known_junctions	FALSE	canonical	3	42	junction_4	154.975969170734	NA	NA	NA	FALSE	0	NA	NA	A	non_coding	NA	NA	NA	NA	NA	NA	NA	30	TCACTGGCAAACAGTCACTG	23	True	NA	NA	False	NA	NA	NA	126704264	126960407	Fake_Experiment_ID
G1258.1	chr3	+	9363	32	FSM	ENSG00000114554.12	ENST00000393409.3	9309	32	-59	5	-59	-5	multi-exon	FALSE	canonical	3	87	junction_1	64.5449935430102	NA	NA	NA	FALSE	0	NA	NA	A	non_coding	NA	NA	NA	NA	NA	NA	NA	25	TAAAAGCTCTTGGCTCCAGG	-24	True	NA	NA	False	NA	NA	NA	126983055	127037384	Fake_Experiment_ID
G1259.1	chr3	-	1943	11	FSM	ENSG00000163870.16	ENST00000355552.8	3752	11	-32	1841	-31	-4	multi-exon	TRUE	canonical	3	145	junction_10	24.1993801573511	NA	NA	NA	FALSE	0	NA	NA	A	non_coding	NA	NA	NA	NA	NA	NA	NA	30	AGAAGGTGCTAATGTGGAGG	7464	False	NA	NA	False	NA	NA	NA	127590765	127573072	Fake_Experiment_ID
G126.1	chr1	+	1835	8	FSM	ENSG00000130768.15	ENST00000373894.8	1866	8	29	2	0	-1	multi-exon	FALSE	canonical	3	189	junction_7	15.7557893473854	NA	NA	NA	FALSE	0	NA	NA	A	non_coding	NA	NA	NA	NA	NA	NA	NA	5	GATTCTGTGTTGTGTTCCTT	-9	True	NA	NA	False	NA	NA	NA	27935028	27959150	Fake_Experiment_ID
G1260.1	chr3	+	3413	16	FSM	ENSG00000073111.14	ENST00000265056.12	3434	16	21	0	21	0	multi-exon	FALSE	canonical	3	691	junction_4	95.3430298099097	NA	NA	NA	FALSE	0	NA	NA	A	non_coding	NA	NA	NA	NA	NA	NA	NA	5	CGCTGGTATCTGTTGGCTTC	9	True	NA	NA	False	NA	NA	NA	127598431	127622436	Fake_Experiment_ID
G1261.1	chr3	+	2177	8	FSM	ENSG00000114631.11	ENST00000342480.7	2175	8	0	-2	0	2	multi-exon	FALSE	canonical	3	347	junction_4	25.0077538995816	NA	NA	NA	FALSE	0	NA	NA	A	non_coding	NA	NA	NA	NA	NA	NA	NA	10	TCTGCCTTCTTGACTCATTC	-7	True	NA	NA	False	NA	NA	NA	127629184	127672804	Fake_Experiment_ID
G1262.1	chr3	+	3603	12	FSM	ENSG00000058262.10	ENST00000243253.8	3568	12	-36	1	-25	-1	multi-exon	FALSE	canonical	3	911	junction_8	44.2395806475126	NA	NA	NA	FALSE	0	NA	NA	A	non_coding	NA	NA	NA	NA	NA	NA	NA	20	ACTTGATCATGTTCTCTTGA	-31	True	NA	NA	False	NA	NA	NA	128052400	128071682	Fake_Experiment_ID
G1263.1	chr3	-	1761	11	FSM	ENSG00000175792.12	ENST00000322623.10	1899	11	-12	150	-12	1	multi-exon	FALSE	canonical	3	880	junction_6	79.1927395662001	NA	NA	NA	FALSE	0	NA	NA	A	non_coding	NA	NA	NA	NA	NA	NA	NA	30	TTAGATGTACAGAGTCATTG	-21	True	NA	NA	False	NA	NA	NA	128123824	128080959	Fake_Experiment_ID
G1264.1	chr3	+	2192	7	FSM	ENSG00000132394.11	ENST00000254730.11	2205	7	2	11	2	-7	multi-exon	FALSE	canonical	3	143	junction_4	22.4697327284703	NA	NA	NA	FALSE	0	NA	NA	C	non_coding	NA	NA	NA	NA	NA	NA	NA	15	AGCCCACTCTACTGGTGTCT	21	True	NA	NA	False	NA	NA	NA	128153482	128408635	Fake_Experiment_ID
G1264.2	chr3	+	2027	6	NIC	ENSG00000132394.11	novel	2205	7	NA	NA	2	-7	combination_of_known_junctions	FALSE	canonical	3	54	junction_3	56.1583475540369	NA	NA	NA	FALSE	0	NA	NA	C	non_coding	NA	NA	NA	NA	NA	NA	NA	15	AGCCCACTCTACTGGTGTCT	21	True	NA	NA	False	NA	NA	NA	128153482	128408635	Fake_Experiment_ID
G1265.1	chr3	-	2287	10	FSM	ENSG00000163902.12	ENST00000296255.8	2284	10	-4	1	-1	-1	multi-exon	FALSE	canonical	3	1404	junction_5	64.4325659550786	NA	NA	NA	FALSE	0	NA	NA	A	non_coding	NA	NA	NA	NA	NA	NA	NA	15	TGTTTTTGGTCTGTTGAAGA	-5	True	NA	NA	False	NA	NA	NA	128650822	128619969	Fake_Experiment_ID
G1266.1	chr3	+	2187	6	FSM	ENSG00000075785.14	ENST00000265062.8	2185	6	-2	0	-2	0	multi-exon	FALSE	canonical	3	1213	junction_5	82.2153270382111	NA	NA	NA	FALSE	0	NA	NA	A	non_coding	NA	NA	NA	NA	NA	NA	NA	15	CATCTGCCTTTGCCAGAGTC	4	True	NA	NA	False	NA	NA	NA	128726180	128814798	Fake_Experiment_ID
G1267.1	chr3	+	2421	18	FSM	ENSG00000177646.20	ENST00000308982.12	2445	18	23	1	0	-1	multi-exon	FALSE	canonical	3	185	junction_1	20.8296767263909	NA	NA	NA	FALSE	0	NA	NA	A	non_coding	NA	NA	NA	NA	NA	NA	NA	15	AGCCTTTGCTGTACTTGTCA	13	True	NA	NA	False	NA	NA	NA	128879642	128913113	Fake_Experiment_ID
G1268.1	chr3	-	1862	11	FSM	ENSG00000240682.10	ENST00000393295.8	3612	11	-18	1768	-18	191	multi-exon	FALSE	canonical	3	147	junction_2	11.3318136235997	NA	NA	NA	FALSE	0	NA	NA	A	non_coding	NA	NA	NA	NA	NA	NA	NA	10	CCTCCATGTCTTCAGCTTGT	-18	True	NA	NA	False	NA	NA	NA	129161081	129129182	Fake_Experiment_ID
G1269.1	chr3	-	1636	5	FSM	ENSG00000169714.17	ENST00000422453.7	3295	5	2	1657	2	0	multi-exon	FALSE	canonical	3	3489	junction_3	1374.95443106308	NA	NA	NA	FALSE	0	NA	NA	A	non_coding	NA	NA	NA	NA	NA	NA	NA	15	GCTGACAGTTTGGACTTTTC	0	True	NA	NA	False	NA	NA	NA	129183894	129169483	Fake_Experiment_ID
G127.1	chr1	+	2127	3	FSM	ENSG00000158156.9	ENST00000373884.6	2178	3	52	-1	-6	1	multi-exon	FALSE	canonical	3	90	junction_2	14	NA	NA	NA	FALSE	0	NA	NA	A	non_coding	NA	NA	NA	NA	NA	NA	NA	30	AACCTAGTCTGTGTCATCAA	23	True	NA	NA	False	NA	NA	NA	27960024	27968094	Fake_Experiment_ID
G1270.1	chr3	+	3022	24	FSM	ENSG00000181789.14	ENST00000314797.10	3078	24	0	56	0	-54	multi-exon	TRUE	canonical	2	356	junction_5	67.4695758642129	NA	NA	NA	FALSE	0	NA	NA	A	non_coding	NA	NA	NA	NA	NA	NA	NA	35	TCTATCCCCCAAGAAACCAT	-23	True	NA	NA	False	NA	NA	NA	129249605	129277717	Fake_Experiment_ID
G1271.1	chr3	-	2174	8	FSM	ENSG00000129071.10	ENST00000249910.5	2470	8	-20	316	6	0	multi-exon	FALSE	canonical	3	101	junction_5	70.4675348610107	NA	NA	NA	FALSE	0	NA	NA	A	non_coding	NA	NA	NA	NA	NA	NA	NA	25	TACGGCTTTTCCAATGATGA	-4	True	NA	NA	False	NA	NA	NA	129440029	129431265	Fake_Experiment_ID
G1272.1	chr3	-	7039	36	FSM	ENSG00000004399.13	ENST00000324093.9	6913	36	-133	7	-133	-3	multi-exon	FALSE	canonical	3	38	junction_16	7.8023544327259	NA	NA	NA	FALSE	0	NA	NA	A	non_coding	NA	NA	NA	NA	NA	NA	NA	25	AAACCTACTGTGGGCTCCAG	-1	True	NA	NA	False	NA	NA	NA	129606809	129555220	Fake_Experiment_ID
G1273.2	chr3	+	3745	29	NIC	ENSG00000017260.20	novel	3690	28	NA	NA	-26	-2	combination_of_known_junctions	FALSE	canonical	3	69	junction_28	114.959220808857	NA	NA	NA	FALSE	0	NA	NA	A	non_coding	NA	NA	NA	NA	NA	NA	NA	10	TATTCTCTTTACTGTTCTCT	-25	True	NA	NA	False	NA	NA	NA	130894057	131016682	Fake_Experiment_ID
G1274.1	chr3	+	915	3	FSM	ENSG00000198585.12	ENST00000521288.2	6108	3	4	5189	4	202	multi-exon	FALSE	canonical	3	143	junction_1	14	NA	NA	NA	FALSE	0	NA	NA	A	non_coding	NA	NA	NA	NA	NA	NA	NA	20	CACAGCCTGACACCTTCCCC	-6	True	NA	NA	False	NA	NA	NA	131381777	131383641	Fake_Experiment_ID
G1275.1	chr3	-	1677	10	FSM	ENSG00000114686.9	ENST00000264995.8	1708	10	31	0	2	0	multi-exon	FALSE	canonical	3	1120	junction_6	114.720056476732	NA	NA	NA	FALSE	0	NA	NA	A	non_coding	NA	NA	NA	NA	NA	NA	NA	10	GGTCCTGTTTACATTTTTGT	-4	True	NA	NA	False	NA	NA	NA	131502940	131462211	Fake_Experiment_ID
G1276.1	chr3	-	3222	20	FSM	ENSG00000240303.8	ENST00000264990.11	3231	20	8	1	8	-1	multi-exon	FALSE	canonical	3	98	junction_14	34.5101855774097	NA	NA	NA	FALSE	0	NA	NA	A	non_coding	NA	NA	NA	NA	NA	NA	NA	25	ACAATTTTGTAATTTGTTTC	6	True	NA	NA	False	NA	NA	NA	132659801	132558141	Fake_Experiment_ID
G1277.1	chr3	+	2202	6	FSM	ENSG00000144868.14	ENST00000321871.11	3727	6	-45	1570	-45	13	multi-exon	FALSE	canonical	3	70	junction_2	25.4684118075706	NA	NA	NA	FALSE	0	NA	NA	A	non_coding	NA	NA	NA	NA	NA	NA	NA	35	CTAAGCAAAGCAGTTGCATT	-7	True	NA	NA	False	NA	NA	NA	133038345	133396205	Fake_Experiment_ID
G1278.1	chr3	+	4082	5	FSM	ENSG00000091527.16	ENST00000431519.6	955	5	-286	-2841	4	-1	multi-exon	FALSE	canonical	3	178	junction_4	140.202309182124	NA	NA	NA	FALSE	0	NA	NA	A	non_coding	NA	NA	NA	NA	NA	NA	NA	20	GATTTTGGACTGTAATGGTT	22	True	NA	NA	False	NA	NA	NA	133573689	133590259	Fake_Experiment_ID
G1279.1	chr3	-	5319	28	FSM	ENSG00000163781.14	ENST00000260810.10	5761	28	27	415	27	-382	multi-exon	TRUE	canonical	3	132	junction_21	29.7736776244839	NA	NA	NA	FALSE	0	NA	NA	A	non_coding	NA	NA	NA	NA	NA	NA	NA	40	AAATTAGTATTAAGATGTGT	24	True	NA	NA	False	NA	NA	NA	133661914	133600652	Fake_Experiment_ID
G128.1	chr1	-	5860	17	FSM	ENSG00000158161.16	ENST00000540618.5	5885	17	27	-2	0	-1	multi-exon	FALSE	canonical	3	45	junction_1	14.7858409889326	NA	NA	NA	FALSE	0	NA	NA	A	non_coding	NA	NA	NA	NA	NA	NA	NA	5	AGTTTGCTCCTGTGTCTTTT	0	True	NA	NA	False	NA	NA	NA	28088610	27970344	Fake_Experiment_ID
G1280.1	chr3	+	1765	7	FSM	ENSG00000144867.13	ENST00000678299.1	2576	7	0	811	0	772	multi-exon	FALSE	canonical	3	302	junction_4	12.8246724021404	NA	NA	NA	FALSE	0	NA	NA	A	non_coding	NA	NA	NA	NA	NA	NA	NA	5	GTGATGTTTTTTGCTGTCTT	-7	True	NA	NA	False	NA	NA	NA	133805814	133820681	Fake_Experiment_ID
G1281.1	chr3	+	2193	13	FSM	ENSG00000182923.20	ENST00000684217.1	2182	13	-19	8	-8	-8	multi-exon	FALSE	canonical	3	57	junction_9	46.7445778198451	NA	NA	NA	FALSE	0	NA	NA	C	non_coding	NA	NA	NA	NA	NA	NA	NA	15	TTGCTAGACTTTTTTCTCAT	-3	True	NA	NA	False	NA	NA	NA	134485734	134561759	Fake_Experiment_ID
G1281.2	chr3	+	2050	12	FSM	ENSG00000182923.20	ENST00000332047.10	5319	12	-3	3272	-3	-8	multi-exon	FALSE	canonical	3	75	junction_1	32.6769815614439	NA	NA	NA	FALSE	0	NA	NA	C	non_coding	NA	NA	NA	NA	NA	NA	NA	15	TTGCTAGACTTTTTTCTCAT	2	True	NA	NA	False	NA	NA	NA	134485739	134561759	Fake_Experiment_ID
G1282.1	chr3	-	4641	2	FSM	ENSG00000174579.4	ENST00000309993.3	5186	2	8	537	0	-537	multi-exon	FALSE	canonical	3	96	junction_1	0	NA	NA	NA	FALSE	0	NA	NA	A	non_coding	NA	NA	NA	NA	NA	NA	NA	25	AAAATGCTTCTTAGTTGTCT	1	True	NA	NA	False	NA	NA	NA	136196327	136149453	Fake_Experiment_ID
G1283.1	chr3	+	1912	4	FSM	ENSG00000158092.7	ENST00000481752.6	4451	4	59	2480	0	0	multi-exon	FALSE	canonical	3	75	junction_1	49.7080364618126	NA	NA	NA	FALSE	0	NA	NA	A	non_coding	NA	NA	NA	NA	NA	NA	NA	5	GTGCTTCTCCCTCATCTGGT	2	True	NA	NA	False	NA	NA	NA	136862266	136949126	Fake_Experiment_ID
G1284.3	chr3	+	2666	22	FSM	ENSG00000114098.18	ENST00000469044.6	4757	22	237	1854	7	-22	multi-exon	FALSE	canonical	3	160	junction_1	87.9737386087874	NA	NA	NA	FALSE	0	NA	NA	A	non_coding	NA	NA	NA	NA	NA	NA	NA	25	CTTACATAGATTTTCTTTAT	2	True	NA	NA	False	NA	NA	NA	138187537	138296519	Fake_Experiment_ID
G1285.1	chr3	-	2673	18	FSM	ENSG00000114107.9	ENST00000484888.5	1993	18	-24	-656	0	-3	multi-exon	FALSE	canonical	3	111	junction_16	33.1945090719226	NA	NA	NA	FALSE	0	NA	NA	A	non_coding	NA	NA	NA	NA	NA	NA	NA	35	AAACATAAGTGTCCTCAGTG	4	True	NA	NA	False	NA	NA	NA	138594248	138494346	Fake_Experiment_ID
G1286.1	chr3	+	1004	5	FSM	ENSG00000158234.12	ENST00000393035.6	946	5	-58	0	-58	0	multi-exon	FALSE	canonical	3	100	junction_1	6.96419413859206	NA	NA	NA	FALSE	0	NA	NA	A	non_coding	NA	NA	NA	NA	NA	NA	NA	10	TCTGCTTGATTTGTGTTTAT	19	True	NA	NA	False	NA	NA	NA	138608792	138633376	Fake_Experiment_ID
G1287.1	chr3	-	4929	24	FSM	ENSG00000051382.9	ENST00000674063.1	6259	24	6	1324	-5	0	multi-exon	FALSE	canonical	3	151	junction_22	28.3253445129435	NA	NA	NA	FALSE	0	NA	NA	A	non_coding	NA	NA	NA	NA	NA	NA	NA	15	AATGGGTGAGCCTCTTCTTT	-25	True	NA	NA	False	NA	NA	NA	138834922	138654021	Fake_Experiment_ID
G1288.1	chr3	+	1195	8	FSM	ENSG00000175110.13	ENST00000680020.1	1205	8	0	10	0	-10	multi-exon	TRUE	canonical	3	410	junction_1	58.2205518100028	NA	NA	NA	FALSE	0	NA	NA	A	non_coding	NA	NA	NA	NA	NA	NA	NA	40	GTTCTCCCTACAAAGCAAAA	7	True	NA	NA	False	NA	NA	NA	139344019	139357119	Fake_Experiment_ID
G1289.2	chr3	-	3098	22	FSM	ENSG00000184432.11	ENST00000333188.10	3275	22	-10	187	0	45	multi-exon	FALSE	canonical	3	763	junction_12	59.1099901007031	NA	NA	NA	FALSE	0	NA	NA	A	non_coding	NA	NA	NA	NA	NA	NA	NA	25	AATGAAGGTACTTGTTTCCT	-3	True	NA	NA	False	NA	NA	NA	139389657	139357592	Fake_Experiment_ID
G129.1	chr1	+	473	3	FSM	ENSG00000130770.18	ENST00000335514.10	503	3	30	0	0	0	multi-exon	FALSE	canonical	3	4018	junction_2	180.5	NA	NA	NA	FALSE	0	NA	NA	A	non_coding	NA	NA	NA	NA	NA	NA	NA	5	CTGTGTTTGATGCCTTCTTC	15	True	NA	NA	False	NA	NA	NA	28236153	28238100	Fake_Experiment_ID
G1290.1	chr3	-	701	4	FSM	ENSG00000114115.10	ENST00000672186.1	807	4	106	0	-49	0	multi-exon	FALSE	canonical	3	254	junction_3	12.2565175405668	NA	NA	NA	FALSE	0	NA	NA	A	non_coding	NA	NA	NA	NA	NA	NA	NA	10	CGTCTGTTTGGGGGAAGTTT	-14	True	NA	NA	False	NA	NA	NA	139539636	139517437	Fake_Experiment_ID
G1291.1	chr3	+	4649	7	FSM	ENSG00000114120.14	ENST00000324194.12	5697	7	7	1041	0	21	multi-exon	FALSE	canonical	3	105	junction_4	58.0162812397424	NA	NA	NA	FALSE	0	NA	NA	A	non_coding	NA	NA	NA	NA	NA	NA	NA	40	AATATATCAACATTTTATTG	7	True	NA	NA	False	NA	NA	NA	140941842	140979954	Fake_Experiment_ID
G1292.1	chr3	+	2920	3	FSM	ENSG00000175093.5	ENST00000310546.3	2963	3	42	1	42	0	multi-exon	FALSE	canonical	3	123	junction_1	3.5	NA	NA	NA	FALSE	0	NA	NA	A	non_coding	NA	NA	NA	NA	NA	NA	NA	25	AGCTGCGTATTAAATGTTGT	36	False	NA	NA	False	NA	NA	NA	141051388	141148610	Fake_Experiment_ID
G1293.1	chr3	+	2993	6	FSM	ENSG00000155893.13	ENST00000286353.9	3302	6	15	294	0	-14	multi-exon	FALSE	canonical	3	130	junction_1	20.3174801587205	NA	NA	NA	FALSE	0	NA	NA	A	non_coding	NA	NA	NA	NA	NA	NA	NA	45	ATACCTATACTATACAACTA	7	True	NA	NA	False	NA	NA	NA	141231839	141294630	Fake_Experiment_ID
G1294.1	chr3	+	5624	24	FSM	ENSG00000155903.13	ENST00000286364.9	5638	24	14	0	-6	0	multi-exon	FALSE	canonical	3	62	junction_19	19.2816160717011	NA	NA	NA	FALSE	0	NA	NA	A	non_coding	NA	NA	NA	NA	NA	NA	NA	15	TGTTCTTTGTGAGACTGTAT	-8	True	NA	NA	False	NA	NA	NA	141487040	141615344	Fake_Experiment_ID
G1295.1	chr3	+	790	3	FSM	ENSG00000114125.14	ENST00000273480.4	2669	3	21	1858	0	0	multi-exon	FALSE	canonical	3	1626	junction_1	205.5	NA	NA	NA	FALSE	0	NA	NA	A	non_coding	NA	NA	NA	NA	NA	NA	NA	15	CTCTTACTCTTAATTTGTTC	13	True	NA	NA	False	NA	NA	NA	141738318	141745702	Fake_Experiment_ID
G1296.1	chr3	+	1501	7	FSM	ENSG00000069849.11	ENST00000286371.8	1847	7	0	346	0	21	multi-exon	FALSE	canonical	3	1679	junction_5	141.822267488415	NA	NA	NA	FALSE	0	NA	NA	A	non_coding	NA	NA	NA	NA	NA	NA	NA	20	TCTTGGGTTCTTTGTAAAAT	0	True	NA	NA	False	NA	NA	NA	141876642	141926203	Fake_Experiment_ID
G1297.1	chr3	-	1308	11	FSM	ENSG00000114126.18	ENST00000486111.5	2360	11	58	994	-1	0	multi-exon	FALSE	canonical	3	98	junction_6	93.2188822074155	NA	NA	NA	FALSE	0	NA	NA	A	non_coding	NA	NA	NA	NA	NA	NA	NA	20	CGTTTCAATATGTGATGCTC	-3	True	NA	NA	False	NA	NA	NA	142028607	141952495	Fake_Experiment_ID
G1298.1	chr3	+	3670	16	FSM	ENSG00000120756.13	ENST00000457734.7	3700	16	25	5	0	0	multi-exon	FALSE	canonical	3	296	junction_14	57.6812698272922	NA	NA	NA	FALSE	0	NA	NA	A	non_coding	NA	NA	NA	NA	NA	NA	NA	35	AGAAATGTGTTTATATTTAT	2	True	NA	NA	False	NA	NA	NA	142596417	142713659	Fake_Experiment_ID
G1299.1	chr3	-	2007	9	FSM	ENSG00000163710.9	ENST00000295992.8	1896	9	-112	1	11	-1	multi-exon	TRUE	canonical	3	83	junction_6	12.3995967676372	NA	NA	NA	FALSE	0	NA	NA	A	non_coding	NA	NA	NA	NA	NA	NA	NA	55	ATTACAGAACAACCACTAAA	-10	True	NA	NA	False	NA	NA	NA	142889195	142817874	Fake_Experiment_ID
G13.1	chr1	-	3126	12	FSM	ENSG00000078369.18	ENST00000378609.9	3163	12	32	5	32	-5	multi-exon	TRUE	canonical	3	1599	junction_11	289.542899945916	NA	NA	NA	FALSE	0	NA	NA	A	non_coding	NA	NA	NA	NA	NA	NA	NA	15	AGGGACTTTGGTGTGGTGAT	700	False	NA	NA	False	NA	NA	NA	1891055	1785290	Fake_Experiment_ID
G130.1	chr1	+	3447	10	FSM	ENSG00000130766.5	ENST00000253063.4	3462	10	6	9	6	-9	multi-exon	TRUE	canonical	3	121	junction_3	17.9876500843094	NA	NA	NA	FALSE	0	NA	NA	A	non_coding	NA	NA	NA	NA	NA	NA	NA	15	TGTTTCATACTCCCTTTTTA	9	True	NA	NA	False	NA	NA	NA	28259523	28282482	Fake_Experiment_ID
G1300.2	chr3	+	4325	28	NIC	ENSG00000163714.18	novel	3491	28	NA	NA	-8	5	combination_of_known_junctions	FALSE	canonical	3	343	junction_9	100.212668236962	NA	NA	NA	FALSE	0	NA	NA	A	non_coding	NA	NA	NA	NA	NA	NA	NA	25	ATTTGTGAATCTTGATTTCA	4	True	NA	NA	False	NA	NA	NA	143001601	143057658	Fake_Experiment_ID
G1301.1	chr3	+	3071	2	FSM	ENSG00000175040.6	ENST00000309575.5	4142	2	25	1046	25	-1046	multi-exon	FALSE	canonical	3	94	junction_1	0	NA	NA	NA	FALSE	0	NA	NA	A	non_coding	NA	NA	NA	NA	NA	NA	NA	25	AATATTTGCCTCCATTACTT	-26	True	NA	NA	False	NA	NA	NA	143119795	143122968	Fake_Experiment_ID
G1302.1	chr3	+	4327	3	FSM	ENSG00000181744.9	ENST00000315691.8	4330	3	2	1	2	0	multi-exon	FALSE	canonical	3	154	junction_1	4.5	NA	NA	NA	FALSE	0	NA	NA	A	non_coding	NA	NA	NA	NA	NA	NA	NA	25	ACTTTTCAGACTATTTCTTA	0	True	NA	NA	False	NA	NA	NA	143971824	143992367	Fake_Experiment_ID
G1303.1	chr3	-	2092	9	FSM	ENSG00000188313.13	ENST00000342435.9	1976	9	-116	0	4	0	multi-exon	FALSE	canonical	3	203	junction_3	10.1604318313741	NA	NA	NA	FALSE	0	NA	NA	A	non_coding	NA	NA	NA	NA	NA	NA	NA	20	TATTTGATTTTTGTTTTTAA	8	True	NA	NA	False	NA	NA	NA	146544723	146515179	Fake_Experiment_ID
G1304.1	chr3	+	1802	7	FSM	ENSG00000163754.18	ENST00000296048.10	1890	7	88	0	0	0	multi-exon	FALSE	canonical	3	239	junction_6	29.1685713663792	NA	NA	NA	FALSE	0	NA	NA	A	non_coding	NA	NA	NA	NA	NA	NA	NA	25	TCTTGGTTGTTTAATTAAAT	3	True	NA	NA	False	NA	NA	NA	148991539	149027632	Fake_Experiment_ID
G1305.1	chr3	-	4472	26	NIC	ENSG00000071794.16	novel	3896	26	NA	NA	-5	0	combination_of_known_junctions	FALSE	canonical	3	72	junction_7	105.002857103986	NA	NA	NA	FALSE	0	NA	NA	A	non_coding	NA	NA	NA	NA	NA	NA	NA	15	TATTACCTTCCTCGGTGCCA	13	True	NA	NA	False	NA	NA	NA	149086510	149030126	Fake_Experiment_ID
G1306.1	chr3	+	3811	17	FSM	ENSG00000163755.9	ENST00000296051.7	4611	17	29	771	-24	0	multi-exon	TRUE	canonical	3	336	junction_10	46.0559696863501	NA	NA	NA	FALSE	0	NA	NA	A	non_coding	NA	NA	NA	NA	NA	NA	NA	25	CCATGTGTCTTCATTTATAA	7	True	NA	NA	False	NA	NA	NA	149129666	149172961	Fake_Experiment_ID
G1307.1	chr3	-	5036	7	FSM	ENSG00000018408.15	ENST00000360632.8	5037	7	0	1	0	-1	multi-exon	FALSE	canonical	3	54	junction_4	11.2755881837219	NA	NA	NA	FALSE	0	NA	NA	A	non_coding	NA	NA	NA	NA	NA	NA	NA	15	ACTTGGAGCTTTTGACTTTT	-3	True	NA	NA	False	NA	NA	NA	149658025	149517235	Fake_Experiment_ID
G1308.1	chr3	-	3692	5	FSM	ENSG00000114744.9	ENST00000473414.6	3694	5	-3	5	-3	-5	multi-exon	FALSE	canonical	3	575	junction_1	27.0404789158772	NA	NA	NA	FALSE	0	NA	NA	A	non_coding	NA	NA	NA	NA	NA	NA	NA	35	AAATAGTTTTGTAGACTGAG	-20	True	NA	NA	False	NA	NA	NA	149752492	149738476	Fake_Experiment_ID
G1309.1	chr3	-	1725	3	FSM	ENSG00000070087.14	ENST00000452853.6	1780	3	55	0	3	0	multi-exon	FALSE	canonical	3	891	junction_1	53.5	NA	NA	NA	FALSE	0	NA	NA	A	non_coding	NA	NA	NA	NA	NA	NA	NA	10	TACTCTAGGCTCCTGTTGTT	2	True	NA	NA	False	NA	NA	NA	149970895	149964903	Fake_Experiment_ID
G131.1	chr1	+	1806	3	FSM	ENSG00000130772.14	ENST00000373842.9	1829	3	22	1	0	0	multi-exon	FALSE	canonical	3	60	junction_2	13	NA	NA	NA	FALSE	0	NA	NA	A	non_coding	NA	NA	NA	NA	NA	NA	NA	25	ACATGTCTGTGTAATTCTGA	5	True	NA	NA	False	NA	NA	NA	28329061	28335964	Fake_Experiment_ID
G1310.1	chr3	+	4800	3	FSM	ENSG00000196428.12	ENST00000466814.1	2093	3	-2707	0	-33	0	multi-exon	FALSE	canonical	3	110	junction_1	0.5	NA	NA	NA	FALSE	0	NA	NA	A	non_coding	NA	NA	NA	NA	NA	NA	NA	30	AAATATTTGGCTCTATATGT	7	True	NA	NA	False	NA	NA	NA	150408301	150460116	Fake_Experiment_ID
G1311.1	chr3	+	2102	14	FSM	ENSG00000144895.12	ENST00000460851.6	3879	14	0	1777	0	-3	multi-exon	FALSE	canonical	3	546	junction_4	68.7236985730696	NA	NA	NA	FALSE	0	NA	NA	A	non_coding	NA	NA	NA	NA	NA	NA	NA	30	TAATCACTGTTTTTATTATA	0	True	NA	NA	False	NA	NA	NA	150546786	150584239	Fake_Experiment_ID
G1312.1	chr3	-	3575	25	FSM	ENSG00000174953.14	ENST00000496811.6	6723	25	25	3123	-2	-1	multi-exon	FALSE	canonical	3	216	junction_22	75.0135057284131	NA	NA	NA	FALSE	0	NA	NA	A	non_coding	NA	NA	NA	NA	NA	NA	NA	20	AGCCAACCTCTTGGATTGGT	11	True	NA	NA	False	NA	NA	NA	154324462	154275668	Fake_Experiment_ID
G1313.1	chr3	-	1811	5	FSM	ENSG00000174928.16	ENST00000340171.7	1811	5	0	0	0	0	multi-exon	FALSE	canonical	3	46	junction_2	2.23606797749979	NA	NA	NA	FALSE	0	NA	NA	A	non_coding	NA	NA	NA	NA	NA	NA	NA	20	TGTCCAAAGTAGCTTTTTTC	0	True	NA	NA	False	NA	NA	NA	155806278	155762616	Fake_Experiment_ID
G1314.1	chr3	+	2313	16	FSM	ENSG00000163655.16	ENST00000496455.7	8631	16	12	6306	12	4	multi-exon	FALSE	canonical	3	744	junction_10	118.947607514121	NA	NA	NA	FALSE	0	NA	NA	A	non_coding	NA	NA	NA	NA	NA	NA	NA	25	TACCGTGTGCAGTTTAAATT	7	True	NA	NA	False	NA	NA	NA	155870661	155937714	Fake_Experiment_ID
G1315.1	chr3	-	782	5	FSM	ENSG00000114850.7	ENST00000265044.7	4236	5	3	3451	3	0	multi-exon	FALSE	canonical	3	1093	junction_2	82.4454365019678	NA	NA	NA	FALSE	0	NA	NA	A	non_coding	NA	NA	NA	NA	NA	NA	NA	25	CTCAGAGTACTAGGACGTTT	-6	True	NA	NA	False	NA	NA	NA	156555114	156543003	Fake_Experiment_ID
G1316.1	chr3	-	2164	11	FSM	ENSG00000163660.12	ENST00000295926.8	2322	11	-85	243	-54	0	multi-exon	FALSE	canonical	3	127	junction_8	33.4216995378751	NA	NA	NA	FALSE	0	NA	NA	A	non_coding	NA	NA	NA	NA	NA	NA	NA	25	CTGCTTCAAATACCTTATTT	529	False	NA	NA	False	NA	NA	NA	157160232	157147795	Fake_Experiment_ID
G1317.1	chr3	+	2585	10	FSM	ENSG00000174891.14	ENST00000295930.7	1727	10	37	-895	0	0	multi-exon	FALSE	canonical	3	42	junction_1	10.2896328024802	NA	NA	NA	FALSE	0	NA	NA	A	non_coding	NA	NA	NA	NA	NA	NA	NA	10	CCGAGATTTGTGTGGTTTTT	-9	True	NA	NA	False	NA	NA	NA	158110088	158545730	Fake_Experiment_ID
G1318.1	chr3	+	1150	7	FSM	ENSG00000178053.20	ENST00000359117.9	2222	7	10	1062	0	2	multi-exon	FALSE	canonical	3	112	junction_1	151.130186704488	NA	NA	NA	FALSE	0	NA	NA	A	non_coding	NA	NA	NA	NA	NA	NA	NA	35	CAATGTGAGTAAATTGAGTC	7	True	NA	NA	False	NA	NA	NA	158571193	158605394	Fake_Experiment_ID
G1319.1	chr3	+	3423	18	NIC	ENSG00000168827.15	novel	3470	18	NA	NA	-24	0	combination_of_known_junctions	FALSE	canonical	3	262	junction_6	47.6902491248651	NA	NA	NA	FALSE	0	NA	NA	A	non_coding	NA	NA	NA	NA	NA	NA	NA	5	TTCCTTTGCTTTTCTTGACT	1	True	NA	NA	False	NA	NA	NA	158644572	158692572	Fake_Experiment_ID
G132.1	chr1	+	2695	14	NIC	ENSG00000180198.17	novel	2686	14	NA	NA	1	94	combination_of_known_junctions	FALSE	canonical	3	61	junction_3	282.506050623793	NA	NA	NA	FALSE	0	NA	NA	A	non_coding	NA	NA	NA	NA	NA	NA	NA	30	TGTTGAGGCTACAACTTAAG	-3	True	NA	NA	False	NA	NA	NA	28506043	28539083	Fake_Experiment_ID
G1320.1	chr3	-	1071	6	FSM	ENSG00000079257.8	ENST00000264265.4	1071	6	0	0	0	0	multi-exon	FALSE	canonical	3	54	junction_3	12.9676520619579	NA	NA	NA	FALSE	0	NA	NA	A	non_coding	NA	NA	NA	NA	NA	NA	NA	30	TAATGTTTAATTACGTTGCA	-36	True	NA	NA	False	NA	NA	NA	158672648	158666413	Fake_Experiment_ID
G1321.1	chr3	+	2198	16	FSM	ENSG00000118855.21	ENST00000415822.8	2231	16	33	0	-4	0	multi-exon	FALSE	canonical	3	54	junction_5	7.99888881171768	NA	NA	NA	FALSE	0	NA	NA	A	non_coding	NA	NA	NA	NA	NA	NA	NA	10	GTACTTGATGTCTTCTTTTG	-14	True	NA	NA	False	NA	NA	NA	158802086	158829716	Fake_Experiment_ID
G1322.1	chr3	+	5111	24	FSM	ENSG00000113810.16	ENST00000357388.8	5116	24	19	-14	0	13	multi-exon	TRUE	canonical	3	292	junction_2	96.4736856489079	NA	NA	NA	FALSE	0	NA	NA	A	non_coding	NA	NA	NA	NA	NA	NA	NA	30	GTACGGTAATTTGTTCTAAA	16	True	NA	NA	False	NA	NA	NA	160399668	160434967	Fake_Experiment_ID
G1323.1	chr3	-	3843	3	FSM	ENSG00000213186.8	ENST00000309784.9	3824	3	-20	1	-20	-1	multi-exon	FALSE	canonical	3	41	junction_1	1.5	NA	NA	NA	FALSE	0	NA	NA	A	non_coding	NA	NA	NA	NA	NA	NA	NA	25	ATTTGCACTGTCTTAATGAG	-25	True	NA	NA	False	NA	NA	NA	160449806	160435503	Fake_Experiment_ID
G1324.1	chr3	-	3791	17	FSM	ENSG00000186432.10	ENST00000334256.9	8952	17	0	5161	0	5	multi-exon	FALSE	canonical	3	254	junction_12	18.7666592658363	NA	NA	NA	FALSE	0	NA	NA	A	non_coding	NA	NA	NA	NA	NA	NA	NA	10	ACATGGGGTGTGTGTGTGTG	-2	True	NA	NA	False	NA	NA	NA	160565571	160500167	Fake_Experiment_ID
G1325.1	chr3	+	3019	16	FSM	ENSG00000169251.13	ENST00000351193.7	3028	16	9	0	-4	0	multi-exon	FALSE	canonical	3	298	junction_1	40.0194397206602	NA	NA	NA	FALSE	0	NA	NA	A	non_coding	NA	NA	NA	NA	NA	NA	NA	15	TGGTCGCATTGGTGTCATAT	15	True	NA	NA	False	NA	NA	NA	161221319	161252307	Fake_Experiment_ID
G1326.1	chr3	-	1317	9	FSM	ENSG00000114209.15	ENST00000473645.6	1360	9	47	-4	0	4	multi-exon	FALSE	canonical	3	371	junction_7	457.021265916587	NA	NA	NA	FALSE	0	NA	NA	A	non_coding	NA	NA	NA	NA	NA	NA	NA	40	CATTTCTTTACTTGAAAAAA	-15	True	NA	NA	False	NA	NA	NA	167734892	167683905	Fake_Experiment_ID
G1327.1	chr3	+	1595	9	FSM	ENSG00000163536.13	ENST00000446050.7	1600	9	2	3	0	0	multi-exon	FALSE	canonical	3	37	junction_4	8.40293847412915	NA	NA	NA	FALSE	0	NA	NA	A	non_coding	NA	NA	NA	NA	NA	NA	NA	25	TGACTAGATCTATTTTTTTA	-3	True	NA	NA	False	NA	NA	NA	167735722	167825566	Fake_Experiment_ID
G1328.1	chr3	+	2137	9	FSM	ENSG00000085274.16	ENST00000356716.8	2833	9	-22	718	0	-676	multi-exon	TRUE	canonical	3	76	junction_1	72.1100504437488	NA	NA	NA	FALSE	0	NA	NA	A	non_coding	NA	NA	NA	NA	NA	NA	NA	15	CTGCAATGTTTGTTTTTATT	4	True	NA	NA	False	NA	NA	NA	169773404	169786826	Fake_Experiment_ID
G1329.1	chr3	+	1721	4	NIC	ENSG00000173890.17	novel	1962	4	NA	NA	-24	-316	combination_of_known_junctions	FALSE	canonical	3	49	junction_1	206.062018711735	NA	NA	NA	FALSE	0	NA	NA	A	non_coding	NA	NA	NA	NA	NA	NA	NA	30	AAAACAACTTTTGCCCCCTG	-13	True	NA	NA	False	NA	NA	NA	170038174	170085076	Fake_Experiment_ID
G133.1	chr1	+	1026	9	FSM	ENSG00000180098.9	ENST00000373830.4	1799	9	0	773	0	-3	multi-exon	FALSE	canonical	3	155	junction_3	24.3207730140306	NA	NA	NA	FALSE	0	NA	NA	A	non_coding	NA	NA	NA	NA	NA	NA	NA	25	CAACACTGCTGCATTCATTT	-10	True	NA	NA	False	NA	NA	NA	28553084	28577772	Fake_Experiment_ID
G1330.1	chr3	+	4848	18	FSM	ENSG00000163558.13	ENST00000295797.5	4887	18	39	0	39	0	multi-exon	FALSE	canonical	3	731	junction_14	71.7614753371233	NA	NA	NA	FALSE	0	NA	NA	A	non_coding	NA	NA	NA	NA	NA	NA	NA	20	TTGAGAGTGGATCATTTTTC	2	True	NA	NA	False	NA	NA	NA	170222462	170305977	Fake_Experiment_ID
G1331.1	chr3	+	4323	7	NNC	ENSG00000136603.14	novel	7155	7	NA	NA	-2	1024	intron_retention	FALSE	canonical	3	114	junction_2	38.8630072605471	NA	NA	NA	FALSE	0	NA	NA	A	non_coding	NA	NA	NA	NA	NA	NA	NA	40	AATTTATTTACTAAATTGAG	-8	True	NA	NA	False	NA	NA	NA	170357682	170393971	Fake_Experiment_ID
G1332.1	chr3	-	513	4	FSM	ENSG00000163584.18	ENST00000295830.13	1902	4	0	1389	0	0	multi-exon	TRUE	canonical	3	697	junction_3	151.627467461832	NA	NA	NA	FALSE	0	NA	NA	A	non_coding	NA	NA	NA	NA	NA	NA	NA	10	CTTTTGTCTCATTTTTTTGA	-1	True	NA	NA	False	NA	NA	NA	170870195	170866263	Fake_Experiment_ID
G1334.1	chr3	-	6900	32	FSM	ENSG00000154310.17	ENST00000357327.9	3996	32	-364	-2540	-19	1920	multi-exon	TRUE	canonical	3	48	junction_13	32.4593718679267	NA	NA	NA	FALSE	0	NA	NA	A	non_coding	NA	NA	NA	NA	NA	NA	NA	25	AAGCCATGCCTTTTATATTT	41	False	171460446	NA	False	NA	NA	NA	171460427	171061340	Fake_Experiment_ID
G1335.1	chr3	+	6991	26	FSM	ENSG00000075420.13	ENST00000415807.7	8031	26	71	969	-10	-965	multi-exon	TRUE	canonical	3	96	junction_6	15.4850121084874	NA	NA	NA	FALSE	0	NA	NA	A	non_coding	NA	NA	NA	NA	NA	NA	NA	25	AAATAGGGTTTTTCTGCCAT	1	True	NA	NA	False	NA	NA	NA	172039648	172400700	Fake_Experiment_ID
G1336.1	chr3	+	4139	25	FSM	ENSG00000114346.14	ENST00000392692.8	4136	25	-3	0	-3	0	multi-exon	FALSE	canonical	3	324	junction_3	46.3842458587923	NA	NA	NA	FALSE	0	NA	NA	A	non_coding	NA	NA	NA	NA	NA	NA	NA	25	TTTTATGTCTCATGTATTAA	-31	True	NA	NA	False	NA	NA	NA	172750722	172821474	Fake_Experiment_ID
G1338.1	chr3	+	2697	7	FSM	ENSG00000121864.10	ENST00000491818.5	1228	7	-45	-1424	0	425	multi-exon	TRUE	canonical	3	127	junction_1	63.0046294595352	NA	NA	NA	FALSE	0	NA	NA	A	non_coding	NA	NA	NA	NA	NA	NA	NA	35	AACTCATTCATAACTTGATG	2	True	NA	NA	False	NA	NA	NA	179323030	179335037	Fake_Experiment_ID
G1339.1	chr3	+	3476	18	FSM	ENSG00000171109.19	ENST00000471841.6	5212	18	26	1710	0	201	multi-exon	FALSE	canonical	3	64	junction_1	13.182509120528	NA	NA	NA	FALSE	0	NA	NA	A	non_coding	NA	NA	NA	NA	NA	NA	NA	35	TTGATTGAAACTCAGATGGA	20	True	NA	NA	False	NA	NA	NA	179347734	179393226	Fake_Experiment_ID
G134.1	chr1	+	2830	2	FSM	ENSG00000188060.8	ENST00000465518.3	2236	2	237	-831	237	831	multi-exon	FALSE	canonical	3	102	junction_1	0	NA	NA	NA	FALSE	0	NA	NA	A	non_coding	NA	NA	NA	NA	NA	NA	NA	15	AGTCACCCTGTTGTGCTATC	0	True	NA	NA	False	NA	NA	NA	28592501	28596280	Fake_Experiment_ID
G1341.2	chr3	+	1816	14	FSM	ENSG00000136518.17	ENST00000429709.7	1854	14	38	0	5	0	multi-exon	FALSE	canonical	3	821	junction_1	77.6380617935124	NA	NA	NA	FALSE	0	NA	NA	A	non_coding	NA	NA	NA	NA	NA	NA	NA	10	TTTTGGACTGTTGTGCACTG	16	True	NA	NA	False	NA	NA	NA	179562963	179588407	Fake_Experiment_ID
G1342.1	chr3	-	803	7	FSM	ENSG00000136522.14	ENST00000476781.6	1354	7	5	546	5	0	multi-exon	FALSE	canonical	3	934	junction_1	90.196082693947	NA	NA	NA	FALSE	0	NA	NA	A	non_coding	NA	NA	NA	NA	NA	NA	NA	30	TAGTCTGTGTACAGGAGTAA	4	True	NA	NA	False	NA	NA	NA	179604633	179588830	Fake_Experiment_ID
G1343.1	chr3	+	1039	6	FSM	ENSG00000136521.13	ENST00000259037.8	4199	6	13	3147	-2	0	multi-exon	FALSE	canonical	3	910	junction_2	106.831830462648	NA	NA	NA	FALSE	0	NA	NA	A	non_coding	NA	NA	NA	NA	NA	NA	NA	15	TAATGCTTTCATGGTTTTTT	6	True	NA	NA	False	NA	NA	NA	179604806	179624500	Fake_Experiment_ID
G1344.1	chr3	+	5045	21	FSM	ENSG00000058056.10	ENST00000263966.8	8038	21	0	2993	0	2002	multi-exon	FALSE	canonical	3	43	junction_2	15.6788870778509	NA	NA	NA	FALSE	0	NA	NA	A	non_coding	NA	NA	NA	NA	NA	NA	NA	55	AAAATCAATATTTAAGACTA	-39	True	NA	NA	False	NA	NA	NA	179653039	179786408	Fake_Experiment_ID
G1345.1	chr3	+	2232	16	NIC	ENSG00000114416.18	novel	8343	17	NA	NA	-2	0	intron_retention	TRUE	canonical	3	284	junction_14	98.6033580676755	NA	NA	NA	FALSE	0	NA	NA	C	non_coding	NA	NA	NA	NA	NA	NA	NA	25	TGTTATTTTGTTTTCAAAAT	-2	True	NA	NA	False	NA	NA	NA	180912667	180976553	Fake_Experiment_ID
G1345.2	chr3	+	2754	17	FSM	ENSG00000114416.18	ENST00000357559.9	8343	17	-2	5591	-2	7	multi-exon	FALSE	canonical	3	284	junction_15	95.4780529428099	NA	NA	NA	FALSE	0	NA	NA	C	non_coding	NA	NA	NA	NA	NA	NA	NA	15	TTTTTTTAACTTTCTACTTT	-2	True	NA	NA	False	NA	NA	NA	180912667	180977162	Fake_Experiment_ID
G1346.1	chr3	-	573	6	FSM	ENSG00000205981.8	ENST00000382564.8	1416	6	7	836	-2	-19	multi-exon	FALSE	canonical	3	1289	junction_3	120.483027850399	NA	NA	NA	FALSE	0	NA	NA	A	non_coding	NA	NA	NA	NA	NA	NA	NA	40	TGATTTAGCACAAGCTAAAT	-2	True	NA	NA	False	NA	NA	NA	180989729	180984544	Fake_Experiment_ID
G1347.1	chr3	+	7344	30	FSM	ENSG00000058063.16	ENST00000323116.10	7315	30	0	-29	0	29	multi-exon	TRUE	canonical	3	67	junction_9	13.1451242865527	NA	NA	NA	FALSE	0	NA	NA	A	non_coding	NA	NA	NA	NA	NA	NA	NA	20	AAGCCTGTCTCTGTTTATCA	4	True	NA	NA	False	NA	NA	NA	182793503	182921658	Fake_Experiment_ID
G1348.1	chr3	-	3608	7	FSM	ENSG00000043093.15	ENST00000632685.1	3147	7	-50	-411	-50	411	multi-exon	FALSE	canonical	3	212	junction_6	22.7058484879019	NA	NA	NA	FALSE	0	NA	NA	A	non_coding	NA	NA	NA	NA	NA	NA	NA	30	TAAATCTTTTCACATATTTC	5334	False	NA	NA	False	NA	NA	NA	182980588	182942364	Fake_Experiment_ID
G1349.1	chr3	-	2409	19	FSM	ENSG00000078070.13	ENST00000265594.9	2454	19	43	2	42	0	multi-exon	FALSE	canonical	3	115	junction_16	17.1598332318007	NA	NA	NA	FALSE	0	NA	NA	A	non_coding	NA	NA	NA	NA	NA	NA	NA	20	AATGTTTGTTTCTGCCTCAA	3843	False	NA	NA	False	NA	NA	NA	183099453	183015219	Fake_Experiment_ID
G135.1	chr1	-	1048	6	FSM	ENSG00000120656.13	ENST00000373824.9	1335	6	41	246	-21	5	multi-exon	FALSE	canonical	3	338	junction_2	22.657449106199	NA	NA	NA	FALSE	0	NA	NA	A	non_coding	NA	NA	NA	NA	NA	NA	NA	30	GACAGGGTACCTTTGAAATC	29	True	NA	NA	False	NA	NA	NA	28643026	28603095	Fake_Experiment_ID
G1350.1	chr3	+	6518	31	NNC	ENSG00000163872.16	novel	6526	31	NA	NA	9	-1	at_least_one_novel_splicesite	FALSE	canonical	3	49	junction_10	31.3144624024676	NA	NA	NA	FALSE	0	NA	NA	A	non_coding	NA	NA	NA	NA	NA	NA	NA	5	TGGTGGGTGTTTCTGAGTTT	-10	True	NA	NA	False	NA	NA	NA	183697805	183812622	Fake_Experiment_ID
G1351.1	chr3	-	1367	10	FSM	ENSG00000175193.14	ENST00000317096.9	1501	10	15	119	-10	0	multi-exon	FALSE	canonical	3	816	junction_4	144.597098821706	NA	NA	NA	FALSE	0	NA	NA	C	non_coding	NA	NA	NA	NA	NA	NA	NA	10	GCAGATGTGTGTGTTCTCTC	11	True	NA	NA	False	NA	NA	NA	183884865	183829389	Fake_Experiment_ID
G1351.2	chr3	-	1217	9	FSM	ENSG00000175193.14	ENST00000311101.9	1240	9	23	0	-10	0	multi-exon	FALSE	canonical	3	255	junction_4	294.938102616464	NA	NA	NA	FALSE	0	NA	NA	C	non_coding	NA	NA	NA	NA	NA	NA	NA	10	GCAGATGTGTGTGTTCTCTC	11	True	NA	NA	False	NA	NA	NA	183884865	183829389	Fake_Experiment_ID
G1352.1	chr3	+	2548	16	FSM	ENSG00000145191.15	ENST00000648915.2	2562	16	17	-3	0	3	multi-exon	TRUE	canonical	3	224	junction_7	29.0176957504669	NA	NA	NA	FALSE	0	NA	NA	A	non_coding	NA	NA	NA	NA	NA	NA	NA	10	GGTTTGTCTCCATCCCTGAC	7	True	NA	NA	False	NA	NA	NA	184135374	184145314	Fake_Experiment_ID
G1353.1	chr3	+	2599	15	FSM	ENSG00000161202.20	ENST00000313143.9	5269	15	0	2670	0	68	multi-exon	FALSE	canonical	3	433	junction_14	40.1405693298245	NA	NA	NA	FALSE	0	NA	NA	A	non_coding	NA	NA	NA	NA	NA	NA	NA	15	AACCTGCCTCTGGCCCCAGT	0	True	NA	NA	False	NA	NA	NA	184155376	184170944	Fake_Experiment_ID
G1354.1	chr3	+	1892	11	FSM	ENSG00000161203.13	ENST00000382456.7	2091	11	208	-9	-8	9	multi-exon	FALSE	canonical	3	521	junction_4	1036.17380781411	NA	NA	NA	FALSE	0	NA	NA	A	non_coding	NA	NA	NA	NA	NA	NA	NA	15	TTAGTGTTGATGTGGGAGCT	14	True	NA	NA	False	NA	NA	NA	184174896	184184100	Fake_Experiment_ID
G1355.1	chr3	+	2462	21	FSM	ENSG00000161204.11	ENST00000429586.6	2624	21	168	-6	0	1	multi-exon	TRUE	canonical	3	366	junction_14	29.9941244246269	NA	NA	NA	FALSE	0	NA	NA	A	non_coding	NA	NA	NA	NA	NA	NA	NA	5	CTCATGTCTGCTGCTCCCTG	9	True	NA	NA	False	NA	NA	NA	184186190	184194013	Fake_Experiment_ID
G1356.1	chr3	+	967	3	FSM	ENSG00000284753.2	ENST00000324557.9	975	3	2	6	2	-6	multi-exon	FALSE	canonical	3	274	junction_1	1	NA	NA	NA	FALSE	0	NA	NA	A	non_coding	NA	NA	NA	NA	NA	NA	NA	15	TCCAGATTCCAGGTTTCTTG	8	True	NA	NA	False	NA	NA	NA	184249673	184258753	Fake_Experiment_ID
G1357.1	chr3	+	2908	21	FSM	ENSG00000175166.17	ENST00000310118.9	2913	21	10	-5	0	5	multi-exon	FALSE	canonical	3	2520	junction_8	241.502893357409	NA	NA	NA	FALSE	0	NA	NA	A	non_coding	NA	NA	NA	NA	NA	NA	NA	0	CTCTGTGTCTGTTTTCTGGG	9	True	NA	NA	False	NA	NA	NA	184299250	184309055	Fake_Experiment_ID
G1358.1	chr3	+	5366	32	NIC	ENSG00000114867.22	novel	5569	33	NA	NA	-2	0	combination_of_known_splicesites	FALSE	canonical	3	130	junction_3	466.083674542821	NA	NA	NA	FALSE	0	NA	NA	A	non_coding	NA	NA	NA	NA	NA	NA	NA	10	ACTGCCTTTCTGCTTTATGC	-12	True	NA	NA	False	NA	NA	NA	184314564	184335357	Fake_Experiment_ID
G1359.1	chr3	+	1724	6	FSM	ENSG00000163882.9	ENST00000456318.5	1802	6	19	59	14	2	multi-exon	FALSE	canonical	3	45	junction_1	362.831972130351	NA	NA	NA	FALSE	0	NA	NA	A	non_coding	NA	NA	NA	NA	NA	NA	NA	10	AGACTGCCCCTCCCCTTTTT	-14	True	NA	NA	False	NA	NA	NA	184361736	184368535	Fake_Experiment_ID
G136.1	chr1	+	1911	10	FSM	ENSG00000162419.13	ENST00000373816.6	6358	10	2	4445	2	22	multi-exon	TRUE	canonical	3	43	junction_1	9.75375837660211	NA	NA	NA	FALSE	0	NA	NA	A	non_coding	NA	NA	NA	NA	NA	NA	NA	25	AAAATGTTGGGTTCTTCCCA	7	True	NA	NA	False	NA	NA	NA	28668785	28714908	Fake_Experiment_ID
G1360.1	chr3	+	5033	47	FSM	ENSG00000156931.16	ENST00000436792.6	5011	47	25	-47	0	45	multi-exon	FALSE	canonical	3	175	junction_16	18.6706101244619	NA	NA	NA	FALSE	0	NA	NA	A	non_coding	NA	NA	NA	NA	NA	NA	NA	20	AGCCCTGTTGTCACAATTTT	14	True	NA	NA	False	NA	NA	NA	184812195	185052659	Fake_Experiment_ID
G1361.2	chr3	+	3125	17	FSM	ENSG00000163904.13	ENST00000296257.10	5596	17	21	2450	18	696	multi-exon	FALSE	canonical	3	60	junction_1	38.9663316210289	NA	NA	NA	FALSE	0	NA	NA	A	non_coding	NA	NA	NA	NA	NA	NA	NA	30	GTATATGCTGAAATGATTTC	12	True	NA	NA	False	NA	NA	NA	185586315	185631101	Fake_Experiment_ID
G1362.1	chr3	-	1967	9	FSM	ENSG00000136527.18	ENST00000453386.7	4178	9	25	2186	-2	0	multi-exon	TRUE	canonical	3	983	junction_8	106.130741894137	NA	NA	NA	FALSE	0	NA	NA	A	non_coding	NA	NA	NA	NA	NA	NA	NA	15	TGTTGGTGCAGCTGTTCACA	-4	True	NA	NA	False	NA	NA	NA	185937989	185916743	Fake_Experiment_ID
G1363.1	chr3	-	4074	13	FSM	ENSG00000244405.8	ENST00000306376.10	4082	13	0	8	0	-8	multi-exon	FALSE	canonical	3	184	junction_7	24.3600025086662	NA	NA	NA	FALSE	0	NA	NA	A	non_coding	NA	NA	NA	NA	NA	NA	NA	30	ACCAAGCACCCGAACCTGCC	5	True	NA	NA	False	NA	NA	NA	186109089	186046321	Fake_Experiment_ID
G1364.1	chr3	+	1626	10	FSM	ENSG00000090520.12	ENST00000265028.8	1640	10	13	1	13	-1	multi-exon	FALSE	canonical	3	734	junction_4	69.7839700012532	NA	NA	NA	FALSE	0	NA	NA	A	non_coding	NA	NA	NA	NA	NA	NA	NA	10	TTTCATGACTCCTGTTTCTT	27	True	NA	NA	False	NA	NA	NA	186570732	186585792	Fake_Experiment_ID
G1365.1	chr3	+	1900	11	FSM	ENSG00000156976.17	ENST00000440191.6	1889	11	0	-11	0	11	multi-exon	FALSE	canonical	3	571	junction_1	550.559070400261	NA	NA	NA	FALSE	0	NA	NA	A	non_coding	NA	NA	NA	NA	NA	NA	NA	30	TCATTTTATTTTTATTACAA	-2	True	NA	NA	False	NA	NA	NA	186783576	186789908	Fake_Experiment_ID
G1366.1	chr3	-	1370	11	FSM	ENSG00000163918.12	ENST00000296273.7	1365	11	-5	0	-5	0	multi-exon	FALSE	canonical	3	484	junction_10	116.7236479896	NA	NA	NA	FALSE	0	NA	NA	A	non_coding	NA	NA	NA	NA	NA	NA	NA	45	CCTTTAAAGTGAATATACAA	-8	True	NA	NA	False	NA	NA	NA	186806487	186789899	Fake_Experiment_ID
G1367.1	chr3	+	4600	8	FSM	ENSG00000073849.16	ENST00000169298.8	4604	8	0	4	0	-2	multi-exon	FALSE	canonical	3	157	junction_1	45.5658303771498	NA	NA	NA	FALSE	0	NA	NA	A	non_coding	NA	NA	NA	NA	NA	NA	NA	10	TTAAGCTGCTTCTCTCTTCT	-27	True	NA	NA	False	NA	NA	NA	186930525	187078549	Fake_Experiment_ID
G1368.1	chr3	-	3372	15	FSM	ENSG00000090530.10	ENST00000319332.10	3477	15	0	105	0	-2	multi-exon	FALSE	canonical	3	196	junction_13	26.6792168596625	NA	NA	NA	FALSE	0	NA	NA	A	non_coding	NA	NA	NA	NA	NA	NA	NA	25	AACCGTCATCTGCTTATATT	1	True	NA	NA	False	NA	NA	NA	190120897	189956832	Fake_Experiment_ID
G1369.1	chr3	+	1574	11	FSM	ENSG00000152492.15	ENST00000392456.4	1926	11	340	12	31	-12	multi-exon	FALSE	canonical	3	182	junction_5	33.0013636081905	NA	NA	NA	FALSE	0	NA	NA	A	non_coding	NA	NA	NA	NA	NA	NA	NA	20	AGCTTTTTGTTGCATTAATG	38	True	NA	NA	False	NA	NA	NA	191329424	191392163	Fake_Experiment_ID
G137.1	chr1	+	2732	5	FSM	ENSG00000198492.16	ENST00000373812.8	2744	5	11	1	1	0	multi-exon	FALSE	canonical	3	964	junction_1	78.1484964666627	NA	NA	NA	FALSE	0	NA	NA	A	non_coding	NA	NA	NA	NA	NA	NA	NA	30	ACTTCTAGTACCATTTAGTA	0	True	NA	NA	False	NA	NA	NA	28736950	28769774	Fake_Experiment_ID
G1370.1	chr3	+	979	4	FSM	ENSG00000127252.7	ENST00000264735.4	969	4	-11	1	-11	0	multi-exon	FALSE	canonical	3	40	junction_1	11.7284080571728	NA	NA	NA	FALSE	0	NA	NA	A	non_coding	NA	NA	NA	NA	NA	NA	NA	40	ATCATTGAGCCAATGAAATT	-22	True	NA	NA	False	NA	NA	NA	193241210	193270854	Fake_Experiment_ID
G1371.2	chr3	+	6106	31	FSM	ENSG00000198836.11	ENST00000361510.8	6429	31	39	284	0	1	multi-exon	FALSE	canonical	3	62	junction_5	76.4529194268531	NA	NA	NA	FALSE	0	NA	NA	A	non_coding	NA	NA	NA	NA	NA	NA	NA	30	TTATAATTCTATTATTGGAG	24	True	NA	NA	False	NA	NA	NA	193593246	193697527	Fake_Experiment_ID
G1372.1	chr3	-	7538	34	FSM	ENSG00000133657.16	ENST00000645319.2	7538	34	-3	3	-3	-3	multi-exon	TRUE	canonical	3	78	junction_29	20.7342270807341	NA	NA	NA	FALSE	0	NA	NA	A	non_coding	NA	NA	NA	NA	NA	NA	NA	30	AAATAACACTTTTTTTCTGT	-2	True	NA	NA	False	NA	NA	NA	194487005	194402679	Fake_Experiment_ID
G1373.1	chr3	-	2710	4	FSM	ENSG00000173950.16	ENST00000310380.11	2714	4	2	2	2	-2	multi-exon	FALSE	canonical	3	113	junction_2	6.48074069840786	NA	NA	NA	FALSE	0	NA	NA	A	non_coding	NA	NA	NA	NA	NA	NA	NA	25	AACATGGTGATTCATGTTGT	2	True	NA	NA	False	NA	NA	NA	195271157	195068285	Fake_Experiment_ID
G1374.1	chr3	-	7097	23	FSM	ENSG00000114331.15	ENST00000326793.11	7093	23	-5	1	-5	-1	multi-exon	FALSE	canonical	3	101	junction_11	18.0617055288688	NA	NA	NA	FALSE	0	NA	NA	A	non_coding	NA	NA	NA	NA	NA	NA	NA	20	AGTTCTTTCATGGTGATTTA	-13	True	NA	NA	False	NA	NA	NA	195443025	195274745	Fake_Experiment_ID
G1375.1	chr3	-	3386	6	FSM	ENSG00000184203.8	ENST00000618156.5	3386	6	-1	1	-1	-1	multi-exon	FALSE	canonical	3	286	junction_5	30.6293976434405	NA	NA	NA	FALSE	0	NA	NA	A	non_coding	NA	NA	NA	NA	NA	NA	NA	20	ACAATTGCCTGTGTGTGGAT	-4	True	NA	NA	False	NA	NA	NA	195543326	195514428	Fake_Experiment_ID
G1376.1	chr3	-	4967	18	ISM	ENSG00000072274.13	ENST00000360110.9	5012	19	4964	1	4964	-1	3prime_fragment	FALSE	canonical	3	389	junction_14	33.1362918992221	NA	NA	NA	FALSE	0	NA	NA	A	non_coding	NA	NA	NA	NA	NA	NA	NA	25	AGTTGTCATTTCTTTAGATA	4997	False	NA	NA	False	NA	NA	NA	196077126	196049284	Fake_Experiment_ID
G1377.1	chr3	-	1152	3	NIC	ENSG00000185798.8	novel	1594	4	NA	NA	0	0	combination_of_known_splicesites	FALSE	canonical	3	40	junction_2	28.5	NA	NA	NA	FALSE	0	NA	NA	A	non_coding	NA	NA	NA	NA	NA	NA	NA	20	TTGTGGCAAAACTGTTTTTC	-1	True	NA	NA	False	NA	NA	NA	196568554	196554187	Fake_Experiment_ID
G1378.1	chr3	+	1975	6	FSM	ENSG00000163964.18	ENST00000392391.9	3038	6	-43	1106	-43	612	multi-exon	FALSE	canonical	3	108	junction_1	21.7108267921791	NA	NA	NA	FALSE	0	NA	NA	A	non_coding	NA	NA	NA	NA	NA	NA	NA	30	TTGGAATCATCAGGTAATTT	-17	True	NA	NA	False	NA	NA	NA	196712333	196734901	Fake_Experiment_ID
G1379.1	chr3	+	5958	15	FSM	ENSG00000180370.10	ENST00000327134.7	6139	15	21	160	21	-160	multi-exon	FALSE	canonical	3	177	junction_9	16.1227751194086	NA	NA	NA	FALSE	0	NA	NA	A	non_coding	NA	NA	NA	NA	NA	NA	NA	10	AGTGTGCATTTTTCCCTTTC	-19	True	NA	NA	False	NA	NA	NA	196739877	196832487	Fake_Experiment_ID
G138.1	chr1	-	2458	2	FSM	ENSG00000253304.2	ENST00000521452.2	2468	2	10	0	10	0	multi-exon	FALSE	canonical	3	68	junction_1	0	NA	NA	NA	FALSE	0	NA	NA	A	non_coding	NA	NA	NA	NA	NA	NA	NA	10	GTTACTGTGGTGTGTCTGAG	18	True	NA	NA	False	NA	NA	NA	29123893	29119428	Fake_Experiment_ID
G1380.1	chr3	-	2496	4	FSM	ENSG00000114503.11	ENST00000452404.6	1133	4	7	-1370	3	0	multi-exon	FALSE	canonical	3	77	junction_3	374.364350154588	NA	NA	NA	FALSE	0	NA	NA	A	non_coding	NA	NA	NA	NA	NA	NA	NA	0	TCGTTGTTGCTGCCTGTTTC	3	True	NA	NA	False	NA	NA	NA	196942433	196935406	Fake_Experiment_ID
G1381.1	chr3	-	5099	26	NIC	ENSG00000075711.21	novel	5034	26	NA	NA	-20	10	combination_of_known_junctions	FALSE	canonical	3	67	junction_21	64.6335392810884	NA	NA	NA	FALSE	0	NA	NA	A	non_coding	NA	NA	NA	NA	NA	NA	NA	25	ATATGTTAAGTGTGTCTTGA	-5	True	NA	NA	False	NA	NA	NA	197298135	197042927	Fake_Experiment_ID
G1382.1	chr3	-	1582	7	FSM	ENSG00000161267.12	ENST00000392378.6	3455	7	82	1791	2	20	multi-exon	FALSE	canonical	3	107	junction_6	16.2343942158479	NA	NA	NA	FALSE	0	NA	NA	A	non_coding	NA	NA	NA	NA	NA	NA	NA	40	GCCAGTCTCATGAATGAAAA	8	True	NA	NA	False	NA	NA	NA	197555966	197511573	Fake_Experiment_ID
G1383.1	chr3	+	3435	9	FSM	ENSG00000122068.13	ENST00000241502.9	6733	9	0	3298	0	1918	multi-exon	FALSE	canonical	3	239	junction_4	21.6733563390629	NA	NA	NA	FALSE	0	NA	NA	A	non_coding	NA	NA	NA	NA	NA	NA	NA	30	TTTATTCTCAGCTCTAAAGA	-32	True	NA	NA	False	NA	NA	NA	197749882	197784298	Fake_Experiment_ID
G1384.1	chr3	+	550	5	FSM	ENSG00000182899.17	ENST00000448864.6	553	5	3	0	0	0	multi-exon	FALSE	canonical	3	4372	junction_1	5180.69818533178	NA	NA	NA	FALSE	0	NA	NA	A	non_coding	NA	NA	NA	NA	NA	NA	NA	25	TTGATTTGCTACATGCTTAA	3	True	NA	NA	False	NA	NA	NA	197950192	197955851	Fake_Experiment_ID
G1385.1	chr4	+	1520	2	FSM	ENSG00000198155.5	ENST00000356347.3	2598	2	23	1055	23	89	multi-exon	FALSE	canonical	3	149	junction_1	0	NA	NA	NA	FALSE	0	NA	NA	A	non_coding	NA	NA	NA	NA	NA	NA	NA	10	CATGTTCTTTTCTTTATTTC	4	True	NA	NA	False	NA	NA	NA	212632	254930	Fake_Experiment_ID
G1386.1	chr4	-	4730	3	FSM	ENSG00000182903.16	ENST00000505900.1	664	3	25	-4091	0	-4	multi-exon	FALSE	canonical	3	237	junction_1	32	NA	NA	NA	FALSE	0	NA	NA	A	non_coding	NA	NA	NA	NA	NA	NA	NA	30	AAAATTTTTGTGCCGTGAAT	-4	True	NA	NA	False	NA	NA	NA	474142	439991	Fake_Experiment_ID
G1387.1	chr4	+	3180	13	FSM	ENSG00000174227.16	ENST00000453061.7	3909	13	65	664	-14	7	multi-exon	FALSE	canonical	3	54	junction_10	31.0092952014213	NA	NA	NA	FALSE	0	NA	NA	A	non_coding	NA	NA	NA	NA	NA	NA	NA	20	TATCATATTTTCCCCCATTG	32	True	NA	NA	False	NA	NA	NA	499274	539536	Fake_Experiment_ID
G1388.1	chr4	+	3413	7	FSM	ENSG00000127418.15	ENST00000510644.6	3411	7	-3	1	-3	0	multi-exon	FALSE	canonical	3	54	junction_1	14.6021307425397	NA	NA	NA	FALSE	0	NA	NA	A	non_coding	NA	NA	NA	NA	NA	NA	NA	10	AGGCTGGTGTTTCTGCCCAT	-7	True	NA	NA	False	NA	NA	NA	1011622	1026897	Fake_Experiment_ID
G139.1	chr1	-	1369	10	FSM	ENSG00000116353.16	ENST00000263702.11	2515	10	-14	1160	-6	0	multi-exon	FALSE	canonical	3	290	junction_9	36.5648417789683	NA	NA	NA	FALSE	0	NA	NA	A	non_coding	NA	NA	NA	NA	NA	NA	NA	25	GTAGAAGTCATCCCTGTCGA	-34	True	NA	NA	False	NA	NA	NA	29230948	29193816	Fake_Experiment_ID
G1390.1	chr4	+	2136	9	FSM	ENSG00000090316.16	ENST00000303400.9	2182	9	15	31	-2	-2	multi-exon	FALSE	canonical	3	658	junction_6	59.5482997238376	NA	NA	NA	FALSE	0	NA	NA	A	non_coding	NA	NA	NA	NA	NA	NA	NA	35	CCATGCGAATAAAATGGTTT	11	True	NA	NA	False	NA	NA	NA	1289905	1340106	Fake_Experiment_ID
G1391.1	chr4	-	1756	8	FSM	ENSG00000163950.13	ENST00000489418.6	1810	8	-15	69	10	0	multi-exon	FALSE	canonical	3	367	junction_7	26.0133403766418	NA	NA	NA	FALSE	0	NA	NA	A	non_coding	NA	NA	NA	NA	NA	NA	NA	10	TTTCACTGACTGGGGCTGTT	9001	False	NA	NA	False	NA	NA	NA	1712334	1692799	Fake_Experiment_ID
G1392.1	chr4	-	2537	4	FSM	ENSG00000168936.11	ENST00000382936.8	2803	4	265	1	265	-1	multi-exon	FALSE	canonical	3	204	junction_3	42.8096562315871	NA	NA	NA	FALSE	0	NA	NA	A	non_coding	NA	NA	NA	NA	NA	NA	NA	10	ATGTACTGTGTTTTGTGTTG	277	False	NA	NA	False	NA	NA	NA	1721058	1715952	Fake_Experiment_ID
G1393.1	chr4	-	5362	14	FSM	ENSG00000168924.15	ENST00000302787.3	5371	14	7	2	7	-2	multi-exon	FALSE	canonical	3	141	junction_9	30.4438565619874	NA	NA	NA	FALSE	0	NA	NA	A	non_coding	NA	NA	NA	NA	NA	NA	NA	50	AACAGTGCAGAGTAATAATA	-12	True	NA	NA	False	NA	NA	NA	1856149	1811480	Fake_Experiment_ID
G1394.1	chr4	-	2191	11	FSM	ENSG00000185049.16	ENST00000382882.9	2198	11	0	7	0	0	multi-exon	FALSE	canonical	3	376	junction_3	31.0444842121753	NA	NA	NA	FALSE	0	NA	NA	A	non_coding	NA	NA	NA	NA	NA	NA	NA	45	AAAGAAAGCCACCATAGCTG	-5	True	NA	NA	False	NA	NA	NA	2008974	1982729	Fake_Experiment_ID
G1395.1	chr4	-	1920	6	FSM	ENSG00000168884.15	ENST00000315423.12	1946	6	9	17	4	-17	multi-exon	FALSE	canonical	3	252	junction_2	28.5068412841549	NA	NA	NA	FALSE	0	NA	NA	A	non_coding	NA	NA	NA	NA	NA	NA	NA	20	ACTGCTCTGAGAATTTGTGT	20	True	NA	NA	False	NA	NA	NA	2756327	2741664	Fake_Experiment_ID
G1396.1	chr4	+	5102	13	FSM	ENSG00000087266.17	ENST00000511747.6	2351	13	0	-2751	0	2751	multi-exon	TRUE	canonical	2	51	junction_9	14.6066480298071	NA	NA	NA	FALSE	0	NA	NA	A	non_coding	NA	NA	NA	NA	NA	NA	NA	25	AAAAGATTTTTTCTTTTTTT	-4	True	NA	NA	False	NA	NA	NA	2818184	2837040	Fake_Experiment_ID
G1397.2	chr4	+	3971	15	FSM	ENSG00000087274.18	ENST00000264758.11	4045	15	82	-8	-6	5	multi-exon	TRUE	canonical	3	75	junction_10	218.701035336239	NA	NA	NA	FALSE	0	NA	NA	A	non_coding	NA	NA	NA	NA	NA	NA	NA	35	GAAGCAGTTTTATATTTTAA	-25	True	NA	NA	False	NA	NA	NA	2843938	2930081	Fake_Experiment_ID
G1398.1	chr4	-	1747	13	FSM	ENSG00000109736.15	ENST00000355443.9	1717	13	-31	1	-22	0	multi-exon	FALSE	canonical	3	580	junction_12	104.936852704641	NA	NA	NA	FALSE	0	NA	NA	A	non_coding	NA	NA	NA	NA	NA	NA	NA	25	ATACCAAGTGCCTTTCGCCA	-34	True	NA	NA	False	NA	NA	NA	2934856	2930567	Fake_Experiment_ID
G1399.1	chr4	-	1548	10	FSM	ENSG00000145220.14	ENST00000343470.9	1554	10	6	0	6	0	multi-exon	FALSE	canonical	3	390	junction_5	30.8688984074406	NA	NA	NA	FALSE	0	NA	NA	A	non_coding	NA	NA	NA	NA	NA	NA	NA	30	TTTGTTGTGGCAAAAATTAC	12	True	NA	NA	False	NA	NA	NA	4290148	4267700	Fake_Experiment_ID
G14.1	chr1	+	2298	18	FSM	ENSG00000067606.17	ENST00000378567.8	2385	18	84	3	-8	-1	multi-exon	FALSE	canonical	3	132	junction_3	12.3624613175124	NA	NA	NA	FALSE	0	NA	NA	A	non_coding	NA	NA	NA	NA	NA	NA	NA	15	GAAGCTCCTCTGATGCCTTT	16	True	NA	NA	False	NA	NA	NA	2050494	2185392	Fake_Experiment_ID
G140.1	chr1	+	5570	30	FSM	ENSG00000060656.20	ENST00000373779.8	5573	30	0	3	0	-3	multi-exon	FALSE	canonical	3	93	junction_6	41.6455515265443	NA	NA	NA	FALSE	0	NA	NA	A	non_coding	NA	NA	NA	NA	NA	NA	NA	20	CCACAGAGCAGCCCTGTGTG	1	True	NA	NA	False	NA	NA	NA	29236521	29326797	Fake_Experiment_ID
G1400.1	chr4	+	2278	5	ISM	ENSG00000168824.14	ENST00000513829.5	1486	6	63	1	-3	-1	intron_retention	TRUE	canonical	3	66	junction_1	31.9951168149141	NA	NA	NA	FALSE	0	NA	NA	A	non_coding	NA	NA	NA	NA	NA	NA	NA	15	ACCTGTGCTGCCCAGTGGAC	-2	True	NA	NA	False	NA	NA	NA	4387101	4419057	Fake_Experiment_ID
G1401.1	chr4	-	1615	11	FSM	ENSG00000168818.10	ENST00000306200.7	2158	11	35	508	-3	-142	multi-exon	FALSE	canonical	3	196	junction_1	19.3142434488126	NA	NA	NA	FALSE	0	NA	NA	A	non_coding	NA	NA	NA	NA	NA	NA	NA	25	AATGTGTTGTCAATGAGTCT	-11	True	NA	NA	False	NA	NA	NA	4542013	4419475	Fake_Experiment_ID
G1402.1	chr4	-	989	4	FSM	ENSG00000170891.11	ENST00000307746.9	989	4	0	0	0	0	multi-exon	FALSE	canonical	3	63	junction_1	5.79271573232759	NA	NA	NA	FALSE	0	NA	NA	A	non_coding	NA	NA	NA	NA	NA	NA	NA	15	CACGTGTCCTGTTATATCTG	-2	True	NA	NA	False	NA	NA	NA	5019458	5014585	Fake_Experiment_ID
G1403.2	chr4	-	3147	14	FSM	ENSG00000072832.15	ENST00000324989.12	3174	14	2	25	2	-5	multi-exon	FALSE	canonical	3	83	junction_13	161.917759824997	NA	NA	NA	FALSE	0	NA	NA	A	non_coding	NA	NA	NA	NA	NA	NA	NA	25	CACTGACCTGACTAGGGCAC	-1	True	NA	NA	False	NA	NA	NA	5893084	5820788	Fake_Experiment_ID
G1404.1	chr4	+	3636	8	FSM	ENSG00000109501.15	ENST00000226760.5	3640	8	2	2	2	-1	multi-exon	FALSE	canonical	3	142	junction_1	26.2460881438957	NA	NA	NA	FALSE	0	NA	NA	A	non_coding	NA	NA	NA	NA	NA	NA	NA	5	CAGCGCTTTCCTTCCTTTCT	2	True	NA	NA	False	NA	NA	NA	6269851	6303263	Fake_Experiment_ID
G1405.1	chr4	+	1455	3	FSM	ENSG00000179010.15	ENST00000320912.8	2049	3	594	0	0	0	multi-exon	FALSE	canonical	3	412	junction_1	170	NA	NA	NA	FALSE	0	NA	NA	A	non_coding	NA	NA	NA	NA	NA	NA	NA	45	GACGAAAGACCTAAAAGGTT	-4	True	NA	NA	False	NA	NA	NA	6640684	6642729	Fake_Experiment_ID
G1407.1	chr4	+	4977	14	FSM	ENSG00000132405.19	ENST00000409757.9	4947	14	-30	0	-30	0	multi-exon	FALSE	canonical	3	83	junction_2	68.3428530435347	NA	NA	NA	FALSE	0	NA	NA	A	non_coding	NA	NA	NA	NA	NA	NA	NA	15	CTTATGTTCACCATCGTTTG	-13	True	NA	NA	False	NA	NA	NA	6909795	7033114	Fake_Experiment_ID
G1408.1	chr4	+	4362	2	FSM	ENSG00000173011.12	ENST00000310074.8	4369	2	0	7	0	-7	multi-exon	FALSE	canonical	3	107	junction_1	0	NA	NA	NA	FALSE	0	NA	NA	A	non_coding	NA	NA	NA	NA	NA	NA	NA	40	AACAAAAGAGTGTCACCGCT	5	True	NA	NA	False	NA	NA	NA	7043371	7057945	Fake_Experiment_ID
G1409.1	chr4	-	1494	4	FSM	ENSG00000109519.13	ENST00000264954.5	2653	4	0	1159	0	475	multi-exon	FALSE	canonical	3	861	junction_2	27.8846831711525	NA	NA	NA	FALSE	0	NA	NA	A	non_coding	NA	NA	NA	NA	NA	NA	NA	30	CTTTCTGAAAACAATTTTGT	-4	True	NA	NA	False	NA	NA	NA	7068064	7060053	Fake_Experiment_ID
G141.1	chr1	-	5294	5	FSM	ENSG00000162512.16	ENST00000339394.7	5246	5	-49	1	-49	0	multi-exon	FALSE	canonical	3	99	junction_4	33.5149220497378	NA	NA	NA	FALSE	0	NA	NA	A	non_coding	NA	NA	NA	NA	NA	NA	NA	20	ATGTGCCGTGTCCAGAGTAT	-61	True	NA	NA	False	NA	NA	NA	30908807	30869466	Fake_Experiment_ID
G1410.1	chr4	-	2454	18	FSM	ENSG00000087008.16	ENST00000503233.5	2253	18	47	-248	22	-1	multi-exon	FALSE	canonical	3	47	junction_11	10.2676971876041	NA	NA	NA	FALSE	0	NA	NA	A	non_coding	NA	NA	NA	NA	NA	NA	NA	10	ATGCGCCGTGGGTTTTTTGA	10	True	NA	NA	False	NA	NA	NA	8428439	8366712	Fake_Experiment_ID
G1411.1	chr4	+	2172	11	FSM	ENSG00000109625.19	ENST00000360986.9	2163	11	0	-9	0	2	multi-exon	FALSE	canonical	3	56	junction_2	19.1112532294457	NA	NA	NA	FALSE	0	NA	NA	A	non_coding	NA	NA	NA	NA	NA	NA	NA	25	TGAGAGGATCTGTGTAAGGC	-13	True	NA	NA	False	NA	NA	NA	8592764	8619761	Fake_Experiment_ID
G1412.2	chr4	-	1691	7	FSM	ENSG00000157869.16	ENST00000330852.10	1690	7	-2	1	-2	0	multi-exon	FALSE	canonical	3	202	junction_1	46.8958657263327	NA	NA	NA	FALSE	0	NA	NA	A	non_coding	NA	NA	NA	NA	NA	NA	NA	15	ACTTCTTTTGGCAATTTTCT	-12	True	NA	NA	False	NA	NA	NA	13484342	13367724	Fake_Experiment_ID
G1413.1	chr4	-	2856	11	FSM	ENSG00000118564.15	ENST00000341285.8	3488	11	5	627	5	-2	multi-exon	FALSE	canonical	3	373	junction_3	24.0881713710277	NA	NA	NA	FALSE	0	NA	NA	A	non_coding	NA	NA	NA	NA	NA	NA	NA	20	AATACTGTTGTGTTGTGATT	-9	True	NA	NA	False	NA	NA	NA	15655352	15605007	Fake_Experiment_ID
G1414.1	chr4	-	4068	27	FSM	ENSG00000007062.12	ENST00000508167.5	4014	27	-58	4	-58	0	multi-exon	TRUE	canonical	3	43	junction_26	45.7381277640542	NA	NA	NA	FALSE	0	NA	NA	A	non_coding	NA	NA	NA	NA	NA	NA	NA	35	AAAACATGGTCTGTATGTTA	356	False	NA	NA	False	NA	NA	NA	16083790	15968233	Fake_Experiment_ID
G1415.1	chr4	-	2384	8	FSM	ENSG00000169744.13	ENST00000304523.10	2384	8	0	0	0	0	multi-exon	FALSE	canonical	3	97	junction_1	41.9791007283289	NA	NA	NA	FALSE	0	NA	NA	A	non_coding	NA	NA	NA	NA	NA	NA	NA	25	GCAAGTGAATCTGGCTATTT	11	True	NA	NA	False	NA	NA	NA	16898645	16501540	Fake_Experiment_ID
G1416.1	chr4	-	1483	7	FSM	ENSG00000151552.12	ENST00000281243.10	1507	7	19	5	-2	-2	multi-exon	FALSE	canonical	3	502	junction_6	21.4741446602394	NA	NA	NA	FALSE	0	NA	NA	A	non_coding	NA	NA	NA	NA	NA	NA	NA	35	AAGAACACAGGCCTGATTCT	162	False	NA	NA	False	NA	NA	NA	17512071	17486399	Fake_Experiment_ID
G1417.1	chr4	+	1909	13	FSM	ENSG00000002549.13	ENST00000606142.5	1876	13	2	-35	0	-1	multi-exon	FALSE	canonical	3	376	junction_5	34.9295918797928	NA	NA	NA	FALSE	0	NA	NA	A	non_coding	NA	NA	NA	NA	NA	NA	NA	10	CTCTGGTGTGGCTCTGATAT	-1	True	NA	NA	False	NA	NA	NA	17577496	17607969	Fake_Experiment_ID
G1418.1	chr4	+	1060	4	FSM	ENSG00000118579.13	ENST00000237380.12	10858	4	5	9793	-2	-3858	multi-exon	FALSE	canonical	3	819	junction_3	58.9594964549581	NA	NA	NA	FALSE	0	NA	NA	A	non_coding	NA	NA	NA	NA	NA	NA	NA	30	TCCAGAGCTCTCAGAATGAG	4	True	NA	NA	False	NA	NA	NA	17614645	17624312	Fake_Experiment_ID
G1419.1	chr4	+	3232	21	FSM	ENSG00000109805.10	ENST00000251496.7	4587	21	9	1346	9	71	multi-exon	TRUE	canonical	3	347	junction_8	48.8491555710025	NA	NA	NA	FALSE	0	NA	NA	A	non_coding	NA	NA	NA	NA	NA	NA	NA	15	TGTCTTTCTGAAGATTTTCT	2	True	NA	NA	False	NA	NA	NA	17810987	17843519	Fake_Experiment_ID
G142.1	chr1	-	5370	22	FSM	ENSG00000134644.16	ENST00000373747.7	5375	22	5	0	-1	0	multi-exon	FALSE	canonical	3	135	junction_14	85.455270022411	NA	NA	NA	FALSE	0	NA	NA	A	non_coding	NA	NA	NA	NA	NA	NA	NA	15	GGTTTGTGCTTTATTTTAAC	0	True	NA	NA	False	NA	NA	NA	31065699	30931505	Fake_Experiment_ID
G1420.1	chr4	-	4580	19	FSM	ENSG00000152990.14	ENST00000334304.10	4577	19	-11	8	-11	-8	multi-exon	FALSE	canonical	3	261	junction_9	27.6856806595078	NA	NA	NA	FALSE	0	NA	NA	A	non_coding	NA	NA	NA	NA	NA	NA	NA	15	ATTGTGTCGATCTGTTATTT	-32	True	NA	NA	False	NA	NA	NA	22516077	22387383	Fake_Experiment_ID
G1421.1	chr4	-	2971	14	FSM	ENSG00000109606.13	ENST00000336812.5	2998	14	27	0	10	0	multi-exon	FALSE	canonical	3	1027	junction_5	117.39509984431	NA	NA	NA	FALSE	0	NA	NA	A	non_coding	NA	NA	NA	NA	NA	NA	NA	15	TTTTGGCCAAAGCCCTTTGG	14	True	NA	NA	False	NA	NA	NA	24584527	24527474	Fake_Experiment_ID
G1422.1	chr4	+	1415	2	FSM	ENSG00000109610.6	ENST00000382120.4	1416	2	0	1	0	-1	multi-exon	FALSE	canonical	3	58	junction_1	0	NA	NA	NA	FALSE	0	NA	NA	A	non_coding	NA	NA	NA	NA	NA	NA	NA	15	AGTACTGCGTCGAGGTCTTG	-4	True	NA	NA	False	NA	NA	NA	24795572	24800841	Fake_Experiment_ID
G1423.1	chr4	-	3567	8	FSM	ENSG00000153012.12	ENST00000382114.9	6495	8	0	2928	0	-2008	multi-exon	FALSE	canonical	3	59	junction_6	9.1294544620974	NA	NA	NA	FALSE	0	NA	NA	A	non_coding	NA	NA	NA	NA	NA	NA	NA	40	AATGAAGCATTGATGTTACA	-1	True	NA	NA	False	NA	NA	NA	25030946	25001774	Fake_Experiment_ID
G1424.1	chr4	+	3540	10	FSM	ENSG00000038210.14	ENST00000264864.8	3594	10	-58	112	-58	-112	multi-exon	FALSE	canonical	3	180	junction_1	12.684198393627	NA	NA	NA	FALSE	0	NA	NA	A	non_coding	NA	NA	NA	NA	NA	NA	NA	10	TGTTCTTCTGTATGTACGTG	NA	False	NA	NA	False	NA	NA	NA	25233974	25279092	Fake_Experiment_ID
G1425.1	chr4	+	2446	13	FSM	ENSG00000168228.15	ENST00000302874.9	2797	13	12	339	1	18	multi-exon	FALSE	canonical	3	90	junction_7	22.8381989949587	NA	NA	NA	FALSE	0	NA	NA	A	non_coding	NA	NA	NA	NA	NA	NA	NA	5	CTTTTTGCAGTTGTCCTCTG	-5	True	NA	NA	False	NA	NA	NA	25312785	25370044	Fake_Experiment_ID
G1426.1	chr4	+	2622	29	FSM	ENSG00000053900.11	ENST00000510092.5	2599	29	-28	5	2	-5	multi-exon	TRUE	canonical	3	44	junction_18	58.1262261226833	NA	NA	NA	FALSE	0	NA	NA	A	non_coding	NA	NA	NA	NA	NA	NA	NA	20	ATTTTATTTTTTCATATTCT	20	True	NA	NA	False	NA	NA	NA	25377264	25418484	Fake_Experiment_ID
G1427.1	chr4	-	4539	24	FSM	ENSG00000091490.11	ENST00000399878.8	4543	24	3	1	3	0	multi-exon	TRUE	canonical	3	247	junction_15	25.7153974014805	NA	NA	NA	FALSE	0	NA	NA	A	non_coding	NA	NA	NA	NA	NA	NA	NA	30	ACTACCAGAAAGTGGTTTTT	4	True	NA	NA	False	NA	NA	NA	25862985	25747433	Fake_Experiment_ID
G1428.1	chr4	+	1920	11	FSM	ENSG00000168214.21	ENST00000355476.8	5395	11	-200	3675	7	62	multi-exon	FALSE	canonical	3	531	junction_1	267.828471227388	NA	NA	NA	FALSE	0	NA	NA	A	non_coding	NA	NA	NA	NA	NA	NA	NA	5	GTTTTTCAGCTGTTTTGTTG	-14	True	NA	NA	False	NA	NA	NA	26320813	26431248	Fake_Experiment_ID
G1429.1	chr4	+	2344	14	FSM	ENSG00000169299.14	ENST00000381967.9	3211	14	20	847	-2	77	multi-exon	FALSE	canonical	3	167	junction_7	18.7076543521882	NA	NA	NA	FALSE	0	NA	NA	A	non_coding	NA	NA	NA	NA	NA	NA	NA	10	ATGTTGTGTTCATGTTTGGG	2	True	NA	NA	False	NA	NA	NA	37826705	37862090	Fake_Experiment_ID
G143.1	chr1	-	2989	7	FSM	ENSG00000084628.10	ENST00000373736.7	2922	7	-68	1	-68	-1	multi-exon	FALSE	canonical	3	81	junction_6	8.91939210683977	NA	NA	NA	FALSE	0	NA	NA	A	non_coding	NA	NA	NA	NA	NA	NA	NA	10	ATCTTCCTGTCCTGCCCATT	-4	True	NA	NA	False	NA	NA	NA	31239955	31179745	Fake_Experiment_ID
G1430.1	chr4	+	3627	19	NIC	ENSG00000065882.16	novel	2977	17	NA	NA	-18	7	combination_of_known_junctions	FALSE	canonical	3	209	junction_10	36.8292690903362	NA	NA	NA	FALSE	0	NA	NA	A	non_coding	NA	NA	NA	NA	NA	NA	NA	10	TTGAGTGTCACTGTGTTTGT	2	True	NA	NA	False	NA	NA	NA	37977291	38137634	Fake_Experiment_ID
G1431.1	chr4	+	5229	6	FSM	ENSG00000109787.13	ENST00000261438.10	5594	6	-110	475	-108	-475	multi-exon	FALSE	canonical	3	86	junction_4	9.86711710683521	NA	NA	NA	FALSE	0	NA	NA	A	non_coding	NA	NA	NA	NA	NA	NA	NA	20	TGTGATCATGTGATTACTTC	1	True	NA	NA	False	NA	NA	NA	38664088	38701042	Fake_Experiment_ID
G1432.1	chr4	-	4873	25	FSM	ENSG00000035928.16	ENST00000381897.5	4886	25	13	0	0	0	multi-exon	FALSE	canonical	3	76	junction_12	46.9019181969731	NA	NA	NA	FALSE	0	NA	NA	A	non_coding	NA	NA	NA	NA	NA	NA	NA	15	CCTGCTGAGTCACGACCCTG	2	True	NA	NA	False	NA	NA	NA	39366362	39287455	Fake_Experiment_ID
G1433.3	chr4	-	808	7	FSM	ENSG00000163682.17	ENST00000503277.6	772	7	-28	-8	0	0	multi-exon	FALSE	canonical	3	5546	junction_6	1263.54295754262	NA	NA	NA	FALSE	0	NA	NA	A	non_coding	NA	NA	NA	NA	NA	NA	NA	15	CCGGTTATCCTTTTTAGCTA	5	True	NA	NA	False	NA	NA	NA	39458922	39454123	Fake_Experiment_ID
G1434.1	chr4	+	1617	11	FSM	ENSG00000121897.15	ENST00000640888.2	3572	11	33	1922	2	0	multi-exon	TRUE	canonical	3	75	junction_7	14.5880087743324	NA	NA	NA	FALSE	0	NA	NA	A	non_coding	NA	NA	NA	NA	NA	NA	NA	15	TTCATTTGGCTTTTAGTGTA	-4	True	NA	NA	False	NA	NA	NA	39459088	39477584	Fake_Experiment_ID
G1435.1	chr4	-	3156	12	FSM	ENSG00000109814.12	ENST00000316423.11	3037	12	-127	8	-2	0	multi-exon	FALSE	canonical	3	659	junction_9	79.0348808861898	NA	NA	NA	FALSE	0	NA	NA	A	non_coding	NA	NA	NA	NA	NA	NA	NA	40	AACAACTATATGGGTGTAAT	-3	True	NA	NA	False	NA	NA	NA	39527566	39498762	Fake_Experiment_ID
G1436.1	chr4	-	7120	33	FSM	ENSG00000121892.15	ENST00000303538.13	7131	33	10	1	10	-1	multi-exon	TRUE	canonical	1	148	junction_3	54.1261457009226	NA	NA	NA	FALSE	0	NA	NA	A	non_coding	NA	NA	NA	NA	NA	NA	NA	25	ATATAGTAGTGTGGAGCCCT	-18	True	NA	NA	False	NA	NA	NA	39977901	39822863	Fake_Experiment_ID
G1437.1	chr4	-	5125	7	FSM	ENSG00000163694.15	ENST00000295971.12	5114	7	-13	2	-13	-2	multi-exon	FALSE	canonical	3	193	junction_6	84.2089002949741	NA	NA	NA	FALSE	0	NA	NA	A	non_coding	NA	NA	NA	NA	NA	NA	NA	35	AATCGCAAGACCTTATTTTA	1003	False	NA	NA	False	NA	NA	NA	40629877	40423281	Fake_Experiment_ID
G1438.1	chr4	+	3631	12	FSM	ENSG00000179299.17	ENST00000381782.7	4839	12	11	1197	2	2	multi-exon	FALSE	canonical	3	38	junction_7	54.0859432403499	NA	NA	NA	FALSE	0	NA	NA	A	non_coding	NA	NA	NA	NA	NA	NA	NA	45	ATATATCTTATTATTTAAAA	21	True	NA	NA	False	NA	NA	NA	40749965	40809987	Fake_Experiment_ID
G1439.1	chr4	+	3223	18	FSM	ENSG00000014824.14	ENST00000264451.12	6164	18	0	2941	0	1144	multi-exon	FALSE	canonical	3	432	junction_17	59.3998823295236	NA	NA	NA	FALSE	0	NA	NA	A	non_coding	NA	NA	NA	NA	NA	NA	NA	15	GTTTGTAATGGTGATTTTTG	9	True	NA	NA	False	NA	NA	NA	41990529	42087520	Fake_Experiment_ID
G144.1	chr1	-	1492	10	FSM	ENSG00000060688.13	ENST00000263694.9	1615	10	18	105	12	0	multi-exon	FALSE	canonical	3	1307	junction_2	125.701684874336	NA	NA	NA	FALSE	0	NA	NA	A	non_coding	NA	NA	NA	NA	NA	NA	NA	20	GCCATGTGGATTGGATTTAT	6	True	NA	NA	False	NA	NA	NA	31296770	31259672	Fake_Experiment_ID
G1440.1	chr4	-	1340	5	FSM	ENSG00000169019.11	ENST00000381571.6	1461	5	37	84	0	-84	multi-exon	FALSE	canonical	3	168	junction_3	7.8541390362025	NA	NA	NA	FALSE	0	NA	NA	A	non_coding	NA	NA	NA	NA	NA	NA	NA	25	CTTTGGGATGTTAAATTCAT	14	True	NA	NA	False	NA	NA	NA	47463665	47450870	Fake_Experiment_ID
G1441.1	chr4	-	3755	23	FSM	ENSG00000170448.12	ENST00000381538.7	3728	23	-30	3	-10	-3	multi-exon	FALSE	canonical	3	91	junction_21	13.9923975816386	NA	NA	NA	FALSE	0	NA	NA	A	non_coding	NA	NA	NA	NA	NA	NA	NA	45	AAATTTGTAATCTAGAATAT	NA	False	NA	NA	False	NA	NA	NA	47914646	47847242	Fake_Experiment_ID
G1442.1	chr4	+	2148	3	FSM	ENSG00000145248.7	ENST00000273861.5	2120	3	-29	1	-29	-1	multi-exon	FALSE	canonical	3	43	junction_2	0.5	NA	NA	NA	FALSE	0	NA	NA	A	non_coding	NA	NA	NA	NA	NA	NA	NA	25	ACAAGCCATGTTCTTTTCGA	86	False	NA	NA	False	NA	NA	NA	48483313	48489525	Fake_Experiment_ID
G1443.1	chr4	+	1268	9	NIC	ENSG00000109180.15	novel	1204	8	NA	NA	-12	16	combination_of_known_junctions	FALSE	canonical	3	38	junction_1	296.301762355542	NA	NA	NA	FALSE	0	NA	NA	A	non_coding	NA	NA	NA	NA	NA	NA	NA	15	ATTTTATGGTTTTATTGTTT	NA	False	NA	NA	False	NA	NA	NA	48831031	48861266	Fake_Experiment_ID
G1444.1	chr4	-	749	7	FSM	ENSG00000145247.12	ENST00000508632.6	1109	7	-3	363	-3	0	multi-exon	FALSE	canonical	3	2622	junction_5	205.93101595761	NA	NA	NA	FALSE	0	NA	NA	A	non_coding	NA	NA	NA	NA	NA	NA	NA	15	CATTGTGTCTGTCACTCACT	35	False	48906796	NA	False	NA	NA	NA	48906777	48885381	Fake_Experiment_ID
G1445.1	chr4	+	4096	10	FSM	ENSG00000109184.15	ENST00000381441.7	4207	10	111	0	21	0	multi-exon	FALSE	canonical	3	81	junction_8	65.6084532343392	NA	NA	NA	FALSE	0	NA	NA	A	non_coding	NA	NA	NA	NA	NA	NA	NA	25	CAGATGTGTAAATTTTTTCT	25	True	NA	NA	False	NA	NA	NA	51843173	51916837	Fake_Experiment_ID
G1446.1	chr4	-	4252	6	FSM	ENSG00000163069.13	ENST00000381431.10	4248	6	-4	0	-4	0	multi-exon	FALSE	canonical	3	495	junction_4	59.4387079267374	NA	NA	NA	FALSE	0	NA	NA	A	non_coding	NA	NA	NA	NA	NA	NA	NA	20	TTTGCTGTTAATTTTTTAAG	-20	True	NA	NA	False	NA	NA	NA	52038303	52020705	Fake_Experiment_ID
G1447.1	chr4	-	2948	4	FSM	ENSG00000226887.8	ENST00000440542.1	2744	4	-204	0	-17	0	multi-exon	FALSE	canonical	3	43	junction_2	31.4783876475414	NA	NA	NA	FALSE	0	NA	NA	A	non_coding	NA	NA	NA	NA	NA	NA	NA	30	TTTGCAAGCCCCCAAACACT	2	True	NA	NA	False	NA	NA	NA	52751603	52743516	Fake_Experiment_ID
G1448.1	chr4	+	1968	4	FSM	ENSG00000128045.7	ENST00000248706.5	1968	4	0	0	0	0	multi-exon	FALSE	canonical	3	282	junction_1	4.18993502999218	NA	NA	NA	FALSE	0	NA	NA	A	non_coding	NA	NA	NA	NA	NA	NA	NA	20	GCAGATGTCTAACTTCGTCT	-1	True	NA	NA	False	NA	NA	NA	52862316	52866835	Fake_Experiment_ID
G1449.2	chr4	+	2161	19	NIC	ENSG00000145216.16	novel	3396	18	NA	NA	10	-4	combination_of_known_junctions	TRUE	canonical	3	138	junction_14	117.018042293581	NA	NA	NA	FALSE	0	NA	NA	B	non_coding	NA	NA	NA	NA	NA	NA	NA	30	TTAAAAATCTTTGTCTTGTA	-5	True	NA	NA	False	NA	NA	NA	53377654	53459614	Fake_Experiment_ID
G1449.5	chr4	+	2026	17	NIC	ENSG00000145216.16	novel	3396	18	NA	NA	10	-4	combination_of_known_junctions	FALSE	canonical	3	151	junction_9	114.420277923102	NA	NA	NA	FALSE	0	NA	NA	B	non_coding	NA	NA	NA	NA	NA	NA	NA	30	TTAAAAATCTTTGTCTTGTA	-5	True	NA	NA	False	NA	NA	NA	53377654	53459614	Fake_Experiment_ID
G1449.6	chr4	+	2092	18	NIC	ENSG00000145216.16	novel	3396	18	NA	NA	10	-4	combination_of_known_junctions	FALSE	canonical	3	138	junction_13	112.780860483282	NA	NA	NA	FALSE	0	NA	NA	B	non_coding	NA	NA	NA	NA	NA	NA	NA	30	TTAAAAATCTTTGTCTTGTA	-5	True	NA	NA	False	NA	NA	NA	53377654	53459614	Fake_Experiment_ID
G1449.9	chr4	+	1957	16	NIC	ENSG00000145216.16	novel	3396	18	NA	NA	10	-4	combination_of_known_junctions	FALSE	canonical	3	154	junction_1	107.664582023162	NA	NA	NA	FALSE	0	NA	NA	B	non_coding	NA	NA	NA	NA	NA	NA	NA	30	TTAAAAATCTTTGTCTTGTA	-5	True	NA	NA	False	NA	NA	NA	53377654	53459614	Fake_Experiment_ID
G145.1	chr1	-	694	4	FSM	ENSG00000121769.8	ENST00000373713.7	1097	4	0	403	0	57	multi-exon	FALSE	canonical	3	254	junction_2	16.2138486760204	NA	NA	NA	FALSE	0	NA	NA	A	non_coding	NA	NA	NA	NA	NA	NA	NA	5	CCCAGTTGCCTTTTTGCCTT	-1	True	NA	NA	False	NA	NA	NA	31373076	31365655	Fake_Experiment_ID
G1450.1	chr4	-	1096	6	FSM	ENSG00000109220.11	ENST00000263921.8	1109	6	8	5	8	-5	multi-exon	FALSE	canonical	3	130	junction_3	17.652195330893	NA	NA	NA	FALSE	0	NA	NA	A	non_coding	NA	NA	NA	NA	NA	NA	NA	30	AAAAAGTGGCCAGCCTTTTT	5	True	NA	NA	False	NA	NA	NA	54064597	54009793	Fake_Experiment_ID
G1451.1	chr4	+	5135	21	FSM	ENSG00000157404.16	ENST00000412167.6	3470	21	39	-1704	0	0	multi-exon	FALSE	canonical	3	74	junction_14	18.7563322640648	NA	NA	NA	FALSE	0	NA	NA	A	non_coding	NA	NA	NA	NA	NA	NA	NA	15	GTGGAGTCATTTGATTGTTG	-3	True	NA	NA	False	NA	NA	NA	54657956	54740715	Fake_Experiment_ID
G1452.1	chr4	-	5872	30	FSM	ENSG00000128052.10	ENST00000263923.5	5833	30	-41	2	-41	-2	multi-exon	FALSE	canonical	3	98	junction_24	38.2904911465931	NA	NA	NA	FALSE	0	NA	NA	A	non_coding	NA	NA	NA	NA	NA	NA	NA	30	AAGGAATCCCTTTGCAAGGT	NA	False	NA	NA	False	NA	NA	NA	55125636	55078482	Fake_Experiment_ID
G1453.1	chr4	+	1264	5	FSM	ENSG00000128039.13	ENST00000264228.9	4061	5	0	2797	0	-7	multi-exon	FALSE	canonical	3	297	junction_4	25.0049995001	NA	NA	NA	FALSE	0	NA	NA	A	non_coding	NA	NA	NA	NA	NA	NA	NA	10	TCTGCGATTTCTGGGTCCAC	-9	True	NA	NA	False	NA	NA	NA	55346241	55370303	Fake_Experiment_ID
G1454.1	chr4	+	1928	6	FSM	ENSG00000134851.13	ENST00000381334.10	1931	6	0	3	0	-3	multi-exon	FALSE	canonical	3	524	junction_1	75.1467896852554	NA	NA	NA	FALSE	0	NA	NA	A	non_coding	NA	NA	NA	NA	NA	NA	NA	0	GTGCTTGTTTTTCCTTGTGT	-4	True	NA	NA	False	NA	NA	NA	55395956	55426172	Fake_Experiment_ID
G1455.1	chr4	+	3330	19	FSM	ENSG00000090989.18	ENST00000346134.11	3357	19	6	21	6	6	multi-exon	FALSE	canonical	3	41	junction_1	24.3430345958209	NA	NA	NA	FALSE	0	NA	NA	A	non_coding	NA	NA	NA	NA	NA	NA	NA	30	GTTGACATTTGATAATATTT	-38	True	NA	NA	False	NA	NA	NA	55853680	55905013	Fake_Experiment_ID
G1456.1	chr4	-	3617	11	FSM	ENSG00000128059.8	ENST00000264220.6	3682	11	62	3	-45	0	multi-exon	FALSE	canonical	3	548	junction_6	32.977113275725	NA	NA	NA	FALSE	0	NA	NA	A	non_coding	NA	NA	NA	NA	NA	NA	NA	20	AAATATGTGTGTCCTTTTTT	50	False	NA	NA	False	NA	NA	NA	56435553	56393364	Fake_Experiment_ID
G1457.1	chr4	+	3366	10	FSM	ENSG00000128050.9	ENST00000505164.5	1514	10	13	-1865	13	3	multi-exon	FALSE	canonical	3	137	junction_1	986.700124557846	NA	NA	NA	FALSE	0	NA	NA	A	non_coding	NA	NA	NA	NA	NA	NA	NA	15	TGGTTTCATGGTCTCTGAAG	10	True	NA	NA	False	NA	NA	NA	56435764	56461364	Fake_Experiment_ID
G1458.1	chr4	+	3265	19	FSM	ENSG00000174780.17	ENST00000642900.1	3855	19	10	580	9	-572	multi-exon	FALSE	canonical	3	429	junction_8	65.0711149435754	NA	NA	NA	FALSE	0	NA	NA	A	non_coding	NA	NA	NA	NA	NA	NA	NA	40	CCAAAACTTCTTCAAAGAGT	11	True	NA	NA	False	NA	NA	NA	56467626	56503101	Fake_Experiment_ID
G1459.1	chr4	+	7520	4	NIC	ENSG00000084093.19	novel	7069	5	NA	NA	413	-8	intron_retention	TRUE	canonical	3	75	junction_1	111.685073109863	NA	NA	NA	FALSE	0	NA	NA	A	non_coding	NA	NA	NA	NA	NA	NA	NA	35	AAAAACCATGATGCCTTTGT	34	False	NA	NA	False	NA	NA	NA	56908506	56935836	Fake_Experiment_ID
G146.1	chr1	+	1870	10	FSM	ENSG00000168528.12	ENST00000373709.8	1900	10	30	0	30	0	multi-exon	FALSE	canonical	3	150	junction_1	19.274495397792	NA	NA	NA	FALSE	0	NA	NA	A	non_coding	NA	NA	NA	NA	NA	NA	NA	5	TGTTCTGTGCCCCTCACCCT	23	True	NA	NA	False	NA	NA	NA	31413242	31434678	Fake_Experiment_ID
G1460.1	chr4	-	2217	7	FSM	ENSG00000084092.7	ENST00000264230.5	2218	7	0	1	0	-1	multi-exon	FALSE	canonical	3	298	junction_4	28.8655888944297	NA	NA	NA	FALSE	0	NA	NA	A	non_coding	NA	NA	NA	NA	NA	NA	NA	5	ACCCTTTTTTTCTTTTTTCT	-11	True	NA	NA	False	NA	NA	NA	56977606	56963350	Fake_Experiment_ID
G1461.1	chr4	-	3352	17	FSM	ENSG00000083896.13	ENST00000579690.5	2983	17	-365	-4	-28	1	multi-exon	FALSE	canonical	3	80	junction_4	63.3915165854233	NA	NA	NA	FALSE	0	NA	NA	A	non_coding	NA	NA	NA	NA	NA	NA	NA	10	ATCTTTTGTATCTTTTTCTT	NA	False	NA	NA	False	NA	NA	NA	68350118	68313319	Fake_Experiment_ID
G1462.1	chr4	-	2858	10	FSM	ENSG00000132463.14	ENST00000254799.11	6610	10	0	3752	0	-2	multi-exon	FALSE	canonical	3	510	junction_5	71.7898166718496	NA	NA	NA	FALSE	0	NA	NA	A	non_coding	NA	NA	NA	NA	NA	NA	NA	40	TGAAGATTACCTAAGAGTAT	-6	True	NA	NA	False	NA	NA	NA	70839890	70819534	Fake_Experiment_ID
G1464.1	chr4	+	2584	7	FSM	ENSG00000156136.10	ENST00000286648.10	2506	7	-78	0	8	0	multi-exon	FALSE	canonical	3	203	junction_5	20.4728817924807	NA	NA	NA	FALSE	0	NA	NA	A	non_coding	NA	NA	NA	NA	NA	NA	NA	5	GTTGTCTCAGTGTGGTGGTC	-28	True	NA	NA	False	NA	NA	NA	70993570	71030914	Fake_Experiment_ID
G1465.1	chr4	-	1601	6	FSM	ENSG00000163626.17	ENST00000295890.8	6846	6	-16	5261	-2	491	multi-exon	FALSE	canonical	3	45	junction_4	7.80768851837725	NA	NA	NA	FALSE	0	NA	NA	A	non_coding	NA	NA	NA	NA	NA	NA	NA	25	TGCAGTATGTTTGTGAAAGT	-27	True	NA	NA	False	NA	NA	NA	73069757	73057622	Fake_Experiment_ID
G1466.1	chr4	-	610	3	FSM	ENSG00000163737.4	ENST00000296029.4	773	3	-103	266	-103	-266	multi-exon	FALSE	canonical	3	41	junction_2	1.5	NA	NA	NA	FALSE	0	NA	NA	A	non_coding	NA	NA	NA	NA	NA	NA	NA	40	GTTGTAGTATAGTCAAAATA	6060	False	NA	NA	False	NA	NA	NA	73982130	73981076	Fake_Experiment_ID
G1467.1	chr4	+	5011	4	FSM	ENSG00000169116.11	ENST00000307428.7	5011	4	0	0	0	0	multi-exon	FALSE	canonical	3	63	junction_2	10.4986771653491	NA	NA	NA	FALSE	0	NA	NA	A	non_coding	NA	NA	NA	NA	NA	NA	NA	10	CATCTGTCTGTGGGTGATTC	-3	True	NA	NA	False	NA	NA	NA	74933115	75050113	Fake_Experiment_ID
G1468.1	chr4	-	1356	9	FSM	ENSG00000163743.14	ENST00000324439.10	4408	9	77	2975	-14	0	multi-exon	FALSE	canonical	3	576	junction_5	22.9615847667359	NA	NA	NA	FALSE	0	NA	NA	A	non_coding	NA	NA	NA	NA	NA	NA	NA	25	TGTTTTATAGAAAGTTTTTT	-22	True	NA	NA	False	NA	NA	NA	75514326	75482007	Fake_Experiment_ID
G1469.1	chr4	+	3544	5	FSM	ENSG00000174796.12	ENST00000311638.7	3549	5	0	5	0	-5	multi-exon	FALSE	canonical	3	51	junction_3	8.92678553567856	NA	NA	NA	FALSE	0	NA	NA	A	non_coding	NA	NA	NA	NA	NA	NA	NA	20	AGTAATGTGTTATGTGGTTT	0	True	NA	NA	False	NA	NA	NA	75514472	75530021	Fake_Experiment_ID
G147.1	chr1	+	2182	12	FSM	ENSG00000142910.16	ENST00000271064.12	2207	12	29	-4	-1	4	multi-exon	FALSE	canonical	3	46	junction_8	5.69471264122394	NA	NA	NA	FALSE	0	NA	NA	A	non_coding	NA	NA	NA	NA	NA	NA	NA	15	AGTGTCTTGGAACCTCTGGG	3	True	NA	NA	False	NA	NA	NA	31576543	31587690	Fake_Experiment_ID
G1470.1	chr4	-	4330	12	FSM	ENSG00000138757.15	ENST00000359707.9	4321	12	-10	1	-4	-1	multi-exon	FALSE	canonical	3	151	junction_5	742.617773167861	NA	NA	NA	FALSE	0	NA	NA	C	non_coding	NA	NA	NA	NA	NA	NA	NA	25	ATTTATCTATGTCCCTAATT	-31	False	NA	NA	False	NA	NA	NA	75673421	75642786	Fake_Experiment_ID
G1470.2	chr4	-	4231	11	FSM	ENSG00000138757.15	ENST00000357854.7	2609	11	-20	-1602	-4	-1	multi-exon	FALSE	canonical	3	1718	junction_4	203.542845612416	NA	NA	NA	FALSE	0	NA	NA	C	non_coding	NA	NA	NA	NA	NA	NA	NA	25	ATTTATCTATGTCCCTAATT	-31	False	NA	NA	False	NA	NA	NA	75673421	75642786	Fake_Experiment_ID
G1471.1	chr4	+	4146	25	NIC	ENSG00000138768.15	novel	4135	26	NA	NA	1	3	combination_of_known_junctions	TRUE	canonical	3	69	junction_13	282.214306743219	NA	NA	NA	FALSE	0	NA	NA	A	non_coding	NA	NA	NA	NA	NA	NA	NA	20	TGAGGCGACTTTTCTTATTA	-2	True	NA	NA	False	NA	NA	NA	75724577	75814289	Fake_Experiment_ID
G1472.1	chr4	-	2990	22	FSM	ENSG00000198301.12	ENST00000356260.10	3003	22	8	5	0	-5	multi-exon	TRUE	canonical	3	346	junction_6	35.2420203734122	NA	NA	NA	FALSE	0	NA	NA	A	non_coding	NA	NA	NA	NA	NA	NA	NA	30	AAATACGTACCTTTGTATGT	4	True	NA	NA	False	NA	NA	NA	75990937	75949919	Fake_Experiment_ID
G1473.1	chr4	-	2251	12	FSM	ENSG00000138750.15	ENST00000264883.8	2249	12	-2	0	-1	0	multi-exon	FALSE	canonical	3	540	junction_7	51.3826995999803	NA	NA	NA	FALSE	0	NA	NA	A	non_coding	NA	NA	NA	NA	NA	NA	NA	15	TATAATTCTGTCTGGTGCTT	-4	True	NA	NA	False	NA	NA	NA	76148399	76114663	Fake_Experiment_ID
G1474.1	chr4	+	6628	10	NIC	ENSG00000138771.16	novel	3766	4	NA	NA	-215	613	combination_of_known_junctions	FALSE	canonical	3	93	junction_1	31.4077131361779	NA	NA	NA	FALSE	0	NA	NA	A	non_coding	NA	NA	NA	NA	NA	NA	NA	25	GTCACGTTGAGCGTGAAGAC	4	True	NA	NA	False	NA	NA	NA	76689355	76779790	Fake_Experiment_ID
G1475.1	chr4	+	5538	10	FSM	ENSG00000138758.12	ENST00000264893.11	5545	10	-1	8	0	-8	multi-exon	FALSE	canonical	3	558	junction_8	33.8132124077754	NA	NA	NA	FALSE	0	NA	NA	A	non_coding	NA	NA	NA	NA	NA	NA	NA	25	AAACATTATTTGTGTGCCCT	-2	True	NA	NA	False	NA	NA	NA	76949750	77038607	Fake_Experiment_ID
G1476.1	chr4	-	2760	7	FSM	ENSG00000118816.11	ENST00000237654.9	2759	7	-3	2	-3	-2	multi-exon	FALSE	canonical	3	764	junction_5	76.5079879634945	NA	NA	NA	FALSE	0	NA	NA	A	non_coding	NA	NA	NA	NA	NA	NA	NA	15	AACTTTTGTTTTTGTGACTT	-7	True	NA	NA	False	NA	NA	NA	77075992	77047156	Fake_Experiment_ID
G1477.1	chr4	+	2582	8	FSM	ENSG00000138764.15	ENST00000316355.10	5471	8	39	2850	21	1026	multi-exon	FALSE	canonical	3	95	junction_5	13.2326127736108	NA	NA	NA	FALSE	0	NA	NA	A	non_coding	NA	NA	NA	NA	NA	NA	NA	15	CTTGTTTGGGATCACATCTT	24	True	NA	NA	False	NA	NA	NA	77157245	77167210	Fake_Experiment_ID
G1478.1	chr4	+	1168	9	FSM	ENSG00000169288.18	ENST00000315567.13	1175	9	7	0	7	0	multi-exon	FALSE	canonical	3	301	junction_6	37.9769667035165	NA	NA	NA	FALSE	0	NA	NA	A	non_coding	NA	NA	NA	NA	NA	NA	NA	10	CCTGCCTTTTAGACCCTGTG	4	True	NA	NA	False	NA	NA	NA	77862836	77952785	Fake_Experiment_ID
G1479.1	chr4	+	1466	13	FSM	ENSG00000138772.13	ENST00000264908.11	1432	13	-30	-4	-7	0	multi-exon	FALSE	canonical	3	150	junction_9	21.5501675683096	NA	NA	NA	FALSE	0	NA	NA	A	non_coding	NA	NA	NA	NA	NA	NA	NA	10	TTTCTTTGTTTGCTTTCAGA	-36	True	NA	NA	False	NA	NA	NA	78551739	78610451	Fake_Experiment_ID
G148.1	chr1	-	1634	5	FSM	ENSG00000162517.13	ENST00000373703.5	1614	5	-20	0	0	0	multi-exon	TRUE	canonical	3	231	junction_2	28.3405628031625	NA	NA	NA	FALSE	0	NA	NA	A	non_coding	NA	NA	NA	NA	NA	NA	NA	15	GTTCCATGTTTTCCACCATG	277	False	NA	NA	False	NA	NA	NA	31644896	31629865	Fake_Experiment_ID
G1480.1	chr4	-	1672	9	NNC	ENSG00000138668.19	novel	1585	8	NA	NA	-53	0	intron_retention	FALSE	canonical	1	62	junction_8	2149.41573093132	NA	NA	NA	FALSE	0	NA	NA	A	non_coding	NA	NA	NA	NA	NA	NA	NA	15	TGTATTGGCTCTTTTATCAT	NA	False	NA	NA	False	NA	NA	NA	82374214	82353828	Fake_Experiment_ID
G1481.1	chr4	+	1976	6	FSM	ENSG00000145293.16	ENST00000273920.8	2083	6	21	86	21	1	multi-exon	FALSE	canonical	3	514	junction_1	94.4300799533708	NA	NA	NA	FALSE	0	NA	NA	A	non_coding	NA	NA	NA	NA	NA	NA	NA	25	GTTTTATATAGGTTCCTGAA	12	True	NA	NA	False	NA	NA	NA	82430610	82461091	Fake_Experiment_ID
G1482.1	chr4	-	4241	27	FSM	ENSG00000138674.17	ENST00000395310.7	4298	27	-96	153	-9	0	multi-exon	TRUE	canonical	3	189	junction_14	145.404760509064	NA	NA	NA	FALSE	0	NA	NA	C	non_coding	NA	NA	NA	NA	NA	NA	NA	20	ATTTTATGTGTGTATAGTCT	5	True	NA	NA	False	NA	NA	NA	82891249	82818661	Fake_Experiment_ID
G1482.2	chr4	-	4163	26	NIC	ENSG00000138674.17	novel	4255	27	NA	NA	-9	0	combination_of_known_junctions	FALSE	canonical	3	71	junction_13	145.781129094269	NA	NA	NA	FALSE	0	NA	NA	C	non_coding	NA	NA	NA	NA	NA	NA	NA	20	ATTTTATGTGTGTATAGTCT	5	True	NA	NA	False	NA	NA	NA	82891249	82818661	Fake_Experiment_ID
G1483.1	chr4	+	3824	5	FSM	ENSG00000168152.13	ENST00000302236.10	3825	5	0	1	0	-1	multi-exon	FALSE	canonical	3	89	junction_1	11.0538454847171	NA	NA	NA	FALSE	0	NA	NA	A	non_coding	NA	NA	NA	NA	NA	NA	NA	20	ATATTTTGATGTTTGTTTAT	22	True	NA	NA	False	NA	NA	NA	82900734	82919968	Fake_Experiment_ID
G1484.1	chr4	+	1597	10	FSM	ENSG00000138663.9	ENST00000264389.7	1651	10	33	21	9	0	multi-exon	FALSE	canonical	3	388	junction_9	59.7422447056447	NA	NA	NA	FALSE	0	NA	NA	A	non_coding	NA	NA	NA	NA	NA	NA	NA	15	GTAGTACTTTGTTTTTAGTT	24	True	NA	NA	False	NA	NA	NA	83035215	83075797	Fake_Experiment_ID
G1485.1	chr4	-	1515	7	FSM	ENSG00000173085.15	ENST00000647002.2	1525	7	8	2	5	0	multi-exon	FALSE	canonical	3	154	junction_5	17.1893054607283	NA	NA	NA	FALSE	0	NA	NA	A	non_coding	NA	NA	NA	NA	NA	NA	NA	15	AAGTTGGGCCTTACTGTTCT	-11	True	NA	NA	False	NA	NA	NA	83284790	83263825	Fake_Experiment_ID
G1486.1	chr4	-	2807	9	FSM	ENSG00000163322.14	ENST00000321945.12	4210	9	-19	1422	-16	6	multi-exon	FALSE	canonical	3	110	junction_1	11.2742793561274	NA	NA	NA	FALSE	0	NA	NA	A	non_coding	NA	NA	NA	NA	NA	NA	NA	30	TGTCAATATTTAAAGTTTGC	38	False	NA	NA	False	NA	NA	NA	83485119	83460938	Fake_Experiment_ID
G1487.1	chr4	+	4544	13	FSM	ENSG00000163624.6	ENST00000295887.6	4309	13	-231	-4	-231	4	multi-exon	FALSE	canonical	3	107	junction_5	6.56326053794064	NA	NA	NA	FALSE	0	NA	NA	A	non_coding	NA	NA	NA	NA	NA	NA	NA	10	GACTTTGTTGTGCCATTTTC	-4	True	NA	NA	False	NA	NA	NA	84582895	84651338	Fake_Experiment_ID
G1488.1	chr4	-	1667	7	FSM	ENSG00000198189.11	ENST00000358290.9	1782	7	20	95	-19	-95	multi-exon	FALSE	canonical	3	103	junction_3	9.37490740695016	NA	NA	NA	FALSE	0	NA	NA	A	non_coding	NA	NA	NA	NA	NA	NA	NA	5	CTTTTGGTGTTTCCATCTTT	18	True	NA	NA	False	NA	NA	NA	87391168	87336609	Fake_Experiment_ID
G1489.2	chr4	+	1666	8	FSM	ENSG00000170502.13	ENST00000302174.9	2820	8	42	1112	18	425	multi-exon	FALSE	canonical	3	240	junction_1	45.2670083042421	NA	NA	NA	FALSE	0	NA	NA	A	non_coding	NA	NA	NA	NA	NA	NA	NA	25	ATAACTTCTGTTTCATCTAG	8	True	NA	NA	False	NA	NA	NA	87422614	87458343	Fake_Experiment_ID
G1490.1	chr4	+	1484	7	FSM	ENSG00000118785.15	ENST00000395080.8	1561	7	0	77	0	8	multi-exon	FALSE	canonical	3	254	junction_4	69.5087924094659	NA	NA	NA	FALSE	0	NA	NA	A	non_coding	NA	NA	NA	NA	NA	NA	NA	10	TTTGGTGGTGTCAATTGCTT	0	True	NA	NA	False	NA	NA	NA	87975713	87983334	Fake_Experiment_ID
G1491.1	chr4	+	5073	15	FSM	ENSG00000118762.8	ENST00000237596.7	5089	15	17	-1	17	1	multi-exon	FALSE	canonical	3	101	junction_5	42.6626539354542	NA	NA	NA	FALSE	0	NA	NA	A	non_coding	NA	NA	NA	NA	NA	NA	NA	15	ATGTGAGAGTTGTCTGTTTT	4	True	NA	NA	False	NA	NA	NA	88007651	88077778	Fake_Experiment_ID
G1492.1	chr4	+	3518	23	FSM	ENSG00000138646.9	ENST00000264350.8	3511	23	0	-7	0	7	multi-exon	FALSE	canonical	3	102	junction_14	14.6110028731322	NA	NA	NA	FALSE	0	NA	NA	A	non_coding	NA	NA	NA	NA	NA	NA	NA	25	GTCTTATTCACTATTCAATG	-30	True	NA	NA	False	NA	NA	NA	88457118	88506170	Fake_Experiment_ID
G1493.1	chr4	-	1216	6	FSM	ENSG00000145335.17	ENST00000394991.8	3177	6	0	1961	0	-7	multi-exon	TRUE	canonical	3	243	junction_2	17.4172328456618	NA	NA	NA	FALSE	0	NA	NA	A	non_coding	NA	NA	NA	NA	NA	NA	NA	40	AAAAATATTTTATTTTTATC	3	True	NA	NA	False	NA	NA	NA	89837161	89726059	Fake_Experiment_ID
G1494.1	chr4	+	4840	14	FSM	ENSG00000152208.13	ENST00000611049.4	4844	14	7	-3	7	3	multi-exon	FALSE	canonical	3	44	junction_13	11.2465642353828	NA	NA	NA	FALSE	0	NA	NA	A	non_coding	NA	NA	NA	NA	NA	NA	NA	25	CTTGCTCTCATACTATTGAA	NA	False	NA	NA	False	NA	NA	NA	93084992	93774556	Fake_Experiment_ID
G1495.1	chr4	+	5005	24	FSM	ENSG00000163104.18	ENST00000359052.8	5017	24	14	-2	14	0	multi-exon	FALSE	canonical	3	97	junction_18	45.4331391423171	NA	NA	NA	FALSE	0	NA	NA	A	non_coding	NA	NA	NA	NA	NA	NA	NA	15	GTTGTATTTTCACACCCTTT	4	True	NA	NA	False	NA	NA	NA	94207624	94291292	Fake_Experiment_ID
G1496.1	chr4	+	6068	13	FSM	ENSG00000163110.15	ENST00000317968.9	6043	13	-25	0	-3	0	multi-exon	FALSE	canonical	3	111	junction_6	19.7737199332852	NA	NA	NA	FALSE	0	NA	NA	A	non_coding	NA	NA	NA	NA	NA	NA	NA	5	TGAGCTCTCCTTTTTGTTGT	188	False	NA	NA	False	NA	NA	NA	94451916	94668223	Fake_Experiment_ID
G1497.1	chr4	+	2474	15	FSM	ENSG00000138698.15	ENST00000339360.9	2092	15	-53	-329	4	-3	multi-exon	FALSE	canonical	3	48	junction_1	26.9327393515697	NA	NA	NA	FALSE	0	NA	NA	A	non_coding	NA	NA	NA	NA	NA	NA	NA	10	TAACTTCTGGTTTCTCCTTT	8	True	NA	NA	False	NA	NA	NA	98261464	98442663	Fake_Experiment_ID
G1498.1	chr4	-	3358	8	FSM	ENSG00000168785.8	ENST00000305798.8	3347	8	-12	1	-12	-1	multi-exon	FALSE	canonical	3	162	junction_5	36.6934348796254	NA	NA	NA	FALSE	0	NA	NA	A	non_coding	NA	NA	NA	NA	NA	NA	NA	15	ACATGGTGTGTCTTTCTTCA	-13	True	NA	NA	False	NA	NA	NA	98658623	98470367	Fake_Experiment_ID
G1499.1	chr4	-	1645	7	FSM	ENSG00000151247.13	ENST00000450253.7	2427	7	-3	785	-3	704	multi-exon	FALSE	canonical	3	1783	junction_6	269.76867662664	NA	NA	NA	FALSE	0	NA	NA	A	non_coding	NA	NA	NA	NA	NA	NA	NA	25	GACAACTAGATTTGTCCTTT	-2	True	NA	NA	False	NA	NA	NA	98929136	98880060	Fake_Experiment_ID
G15.1	chr1	+	1368	7	FSM	ENSG00000157916.20	ENST00000605895.6	3028	7	-2	1662	-2	23	multi-exon	FALSE	canonical	3	766	junction_1	110.365554207622	NA	NA	NA	FALSE	0	NA	NA	A	non_coding	NA	NA	NA	NA	NA	NA	NA	20	TTTCTTTGATACGTAGAGTG	-6	True	NA	NA	False	NA	NA	NA	2391838	2403774	Fake_Experiment_ID
G150.1	chr1	+	4796	11	FSM	ENSG00000084652.16	ENST00000373610.8	4865	11	68	1	68	-1	multi-exon	FALSE	canonical	3	106	junction_1	24.6787357860973	NA	NA	NA	FALSE	0	NA	NA	A	non_coding	NA	NA	NA	NA	NA	NA	NA	10	ACTTGTTTCTCTCCTGACCT	18	True	NA	NA	False	NA	NA	NA	32179742	32198284	Fake_Experiment_ID
G1500.1	chr4	+	2689	11	FSM	ENSG00000164024.12	ENST00000296411.11	2686	11	0	-3	0	3	multi-exon	FALSE	canonical	3	475	junction_9	46.7205522227638	NA	NA	NA	FALSE	0	NA	NA	A	non_coding	NA	NA	NA	NA	NA	NA	NA	20	TGTAGTCATTAACTTTGCTG	-10	True	NA	NA	False	NA	NA	NA	98995720	99062812	Fake_Experiment_ID
G1501.1	chr4	-	1390	9	FSM	ENSG00000197894.12	ENST00000296412.14	2652	9	82	1180	-2	-6	multi-exon	FALSE	canonical	3	2081	junction_8	86.2560686270827	NA	NA	NA	FALSE	0	NA	NA	A	non_coding	NA	NA	NA	NA	NA	NA	NA	15	TTTGTGTGGAAATTGTCTTG	20	True	NA	NA	False	NA	NA	NA	99088706	99072157	Fake_Experiment_ID
G1502.1	chr4	-	1316	7	FSM	ENSG00000109270.13	ENST00000499666.7	4163	7	-24	2871	-23	0	multi-exon	FALSE	canonical	3	354	junction_6	25.1025673764436	NA	NA	NA	FALSE	0	NA	NA	A	non_coding	NA	NA	NA	NA	NA	NA	NA	25	TAGTTTGAGCACTGTATAGG	29	False	99894480	NA	False	NA	NA	NA	99894451	99881206	Fake_Experiment_ID
G1503.1	chr4	-	869	5	FSM	ENSG00000164032.12	ENST00000296417.6	866	5	-3	0	2	0	multi-exon	FALSE	canonical	3	11295	junction_4	603.165555631288	NA	NA	NA	FALSE	0	NA	NA	A	non_coding	NA	NA	NA	NA	NA	NA	NA	25	CTAGTTGTGTATTAAATTTG	-5	True	NA	NA	False	NA	NA	NA	99950278	99948087	Fake_Experiment_ID
G1504.1	chr4	-	3152	9	FSM	ENSG00000138821.14	ENST00000356736.5	3152	9	-1	1	-1	-1	multi-exon	FALSE	canonical	3	130	junction_8	49.3931928508373	NA	NA	NA	FALSE	0	NA	NA	A	non_coding	NA	NA	NA	NA	NA	NA	NA	20	ATGTATTGTGTCATTTGTTA	-4	True	NA	NA	False	NA	NA	NA	102345483	102261666	Fake_Experiment_ID
G1505.1	chr4	-	3239	17	FSM	ENSG00000109323.11	ENST00000647097.2	4001	17	35	727	0	-2	multi-exon	TRUE	canonical	3	128	junction_11	19.4115582514645	NA	NA	NA	FALSE	0	NA	NA	A	non_coding	NA	NA	NA	NA	NA	NA	NA	30	ACAACTTGATATTTCATCTG	11	True	NA	NA	False	NA	NA	NA	102760933	102631496	Fake_Experiment_ID
G1506.1	chr4	-	2112	8	FSM	ENSG00000109332.20	ENST00000453744.7	3729	8	29	1588	0	5	multi-exon	FALSE	canonical	1	1098	junction_3	779.818084490196	NA	NA	NA	FALSE	0	NA	NA	A	non_coding	NA	NA	NA	NA	NA	NA	NA	20	TTTTGTTTGACAAGTGCTAT	-6	True	NA	NA	False	NA	NA	NA	102827522	102795970	Fake_Experiment_ID
G1507.1	chr4	+	1594	3	FSM	ENSG00000145354.12	ENST00000273986.10	5878	3	49	4235	-13	5	multi-exon	FALSE	canonical	3	953	junction_1	34	NA	NA	NA	FALSE	0	NA	NA	A	non_coding	NA	NA	NA	NA	NA	NA	NA	10	TTTTTGTGCTTTTTAATCCT	0	True	NA	NA	False	NA	NA	NA	102869040	102888572	Fake_Experiment_ID
G1508.1	chr4	-	1037	10	FSM	ENSG00000164039.15	ENST00000296424.9	2920	10	-3	1886	-3	-1	multi-exon	FALSE	canonical	3	303	junction_4	13.8225080356302	NA	NA	NA	FALSE	0	NA	NA	A	non_coding	NA	NA	NA	NA	NA	NA	NA	35	TAGCAGGAGAATAGTTTTTA	-12	True	NA	NA	False	NA	NA	NA	103099837	103079477	Fake_Experiment_ID
G1509.1	chr4	-	1123	12	FSM	ENSG00000138777.20	ENST00000341695.10	1665	12	54	488	6	0	multi-exon	TRUE	canonical	3	433	junction_6	47.3787273114516	NA	NA	NA	FALSE	0	NA	NA	C	non_coding	NA	NA	NA	NA	NA	NA	NA	15	TTACTCTCCTTTGGACATTT	3	True	NA	NA	False	NA	NA	NA	105474008	105369564	Fake_Experiment_ID
G1509.3	chr4	-	1036	11	FSM	ENSG00000138777.20	ENST00000348706.9	1414	11	56	322	6	0	multi-exon	FALSE	canonical	3	50	junction_6	149.888491886469	NA	NA	NA	FALSE	0	NA	NA	C	non_coding	NA	NA	NA	NA	NA	NA	NA	15	TTACTCTCCTTTGGACATTT	3	True	NA	NA	False	NA	NA	NA	105474008	105369564	Fake_Experiment_ID
G151.1	chr1	+	831	6	FSM	ENSG00000160050.16	ENST00000373602.10	880	6	49	0	0	0	multi-exon	FALSE	canonical	3	383	junction_3	13.5440023626696	NA	NA	NA	FALSE	0	NA	NA	A	non_coding	NA	NA	NA	NA	NA	NA	NA	0	GCGGCTCCGTGTCCTGCTTC	13	True	NA	NA	False	NA	NA	NA	32200643	32205387	Fake_Experiment_ID
G1510.1	chr4	-	1682	8	FSM	ENSG00000138785.15	ENST00000340139.10	1718	8	36	0	3	0	multi-exon	FALSE	canonical	3	79	junction_6	51.1097259005823	NA	NA	NA	FALSE	0	NA	NA	A	non_coding	NA	NA	NA	NA	NA	NA	NA	10	TTTCTATTGTTTCTTACCTT	24	True	NA	NA	False	NA	NA	NA	105708653	105682626	Fake_Experiment_ID
G1511.1	chr4	+	4280	12	FSM	ENSG00000138780.15	ENST00000515279.6	4304	12	25	-1	22	1	multi-exon	FALSE	canonical	3	89	junction_7	9.54502163520486	NA	NA	NA	FALSE	0	NA	NA	A	non_coding	NA	NA	NA	NA	NA	NA	NA	30	AAGATTTCTCCTAAGATTTT	10	True	NA	NA	False	NA	NA	NA	105708808	105847726	Fake_Experiment_ID
G1512.1	chr4	+	1088	7	FSM	ENSG00000164022.18	ENST00000672341.1	2773	7	0	1685	0	0	multi-exon	FALSE	canonical	3	563	junction_1	57.8467803771308	NA	NA	NA	FALSE	0	NA	NA	A	non_coding	NA	NA	NA	NA	NA	NA	NA	15	TATGAGTGGCTCATTTTTGC	4	True	NA	NA	False	NA	NA	NA	106316549	106347771	Fake_Experiment_ID
G1513.1	chr4	-	2489	12	FSM	ENSG00000138801.9	ENST00000265174.5	2513	12	24	0	3	0	multi-exon	FALSE	canonical	3	295	junction_6	37.1910413099581	NA	NA	NA	FALSE	0	NA	NA	A	non_coding	NA	NA	NA	NA	NA	NA	NA	25	TTTATGTGATCTATTTTATA	22	True	NA	NA	False	NA	NA	NA	107720210	107613665	Fake_Experiment_ID
G1514.1	chr4	+	1836	8	FSM	ENSG00000138796.18	ENST00000309522.8	1803	8	-29	-4	2	1	multi-exon	FALSE	canonical	3	291	junction_3	31.0338853644903	NA	NA	NA	FALSE	0	NA	NA	A	non_coding	NA	NA	NA	NA	NA	NA	NA	5	TTTCTCCTCTTCTTTGACCT	13	True	NA	NA	False	NA	NA	NA	107989859	108035175	Fake_Experiment_ID
G1515.1	chr4	+	820	6	NIC	ENSG00000109475.17	novel	560	6	NA	NA	1	0	combination_of_known_junctions	FALSE	canonical	3	611	junction_5	9519.59672675266	NA	NA	NA	FALSE	0	NA	NA	A	non_coding	NA	NA	NA	NA	NA	NA	NA	20	TCCAGTTCTCTATGTGACCA	2	True	NA	NA	False	NA	NA	NA	108620576	108630412	Fake_Experiment_ID
G1516.1	chr4	+	1030	4	FSM	ENSG00000198856.13	ENST00000361564.9	1062	4	32	0	-2	0	multi-exon	FALSE	canonical	3	2271	junction_3	102.882889193922	NA	NA	NA	FALSE	0	NA	NA	A	non_coding	NA	NA	NA	NA	NA	NA	NA	15	TACCTTTTATATTTGTTTTT	17	True	NA	NA	False	NA	NA	NA	108650630	108667820	Fake_Experiment_ID
G1517.1	chr4	+	4515	23	FSM	ENSG00000138802.11	ENST00000399100.6	3780	23	25	-760	23	-440	multi-exon	FALSE	canonical	3	62	junction_3	19.3055038613045	NA	NA	NA	FALSE	0	NA	NA	A	non_coding	NA	NA	NA	NA	NA	NA	NA	10	GTATGGTTTGGTGATTTTTT	-2	True	NA	NA	False	NA	NA	NA	109433837	109540456	Fake_Experiment_ID
G1518.1	chr4	+	1246	8	FSM	ENSG00000005059.16	ENST00000394650.7	2230	8	-19	1003	15	0	multi-exon	FALSE	canonical	3	211	junction_4	36.9920013417131	NA	NA	NA	FALSE	0	NA	NA	A	non_coding	NA	NA	NA	NA	NA	NA	NA	25	GTATTGTTTGAAGTTCTCAA	-34	True	NA	NA	False	NA	NA	NA	109560226	109687716	Fake_Experiment_ID
G1519.1	chr4	-	1618	7	FSM	ENSG00000138794.10	ENST00000265164.7	1634	7	15	1	-11	-1	multi-exon	FALSE	canonical	3	370	junction_2	32.9869502817234	NA	NA	NA	FALSE	0	NA	NA	A	non_coding	NA	NA	NA	NA	NA	NA	NA	25	ATATTTTATTACATTTTTCT	0	True	NA	NA	False	NA	NA	NA	109703430	109688628	Fake_Experiment_ID
G152.1	chr1	+	1426	11	FSM	ENSG00000084623.12	ENST00000677711.1	1700	11	279	-5	0	5	multi-exon	FALSE	canonical	3	1244	junction_1	168.711617857218	NA	NA	NA	FALSE	0	NA	NA	A	non_coding	NA	NA	NA	NA	NA	NA	NA	10	TGGTGTCTGTTTCATCATTT	3	True	NA	NA	False	NA	NA	NA	32222406	32231609	Fake_Experiment_ID
G1520.1	chr4	-	1240	4	FSM	ENSG00000123739.11	ENST00000243501.10	5219	4	49	3930	-47	-2	multi-exon	FALSE	canonical	3	398	junction_3	72.3202753190433	NA	NA	NA	FALSE	0	NA	NA	A	non_coding	NA	NA	NA	NA	NA	NA	NA	25	AAGGAACGGACTTTTTTTTT	26	True	NA	NA	False	NA	NA	NA	109730021	109713918	Fake_Experiment_ID
G1521.1	chr4	+	1252	7	FSM	ENSG00000109534.17	ENST00000226796.7	1015	7	-237	0	15	0	multi-exon	FALSE	canonical	3	246	junction_1	68.2481175971584	NA	NA	NA	FALSE	0	NA	NA	A	non_coding	NA	NA	NA	NA	NA	NA	NA	20	GTTATTTAGAGTGTGTTTAT	4	True	NA	NA	False	NA	NA	NA	109815524	109824737	Fake_Experiment_ID
G1522.1	chr4	+	2855	10	FSM	ENSG00000138660.12	ENST00000274000.10	5915	10	0	3060	0	373	multi-exon	FALSE	canonical	3	282	junction_6	18.9502272047359	NA	NA	NA	FALSE	0	NA	NA	A	non_coding	NA	NA	NA	NA	NA	NA	NA	35	GGTAATAAGTTATTTGACTA	-1	True	NA	NA	False	NA	NA	NA	112231786	112270050	Fake_Experiment_ID
G1523.1	chr4	+	2084	13	FSM	ENSG00000174720.16	ENST00000344442.10	2107	13	31	-8	-7	2	multi-exon	FALSE	canonical	3	151	junction_1	103.682307233845	NA	NA	NA	FALSE	0	NA	NA	A	non_coding	NA	NA	NA	NA	NA	NA	NA	10	TGTGTTGATTTTGTTTTTAT	15	True	NA	NA	False	NA	NA	NA	112637173	112657594	Fake_Experiment_ID
G1524.1	chr4	-	5633	18	FSM	ENSG00000145349.18	ENST00000394524.7	5294	18	-341	2	-48	-2	multi-exon	FALSE	canonical	3	37	junction_1	9.60932361542792	NA	NA	NA	FALSE	0	NA	NA	A	non_coding	NA	NA	NA	NA	NA	NA	NA	15	AACCTTTCATGGCTCTGTGG	0	True	NA	NA	False	NA	NA	NA	113761786	113451033	Fake_Experiment_ID
G1525.1	chr4	+	4074	6	FSM	ENSG00000174607.11	ENST00000310836.11	3733	6	-341	0	-304	0	multi-exon	FALSE	canonical	3	148	junction_1	37.2204245005346	NA	NA	NA	FALSE	0	NA	NA	A	non_coding	NA	NA	NA	NA	NA	NA	NA	40	GAAGTGTTGTTGGAATAAAA	17	True	NA	NA	False	NA	NA	NA	114598465	114678225	Fake_Experiment_ID
G1526.1	chr4	+	2651	11	FSM	ENSG00000145388.15	ENST00000388822.10	6642	11	11	3980	3	849	multi-exon	FALSE	canonical	2	141	junction_3	35.108403552426	NA	NA	NA	FALSE	0	NA	NA	A	non_coding	NA	NA	NA	NA	NA	NA	NA	15	TTTGAGAGTCTGTTTTCTAT	10	True	NA	NA	False	NA	NA	NA	118685402	118711450	Fake_Experiment_ID
G1527.1	chr4	-	4082	23	NNC	ENSG00000150961.15	novel	4018	23	NA	NA	-17	-1	at_least_one_novel_splicesite	TRUE	canonical	3	80	junction_18	67.173652474589	NA	NA	NA	FALSE	0	NA	NA	A	non_coding	NA	NA	NA	NA	NA	NA	NA	30	AGTAGGTAGATTTATTTATT	2471	False	NA	NA	False	NA	NA	NA	118836188	118722823	Fake_Experiment_ID
G1528.1	chr4	-	1395	5	FSM	ENSG00000164109.14	ENST00000296509.11	5227	5	21	3811	-6	3	multi-exon	FALSE	canonical	3	1216	junction_1	90.4499170812224	NA	NA	NA	FALSE	0	NA	NA	A	non_coding	NA	NA	NA	NA	NA	NA	NA	30	TTTGTCTTAAAACATTTTGA	-5	True	NA	NA	False	NA	NA	NA	120066827	120059433	Fake_Experiment_ID
G1529.1	chr4	-	1599	13	FSM	ENSG00000164111.15	ENST00000296511.10	1638	13	-12	51	0	30	multi-exon	FALSE	canonical	3	2233	junction_4	165.25256343616	NA	NA	NA	FALSE	0	NA	NA	A	non_coding	NA	NA	NA	NA	NA	NA	NA	15	TTATGTGTACATGTGTGTTT	-19	True	NA	NA	False	NA	NA	NA	121696992	121667996	Fake_Experiment_ID
G153.1	chr1	+	2087	13	FSM	ENSG00000182866.17	ENST00000619559.4	2099	13	10	2	0	0	multi-exon	TRUE	canonical	3	160	junction_5	18.2549460573171	NA	NA	NA	FALSE	0	NA	NA	A	non_coding	NA	NA	NA	NA	NA	NA	NA	15	GTACATCTCTTTGCTGTCCA	-1	True	NA	NA	False	NA	NA	NA	32274120	32286162	Fake_Experiment_ID
G1530.1	chr4	+	1622	13	FSM	ENSG00000123737.13	ENST00000379663.7	1529	13	21	-114	-5	2	multi-exon	FALSE	canonical	3	86	junction_10	185.869727377956	NA	NA	NA	FALSE	0	NA	NA	A	non_coding	NA	NA	NA	NA	NA	NA	NA	15	TCTCGTCTGTTAATTTGCAT	-16	True	NA	NA	False	NA	NA	NA	121801340	121817023	Fake_Experiment_ID
G1531.1	chr4	+	3257	3	NIC	ENSG00000164056.11	novel	2603	3	NA	NA	0	0	combination_of_known_junctions	FALSE	canonical	3	187	junction_2	1.5	NA	NA	NA	FALSE	0	NA	NA	A	non_coding	NA	NA	NA	NA	NA	NA	NA	20	AAACTGTCTCTCGATTTCTT	-14	True	NA	NA	False	NA	NA	NA	123396794	123403752	Fake_Experiment_ID
G1532.1	chr4	+	3665	16	FSM	ENSG00000142731.11	ENST00000270861.10	3838	16	20	153	4	4	multi-exon	FALSE	canonical	3	139	junction_5	27.9160646701262	NA	NA	NA	FALSE	0	NA	NA	A	non_coding	NA	NA	NA	NA	NA	NA	NA	20	CATTATCTTTTGATTCATTT	1	True	NA	NA	False	NA	NA	NA	127880912	127899071	Fake_Experiment_ID
G1533.1	chr4	-	4466	12	FSM	ENSG00000164073.11	ENST00000641686.2	4422	12	-45	1	-1	-1	multi-exon	FALSE	canonical	3	46	junction_1	12.4229858935924	NA	NA	NA	FALSE	0	NA	NA	A	non_coding	NA	NA	NA	NA	NA	NA	NA	35	ACCTTAAGCTTTAAAACTTT	2	True	NA	NA	False	NA	NA	NA	127965218	127917805	Fake_Experiment_ID
G1534.1	chr4	-	1858	3	FSM	ENSG00000164040.18	ENST00000296425.10	2769	3	9	902	9	468	multi-exon	FALSE	canonical	3	489	junction_2	38.5	NA	NA	NA	FALSE	0	NA	NA	A	non_coding	NA	NA	NA	NA	NA	NA	NA	40	AAAATAAGCTTGAGTTGGAC	-1	True	NA	NA	False	NA	NA	NA	128287804	128270143	Fake_Experiment_ID
G1535.1	chr4	+	1528	6	FSM	ENSG00000151470.13	ENST00000425929.6	5513	6	0	3985	0	2686	multi-exon	FALSE	canonical	3	39	junction_1	8.96660470858396	NA	NA	NA	FALSE	0	NA	NA	A	non_coding	NA	NA	NA	NA	NA	NA	NA	45	TAAGCTGTAAATTAAATGGA	11	True	NA	63	True	NA	NA	NA	129096151	129112652	Fake_Experiment_ID
G1536.2	chr4	-	3445	10	NIC	ENSG00000109381.20	novel	4012	10	NA	NA	-40	-8	combination_of_known_junctions	FALSE	canonical	3	74	junction_5	28.9320190860414	NA	NA	NA	FALSE	0	NA	NA	A	non_coding	NA	NA	NA	NA	NA	NA	NA	5	ATCTTCTGTTTTGGTCTCTG	648	False	NA	NA	False	NA	NA	NA	139177258	139057862	Fake_Experiment_ID
G1537.1	chr4	-	1224	4	FSM	ENSG00000137463.5	ENST00000398955.2	1224	4	0	0	0	0	multi-exon	FALSE	canonical	3	52	junction_1	7.54247233265651	NA	NA	NA	FALSE	0	NA	NA	A	non_coding	NA	NA	NA	NA	NA	NA	NA	5	TTGGTGCTTCTACTTTTTTC	-15	True	NA	NA	False	NA	NA	NA	139280225	139266164	Fake_Experiment_ID
G1538.1	chr4	+	4108	20	FSM	ENSG00000164134.13	ENST00000398947.1	6072	20	-83	2047	0	-2047	multi-exon	FALSE	canonical	3	68	junction_17	81.2631919825399	NA	NA	NA	FALSE	0	NA	NA	A	non_coding	NA	NA	NA	NA	NA	NA	NA	25	GTTGTGTGAATATTTCAACT	-10	True	NA	NA	False	NA	NA	NA	139301504	139389321	Fake_Experiment_ID
G1539.1	chr4	+	3837	2	FSM	ENSG00000172007.7	ENST00000305626.6	4248	2	-289	700	-289	39	multi-exon	FALSE	canonical	3	68	junction_1	0	NA	NA	NA	FALSE	0	NA	NA	A	non_coding	NA	NA	NA	NA	NA	NA	NA	35	AAAGAAATTGTGTTTTATTT	-6	True	NA	NA	False	NA	NA	NA	139453831	139475909	Fake_Experiment_ID
G1540.1	chr4	+	740	5	FSM	ENSG00000085871.9	ENST00000265498.6	740	5	0	0	0	0	multi-exon	FALSE	canonical	3	136	junction_3	4.94974746830583	NA	NA	NA	FALSE	0	NA	NA	A	non_coding	NA	NA	NA	NA	NA	NA	NA	20	TTTCTTGAAATGGCTTTGTA	-1	True	NA	NA	False	NA	NA	NA	139665818	139704243	Fake_Experiment_ID
G1541.1	chr4	+	4398	9	FSM	ENSG00000179387.10	ENST00000323570.8	4399	9	0	1	0	-1	multi-exon	TRUE	canonical	3	170	junction_1	24.1712639305436	NA	NA	NA	FALSE	0	NA	NA	A	non_coding	NA	NA	NA	NA	NA	NA	NA	15	TTGTAAGCCTTCCTGTTGAT	0	True	NA	NA	False	NA	NA	NA	140524167	140553769	Fake_Experiment_ID
G1543.1	chr4	-	855	5	FSM	ENSG00000164162.14	ENST00000507656.6	1444	5	7	582	0	0	multi-exon	FALSE	canonical	3	159	junction_4	47.8663503935698	NA	NA	NA	FALSE	0	NA	NA	A	non_coding	NA	NA	NA	NA	NA	NA	NA	30	TGGATTTGAAGCCAATCATT	15	True	NA	NA	False	NA	NA	NA	145098189	144995157	Fake_Experiment_ID
G1544.1	chr4	+	2408	18	FSM	ENSG00000164163.11	ENST00000296577.9	3887	18	3	1476	0	405	multi-exon	FALSE	canonical	3	660	junction_11	66.5011902487337	NA	NA	NA	FALSE	0	NA	NA	A	non_coding	NA	NA	NA	NA	NA	NA	NA	10	TATTGTTTGTTTTCAGTCTT	7	True	NA	NA	False	NA	NA	NA	145098313	145128048	Fake_Experiment_ID
G1545.1	chr4	-	7707	21	FSM	ENSG00000164164.17	ENST00000447906.8	7741	21	18	16	18	-16	multi-exon	FALSE	canonical	3	89	junction_13	23.4997872330794	NA	NA	NA	FALSE	0	NA	NA	A	non_coding	NA	NA	NA	NA	NA	NA	NA	20	AAATTTTGTCTCTTGATTCT	-22	True	NA	NA	False	NA	NA	NA	145180571	145133665	Fake_Experiment_ID
G1546.1	chr4	+	3002	7	FSM	ENSG00000170365.10	ENST00000302085.9	3002	7	0	0	0	0	multi-exon	FALSE	canonical	3	54	junction_1	14.8707393524629	NA	NA	NA	FALSE	0	NA	NA	A	non_coding	NA	NA	NA	NA	NA	NA	NA	15	TTTGTCATTTCCTTTATTCA	-4	True	NA	NA	False	NA	NA	NA	145481852	145559176	Fake_Experiment_ID
G1547.1	chr4	+	2653	10	FSM	ENSG00000164168.8	ENST00000296582.8	4164	10	21	1490	21	703	multi-exon	FALSE	canonical	3	262	junction_7	32.86335345031	NA	NA	NA	FALSE	0	NA	NA	A	non_coding	NA	NA	NA	NA	NA	NA	NA	10	CTTTTTTATGTCTCATTCTT	14	True	NA	NA	False	NA	NA	NA	147617417	147635231	Fake_Experiment_ID
G1548.1	chr4	-	2860	12	FSM	ENSG00000164169.13	ENST00000322396.7	3461	12	1	600	1	0	multi-exon	FALSE	canonical	3	81	junction_8	19.949108805878	NA	NA	NA	FALSE	0	NA	NA	A	non_coding	NA	NA	NA	NA	NA	NA	NA	50	AAATAAAAGGGTAGCATTAT	-20	True	NA	NA	False	NA	NA	NA	147684162	147638384	Fake_Experiment_ID
G1549.1	chr4	-	9922	57	FSM	ENSG00000198589.14	ENST00000651943.2	10148	57	0	226	0	0	multi-exon	FALSE	canonical	3	74	junction_54	41.1808325485019	NA	NA	NA	FALSE	0	NA	NA	A	non_coding	NA	NA	NA	NA	NA	NA	NA	20	AACTTTGATCTCTATTTCTC	-6	True	NA	NA	False	NA	NA	NA	151015284	150264660	Fake_Experiment_ID
G155.1	chr1	-	1545	2	FSM	ENSG00000175130.7	ENST00000329421.8	1546	2	0	1	0	-1	multi-exon	FALSE	canonical	3	12716	junction_1	0	NA	NA	NA	FALSE	0	NA	NA	A	non_coding	NA	NA	NA	NA	NA	NA	NA	20	AGTGGTGCTTTAATGAGTGG	-1	True	NA	NA	False	NA	NA	NA	32336233	32333839	Fake_Experiment_ID
G1550.1	chr4	+	865	6	FSM	ENSG00000145425.10	ENST00000274065.9	869	6	-1	5	-1	0	multi-exon	FALSE	canonical	3	18596	junction_4	658.964156840112	NA	NA	NA	FALSE	0	NA	NA	A	non_coding	NA	NA	NA	NA	NA	NA	NA	15	TGGTTTGCTTCTGAACATTC	16	True	NA	NA	False	NA	NA	NA	151099626	151104637	Fake_Experiment_ID
G1551.1	chr4	-	2024	13	FSM	ENSG00000059691.12	ENST00000263985.11	2369	13	0	345	0	0	multi-exon	FALSE	canonical	3	131	junction_5	16.4997895609476	NA	NA	NA	FALSE	0	NA	NA	A	non_coding	NA	NA	NA	NA	NA	NA	NA	35	CCCATTCTAAGAAAACTTTT	-10	True	NA	NA	False	NA	NA	NA	151761007	151670848	Fake_Experiment_ID
G1552.1	chr4	+	2950	9	FSM	ENSG00000164144.16	ENST00000451320.6	3424	9	29	445	-5	-445	multi-exon	TRUE	canonical	3	122	junction_1	71.5584332905633	NA	NA	NA	FALSE	0	NA	NA	A	non_coding	NA	NA	NA	NA	NA	NA	NA	10	TCGTTTCTCTGGACCTTCAT	-5	True	NA	NA	False	NA	NA	NA	152779965	152911912	Fake_Experiment_ID
G1553.1	chr4	+	6754	12	FSM	ENSG00000109654.16	ENST00000338700.10	6755	12	0	1	0	0	multi-exon	TRUE	canonical	3	65	junction_1	20.4620188367627	NA	NA	NA	FALSE	0	NA	NA	A	non_coding	NA	NA	NA	NA	NA	NA	NA	35	ATTTGCAGAGTGAATATTTA	-1	True	NA	NA	False	NA	NA	NA	153204442	153339316	Fake_Experiment_ID
G1554.1	chr4	+	874	8	FSM	ENSG00000121211.8	ENST00000240488.8	929	8	29	26	29	-3	multi-exon	TRUE	canonical	3	383	junction_1	18.4844115239776	NA	NA	NA	FALSE	0	NA	NA	A	non_coding	NA	NA	NA	NA	NA	NA	NA	35	GTCCAGGCAGATTTACAAAT	18	True	NA	NA	False	NA	NA	NA	153344716	153415092	Fake_Experiment_ID
G1555.1	chr4	+	5006	35	FSM	ENSG00000121210.16	ENST00000409959.8	5006	35	0	0	0	0	multi-exon	FALSE	canonical	3	109	junction_17	22.696374876309	NA	NA	NA	FALSE	0	NA	NA	A	non_coding	NA	NA	NA	NA	NA	NA	NA	0	TCTGGGTGCTCTGTTTTTTT	3	True	NA	NA	False	NA	NA	NA	153466359	153636711	Fake_Experiment_ID
G1556.1	chr4	-	1995	3	FSM	ENSG00000145423.5	ENST00000274063.5	1996	3	0	1	0	-1	multi-exon	FALSE	canonical	3	2725	junction_2	29.5	NA	NA	NA	FALSE	0	NA	NA	A	non_coding	NA	NA	NA	NA	NA	NA	NA	5	ATTCTTTGTCTTCTGTCTTG	-9	True	NA	NA	False	NA	NA	NA	153789083	153780591	Fake_Experiment_ID
G1557.1	chr4	-	1838	15	FSM	ENSG00000171566.12	ENST00000499023.7	3317	15	-26	1505	-26	11	multi-exon	TRUE	canonical	3	393	junction_4	45.240908433832	NA	NA	NA	FALSE	0	NA	NA	A	non_coding	NA	NA	NA	NA	NA	NA	NA	10	CCCCTGTGTTTTTATTTCTA	-18	True	NA	NA	False	NA	NA	NA	154550426	154536509	Fake_Experiment_ID
G1558.1	chr4	+	3202	14	FSM	ENSG00000061918.14	ENST00000264424.13	3382	14	0	180	0	-143	multi-exon	FALSE	canonical	2	50	junction_10	12.3465732016007	NA	NA	NA	FALSE	0	NA	NA	A	non_coding	NA	NA	NA	NA	NA	NA	NA	20	TTTTTCATTTTATTAATGCC	-25	True	NA	NA	False	NA	NA	NA	155759020	155807631	Fake_Experiment_ID
G1559.1	chr4	-	3359	2	FSM	ENSG00000205208.5	ENST00000379205.5	3366	2	5	2	5	-2	multi-exon	FALSE	canonical	3	438	junction_1	0	NA	NA	NA	FALSE	0	NA	NA	A	non_coding	NA	NA	NA	NA	NA	NA	NA	20	AATCTGTCTTTTGTTATAGG	-7	True	NA	NA	False	NA	NA	NA	158671882	158666676	Fake_Experiment_ID
G156.1	chr1	-	2444	13	FSM	ENSG00000134684.12	ENST00000373477.9	2443	13	-9	8	2	-3	multi-exon	FALSE	canonical	3	997	junction_4	77.8731161712579	NA	NA	NA	FALSE	0	NA	NA	A	non_coding	NA	NA	NA	NA	NA	NA	NA	25	AACAAGGGTGTCTGGATGTG	-17	True	NA	NA	False	NA	NA	NA	32817367	32775246	Fake_Experiment_ID
G1560.1	chr4	-	1823	10	FSM	ENSG00000171497.5	ENST00000307720.4	1830	10	0	7	0	-7	multi-exon	FALSE	canonical	3	467	junction_8	34.8056331470271	NA	NA	NA	FALSE	0	NA	NA	A	non_coding	NA	NA	NA	NA	NA	NA	NA	10	GTTTGTATATTGTTTCCTTC	-3	True	NA	NA	False	NA	NA	NA	158723396	158709133	Fake_Experiment_ID
G1561.1	chr4	-	1850	8	FSM	ENSG00000145414.9	ENST00000274054.3	1876	8	22	4	22	-4	multi-exon	FALSE	canonical	3	76	junction_2	23.8250425615826	NA	NA	NA	FALSE	0	NA	NA	A	non_coding	NA	NA	NA	NA	NA	NA	NA	35	AAAATTTTGAATTCATGCCT	11	True	NA	NA	False	NA	NA	NA	163166868	163128672	Fake_Experiment_ID
G1562.1	chr4	-	2757	3	FSM	ENSG00000164128.7	ENST00000296533.3	2762	3	0	5	0	-5	multi-exon	FALSE	canonical	3	82	junction_2	4	NA	NA	NA	FALSE	0	NA	NA	A	non_coding	NA	NA	NA	NA	NA	NA	NA	15	TCTGAGGAGTCTCTTTCAGT	-1	True	NA	NA	False	NA	NA	NA	163332596	163323966	Fake_Experiment_ID
G1563.1	chr4	-	2271	3	ISM	ENSG00000183439.9	ENST00000329314.6	1571	5	48	13840	48	88	5prime_fragment	FALSE	canonical	3	42	junction_1	12.5	NA	NA	NA	FALSE	0	NA	NA	A	non_coding	NA	NA	NA	NA	NA	NA	NA	20	CTGTATTTCTTATATACTTT	68	False	NA	NA	False	NA	NA	NA	164977609	164968285	Fake_Experiment_ID
G1564.1	chr4	+	3156	15	FSM	ENSG00000109466.14	ENST00000226725.11	3185	15	39	-10	39	1	multi-exon	FALSE	canonical	3	51	junction_2	12.3719976774413	NA	NA	NA	FALSE	0	NA	NA	A	non_coding	NA	NA	NA	NA	NA	NA	NA	15	AGTGTTCTTGATTTTTATCT	-23	True	NA	NA	False	NA	NA	NA	165207599	165323157	Fake_Experiment_ID
G1565.1	chr4	+	2188	6	FSM	ENSG00000052802.13	ENST00000261507.11	2227	6	39	0	-13	0	multi-exon	FALSE	canonical	3	1514	junction_4	50.9572369737607	NA	NA	NA	FALSE	0	NA	NA	A	non_coding	NA	NA	NA	NA	NA	NA	NA	5	GGATTGGTTTCTTTTCTTTT	3	True	NA	NA	False	NA	NA	NA	165327707	165343164	Fake_Experiment_ID
G1566.1	chr4	+	2270	9	FSM	ENSG00000109472.14	ENST00000402744.9	2582	9	71	241	71	-241	multi-exon	FALSE	canonical	3	111	junction_8	13.8873818626838	NA	NA	NA	FALSE	0	NA	NA	A	non_coding	NA	NA	NA	NA	NA	NA	NA	55	AAAAAAAAATCCCCAGTGCA	8	True	NA	NA	False	NA	NA	NA	165379078	165498306	Fake_Experiment_ID
G1567.1	chr4	+	4297	12	FSM	ENSG00000129116.19	ENST00000507735.6	4392	12	67	28	67	0	multi-exon	FALSE	canonical	3	70	junction_5	9.53462589245592	NA	NA	NA	FALSE	0	NA	NA	A	non_coding	NA	NA	NA	NA	NA	NA	NA	20	TAGTTGCAGTTTTGTGAAGC	-1	True	NA	NA	False	NA	NA	NA	168832094	168928417	Fake_Experiment_ID
G1568.1	chr4	-	1029	5	FSM	ENSG00000145439.12	ENST00000306193.8	3440	5	6	2405	1	-2405	multi-exon	FALSE	canonical	3	145	junction_1	60.8373857097755	NA	NA	NA	FALSE	0	NA	NA	A	non_coding	NA	NA	NA	NA	NA	NA	NA	30	CAATGTGTGACAAATTGTGG	14	True	NA	NA	False	NA	NA	NA	169010249	168989994	Fake_Experiment_ID
G1569.1	chr4	-	5152	12	FSM	ENSG00000154447.15	ENST00000284637.14	5120	12	-32	0	-32	0	multi-exon	FALSE	canonical	3	39	junction_6	10.3316891964912	NA	NA	NA	FALSE	0	NA	NA	A	non_coding	NA	NA	NA	NA	NA	NA	NA	10	TGTATGTCCCTTGTGTCAGT	-2	True	NA	NA	False	NA	NA	NA	169270988	169094258	Fake_Experiment_ID
G157.1	chr1	+	4263	7	FSM	ENSG00000116497.18	ENST00000373475.10	4220	7	-41	-2	20	2	multi-exon	TRUE	canonical	3	178	junction_3	47.4672401650748	NA	NA	NA	FALSE	0	NA	NA	A	non_coding	NA	NA	NA	NA	NA	NA	NA	10	TATGTACTGTGGCGGTCTGT	-5	True	NA	NA	False	NA	NA	NA	32817611	32858877	Fake_Experiment_ID
G1570.1	chr4	+	6092	13	FSM	ENSG00000109572.14	ENST00000513761.6	6635	13	0	543	0	-53	multi-exon	FALSE	canonical	3	91	junction_6	13.0647426304539	NA	NA	NA	FALSE	0	NA	NA	A	non_coding	NA	NA	NA	NA	NA	NA	NA	45	AAAAACGACTACTGTGATGA	15	True	NA	NA	False	NA	NA	NA	169620577	169723130	Fake_Experiment_ID
G1571.1	chr4	-	1154	8	FSM	ENSG00000056050.7	ENST00000393381.3	1216	8	62	0	22	0	multi-exon	FALSE	canonical	3	522	junction_4	58.4661073980962	NA	NA	NA	FALSE	0	NA	NA	A	non_coding	NA	NA	NA	NA	NA	NA	NA	15	TATAAGGTTCTTCTGCCTGG	30	True	NA	NA	False	NA	NA	NA	169757882	169729469	Fake_Experiment_ID
G1572.1	chr4	+	4281	12	NIC	ENSG00000109586.12	novel	4249	12	NA	NA	-32	0	combination_of_known_junctions	FALSE	canonical	3	94	junction_6	188.411454091989	NA	NA	NA	FALSE	0	NA	NA	A	non_coding	NA	NA	NA	NA	NA	NA	NA	0	TGGGTTTTTTTGGTGCTTGT	-7	True	NA	NA	False	NA	NA	NA	173168778	173323967	Fake_Experiment_ID
G1574.1	chr4	+	2352	10	FSM	ENSG00000109674.4	ENST00000264596.4	2363	10	0	11	0	-11	multi-exon	FALSE	canonical	3	58	junction_2	13.8804418757713	NA	NA	NA	FALSE	0	NA	NA	A	non_coding	NA	NA	NA	NA	NA	NA	NA	30	GATCTCCTTTATGAACAAGT	-1	True	NA	NA	False	NA	NA	NA	177309873	177362925	Fake_Experiment_ID
G1575.1	chr4	-	2044	9	FSM	ENSG00000038002.9	ENST00000264595.7	2037	9	-7	0	-7	0	multi-exon	FALSE	canonical	3	48	junction_7	5.34877322383367	NA	NA	NA	FALSE	0	NA	NA	A	non_coding	NA	NA	NA	NA	NA	NA	NA	20	CTTTAGAATTTCAGCTGTTT	-4	True	NA	NA	False	NA	NA	NA	177442444	177430773	Fake_Experiment_ID
G1576.1	chr4	+	8394	26	NIC	ENSG00000218336.9	novel	3394	15	NA	NA	57	-1896	combination_of_known_junctions	FALSE	canonical	3	61	junction_1	27.5579389650242	NA	NA	NA	FALSE	0	NA	NA	A	non_coding	NA	NA	NA	NA	NA	NA	NA	30	AACTGTGTGATTTTTTTAAA	26	True	NA	NA	False	NA	NA	NA	182449055	182801128	Fake_Experiment_ID
G1577.1	chr4	-	1897	6	FSM	ENSG00000129187.15	ENST00000357067.7	1931	6	34	0	0	0	multi-exon	FALSE	canonical	3	333	junction_5	72.6234122029528	NA	NA	NA	FALSE	0	NA	NA	A	non_coding	NA	NA	NA	NA	NA	NA	NA	35	CCCTACCAAAGCATGTACAT	19	True	NA	NA	False	NA	NA	NA	182917345	182890103	Fake_Experiment_ID
G1578.1	chr4	+	6733	23	FSM	ENSG00000151718.16	ENST00000403733.8	8862	23	-118	2247	-118	96	multi-exon	FALSE	canonical	3	284	junction_2	41.6178998362106	NA	NA	NA	FALSE	0	NA	NA	A	non_coding	NA	NA	NA	NA	NA	NA	NA	25	AATACTCTATTTCAGTGTCG	0	True	NA	NA	False	NA	NA	NA	183099138	183318530	Fake_Experiment_ID
G1579.1	chr4	+	2670	3	FSM	ENSG00000168564.6	ENST00000504169.2	3542	3	1	871	1	-5	multi-exon	FALSE	canonical	3	62	junction_2	26.5	NA	NA	NA	FALSE	0	NA	NA	A	non_coding	NA	NA	NA	NA	NA	NA	NA	20	AAGAAGTTGTGTTTTTTTTC	1	True	NA	NA	False	NA	NA	NA	183444636	183448193	Fake_Experiment_ID
G158.1	chr1	-	1041	6	FSM	ENSG00000121900.19	ENST00000373463.8	1030	6	-11	0	-11	0	multi-exon	FALSE	canonical	3	209	junction_5	16.0299719276111	NA	NA	NA	FALSE	0	NA	NA	A	non_coding	NA	NA	NA	NA	NA	NA	NA	15	CATTTGGCTGCATGCAGGGG	-32	True	NA	NA	False	NA	NA	NA	32901400	32894594	Fake_Experiment_ID
G1580.1	chr4	+	1438	2	FSM	ENSG00000168556.7	ENST00000302327.4	2458	2	-313	1333	-313	453	multi-exon	FALSE	canonical	3	243	junction_1	0	NA	NA	NA	FALSE	0	NA	NA	A	non_coding	NA	NA	NA	NA	NA	NA	NA	15	TCTGTGACCTTAATTTTCTG	NA	False	NA	NA	False	NA	NA	NA	183504744	183511096	Fake_Experiment_ID
G1581.1	chr4	+	4496	30	FSM	ENSG00000168538.16	ENST00000334690.11	4523	30	30	-3	0	1	multi-exon	TRUE	canonical	3	136	junction_19	13.8678149010865	NA	NA	NA	FALSE	0	NA	NA	A	non_coding	NA	NA	NA	NA	NA	NA	NA	5	TGCTTGTCTGTCTCTATCTT	13	True	NA	NA	False	NA	NA	NA	183659322	183713592	Fake_Experiment_ID
G1582.1	chr4	-	2635	8	FSM	ENSG00000164305.19	ENST00000308394.9	2645	8	3	7	3	-7	multi-exon	FALSE	canonical	3	56	junction_6	381.156510785643	NA	NA	NA	FALSE	0	NA	NA	A	non_coding	NA	NA	NA	NA	NA	NA	NA	40	AAAATTACCAATGTCTTTGA	1	True	NA	NA	False	NA	NA	NA	184649444	184627702	Fake_Experiment_ID
G1583.1	chr4	-	1570	13	FSM	ENSG00000151725.12	ENST00000281453.10	2494	13	7	917	7	0	multi-exon	FALSE	canonical	3	568	junction_3	65.5964091158113	NA	NA	NA	FALSE	0	NA	NA	A	non_coding	NA	NA	NA	NA	NA	NA	NA	30	GTTGATGTGAACATAATTTT	-7	True	NA	NA	False	NA	NA	NA	184734089	184695001	Fake_Experiment_ID
G1584.1	chr4	+	1306	4	FSM	ENSG00000151729.11	ENST00000281456.11	4415	4	0	3109	0	32	multi-exon	FALSE	canonical	3	1974	junction_3	44.7238440009602	NA	NA	NA	FALSE	0	NA	NA	A	non_coding	NA	NA	NA	NA	NA	NA	NA	20	CTTTCTATTTTATTGAACTC	0	True	NA	NA	False	NA	NA	NA	185143265	185147273	Fake_Experiment_ID
G1585.1	chr4	+	3767	19	FSM	ENSG00000109762.16	ENST00000652585.1	3766	19	5	-6	5	1	multi-exon	FALSE	canonical	3	69	junction_13	16.4763204570216	NA	NA	NA	FALSE	0	NA	NA	A	non_coding	NA	NA	NA	NA	NA	NA	NA	30	TGCTCTATGATATTTAAGAT	NA	False	NA	NA	False	NA	NA	NA	185209581	185363972	Fake_Experiment_ID
G1586.1	chr4	-	1588	12	FSM	ENSG00000109775.11	ENST00000264689.11	2361	12	-2	775	-2	3	multi-exon	FALSE	canonical	3	189	junction_3	25.530082725423	NA	NA	NA	FALSE	0	NA	NA	A	non_coding	NA	NA	NA	NA	NA	NA	NA	15	TCCTGGTTCTAGTTTGACGA	-1	True	NA	NA	False	NA	NA	NA	185425966	185400311	Fake_Experiment_ID
G1587.1	chr4	+	2664	4	NNC	ENSG00000179059.10	novel	2647	4	NA	NA	0	-2	at_least_one_novel_splicesite	FALSE	canonical	3	59	junction_3	127.272236651291	NA	NA	NA	FALSE	0	NA	NA	A	non_coding	NA	NA	NA	NA	NA	NA	NA	35	TCAGAAATATGCCAAGTCTG	-6	True	NA	NA	False	NA	NA	NA	187995770	188005043	Fake_Experiment_ID
G1588.1	chr4	-	2029	8	NIC	ENSG00000179046.9	novel	1998	8	NA	NA	-34	0	combination_of_known_junctions	FALSE	canonical	3	40	junction_7	56.5808073033784	NA	NA	NA	FALSE	0	NA	NA	A	non_coding	NA	NA	NA	NA	NA	NA	NA	30	GTAGGAGCCTGATTTAATAT	NA	False	NA	NA	False	NA	NA	NA	188109637	188091271	Fake_Experiment_ID
G1589.1	chr4	+	1005	9	FSM	ENSG00000109536.12	ENST00000226798.9	978	9	-27	0	-25	0	multi-exon	FALSE	canonical	3	297	junction_1	28.3890383775147	NA	NA	NA	FALSE	0	NA	NA	A	non_coding	NA	NA	NA	NA	NA	NA	NA	20	TGCTTTTACAGAGTTCTTGA	-61	True	NA	NA	False	NA	NA	NA	189940844	189963192	Fake_Experiment_ID
G159.1	chr1	-	2743	9	FSM	ENSG00000116514.17	ENST00000235150.5	2677	9	-68	2	-68	-2	multi-exon	FALSE	canonical	3	53	junction_7	7.99609279585974	NA	NA	NA	FALSE	0	NA	NA	A	non_coding	NA	NA	NA	NA	NA	NA	NA	20	AACTTACCTCATTTTCCTTG	12	True	NA	NA	False	NA	NA	NA	32964877	32936450	Fake_Experiment_ID
G1590.1	chr5	-	1189	3	FSM	ENSG00000164366.4	ENST00000296824.4	9283	3	5	8089	5	916	multi-exon	FALSE	canonical	3	230	junction_1	13	NA	NA	NA	FALSE	0	NA	NA	A	non_coding	NA	NA	NA	NA	NA	NA	NA	15	GTAATTTTCTGTCTGTTTCA	1	True	NA	NA	False	NA	NA	NA	218148	204956	Fake_Experiment_ID
G1591.1	chr5	+	2296	15	FSM	ENSG00000073578.17	ENST00000264932.11	2693	15	1	396	1	4	multi-exon	FALSE	canonical	3	723	junction_11	60.7581354257038	NA	NA	NA	FALSE	0	NA	NA	A	non_coding	NA	NA	NA	NA	NA	NA	NA	25	CTTTTATTTCCAAATCCATT	-1	True	NA	NA	False	NA	NA	NA	218320	256686	Fake_Experiment_ID
G1592.1	chr5	+	1109	6	FSM	ENSG00000249915.8	ENST00000264933.9	1110	6	0	1	0	0	multi-exon	FALSE	canonical	3	641	junction_4	118.102667201042	NA	NA	NA	FALSE	0	NA	NA	A	non_coding	NA	NA	NA	NA	NA	NA	NA	5	TGGTCTGCCTTCAGCTTTTC	-16	True	NA	NA	False	NA	NA	NA	271645	314973	Fake_Experiment_ID
G1593.1	chr5	+	2791	13	FSM	ENSG00000180104.16	ENST00000512944.6	2801	13	10	0	10	0	multi-exon	FALSE	canonical	3	124	junction_1	31.6530672552703	NA	NA	NA	FALSE	0	NA	NA	A	non_coding	NA	NA	NA	NA	NA	NA	NA	30	TGAAAACGCCATGCATTCTC	3	True	NA	NA	False	NA	NA	NA	443185	467290	Fake_Experiment_ID
G1594.1	chr5	+	2360	12	FSM	ENSG00000112877.8	ENST00000264935.6	2366	12	6	0	6	0	multi-exon	FALSE	canonical	3	118	junction_9	18.1312934357396	NA	NA	NA	FALSE	0	NA	NA	A	non_coding	NA	NA	NA	NA	NA	NA	NA	15	GTTAACTTTTTCAGTGGCTG	0	True	NA	NA	False	NA	NA	NA	612345	653553	Fake_Experiment_ID
G1595.1	chr5	-	4039	16	FSM	ENSG00000164362.21	ENST00000310581.10	4039	16	-7	7	-7	-7	multi-exon	FALSE	canonical	3	51	junction_15	17.2606167007117	NA	NA	NA	FALSE	0	NA	NA	A	non_coding	NA	NA	NA	NA	NA	NA	NA	50	AAAAAAATCTCATGTTTGAA	-18	True	NA	NA	False	NA	NA	NA	1295075	1253173	Fake_Experiment_ID
G1596.1	chr5	-	2414	17	FSM	ENSG00000049656.14	ENST00000320895.10	2492	17	70	8	70	-7	multi-exon	FALSE	canonical	3	992	junction_10	70.2298681117941	NA	NA	NA	FALSE	0	NA	NA	A	non_coding	NA	NA	NA	NA	NA	NA	NA	30	AAAGAGCCCTTTGCAAGCCT	18	True	NA	NA	False	NA	NA	NA	1345029	1317759	Fake_Experiment_ID
G1597.1	chr5	-	3924	14	FSM	ENSG00000153395.10	ENST00000283415.4	3945	14	19	2	19	0	multi-exon	FALSE	canonical	3	806	junction_9	61.4210418236147	NA	NA	NA	FALSE	0	NA	NA	A	non_coding	NA	NA	NA	NA	NA	NA	NA	15	AATGATGTTGTTTTGTGTGG	5	True	NA	NA	False	NA	NA	NA	1523941	1461428	Fake_Experiment_ID
G1598.1	chr5	-	598	2	FSM	ENSG00000171421.13	ENST00000508987.1	686	2	88	0	30	0	multi-exon	FALSE	canonical	3	460	junction_1	0	NA	NA	NA	FALSE	0	NA	NA	A	non_coding	NA	NA	NA	NA	NA	NA	NA	20	TAGCTTAGTTCATTCATTCT	1	True	NA	NA	False	NA	NA	NA	1799807	1798386	Fake_Experiment_ID
G1599.1	chr5	+	512	4	FSM	ENSG00000145494.12	ENST00000274137.10	518	4	6	0	-2	0	multi-exon	FALSE	canonical	3	2872	junction_2	127.844523630159	NA	NA	NA	FALSE	0	NA	NA	A	non_coding	NA	NA	NA	NA	NA	NA	NA	20	CAATTTGTAAGTTTGTTTCT	7	True	NA	NA	False	NA	NA	NA	1801412	1816048	Fake_Experiment_ID
G16.1	chr1	-	2634	19	FSM	ENSG00000157881.16	ENST00000378466.9	2641	19	0	7	0	-7	multi-exon	TRUE	canonical	3	152	junction_4	26.8022018627455	NA	NA	NA	FALSE	0	NA	NA	A	non_coding	NA	NA	NA	NA	NA	NA	NA	35	AAAAGAGGCCGGAGCCATCT	6	True	NA	NA	False	NA	NA	NA	2526596	2508543	Fake_Experiment_ID
G160.1	chr1	-	1687	8	FSM	ENSG00000004455.17	ENST00000467905.5	880	8	27	-834	0	198	multi-exon	FALSE	canonical	3	44	junction_2	573.886855093388	NA	NA	NA	FALSE	0	NA	NA	A	non_coding	NA	NA	NA	NA	NA	NA	NA	10	ATCCCCTGTTGTGGCATTTT	3	True	NA	NA	False	NA	NA	NA	33036859	33009920	Fake_Experiment_ID
G1600.1	chr5	-	2303	5	FSM	ENSG00000170561.13	ENST00000382611.10	2630	5	2	325	2	-5	multi-exon	FALSE	canonical	3	62	junction_1	31.8620071558588	NA	NA	NA	FALSE	0	NA	NA	A	non_coding	NA	NA	NA	NA	NA	NA	NA	30	AATAATATGATGTTTGGGGC	-1	True	NA	NA	False	NA	NA	NA	2751660	2746169	Fake_Experiment_ID
G1601.1	chr5	+	2059	4	FSM	ENSG00000170549.4	ENST00000302006.4	2080	4	21	0	21	0	multi-exon	FALSE	canonical	3	74	junction_1	7.31816613336672	NA	NA	NA	FALSE	0	NA	NA	A	non_coding	NA	NA	NA	NA	NA	NA	NA	0	CCCCCTCCCCGCTCCTGCTG	-2	True	NA	NA	False	NA	NA	NA	3595852	3601403	Fake_Experiment_ID
G1602.1	chr5	-	1027	4	FSM	ENSG00000133398.4	ENST00000255764.4	1101	4	22	52	22	-52	multi-exon	FALSE	canonical	3	418	junction_3	6.79869268479038	NA	NA	NA	FALSE	0	NA	NA	A	non_coding	NA	NA	NA	NA	NA	NA	NA	20	TTCCATGTAATTATTTTTGT	16	True	NA	NA	False	NA	NA	NA	6378525	6371925	Fake_Experiment_ID
G1603.1	chr5	-	3051	19	FSM	ENSG00000037474.15	ENST00000264670.11	3056	19	-3	8	-3	-6	multi-exon	FALSE	canonical	3	594	junction_17	70.6946136212776	NA	NA	NA	FALSE	0	NA	NA	A	non_coding	NA	NA	NA	NA	NA	NA	NA	45	AAAATATATACATGTGTGAT	-1	True	NA	NA	False	NA	NA	NA	6633047	6599246	Fake_Experiment_ID
G1604.1	chr5	+	2220	5	FSM	ENSG00000145545.12	ENST00000274192.7	7035	5	-11	4826	2	588	multi-exon	FALSE	canonical	3	126	junction_4	10.816653826392	NA	NA	NA	FALSE	0	NA	NA	A	non_coding	NA	NA	NA	NA	NA	NA	NA	40	AACAAGGTAGCTCAAATTCT	-15	True	NA	NA	False	NA	NA	NA	6633428	6669560	Fake_Experiment_ID
G1605.2	chr5	+	4402	25	FSM	ENSG00000078295.17	ENST00000338316.9	6645	25	-300	2543	-300	6	multi-exon	TRUE	canonical	3	325	junction_19	178.937353252162	NA	NA	NA	FALSE	0	NA	NA	A	non_coding	NA	NA	NA	NA	NA	NA	NA	10	GTGCCTGTATCTTTTATTTT	34	False	NA	NA	False	NA	NA	NA	7395837	7827538	Fake_Experiment_ID
G1606.1	chr5	-	2439	7	FSM	ENSG00000124279.12	ENST00000264669.10	2431	7	-8	0	-2	0	multi-exon	FALSE	canonical	3	50	junction_6	33.742488876127	NA	NA	NA	FALSE	0	NA	NA	A	non_coding	NA	NA	NA	NA	NA	NA	NA	15	TTTTGTCATAGTTATCTGCT	-12	True	NA	NA	False	NA	NA	NA	7869039	7859158	Fake_Experiment_ID
G1607.1	chr5	+	3194	15	FSM	ENSG00000124275.15	ENST00000440940.7	3245	15	46	5	0	-5	multi-exon	FALSE	canonical	3	106	junction_3	44.8833522157431	NA	NA	NA	FALSE	0	NA	NA	A	non_coding	NA	NA	NA	NA	NA	NA	NA	35	TGGCATAATCTTAAAACTTG	27	True	NA	NA	False	NA	NA	NA	7869193	7901108	Fake_Experiment_ID
G1608.1	chr5	+	1976	11	FSM	ENSG00000150753.12	ENST00000280326.9	3293	11	8	1309	8	2	multi-exon	FALSE	canonical	3	3992	junction_6	273.445863014967	NA	NA	NA	FALSE	0	NA	NA	A	non_coding	NA	NA	NA	NA	NA	NA	NA	5	GGGGTTTGGGTGGATTTTTT	-18	True	NA	NA	False	NA	NA	NA	10250287	10265080	Fake_Experiment_ID
G1609.1	chr5	-	2154	6	FSM	ENSG00000164237.9	ENST00000296658.4	3893	6	55	1684	-8	1187	multi-exon	FALSE	canonical	3	122	junction_1	21.5833268983259	NA	NA	NA	FALSE	0	NA	NA	A	non_coding	NA	NA	NA	NA	NA	NA	NA	25	TGAATTTGCAGCTTTTTTAA	26	True	NA	NA	False	NA	NA	NA	10307847	10279278	Fake_Experiment_ID
G161.1	chr1	-	896	3	FSM	ENSG00000243749.1	ENST00000373337.3	922	3	28	-2	28	2	multi-exon	FALSE	canonical	3	187	junction_1	18.5	NA	NA	NA	FALSE	0	NA	NA	A	non_coding	NA	NA	NA	NA	NA	NA	NA	10	TCATGTCTCTTTTGCCTCAT	-2	True	NA	NA	False	NA	NA	NA	34985325	34981532	Fake_Experiment_ID
G1610.1	chr5	+	3173	26	FSM	ENSG00000145495.16	ENST00000274140.10	9641	26	30	6438	9	-7	multi-exon	TRUE	canonical	3	115	junction_11	26.3529884453358	NA	NA	NA	FALSE	0	NA	NA	A	non_coding	NA	NA	NA	NA	NA	NA	NA	45	CATCTTTAAACAAAATGTAT	1	True	NA	NA	False	NA	NA	NA	10353724	10433950	Fake_Experiment_ID
G1611.1	chr5	-	2314	4	FSM	ENSG00000112977.16	ENST00000230895.11	2301	4	-38	25	-38	-25	multi-exon	FALSE	canonical	3	407	junction_3	28.7672653471886	NA	NA	NA	FALSE	0	NA	NA	A	non_coding	NA	NA	NA	NA	NA	NA	NA	30	AATAAAGCTCCTGCATTTCT	-71	True	NA	NA	False	NA	NA	NA	10761272	10679254	Fake_Experiment_ID
G1612.1	chr5	+	1955	8	FSM	ENSG00000145569.6	ENST00000274217.4	7040	8	0	5085	0	3725	multi-exon	FALSE	canonical	3	62	junction_2	10.9246024538887	NA	NA	NA	FALSE	0	NA	NA	A	non_coding	NA	NA	NA	NA	NA	NA	NA	25	TATTTAATGTGTGGAATCTC	-22	True	NA	NA	False	NA	NA	NA	14581791	14611095	Fake_Experiment_ID
G1613.1	chr5	+	6751	7	FSM	ENSG00000154124.5	ENST00000284274.5	7969	7	-27	1245	-27	-1245	multi-exon	FALSE	canonical	3	46	junction_1	7.49814791946799	NA	NA	NA	FALSE	0	NA	NA	A	non_coding	NA	NA	NA	NA	NA	NA	NA	15	AGAAGCCTGGCTCTGTTGCT	-16	True	NA	NA	False	NA	NA	NA	14664690	14698605	Fake_Experiment_ID
G1614.1	chr5	-	1707	6	FSM	ENSG00000173545.5	ENST00000308683.3	1707	6	0	0	0	0	multi-exon	FALSE	canonical	3	251	junction_5	33.7579620237952	NA	NA	NA	FALSE	0	NA	NA	A	non_coding	NA	NA	NA	NA	NA	NA	NA	15	TGAGTTTTCAGATGTCGTTT	0	True	NA	NA	False	NA	NA	NA	16465800	16451518	Fake_Experiment_ID
G1615.1	chr5	-	4727	36	FSM	ENSG00000113360.17	ENST00000344624.8	5416	36	30	659	-2	-6	multi-exon	FALSE	canonical	3	150	junction_30	70.4205211278528	NA	NA	NA	FALSE	0	NA	NA	A	non_coding	NA	NA	NA	NA	NA	NA	NA	30	ATTCTATGTGGAATAGATCC	20	True	NA	NA	False	NA	NA	NA	31532063	31401152	Fake_Experiment_ID
G1616.1	chr5	-	2643	4	FSM	ENSG00000113384.14	ENST00000265070.7	2678	4	33	2	16	-2	multi-exon	FALSE	canonical	3	823	junction_2	27.288581250528	NA	NA	NA	FALSE	0	NA	NA	A	non_coding	NA	NA	NA	NA	NA	NA	NA	40	AATCAGAGCAAGCATGTCAT	21	True	NA	NA	False	NA	NA	NA	32174286	32124717	Fake_Experiment_ID
G1617.1	chr5	-	5203	16	FSM	ENSG00000150712.11	ENST00000382142.8	5116	16	-89	2	-41	-2	multi-exon	FALSE	canonical	3	187	junction_1	16.3848168199166	NA	NA	NA	FALSE	0	NA	NA	A	non_coding	NA	NA	NA	NA	NA	NA	NA	20	AATACTGTACTTGGTGTGGT	NA	False	NA	NA	False	NA	NA	NA	32313028	32227008	Fake_Experiment_ID
G1618.1	chr5	-	4693	20	FSM	ENSG00000056097.16	ENST00000265069.13	4717	20	23	1	21	0	multi-exon	TRUE	canonical	3	527	junction_16	65.0767286318103	NA	NA	NA	FALSE	0	NA	NA	A	non_coding	NA	NA	NA	NA	NA	NA	NA	20	ATTGAGTACTGCATCTTGTT	-26	True	NA	NA	False	NA	NA	NA	32444717	32354350	Fake_Experiment_ID
G1619.1	chr5	+	689	5	FSM	ENSG00000113387.12	ENST00000265073.9	3449	5	14	2746	0	-9	multi-exon	FALSE	canonical	3	3687	junction_4	216.097778794693	NA	NA	NA	FALSE	0	NA	NA	A	non_coding	NA	NA	NA	NA	NA	NA	NA	5	CTGTTGTGGCCTTTTTTGAT	6	True	NA	NA	False	NA	NA	NA	32585570	32601333	Fake_Experiment_ID
G162.1	chr1	-	4246	16	NIC	ENSG00000163867.17	novel	5122	16	NA	NA	9	-817	combination_of_known_splicesites	TRUE	canonical	3	47	junction_15	18.9556206850516	NA	NA	NA	FALSE	0	NA	NA	A	non_coding	NA	NA	NA	NA	NA	NA	NA	15	TCCCTTTTTGTTGAGGAATT	21	True	NA	NA	False	NA	NA	NA	35031702	34986981	Fake_Experiment_ID
G1620.1	chr5	+	2649	19	FSM	ENSG00000113407.14	ENST00000265112.8	2672	19	28	-5	0	0	multi-exon	FALSE	canonical	3	1300	junction_9	158.384202354766	NA	NA	NA	FALSE	0	NA	NA	A	non_coding	NA	NA	NA	NA	NA	NA	NA	15	GTTTCAAGACTGCTCTGTCC	17	True	NA	NA	False	NA	NA	NA	33440992	33468091	Fake_Experiment_ID
G1621.1	chr5	-	1606	5	FSM	ENSG00000242110.8	ENST00000335606.11	4108	5	0	2502	0	17	multi-exon	FALSE	canonical	3	79	junction_4	5.11737237261468	NA	NA	NA	FALSE	0	NA	NA	A	non_coding	NA	NA	NA	NA	NA	NA	NA	15	GTGATTGGTTGCATCCAGGC	-5	True	NA	NA	False	NA	NA	NA	34008050	33988666	Fake_Experiment_ID
G1622.1	chr5	+	5079	18	FSM	ENSG00000039560.14	ENST00000265109.8	4986	18	-93	0	-93	0	multi-exon	FALSE	canonical	3	540	junction_10	95.4279017324899	NA	NA	NA	FALSE	0	NA	NA	C	non_coding	NA	NA	NA	NA	NA	NA	NA	5	TTTCTGGTGTTGATTTTTGG	-2	True	NA	NA	False	NA	NA	NA	34656234	34832612	Fake_Experiment_ID
G1622.2	chr5	+	4992	17	FSM	ENSG00000039560.14	ENST00000512629.5	2941	17	-204	-1847	-93	0	multi-exon	FALSE	canonical	3	122	junction_10	167.354309307379	NA	NA	NA	FALSE	0	NA	NA	C	non_coding	NA	NA	NA	NA	NA	NA	NA	5	TTTCTGGTGTTGATTTTTGG	-2	True	NA	NA	False	NA	NA	NA	34656234	34832612	Fake_Experiment_ID
G1623.1	chr5	+	1257	10	FSM	ENSG00000113460.13	ENST00000336767.6	1591	10	20	314	15	2	multi-exon	FALSE	canonical	3	1409	junction_9	71.1742775009187	NA	NA	NA	FALSE	0	NA	NA	A	non_coding	NA	NA	NA	NA	NA	NA	NA	15	TTTCTGATTTCTTTTTGAAG	9	True	NA	NA	False	NA	NA	NA	34915730	34925682	Fake_Experiment_ID
G1624.1	chr5	+	2137	13	FSM	ENSG00000168724.17	ENST00000382021.2	6208	13	-15	4086	-15	23	multi-exon	FALSE	canonical	3	85	junction_10	84.4352151389191	NA	NA	NA	FALSE	0	NA	NA	C	non_coding	NA	NA	NA	NA	NA	NA	NA	40	AAAACATTTCACTAGTGATT	-51	True	NA	NA	False	NA	NA	NA	34929577	34954878	Fake_Experiment_ID
G1624.2	chr5	+	1990	12	FSM	ENSG00000168724.17	ENST00000648817.1	6107	12	31	4086	-3	23	multi-exon	FALSE	canonical	3	234	junction_9	39.4549643882241	NA	NA	NA	FALSE	0	NA	NA	C	non_coding	NA	NA	NA	NA	NA	NA	NA	40	AAAACATTTCACTAGTGATT	-39	True	NA	NA	False	NA	NA	NA	34929589	34954878	Fake_Experiment_ID
G1625.1	chr5	-	2342	7	FSM	ENSG00000168671.10	ENST00000282507.8	2342	7	0	0	0	0	multi-exon	FALSE	canonical	3	121	junction_1	18.7238706824559	NA	NA	NA	FALSE	0	NA	NA	A	non_coding	NA	NA	NA	NA	NA	NA	NA	40	CTAAATGATTGGCCAAGAGA	13	True	NA	NA	False	NA	NA	NA	36066882	36035020	Fake_Experiment_ID
G1626.1	chr5	+	3445	10	FSM	ENSG00000145604.17	ENST00000274255.11	3715	10	0	270	0	8	multi-exon	FALSE	canonical	3	267	junction_9	93.4924569479957	NA	NA	NA	FALSE	0	NA	NA	A	non_coding	NA	NA	NA	NA	NA	NA	NA	5	TATTCCTTTTTTCTTTCTCT	-16	True	NA	NA	False	NA	NA	NA	36152110	36184049	Fake_Experiment_ID
G1627.1	chr5	-	3682	12	FSM	ENSG00000152620.13	ENST00000381937.9	4011	12	32	297	32	-1	multi-exon	FALSE	canonical	3	68	junction_11	15.249983064616	NA	NA	NA	FALSE	0	NA	NA	A	non_coding	NA	NA	NA	NA	NA	NA	NA	20	ACCTCTTCTTTTTAACATTT	20	True	NA	NA	False	NA	NA	NA	36241893	36192885	Fake_Experiment_ID
G1628.1	chr5	+	3925	10	FSM	ENSG00000079215.15	ENST00000265113.9	3919	10	0	-6	0	6	multi-exon	FALSE	canonical	3	101	junction_3	24.9270540716579	NA	NA	NA	FALSE	0	NA	NA	A	non_coding	NA	NA	NA	NA	NA	NA	NA	10	TGCACGTTGTTGTTATTCTT	-7	True	NA	NA	False	NA	NA	NA	36606605	36688340	Fake_Experiment_ID
G1629.1	chr5	+	2106	18	FSM	ENSG00000082068.9	ENST00000265107.9	2877	18	10	761	10	2	multi-exon	FALSE	canonical	3	164	junction_3	24.7646360205805	NA	NA	NA	FALSE	0	NA	NA	A	non_coding	NA	NA	NA	NA	NA	NA	NA	10	GGTTTTGTCCTTTGCATTAT	1	True	NA	NA	False	NA	NA	NA	37379327	37752674	Fake_Experiment_ID
G163.1	chr1	+	4155	10	FSM	ENSG00000197056.11	ENST00000359858.9	4161	10	6	0	0	0	multi-exon	FALSE	canonical	3	71	junction_1	17.641141588435	NA	NA	NA	FALSE	0	NA	NA	A	non_coding	NA	NA	NA	NA	NA	NA	NA	15	TGTTTTGATCTTTCCTAATC	-3	True	NA	NA	False	NA	NA	NA	35079390	35115859	Fake_Experiment_ID
G1630.1	chr5	-	2585	5	FSM	ENSG00000113638.14	ENST00000337702.5	5497	5	13	2899	0	661	multi-exon	FALSE	canonical	3	76	junction_1	10.6066017177982	NA	NA	NA	FALSE	0	NA	NA	A	non_coding	NA	NA	NA	NA	NA	NA	NA	25	TTTTGAAGATTTTCCTATTA	-18	True	NA	NA	False	NA	NA	NA	40755948	40714474	Fake_Experiment_ID
G1631.1	chr5	-	4630	9	FSM	ENSG00000132356.11	ENST00000397128.6	5088	9	13	445	4	-445	multi-exon	FALSE	canonical	3	105	junction_7	20.2017171299867	NA	NA	NA	FALSE	0	NA	NA	A	non_coding	NA	NA	NA	NA	NA	NA	NA	20	AATTTTTTTCTTGAGATGCT	-10	True	NA	NA	False	NA	NA	NA	40798185	40759823	Fake_Experiment_ID
G1632.1	chr5	-	3374	17	FSM	ENSG00000083720.13	ENST00000196371.10	3294	17	-80	0	-80	0	multi-exon	FALSE	canonical	3	156	junction_15	18.0077023451078	NA	NA	NA	FALSE	0	NA	NA	A	non_coding	NA	NA	NA	NA	NA	NA	NA	15	GATCAGTGTGACTGTCCTTT	266	False	NA	NA	False	NA	NA	NA	41870505	41730064	Fake_Experiment_ID
G1633.1	chr5	+	5245	6	FSM	ENSG00000205765.9	ENST00000381647.7	5246	6	0	1	0	-1	multi-exon	FALSE	canonical	3	162	junction_4	12.1720992437624	NA	NA	NA	FALSE	0	NA	NA	A	non_coding	NA	NA	NA	NA	NA	NA	NA	15	ACTTGTTGCTTGTTTTATAT	-5	True	NA	NA	False	NA	NA	NA	41904343	41921635	Fake_Experiment_ID
G1634.1	chr5	+	1421	9	FSM	ENSG00000198865.10	ENST00000361970.10	3493	9	0	2072	0	16	multi-exon	FALSE	canonical	3	203	junction_5	13.7335128426779	NA	NA	NA	FALSE	0	NA	NA	A	non_coding	NA	NA	NA	NA	NA	NA	NA	0	TGTCTTTGTTGTTCTTCCTC	-19	True	NA	NA	False	NA	NA	NA	42756817	42800367	Fake_Experiment_ID
G1635.1	chr5	+	3255	8	FSM	ENSG00000172262.12	ENST00000505606.6	3209	8	-48	2	8	0	multi-exon	FALSE	canonical	3	51	junction_1	39.3969852778051	NA	NA	NA	FALSE	0	NA	NA	C	non_coding	NA	NA	NA	NA	NA	NA	NA	20	TGTTCATGACTCTTTTTTAA	21	False	NA	NA	False	NA	NA	NA	43121547	43176322	Fake_Experiment_ID
G1635.2	chr5	+	3357	7	NIC	ENSG00000172262.12	novel	3209	8	NA	NA	8	0	intron_retention	FALSE	canonical	3	51	junction_1	39.9652626942727	NA	NA	NA	FALSE	0	NA	NA	C	non_coding	NA	NA	NA	NA	NA	NA	NA	20	TGTTCATGACTCTTTTTTAA	21	False	NA	NA	False	NA	NA	NA	43121547	43176322	Fake_Experiment_ID
G1636.1	chr5	-	3460	11	FSM	ENSG00000112972.15	ENST00000325110.11	5350	11	-35	1925	26	0	multi-exon	FALSE	canonical	3	113	junction_9	48.0217658983924	NA	NA	NA	FALSE	0	NA	NA	A	non_coding	NA	NA	NA	NA	NA	NA	NA	20	GATACTTGAGTATTCTTTTT	-1	True	NA	NA	False	NA	NA	NA	43313447	43289394	Fake_Experiment_ID
G1637.1	chr5	-	2300	3	FSM	ENSG00000151881.15	ENST00000397080.8	2736	3	6	430	-2	-430	multi-exon	FALSE	canonical	3	65	junction_2	5	NA	NA	NA	FALSE	0	NA	NA	A	non_coding	NA	NA	NA	NA	NA	NA	NA	40	AACAATTCCTGACTAAATTG	4	True	NA	NA	False	NA	NA	NA	43483859	43444681	Fake_Experiment_ID
G1638.1	chr5	-	2748	11	FSM	ENSG00000172239.14	ENST00000306846.8	2780	11	0	32	0	-32	multi-exon	FALSE	canonical	3	713	junction_10	182.12621996846	NA	NA	NA	FALSE	0	NA	NA	A	non_coding	NA	NA	NA	NA	NA	NA	NA	55	AAAATAAAGCTTAAATAGTT	-15	True	NA	NA	False	NA	NA	NA	43557077	43526298	Fake_Experiment_ID
G1639.1	chr5	+	4584	22	FSM	ENSG00000112992.18	ENST00000344920.9	6421	22	-3	1840	-3	70	multi-exon	TRUE	canonical	3	81	junction_1	18.2224849270373	NA	NA	NA	FALSE	0	NA	NA	A	non_coding	NA	NA	NA	NA	NA	NA	NA	30	TGAATACTCAGATTATTTGT	-29	True	NA	NA	False	NA	NA	NA	43603176	43705556	Fake_Experiment_ID
G164.2	chr1	+	7252	30	FSM	ENSG00000146463.12	ENST00000314607.11	7366	30	0	114	0	-114	multi-exon	TRUE	canonical	3	148	junction_1	44.1145412163618	NA	NA	NA	FALSE	0	NA	NA	A	non_coding	NA	NA	NA	NA	NA	NA	NA	5	TGGGTGAGTTCTTCTTCTTT	6	True	NA	NA	False	NA	NA	NA	35268708	35421944	Fake_Experiment_ID
G1640.1	chr5	+	1437	5	FSM	ENSG00000112996.11	ENST00000507110.6	1648	5	8	203	8	-203	multi-exon	FALSE	canonical	3	890	junction_3	42.1270400099509	NA	NA	NA	FALSE	0	NA	NA	A	non_coding	NA	NA	NA	NA	NA	NA	NA	20	TATTTCTTATGTCAACCTGT	7	True	NA	NA	False	NA	NA	NA	44808954	44815311	Fake_Experiment_ID
G1641.1	chr5	+	1643	2	ISM	ENSG00000152684.11	ENST00000274311.3	4371	3	12196	2002	12159	208	3prime_fragment	FALSE	canonical	3	153	junction_1	0	NA	NA	NA	FALSE	0	NA	NA	A	non_coding	NA	NA	NA	NA	NA	NA	NA	30	CTACCATCTTGATTAAATTG	11	True	NA	NA	False	NA	NA	NA	52800111	52802042	Fake_Experiment_ID
G1642.1	chr5	-	1340	7	FSM	ENSG00000164172.20	ENST00000450852.8	3705	7	-18	2383	2	5	multi-exon	FALSE	canonical	3	217	junction_3	11.6476034731041	NA	NA	NA	FALSE	0	NA	NA	A	non_coding	NA	NA	NA	NA	NA	NA	NA	15	GAGTATTTTCTTTTTTTTTA	-18	True	NA	NA	False	NA	NA	NA	53109775	53098061	Fake_Experiment_ID
G1643.1	chr5	+	2297	6	FSM	ENSG00000134363.12	ENST00000256759.8	2299	6	0	2	0	-2	multi-exon	FALSE	canonical	3	52	junction_4	10.4422219857653	NA	NA	NA	FALSE	0	NA	NA	A	non_coding	NA	NA	NA	NA	NA	NA	NA	25	AATGGTTTCAATTCCTGATG	1	True	NA	NA	False	NA	NA	NA	53480628	53487132	Fake_Experiment_ID
G1644.1	chr5	+	669	5	FSM	ENSG00000164258.12	ENST00000296684.10	669	5	0	0	0	0	multi-exon	FALSE	canonical	3	1110	junction_4	61.8465843842649	NA	NA	NA	FALSE	0	NA	NA	A	non_coding	NA	NA	NA	NA	NA	NA	NA	20	GATACATTTTGTGGTGTCTA	-7	True	NA	NA	False	NA	NA	NA	53560638	53683338	Fake_Experiment_ID
G1645.1	chr5	-	2453	5	FSM	ENSG00000185305.11	ENST00000504924.6	3328	5	36	839	36	3	multi-exon	FALSE	canonical	3	101	junction_2	11.0989864402116	NA	NA	NA	FALSE	0	NA	NA	A	non_coding	NA	NA	NA	NA	NA	NA	NA	15	GCTTTCCCTGCAAGTTCATT	-4	True	NA	NA	False	NA	NA	NA	54310537	53884780	Fake_Experiment_ID
G1646.1	chr5	+	3566	27	FSM	ENSG00000039123.16	ENST00000230640.10	3961	27	-203	598	-203	-4	multi-exon	FALSE	canonical	3	367	junction_10	64.7769956975286	NA	NA	NA	FALSE	0	NA	NA	A	non_coding	NA	NA	NA	NA	NA	NA	NA	10	TGTTTTGGTGGAAGGCTTGG	0	True	NA	NA	False	NA	NA	NA	55307785	55424981	Fake_Experiment_ID
G1647.1	chr5	-	1562	6	FSM	ENSG00000067113.17	ENST00000307259.9	1542	6	-23	3	-18	-3	multi-exon	FALSE	canonical	3	191	junction_5	60.6418997063911	NA	NA	NA	FALSE	0	NA	NA	A	non_coding	NA	NA	NA	NA	NA	NA	NA	35	AAATCCACACTTGCAGGCAT	23	True	NA	NA	False	NA	NA	NA	55534987	55424856	Fake_Experiment_ID
G1648.1	chr5	-	2523	16	FSM	ENSG00000177058.12	ENST00000396865.7	2522	16	-11	10	-2	0	multi-exon	TRUE	canonical	3	98	junction_14	22.7346040700563	NA	NA	NA	FALSE	0	NA	NA	C	non_coding	NA	NA	NA	NA	NA	NA	NA	10	TGTTGCTGTCTAACTCCTCT	-12	True	NA	NA	False	NA	NA	NA	55712335	55625857	Fake_Experiment_ID
G1648.2	chr5	-	2328	15	NIC	ENSG00000177058.12	novel	2522	16	NA	NA	-2	0	combination_of_known_splicesites	FALSE	canonical	3	45	junction_6	34.3764424558209	NA	NA	NA	FALSE	0	NA	NA	C	non_coding	NA	NA	NA	NA	NA	NA	NA	10	TGTTGCTGTCTAACTCCTCT	-12	True	NA	NA	False	NA	NA	NA	55712335	55625857	Fake_Experiment_ID
G1649.1	chr5	+	2901	13	NNC	ENSG00000062194.16	novel	2243	12	NA	NA	-92	44	at_least_one_novel_splicesite	FALSE	canonical	1	96	junction_4	311.362184155723	NA	NA	NA	TRUE	0	NA	NA	B	non_coding	NA	NA	NA	NA	NA	NA	NA	20	ACACTGTTTTGCTTGCAGAG	-5	True	NA	NA	False	NA	NA	NA	57173855	57263129	Fake_Experiment_ID
G1649.4	chr5	+	3017	14	NIC	ENSG00000062194.16	novel	4683	13	NA	NA	26	44	combination_of_known_junctions	FALSE	canonical	1	96	junction_4	325.52760996891	NA	NA	NA	FALSE	0	NA	NA	B	non_coding	NA	NA	NA	NA	NA	NA	NA	20	ACACTGTTTTGCTTGCAGAG	28	True	NA	NA	False	NA	NA	NA	57174084	57263129	Fake_Experiment_ID
G165.1	chr1	-	4804	21	FSM	ENSG00000142687.18	ENST00000325722.8	4777	21	-27	0	-25	0	multi-exon	TRUE	canonical	3	180	junction_20	31.115751638037	NA	NA	NA	FALSE	0	NA	NA	A	non_coding	NA	NA	NA	NA	NA	NA	NA	5	CACTCTGTCTGCTGGGTGTG	230	False	NA	NA	False	NA	NA	NA	35557430	35433491	Fake_Experiment_ID
G1650.1	chr5	-	2781	14	FSM	ENSG00000145632.15	ENST00000274289.8	2786	14	0	5	0	0	multi-exon	FALSE	canonical	3	90	junction_10	19.1919608416322	NA	NA	NA	FALSE	0	NA	NA	A	non_coding	NA	NA	NA	NA	NA	NA	NA	30	AGAAATAATGGTCTCCTGTC	-2	True	NA	NA	False	NA	NA	NA	58460086	58453986	Fake_Experiment_ID
G1651.1	chr5	+	1030	5	NIC	ENSG00000152932.8	novel	423	2	NA	NA	-49	-49	combination_of_known_junctions	FALSE	canonical	3	41	junction_1	28.9525473836069	NA	NA	NA	FALSE	0	NA	NA	A	non_coding	NA	NA	NA	NA	NA	NA	NA	20	CGTACGCATTCAATTCTTGG	-1	True	NA	NA	False	NA	NA	NA	58582171	58851478	Fake_Experiment_ID
G1652.1	chr5	-	2484	11	FSM	ENSG00000035499.13	ENST00000265036.10	2504	11	10	10	10	-10	multi-exon	FALSE	canonical	3	460	junction_9	31.4998412694413	NA	NA	NA	FALSE	0	NA	NA	A	non_coding	NA	NA	NA	NA	NA	NA	NA	35	AAAAATGCCATACCTCGTGT	-23	True	NA	NA	False	NA	NA	NA	60700156	60596921	Fake_Experiment_ID
G1653.1	chr5	+	660	4	FSM	ENSG00000164182.12	ENST00000296597.10	632	4	-28	0	0	0	multi-exon	FALSE	canonical	3	709	junction_2	29.0325487838889	NA	NA	NA	FALSE	0	NA	NA	A	non_coding	NA	NA	NA	NA	NA	NA	NA	20	TTTACCTTGTATTTTCTGAA	26	True	NA	NA	False	NA	NA	NA	60945176	61153026	Fake_Experiment_ID
G1654.1	chr5	+	3202	20	FSM	ENSG00000068796.19	ENST00000401507.7	2539	20	44	-707	0	0	multi-exon	FALSE	canonical	3	343	junction_5	38.9982597807643	NA	NA	NA	FALSE	0	NA	NA	A	non_coding	NA	NA	NA	NA	NA	NA	NA	35	GAAGAGTTTTATCTTAGGAA	-7	True	NA	NA	False	NA	NA	NA	62306205	62386383	Fake_Experiment_ID
G1655.1	chr5	-	1443	12	FSM	ENSG00000086189.11	ENST00000199320.9	2831	12	16	1372	4	-99	multi-exon	TRUE	canonical	3	469	junction_1	22.8545526867711	NA	NA	NA	FALSE	0	NA	NA	A	non_coding	NA	NA	NA	NA	NA	NA	NA	25	CTTCACTAGTCACACATTCC	5	True	NA	NA	False	NA	NA	NA	62403889	62388625	Fake_Experiment_ID
G1656.1	chr5	+	4351	30	FSM	ENSG00000086200.17	ENST00000325324.11	4365	30	13	1	13	-1	multi-exon	FALSE	canonical	3	192	junction_5	32.0724136077322	NA	NA	NA	FALSE	0	NA	NA	A	non_coding	NA	NA	NA	NA	NA	NA	NA	15	ACCTTGGACTGATTTGTCTG	3	True	NA	NA	False	NA	NA	NA	62412775	62628581	Fake_Experiment_ID
G1657.1	chr5	+	670	3	FSM	ENSG00000145642.12	ENST00000389074.6	772	3	7	95	7	5	multi-exon	FALSE	canonical	3	144	junction_1	28.5	NA	NA	NA	FALSE	0	NA	NA	A	non_coding	NA	NA	NA	NA	NA	NA	NA	35	TGTAATATTGCTTTTCAAAA	3	True	NA	NA	False	NA	NA	NA	64690509	64718095	Fake_Experiment_ID
G1658.1	chr5	-	627	5	FSM	ENSG00000153006.16	ENST00000513458.9	6878	5	130	6121	58	163	multi-exon	FALSE	canonical	3	280	junction_2	38.6353141568695	NA	NA	NA	FALSE	0	NA	NA	A	non_coding	NA	NA	NA	NA	NA	NA	NA	20	GACATTTTTCGTATTTGGGA	-1	True	NA	NA	False	NA	NA	NA	64768561	64724268	Fake_Experiment_ID
G1659.1	chr5	+	1894	14	FSM	ENSG00000153015.16	ENST00000381070.8	2065	14	10	161	-6	-2	multi-exon	FALSE	canonical	3	378	junction_6	57.7495101032014	NA	NA	NA	FALSE	0	NA	NA	A	non_coding	NA	NA	NA	NA	NA	NA	NA	25	CCATTGCAGACTGCAAGCCT	-4	True	NA	NA	False	NA	NA	NA	64768939	65018589	Fake_Experiment_ID
G166.1	chr1	-	822	6	FSM	ENSG00000126067.12	ENST00000373237.4	4426	6	7	3597	7	-504	multi-exon	FALSE	canonical	3	2500	junction_4	73.4558370723525	NA	NA	NA	FALSE	0	NA	NA	A	non_coding	NA	NA	NA	NA	NA	NA	NA	10	GCCCTCTGGTCCAGGTCTCA	14	True	NA	NA	False	NA	NA	NA	35641519	35603137	Fake_Experiment_ID
G1660.1	chr5	-	1731	11	FSM	ENSG00000123219.13	ENST00000396679.6	1731	11	0	0	0	0	multi-exon	TRUE	canonical	3	186	junction_9	52.7196358105782	NA	NA	NA	FALSE	0	NA	NA	A	non_coding	NA	NA	NA	NA	NA	NA	NA	25	GCTATTAGTGATGTGGGATA	-22	True	NA	NA	False	NA	NA	NA	65563168	65517765	Fake_Experiment_ID
G1661.1	chr5	+	2109	11	FSM	ENSG00000113593.12	ENST00000261308.10	2109	11	0	0	0	0	multi-exon	FALSE	canonical	3	319	junction_4	68.422876291486	NA	NA	NA	FALSE	0	NA	NA	A	non_coding	NA	NA	NA	NA	NA	NA	NA	15	CCTTTGACTTTTCTCGCAAT	7	True	NA	NA	False	NA	NA	NA	65563295	65587549	Fake_Experiment_ID
G1662.1	chr5	-	3849	11	FSM	ENSG00000113595.15	ENST00000231524.14	3863	11	13	1	0	-1	multi-exon	FALSE	canonical	3	44	junction_3	6.51152823843988	NA	NA	NA	FALSE	0	NA	NA	A	non_coding	NA	NA	NA	NA	NA	NA	NA	35	ATTTTTAAGAAGTCCCATCA	-3	True	NA	NA	False	NA	NA	NA	65624320	65589690	Fake_Experiment_ID
G1663.1	chr5	+	1695	12	FSM	ENSG00000113597.18	ENST00000505553.5	1410	12	-280	-5	-239	5	multi-exon	FALSE	canonical	3	62	junction_10	31.9454597195629	NA	NA	NA	FALSE	0	NA	NA	A	non_coding	NA	NA	NA	NA	NA	NA	NA	25	TTTTATCTTGTAATTTATAT	3	True	NA	NA	False	NA	NA	NA	65624764	65664771	Fake_Experiment_ID
G1664.1	chr5	+	4038	13	FSM	ENSG00000123213.23	ENST00000380985.10	8652	13	18	4596	18	1359	multi-exon	FALSE	canonical	3	752	junction_3	67.3384899015579	NA	NA	NA	FALSE	0	NA	NA	A	non_coding	NA	NA	NA	NA	NA	NA	NA	25	TGAACTCATATTTCTTTCAT	-3	True	NA	NA	False	NA	NA	NA	65722222	65824687	Fake_Experiment_ID
G1665.1	chr5	+	7204	25	FSM	ENSG00000112851.15	ENST00000380943.6	6410	25	-796	2	-796	-2	multi-exon	FALSE	canonical	3	52	junction_17	29.7692223147032	NA	NA	NA	FALSE	0	NA	NA	A	non_coding	NA	NA	NA	NA	NA	NA	NA	15	AAGTCTCGGTGTTCCCTTTA	3	True	NA	NA	False	NA	NA	NA	65925759	66080514	Fake_Experiment_ID
G1666.1	chr5	+	1544	9	FSM	ENSG00000134057.15	ENST00000256442.10	2029	9	0	485	0	60	multi-exon	FALSE	canonical	3	5625	junction_3	263.298280235553	NA	NA	NA	FALSE	0	NA	NA	C	non_coding	NA	NA	NA	NA	NA	NA	NA	15	TTTGAATGTGGTTACTTCCT	0	True	NA	NA	False	NA	NA	NA	69167149	69177760	Fake_Experiment_ID
G1666.2	chr5	+	1385	8	NIC	ENSG00000134057.15	novel	2029	9	NA	NA	0	60	combination_of_known_junctions	FALSE	canonical	3	684	junction_4	1854.57411360591	NA	NA	NA	FALSE	0	NA	NA	C	non_coding	NA	NA	NA	NA	NA	NA	NA	15	TTTGAATGTGGTTACTTCCT	0	True	NA	NA	False	NA	NA	NA	69167149	69177760	Fake_Experiment_ID
G1667.1	chr5	+	1372	9	FSM	ENSG00000153044.10	ENST00000283006.7	1354	9	-18	0	-9	0	multi-exon	TRUE	canonical	3	651	junction_3	105.753250541059	NA	NA	NA	FALSE	0	NA	NA	A	non_coding	NA	NA	NA	NA	NA	NA	NA	10	CTCTGTCTTATTTTTTTTTA	-6	True	NA	NA	False	NA	NA	NA	69189564	69210357	Fake_Experiment_ID
G1668.1	chr5	+	466	4	FSM	ENSG00000134056.12	ENST00000256441.5	1315	4	46	803	20	124	multi-exon	FALSE	canonical	3	952	junction_1	49.173163412577	NA	NA	NA	FALSE	0	NA	NA	A	non_coding	NA	NA	NA	NA	NA	NA	NA	25	TTTAGATGGACACTTGTATT	-11	True	NA	NA	False	NA	NA	NA	69217805	69229355	Fake_Experiment_ID
G1669.1	chr5	+	1264	12	FSM	ENSG00000134058.12	ENST00000256443.8	1426	12	57	105	-15	-13	multi-exon	FALSE	canonical	3	608	junction_4	38.8980443112462	NA	NA	NA	FALSE	0	NA	NA	A	non_coding	NA	NA	NA	NA	NA	NA	NA	45	TTAGAGTGCAAAAGTGAGAA	-2	True	NA	NA	False	NA	NA	NA	69234942	69277325	Fake_Experiment_ID
G167.1	chr1	-	2621	2	FSM	ENSG00000142686.8	ENST00000270815.5	2628	2	0	7	0	-7	multi-exon	FALSE	canonical	3	48	junction_1	0	NA	NA	NA	FALSE	0	NA	NA	A	non_coding	NA	NA	NA	NA	NA	NA	NA	40	AAAATTACATTTCTTGAGTA	-10	True	NA	NA	False	NA	NA	NA	35718884	35713883	Fake_Experiment_ID
G1670.1	chr5	-	861	5	FSM	ENSG00000085231.14	ENST00000380822.9	1626	5	23	742	6	0	multi-exon	FALSE	canonical	3	789	junction_1	540.634985456916	NA	NA	NA	FALSE	0	NA	NA	A	non_coding	NA	NA	NA	NA	NA	NA	NA	15	CAGAGTATTCCTTTTTTCTT	14	True	NA	NA	False	NA	NA	NA	69369497	69351725	Fake_Experiment_ID
G1670.2	chr5	-	1140	3	FSM	ENSG00000273841.5	ENST00000217893.10	1163	3	23	0	-7	0	multi-exon	FALSE	canonical	3	1499	junction_1	297	NA	NA	NA	FALSE	0	NA	NA	A	non_coding	NA	NA	NA	NA	NA	NA	NA	5	TTGTTGGTGCTTTGGCAGTT	14	True	NA	NA	False	NA	NA	NA	69369497	69364742	Fake_Experiment_ID
G1671.1	chr5	+	2953	18	FSM	ENSG00000152942.19	ENST00000354312.7	2943	18	-7	-3	0	3	multi-exon	FALSE	canonical	3	150	junction_1	28.764645735532	NA	NA	NA	FALSE	0	NA	NA	A	non_coding	NA	NA	NA	NA	NA	NA	NA	10	TGTTTCTCCTGTCTTTTAAC	-10	True	NA	NA	False	NA	NA	NA	69369817	69414804	Fake_Experiment_ID
G1672.1	chr5	+	4290	7	FSM	ENSG00000152939.17	ENST00000325631.10	4423	7	15	118	4	-118	multi-exon	FALSE	canonical	3	46	junction_1	32.7842272374317	NA	NA	NA	FALSE	0	NA	NA	A	non_coding	NA	NA	NA	NA	NA	NA	NA	0	CGTGTGTGTGTGTGCCCTTT	13	True	NA	NA	False	NA	NA	NA	69415130	69444212	Fake_Experiment_ID
G1673.1	chr5	+	4719	9	FSM	ENSG00000197822.12	ENST00000396442.7	6181	9	15	1447	4	1382	multi-exon	FALSE	canonical	3	263	junction_3	32.2674371464484	NA	NA	NA	FALSE	0	NA	NA	A	non_coding	NA	NA	NA	NA	NA	NA	NA	30	AATTTCGAGTGCATTTTAAG	6	True	NA	NA	False	NA	NA	NA	69492804	69556657	Fake_Experiment_ID
G1674.1	chr5	+	3666	17	FSM	ENSG00000131844.17	ENST00000340941.11	3624	17	-42	0	0	0	multi-exon	FALSE	canonical	2	156	junction_12	47.123466486985	NA	NA	NA	FALSE	0	NA	NA	C	non_coding	NA	NA	NA	NA	NA	NA	NA	20	TTTGTGTGTGATATTTAGTA	-6	True	NA	NA	False	NA	NA	NA	71587297	71658706	Fake_Experiment_ID
G1674.2	chr5	+	3552	16	FSM	ENSG00000131844.17	ENST00000683789.1	3574	16	22	0	0	0	multi-exon	FALSE	canonical	2	122	junction_6	62.6558855974441	NA	NA	NA	FALSE	0	NA	NA	C	non_coding	NA	NA	NA	NA	NA	NA	NA	20	TTTGTGTGTGATATTTAGTA	-6	True	NA	NA	False	NA	NA	NA	71587297	71658706	Fake_Experiment_ID
G1675.1	chr5	-	2628	11	FSM	ENSG00000113048.17	ENST00000261413.10	2770	11	16	126	-2	0	multi-exon	FALSE	canonical	3	625	junction_5	57.7317936669215	NA	NA	NA	FALSE	0	NA	NA	A	non_coding	NA	NA	NA	NA	NA	NA	NA	20	ATGTTAGTGTACTCTTTATC	10	True	NA	NA	False	NA	NA	NA	72320224	72219528	Fake_Experiment_ID
G1676.1	chr5	+	857	6	FSM	ENSG00000145741.16	ENST00000335895.12	897	6	40	0	-1	0	multi-exon	FALSE	canonical	3	5245	junction_1	333.444448146914	NA	NA	NA	FALSE	0	NA	NA	A	non_coding	NA	NA	NA	NA	NA	NA	NA	20	TACAGTTTTATTTTTTTATT	7	True	NA	NA	False	NA	NA	NA	73498447	73505495	Fake_Experiment_ID
G1677.1	chr5	-	2044	9	FSM	ENSG00000164331.10	ENST00000296785.8	2161	9	-28	145	0	-145	multi-exon	FALSE	canonical	3	97	junction_5	8.62318821550359	NA	NA	NA	FALSE	0	NA	NA	A	non_coding	NA	NA	NA	NA	NA	NA	NA	20	GTTTGCATACTACTTTTTTA	6	True	NA	NA	False	NA	NA	NA	73565667	73552334	Fake_Experiment_ID
G1678.1	chr5	+	2208	13	FSM	ENSG00000164338.10	ENST00000296792.9	5096	13	30	2858	0	8	multi-exon	FALSE	canonical	3	93	junction_9	10.4413041969542	NA	NA	NA	FALSE	0	NA	NA	A	non_coding	NA	NA	NA	NA	NA	NA	NA	15	GCCTCTTTCTTGACTTTAAT	15	True	NA	NA	False	NA	NA	NA	73565772	73580522	Fake_Experiment_ID
G1679.1	chr5	+	1812	14	FSM	ENSG00000049860.14	ENST00000261416.12	1812	14	0	0	0	0	multi-exon	FALSE	canonical	3	355	junction_8	47.1468811520642	NA	NA	NA	FALSE	0	NA	NA	A	non_coding	NA	NA	NA	NA	NA	NA	NA	15	CCTTTGACCCTCTATCTTAT	0	True	NA	NA	False	NA	NA	NA	74685232	74721288	Fake_Experiment_ID
G168.1	chr1	-	6374	25	FSM	ENSG00000092853.14	ENST00000318121.8	8512	25	-3	2141	-3	2028	multi-exon	FALSE	canonical	3	64	junction_15	17.2154948778387	NA	NA	NA	FALSE	0	NA	NA	A	non_coding	NA	NA	NA	NA	NA	NA	NA	20	AAGATTTGCTGTCCAGCTTG	-3	True	NA	NA	False	NA	NA	NA	35769981	35734252	Fake_Experiment_ID
G1680.1	chr5	-	2874	21	FSM	ENSG00000164347.18	ENST00000296805.8	2993	21	61	58	5	-6	multi-exon	FALSE	canonical	3	214	junction_11	24.3790894005498	NA	NA	NA	FALSE	0	NA	NA	A	non_coding	NA	NA	NA	NA	NA	NA	NA	50	AAAAAACAGTCTAATATCTT	8	True	NA	NA	False	NA	NA	NA	74767056	74721263	Fake_Experiment_ID
G1681.1	chr5	+	1029	6	FSM	ENSG00000164346.10	ENST00000610426.5	4337	6	-1	3309	0	0	multi-exon	FALSE	canonical	3	463	junction_5	17.5840837122666	NA	NA	NA	FALSE	0	NA	NA	A	non_coding	NA	NA	NA	NA	NA	NA	NA	25	GTGGTCCAGTTTTATAAATG	-2	True	NA	NA	False	NA	NA	NA	74767247	74776804	Fake_Experiment_ID
G1682.1	chr5	+	4354	19	FSM	ENSG00000113161.17	ENST00000343975.9	3681	19	5	-678	5	0	multi-exon	TRUE	canonical	3	69	junction_12	155.639630057529	NA	NA	NA	FALSE	0	NA	NA	C	non_coding	NA	NA	NA	NA	NA	NA	NA	35	TAAGTGTAAGCAGTAACCTT	1	True	NA	NA	False	NA	NA	NA	75337236	75362101	Fake_Experiment_ID
G1682.2	chr5	+	4508	20	FSM	ENSG00000113161.17	ENST00000287936.9	4530	20	22	0	-4	0	multi-exon	FALSE	canonical	3	557	junction_7	59.6894548888725	NA	NA	NA	FALSE	0	NA	NA	C	non_coding	NA	NA	NA	NA	NA	NA	NA	35	TAAGTGTAAGCAGTAACCTT	6	True	NA	NA	False	NA	NA	NA	75337241	75362101	Fake_Experiment_ID
G1683.1	chr5	-	5350	17	FSM	ENSG00000113163.19	ENST00000645483.1	3154	17	-34	-2162	-29	12	multi-exon	FALSE	canonical	3	86	junction_1	12.9721757523555	NA	NA	NA	FALSE	0	NA	NA	A	non_coding	NA	NA	NA	NA	NA	NA	NA	25	AAATATGCTGGCTTGATTTG	350	False	NA	NA	False	NA	NA	NA	75511667	75371107	Fake_Experiment_ID
G1684.1	chr5	-	2111	12	FSM	ENSG00000152359.15	ENST00000428202.7	2185	12	0	74	0	4	multi-exon	FALSE	canonical	3	71	junction_7	9.03985665065895	NA	NA	NA	FALSE	0	NA	NA	A	non_coding	NA	NA	NA	NA	NA	NA	NA	20	CTGGACTTTATTTCTTTAAT	-27	True	NA	NA	False	NA	NA	NA	75717437	75674197	Fake_Experiment_ID
G1685.1	chr5	+	5820	36	FSM	ENSG00000145703.16	ENST00000274364.11	5808	36	-12	0	-12	0	multi-exon	FALSE	canonical	3	245	junction_12	46.2922041305586	NA	NA	NA	FALSE	0	NA	NA	A	non_coding	NA	NA	NA	NA	NA	NA	NA	10	TTTGGCTTTTAAGTTGTCTT	-7	True	NA	NA	False	NA	NA	NA	76403272	76708132	Fake_Experiment_ID
G1686.1	chr5	+	3717	2	FSM	ENSG00000181104.7	ENST00000319211.5	3727	2	9	1	9	-1	multi-exon	FALSE	canonical	3	82	junction_1	0	NA	NA	NA	FALSE	0	NA	NA	A	non_coding	NA	NA	NA	NA	NA	NA	NA	35	ATCTCTTTGGAACAAATTAG	-3	True	NA	NA	False	NA	NA	NA	76716134	76735769	Fake_Experiment_ID
G1687.1	chr5	+	2833	2	FSM	ENSG00000164251.5	ENST00000296677.5	2861	2	27	1	27	-1	multi-exon	FALSE	canonical	3	188	junction_1	0	NA	NA	NA	FALSE	0	NA	NA	A	non_coding	NA	NA	NA	NA	NA	NA	NA	10	ATTTCTGAGTTGTGCGTTTG	-1	True	NA	NA	False	NA	NA	NA	76819056	76835314	Fake_Experiment_ID
G1688.1	chr5	+	3349	14	FSM	ENSG00000164252.13	ENST00000312916.12	4490	14	3	1138	-3	-1138	multi-exon	FALSE	canonical	3	113	junction_12	12.2169733514411	NA	NA	NA	FALSE	0	NA	NA	A	non_coding	NA	NA	NA	NA	NA	NA	NA	20	GAGTGATTTTTTGAACCGGT	-12	True	NA	NA	False	NA	NA	NA	77030406	77064096	Fake_Experiment_ID
G1689.1	chr5	-	557	4	FSM	ENSG00000171530.15	ENST00000380377.9	661	4	29	75	8	0	multi-exon	FALSE	canonical	3	2402	junction_3	12.3917535302941	NA	NA	NA	FALSE	0	NA	NA	A	non_coding	NA	NA	NA	NA	NA	NA	NA	20	TTGTTTATTTTATACTTTAC	-16	True	NA	NA	False	NA	NA	NA	77776310	77691240	Fake_Experiment_ID
G1690.1	chr5	-	4047	27	FSM	ENSG00000132842.14	ENST00000255194.11	3980	27	-70	3	-70	-3	multi-exon	FALSE	canonical	3	164	junction_16	24.0578998330839	NA	NA	NA	FALSE	0	NA	NA	A	non_coding	NA	NA	NA	NA	NA	NA	NA	15	ATATTTGTCTTTGCATTTTT	NA	False	NA	NA	False	NA	NA	NA	78294768	78002328	Fake_Experiment_ID
G1691.1	chr5	+	2592	9	FSM	ENSG00000085365.18	ENST00000621999.5	6143	9	-33	3584	-27	326	multi-exon	FALSE	canonical	3	255	junction_4	41.3513905449381	NA	NA	NA	FALSE	0	NA	NA	A	non_coding	NA	NA	NA	NA	NA	NA	NA	45	TAGTTACAGAAAAAGTTTTA	4	True	NA	NA	False	NA	NA	NA	78360583	78477155	Fake_Experiment_ID
G1692.1	chr5	-	5098	5	FSM	ENSG00000145685.14	ENST00000380345.7	4977	5	-122	1	1	-1	multi-exon	FALSE	canonical	3	161	junction_1	8.04285397107271	NA	NA	NA	FALSE	0	NA	NA	A	non_coding	NA	NA	NA	NA	NA	NA	NA	20	ATTCTTATTCTTTCAAGTCT	-5	True	NA	NA	False	NA	NA	NA	78648894	78485230	Fake_Experiment_ID
G1693.1	chr5	-	4967	8	FSM	ENSG00000113273.17	ENST00000264914.10	4852	8	-122	7	-122	-7	multi-exon	FALSE	canonical	3	57	junction_2	10.6866309767229	NA	NA	NA	FALSE	0	NA	NA	A	non_coding	NA	NA	NA	NA	NA	NA	NA	50	AAAAAAAGTGTCAATCATTG	9	True	NA	NA	False	NA	NA	NA	78985432	78777215	Fake_Experiment_ID
G1694.1	chr5	-	5158	9	FSM	ENSG00000152413.15	ENST00000334082.11	5798	9	1	639	1	-639	multi-exon	FALSE	canonical	3	118	junction_8	20.5289429830179	NA	NA	NA	FALSE	0	NA	NA	A	non_coding	NA	NA	NA	NA	NA	NA	NA	30	AAATACATTTGTTCTCTGGA	2	True	NA	NA	False	NA	NA	NA	79514133	79373274	Fake_Experiment_ID
G1695.1	chr5	+	3145	22	FSM	ENSG00000113296.14	ENST00000350881.6	3222	22	72	5	72	0	multi-exon	FALSE	canonical	3	54	junction_8	14.6405147177896	NA	NA	NA	FALSE	0	NA	NA	A	non_coding	NA	NA	NA	NA	NA	NA	NA	35	AAAAACCGTGTTGCTCAGAC	23	False	NA	NA	False	NA	NA	NA	80035419	80083282	Fake_Experiment_ID
G1696.1	chr5	+	5429	18	FSM	ENSG00000039319.17	ENST00000338008.9	6773	18	36	1308	-6	731	multi-exon	FALSE	canonical	3	53	junction_4	12.0092236754587	NA	NA	NA	FALSE	0	NA	NA	A	non_coding	NA	NA	NA	NA	NA	NA	NA	10	TGCTTCAGGACTTTTTGCTT	-12	True	NA	NA	False	NA	NA	NA	80408048	80478042	Fake_Experiment_ID
G1697.1	chr5	+	1391	6	FSM	ENSG00000131732.12	ENST00000407610.8	1580	6	29	160	-7	-17	multi-exon	FALSE	canonical	3	107	junction_1	41.3685871163133	NA	NA	NA	FALSE	0	NA	NA	A	non_coding	NA	NA	NA	NA	NA	NA	NA	35	GCAATAGAAATATTTTTGTG	1	True	NA	NA	False	NA	NA	NA	81301615	81313137	Fake_Experiment_ID
G1698.1	chr5	-	1707	17	FSM	ENSG00000145687.16	ENST00000320672.8	8780	17	162	6911	6	4	multi-exon	TRUE	canonical	3	113	junction_14	19.4357917255768	NA	NA	NA	FALSE	0	NA	NA	A	non_coding	NA	NA	NA	NA	NA	NA	NA	20	TTGCGTCTGATGCAAGTTAT	2	True	NA	NA	False	NA	NA	NA	81751091	81419931	Fake_Experiment_ID
G1699.1	chr5	+	1438	8	FSM	ENSG00000152348.16	ENST00000282185.8	3029	8	252	1339	14	2	multi-exon	FALSE	canonical	3	97	junction_5	10.4705612581764	NA	NA	NA	FALSE	0	NA	NA	A	non_coding	NA	NA	NA	NA	NA	NA	NA	35	GGTGTTATAAACATGACCTA	10	True	NA	NA	False	NA	NA	NA	81972274	82254794	Fake_Experiment_ID
G17.1	chr1	+	2727	7	FSM	ENSG00000157870.17	ENST00000419916.8	2747	7	21	-1	0	0	multi-exon	FALSE	canonical	3	161	junction_5	87.3296754959173	NA	NA	NA	FALSE	0	NA	NA	A	non_coding	NA	NA	NA	NA	NA	NA	NA	0	TTTTTGTGCTTTCTTCTTTT	-10	True	NA	NA	False	NA	NA	NA	2586797	2591469	Fake_Experiment_ID
G170.1	chr1	+	1646	6	FSM	ENSG00000116863.11	ENST00000373178.5	1651	6	5	0	5	0	multi-exon	FALSE	canonical	3	289	junction_4	29.886451780029	NA	NA	NA	FALSE	0	NA	NA	A	non_coding	NA	NA	NA	NA	NA	NA	NA	5	CCACTGTTTCTTGTTTCTCC	3	True	NA	NA	False	NA	NA	NA	36088896	36093932	Fake_Experiment_ID
G1700.1	chr5	+	1556	8	FSM	ENSG00000152422.16	ENST00000396027.9	1602	8	46	0	0	0	multi-exon	FALSE	canonical	3	120	junction_7	17.7430641809867	NA	NA	NA	FALSE	0	NA	NA	A	non_coding	NA	NA	NA	NA	NA	NA	NA	30	GATTTTGTGTTTTTAATAAA	0	True	NA	NA	False	NA	NA	NA	83077592	83353760	Fake_Experiment_ID
G1701.1	chr5	+	12547	15	FSM	ENSG00000038427.16	ENST00000265077.8	12345	15	-206	4	-80	-4	multi-exon	FALSE	canonical	3	45	junction_6	240.252598788213	NA	NA	NA	FALSE	0	NA	NA	A	non_coding	NA	NA	NA	NA	NA	NA	NA	15	TACACTGTGACTGGTCTGGT	0	True	NA	NA	False	NA	NA	NA	83471537	83582298	Fake_Experiment_ID
G1702.1	chr5	-	1310	5	FSM	ENSG00000145681.11	ENST00000274341.9	4849	5	0	3539	0	3019	multi-exon	FALSE	canonical	3	65	junction_2	4.08503365959205	NA	NA	NA	FALSE	0	NA	NA	A	non_coding	NA	NA	NA	NA	NA	NA	NA	20	TTTGTTTTTTGTAAAGCTAT	0	True	NA	NA	False	NA	NA	NA	83720855	83641343	Fake_Experiment_ID
G1703.1	chr5	-	4309	11	FSM	ENSG00000164176.13	ENST00000296591.10	4814	11	461	44	-33	2	multi-exon	FALSE	canonical	3	145	junction_9	50.7406148957618	NA	NA	NA	FALSE	0	NA	NA	A	non_coding	NA	NA	NA	NA	NA	NA	NA	20	GGATTCTTTTGAAGCAGTTG	-5	True	NA	NA	False	NA	NA	NA	84384419	83940597	Fake_Experiment_ID
G1704.1	chr5	-	1227	9	FSM	ENSG00000134480.16	ENST00000256897.9	1280	9	53	0	-6	0	multi-exon	FALSE	canonical	3	363	junction_5	32.2053955106904	NA	NA	NA	FALSE	0	NA	NA	A	non_coding	NA	NA	NA	NA	NA	NA	NA	25	GCTAGAATAGCACCTGTTTT	24	True	NA	NA	False	NA	NA	NA	87412877	87394273	Fake_Experiment_ID
G1705.1	chr5	-	953	5	FSM	ENSG00000153140.9	ENST00000283122.8	2406	5	-1	1454	0	-1	multi-exon	FALSE	canonical	3	575	junction_1	55.6164319243872	NA	NA	NA	FALSE	0	NA	NA	A	non_coding	NA	NA	NA	NA	NA	NA	NA	20	GTTTGGTAAATTTGTTTTTA	-1	True	NA	NA	False	NA	NA	NA	90409757	90393710	Fake_Experiment_ID
G1706.1	chr5	+	3254	8	FSM	ENSG00000113356.13	ENST00000651687.1	3290	8	25	11	0	-7	multi-exon	FALSE	canonical	3	403	junction_1	79.1650304163166	NA	NA	NA	FALSE	0	NA	NA	A	non_coding	NA	NA	NA	NA	NA	NA	NA	50	AAACAACAAAACTCTGGTTA	-6	True	NA	NA	False	NA	NA	NA	90474888	90514546	Fake_Experiment_ID
G1707.1	chr5	-	4249	3	FSM	ENSG00000176018.13	ENST00000315948.11	4262	3	9	4	9	-4	multi-exon	FALSE	canonical	3	260	junction_2	5	NA	NA	NA	FALSE	0	NA	NA	A	non_coding	NA	NA	NA	NA	NA	NA	NA	45	AAAATGGAAGCCAGTGAATT	-17	True	NA	NA	False	NA	NA	NA	90529575	90515629	Fake_Experiment_ID
G1708.1	chr5	-	4216	10	FSM	ENSG00000284336.1_ENSG00000113391.19	ENST00000509163.5	1369	10	8	-2855	-5	-349	multi-exon	FALSE	canonical	3	41	junction_9	11.3409560421782	NA	NA	NA	FALSE	0	NA	NA	A	non_coding	NA	NA	NA	NA	NA	NA	NA	35	AACAACAGCGGTGTTATTAT	-14	True	NA	NA	False	NA	NA	NA	94111668	93618073	Fake_Experiment_ID
G1709.1	chr5	+	3820	21	FSM	ENSG00000133302.13	ENST00000265140.10	5583	21	10	1753	1	-3	multi-exon	TRUE	canonical	3	89	junction_7	16.5692486250886	NA	NA	NA	FALSE	0	NA	NA	A	non_coding	NA	NA	NA	NA	NA	NA	NA	25	TAATTAATATTCTTTTGGTT	1	True	NA	NA	False	NA	NA	NA	94618678	94695868	Fake_Experiment_ID
G171.1	chr1	-	1263	5	FSM	ENSG00000054116.12	ENST00000373166.8	1282	5	13	6	13	3	multi-exon	FALSE	canonical	3	475	junction_2	27.2614654778499	NA	NA	NA	FALSE	0	NA	NA	A	non_coding	NA	NA	NA	NA	NA	NA	NA	15	TCCCAATCATGTCCTGTTTT	13	True	NA	NA	False	NA	NA	NA	36149473	36136577	Fake_Experiment_ID
G1710.1	chr5	+	3275	8	FSM	ENSG00000164291.17	ENST00000380009.9	3365	8	48	42	12	-42	multi-exon	FALSE	canonical	3	99	junction_1	6.5993196928292	NA	NA	NA	FALSE	0	NA	NA	A	non_coding	NA	NA	NA	NA	NA	NA	NA	15	TTTACAGATCTTTGCTTTTG	-3	True	NA	NA	False	NA	NA	NA	95555148	95605060	Fake_Experiment_ID
G1711.1	chr5	+	1544	5	FSM	ENSG00000175449.14	ENST00000511684.5	615	5	23	-952	0	2	multi-exon	FALSE	canonical	3	44	junction_2	7.59522876548166	NA	NA	NA	FALSE	0	NA	NA	A	non_coding	NA	NA	NA	NA	NA	NA	NA	30	TTAGAACTTTGTGAATGTAG	13	True	NA	NA	False	NA	NA	NA	95646776	95657142	Fake_Experiment_ID
G1712.1	chr5	+	5337	12	FSM	ENSG00000164292.13	ENST00000379982.8	5370	12	26	7	26	-7	multi-exon	FALSE	canonical	3	41	junction_1	8.09448337801893	NA	NA	NA	FALSE	0	NA	NA	A	non_coding	NA	NA	NA	NA	NA	NA	NA	50	AAAACAAGTTTAACGAAGTG	-6	True	NA	NA	False	NA	NA	NA	95731361	95796354	Fake_Experiment_ID
G1713.1	chr5	-	806	3	FSM	ENSG00000173221.14	ENST00000237858.11	932	3	-3	129	-3	1	multi-exon	FALSE	canonical	3	246	junction_1	1.5	NA	NA	NA	FALSE	0	NA	NA	A	non_coding	NA	NA	NA	NA	NA	NA	NA	20	TTCAGTGATTTTTGTCCAAT	-3	True	NA	NA	False	NA	NA	NA	95822729	95813977	Fake_Experiment_ID
G1714.1	chr5	+	4538	31	FSM	ENSG00000153113.24	ENST00000674984.1	4330	31	-161	-47	25	0	multi-exon	FALSE	canonical	3	140	junction_2	30.9073166454518	NA	NA	NA	FALSE	0	NA	NA	A	non_coding	NA	NA	NA	NA	NA	NA	NA	5	TCTTGGTTGTGTATTTTTTT	3	True	NA	NA	False	NA	NA	NA	96662261	96774683	Fake_Experiment_ID
G1715.1	chr5	-	1844	10	FSM	ENSG00000058729.11	ENST00000283109.8	3909	10	0	2065	0	4	multi-exon	FALSE	canonical	3	298	junction_4	17.5759375353611	NA	NA	NA	FALSE	0	NA	NA	A	non_coding	NA	NA	NA	NA	NA	NA	NA	15	TTTGGTCATTCAGTATGTGT	1	True	NA	NA	False	NA	NA	NA	97183247	97162931	Fake_Experiment_ID
G1716.1	chr5	+	4574	5	FSM	ENSG00000174136.13	ENST00000308234.11	4580	5	4	2	4	-2	multi-exon	FALSE	canonical	1	53	junction_4	36.3971152703068	NA	NA	NA	FALSE	0	NA	NA	A	non_coding	NA	NA	NA	NA	NA	NA	NA	20	AATGTCTGTTCTGTGATTAT	8	True	NA	NA	False	NA	NA	NA	98769298	98796492	Fake_Experiment_ID
G1717.1	chr5	-	6803	36	FSM	ENSG00000153922.11	ENST00000614616.5	8145	36	112	1230	112	-11	multi-exon	FALSE	canonical	3	145	junction_35	32.8964981698164	NA	NA	NA	FALSE	0	NA	NA	A	non_coding	NA	NA	NA	NA	NA	NA	NA	45	AAGAAAAAGGATATGTGGGC	36	True	NA	NA	False	NA	NA	NA	98928895	98855214	Fake_Experiment_ID
G1718.1	chr5	+	1286	3	FSM	ENSG00000174132.9	ENST00000312637.5	1287	3	-4	5	-4	-5	multi-exon	FALSE	canonical	3	43	junction_2	3.5	NA	NA	NA	FALSE	0	NA	NA	A	non_coding	NA	NA	NA	NA	NA	NA	NA	35	TTAAAGTGGTCCAAATTATG	15	True	NA	NA	False	NA	NA	NA	100535369	100586736	Fake_Experiment_ID
G1719.1	chr5	+	5545	29	NNC	ENSG00000145725.20	novel	15369	31	NA	NA	0	-24	at_least_one_novel_splicesite	FALSE	canonical	3	47	junction_26	38.8426147998535	NA	NA	NA	FALSE	0	NA	NA	A	non_coding	NA	NA	NA	NA	NA	NA	NA	40	ACTTAAATGGTAAATTTTTA	14	True	NA	NA	False	NA	NA	NA	103120300	103203212	Fake_Experiment_ID
G172.1	chr1	+	3369	17	FSM	ENSG00000116871.16	ENST00000474796.2	3372	17	3	0	3	0	multi-exon	TRUE	canonical	3	252	junction_7	40.1302079953493	NA	NA	NA	FALSE	0	NA	NA	C	non_coding	NA	NA	NA	NA	NA	NA	NA	5	TCCTGCCTGTTCTTGGAGCT	4	True	NA	NA	False	NA	NA	NA	36156162	36180849	Fake_Experiment_ID
G172.2	chr1	+	3162	17	NIC	ENSG00000116871.16	novel	3238	18	NA	NA	3	0	combination_of_known_junctions	FALSE	canonical	3	41	junction_5	79.670316774819	NA	NA	NA	FALSE	0	NA	NA	C	non_coding	NA	NA	NA	NA	NA	NA	NA	5	TCCTGCCTGTTCTTGGAGCT	4	True	NA	NA	False	NA	NA	NA	36156162	36180849	Fake_Experiment_ID
G172.3	chr1	+	3258	16	FSM	ENSG00000116871.16	ENST00000316156.8	3456	16	198	0	3	0	multi-exon	FALSE	canonical	3	41	junction_5	76.5275259120679	NA	NA	NA	FALSE	0	NA	NA	C	non_coding	NA	NA	NA	NA	NA	NA	NA	5	TCCTGCCTGTTCTTGGAGCT	4	True	NA	NA	False	NA	NA	NA	36156162	36180849	Fake_Experiment_ID
G1720.1	chr5	+	2692	3	FSM	ENSG00000181751.10	ENST00000319933.7	2988	3	1	295	1	-6	multi-exon	FALSE	canonical	3	95	junction_1	22	NA	NA	NA	FALSE	0	NA	NA	A	non_coding	NA	NA	NA	NA	NA	NA	NA	30	AAACACACATTGTTGTGTGG	1	True	NA	NA	False	NA	NA	NA	103258763	103278365	Fake_Experiment_ID
G1721.1	chr5	-	3469	7	FSM	ENSG00000112874.10	ENST00000230792.7	3488	7	18	1	18	-1	multi-exon	FALSE	canonical	3	95	junction_5	9.34523051258412	NA	NA	NA	FALSE	0	NA	NA	A	non_coding	NA	NA	NA	NA	NA	NA	NA	5	ATTTTGTTTTGTGTGTGTGT	19	True	NA	NA	False	NA	NA	NA	103562771	103548855	Fake_Experiment_ID
G1722.1	chr5	-	4808	10	FSM	ENSG00000198961.10	ENST00000361189.7	4856	10	57	-9	57	0	multi-exon	FALSE	canonical	3	271	junction_7	25.7768199055749	NA	NA	NA	FALSE	0	NA	NA	A	non_coding	NA	NA	NA	NA	NA	NA	NA	35	AATATTTAATTGTGTAATTG	-1	True	NA	NA	False	NA	NA	NA	109409917	109334712	Fake_Experiment_ID
G1723.1	chr5	+	7066	22	FSM	ENSG00000112893.10	ENST00000261483.5	6553	22	-515	2	-515	-2	multi-exon	FALSE	canonical	3	126	junction_1	43.3010345354096	NA	NA	NA	FALSE	0	NA	NA	A	non_coding	NA	NA	NA	NA	NA	NA	NA	25	TACATGGTCCTCTAGAGTAG	6	True	NA	NA	False	NA	NA	NA	109689411	109869623	Fake_Experiment_ID
G1724.1	chr5	+	2357	8	FSM	ENSG00000164209.17	ENST00000355943.8	4745	8	13	2375	13	-2	multi-exon	FALSE	canonical	3	121	junction_5	18.1062623060056	NA	NA	NA	FALSE	0	NA	NA	A	non_coding	NA	NA	NA	NA	NA	NA	NA	15	AATTTGTGCCTCTTGTCTAG	0	True	NA	NA	False	NA	NA	NA	110739019	110762782	Fake_Experiment_ID
G1725.1	chr5	+	6425	23	FSM	ENSG00000134987.12	ENST00000513710.4	6416	23	-9	0	-8	0	multi-exon	FALSE	canonical	3	199	junction_7	28.0938877502851	NA	NA	NA	FALSE	0	NA	NA	A	non_coding	NA	NA	NA	NA	NA	NA	NA	15	TGGGAGTTTTACTTTTGTTA	-9	True	NA	NA	False	NA	NA	NA	111092338	111130502	Fake_Experiment_ID
G1726.1	chr5	-	4669	6	FSM	ENSG00000164211.13	ENST00000296632.8	4631	6	-42	4	13	-4	multi-exon	FALSE	canonical	3	239	junction_1	26.3711964082026	NA	NA	NA	FALSE	0	NA	NA	A	non_coding	NA	NA	NA	NA	NA	NA	NA	40	AAAATTGGTCATTGATATTA	466	False	NA	NA	False	NA	NA	NA	111512577	111496036	Fake_Experiment_ID
G1727.1	chr5	+	894	5	FSM	ENSG00000153037.15	ENST00000505459.6	2776	5	0	1882	0	-29	multi-exon	FALSE	canonical	3	872	junction_3	373.037866710606	NA	NA	NA	FALSE	0	NA	NA	A	non_coding	NA	NA	NA	NA	NA	NA	NA	15	ACTTTTGCAGCTTTTGCTTA	-20	True	NA	NA	False	NA	NA	NA	112861286	112867906	Fake_Experiment_ID
G1728.1	chr5	-	964	5	FSM	ENSG00000129625.13	ENST00000379638.9	3008	5	-51	2095	11	97	multi-exon	FALSE	canonical	3	755	junction_2	23.0054341406547	NA	NA	NA	FALSE	0	NA	NA	A	non_coding	NA	NA	NA	NA	NA	NA	NA	15	CAGGCTGTGTACTTTACTGG	-22	True	NA	NA	False	NA	NA	NA	112922278	112878479	Fake_Experiment_ID
G1729.1	chr5	+	6282	30	FSM	ENSG00000047188.16	ENST00000161863.9	6305	30	11	12	-4	-12	multi-exon	FALSE	canonical	3	77	junction_13	13.9292419468125	NA	NA	NA	FALSE	0	NA	NA	A	non_coding	NA	NA	NA	NA	NA	NA	NA	35	AAATTCTATTAAGTTTTTCA	7	True	NA	NA	False	NA	NA	NA	113513704	113595272	Fake_Experiment_ID
G173.1	chr1	+	4397	12	FSM	ENSG00000054118.15	ENST00000354618.10	4405	12	11	-3	11	3	multi-exon	FALSE	canonical	1	120	junction_4	112.717668212542	NA	NA	NA	FALSE	0	NA	NA	A	non_coding	NA	NA	NA	NA	NA	NA	NA	10	GTTCTGTTCATTGTCATCCT	3	True	NA	NA	False	NA	NA	NA	36224453	36305360	Fake_Experiment_ID
G1730.1	chr5	-	2220	10	FSM	ENSG00000164221.13	ENST00000379611.10	2387	10	0	167	0	-2	multi-exon	FALSE	canonical	3	95	junction_3	23.7943867226321	NA	NA	NA	FALSE	0	NA	NA	A	non_coding	NA	NA	NA	NA	NA	NA	NA	25	AAGCATGCTTTGTTTTATAT	-7	True	NA	NA	False	NA	NA	NA	115296654	115267356	Fake_Experiment_ID
G1731.1	chr5	-	3748	3	FSM	ENSG00000145780.8	ENST00000274457.5	5697	3	111	1838	111	-1838	multi-exon	FALSE	canonical	3	54	junction_1	8.5	NA	NA	NA	FALSE	0	NA	NA	A	non_coding	NA	NA	NA	NA	NA	NA	NA	35	AAAAACTCAGTTTACCTGTG	13	True	NA	NA	False	NA	NA	NA	115544664	115522745	Fake_Experiment_ID
G1732.1	chr5	-	1605	5	FSM	ENSG00000129596.5	ENST00000250535.5	1565	5	-40	0	-40	0	multi-exon	FALSE	canonical	3	107	junction_1	21.6145205822382	NA	NA	NA	FALSE	0	NA	NA	A	non_coding	NA	NA	NA	NA	NA	NA	NA	15	TTTGAAGGTGTCTTTCTGAT	170	False	NA	NA	False	NA	NA	NA	115816699	115804732	Fake_Experiment_ID
G1733.1	chr5	-	1901	4	FSM	ENSG00000145782.13	ENST00000509910.2	4040	4	-4	2143	-4	-2	multi-exon	FALSE	canonical	3	561	junction_3	56.7587487137935	NA	NA	NA	FALSE	0	NA	NA	A	non_coding	NA	NA	NA	NA	NA	NA	NA	15	CGTATTGTTTGCCACTGAGG	-3	True	NA	NA	False	NA	NA	NA	115841569	115830342	Fake_Experiment_ID
G1734.1	chr5	+	1275	6	FSM	ENSG00000177879.17	ENST00000316788.12	1276	6	-3	4	-3	-4	multi-exon	FALSE	canonical	3	969	junction_3	116.376286244234	NA	NA	NA	FALSE	0	NA	NA	A	non_coding	NA	NA	NA	NA	NA	NA	NA	30	TTAAGCAGATGTTAATGTCG	-15	True	NA	NA	False	NA	NA	NA	115841931	115914077	Fake_Experiment_ID
G1735.1	chr5	+	1427	7	FSM	ENSG00000145781.9	ENST00000632434.1	1433	7	3	3	3	-3	multi-exon	FALSE	canonical	3	897	junction_3	70.2932350151058	NA	NA	NA	FALSE	0	NA	NA	A	non_coding	NA	NA	NA	NA	NA	NA	NA	30	AGGATTGGTTGAAGTGTACA	5	True	NA	NA	False	NA	NA	NA	116085028	116293283	Fake_Experiment_ID
G1736.1	chr5	-	4695	20	NNC	ENSG00000092421.17	novel	6828	19	NA	NA	0	-4	at_least_one_novel_splicesite	FALSE	canonical	3	57	junction_2	357.035198494475	NA	NA	NA	TRUE	0	NA	NA	C	non_coding	NA	NA	NA	NA	NA	NA	NA	40	AAATAAGTTGGAGCTGGAAT	-2	True	NA	NA	False	NA	NA	NA	116574823	116445753	Fake_Experiment_ID
G1736.2	chr5	-	4629	19	FSM	ENSG00000092421.17	ENST00000343348.11	6828	19	0	2199	0	-4	multi-exon	FALSE	canonical	3	1081	junction_10	73.4167875309048	NA	NA	NA	FALSE	0	NA	NA	C	non_coding	NA	NA	NA	NA	NA	NA	NA	40	AAATAAGTTGGAGCTGGAAT	-2	True	NA	NA	False	NA	NA	NA	116574823	116445753	Fake_Experiment_ID
G1736.3	chr5	-	4464	18	NIC	ENSG00000092421.17	novel	6828	19	NA	NA	0	-4	combination_of_known_junctions	FALSE	canonical	3	89	junction_1	272.105185238926	NA	NA	NA	FALSE	0	NA	NA	C	non_coding	NA	NA	NA	NA	NA	NA	NA	40	AAATAAGTTGGAGCTGGAAT	-2	True	NA	NA	False	NA	NA	NA	116574823	116445753	Fake_Experiment_ID
G1737.1	chr5	+	1933	2	FSM	ENSG00000145779.8	ENST00000274456.6	795	2	67	-1205	5	0	multi-exon	FALSE	canonical	3	51	junction_1	0	NA	NA	NA	FALSE	0	NA	NA	A	non_coding	NA	NA	NA	NA	NA	NA	NA	10	CTGTGTCTATGATTTTTTTT	-17	True	NA	NA	False	NA	NA	NA	119268758	119394599	Fake_Experiment_ID
G1738.1	chr5	+	2590	24	FSM	ENSG00000133835.18	ENST00000510025.7	2628	24	38	0	0	0	multi-exon	FALSE	canonical	3	936	junction_8	93.9078299680094	NA	NA	NA	FALSE	0	NA	NA	A	non_coding	NA	NA	NA	NA	NA	NA	NA	5	GTTTTTTTGTGATTTTCTGT	11	True	NA	NA	False	NA	NA	NA	119452534	119542332	Fake_Experiment_ID
G1739.1	chr5	+	2116	8	FSM	ENSG00000151304.6	ENST00000339397.5	2855	8	41	698	41	-698	multi-exon	FALSE	canonical	3	82	junction_7	13.3462522447162	NA	NA	NA	FALSE	0	NA	NA	A	non_coding	NA	NA	NA	NA	NA	NA	NA	25	TCTAGTTTTTACTATACTTA	12	True	NA	NA	False	NA	NA	NA	121962015	122027935	Fake_Experiment_ID
G174.1	chr1	-	979	3	FSM	ENSG00000142694.7	ENST00000490466.2	980	3	0	1	0	0	multi-exon	FALSE	canonical	3	196	junction_2	2	NA	NA	NA	FALSE	0	NA	NA	A	non_coding	NA	NA	NA	NA	NA	NA	NA	10	ACTCAGTCTCTCCCTCTGTT	460	False	36323661	NA	False	NA	NA	NA	36323645	36322030	Fake_Experiment_ID
G1740.1	chr5	+	1956	14	NIC	ENSG00000205302.7	novel	6479	15	NA	NA	0	330	combination_of_known_junctions	FALSE	canonical	3	85	junction_12	269.231428570621	NA	NA	NA	FALSE	0	NA	NA	A	non_coding	NA	NA	NA	NA	NA	NA	NA	50	TGAAATATTAGTAACAAATT	17	True	NA	NA	False	NA	NA	NA	122775081	122830103	Fake_Experiment_ID
G1741.1	chr5	+	1985	7	FSM	ENSG00000064652.11	ENST00000261369.9	1987	7	4	-2	4	2	multi-exon	FALSE	canonical	3	52	junction_6	18.2612218162483	NA	NA	NA	FALSE	0	NA	NA	A	non_coding	NA	NA	NA	NA	NA	NA	NA	10	TTTGAGTTTGTCTTCTCCTA	13	True	NA	NA	False	NA	NA	NA	122845616	123009207	Fake_Experiment_ID
G1742.1	chr5	-	1212	5	FSM	ENSG00000168938.6	ENST00000306442.5	1364	5	19	133	19	-133	multi-exon	FALSE	canonical	3	221	junction_1	16.8002976164114	NA	NA	NA	FALSE	0	NA	NA	A	non_coding	NA	NA	NA	NA	NA	NA	NA	15	CTCTTTTTGCAAGACTTTTT	-4	True	NA	NA	False	NA	NA	NA	123036706	123023382	Fake_Experiment_ID
G1743.1	chr5	+	4355	12	NIC	ENSG00000151292.17	novel	1979	12	NA	NA	-6	-265	combination_of_known_junctions	TRUE	canonical	3	73	junction_8	40.0732799829892	NA	NA	NA	FALSE	0	NA	NA	A	non_coding	NA	NA	NA	NA	NA	NA	NA	15	CTCTTTCCCATTTCCTCTAA	-7	True	NA	NA	False	NA	NA	NA	123512092	123616775	Fake_Experiment_ID
G1744.1	chr5	+	2653	14	FSM	ENSG00000155324.10	ENST00000285689.8	2905	14	46	206	-17	-3	multi-exon	FALSE	canonical	3	56	junction_2	10.9463457467367	NA	NA	NA	FALSE	0	NA	NA	A	non_coding	NA	NA	NA	NA	NA	NA	NA	20	TAACACTGTGTTTTGTCAGT	-11	True	NA	NA	False	NA	NA	NA	126423454	126494158	Fake_Experiment_ID
G1745.1	chr5	-	1835	18	FSM	ENSG00000164904.18	ENST00000409134.8	4765	18	18	2912	-3	0	multi-exon	FALSE	canonical	3	528	junction_9	80.9218513181776	NA	NA	NA	FALSE	0	NA	NA	A	non_coding	NA	NA	NA	NA	NA	NA	NA	20	GATGAGTTAGGTGGATTTTT	5	True	NA	NA	False	NA	NA	NA	126595201	126544752	Fake_Experiment_ID
G1746.1	chr5	+	7606	25	FSM	ENSG00000145794.17	ENST00000503335.7	7606	25	0	0	0	0	multi-exon	TRUE	canonical	3	48	junction_22	9.94769306031415	NA	NA	NA	FALSE	0	NA	NA	A	non_coding	NA	NA	NA	NA	NA	NA	NA	15	CTCTAGTGTTTCTTTCTATA	0	True	NA	NA	False	NA	NA	NA	127290795	127461222	Fake_Experiment_ID
G1747.1	chr5	+	1934	5	FSM	ENSG00000066583.12	ENST00000173527.6	1942	5	0	8	0	-8	multi-exon	FALSE	canonical	3	399	junction_4	15.5463018110418	NA	NA	NA	FALSE	0	NA	NA	A	non_coding	NA	NA	NA	NA	NA	NA	NA	45	AAAGAAAATGTATTGTGATT	13	True	NA	NA	False	NA	NA	NA	129094748	129114020	Fake_Experiment_ID
G1748.1	chr5	+	5169	23	FSM	ENSG00000145808.10	ENST00000274487.9	5201	23	30	2	30	-2	multi-exon	FALSE	canonical	3	51	junction_1	13.1699790093773	NA	NA	NA	FALSE	0	NA	NA	A	non_coding	NA	NA	NA	NA	NA	NA	NA	15	TGCAGGAGTCTCATGTCTTC	28	False	NA	NA	False	NA	NA	NA	129460327	129738681	Fake_Experiment_ID
G1749.1	chr5	-	631	3	FSM	ENSG00000169567.13	ENST00000304043.10	852	3	-44	265	1	0	multi-exon	FALSE	canonical	3	4264	junction_1	282.5	NA	NA	NA	FALSE	0	NA	NA	A	non_coding	NA	NA	NA	NA	NA	NA	NA	15	TATAGTCTCTCTGAGTGTTG	-19	True	NA	NA	False	NA	NA	NA	131165300	131159291	Fake_Experiment_ID
G175.1	chr1	-	3646	11	FSM	ENSG00000196182.11	ENST00000373132.4	3645	11	-3	2	-3	-2	multi-exon	TRUE	canonical	3	88	junction_1	15.7635655865036	NA	NA	NA	FALSE	0	NA	NA	A	non_coding	NA	NA	NA	NA	NA	NA	NA	15	AACCACTGTGGCCTGCGTCT	-17	True	NA	NA	False	NA	NA	NA	36385927	36339629	Fake_Experiment_ID
G1750.1	chr5	+	787	5	FSM	ENSG00000186687.16	ENST00000379380.9	6219	5	44	5388	-1	74	multi-exon	FALSE	canonical	3	169	junction_1	7.98044484975618	NA	NA	NA	FALSE	0	NA	NA	A	non_coding	NA	NA	NA	NA	NA	NA	NA	20	TCACAGTGTATGCCAGCTCT	16	True	NA	NA	False	NA	NA	NA	131170987	131200040	Fake_Experiment_ID
G1751.1	chr5	-	2197	15	FSM	ENSG00000072682.20	ENST00000428369.6	2397	15	299	-99	0	0	multi-exon	FALSE	canonical	3	85	junction_14	26.9755180011167	NA	NA	NA	FALSE	0	NA	NA	A	non_coding	NA	NA	NA	NA	NA	NA	NA	20	GAGCCTTACTTGGAGTATTT	580	False	NA	NA	False	NA	NA	NA	132227262	132192609	Fake_Experiment_ID
G1752.1	chr5	+	1177	7	FSM	ENSG00000131435.13	ENST00000253754.8	2257	7	-48	1128	-48	-6	multi-exon	TRUE	canonical	3	132	junction_3	16.9451730262305	NA	NA	NA	FALSE	0	NA	NA	A	non_coding	NA	NA	NA	NA	NA	NA	NA	15	CTTGAACCTGTCACCTGGCC	-3	True	NA	NA	False	NA	NA	NA	132257647	132272326	Fake_Experiment_ID
G1753.1	chr5	-	2182	5	FSM	ENSG00000155329.12	ENST00000509437.6	2189	5	4	3	0	-3	multi-exon	FALSE	canonical	3	78	junction_3	111.132803438049	NA	NA	NA	FALSE	0	NA	NA	A	non_coding	NA	NA	NA	NA	NA	NA	NA	25	AAACTTCTGTTATCTCTTTA	10	True	NA	NA	False	NA	NA	NA	133026545	132996987	Fake_Experiment_ID
G1754.1	chr5	+	2816	19	FSM	ENSG00000170606.15	ENST00000304858.7	4774	19	-10	1968	-10	4	multi-exon	FALSE	canonical	3	1312	junction_6	143.581653974401	NA	NA	NA	FALSE	0	NA	NA	A	non_coding	NA	NA	NA	NA	NA	NA	NA	25	GTTGTCAACTTTGTTCTAAA	-37	True	NA	NA	False	NA	NA	NA	133052002	133104481	Fake_Experiment_ID
G1755.1	chr5	-	2188	3	FSM	ENSG00000113583.8	ENST00000231512.5	2188	3	0	0	0	0	multi-exon	FALSE	canonical	3	455	junction_2	7	NA	NA	NA	FALSE	0	NA	NA	A	non_coding	NA	NA	NA	NA	NA	NA	NA	15	TGATTTCACGAGTGTGTTTC	-17	True	NA	NA	False	NA	NA	NA	133968625	133955509	Fake_Experiment_ID
G1756.1	chr5	-	1803	9	FSM	ENSG00000213585.11	ENST00000395047.6	1873	9	107	-37	7	0	multi-exon	FALSE	canonical	3	1521	junction_8	211.342102703176	NA	NA	NA	FALSE	0	NA	NA	A	non_coding	NA	NA	NA	NA	NA	NA	NA	5	TCCTTCTTCTGTTGTCTTTA	-20	True	NA	NA	False	NA	NA	NA	134004735	133971914	Fake_Experiment_ID
G1757.1	chr5	-	848	6	FSM	ENSG00000113558.19	ENST00000353411.11	9386	6	0	8538	0	1	multi-exon	FALSE	canonical	3	6197	junction_2	295.554664994481	NA	NA	NA	FALSE	0	NA	NA	A	non_coding	NA	NA	NA	NA	NA	NA	NA	0	TTTTGGGCTTTCCCTCTTTT	2	True	NA	NA	False	NA	NA	NA	134176950	134157472	Fake_Experiment_ID
G1758.1	chr5	-	1821	7	FSM	ENSG00000113575.10	ENST00000481195.6	4582	7	-6	2767	-6	537	multi-exon	FALSE	canonical	3	1510	junction_1	61.6759002096173	NA	NA	NA	FALSE	0	NA	NA	A	non_coding	NA	NA	NA	NA	NA	NA	NA	50	AAGAACTGAGAAGGTCAAAT	1	True	NA	NA	False	NA	NA	NA	134226079	134197098	Fake_Experiment_ID
G1759.1	chr5	+	914	6	FSM	ENSG00000119048.8	ENST00000265339.7	2241	6	0	1327	0	-2	multi-exon	TRUE	canonical	3	208	junction_5	2.99332590941915	NA	NA	NA	FALSE	0	NA	NA	A	non_coding	NA	NA	NA	NA	NA	NA	NA	15	GACTTTGTCACTTATTTCCT	-2	True	NA	NA	False	NA	NA	NA	134371568	134390781	Fake_Experiment_ID
G176.1	chr1	-	840	2	FSM	ENSG00000181817.6	ENST00000315732.3	860	2	20	0	-1	0	multi-exon	FALSE	canonical	3	479	junction_1	0	NA	NA	NA	FALSE	0	NA	NA	A	non_coding	NA	NA	NA	NA	NA	NA	NA	20	GCCACCTCTAAGTGTCTCCA	15	True	NA	NA	False	NA	NA	NA	36397888	36393435	Fake_Experiment_ID
G1760.1	chr5	-	1206	3	FSM	ENSG00000237190.4	ENST00000458198.3	1228	3	0	22	0	-22	multi-exon	FALSE	canonical	3	794	junction_1	44.5	NA	NA	NA	FALSE	0	NA	NA	A	non_coding	NA	NA	NA	NA	NA	NA	NA	5	TGCCTTTTTGTTGTTGATGT	-4	True	NA	NA	False	NA	NA	NA	134411881	134402086	Fake_Experiment_ID
G1761.1	chr5	+	2997	12	FSM	ENSG00000043143.22	ENST00000681547.2	6757	12	6	3754	3	-1	multi-exon	FALSE	canonical	3	40	junction_11	13.6078489747281	NA	NA	NA	FALSE	0	NA	NA	A	non_coding	NA	NA	NA	NA	NA	NA	NA	10	TACACTGTTGTCTTTCCTCT	3	True	NA	NA	False	NA	NA	NA	134525675	134579473	Fake_Experiment_ID
G1762.1	chr5	-	1234	7	FSM	ENSG00000152700.14	ENST00000402673.7	6517	7	3	5280	0	0	multi-exon	FALSE	canonical	3	217	junction_5	30.4981784519812	NA	NA	NA	FALSE	0	NA	NA	A	non_coding	NA	NA	NA	NA	NA	NA	NA	15	TCCTTGTTGGGCAAATGTTT	17	False	134632842	NA	False	NA	NA	NA	134632825	134606428	Fake_Experiment_ID
G1763.1	chr5	+	6365	23	FSM	ENSG00000113615.13	ENST00000398844.7	6389	23	21	3	-18	-3	multi-exon	FALSE	canonical	3	101	junction_8	23.5447964105984	NA	NA	NA	FALSE	0	NA	NA	A	non_coding	NA	NA	NA	NA	NA	NA	NA	35	TTATATATAGTGACTAGTTA	8	True	NA	NA	False	NA	NA	NA	134648805	134727906	Fake_Experiment_ID
G1764.1	chr5	+	1391	4	FSM	ENSG00000164615.6	ENST00000297156.4	2171	4	0	780	0	0	multi-exon	FALSE	canonical	3	194	junction_1	7.78888096369861	NA	NA	NA	FALSE	0	NA	NA	A	non_coding	NA	NA	NA	NA	NA	NA	NA	20	TTGTCTAATGTTAACTCTGC	-4	True	NA	NA	False	NA	NA	NA	134738547	134751377	Fake_Experiment_ID
G1765.1	chr5	+	1335	5	FSM	ENSG00000113621.15	ENST00000358387.9	3090	5	16	1739	-10	-3	multi-exon	FALSE	canonical	3	96	junction_1	17.464249196573	NA	NA	NA	FALSE	0	NA	NA	A	non_coding	NA	NA	NA	NA	NA	NA	NA	15	TGCACTATTCTTGTTTTTAC	4	True	NA	NA	False	NA	NA	NA	134874386	134899896	Fake_Experiment_ID
G1766.1	chr5	+	449	4	FSM	ENSG00000132570.15	ENST00000254908.11	2365	4	-15	1931	-4	1618	multi-exon	FALSE	canonical	3	117	junction_1	6.94422221866655	NA	NA	NA	FALSE	0	NA	NA	A	non_coding	NA	NA	NA	NA	NA	NA	NA	25	CATCTTAGCTGCAATGTATG	-16	True	NA	NA	False	NA	NA	NA	134905115	134960713	Fake_Experiment_ID
G1767.1	chr5	-	1952	9	FSM	ENSG00000113648.16	ENST00000511689.5	2789	9	356	481	-28	0	multi-exon	FALSE	canonical	3	268	junction_5	144.877534490341	NA	NA	NA	FALSE	0	NA	NA	A	non_coding	NA	NA	NA	NA	NA	NA	NA	10	GTTGTGACTGGTGTGTTCCA	-7	True	NA	NA	False	NA	NA	NA	135399266	135334380	Fake_Experiment_ID
G1769.1	chr5	-	3104	22	NIC	ENSG00000112983.18	novel	3198	22	NA	NA	1	0	combination_of_known_junctions	FALSE	canonical	3	54	junction_12	158.091379757852	NA	NA	NA	FALSE	0	NA	NA	C	non_coding	NA	NA	NA	NA	NA	NA	NA	55	AAAAAAAAAACTAGCCTTTG	294	False	NA	NA	False	NA	NA	NA	138178668	138156896	Fake_Experiment_ID
G1769.2	chr5	-	2885	21	NIC	ENSG00000112983.18	novel	2982	21	NA	NA	1	0	combination_of_known_junctions	FALSE	canonical	3	54	junction_12	159.374401959662	NA	NA	NA	FALSE	0	NA	NA	C	non_coding	NA	NA	NA	NA	NA	NA	NA	55	AAAAAAAAAACTAGCCTTTG	294	False	NA	NA	False	NA	NA	NA	138178668	138156896	Fake_Experiment_ID
G1769.3	chr5	-	3221	22	FSM	ENSG00000112983.18	ENST00000230901.9	3198	22	-38	15	1	0	multi-exon	FALSE	canonical	3	180	junction_12	144.660287015669	NA	NA	NA	FALSE	0	NA	NA	C	non_coding	NA	NA	NA	NA	NA	NA	NA	55	AAAAAAAAAACTAGCCTTTG	294	False	NA	NA	False	NA	NA	NA	138178668	138156896	Fake_Experiment_ID
G1769.5	chr5	-	3011	21	NIC	ENSG00000112983.18	novel	3198	22	NA	NA	1	0	combination_of_known_junctions	FALSE	canonical	3	117	junction_11	154.329995464265	NA	NA	NA	FALSE	0	NA	NA	C	non_coding	NA	NA	NA	NA	NA	NA	NA	55	AAAAAAAAAACTAGCCTTTG	294	False	NA	NA	False	NA	NA	NA	138178668	138156896	Fake_Experiment_ID
G177.1	chr1	-	881	8	FSM	ENSG00000116898.12	ENST00000373116.6	953	8	19	53	19	1	multi-exon	FALSE	canonical	3	1586	junction_1	50.2844967385068	NA	NA	NA	FALSE	0	NA	NA	A	non_coding	NA	NA	NA	NA	NA	NA	NA	25	CTTTCTGTCTTGAAGAATGA	1	True	NA	NA	False	NA	NA	NA	36464365	36455770	Fake_Experiment_ID
G1770.1	chr5	+	3052	19	FSM	ENSG00000112984.12	ENST00000394894.8	3095	19	0	43	0	15	multi-exon	TRUE	canonical	3	380	junction_9	46.0224046350803	NA	NA	NA	FALSE	0	NA	NA	A	non_coding	NA	NA	NA	NA	NA	NA	NA	50	TGTAGCAAAATCATTAAAAC	-4	True	NA	NA	False	NA	NA	NA	138179111	138187680	Fake_Experiment_ID
G1771.1	chr5	-	3143	16	FSM	ENSG00000094880.11	ENST00000394886.7	3133	16	-18	8	2	-8	multi-exon	FALSE	canonical	3	318	junction_1	50.0864142147238	NA	NA	NA	FALSE	0	NA	NA	A	non_coding	NA	NA	NA	NA	NA	NA	NA	50	AACAATAATATCTTTAATAT	-14	True	NA	NA	False	NA	NA	NA	138213341	138187657	Fake_Experiment_ID
G1772.1	chr5	-	2091	14	FSM	ENSG00000158402.21	ENST00000323760.11	2093	14	0	2	0	-2	multi-exon	FALSE	canonical	3	105	junction_13	39.7553167148822	NA	NA	NA	FALSE	0	NA	NA	A	non_coding	NA	NA	NA	NA	NA	NA	NA	20	GAGGTGTGATTGTGAGCCTA	-2	True	NA	NA	False	NA	NA	NA	138331804	138285270	Fake_Experiment_ID
G1773.1	chr5	+	4137	5	FSM	ENSG00000120709.11	ENST00000239906.10	4143	5	0	6	0	-6	multi-exon	FALSE	canonical	3	67	junction_1	14.7139389695622	NA	NA	NA	FALSE	0	NA	NA	A	non_coding	NA	NA	NA	NA	NA	NA	NA	35	AAGCAACCTTGTGTACTACA	1	True	NA	NA	False	NA	NA	NA	138338265	138349723	Fake_Experiment_ID
G1774.1	chr5	+	2128	8	FSM	ENSG00000132563.16	ENST00000378339.7	2131	8	0	3	0	-2	multi-exon	FALSE	canonical	3	228	junction_5	36.134668750582	NA	NA	NA	FALSE	0	NA	NA	A	non_coding	NA	NA	NA	NA	NA	NA	NA	10	TCATTTATTTTGGCCTCTGT	-12	True	NA	NA	False	NA	NA	NA	138439056	138446962	Fake_Experiment_ID
G1775.1	chr5	-	2302	11	FSM	ENSG00000120705.13	ENST00000360541.10	3682	11	32	1348	5	547	multi-exon	FALSE	canonical	3	577	junction_10	65.0679644679315	NA	NA	NA	FALSE	0	NA	NA	A	non_coding	NA	NA	NA	NA	NA	NA	NA	55	AAGCGAAGAAATTTAAAGAG	19	True	NA	NA	False	NA	NA	NA	138543204	138507442	Fake_Experiment_ID
G1776.1	chr5	-	2800	17	FSM	ENSG00000113013.16	ENST00000297185.9	4404	17	25	1579	25	25	multi-exon	TRUE	canonical	3	2492	junction_5	132.44385602964	NA	NA	NA	FALSE	0	NA	NA	A	non_coding	NA	NA	NA	NA	NA	NA	NA	5	TCTCTTGTTTGTGAGGGGTG	15	True	NA	NA	False	NA	NA	NA	138575376	138555334	Fake_Experiment_ID
G1777.1	chr5	+	3413	18	FSM	ENSG00000044115.21	ENST00000302763.12	3754	18	20	321	0	-118	multi-exon	TRUE	canonical	3	1357	junction_4	139.115719424526	NA	NA	NA	FALSE	0	NA	NA	A	non_coding	NA	NA	NA	NA	NA	NA	NA	25	AGTGTCTCGATGCCATAATC	10	True	NA	NA	False	NA	NA	NA	138753444	138934713	Fake_Experiment_ID
G1778.2	chr5	+	3996	15	NIC	ENSG00000015479.20	novel	5069	15	NA	NA	-3	-4	combination_of_known_junctions	FALSE	canonical	3	244	junction_12	721.424925733363	NA	NA	NA	FALSE	0	NA	NA	A	non_coding	NA	NA	NA	NA	NA	NA	NA	30	TTAACCAACGTATTTGTCAG	-1	True	NA	NA	False	NA	NA	NA	139293712	139330433	Fake_Experiment_ID
G1779.1	chr5	+	1448	4	FSM	ENSG00000120727.13	ENST00000265192.9	1456	4	8	0	0	0	multi-exon	FALSE	canonical	3	3589	junction_3	267.295508546045	NA	NA	NA	FALSE	0	NA	NA	A	non_coding	NA	NA	NA	NA	NA	NA	NA	15	GCAGATGGTTGTGTTTATTG	2	True	NA	NA	False	NA	NA	NA	139341861	139369717	Fake_Experiment_ID
G178.1	chr1	+	891	6	FSM	ENSG00000163879.11	ENST00000652629.1	2628	6	40	1697	-18	14	multi-exon	FALSE	canonical	3	95	junction_3	11.993331480452	NA	NA	NA	FALSE	0	NA	NA	A	non_coding	NA	NA	NA	NA	NA	NA	NA	25	GCTAGTTTCCTGAGTGAACA	-12	True	NA	NA	False	NA	NA	NA	37556979	37565160	Fake_Experiment_ID
G1780.1	chr5	-	1222	8	FSM	ENSG00000170464.10	ENST00000302060.10	5102	8	30	3850	6	2	multi-exon	FALSE	canonical	3	123	junction_1	14.0654447030258	NA	NA	NA	FALSE	0	NA	NA	A	non_coding	NA	NA	NA	NA	NA	NA	NA	25	CACTTTACTATTTGCTAACT	14	True	NA	NA	False	NA	NA	NA	139439495	139414052	Fake_Experiment_ID
G1782.1	chr5	+	2158	3	FSM	ENSG00000171604.12	ENST00000511048.1	1892	3	21	-287	21	-2	multi-exon	FALSE	canonical	3	93	junction_1	319	NA	NA	NA	FALSE	0	NA	NA	A	non_coding	NA	NA	NA	NA	NA	NA	NA	15	AAGCACCGCTGGCTTCTTGC	2	True	NA	NA	False	NA	NA	NA	139648953	139683880	Fake_Experiment_ID
G1783.1	chr5	-	1282	4	FSM	ENSG00000113068.10	ENST00000261813.9	1336	4	15	39	0	13	multi-exon	FALSE	canonical	3	573	junction_2	21.7919455049082	NA	NA	NA	FALSE	0	NA	NA	A	non_coding	NA	NA	NA	NA	NA	NA	NA	30	TCCCTAATTACTACATTTGA	10	True	NA	NA	False	NA	NA	NA	140303086	140245073	Fake_Experiment_ID
G1784.1	chr5	+	693	3	FSM	ENSG00000243056.2	ENST00000310331.3	693	3	0	0	0	0	multi-exon	FALSE	canonical	3	55	junction_1	26.5	NA	NA	NA	FALSE	0	NA	NA	A	non_coding	NA	NA	NA	NA	NA	NA	NA	5	TGCCTTGGCTCCAGTGTTCT	4	True	NA	NA	False	NA	NA	NA	140547661	140549576	Fake_Experiment_ID
G1785.1	chr5	+	2662	3	FSM	ENSG00000176087.16	ENST00000323146.8	2666	3	0	4	0	-4	multi-exon	FALSE	canonical	3	474	junction_1	108	NA	NA	NA	FALSE	0	NA	NA	A	non_coding	NA	NA	NA	NA	NA	NA	NA	10	GCCATGATTGTCTTGTGTCT	2	True	NA	NA	False	NA	NA	NA	140564827	140569096	Fake_Experiment_ID
G1786.1	chr5	+	1892	12	FSM	ENSG00000113119.13	ENST00000394671.8	1865	12	-24	-3	-8	-1	multi-exon	FALSE	canonical	3	74	junction_8	16.4065094922414	NA	NA	NA	FALSE	0	NA	NA	A	non_coding	NA	NA	NA	NA	NA	NA	NA	15	ACTTTGCCTCAGTGGTTGCA	-25	True	NA	NA	False	NA	NA	NA	140639426	140645407	Fake_Experiment_ID
G1787.1	chr5	-	1885	13	FSM	ENSG00000170445.16	ENST00000457527.6	1896	13	10	1	0	0	multi-exon	TRUE	canonical	3	76	junction_8	128.354543701767	NA	NA	NA	FALSE	0	NA	NA	A	non_coding	NA	NA	NA	NA	NA	NA	NA	10	GTCTGCGTGTGTCAGTGATG	-14	True	NA	NA	False	NA	NA	NA	140691367	140673904	Fake_Experiment_ID
G1788.1	chr5	+	908	6	FSM	ENSG00000146007.11	ENST00000274712.8	1544	6	0	636	0	169	multi-exon	FALSE	canonical	3	209	junction_1	19.3638839079354	NA	NA	NA	FALSE	0	NA	NA	A	non_coding	NA	NA	NA	NA	NA	NA	NA	10	CTCCCCCTGCATCTTTATCT	-1	True	NA	NA	False	NA	NA	NA	140700446	140706050	Fake_Experiment_ID
G1789.1	chr5	+	4747	4	FSM	ENSG00000240184.7	ENST00000308177.5	4758	4	7	4	-7	-4	multi-exon	FALSE	canonical	3	69	junction_1	87.8420299299955	NA	NA	NA	FALSE	0	NA	NA	A	non_coding	NA	NA	NA	NA	NA	NA	NA	35	AAAAGCTGAACGTTTCTGTA	3	True	NA	NA	False	NA	NA	NA	141475972	141512971	Fake_Experiment_ID
G179.1	chr1	-	2357	16	FSM	ENSG00000134697.13	ENST00000373062.8	2350	16	-18	11	-18	-6	multi-exon	FALSE	canonical	3	569	junction_9	53.2784717832217	NA	NA	NA	FALSE	0	NA	NA	A	non_coding	NA	NA	NA	NA	NA	NA	NA	55	AAAAACAGGCAGTTAGAAAT	NA	False	NA	NA	False	NA	NA	NA	37595955	37566826	Fake_Experiment_ID
G1790.1	chr5	-	1955	15	FSM	ENSG00000171720.10	ENST00000305264.8	1933	15	-23	1	-23	-1	multi-exon	FALSE	canonical	3	983	junction_12	78.1721347608035	NA	NA	NA	FALSE	0	NA	NA	A	non_coding	NA	NA	NA	NA	NA	NA	NA	20	ACCTTTCGCCTTTCTAGGAA	21	False	141636893	NA	False	NA	NA	NA	141636872	141620881	Fake_Experiment_ID
G1791.1	chr5	+	2113	8	FSM	ENSG00000164620.9	ENST00000444782.5	2154	8	47	-6	0	5	multi-exon	TRUE	canonical	3	74	junction_1	59.0046694796959	NA	NA	NA	FALSE	0	NA	NA	A	non_coding	NA	NA	NA	NA	NA	NA	NA	10	GCTTCGCATCCTGGCTCCAG	16	True	NA	NA	False	NA	NA	NA	141636996	141641069	Fake_Experiment_ID
G1792.1	chr5	-	4319	20	NIC	ENSG00000197948.11	novel	4319	20	NA	NA	-7	0	intron_retention	FALSE	canonical	2	40	junction_12	21.6052471312204	NA	NA	NA	FALSE	0	NA	NA	A	non_coding	NA	NA	NA	NA	NA	NA	NA	20	AGTGACCATATGTTCTTCCT	87	False	NA	NA	False	NA	NA	NA	141651425	141639302	Fake_Experiment_ID
G1793.1	chr5	-	5238	33	FSM	ENSG00000120318.16	ENST00000239440.9	5258	33	14	6	-13	0	multi-exon	FALSE	canonical	3	59	junction_32	34.4508112885241	NA	NA	NA	FALSE	0	NA	NA	A	non_coding	NA	NA	NA	NA	NA	NA	NA	40	AAAAGACTACCATTCTCATT	12	True	NA	NA	False	NA	NA	NA	141682216	141653407	Fake_Experiment_ID
G1794.1	chr5	+	3061	9	FSM	ENSG00000013561.18	ENST00000394520.7	4170	9	0	1109	0	-2	multi-exon	FALSE	canonical	3	83	junction_1	23.9083536656124	NA	NA	NA	FALSE	0	NA	NA	A	non_coding	NA	NA	NA	NA	NA	NA	NA	30	TTAGAACAGAGTTGCTGCTA	-8	True	NA	NA	False	NA	NA	NA	141969104	141989183	Fake_Experiment_ID
G1795.1	chr5	-	2282	7	FSM	ENSG00000113552.16	ENST00000311337.11	2267	7	-21	6	-7	1	multi-exon	FALSE	canonical	3	456	junction_6	74.3101608126372	NA	NA	NA	FALSE	0	NA	NA	A	non_coding	NA	NA	NA	NA	NA	NA	NA	35	AAATAACATGTCATTTGTGG	3147	False	NA	NA	False	NA	NA	NA	142013048	142000676	Fake_Experiment_ID
G1796.1	chr5	-	4885	2	FSM	ENSG00000187678.10	ENST00000434127.3	4904	2	0	19	0	-7	multi-exon	FALSE	canonical	3	208	junction_1	0	NA	NA	NA	FALSE	0	NA	NA	A	non_coding	NA	NA	NA	NA	NA	NA	NA	35	AAATATACACGGGACTGCCG	0	True	NA	NA	False	NA	NA	NA	142325021	142310448	Fake_Experiment_ID
G1797.1	chr5	-	2013	6	FSM	ENSG00000145817.17	ENST00000274496.10	3144	6	20	1111	1	0	multi-exon	FALSE	canonical	3	244	junction_1	24.078205913232	NA	NA	NA	FALSE	0	NA	NA	A	non_coding	NA	NA	NA	NA	NA	NA	NA	25	TTTTAACTGTGTTATTGAAT	-6	True	NA	NA	False	NA	NA	NA	144170639	144159272	Fake_Experiment_ID
G1798.1	chr5	-	4843	7	FSM	ENSG00000186314.12	ENST00000683046.1	4817	7	-27	1	0	-1	multi-exon	FALSE	canonical	2	53	junction_6	6.54259547546351	NA	NA	NA	FALSE	0	NA	NA	A	non_coding	NA	NA	NA	NA	NA	NA	NA	25	ATATTTATGTGTGCATTCTA	-16	True	NA	NA	False	NA	NA	NA	145835369	145756344	Fake_Experiment_ID
G1799.1	chr5	-	3879	32	FSM	ENSG00000133706.19	ENST00000394434.7	4760	32	4	877	-1	0	multi-exon	FALSE	canonical	3	1170	junction_19	172.424360952099	NA	NA	NA	FALSE	0	NA	NA	A	non_coding	NA	NA	NA	NA	NA	NA	NA	30	TTTGGGTGTCCAAGAGAAAT	-16	True	NA	NA	False	NA	NA	NA	146182646	146113910	Fake_Experiment_ID
G18.1	chr1	+	2827	15	FSM	ENSG00000130762.15	ENST00000378378.9	2822	15	0	-5	0	5	multi-exon	FALSE	canonical	3	84	junction_1	15.8321875704309	NA	NA	NA	FALSE	0	NA	NA	A	non_coding	NA	NA	NA	NA	NA	NA	NA	25	ATTTTCACAGTGACTCTGAG	-4	True	NA	NA	False	NA	NA	NA	3454664	3481118	Fake_Experiment_ID
G180.1	chr1	-	2692	5	NIC	ENSG00000116922.15	novel	2696	5	NA	NA	0	-7	combination_of_known_junctions	FALSE	canonical	3	50	junction_2	115.433963806152	NA	NA	NA	FALSE	0	NA	NA	A	non_coding	NA	NA	NA	NA	NA	NA	NA	50	AAAAAGCATTTAAGTGTCAA	-14	True	NA	NA	False	NA	NA	NA	37690529	37681577	Fake_Experiment_ID
G1801.1	chr5	-	5291	15	NIC	ENSG00000113657.13	novel	5309	14	NA	NA	-92	0	combination_of_known_junctions	FALSE	canonical	3	56	junction_14	258.366463752238	NA	NA	NA	FALSE	0	NA	NA	A	non_coding	NA	NA	NA	NA	NA	NA	NA	20	CAACATTGTTCTCCAGTCTT	-1	True	NA	NA	False	NA	NA	NA	147454358	147390810	Fake_Experiment_ID
G1802.1	chr5	-	3359	21	FSM	ENSG00000176049.16	ENST00000265272.9	6001	21	58	2584	11	212	multi-exon	FALSE	canonical	3	45	junction_15	11.9251834367443	NA	NA	NA	FALSE	0	NA	NA	A	non_coding	NA	NA	NA	NA	NA	NA	NA	30	AAAAGTCTGGTTTCTTACTA	17	True	NA	NA	False	NA	NA	NA	147782717	147591149	Fake_Experiment_ID
G1803.1	chr5	+	4345	22	FSM	ENSG00000145868.17	ENST00000340253.10	4401	22	57	-1	5	1	multi-exon	FALSE	canonical	3	58	junction_14	15.184279972282	NA	NA	NA	FALSE	0	NA	NA	A	non_coding	NA	NA	NA	NA	NA	NA	NA	15	CTCTTGCCTTGGACCTGAAT	15	True	NA	NA	False	NA	NA	NA	148384014	148442837	Fake_Experiment_ID
G1804.1	chr5	+	3999	4	FSM	ENSG00000164284.15	ENST00000329271.8	4020	4	20	1	17	-1	multi-exon	FALSE	canonical	3	227	junction_3	6.34209919681348	NA	NA	NA	FALSE	0	NA	NA	A	non_coding	NA	NA	NA	NA	NA	NA	NA	15	AGCTCTGGTGTTTAGAGTCT	9	True	NA	NA	False	NA	NA	NA	149345518	149354582	Fake_Experiment_ID
G1805.1	chr5	+	2506	6	FSM	ENSG00000145882.11	ENST00000274569.9	2507	6	0	1	0	-1	multi-exon	FALSE	canonical	3	39	junction_1	9.17823512446701	NA	NA	NA	FALSE	0	NA	NA	A	non_coding	NA	NA	NA	NA	NA	NA	NA	5	CTTTTGGACCTGTTCTTTTC	17	True	NA	NA	False	NA	NA	NA	149358045	149369652	Fake_Experiment_ID
G1806.1	chr5	+	5276	20	FSM	ENSG00000113716.13	ENST00000502717.6	5258	20	-13	-5	-13	5	multi-exon	TRUE	canonical	3	84	junction_9	26.1471438247833	NA	NA	NA	FALSE	0	NA	NA	A	non_coding	NA	NA	NA	NA	NA	NA	NA	20	TTTTGGTGTAGCAGGAGTCA	-11	True	NA	NA	False	NA	NA	NA	150000725	150053133	Fake_Experiment_ID
G1807.1	chr5	-	712	5	FSM	ENSG00000164587.13	ENST00000312037.6	712	5	0	0	0	0	multi-exon	FALSE	canonical	3	3041	junction_4	11973.1951536547	NA	NA	NA	FALSE	0	NA	NA	A	non_coding	NA	NA	NA	NA	NA	NA	NA	15	CTGTTTCAACTCCAGCCTTC	-5	True	NA	NA	False	NA	NA	NA	150449691	150444237	Fake_Experiment_ID
G1808.1	chr5	+	8158	15	NNC	ENSG00000070614.15	novel	777	2	NA	NA	-39	-2	at_least_one_novel_splicesite	FALSE	canonical	3	84	junction_1	14.5377762665241	NA	NA	NA	FALSE	0	NA	NA	A	non_coding	NA	NA	NA	NA	NA	NA	NA	15	TACACCTTGGTCCTGTCTGA	-1	True	NA	NA	False	NA	NA	NA	150485778	150558209	Fake_Experiment_ID
G1809.1	chr5	-	2305	11	FSM	ENSG00000086589.12	ENST00000199814.9	2299	11	-8	2	7	0	multi-exon	FALSE	canonical	2	197	junction_5	38.6569528028271	NA	NA	NA	FALSE	0	NA	NA	A	non_coding	NA	NA	NA	NA	NA	NA	NA	20	CACATGTTGTCATGGGTTTA	-29	True	NA	NA	False	NA	NA	NA	150701070	150690793	Fake_Experiment_ID
G181.1	chr1	+	2299	11	FSM	ENSG00000134690.11	ENST00000327331.2	2303	11	8	-4	8	-2	multi-exon	TRUE	canonical	3	195	junction_1	83.2827112911197	NA	NA	NA	FALSE	0	NA	NA	A	non_coding	NA	NA	NA	NA	NA	NA	NA	20	AATCACTGTTCATCCTGCCT	6	True	NA	NA	False	NA	NA	NA	37692488	37709717	Fake_Experiment_ID
G1810.1	chr5	-	3808	13	FSM	ENSG00000132912.13	ENST00000447998.7	4116	13	0	308	0	0	multi-exon	FALSE	canonical	3	118	junction_4	11.438239957849	NA	NA	NA	FALSE	0	NA	NA	A	non_coding	NA	NA	NA	NA	NA	NA	NA	5	AGCGTGTCTTTTGTTTGCTC	-9	True	NA	NA	False	NA	NA	NA	150759017	150708747	Fake_Experiment_ID
G1811.1	chr5	-	2849	18	FSM	ENSG00000145901.16	ENST00000521591.6	2870	18	19	2	0	0	multi-exon	TRUE	canonical	3	115	junction_2	18.3085813827597	NA	NA	NA	FALSE	0	NA	NA	A	non_coding	NA	NA	NA	NA	NA	NA	NA	30	AACATTCTGACTCATGTTCA	13	True	NA	NA	False	NA	NA	NA	151081015	151029946	Fake_Experiment_ID
G1812.1	chr5	-	2500	26	FSM	ENSG00000197043.14	ENST00000354546.10	2889	26	-10	399	-4	4	multi-exon	FALSE	canonical	3	188	junction_5	26.1908075476874	NA	NA	NA	FALSE	0	NA	NA	A	non_coding	NA	NA	NA	NA	NA	NA	NA	15	TGAGTAGTGTCTGTACTTTG	-22	True	NA	NA	False	NA	NA	NA	151157789	151101104	Fake_Experiment_ID
G1813.1	chr5	+	2401	4	FSM	ENSG00000196743.9	ENST00000357164.4	3603	4	0	1202	0	-1202	multi-exon	FALSE	canonical	3	125	junction_2	3.29983164553722	NA	NA	NA	FALSE	0	NA	NA	A	non_coding	NA	NA	NA	NA	NA	NA	NA	10	GGACAGTTTCCCCTTGCCTT	0	True	NA	NA	False	NA	NA	NA	151253184	151269238	Fake_Experiment_ID
G1814.1	chr5	+	5758	11	FSM	ENSG00000123643.13	ENST00000243389.8	5772	11	13	1	2	-1	multi-exon	FALSE	canonical	3	42	junction_10	10.0304536288246	NA	NA	NA	FALSE	0	NA	NA	A	non_coding	NA	NA	NA	NA	NA	NA	NA	15	AGAGGTTGCTATCTGTGTCT	7	True	NA	NA	False	NA	NA	NA	151447615	151492378	Fake_Experiment_ID
G1815.1	chr5	-	2098	10	FSM	ENSG00000113140.11	ENST00000231061.9	3451	10	9	1344	9	48	multi-exon	FALSE	canonical	3	1073	junction_3	68.2055716199197	NA	NA	NA	FALSE	0	NA	NA	A	non_coding	NA	NA	NA	NA	NA	NA	NA	5	CTGCCTTCCTGGGTGATTTG	54	False	NA	NA	False	NA	NA	NA	151686906	151662439	Fake_Experiment_ID
G1816.1	chr5	+	4997	3	FSM	ENSG00000037749.13	ENST00000522782.6	5037	3	22	18	-4	12	multi-exon	FALSE	canonical	3	75	junction_1	8	NA	NA	NA	FALSE	0	NA	NA	A	non_coding	NA	NA	NA	NA	NA	NA	NA	35	TATATAGTCTATTTGAAATT	9	True	NA	NA	False	NA	NA	NA	154038988	154057432	Fake_Experiment_ID
G1817.1	chr5	+	5955	12	FSM	ENSG00000164574.16	ENST00000297107.11	5958	12	-1	4	-1	-4	multi-exon	FALSE	canonical	3	65	junction_9	12.5144544526693	NA	NA	NA	FALSE	0	NA	NA	A	non_coding	NA	NA	NA	NA	NA	NA	NA	15	TAAAGTGGTCTCTGCCTTCT	-5	True	NA	NA	False	NA	NA	NA	154190731	154420980	Fake_Experiment_ID
G1818.1	chr5	+	1300	4	FSM	ENSG00000164576.12	ENST00000297109.11	6185	4	-21	4906	-21	-2	multi-exon	FALSE	canonical	3	174	junction_2	32.4276973520408	NA	NA	NA	FALSE	0	NA	NA	A	non_coding	NA	NA	NA	NA	NA	NA	NA	20	TACTGTAAATCTTTTTGGTC	16	False	NA	NA	False	NA	NA	NA	154445975	154456147	Fake_Experiment_ID
G1819.1	chr5	+	6415	19	NNC	ENSG00000155506.18	novel	843	7	NA	NA	-29857	-1	at_least_one_novel_splicesite	FALSE	canonical	3	45	junction_1	124.808853852601	NA	NA	NA	TRUE	0	NA	NA	A	non_coding	NA	NA	NA	NA	NA	NA	NA	15	ATACTGGCTGGTCTTCCATC	10	True	NA	NA	False	NA	NA	NA	154682985	154817604	Fake_Experiment_ID
G182.1	chr1	-	1818	5	FSM	ENSG00000196449.4	ENST00000373044.3	1848	5	30	0	30	0	multi-exon	FALSE	canonical	3	317	junction_2	29.7605023479107	NA	NA	NA	FALSE	0	NA	NA	A	non_coding	NA	NA	NA	NA	NA	NA	NA	10	TTTGTTTTTCTTCTTTTGAA	14	True	NA	NA	False	NA	NA	NA	37808178	37802944	Fake_Experiment_ID
G1820.1	chr5	+	2499	7	FSM	ENSG00000155508.14	ENST00000403027.6	2604	7	105	0	-3	0	multi-exon	FALSE	canonical	3	67	junction_1	126.799929898333	NA	NA	NA	FALSE	0	NA	NA	A	non_coding	NA	NA	NA	NA	NA	NA	NA	20	TTAAGGTTTGGTCTTTCATA	-27	True	NA	NA	False	NA	NA	NA	154858621	154876792	Fake_Experiment_ID
G1821.1	chr5	-	5233	28	FSM	ENSG00000082516.9	ENST00000285873.8	5404	28	12	159	12	-159	multi-exon	FALSE	canonical	3	131	junction_24	28.3677109284414	NA	NA	NA	FALSE	0	NA	NA	A	non_coding	NA	NA	NA	NA	NA	NA	NA	20	ATTCAAATGTGTGTTTTCCC	4	True	NA	NA	False	NA	NA	NA	154938199	154887569	Fake_Experiment_ID
G1822.1	chr5	+	713	7	FSM	ENSG00000082515.18	ENST00000523037.6	3173	7	20	2440	0	0	multi-exon	FALSE	canonical	3	1738	junction_1	114.743796733806	NA	NA	NA	FALSE	0	NA	NA	A	non_coding	NA	NA	NA	NA	NA	NA	NA	15	TGCTTTTTATGATTTCTCAT	4	True	NA	NA	False	NA	NA	NA	154941092	154966971	Fake_Experiment_ID
G1823.1	chr5	-	1054	2	FSM	ENSG00000155868.8	ENST00000286317.6	2071	2	1	1016	1	2	multi-exon	FALSE	canonical	3	239	junction_1	0	NA	NA	NA	FALSE	0	NA	NA	A	non_coding	NA	NA	NA	NA	NA	NA	NA	30	TAATAGCAAAGTTTTCGTCT	-4	True	NA	NA	False	NA	NA	NA	157142864	157138439	Fake_Experiment_ID
G1824.1	chr5	+	4107	31	FSM	ENSG00000055163.20	ENST00000620254.5	6452	31	-20	2365	-20	0	multi-exon	TRUE	canonical	3	311	junction_10	26.7066575137278	NA	NA	NA	FALSE	0	NA	NA	A	non_coding	NA	NA	NA	NA	NA	NA	NA	10	CAGGGCAGTGTGTGCTTTTT	-9	True	NA	NA	False	NA	NA	NA	157266102	157393229	Fake_Experiment_ID
G1825.1	chr5	+	1195	6	FSM	ENSG00000113272.14	ENST00000231198.12	2885	6	5	1685	5	66	multi-exon	FALSE	canonical	3	111	junction_4	7.93473376995095	NA	NA	NA	FALSE	0	NA	NA	A	non_coding	NA	NA	NA	NA	NA	NA	NA	30	TGCCTTGGAGAATGAATCAT	2	True	NA	NA	False	NA	NA	NA	157731424	157739764	Fake_Experiment_ID
G1826.1	chr5	-	3453	12	FSM	ENSG00000113282.14	ENST00000523908.5	2346	12	3	-1110	3	-4	multi-exon	FALSE	canonical	3	404	junction_2	132.536101428321	NA	NA	NA	FALSE	0	NA	NA	A	non_coding	NA	NA	NA	NA	NA	NA	NA	40	AAAATCAATGTTGAACTGCT	-2	True	NA	NA	False	NA	NA	NA	157859140	157786294	Fake_Experiment_ID
G1827.1	chr5	+	2179	11	FSM	ENSG00000164332.8	ENST00000296786.8	2179	11	0	0	0	0	multi-exon	FALSE	canonical	3	205	junction_10	19.8567368920475	NA	NA	NA	FALSE	0	NA	NA	A	non_coding	NA	NA	NA	NA	NA	NA	NA	20	CATTCGTTATCTGTTCTATA	-15	True	NA	NA	False	NA	NA	NA	159263289	159286036	Fake_Experiment_ID
G1828.1	chr5	+	1439	8	FSM	ENSG00000113312.12	ENST00000231238.10	1441	8	0	2	0	-2	multi-exon	FALSE	canonical	3	643	junction_1	48.4405800534879	NA	NA	NA	FALSE	0	NA	NA	A	non_coding	NA	NA	NA	NA	NA	NA	NA	10	TAGGTCTGGGTTAGGTTGTG	-7	True	NA	NA	False	NA	NA	NA	160009138	160065541	Fake_Experiment_ID
G1829.1	chr5	+	544	5	ISM	ENSG00000170231.16	ENST00000393980.8	756	7	26367	17	7	2	3prime_fragment	FALSE	canonical	3	50	junction_1	11.0538454847171	NA	NA	NA	FALSE	0	NA	NA	A	non_coding	NA	NA	NA	NA	NA	NA	NA	15	CGCTGCTCGCTCCAGAACCT	-5	True	NA	NA	False	NA	NA	NA	160213733	160238718	Fake_Experiment_ID
G183.1	chr1	+	821	3	FSM	ENSG00000197982.14	ENST00000373042.5	1329	3	506	2	506	0	multi-exon	FALSE	canonical	3	165	junction_1	227	NA	NA	NA	FALSE	0	NA	NA	A	non_coding	NA	NA	NA	NA	NA	NA	NA	10	TCCTGGTGACCGACGTTTCC	15	True	NA	NA	False	NA	NA	NA	37808295	37809452	Fake_Experiment_ID
G1830.1	chr5	-	3122	6	FSM	ENSG00000135083.16	ENST00000257536.13	5709	6	10	2577	2	-3	multi-exon	FALSE	canonical	3	138	junction_3	24.5324275195098	NA	NA	NA	FALSE	0	NA	NA	A	non_coding	NA	NA	NA	NA	NA	NA	NA	15	ATCTCTCACCTCTTGTCCTA	0	True	NA	NA	False	NA	NA	NA	160312554	160251659	Fake_Experiment_ID
G1831.1	chr5	-	2797	2	FSM	ENSG00000221886.4	ENST00000408953.4	2808	2	9	2	-9	-2	multi-exon	FALSE	canonical	3	75	junction_1	0	NA	NA	NA	FALSE	0	NA	NA	A	non_coding	NA	NA	NA	NA	NA	NA	NA	20	AATCACTGTTTGTCATCTTT	-1	True	NA	NA	False	NA	NA	NA	160400045	160393149	Fake_Experiment_ID
G1832.1	chr5	-	3456	16	FSM	ENSG00000164609.10	ENST00000297151.9	3480	16	16	8	16	-8	multi-exon	FALSE	canonical	3	169	junction_11	21.8810928022853	NA	NA	NA	FALSE	0	NA	NA	A	non_coding	NA	NA	NA	NA	NA	NA	NA	20	AACTGTGAGTGGTTTGTAGC	8	True	NA	NA	False	NA	NA	NA	160419065	160401648	Fake_Experiment_ID
G1833.1	chr5	+	716	6	FSM	ENSG00000164611.13	ENST00000352433.10	715	6	0	-1	0	1	multi-exon	FALSE	canonical	3	3756	junction_1	334.519117540388	NA	NA	NA	FALSE	0	NA	NA	A	non_coding	NA	NA	NA	NA	NA	NA	NA	10	TCTTCCTAGTATTGTGGTTG	-5	True	NA	NA	False	NA	NA	NA	160421854	160428740	Fake_Experiment_ID
G1834.1	chr5	-	925	4	FSM	ENSG00000170584.11	ENST00000302764.9	7967	4	-8	7050	-8	347	multi-exon	FALSE	canonical	3	1188	junction_3	55.8091987638836	NA	NA	NA	FALSE	0	NA	NA	A	non_coding	NA	NA	NA	NA	NA	NA	NA	15	TTGTGTACCCCTTTGTCTAA	2	True	NA	NA	False	NA	NA	NA	163460110	163453575	Fake_Experiment_ID
G1835.3	chr5	+	1861	7	FSM	ENSG00000038274.17	ENST00000321757.11	2064	7	0	203	0	2	multi-exon	FALSE	canonical	3	344	junction_1	138.449348941128	NA	NA	NA	FALSE	0	NA	NA	A	non_coding	NA	NA	NA	NA	NA	NA	NA	10	TGCTTAGTTTTCTTGTATTT	8	True	NA	NA	False	NA	NA	NA	163505618	163519151	Fake_Experiment_ID
G1836.1	chr5	+	4671	23	FSM	ENSG00000113645.15	ENST00000521089.5	3562	23	-561	-548	-56	5	multi-exon	FALSE	canonical	3	69	junction_20	22.4352143509976	NA	NA	NA	FALSE	0	NA	NA	A	non_coding	NA	NA	NA	NA	NA	NA	NA	0	CTCTTGCTCTCTTTTTCTTT	9	False	NA	NA	False	NA	NA	NA	168291588	168469764	Fake_Experiment_ID
G1837.1	chr5	+	2123	15	FSM	ENSG00000113643.9	ENST00000231572.8	2122	15	0	-1	0	1	multi-exon	FALSE	canonical	3	730	junction_4	74.0930537381535	NA	NA	NA	FALSE	0	NA	NA	A	non_coding	NA	NA	NA	NA	NA	NA	NA	35	AAAATGTGGTTCTTTAACAG	0	True	NA	NA	False	NA	NA	NA	168486470	168519302	Fake_Experiment_ID
G1839.1	chr5	+	2514	12	FSM	ENSG00000040275.17	ENST00000265295.9	2529	12	15	0	0	0	multi-exon	FALSE	canonical	3	352	junction_6	38.1486869243174	NA	NA	NA	FALSE	0	NA	NA	A	non_coding	NA	NA	NA	NA	NA	NA	NA	20	TTTCTTACTCTCTATAGGTA	24	True	NA	NA	False	NA	NA	NA	169583787	169604778	Fake_Experiment_ID
G184.1	chr1	-	2755	17	FSM	ENSG00000183431.12	ENST00000373019.5	2774	17	12	7	12	-7	multi-exon	FALSE	canonical	3	1337	junction_7	130.530587890349	NA	NA	NA	FALSE	0	NA	NA	A	non_coding	NA	NA	NA	NA	NA	NA	NA	45	AAAAAAATGTTAATCTTTTT	4	True	NA	NA	False	NA	NA	NA	37990010	37956981	Fake_Experiment_ID
G1840.1	chr5	-	4350	19	FSM	ENSG00000072786.13	ENST00000176763.10	5892	19	0	1542	0	-510	multi-exon	FALSE	canonical	2	74	junction_9	10.3064165558269	NA	NA	NA	FALSE	0	NA	NA	A	non_coding	NA	NA	NA	NA	NA	NA	NA	25	AGTATGCGGGTTTACTTACA	-1	True	NA	NA	False	NA	NA	NA	172188224	172043620	Fake_Experiment_ID
G1841.1	chr5	-	3331	3	FSM	ENSG00000168246.6	ENST00000393792.3	2988	3	-343	0	-343	0	multi-exon	FALSE	canonical	3	377	junction_2	13	NA	NA	NA	FALSE	0	NA	NA	A	non_coding	NA	NA	NA	NA	NA	NA	NA	5	TCTCTTTGTCTTTGCCTTTA	-1	True	NA	NA	False	NA	NA	NA	172284107	172209645	Fake_Experiment_ID
G1842.1	chr5	-	7777	13	FSM	ENSG00000174705.13	ENST00000311601.6	7779	13	0	2	0	-2	multi-exon	FALSE	canonical	3	148	junction_2	19.6021186496653	NA	NA	NA	FALSE	0	NA	NA	A	non_coding	NA	NA	NA	NA	NA	NA	NA	30	AAGATGCAGTGTCTATGGAT	-7	True	NA	NA	False	NA	NA	NA	172454525	172333500	Fake_Experiment_ID
G1843.1	chr5	-	2010	4	FSM	ENSG00000120129.6	ENST00000239223.4	2013	4	0	3	0	-3	multi-exon	FALSE	canonical	3	74	junction_1	1.88561808316413	NA	NA	NA	FALSE	0	NA	NA	A	non_coding	NA	NA	NA	NA	NA	NA	NA	30	AAATTTCAACGCTTTTATTT	0	True	NA	NA	False	NA	NA	NA	172771195	172768098	Fake_Experiment_ID
G1844.1	chr5	+	2788	10	FSM	ENSG00000113719.16	ENST00000393784.8	2903	10	115	0	-19	0	multi-exon	FALSE	canonical	3	130	junction_8	23.4636572144358	NA	NA	NA	FALSE	0	NA	NA	A	non_coding	NA	NA	NA	NA	NA	NA	NA	15	TATTATGGTGTGATTCTTTC	-8	True	NA	NA	False	NA	NA	NA	172834365	172952683	Fake_Experiment_ID
G1845.1	chr5	+	741	4	FSM	ENSG00000037241.7	ENST00000519239.5	679	4	-9	-53	-9	0	multi-exon	FALSE	canonical	3	77	junction_1	420.349325627573	NA	NA	NA	FALSE	0	NA	NA	A	non_coding	NA	NA	NA	NA	NA	NA	NA	5	TTCCCCTTTGCCAGTCTTTT	4	True	NA	NA	False	NA	NA	NA	172959450	172969771	Fake_Experiment_ID
G1846.1	chr5	+	1141	6	FSM	ENSG00000113734.18	ENST00000351486.10	1168	6	6	21	0	-21	multi-exon	FALSE	canonical	3	190	junction_4	9.52890339965728	NA	NA	NA	FALSE	0	NA	NA	A	non_coding	NA	NA	NA	NA	NA	NA	NA	25	TGTATTTGATTTTGTAAGAT	6	True	NA	NA	False	NA	NA	NA	173144536	173164366	Fake_Experiment_ID
G1847.1	chr5	-	4243	4	FSM	ENSG00000113739.11	ENST00000265087.9	4254	4	0	11	0	-11	multi-exon	FALSE	canonical	3	268	junction_2	15.4128373622625	NA	NA	NA	FALSE	0	NA	NA	A	non_coding	NA	NA	NA	NA	NA	NA	NA	35	AAATAAATGGCTTCCACTTG	1	True	NA	NA	False	NA	NA	NA	173328414	173314733	Fake_Experiment_ID
G1848.1	chr5	-	1522	4	FSM	ENSG00000145919.11	ENST00000311086.9	1921	4	0	399	0	-23	multi-exon	FALSE	canonical	3	653	junction_2	70.9240595441506	NA	NA	NA	FALSE	0	NA	NA	A	non_coding	NA	NA	NA	NA	NA	NA	NA	45	AATAAAATTATTTGATACTT	-2	True	NA	NA	False	NA	NA	NA	173616650	173607543	Fake_Experiment_ID
G1849.1	chr5	+	2936	11	FSM	ENSG00000164466.13	ENST00000321442.10	4066	11	0	1130	0	-1130	multi-exon	FALSE	canonical	3	530	junction_10	76.1013140491017	NA	NA	NA	FALSE	0	NA	NA	A	non_coding	NA	NA	NA	NA	NA	NA	NA	0	CTTGTGTCTGTGTTTCTCTT	-6	True	NA	NA	False	NA	NA	NA	175478559	175528612	Fake_Experiment_ID
G185.1	chr1	-	1684	6	FSM	ENSG00000183386.10	ENST00000373016.4	1656	6	-28	0	-28	0	multi-exon	FALSE	canonical	3	97	junction_5	28.1879406839166	NA	NA	NA	FALSE	0	NA	NA	A	non_coding	NA	NA	NA	NA	NA	NA	NA	5	GCAGGGGCCTCCGTGTGTGT	7211	False	NA	NA	False	NA	NA	NA	38005542	37996769	Fake_Experiment_ID
G1850.1	chr5	+	3358	10	FSM	ENSG00000170085.18	ENST00000429602.7	3305	10	-53	0	4	0	multi-exon	FALSE	canonical	3	63	junction_4	12.8360987881352	NA	NA	NA	FALSE	0	NA	NA	A	non_coding	NA	NA	NA	NA	NA	NA	NA	25	TACCAAGTTCAGTGTGACTC	NA	False	NA	NA	False	NA	NA	NA	176238370	176345989	Fake_Experiment_ID
G1851.1	chr5	-	2783	9	FSM	ENSG00000122203.15	ENST00000298569.9	2786	9	0	3	0	0	multi-exon	FALSE	canonical	3	487	junction_6	33.228141311244	NA	NA	NA	FALSE	0	NA	NA	A	non_coding	NA	NA	NA	NA	NA	NA	NA	20	AAATGTGGCTATTTTTTTGT	16	True	NA	NA	False	NA	NA	NA	176361764	176346064	Fake_Experiment_ID
G1852.1	chr5	-	854	5	FSM	ENSG00000048162.21	ENST00000614830.5	881	5	27	0	0	0	multi-exon	FALSE	canonical	3	1017	junction_1	68.6676779860802	NA	NA	NA	FALSE	0	NA	NA	A	non_coding	NA	NA	NA	NA	NA	NA	NA	15	CTTCTCTGATGATTTTGTAT	18	True	NA	NA	False	NA	NA	NA	176388571	176383945	Fake_Experiment_ID
G1853.1	chr5	+	654	2	FSM	ENSG00000146066.3	ENST00000274787.3	654	2	0	0	0	0	multi-exon	FALSE	canonical	3	1210	junction_1	0	NA	NA	NA	FALSE	0	NA	NA	A	non_coding	NA	NA	NA	NA	NA	NA	NA	20	TTCAGTATCATCCCCATGGT	1	True	NA	NA	False	NA	NA	NA	176388750	176389761	Fake_Experiment_ID
G1854.1	chr5	-	1103	5	FSM	ENSG00000175416.16	ENST00000345807.7	1085	5	-19	1	-19	-1	multi-exon	FALSE	canonical	3	156	junction_1	14.5344418537486	NA	NA	NA	FALSE	0	NA	NA	A	non_coding	NA	NA	NA	NA	NA	NA	NA	25	ACTCTTTTTACACTTATTTA	0	True	NA	NA	False	NA	NA	NA	176416558	176392501	Fake_Experiment_ID
G1855.1	chr5	-	4056	11	NIC	ENSG00000146083.12	novel	4122	11	NA	NA	0	-2	combination_of_known_junctions	FALSE	canonical	3	64	junction_9	27.8826110685495	NA	NA	NA	FALSE	0	NA	NA	A	non_coding	NA	NA	NA	NA	NA	NA	NA	20	AACGACCGCCCACGCTGCCT	-6	True	NA	NA	False	NA	NA	NA	176537402	176526713	Fake_Experiment_ID
G1856.1	chr5	-	4230	2	FSM	ENSG00000169258.7	ENST00000303991.5	4234	2	2	2	2	-2	multi-exon	FALSE	canonical	3	69	junction_1	0	NA	NA	NA	FALSE	0	NA	NA	A	non_coding	NA	NA	NA	NA	NA	NA	NA	15	AACCCCTGTCTGCCGTGATT	-20	True	NA	NA	False	NA	NA	NA	176610154	176595803	Fake_Experiment_ID
G1857.1	chr5	-	1253	6	FSM	ENSG00000074317.11	ENST00000393693.7	1398	6	17	128	17	0	multi-exon	FALSE	canonical	3	83	junction_4	10.9726933794762	NA	NA	NA	FALSE	0	NA	NA	A	non_coding	NA	NA	NA	NA	NA	NA	NA	25	AGCCAGAGCCGCACCGGCAG	20	True	NA	NA	False	NA	NA	NA	176630517	176620209	Fake_Experiment_ID
G1858.1	chr5	+	2273	7	NIC	ENSG00000048140.18	novel	2475	9	NA	NA	-4	2	combination_of_known_junctions	FALSE	canonical	3	40	junction_1	99.705260086361	NA	NA	NA	FALSE	0	NA	NA	A	non_coding	NA	NA	NA	NA	NA	NA	NA	15	CATGTGTCTTGCATTTTCAC	6	True	NA	NA	False	NA	NA	NA	176647492	176659056	Fake_Experiment_ID
G1859.1	chr5	+	1218	5	FSM	ENSG00000169230.10	ENST00000303204.9	1226	5	8	0	-4	0	multi-exon	FALSE	canonical	3	5192	junction_1	151.961138124193	NA	NA	NA	FALSE	0	NA	NA	A	non_coding	NA	NA	NA	NA	NA	NA	NA	10	GTTGGCCCCAGCTCTGGAGT	13	True	NA	NA	False	NA	NA	NA	177303806	177306949	Fake_Experiment_ID
G186.1	chr1	+	1006	8	FSM	ENSG00000183520.12	ENST00000373014.5	2023	8	0	1017	0	2	multi-exon	FALSE	canonical	3	770	junction_4	67.2986035576989	NA	NA	NA	FALSE	0	NA	NA	A	non_coding	NA	NA	NA	NA	NA	NA	NA	20	TTGTTTTTGGATTGTGAAAT	3	True	NA	NA	False	NA	NA	NA	38012733	38023803	Fake_Experiment_ID
G1860.1	chr5	-	1622	8	FSM	ENSG00000169223.15	ENST00000303127.12	1611	8	-7	-4	-7	4	multi-exon	FALSE	canonical	3	2355	junction_4	152.198983611077	NA	NA	NA	FALSE	0	NA	NA	A	non_coding	NA	NA	NA	NA	NA	NA	NA	15	AGCCGTGTGACTGTCCTGAG	-13	True	NA	NA	False	NA	NA	NA	177351675	177331562	Fake_Experiment_ID
G1861.1	chr5	+	2718	16	FSM	ENSG00000198055.11	ENST00000355472.10	3002	16	15	269	15	-3	multi-exon	TRUE	canonical	3	204	junction_15	67.8938386993498	NA	NA	NA	FALSE	0	NA	NA	A	non_coding	NA	NA	NA	NA	NA	NA	NA	10	TAATCCGCCCCTTCCTGTGT	6	True	NA	NA	False	NA	NA	NA	177426690	177442622	Fake_Experiment_ID
G1862.1	chr5	-	2551	14	FSM	ENSG00000113758.13	ENST00000309007.9	2995	14	118	326	-1	0	multi-exon	FALSE	canonical	3	917	junction_6	101.70091898836	NA	NA	NA	FALSE	0	NA	NA	A	non_coding	NA	NA	NA	NA	NA	NA	NA	5	TCCCTGGGACCCCCTCCCCG	12	True	NA	NA	False	NA	NA	NA	177473623	177456933	Fake_Experiment_ID
G1863.1	chr5	-	1723	13	FSM	ENSG00000196923.14	ENST00000355841.7	1712	13	-11	0	-9	0	multi-exon	FALSE	canonical	3	211	junction_6	93.4004223164376	NA	NA	NA	FALSE	0	NA	NA	A	non_coding	NA	NA	NA	NA	NA	NA	NA	0	TCTTGTGTGCCCTTCCCCTG	5034	False	NA	NA	False	NA	NA	NA	177497615	177483393	Fake_Experiment_ID
G1864.1	chr5	-	2118	17	FSM	ENSG00000183258.12	ENST00000330503.12	2099	17	-20	1	-20	0	multi-exon	FALSE	canonical	3	281	junction_16	43.0448530604996	NA	NA	NA	FALSE	0	NA	NA	A	non_coding	NA	NA	NA	NA	NA	NA	NA	5	AGCCCTGGCCCTGCCTCTGT	31	False	NA	NA	False	NA	NA	NA	177516981	177511577	Fake_Experiment_ID
G1865.1	chr5	-	3245	10	NIC	ENSG00000146067.16	novel	4604	12	NA	NA	-38	0	combination_of_known_junctions	FALSE	canonical	3	60	junction_9	67.1614969060895	NA	NA	NA	FALSE	0	NA	NA	C	non_coding	NA	NA	NA	NA	NA	NA	NA	15	AGTTGGCATGTTGGTGATTT	NA	False	NA	NA	False	NA	NA	NA	177554601	177519789	Fake_Experiment_ID
G1865.2	chr5	-	3005	9	FSM	ENSG00000146067.16	ENST00000514747.6	2968	9	-38	1	-38	0	multi-exon	FALSE	canonical	3	47	junction_4	73.2581053536058	NA	NA	NA	FALSE	0	NA	NA	C	non_coding	NA	NA	NA	NA	NA	NA	NA	15	AGTTGGCATGTTGGTGATTT	NA	False	NA	NA	False	NA	NA	NA	177554601	177519789	Fake_Experiment_ID
G1866.1	chr5	+	1428	5	FSM	ENSG00000184840.12	ENST00000332598.7	2546	5	0	1118	0	547	multi-exon	FALSE	canonical	3	1489	junction_4	118.501845977183	NA	NA	NA	FALSE	0	NA	NA	A	non_coding	NA	NA	NA	NA	NA	NA	NA	30	CAAGTGACTCAGTCATCAGT	2	True	NA	NA	False	NA	NA	NA	177592202	177596124	Fake_Experiment_ID
G1867.1	chr5	+	1675	6	FSM	ENSG00000027847.14	ENST00000029410.10	1698	6	19	4	-11	-2	multi-exon	FALSE	canonical	3	149	junction_4	16.811900546934	NA	NA	NA	FALSE	0	NA	NA	A	non_coding	NA	NA	NA	NA	NA	NA	NA	40	AGTATGGCAGGCCAGACAAA	-7	True	NA	NA	False	NA	NA	NA	177600150	177610326	Fake_Experiment_ID
G1868.1	chr5	+	1906	11	FSM	ENSG00000145916.19	ENST00000313386.9	3911	11	3	2002	0	0	multi-exon	FALSE	canonical	3	158	junction_1	87.0935703711818	NA	NA	NA	FALSE	0	NA	NA	A	non_coding	NA	NA	NA	NA	NA	NA	NA	15	TTTCTCCTGGCCAACCTTTA	-3	True	NA	NA	False	NA	NA	NA	178131016	178148566	Fake_Experiment_ID
G1869.1	chr5	-	761	4	FSM	ENSG00000145912.9	ENST00000274606.8	780	4	19	0	16	0	multi-exon	FALSE	canonical	3	5478	junction_3	268.278876461706	NA	NA	NA	FALSE	0	NA	NA	A	non_coding	NA	NA	NA	NA	NA	NA	NA	5	TGTGGTGAGTCTGTGGGTGT	24	True	NA	NA	False	NA	NA	NA	178153866	178149462	Fake_Experiment_ID
G187.1	chr1	-	2642	7	FSM	ENSG00000116954.8	ENST00000373001.4	2681	7	35	4	35	-4	multi-exon	FALSE	canonical	3	120	junction_3	9.77525219907679	NA	NA	NA	FALSE	0	NA	NA	A	non_coding	NA	NA	NA	NA	NA	NA	NA	25	AAAATCAGCGTTTCTCCTTG	-17	True	NA	NA	False	NA	NA	NA	38859737	38838201	Fake_Experiment_ID
G1870.1	chr5	+	1788	8	FSM	ENSG00000197451.12	ENST00000358344.8	1770	8	0	-18	0	18	multi-exon	FALSE	canonical	3	1333	junction_1	219.158688197034	NA	NA	NA	FALSE	0	NA	NA	A	non_coding	NA	NA	NA	NA	NA	NA	NA	15	TATGCTGTGTGAGACCTCTT	1	True	NA	NA	False	NA	NA	NA	178204532	178211181	Fake_Experiment_ID
G1871.1	chr5	-	1987	13	FSM	ENSG00000175309.15	ENST00000308158.10	2081	13	-25	119	-25	-3	multi-exon	FALSE	canonical	3	71	junction_9	15.3539263888933	NA	NA	NA	FALSE	0	NA	NA	A	non_coding	NA	NA	NA	NA	NA	NA	NA	25	ACAGTGTCCCAGTCATACTT	-32	True	NA	NA	False	NA	NA	NA	178232827	178208589	Fake_Experiment_ID
G1872.1	chr5	+	2632	18	FSM	ENSG00000176783.15	ENST00000319449.9	2636	18	7	-3	7	3	multi-exon	TRUE	canonical	3	143	junction_1	27.2091730919192	NA	NA	NA	FALSE	0	NA	NA	A	non_coding	NA	NA	NA	NA	NA	NA	NA	15	TGGTGCGTGCAGAAGCTTGT	4	True	NA	NA	False	NA	NA	NA	179550560	179610015	Fake_Experiment_ID
G1873.2	chr5	-	2190	13	NIC	ENSG00000169045.17	novel	2279	14	NA	NA	0	0	combination_of_known_junctions	TRUE	canonical	3	71	junction_1	95.8532950224804	NA	NA	NA	FALSE	0	NA	NA	A	non_coding	NA	NA	NA	NA	NA	NA	NA	0	CTCTGTCTTGTCTGTGCTTC	-2	True	NA	NA	False	NA	NA	NA	179623671	179614177	Fake_Experiment_ID
G1874.2	chr5	+	4388	16	FSM	ENSG00000127022.16	ENST00000681072.1	5103	16	21	694	0	3	multi-exon	FALSE	canonical	3	55	junction_1	1087.64858703944	NA	NA	NA	FALSE	0	NA	NA	A	non_coding	NA	NA	NA	NA	NA	NA	NA	20	TTTTGACTGAATTTCTTCAT	-3	True	NA	NA	False	NA	NA	NA	179698976	179730928	Fake_Experiment_ID
G1875.1	chr5	+	5736	5	FSM	ENSG00000161021.13	ENST00000292599.4	5748	5	9	3	9	-3	multi-exon	FALSE	canonical	3	80	junction_1	12.1757956618859	NA	NA	NA	FALSE	0	NA	NA	A	non_coding	NA	NA	NA	NA	NA	NA	NA	35	AAACAACCTTTGTATTTGAC	2	True	NA	NA	False	NA	NA	NA	179732830	179777280	Fake_Experiment_ID
G1876.1	chr5	-	2315	15	FSM	ENSG00000161013.17	ENST00000292591.12	2365	15	47	3	47	-3	multi-exon	FALSE	canonical	3	231	junction_14	37.2855090306337	NA	NA	NA	FALSE	0	NA	NA	A	non_coding	NA	NA	NA	NA	NA	NA	NA	25	AAGTGTGTGCCTCAAATGTG	-8	True	NA	NA	False	NA	NA	NA	179806819	179797612	Fake_Experiment_ID
G1877.1	chr5	-	5107	21	FSM	ENSG00000197226.13	ENST00000355235.8	5155	21	46	2	1	-2	multi-exon	FALSE	canonical	3	204	junction_12	25.6758641529355	NA	NA	NA	FALSE	0	NA	NA	A	non_coding	NA	NA	NA	NA	NA	NA	NA	40	AATGAAAGTTGTAAATGTGG	14	True	NA	NA	False	NA	NA	NA	179907851	179862072	Fake_Experiment_ID
G1878.1	chr5	-	4287	12	FSM	ENSG00000050748.18	ENST00000393360.7	4326	12	29	10	10	-10	multi-exon	FALSE	canonical	3	46	junction_1	81.128711123714	NA	NA	NA	FALSE	0	NA	NA	A	non_coding	NA	NA	NA	NA	NA	NA	NA	55	AAAAGATAAATGTATAGCAT	-3	True	NA	NA	False	NA	NA	NA	180292027	180233603	Fake_Experiment_ID
G1879.1	chr5	+	4671	12	FSM	ENSG00000113300.13	ENST00000261951.9	6219	12	10	1538	10	-1527	multi-exon	TRUE	canonical	3	162	junction_1	20.6881608655772	NA	NA	NA	FALSE	0	NA	NA	A	non_coding	NA	NA	NA	NA	NA	NA	NA	20	CGGTGTATATTTTTTTTCAA	5	True	NA	NA	False	NA	NA	NA	180494388	180576820	Fake_Experiment_ID
G188.1	chr1	-	1529	5	FSM	ENSG00000214114.9	ENST00000397572.5	2532	5	-3	1006	-3	737	multi-exon	FALSE	canonical	3	326	junction_2	26.1055549644132	NA	NA	NA	FALSE	0	NA	NA	A	non_coding	NA	NA	NA	NA	NA	NA	NA	5	TTTGTTAGTCCTTTTTCCTT	4	True	NA	NA	False	NA	NA	NA	38873351	38863498	Fake_Experiment_ID
G1880.1	chr5	-	2685	2	FSM	ENSG00000131446.17	ENST00000307826.5	8445	2	-8	5768	-8	0	multi-exon	FALSE	canonical	3	308	junction_1	0	NA	NA	NA	FALSE	0	NA	NA	A	non_coding	NA	NA	NA	NA	NA	NA	NA	35	AAAAATATTTATGTGTGTGT	-4	True	NA	NA	False	NA	NA	NA	180802814	180790547	Fake_Experiment_ID
G1881.1	chr6	+	1501	8	FSM	ENSG00000112679.15	ENST00000344450.9	1485	8	-16	0	-16	0	multi-exon	FALSE	canonical	3	49	junction_7	51.1576195773057	NA	NA	NA	FALSE	0	NA	NA	A	non_coding	NA	NA	NA	NA	NA	NA	NA	10	GGTCGCGTGCGATGCATTCT	-7	True	NA	NA	False	NA	NA	NA	292080	351355	Fake_Experiment_ID
G1882.1	chr6	-	1684	11	FSM	ENSG00000112699.11	ENST00000380815.5	1665	11	-20	1	-20	0	multi-exon	FALSE	canonical	3	208	junction_5	24.5741734347261	NA	NA	NA	FALSE	0	NA	NA	A	non_coding	NA	NA	NA	NA	NA	NA	NA	25	ATTCACAGGGTCAGTGTGGA	59	False	NA	NA	False	NA	NA	NA	2245625	1623806	Fake_Experiment_ID
G1883.1	chr6	+	2666	7	FSM	ENSG00000124535.16	ENST00000618555.4	2651	7	-13	-2	5	1	multi-exon	FALSE	canonical	3	264	junction_2	32.9515637801236	NA	NA	NA	FALSE	0	NA	NA	A	non_coding	NA	NA	NA	NA	NA	NA	NA	10	TCTTCGATTCTGTCATGGTT	-44	True	NA	NA	False	NA	NA	NA	2765418	2785746	Fake_Experiment_ID
G1884.1	chr6	-	1421	7	FSM	ENSG00000021355.13	ENST00000380739.6	2476	7	-112	1167	-16	13	multi-exon	FALSE	canonical	3	131	junction_6	7.25718035235908	NA	NA	NA	FALSE	0	NA	NA	A	non_coding	NA	NA	NA	NA	NA	NA	NA	15	CAAGTCTTTCATTTTCTTTG	-4	True	NA	NA	False	NA	NA	NA	2841975	2833498	Fake_Experiment_ID
G1885.1	chr6	-	2944	7	FSM	ENSG00000170542.6	ENST00000380698.5	4143	7	0	1199	0	-1199	multi-exon	FALSE	canonical	3	358	junction_3	27.646579052992	NA	NA	NA	FALSE	0	NA	NA	A	non_coding	NA	NA	NA	NA	NA	NA	NA	30	AATTTATTTATCCACTCATT	0	True	NA	NA	False	NA	NA	NA	2903309	2888468	Fake_Experiment_ID
G1886.1	chr6	-	1440	7	FSM	ENSG00000124570.21	ENST00000380529.5	1370	7	-70	0	0	0	multi-exon	FALSE	canonical	3	59	junction_6	72.0940743442591	NA	NA	NA	FALSE	0	NA	NA	A	non_coding	NA	NA	NA	NA	NA	NA	NA	0	CTCCGTGTGTTTGTGTGTCT	9	True	NA	NA	False	NA	NA	NA	2971276	2948158	Fake_Experiment_ID
G1887.1	chr6	+	4074	11	FSM	ENSG00000137275.16	ENST00000259808.9	4092	11	18	0	-10	0	multi-exon	FALSE	canonical	3	51	junction_1	10.9617516848358	NA	NA	NA	FALSE	0	NA	NA	A	non_coding	NA	NA	NA	NA	NA	NA	NA	20	CTTTAGGCTATTGATGTGAT	-13	True	NA	NA	False	NA	NA	NA	3068511	3115187	Fake_Experiment_ID
G1888.1	chr6	+	1389	7	FSM	ENSG00000137274.13	ENST00000380379.10	1909	7	3	517	3	-1	multi-exon	FALSE	canonical	3	230	junction_3	21.5516176242579	NA	NA	NA	FALSE	0	NA	NA	A	non_coding	NA	NA	NA	NA	NA	NA	NA	40	AGGAATAAAGCCTCTAACTT	-5	True	NA	NA	False	NA	NA	NA	3118713	3153061	Fake_Experiment_ID
G189.1	chr1	+	2499	5	FSM	ENSG00000174574.16	ENST00000432648.8	2688	5	21	168	9	-168	multi-exon	FALSE	canonical	3	2080	junction_1	123.207903561419	NA	NA	NA	FALSE	0	NA	NA	A	non_coding	NA	NA	NA	NA	NA	NA	NA	15	CCTTGCCTTCTTAATACTGT	20	True	NA	NA	False	NA	NA	NA	38991296	39005891	Fake_Experiment_ID
G1891.1	chr6	+	464	3	FSM	ENSG00000180822.12	ENST00000438998.7	785	3	52	269	15	1	multi-exon	FALSE	canonical	3	599	junction_2	44	NA	NA	NA	FALSE	0	NA	NA	A	non_coding	NA	NA	NA	NA	NA	NA	NA	15	AGTTTGTCATCAGGCCGCGC	36	True	NA	NA	False	NA	NA	NA	3258998	3267780	Fake_Experiment_ID
G1892.1	chr6	-	6659	10	FSM	ENSG00000137266.15	ENST00000406686.8	6634	10	-28	3	-28	-3	multi-exon	FALSE	canonical	3	108	junction_6	9.5115264706812	NA	NA	NA	FALSE	0	NA	NA	A	non_coding	NA	NA	NA	NA	NA	NA	NA	25	AAACTCTTCTCTCCATAGCC	1	True	NA	NA	False	NA	NA	NA	3457078	3268975	Fake_Experiment_ID
G1893.1	chr6	-	1403	10	FSM	ENSG00000198721.13	ENST00000380118.8	1368	10	-35	0	-13	0	multi-exon	FALSE	canonical	3	351	junction_9	100.778941558881	NA	NA	NA	FALSE	0	NA	NA	C	non_coding	NA	NA	NA	NA	NA	NA	NA	35	GCTTAAGAATTCACACAGGT	16	False	NA	NA	False	NA	NA	NA	4135610	4115705	Fake_Experiment_ID
G1893.2	chr6	-	1313	9	NIC	ENSG00000198721.13	novel	1368	10	NA	NA	-13	0	combination_of_known_splicesites	FALSE	canonical	3	60	junction_2	208.522743064156	NA	NA	NA	FALSE	0	NA	NA	C	non_coding	NA	NA	NA	NA	NA	NA	NA	35	GCTTAAGAATTCACACAGGT	16	False	NA	NA	False	NA	NA	NA	4135610	4115705	Fake_Experiment_ID
G1894.1	chr6	-	1159	8	FSM	ENSG00000124787.14	ENST00000380051.7	1488	8	0	329	0	1	multi-exon	FALSE	canonical	3	127	junction_3	47.1532456086384	NA	NA	NA	FALSE	0	NA	NA	A	non_coding	NA	NA	NA	NA	NA	NA	NA	15	TTTACGCTTGCTTTCAGATT	-7	True	NA	NA	False	NA	NA	NA	5004037	4995045	Fake_Experiment_ID
G1895.1	chr6	+	1673	7	FSM	ENSG00000145982.13	ENST00000274680.9	1679	7	6	0	6	0	multi-exon	TRUE	canonical	3	86	junction_3	13.1455526911407	NA	NA	NA	FALSE	0	NA	NA	A	non_coding	NA	NA	NA	NA	NA	NA	NA	20	GTTGACATAGCATTTGTCTT	-11	True	NA	NA	False	NA	NA	NA	5261518	5771583	Fake_Experiment_ID
G1896.1	chr6	+	2396	17	FSM	ENSG00000124784.9	ENST00000379834.7	2498	17	-1	103	-1	-103	multi-exon	TRUE	canonical	3	315	junction_3	37.4380738687235	NA	NA	NA	FALSE	0	NA	NA	A	non_coding	NA	NA	NA	NA	NA	NA	NA	10	CCTTTGTGTGTATTGGCGAT	-22	True	NA	NA	False	NA	NA	NA	7389806	7417934	Fake_Experiment_ID
G1897.1	chr6	+	9697	24	FSM	ENSG00000096696.15	ENST00000379802.8	9697	24	-143	143	-89	-1	multi-exon	TRUE	canonical	3	123	junction_2	35.2463112604272	NA	NA	NA	FALSE	0	NA	NA	A	non_coding	NA	NA	NA	NA	NA	NA	NA	20	GAAGTGTTTGTGTTTTAATT	80	False	NA	NA	False	NA	NA	NA	7541527	7586571	Fake_Experiment_ID
G1898.1	chr6	+	4028	9	FSM	ENSG00000168566.13	ENST00000342415.6	4174	9	37	109	9	-109	multi-exon	FALSE	canonical	3	91	junction_8	13.2759180473518	NA	NA	NA	FALSE	0	NA	NA	A	non_coding	NA	NA	NA	NA	NA	NA	NA	20	CTTGAGTGTGTTTACAAGTC	3	True	NA	NA	False	NA	NA	NA	7590234	7611858	Fake_Experiment_ID
G1899.1	chr6	-	2972	10	FSM	ENSG00000239264.9	ENST00000379757.9	2938	10	-38	4	-38	-4	multi-exon	FALSE	canonical	3	1107	junction_3	101.385342403727	NA	NA	NA	FALSE	0	NA	NA	A	non_coding	NA	NA	NA	NA	NA	NA	NA	20	AAAAGTCTGGTCTTTCCTTC	-6	True	NA	NA	False	NA	NA	NA	7910826	7881520	Fake_Experiment_ID
G19.1	chr1	-	1678	12	FSM	ENSG00000116213.16	ENST00000270708.12	1692	12	10	4	10	-4	multi-exon	FALSE	canonical	3	197	junction_1	39.4629232831222	NA	NA	NA	FALSE	0	NA	NA	A	non_coding	NA	NA	NA	NA	NA	NA	NA	25	ACAACTACTTCTCTTCTTGA	-4	True	NA	NA	False	NA	NA	NA	3650093	3630773	Fake_Experiment_ID
G190.1	chr1	+	495	3	FSM	ENSG00000168653.11	ENST00000372969.8	495	3	0	0	0	0	multi-exon	FALSE	canonical	3	2146	junction_1	2219	NA	NA	NA	FALSE	0	NA	NA	A	non_coding	NA	NA	NA	NA	NA	NA	NA	5	TTTGTTCTATTTTCTCTTGG	14	True	NA	NA	False	NA	NA	NA	39026349	39034615	Fake_Experiment_ID
G1900.2	chr6	-	837	4	FSM	ENSG00000124802.12	ENST00000379715.10	1047	4	0	210	0	-210	multi-exon	FALSE	canonical	3	1508	junction_1	196.113912476057	NA	NA	NA	FALSE	0	NA	NA	A	non_coding	NA	NA	NA	NA	NA	NA	NA	30	CTTAATCTTAAAATTGGTGG	-2	True	NA	NA	False	NA	NA	NA	8102548	8079604	Fake_Experiment_ID
G1901.1	chr6	-	1899	11	FSM	ENSG00000124786.12	ENST00000644923.2	3566	11	32	1635	24	-2	multi-exon	TRUE	canonical	3	79	junction_4	11.8558002682231	NA	NA	NA	FALSE	0	NA	NA	A	non_coding	NA	NA	NA	NA	NA	NA	NA	40	AAGATGTGTTAATAGAATTT	-15	True	NA	NA	False	NA	NA	NA	8435513	8413069	Fake_Experiment_ID
G1902.1	chr6	+	4163	3	FSM	ENSG00000111846.19	ENST00000316170.9	4579	3	415	1	-200	0	multi-exon	TRUE	canonical	3	139	junction_1	75.5	NA	NA	NA	FALSE	0	NA	NA	A	non_coding	NA	NA	NA	NA	NA	NA	NA	20	ACTTCGGGGATACTGTGTAT	-7	True	NA	NA	False	NA	NA	NA	10556223	10629367	Fake_Experiment_ID
G1903.1	chr6	+	1015	6	FSM	ENSG00000111843.14	ENST00000229563.6	1016	6	3	-2	3	0	multi-exon	FALSE	canonical	3	831	junction_1	104.23703756343	NA	NA	NA	FALSE	0	NA	NA	A	non_coding	NA	NA	NA	NA	NA	NA	NA	10	TTTCCTATGGGGTCTTCATT	-37	True	NA	NA	False	NA	NA	NA	10723072	10731129	Fake_Experiment_ID
G1904.1	chr6	+	963	6	FSM	ENSG00000137210.14	ENST00000379542.10	929	6	-34	0	-2	0	multi-exon	FALSE	canonical	3	721	junction_4	105.510947299321	NA	NA	NA	FALSE	0	NA	NA	A	non_coding	NA	NA	NA	NA	NA	NA	NA	10	TTTCCTATGGTGTCTTCATT	12	False	NA	NA	False	NA	NA	NA	10747770	10756981	Fake_Experiment_ID
G1905.1	chr6	+	1573	10	NIC	ENSG00000124523.17	novel	4659	10	NA	NA	0	-2	combination_of_known_junctions	FALSE	canonical	3	131	junction_1	24.5090056514884	NA	NA	NA	FALSE	0	NA	NA	A	non_coding	NA	NA	NA	NA	NA	NA	NA	35	AGTAGGTAATTTATTGTATA	6	True	NA	NA	False	NA	NA	NA	13574598	13612285	Fake_Experiment_ID
G1906.1	chr6	+	890	8	FSM	ENSG00000225921.7	ENST00000451315.7	1683	8	4	789	4	-789	multi-exon	FALSE	canonical	3	1587	junction_4	112.515033009199	NA	NA	NA	FALSE	0	NA	NA	A	non_coding	NA	NA	NA	NA	NA	NA	NA	25	ACCTATTTGAGGAAGTGCTC	-7	True	NA	NA	False	NA	NA	NA	13615338	13620923	Fake_Experiment_ID
G1907.1	chr6	-	3394	14	FSM	ENSG00000010017.13	ENST00000011619.6	3384	14	-13	3	-13	-3	multi-exon	TRUE	canonical	3	49	junction_12	17.4600134881367	NA	NA	NA	FALSE	0	NA	NA	A	non_coding	NA	NA	NA	NA	NA	NA	NA	35	AGATACAGTGTCAATTGAGT	-7	True	NA	NA	False	NA	NA	NA	13711848	13621500	Fake_Experiment_ID
G1908.1	chr6	+	2194	5	FSM	ENSG00000112149.10	ENST00000379153.4	2328	5	-92	226	-92	-226	multi-exon	FALSE	canonical	3	71	junction_4	10.5	NA	NA	NA	FALSE	0	NA	NA	A	non_coding	NA	NA	NA	NA	NA	NA	NA	10	GGGTGTTTTTCTGTTTTATA	397	False	NA	NA	False	NA	NA	NA	14117679	14136680	Fake_Experiment_ID
G1909.1	chr6	-	1418	10	FSM	ENSG00000047579.20	ENST00000344537.10	1383	10	-38	3	-8	0	multi-exon	TRUE	canonical	1	59	junction_2	40.2409410095407	NA	NA	NA	FALSE	0	NA	NA	A	non_coding	NA	NA	NA	NA	NA	NA	NA	40	AAACTGAGAGCGCACAGAGC	-48	True	NA	NA	False	NA	NA	NA	15663066	15522809	Fake_Experiment_ID
G191.1	chr1	+	1266	10	FSM	ENSG00000084072.17	ENST00000324379.10	4339	10	10	3063	2	-10	multi-exon	TRUE	canonical	3	735	junction_7	62.1612796792185	NA	NA	NA	FALSE	0	NA	NA	A	non_coding	NA	NA	NA	NA	NA	NA	NA	10	CTTCCTGCTAGTTCTTGGGA	9	True	NA	NA	False	NA	NA	NA	39738891	39753706	Fake_Experiment_ID
G1910.1	chr6	+	2811	13	FSM	ENSG00000112186.12	ENST00000229922.7	2925	13	120	-6	3	-4	multi-exon	FALSE	canonical	3	57	junction_10	12.5088857306405	NA	NA	NA	FALSE	0	NA	NA	A	non_coding	NA	NA	NA	NA	NA	NA	NA	35	GATGAATTCTGGATGTTAAA	24	True	NA	NA	False	NA	NA	NA	17393714	17557786	Fake_Experiment_ID
G1911.1	chr6	+	4678	5	FSM	ENSG00000137414.6	ENST00000259963.4	4726	5	50	-2	50	2	multi-exon	FALSE	canonical	3	63	junction_4	3.69966214673719	NA	NA	NA	FALSE	0	NA	NA	A	non_coding	NA	NA	NA	NA	NA	NA	NA	15	CATCTGTATTTTGTCTATTT	-27	True	NA	NA	False	NA	NA	NA	17600351	17611717	Fake_Experiment_ID
G1912.1	chr6	-	5983	22	FSM	ENSG00000124789.12	ENST00000262077.3	6026	22	42	1	42	-1	multi-exon	TRUE	canonical	3	232	junction_14	37.2716326872677	NA	NA	NA	FALSE	0	NA	NA	A	non_coding	NA	NA	NA	NA	NA	NA	NA	15	ACTTTTTGTTCTAGTTTTAC	14	True	NA	NA	False	NA	NA	NA	17706883	17615037	Fake_Experiment_ID
G1913.1	chr6	-	1788	9	FSM	ENSG00000137364.5	ENST00000309983.5	3184	9	-7	1403	-7	-1403	multi-exon	FALSE	canonical	3	285	junction_8	25.3793099787997	NA	NA	NA	FALSE	0	NA	NA	A	non_coding	NA	NA	NA	NA	NA	NA	NA	15	CTCTGAGTTTGGCAATTGTT	1065	False	18155092	NA	False	NA	NA	NA	18155084	18129713	Fake_Experiment_ID
G1914.1	chr6	+	3869	3	FSM	ENSG00000172201.12	ENST00000378700.8	3873	3	0	4	0	-4	multi-exon	FALSE	canonical	3	63	junction_1	13.5	NA	NA	NA	FALSE	0	NA	NA	A	non_coding	NA	NA	NA	NA	NA	NA	NA	25	AAAAGGCTCTGGAGTTTGTG	-6	True	NA	NA	False	NA	NA	NA	19837369	19842193	Fake_Experiment_ID
G1915.1	chr6	+	3303	11	FSM	ENSG00000124532.15	ENST00000378386.8	3939	11	34	602	16	-602	multi-exon	TRUE	canonical	3	688	junction_9	34.8889667373512	NA	NA	NA	FALSE	0	NA	NA	A	non_coding	NA	NA	NA	NA	NA	NA	NA	20	TATGAAGTTCCTTGGTTTTA	13	True	NA	NA	False	NA	NA	NA	24402969	24425588	Fake_Experiment_ID
G1916.1	chr6	-	1923	7	FSM	ENSG00000111802.14	ENST00000378198.9	1935	7	12	0	12	0	multi-exon	FALSE	canonical	3	441	junction_3	67.8961625490638	NA	NA	NA	FALSE	0	NA	NA	A	non_coding	NA	NA	NA	NA	NA	NA	NA	15	TATGGTTTGTTTTAGTATGT	-4	True	NA	NA	False	NA	NA	NA	24666887	24649978	Fake_Experiment_ID
G1917.1	chr6	+	709	3	FSM	ENSG00000112304.11	ENST00000230048.5	4041	3	0	3332	0	0	multi-exon	FALSE	canonical	3	1308	junction_1	92.5	NA	NA	NA	FALSE	0	NA	NA	A	non_coding	NA	NA	NA	NA	NA	NA	NA	30	GCAGCTAGAAATATTCTTGG	-7	True	NA	NA	False	NA	NA	NA	24667076	24701714	Fake_Experiment_ID
G1918.1	chr6	-	2453	5	FSM	ENSG00000112308.13	ENST00000378119.9	2452	5	-1	0	-1	0	multi-exon	FALSE	canonical	3	2446	junction_2	51.8670174581111	NA	NA	NA	FALSE	0	NA	NA	A	non_coding	NA	NA	NA	NA	NA	NA	NA	20	GTTTGAAGTGTTAACTTTTT	0	True	NA	NA	False	NA	NA	NA	24719155	24704860	Fake_Experiment_ID
G1919.1	chr6	+	1131	7	FSM	ENSG00000112312.10	ENST00000356509.7	1133	7	6	-4	0	0	multi-exon	FALSE	canonical	3	613	junction_1	227.519229956503	NA	NA	NA	FALSE	0	NA	NA	A	non_coding	NA	NA	NA	NA	NA	NA	NA	5	TTTGTCTGTTTCTATGCTTT	-33	True	NA	NA	False	NA	NA	NA	24774936	24786099	Fake_Experiment_ID
G192.1	chr1	-	3131	3	FSM	ENSG00000116990.11	ENST00000397332.2	3256	3	118	7	22	-5	multi-exon	FALSE	canonical	3	125	junction_2	25.5	NA	NA	NA	FALSE	0	NA	NA	A	non_coding	NA	NA	NA	NA	NA	NA	NA	30	AAACATGTCAGAGTGGGGGC	-4	True	NA	NA	False	NA	NA	NA	39901895	39895432	Fake_Experiment_ID
G1920.1	chr6	+	5399	37	FSM	ENSG00000079691.18	ENST00000329474.7	5485	37	86	0	86	0	multi-exon	FALSE	canonical	3	50	junction_28	7.9337534902746	NA	NA	NA	FALSE	0	NA	NA	A	non_coding	NA	NA	NA	NA	NA	NA	NA	10	TTTGGGCCTTCTCCAGTTAC	-2	True	NA	NA	False	NA	NA	NA	25279459	25620530	Fake_Experiment_ID
G1921.1	chr6	+	1328	3	FSM	ENSG00000146109.5	ENST00000274849.3	2943	3	23	1592	23	-1592	multi-exon	FALSE	canonical	3	694	junction_2	34	NA	NA	NA	FALSE	0	NA	NA	A	non_coding	NA	NA	NA	NA	NA	NA	NA	10	TATTTTTGTTGGTGGGGAGG	19	True	NA	NA	False	NA	NA	NA	26596975	26599147	Fake_Experiment_ID
G1922.1	chr6	-	4823	4	FSM	ENSG00000181315.11	ENST00000415922.7	4811	4	-13	1	-7	-1	multi-exon	FALSE	canonical	3	103	junction_2	15.5205956357638	NA	NA	NA	FALSE	0	NA	NA	A	non_coding	NA	NA	NA	NA	NA	NA	NA	15	ATTTCCGTCTCCACTGTACT	NA	False	NA	NA	False	NA	NA	NA	26659759	26634383	Fake_Experiment_ID
G1923.1	chr6	-	836	2	Genic_Genomic	ENSG00000197903.8	novel	495	1	NA	NA	0	8068	multi-exon	FALSE	canonical	3	116	junction_1	0	NA	NA	NA	FALSE	0	NA	NA	A	non_coding	NA	NA	NA	NA	NA	NA	NA	20	TTAATCTTGTCAGTTGATTT	-3	True	NA	NA	False	NA	NA	NA	27146855	27138292	Fake_Experiment_ID
G1924.1	chr6	+	1263	4	FSM	ENSG00000196812.5	ENST00000340487.5	1279	4	13	3	13	-3	multi-exon	FALSE	canonical	3	46	junction_3	22.4845626053867	NA	NA	NA	FALSE	0	NA	NA	A	non_coding	NA	NA	NA	NA	NA	NA	NA	45	GAATCTACCTGAGTAAAATA	6	True	NA	NA	False	NA	NA	NA	28124621	28130079	Fake_Experiment_ID
G1925.1	chr6	+	1538	8	FSM	ENSG00000206503.13	ENST00000376809.10	1535	8	0	-3	0	3	multi-exon	FALSE	canonical	3	148	junction_5	118.35229320179	NA	NA	NA	FALSE	0	NA	NA	A	non_coding	NA	NA	NA	NA	NA	NA	NA	15	TCCAGAGTCCACGTGTTTCT	-4	True	NA	NA	False	NA	NA	NA	29942531	29945873	Fake_Experiment_ID
G1926.1	chr6	+	693	5	FSM	ENSG00000066379.15	ENST00000359374.8	743	5	33	17	27	-15	multi-exon	FALSE	canonical	3	91	junction_1	103.948003828837	NA	NA	NA	FALSE	0	NA	NA	A	non_coding	NA	NA	NA	NA	NA	NA	NA	35	TCTATAAGACCCTGACATAT	-7	True	NA	NA	False	NA	NA	NA	30061291	30064892	Fake_Experiment_ID
G1927.1	chr6	-	3364	10	NIC	ENSG00000234127.9	novel	3518	10	NA	NA	0	-2	combination_of_known_junctions	TRUE	canonical	3	93	junction_8	10.6039824803912	NA	NA	NA	FALSE	0	NA	NA	A	non_coding	NA	NA	NA	NA	NA	NA	NA	30	AACAGCCTGGAGATCTGTAT	-1	True	NA	NA	False	NA	NA	NA	30213365	30184456	Fake_Experiment_ID
G1928.1	chr6	+	533	5	FSM	ENSG00000241370.6	ENST00000436442.2	522	5	-11	0	-1	0	multi-exon	FALSE	canonical	3	119	junction_4	457.002461700153	NA	NA	NA	FALSE	0	NA	NA	A	non_coding	NA	NA	NA	NA	NA	NA	NA	10	TGATTCTGTTCTGTGGGTAT	1	True	NA	NA	False	NA	NA	NA	30345157	30346857	Fake_Experiment_ID
G1929.1	chr6	-	1967	12	FSM	ENSG00000204590.13	ENST00000376621.8	6801	12	250	4584	-151	520	multi-exon	FALSE	canonical	3	394	junction_6	32.4656207229374	NA	NA	NA	FALSE	0	NA	NA	A	non_coding	NA	NA	NA	NA	NA	NA	NA	25	AGCCCCTTCCCCAGATGAAC	1283	False	NA	NA	False	NA	NA	NA	30556239	30545964	Fake_Experiment_ID
G193.1	chr1	+	2134	14	FSM	ENSG00000168389.18	ENST00000372811.10	2129	14	5	-10	0	0	multi-exon	FALSE	canonical	3	54	junction_3	8.09192745523762	NA	NA	NA	FALSE	0	NA	NA	A	non_coding	NA	NA	NA	NA	NA	NA	NA	10	TCTGTCTGTGTCCTCAGCCA	-1	True	NA	NA	False	NA	NA	NA	39955149	39969966	Fake_Experiment_ID
G1930.1	chr6	+	3304	25	FSM	ENSG00000204574.14	ENST00000441867.6	3426	25	30	92	12	-92	multi-exon	FALSE	canonical	3	269	junction_3	90.9190344940669	NA	NA	NA	FALSE	0	NA	NA	A	non_coding	NA	NA	NA	NA	NA	NA	NA	15	AGTCTTGCTGACAGTGTTTG	1	True	NA	NA	False	NA	NA	NA	30571453	30591430	Fake_Experiment_ID
G1931.1	chr6	-	4586	20	FSM	ENSG00000204569.10	ENST00000376511.7	4511	20	-83	8	-82	-8	multi-exon	TRUE	canonical	3	137	junction_16	37.8763113099567	NA	NA	NA	FALSE	0	NA	NA	A	non_coding	NA	NA	NA	NA	NA	NA	NA	45	AAAGAGAAGCAGCTTATTTA	-1	True	NA	NA	False	NA	NA	NA	30617326	30600420	Fake_Experiment_ID
G1932.1	chr6	+	1376	7	FSM	ENSG00000204568.12	ENST00000259873.5	1398	7	20	2	0	-2	multi-exon	FALSE	canonical	3	713	junction_4	93.9160381522891	NA	NA	NA	FALSE	0	NA	NA	A	non_coding	NA	NA	NA	NA	NA	NA	NA	0	TTTGCTTTGGGCTGTTTCCG	13	True	NA	NA	False	NA	NA	NA	30617859	30626390	Fake_Experiment_ID
G1933.1	chr6	+	1470	13	FSM	ENSG00000137343.18	ENST00000376485.8	1476	13	18	-12	0	12	multi-exon	FALSE	canonical	3	96	junction_10	49.3222819828929	NA	NA	NA	FALSE	0	NA	NA	C	non_coding	NA	NA	NA	NA	NA	NA	NA	20	TTTGACTCATTATTTCAGCC	7	True	NA	NA	False	NA	NA	NA	30626873	30646835	Fake_Experiment_ID
G1933.2	chr6	+	1401	12	NIC	ENSG00000137343.18	novel	1476	13	NA	NA	0	12	combination_of_known_junctions	FALSE	canonical	3	53	junction_7	55.9806637218942	NA	NA	NA	FALSE	0	NA	NA	C	non_coding	NA	NA	NA	NA	NA	NA	NA	20	TTTGACTCATTATTTCAGCC	7	True	NA	NA	False	NA	NA	NA	30626873	30646835	Fake_Experiment_ID
G1934.1	chr6	+	1493	6	FSM	ENSG00000204564.12	ENST00000446773.6	1496	6	-4	7	-4	0	multi-exon	FALSE	canonical	3	43	junction_1	26.1916017074176	NA	NA	NA	FALSE	0	NA	NA	A	non_coding	NA	NA	NA	NA	NA	NA	NA	40	GATAGAATTTCACATATCAC	3	True	NA	NA	False	NA	NA	NA	30647416	30653102	Fake_Experiment_ID
G1935.1	chr6	-	3381	20	FSM	ENSG00000204560.10	ENST00000376442.8	3406	20	-7	32	-7	-32	multi-exon	FALSE	canonical	3	187	junction_19	29.4421824133871	NA	NA	NA	FALSE	0	NA	NA	A	non_coding	NA	NA	NA	NA	NA	NA	NA	40	AATAAAGCTTGTGGGAACAT	-6	True	NA	NA	False	NA	NA	NA	30673013	30653158	Fake_Experiment_ID
G1936.1	chr6	-	3356	3	FSM	ENSG00000146112.12	ENST00000274853.8	3349	3	-7	0	-7	0	multi-exon	FALSE	canonical	3	42	junction_2	4	NA	NA	NA	FALSE	0	NA	NA	A	non_coding	NA	NA	NA	NA	NA	NA	NA	0	CTCGTCTGCTTCTCCTTCTT	10	True	NA	NA	False	NA	NA	NA	30686652	30676388	Fake_Experiment_ID
G1937.1	chr6	-	1429	4	FSM	ENSG00000137404.15	ENST00000376421.7	1411	4	-18	0	0	0	multi-exon	FALSE	canonical	3	64	junction_2	6.12825877028341	NA	NA	NA	FALSE	0	NA	NA	A	non_coding	NA	NA	NA	NA	NA	NA	NA	20	TATGGCATGCAGTCTGTCAG	-14	True	NA	NA	False	NA	NA	NA	30691002	30688048	Fake_Experiment_ID
G1938.1	chr6	-	6990	15	FSM	ENSG00000137337.15	ENST00000376406.8	6968	15	-22	0	-22	0	multi-exon	FALSE	canonical	3	79	junction_7	73.0810285552542	NA	NA	NA	FALSE	0	NA	NA	C	non_coding	NA	NA	NA	NA	NA	NA	NA	15	TGGTGTAGTGTAGTTTTTTA	-4	True	NA	NA	False	NA	NA	NA	30717303	30699806	Fake_Experiment_ID
G1938.2	chr6	-	6198	14	NIC	ENSG00000137337.15	novel	6968	15	NA	NA	-22	0	intron_retention	FALSE	canonical	3	56	junction_7	74.677373140541	NA	NA	NA	FALSE	0	NA	NA	C	non_coding	NA	NA	NA	NA	NA	NA	NA	15	TGGTGTAGTGTAGTTTTTTA	-4	True	NA	NA	False	NA	NA	NA	30717303	30699806	Fake_Experiment_ID
G194.1	chr1	+	2601	13	FSM	ENSG00000131236.18	ENST00000372792.7	2629	13	29	-1	5	0	multi-exon	FALSE	canonical	3	438	junction_1	511.942562696246	NA	NA	NA	FALSE	0	NA	NA	A	non_coding	NA	NA	NA	NA	NA	NA	NA	20	TTAGTTGTTTACCTGTGATA	6	True	NA	NA	False	NA	NA	NA	40040757	40072649	Fake_Experiment_ID
G1940.1	chr6	-	1616	13	NIC	ENSG00000137312.15	novel	1866	13	NA	NA	1	-122	combination_of_known_junctions	FALSE	canonical	3	92	junction_12	185.419494360461	NA	NA	NA	FALSE	0	NA	NA	A	non_coding	NA	NA	NA	NA	NA	NA	NA	25	AGCCTGTTGTCTAGAATATT	4	True	NA	NA	False	NA	NA	NA	30742499	30727830	Fake_Experiment_ID
G1941.1	chr6	-	1233	2	FSM	ENSG00000137331.12	ENST00000259874.6	1237	2	0	4	0	-4	multi-exon	FALSE	canonical	3	101	junction_1	0	NA	NA	NA	FALSE	0	NA	NA	A	non_coding	NA	NA	NA	NA	NA	NA	NA	15	TGCAGTCTTGAGTGTATCTT	-2	True	NA	NA	False	NA	NA	NA	30744547	30743202	Fake_Experiment_ID
G1942.1	chr6	+	3800	18	NIC	ENSG00000204580.14	novel	4148	20	NA	NA	0	0	combination_of_known_junctions	FALSE	canonical	3	54	junction_1	163.466047817054	NA	NA	NA	FALSE	0	NA	NA	B	non_coding	NA	NA	NA	NA	NA	NA	NA	5	CTGTGTGAGTGGGTTCCTTG	-8	True	NA	NA	False	NA	NA	NA	30880969	30900156	Fake_Experiment_ID
G1942.2	chr6	+	3689	17	NIC	ENSG00000204580.14	novel	4148	20	NA	NA	0	0	combination_of_known_junctions	FALSE	canonical	3	54	junction_1	146.722527241048	NA	NA	NA	FALSE	0	NA	NA	B	non_coding	NA	NA	NA	NA	NA	NA	NA	5	CTGTGTGAGTGGGTTCCTTG	-8	True	NA	NA	False	NA	NA	NA	30880969	30900156	Fake_Experiment_ID
G1943.1	chr6	+	3562	30	NIC	ENSG00000137411.19	novel	3575	30	NA	NA	1	0	combination_of_known_junctions	TRUE	canonical	3	117	junction_2	25.4226111122942	NA	NA	NA	FALSE	0	NA	NA	A	non_coding	NA	NA	NA	NA	NA	NA	NA	25	AAACATGTCTGTTTATGGCT	-5	True	NA	NA	False	NA	NA	NA	30914252	30926456	Fake_Experiment_ID
G1944.1	chr6	+	2802	4	FSM	ENSG00000137310.12	ENST00000376257.8	3243	4	8	433	8	-433	multi-exon	FALSE	canonical	3	62	junction_1	9.89949493661167	NA	NA	NA	FALSE	0	NA	NA	A	non_coding	NA	NA	NA	NA	NA	NA	NA	10	CCTGCCACACCCGCCCTTTC	28	True	NA	NA	False	NA	NA	NA	31158596	31163782	Fake_Experiment_ID
G1946.1	chr6	+	2416	6	FSM	ENSG00000204516.10	ENST00000252229.7	2416	6	0	0	0	0	multi-exon	FALSE	canonical	3	74	junction_1	16.3266653055668	NA	NA	NA	FALSE	0	NA	NA	A	non_coding	NA	NA	NA	NA	NA	NA	NA	10	CATTTCTGGTCTGTGTTTTA	-4	True	NA	NA	False	NA	NA	NA	31498144	31511124	Fake_Experiment_ID
G1947.1	chr6	-	1609	11	NIC	ENSG00000198563.14	novel	2003	11	NA	NA	-33	0	combination_of_known_junctions	FALSE	canonical	3	82	junction_10	518.827957997639	NA	NA	NA	FALSE	0	NA	NA	A	non_coding	NA	NA	NA	NA	NA	NA	NA	15	CACATGTGTCTGTGGTATCT	-10	True	NA	NA	False	NA	NA	NA	31541762	31530242	Fake_Experiment_ID
G1948.1	chr6	+	6914	31	FSM	ENSG00000204469.13	ENST00000376033.3	6903	31	0	-11	0	11	multi-exon	FALSE	canonical	3	103	junction_1	198.27673141905	NA	NA	NA	FALSE	0	NA	NA	A	non_coding	NA	NA	NA	NA	NA	NA	NA	15	ATTTGGGGGATGAGTTGTTT	-2	True	NA	NA	False	NA	NA	NA	31620714	31637782	Fake_Experiment_ID
G1949.1	chr6	-	3634	25	FSM	ENSG00000204463.13	ENST00000375976.8	3644	25	9	1	2	0	multi-exon	TRUE	canonical	3	144	junction_24	73.192276744203	NA	NA	NA	FALSE	0	NA	NA	C	non_coding	NA	NA	NA	NA	NA	NA	NA	25	ACATTGTCTCCATTAGGTAG	11	True	NA	NA	False	NA	NA	NA	31652384	31639028	Fake_Experiment_ID
G1949.4	chr6	-	3730	26	NIC	ENSG00000204463.13	novel	3887	26	NA	NA	2	-12	combination_of_known_junctions	FALSE	canonical	3	97	junction_14	89.9636904534268	NA	NA	NA	FALSE	0	NA	NA	C	non_coding	NA	NA	NA	NA	NA	NA	NA	10	TGCTTTCTCTCTACATTGTC	11	True	NA	NA	False	NA	NA	NA	31652384	31639040	Fake_Experiment_ID
G195.1	chr1	-	2279	9	FSM	ENSG00000131238.18	ENST00000642050.2	2284	9	5	0	0	0	multi-exon	FALSE	canonical	3	1417	junction_2	95.981687706562	NA	NA	NA	FALSE	0	NA	NA	A	non_coding	NA	NA	NA	NA	NA	NA	NA	10	TCCTTGGTGTTTTCAGTATT	0	True	NA	NA	False	NA	NA	NA	40097247	40072711	Fake_Experiment_ID
G1950.1	chr6	-	1805	4	FSM	ENSG00000204438.11	ENST00000375900.8	1814	4	-1	10	-1	-10	multi-exon	FALSE	canonical	3	39	junction_3	72.3387094776295	NA	NA	NA	FALSE	0	NA	NA	A	non_coding	NA	NA	NA	NA	NA	NA	NA	25	ATTCACTTTTCTGGAAGCTA	-3	True	NA	NA	False	NA	NA	NA	31665862	31662085	Fake_Experiment_ID
G1951.1	chr6	+	906	7	FSM	ENSG00000204435.15	ENST00000375882.7	929	7	26	-3	5	0	multi-exon	FALSE	canonical	3	1063	junction_6	39.5618362679096	NA	NA	NA	FALSE	0	NA	NA	A	non_coding	NA	NA	NA	NA	NA	NA	NA	5	GCTAGTCTGCTGGTGCTTGC	15	True	NA	NA	False	NA	NA	NA	31666105	31670070	Fake_Experiment_ID
G1952.1	chr6	-	1969	20	FSM	ENSG00000204427.12	ENST00000395952.8	1977	20	3	5	3	-1	multi-exon	TRUE	canonical	3	193	junction_11	20.2520133399455	NA	NA	NA	FALSE	0	NA	NA	A	non_coding	NA	NA	NA	NA	NA	NA	NA	35	TATCAGGCTAATTGTATAAC	2	True	NA	NA	False	NA	NA	NA	31703321	31686959	Fake_Experiment_ID
G1953.1	chr6	-	1312	7	FSM	ENSG00000213722.10	ENST00000375792.7	1688	7	373	3	1	-1	multi-exon	FALSE	canonical	3	338	junction_6	65.7860589757097	NA	NA	NA	FALSE	0	NA	NA	A	non_coding	NA	NA	NA	NA	NA	NA	NA	15	AGACTGGGCTGTGACTGGTG	-7	True	NA	NA	False	NA	NA	NA	31730244	31727040	Fake_Experiment_ID
G1954.1	chr6	-	4009	30	NNC	ENSG00000204394.13	novel	4111	30	NA	NA	101	-4	at_least_one_novel_splicesite	TRUE	canonical	1	63	junction_25	175.415884290322	NA	NA	NA	FALSE	0	NA	NA	A	non_coding	NA	NA	NA	NA	NA	NA	NA	20	AAAATCCTCTTGTCGTCTGT	48	True	NA	NA	False	NA	NA	NA	31795651	31777521	Fake_Experiment_ID
G1955.1	chr6	-	1808	6	FSM	ENSG00000204386.12	ENST00000375631.5	3353	6	-2	1547	-1	11	multi-exon	FALSE	canonical	3	264	junction_1	18.9842039601349	NA	NA	NA	FALSE	0	NA	NA	A	non_coding	NA	NA	NA	NA	NA	NA	NA	15	TTTGTAGAGTCTCTATGGTT	5	True	NA	NA	False	NA	NA	NA	31862823	31859205	Fake_Experiment_ID
G1956.1	chr6	-	4005	28	NIC	ENSG00000204371.11	novel	3965	28	NA	NA	-22	-6	intron_retention	TRUE	canonical	3	104	junction_9	195.027387194286	NA	NA	NA	FALSE	0	NA	NA	B	non_coding	NA	NA	NA	NA	NA	NA	NA	30	AATAAACTGCGATTTTTGTG	4368	False	NA	NA	False	NA	NA	NA	31897709	31879764	Fake_Experiment_ID
G1956.2	chr6	-	3903	27	NIC	ENSG00000204371.11	novel	3965	28	NA	NA	-22	-6	intron_retention	FALSE	canonical	3	104	junction_9	214.00048387934	NA	NA	NA	FALSE	0	NA	NA	B	non_coding	NA	NA	NA	NA	NA	NA	NA	30	AATAAACTGCGATTTTTGTG	4368	False	NA	NA	False	NA	NA	NA	31897709	31879764	Fake_Experiment_ID
G1957.1	chr6	-	1286	11	FSM	ENSG00000204356.14	ENST00000375429.8	1445	11	17	142	0	0	multi-exon	TRUE	canonical	3	612	junction_10	80.3091526539784	NA	NA	NA	FALSE	0	NA	NA	A	non_coding	NA	NA	NA	NA	NA	NA	NA	20	ACACATCTCCCTCAGCCTCT	4	True	NA	NA	False	NA	NA	NA	31958954	31952228	Fake_Experiment_ID
G1958.1	chr6	-	2593	18	FSM	ENSG00000213676.13	ENST00000375203.8	2626	18	29	4	0	-4	multi-exon	FALSE	canonical	3	58	junction_4	8.68080649387389	NA	NA	NA	FALSE	0	NA	NA	A	non_coding	NA	NA	NA	NA	NA	NA	NA	10	GGAATGGTGGCTGCCTTCCT	6	True	NA	NA	False	NA	NA	NA	32128217	32115267	Fake_Experiment_ID
G1959.1	chr6	-	1298	2	FSM	ENSG00000204315.4	ENST00000375156.4	1342	2	44	0	44	0	multi-exon	FALSE	canonical	3	47	junction_1	0	NA	NA	NA	FALSE	0	NA	NA	A	non_coding	NA	NA	NA	NA	NA	NA	NA	25	CAGGAACTTGTGAATTGTGG	21	True	NA	NA	False	NA	NA	NA	32130244	32128706	Fake_Experiment_ID
G196.1	chr1	+	6231	8	FSM	ENSG00000117000.9	ENST00000372771.5	6232	8	0	1	0	-1	multi-exon	FALSE	canonical	3	86	junction_4	21.893993212192	NA	NA	NA	FALSE	0	NA	NA	A	non_coding	NA	NA	NA	NA	NA	NA	NA	25	ATTCGTTGTTTACTCATAAT	4	True	NA	NA	False	NA	NA	NA	40161386	40240920	Fake_Experiment_ID
G1960.1	chr6	-	2011	7	FSM	ENSG00000204310.13	ENST00000375104.6	2017	7	6	0	6	0	multi-exon	TRUE	canonical	3	43	junction_6	106.953910115006	NA	NA	NA	FALSE	0	NA	NA	A	non_coding	NA	NA	NA	NA	NA	NA	NA	5	TCTGGGTGTTGGTGGTTGCA	-7	True	NA	NA	False	NA	NA	NA	32177319	32168211	Fake_Experiment_ID
G1961.1	chr6	-	1489	4	FSM	ENSG00000213654.10	ENST00000375040.8	1213	4	-276	0	-34	0	multi-exon	FALSE	canonical	3	77	junction_1	2.62466929133727	NA	NA	NA	FALSE	0	NA	NA	A	non_coding	NA	NA	NA	NA	NA	NA	NA	15	CTGCAGACTGGTATCTGGGG	-26	True	NA	NA	False	NA	NA	NA	32192919	32190765	Fake_Experiment_ID
G1962.1	chr6	-	2675	11	FSM	ENSG00000168394.12	ENST00000354258.5	2685	11	9	1	9	-1	multi-exon	FALSE	canonical	3	66	junction_3	11.5516232625549	NA	NA	NA	FALSE	0	NA	NA	A	non_coding	NA	NA	NA	NA	NA	NA	NA	10	ACTGTGGTTTCTTATGTTTC	18	True	NA	NA	False	NA	NA	NA	32853695	32845209	Fake_Experiment_ID
G1963.1	chr6	-	1094	5	FSM	ENSG00000204257.15	ENST00000374843.9	1093	5	-1	0	-1	0	multi-exon	FALSE	canonical	3	55	junction_3	6.49519052838329	NA	NA	NA	FALSE	0	NA	NA	A	non_coding	NA	NA	NA	NA	NA	NA	NA	10	TATCAGTGTGGCTTCTTTCT	-33	True	NA	NA	False	NA	NA	NA	32953098	32948617	Fake_Experiment_ID
G1964.1	chr6	+	4772	13	FSM	ENSG00000204256.14	ENST00000374825.9	4956	13	8	176	8	2	multi-exon	FALSE	canonical	3	42	junction_1	171.680157236906	NA	NA	NA	FALSE	0	NA	NA	A	non_coding	NA	NA	NA	NA	NA	NA	NA	20	AATATTTGCTTTTGTAGTGT	3	True	NA	NA	False	NA	NA	NA	32968601	32981325	Fake_Experiment_ID
G1965.1	chr6	-	2891	10	FSM	ENSG00000204231.11	ENST00000374680.4	2885	10	-7	1	-7	-1	multi-exon	FALSE	canonical	3	51	junction_3	16.5872180449024	NA	NA	NA	FALSE	0	NA	NA	A	non_coding	NA	NA	NA	NA	NA	NA	NA	25	ACTGAGGTGACTGTATGAGG	-7	True	NA	NA	False	NA	NA	NA	33200672	33193588	Fake_Experiment_ID
G1966.1	chr6	+	2087	8	FSM	ENSG00000112473.18	ENST00000374675.7	2153	8	64	2	23	0	multi-exon	FALSE	canonical	3	196	junction_1	64.2511017931417	NA	NA	NA	FALSE	0	NA	NA	A	non_coding	NA	NA	NA	NA	NA	NA	NA	10	CATGCAGTCTTTGTCTTTTT	-4	True	NA	NA	False	NA	NA	NA	33200889	33204437	Fake_Experiment_ID
G1967.1	chr6	+	971	9	FSM	ENSG00000204228.4	ENST00000374662.4	977	9	0	6	0	-6	multi-exon	FALSE	canonical	3	45	junction_1	15.6903632845132	NA	NA	NA	FALSE	0	NA	NA	A	non_coding	NA	NA	NA	NA	NA	NA	NA	5	CTGCCACCTCCGGCTCTTCT	-2	True	NA	NA	False	NA	NA	NA	33204654	33206825	Fake_Experiment_ID
G1968.1	chr6	-	2998	20	FSM	ENSG00000223501.9	ENST00000445902.3	2936	20	-63	1	-55	-1	multi-exon	FALSE	canonical	3	191	junction_10	21.7400915119364	NA	NA	NA	FALSE	0	NA	NA	A	non_coding	NA	NA	NA	NA	NA	NA	NA	20	ACACTTATCCCATTTCCTTT	1	True	NA	NA	False	NA	NA	NA	33271939	33250278	Fake_Experiment_ID
G1969.1	chr6	+	543	6	FSM	ENSG00000231500.7	ENST00000439602.7	549	6	2	4	2	2	multi-exon	TRUE	canonical	3	25621	junction_5	2201.92691976823	NA	NA	NA	FALSE	0	NA	NA	A	non_coding	NA	NA	NA	NA	NA	NA	NA	0	TGGCTTCCTGTCCTTTCTGT	1	True	NA	NA	False	NA	NA	NA	33272076	33276507	Fake_Experiment_ID
G197.1	chr1	+	2956	10	FSM	ENSG00000084073.10	ENST00000372759.4	2975	10	19	0	16	0	multi-exon	FALSE	canonical	3	575	junction_8	39.3700393700591	NA	NA	NA	FALSE	0	NA	NA	A	non_coding	NA	NA	NA	NA	NA	NA	NA	10	TGTACTTTGTCTTTAGTTTG	18	True	NA	NA	False	NA	NA	NA	40258254	40294180	Fake_Experiment_ID
G1970.1	chr6	-	2047	15	FSM	ENSG00000227057.10	ENST00000374617.9	2070	15	19	4	-18	-4	multi-exon	FALSE	canonical	3	589	junction_13	62.5929920443273	NA	NA	NA	FALSE	0	NA	NA	A	non_coding	NA	NA	NA	NA	NA	NA	NA	25	TGGATAATGTGTCTGGATCA	0	True	NA	NA	False	NA	NA	NA	33289220	33279111	Fake_Experiment_ID
G1971.1	chr6	+	592	5	FSM	ENSG00000204220.12	ENST00000374607.5	598	5	4	2	0	-1	multi-exon	FALSE	canonical	3	55	junction_1	104.916633571612	NA	NA	NA	FALSE	0	NA	NA	A	non_coding	NA	NA	NA	NA	NA	NA	NA	10	GCTCTGTTTCCTGACCAGGC	-9	True	NA	NA	False	NA	NA	NA	33289600	33290932	Fake_Experiment_ID
G1972.1	chr6	-	3116	17	NIC	ENSG00000237441.10	novel	2687	17	NA	NA	-12	-1	combination_of_known_junctions	FALSE	canonical	3	97	junction_16	51.3078941294612	NA	NA	NA	FALSE	0	NA	NA	A	non_coding	NA	NA	NA	NA	NA	NA	NA	15	ACTCCCCTGTCCTTGCAGTA	-18	True	NA	NA	False	NA	NA	NA	33297704	33291654	Fake_Experiment_ID
G1973.1	chr6	-	2562	8	FSM	ENSG00000204209.13	ENST00000374542.10	2558	8	-5	1	-5	0	multi-exon	FALSE	canonical	3	612	junction_7	132.046992253763	NA	NA	NA	FALSE	0	NA	NA	A	non_coding	NA	NA	NA	NA	NA	NA	NA	10	ATCACTGTCTTTTTCTTGTC	-28	True	NA	NA	False	NA	NA	NA	33322964	33318558	Fake_Experiment_ID
G1974.2	chr6	+	2391	11	FSM	ENSG00000237649.8	ENST00000428849.7	2391	11	0	0	0	0	multi-exon	TRUE	canonical	3	417	junction_5	21.5545818794984	NA	NA	NA	FALSE	0	NA	NA	A	non_coding	NA	NA	NA	NA	NA	NA	NA	35	GAAGGCAGATACTTTCATAT	-25	True	NA	NA	False	NA	NA	NA	33391822	33409896	Fake_Experiment_ID
G1975.1	chr6	+	2170	15	NIC	ENSG00000112511.18	novel	1099	6	NA	NA	6	-6	combination_of_known_splicesites	FALSE	canonical	3	41	junction_1	25.2356243174976	NA	NA	NA	FALSE	0	NA	NA	A	non_coding	NA	NA	NA	NA	NA	NA	NA	30	CTCTGAGTCATTCTGAAAGA	NA	False	NA	NA	False	NA	NA	NA	33410404	33416447	Fake_Experiment_ID
G1976.1	chr6	+	2705	2	FSM	ENSG00000213588.6	ENST00000395064.3	2715	2	7	3	7	-3	multi-exon	FALSE	canonical	3	257	junction_1	0	NA	NA	NA	FALSE	0	NA	NA	A	non_coding	NA	NA	NA	NA	NA	NA	NA	35	AAACTGACAGTGGACTGGAT	-9	True	NA	NA	False	NA	NA	NA	33454582	33457541	Fake_Experiment_ID
G1977.1	chr6	-	2152	6	FSM	ENSG00000030110.13	ENST00000374467.4	2170	6	17	1	17	-1	multi-exon	TRUE	canonical	3	426	junction_3	40.3683043983767	NA	NA	NA	FALSE	0	NA	NA	A	non_coding	NA	NA	NA	NA	NA	NA	NA	20	ACCCTGACTTAGTTTTTGTA	1	True	NA	NA	False	NA	NA	NA	33580259	33572552	Fake_Experiment_ID
G1978.1	chr6	+	9051	58	FSM	ENSG00000096433.11	ENST00000605930.3	9079	58	40	-12	40	0	multi-exon	TRUE	canonical	3	84	junction_32	34.3738431910335	NA	NA	NA	FALSE	0	NA	NA	A	non_coding	NA	NA	NA	NA	NA	NA	NA	10	GGGATGTGTTTCCTGCACTC	-8	True	NA	NA	False	NA	NA	NA	33621361	33696574	Fake_Experiment_ID
G1979.1	chr6	-	476	4	FSM	ENSG00000137288.10	ENST00000607484.6	1284	4	4	804	4	0	multi-exon	FALSE	canonical	3	1633	junction_3	69.4550214167413	NA	NA	NA	FALSE	0	NA	NA	A	non_coding	NA	NA	NA	NA	NA	NA	NA	15	CCTTACGGTTTGGGAATCTC	17	True	NA	NA	False	NA	NA	NA	33711696	33697567	Fake_Experiment_ID
G198.1	chr1	+	2909	10	FSM	ENSG00000084070.12	ENST00000372718.8	2905	10	0	-4	0	0	multi-exon	FALSE	canonical	3	46	junction_5	7.50473101811924	NA	NA	NA	FALSE	0	NA	NA	A	non_coding	NA	NA	NA	NA	NA	NA	NA	10	TGTTTGCTTGGCCATTACTG	-11	True	NA	NA	False	NA	NA	NA	40373726	40423326	Fake_Experiment_ID
G1980.1	chr6	-	2969	9	FSM	ENSG00000161904.12	ENST00000293760.10	2941	9	-37	9	-37	0	multi-exon	FALSE	canonical	3	349	junction_6	54.8224406607367	NA	NA	NA	FALSE	0	NA	NA	A	non_coding	NA	NA	NA	NA	NA	NA	NA	30	AAAAACGGATGTTTCTTGCC	-36	True	NA	NA	False	NA	NA	NA	33789167	33771221	Fake_Experiment_ID
G1981.1	chr6	-	4766	11	NNC	ENSG00000124493.14	novel	7368	11	NA	NA	305	2	intron_retention	FALSE	canonical	3	99	junction_10	21.7460341211909	NA	NA	NA	FALSE	0	NA	NA	A	non_coding	NA	NA	NA	NA	NA	NA	NA	20	ACCCGGGCTCCACATCCACT	-1	True	NA	NA	False	NA	NA	NA	34145782	34021851	Fake_Experiment_ID
G1982.2	chr6	+	1908	6	NNC	ENSG00000137309.20	novel	1920	6	NA	NA	32	0	at_least_one_novel_splicesite	FALSE	canonical	3	68	junction_1	7242.49629892898	NA	NA	NA	FALSE	0	NA	NA	A	non_coding	NA	NA	NA	NA	NA	NA	NA	5	CTGGAGTCTCCTGTGGTGTG	-1	True	NA	NA	False	NA	NA	NA	34236904	34246231	Fake_Experiment_ID
G1983.1	chr6	-	875	5	FSM	ENSG00000186577.14	ENST00000476320.6	818	5	-57	0	-8	0	multi-exon	FALSE	canonical	3	92	junction_4	23.28626204439	NA	NA	NA	FALSE	0	NA	NA	A	non_coding	NA	NA	NA	NA	NA	NA	NA	20	GGGGTTTTGATTTCATCAAG	-27	True	NA	NA	False	NA	NA	NA	34249063	34246394	Fake_Experiment_ID
G1984.1	chr6	-	1346	5	FSM	ENSG00000272325.2	ENST00000607016.2	9900	5	8	8546	8	-8546	multi-exon	FALSE	canonical	3	450	junction_4	20.5593652625756	NA	NA	NA	FALSE	0	NA	NA	A	non_coding	NA	NA	NA	NA	NA	NA	NA	45	AAAGAGAAATTTGTTTAATT	-5	True	NA	NA	False	NA	NA	NA	34392661	34288224	Fake_Experiment_ID
G1985.1	chr6	-	843	6	FSM	ENSG00000124614.16	ENST00000621356.3	781	6	-62	0	-19	0	multi-exon	FALSE	canonical	3	1705	junction_5	3400.15214953684	NA	NA	NA	FALSE	0	NA	NA	A	non_coding	NA	NA	NA	NA	NA	NA	NA	5	TCTTTTGTCCATTTTGTTTG	0	True	NA	NA	False	NA	NA	NA	34426088	34417453	Fake_Experiment_ID
G1986.1	chr6	+	731	6	FSM	ENSG00000124562.10	ENST00000244520.10	806	6	12	63	-8	0	multi-exon	FALSE	canonical	3	2574	junction_1	274.605899426797	NA	NA	NA	FALSE	0	NA	NA	A	non_coding	NA	NA	NA	NA	NA	NA	NA	0	GTGTGTTCCCTTTTTCCTCC	11	True	NA	NA	False	NA	NA	NA	34757516	34773794	Fake_Experiment_ID
G1987.1	chr6	-	1502	5	FSM	ENSG00000064995.18	ENST00000361288.9	1849	5	30	317	15	-1	multi-exon	FALSE	canonical	3	326	junction_1	13.3603892158874	NA	NA	NA	FALSE	0	NA	NA	A	non_coding	NA	NA	NA	NA	NA	NA	NA	15	CCCTAGGTGTATTCATTTTC	14	True	NA	NA	False	NA	NA	NA	34888012	34877778	Fake_Experiment_ID
G1988.1	chr6	+	6351	24	FSM	ENSG00000064999.15	ENST00000360359.5	6350	24	6	-7	-4	7	multi-exon	TRUE	canonical	3	127	junction_12	16.1106758156291	NA	NA	NA	FALSE	0	NA	NA	A	non_coding	NA	NA	NA	NA	NA	NA	NA	15	TTCTTCTGAGTCTTTGAATT	-31	True	NA	NA	False	NA	NA	NA	34889260	35091413	Fake_Experiment_ID
G1989.1	chr6	+	2653	14	FSM	ENSG00000065029.15	ENST00000373953.8	2653	14	0	0	0	0	multi-exon	TRUE	canonical	3	65	junction_12	17.7006669215444	NA	NA	NA	FALSE	0	NA	NA	A	non_coding	NA	NA	NA	NA	NA	NA	NA	5	CCTGGGTCCCTCCATCCTTT	-2	True	NA	NA	False	NA	NA	NA	35259734	35295985	Fake_Experiment_ID
G199.1	chr1	-	7323	8	FSM	ENSG00000117016.10	ENST00000372684.8	7259	8	-64	0	-64	0	multi-exon	FALSE	canonical	3	56	junction_2	7.71693076346829	NA	NA	NA	FALSE	0	NA	NA	A	non_coding	NA	NA	NA	NA	NA	NA	NA	5	TTTCATGTGTTGCTTTCTGT	NA	False	NA	NA	False	NA	NA	NA	40665746	40620679	Fake_Experiment_ID
G1990.1	chr6	+	2270	11	FSM	ENSG00000023892.11	ENST00000316637.7	2296	11	26	0	26	0	multi-exon	FALSE	canonical	3	49	junction_5	14.0730238399571	NA	NA	NA	FALSE	0	NA	NA	A	non_coding	NA	NA	NA	NA	NA	NA	NA	10	TTATTGGCTCAGGTCTGTCC	7	True	NA	NA	False	NA	NA	NA	35297843	35321771	Fake_Experiment_ID
G1991.1	chr6	+	3698	8	FSM	ENSG00000112033.14	ENST00000360694.8	3734	8	34	2	-22	-2	multi-exon	FALSE	canonical	3	81	junction_5	11.8889418694647	NA	NA	NA	FALSE	0	NA	NA	A	non_coding	NA	NA	NA	NA	NA	NA	NA	35	AAGAGCTGACTGGAAGCTGA	-4	True	NA	NA	False	NA	NA	NA	35342591	35428176	Fake_Experiment_ID
G1992.1	chr6	+	2565	10	FSM	ENSG00000112039.5	ENST00000229769.3	2576	10	15	-4	-3	4	multi-exon	FALSE	canonical	3	63	junction_4	11.1665284679121	NA	NA	NA	FALSE	0	NA	NA	A	non_coding	NA	NA	NA	NA	NA	NA	NA	0	TTTTTCTTTTTTTTTTTTCG	5	True	NA	NA	False	NA	NA	NA	35452352	35467106	Fake_Experiment_ID
G1993.1	chr6	+	714	6	FSM	ENSG00000198755.11	ENST00000322203.7	718	6	3	1	3	-1	multi-exon	FALSE	canonical	3	12068	junction_1	883.11879155638	NA	NA	NA	FALSE	0	NA	NA	A	non_coding	NA	NA	NA	NA	NA	NA	NA	5	TCCCTCTGTCTGCCTGTGAT	0	True	NA	NA	False	NA	NA	NA	35468403	35470779	Fake_Experiment_ID
G1994.1	chr6	-	3766	11	FSM	ENSG00000096060.15	ENST00000357266.9	3750	11	-29	13	-2	-13	multi-exon	FALSE	canonical	2	208	junction_7	48.9702971197848	NA	NA	NA	FALSE	0	NA	NA	A	non_coding	NA	NA	NA	NA	NA	NA	NA	50	AAAAAAAATGTGACTTCCCA	-4	True	NA	NA	False	NA	NA	NA	35688944	35573602	Fake_Experiment_ID
G1995.1	chr6	-	4276	16	FSM	ENSG00000096063.16	ENST00000373825.7	4348	16	3	69	0	-1	multi-exon	FALSE	canonical	3	705	junction_5	68.6417430496115	NA	NA	NA	FALSE	0	NA	NA	A	non_coding	NA	NA	NA	NA	NA	NA	NA	35	ACATGTTTCCAAAAATCTCT	0	True	NA	NA	False	NA	NA	NA	35921095	35833034	Fake_Experiment_ID
G1996.1	chr6	+	3742	12	FSM	ENSG00000112062.11	ENST00000229794.9	4222	12	3	477	3	-477	multi-exon	FALSE	canonical	3	143	junction_9	28.3403167540345	NA	NA	NA	FALSE	0	NA	NA	A	non_coding	NA	NA	NA	NA	NA	NA	NA	20	GTGAGTTTCTCAAGTTTATT	-1	True	NA	NA	False	NA	NA	NA	36027810	36110759	Fake_Experiment_ID
G1997.1	chr6	+	1861	12	FSM	ENSG00000156711.17	ENST00000211287.9	6316	12	-7	4462	-7	852	multi-exon	FALSE	canonical	3	68	junction_6	8.65882247257502	NA	NA	NA	FALSE	0	NA	NA	A	non_coding	NA	NA	NA	NA	NA	NA	NA	40	ACATGAATTCCAGGGGGAAA	-15	True	NA	NA	False	NA	NA	NA	36130505	36140059	Fake_Experiment_ID
G1998.1	chr6	+	5391	8	FSM	ENSG00000112078.14	ENST00000373731.7	5384	8	-7	0	-7	0	multi-exon	TRUE	canonical	3	147	junction_3	27.4768919610049	NA	NA	NA	FALSE	0	NA	NA	A	non_coding	NA	NA	NA	NA	NA	NA	NA	5	TGTGTCTGTTTTTTTTTTAG	-41	True	NA	NA	False	NA	NA	NA	36442992	36491141	Fake_Experiment_ID
G1999.1	chr6	-	3484	14	FSM	ENSG00000112079.9	ENST00000229812.8	3585	14	94	7	94	-7	multi-exon	FALSE	canonical	3	39	junction_13	27.5803291534568	NA	NA	NA	FALSE	0	NA	NA	A	non_coding	NA	NA	NA	NA	NA	NA	NA	55	AAAAACAGTAGTGGAAATAC	-30	True	NA	NA	False	NA	NA	NA	36547385	36493898	Fake_Experiment_ID
G2.1	chr1	+	637	2	FSM	ENSG00000187608.10	ENST00000649529.1	637	2	0	0	0	0	multi-exon	FALSE	canonical	3	588	junction_1	0	NA	NA	NA	FALSE	0	NA	NA	A	non_coding	NA	NA	NA	NA	NA	NA	NA	0	TGGCCGCCTCTGTGTCTGTG	1	True	NA	NA	False	NA	NA	NA	1013496	1014540	Fake_Experiment_ID
G20.1	chr1	-	2638	7	FSM	ENSG00000130764.10	ENST00000378251.3	4303	7	4	1661	4	915	multi-exon	FALSE	canonical	3	510	junction_1	15.0083310198036	NA	NA	NA	FALSE	0	NA	NA	A	non_coding	NA	NA	NA	NA	NA	NA	NA	25	GAGGCTTGTGTAAAGACTCT	3	True	NA	NA	False	NA	NA	NA	3796494	3780219	Fake_Experiment_ID
G200.1	chr1	+	1958	10	FSM	ENSG00000066136.20	ENST00000447388.7	1950	10	-5	-3	-5	3	multi-exon	FALSE	canonical	3	197	junction_9	32	NA	NA	NA	FALSE	0	NA	NA	A	non_coding	NA	NA	NA	NA	NA	NA	NA	10	AGAGTCTGGGTTTCTGTGTC	-14	True	NA	NA	False	NA	NA	NA	40691703	40771606	Fake_Experiment_ID
G2000.1	chr6	+	1402	6	FSM	ENSG00000112081.17	ENST00000373715.11	4228	6	2	2824	2	0	multi-exon	FALSE	canonical	3	3399	junction_3	221.738584824563	NA	NA	NA	FALSE	0	NA	NA	A	non_coding	NA	NA	NA	NA	NA	NA	NA	25	TTCTTTAACTTGAAAGCCTG	-3	True	NA	NA	False	NA	NA	NA	36594363	36602776	Fake_Experiment_ID
G2001.1	chr6	+	2116	3	FSM	ENSG00000124762.14	ENST00000244741.10	2117	3	0	1	0	-1	multi-exon	FALSE	canonical	3	223	junction_2	3.5	NA	NA	NA	FALSE	0	NA	NA	A	non_coding	NA	NA	NA	NA	NA	NA	NA	30	ACTTGTAATATTACTATTGT	3	True	NA	NA	False	NA	NA	NA	36678713	36687331	Fake_Experiment_ID
G2002.1	chr6	-	1509	4	FSM	ENSG00000137168.8	ENST00000373699.6	1516	4	7	0	7	0	multi-exon	FALSE	canonical	3	351	junction_1	21.4527905462721	NA	NA	NA	FALSE	0	NA	NA	A	non_coding	NA	NA	NA	NA	NA	NA	NA	5	TTGCTGCTGTGGTCTGATTC	4	True	NA	NA	False	NA	NA	NA	36874796	36854828	Fake_Experiment_ID
G2003.1	chr6	-	1905	12	FSM	ENSG00000137409.20	ENST00000373627.10	1955	12	49	1	-22	-1	multi-exon	FALSE	canonical	3	1158	junction_4	518.553248060775	NA	NA	NA	FALSE	0	NA	NA	A	non_coding	NA	NA	NA	NA	NA	NA	NA	5	AGTTTTTTGTGGGGCGTCTC	11	True	NA	NA	False	NA	NA	NA	36986147	36968141	Fake_Experiment_ID
G2004.1	chr6	+	2665	6	FSM	ENSG00000137193.14	ENST00000373509.6	2703	6	38	0	38	0	multi-exon	FALSE	canonical	3	237	junction_1	21.3129068876116	NA	NA	NA	FALSE	0	NA	NA	A	non_coding	NA	NA	NA	NA	NA	NA	NA	10	CTCGTGGCTTCTAATCGTCT	-6	True	NA	NA	False	NA	NA	NA	37170189	37175428	Fake_Experiment_ID
G2005.1	chr6	+	3462	13	FSM	ENSG00000065491.8	ENST00000373491.3	3462	13	0	0	0	0	multi-exon	FALSE	canonical	3	91	junction_10	12.0793096749037	NA	NA	NA	FALSE	0	NA	NA	A	non_coding	NA	NA	NA	NA	NA	NA	NA	0	TCTGCTGGTTTTTCTCCTGT	-2	True	NA	NA	False	NA	NA	NA	37257771	37332970	Fake_Experiment_ID
G2006.1	chr6	+	2124	8	FSM	ENSG00000112130.17	ENST00000373479.9	5616	8	0	3492	0	11	multi-exon	FALSE	canonical	3	245	junction_1	33.195770569057	NA	NA	NA	FALSE	0	NA	NA	A	non_coding	NA	NA	NA	NA	NA	NA	NA	10	GCTGGGCTTTGGTGTATTTA	-25	True	NA	NA	False	NA	NA	NA	37353982	37391242	Fake_Experiment_ID
G2007.1	chr6	+	4024	24	FSM	ENSG00000137200.13	ENST00000373451.9	4034	24	8	2	8	-2	multi-exon	TRUE	canonical	3	107	junction_11	17.7369990194368	NA	NA	NA	FALSE	0	NA	NA	A	non_coding	NA	NA	NA	NA	NA	NA	NA	10	AATGCCTGTGTGGCTCTGTG	12	True	NA	NA	False	NA	NA	NA	37433228	37481506	Fake_Experiment_ID
G2008.1	chr6	-	1960	6	FSM	ENSG00000124767.7	ENST00000373365.5	2016	6	36	20	36	-2	multi-exon	FALSE	canonical	3	1194	junction_3	99.5883527326364	NA	NA	NA	FALSE	0	NA	NA	A	non_coding	NA	NA	NA	NA	NA	NA	NA	35	GACTATGTTTAATTTGTAAA	-15	True	NA	NA	False	NA	NA	NA	38703109	38675944	Fake_Experiment_ID
G2009.1	chr6	-	1125	2	FSM	ENSG00000112167.10	ENST00000229903.5	2018	2	61	832	-54	-831	multi-exon	FALSE	canonical	3	86	junction_1	0	NA	NA	NA	FALSE	0	NA	NA	A	non_coding	NA	NA	NA	NA	NA	NA	NA	25	TCTCCTCTTCAGAAATAGGT	-31	True	NA	NA	False	NA	NA	NA	39115125	39104894	Fake_Experiment_ID
G201.1	chr1	+	2840	19	FSM	ENSG00000171793.16	ENST00000650070.2	2840	19	0	0	0	0	multi-exon	FALSE	canonical	3	329	junction_11	27.6455184678824	NA	NA	NA	FALSE	0	NA	NA	A	non_coding	NA	NA	NA	NA	NA	NA	NA	10	CATGCTTTGCTTCTCATTCT	3	True	NA	NA	False	NA	NA	NA	40979695	41012565	Fake_Experiment_ID
G2010.1	chr6	+	1628	5	FSM	ENSG00000112559.15	ENST00000230321.11	1606	5	-23	1	7	-1	multi-exon	FALSE	canonical	3	176	junction_2	24.8042335096249	NA	NA	NA	FALSE	0	NA	NA	A	non_coding	NA	NA	NA	NA	NA	NA	NA	25	AGATTTCCTCAGGACTCATG	-30	True	NA	NA	False	NA	NA	NA	41638444	41654243	Fake_Experiment_ID
G2011.1	chr6	-	2458	4	FSM	ENSG00000124641.16	ENST00000265350.9	2478	4	20	0	0	0	multi-exon	FALSE	canonical	3	334	junction_2	14.4299072146089	NA	NA	NA	FALSE	0	NA	NA	A	non_coding	NA	NA	NA	NA	NA	NA	NA	5	CCTTTTTGGCCTCCTGATTT	8	True	NA	NA	False	NA	NA	NA	41921119	41905353	Fake_Experiment_ID
G2012.1	chr6	-	2079	5	FSM	ENSG00000112576.13	ENST00000372991.9	2026	5	-61	8	-61	-4	multi-exon	FALSE	canonical	3	219	junction_2	16.0682139642214	NA	NA	NA	FALSE	0	NA	NA	A	non_coding	NA	NA	NA	NA	NA	NA	NA	35	AAATAAAACTGGCTTTGGCT	-16	True	NA	NA	False	NA	NA	NA	41941869	41934959	Fake_Experiment_ID
G2013.1	chr6	-	2126	7	FSM	ENSG00000048544.6	ENST00000053468.4	2100	7	-20	-6	-20	6	multi-exon	TRUE	canonical	3	738	junction_5	33.7675880098061	NA	NA	NA	FALSE	0	NA	NA	A	non_coding	NA	NA	NA	NA	NA	NA	NA	15	GCTCAGTTGTTGACTGTCAT	NA	False	NA	NA	False	NA	NA	NA	42217881	42206800	Fake_Experiment_ID
G2014.1	chr6	+	1526	7	FSM	ENSG00000146223.16	ENST00000304734.9	3769	7	235	2008	-3	616	multi-exon	FALSE	canonical	3	117	junction_6	144.655913578856	NA	NA	NA	FALSE	0	NA	NA	A	non_coding	NA	NA	NA	NA	NA	NA	NA	10	TCTGCTGTGAGTATGTGTTC	-8	True	NA	NA	False	NA	NA	NA	42879916	42887917	Fake_Experiment_ID
G2015.1	chr6	+	1381	6	FSM	ENSG00000137161.17	ENST00000372836.5	1431	6	19	31	19	-31	multi-exon	FALSE	canonical	3	505	junction_2	78.8025380301929	NA	NA	NA	FALSE	0	NA	NA	A	non_coding	NA	NA	NA	NA	NA	NA	NA	10	TTTCTGAGTCCTCTGCAGCC	18	True	NA	NA	False	NA	NA	NA	42929498	42939263	Fake_Experiment_ID
G2016.1	chr6	+	2975	16	FSM	ENSG00000112640.16	ENST00000485511.6	2973	16	-4	2	-4	0	multi-exon	FALSE	canonical	3	310	junction_3	33.456040809795	NA	NA	NA	FALSE	0	NA	NA	A	non_coding	NA	NA	NA	NA	NA	NA	NA	20	AAGTCTGATGTGCCTTGATG	-8	True	NA	NA	False	NA	NA	NA	42984565	43012340	Fake_Experiment_ID
G2017.1	chr6	-	874	4	FSM	ENSG00000124733.5	ENST00000244711.4	2018	4	60	1084	60	-133	multi-exon	FALSE	canonical	3	242	junction_3	635.143203450127	NA	NA	NA	FALSE	0	NA	NA	A	non_coding	NA	NA	NA	NA	NA	NA	NA	5	GCCGCACTGCCTGCGCCCCT	-9	True	NA	NA	False	NA	NA	NA	43013886	43012226	Fake_Experiment_ID
G2018.1	chr6	+	1870	11	FSM	ENSG00000124702.18	ENST00000326974.9	1869	11	0	-1	0	1	multi-exon	FALSE	canonical	3	1217	junction_3	50.5672819123196	NA	NA	NA	FALSE	0	NA	NA	A	non_coding	NA	NA	NA	NA	NA	NA	NA	5	GTGTTGTGTGTTTTTGTGGA	2	True	NA	NA	False	NA	NA	NA	43014248	43021295	Fake_Experiment_ID
G2019.1	chr6	+	1190	7	FSM	ENSG00000124541.7	ENST00000244496.6	1183	7	-9	2	-9	-2	multi-exon	FALSE	canonical	3	482	junction_4	29.4811615932766	NA	NA	NA	FALSE	0	NA	NA	A	non_coding	NA	NA	NA	NA	NA	NA	NA	5	TCTTTTTATTCTGTTTTTTG	-14	True	NA	NA	False	NA	NA	NA	43021613	43029597	Fake_Experiment_ID
G202.1	chr1	-	5255	13	FSM	ENSG00000198815.9	ENST00000361346.6	5225	13	-31	1	-31	-1	multi-exon	FALSE	canonical	3	71	junction_8	25.3196234832458	NA	NA	NA	FALSE	0	NA	NA	C	non_coding	NA	NA	NA	NA	NA	NA	NA	30	ATTTACAACACTGATTGGTC	614	False	NA	NA	False	NA	NA	NA	42335266	42176548	Fake_Experiment_ID
G202.2	chr1	-	5153	12	FSM	ENSG00000198815.9	ENST00000361776.5	5106	12	-51	4	-31	-1	multi-exon	FALSE	canonical	3	45	junction_7	28.3082209243327	NA	NA	NA	FALSE	0	NA	NA	C	non_coding	NA	NA	NA	NA	NA	NA	NA	30	ATTTACAACACTGATTGGTC	614	False	NA	NA	False	NA	NA	NA	42335266	42176548	Fake_Experiment_ID
G2020.1	chr6	-	975	7	FSM	ENSG00000112651.12	ENST00000388752.8	1216	7	38	203	-2	0	multi-exon	TRUE	canonical	1	204	junction_4	126.232589558587	NA	NA	NA	FALSE	0	NA	NA	A	non_coding	NA	NA	NA	NA	NA	NA	NA	5	TCTGTTACTGTGGTTTTGTT	10	True	NA	NA	False	NA	NA	NA	43059396	43054231	Fake_Experiment_ID
G2021.1	chr6	+	2361	16	FSM	ENSG00000137171.15	ENST00000347162.10	2361	16	2	-2	2	0	multi-exon	FALSE	canonical	3	53	junction_1	14.1835585567703	NA	NA	NA	FALSE	0	NA	NA	A	non_coding	NA	NA	NA	NA	NA	NA	NA	15	TGTGACTTGAGTCCTGATTG	-10	True	NA	NA	False	NA	NA	NA	43059632	43075095	Fake_Experiment_ID
G2022.1	chr6	+	2657	7	FSM	ENSG00000112658.8	ENST00000265354.6	4231	7	21	1553	21	-1553	multi-exon	FALSE	canonical	3	84	junction_6	8.73212459828649	NA	NA	NA	FALSE	0	NA	NA	A	non_coding	NA	NA	NA	NA	NA	NA	NA	15	TTTAACTTTTTTTTATGGCG	19	False	NA	NA	False	NA	NA	NA	43171289	43179953	Fake_Experiment_ID
G2023.1	chr6	-	638	4	FSM	ENSG00000112667.13	ENST00000230431.11	654	4	16	0	-12	0	multi-exon	FALSE	canonical	3	1023	junction_1	40.8683523306509	NA	NA	NA	FALSE	0	NA	NA	A	non_coding	NA	NA	NA	NA	NA	NA	NA	5	CTTTCTGTCTTGTGTGAGTC	5	True	NA	NA	False	NA	NA	NA	43229465	43225628	Fake_Experiment_ID
G2024.1	chr6	-	1008	8	FSM	ENSG00000146215.14	ENST00000372569.8	991	8	-17	0	-17	0	multi-exon	FALSE	canonical	3	113	junction_4	51.6111837271176	NA	NA	NA	FALSE	0	NA	NA	A	non_coding	NA	NA	NA	NA	NA	NA	NA	10	TGCCTTCAACTCTTCTTTGG	1	True	NA	NA	False	NA	NA	NA	43308843	43305471	Fake_Experiment_ID
G2025.1	chr6	+	2661	10	NIC	ENSG00000137221.14	novel	2751	11	NA	NA	4	-3	intron_retention	FALSE	canonical	3	61	junction_3	24.0647275303734	NA	NA	NA	FALSE	0	NA	NA	A	non_coding	NA	NA	NA	NA	NA	NA	NA	15	GGTATGGCCTAACTTGTCTT	-2	True	NA	NA	False	NA	NA	NA	43477576	43506550	Fake_Experiment_ID
G2026.1	chr6	-	1507	9	FSM	ENSG00000137207.12	ENST00000372422.7	1507	9	-3	3	-3	-3	multi-exon	FALSE	canonical	3	445	junction_8	12.2652965720361	NA	NA	NA	FALSE	0	NA	NA	A	non_coding	NA	NA	NA	NA	NA	NA	NA	25	GAACTGCAGCGGCTGATCCA	-4	True	NA	NA	False	NA	NA	NA	43516929	43511834	Fake_Experiment_ID
G2027.1	chr6	+	1266	9	FSM	ENSG00000171453.20	ENST00000642195.1	1275	9	0	9	0	-2	multi-exon	FALSE	canonical	3	282	junction_8	21.873214212822	NA	NA	NA	FALSE	0	NA	NA	A	non_coding	NA	NA	NA	NA	NA	NA	NA	50	ACAAAAAAACTTTTTGAGAC	-7	True	NA	NA	False	NA	NA	NA	43517088	43521504	Fake_Experiment_ID
G2028.1	chr6	+	1245	3	FSM	ENSG00000124688.14	ENST00000372171.5	1269	3	24	0	5	0	multi-exon	FALSE	canonical	3	307	junction_2	24	NA	NA	NA	FALSE	0	NA	NA	A	non_coding	NA	NA	NA	NA	NA	NA	NA	20	TTTTCCTGAAATTGTTTTGA	-4	True	NA	NA	False	NA	NA	NA	43635863	43640941	Fake_Experiment_ID
G2029.1	chr6	-	1062	6	FSM	ENSG00000096080.12	ENST00000372133.8	1163	6	-4	105	-4	-105	multi-exon	FALSE	canonical	3	618	junction_1	59.0437126203968	NA	NA	NA	FALSE	0	NA	NA	A	non_coding	NA	NA	NA	NA	NA	NA	NA	20	TGACAGCTGTGAGCTCCTTA	-4	True	NA	NA	False	NA	NA	NA	43687795	43671306	Fake_Experiment_ID
G203.1	chr1	+	4610	5	FSM	ENSG00000177181.15	ENST00000431473.4	10577	5	15	5952	12	-5952	multi-exon	FALSE	canonical	3	116	junction_4	21.2779228309532	NA	NA	NA	FALSE	0	NA	NA	A	non_coding	NA	NA	NA	NA	NA	NA	NA	30	AAAAATGTCTTCATGCTGTT	5	True	NA	NA	False	NA	NA	NA	42380806	42418280	Fake_Experiment_ID
G2030.1	chr6	+	3606	8	FSM	ENSG00000112715.25	ENST00000425836.7	1575	8	-496	-1535	-2	0	multi-exon	FALSE	canonical	3	46	junction_5	61.5367817667132	NA	NA	NA	FALSE	0	NA	NA	C	non_coding	NA	NA	NA	NA	NA	NA	NA	15	AAAGCTCCTCTTGGTTTCTC	0	True	NA	NA	False	NA	NA	NA	43770210	43786484	Fake_Experiment_ID
G2030.2	chr6	+	3534	7	FSM	ENSG00000112715.25	ENST00000372067.8	3535	7	-2	3	-2	0	multi-exon	FALSE	canonical	3	68	junction_5	49.2998196976644	NA	NA	NA	FALSE	0	NA	NA	C	non_coding	NA	NA	NA	NA	NA	NA	NA	15	AAAGCTCCTCTTGGTTTCTC	0	True	NA	NA	False	NA	NA	NA	43770210	43786484	Fake_Experiment_ID
G2031.1	chr6	-	646	3	NNC	ENSG00000180992.7	novel	957	3	NA	NA	29	-243	at_least_one_novel_splicesite	FALSE	canonical	3	76	junction_2	737.5	NA	NA	NA	TRUE	0	NA	NA	A	non_coding	NA	NA	NA	NA	NA	NA	NA	10	TGTGTTTTTCCAGAGCTTTC	-18	True	NA	NA	False	NA	NA	NA	44127423	44113693	Fake_Experiment_ID
G2032.1	chr6	+	3330	23	NIC	ENSG00000137216.19	novel	3284	24	NA	NA	18	0	combination_of_known_junctions	TRUE	canonical	3	95	junction_1	27.4529274056611	NA	NA	NA	FALSE	0	NA	NA	A	non_coding	NA	NA	NA	NA	NA	NA	NA	10	GGCAGGTGTCTGACTTGTGC	15	True	NA	NA	False	NA	NA	NA	44127656	44155519	Fake_Experiment_ID
G2033.1	chr6	+	2208	14	NIC	ENSG00000112759.19	novel	2083	13	NA	NA	-16	0	combination_of_known_junctions	FALSE	canonical	3	127	junction_2	606.802639897835	NA	NA	NA	FALSE	0	NA	NA	A	non_coding	NA	NA	NA	NA	NA	NA	NA	5	CTCCATGGCTCCCTGTGTCC	0	True	NA	NA	False	NA	NA	NA	44223578	44234141	Fake_Experiment_ID
G2035.1	chr6	-	2000	4	FSM	ENSG00000157593.19	ENST00000393812.4	2022	4	16	6	16	-5	multi-exon	FALSE	canonical	3	320	junction_2	7.34846922834953	NA	NA	NA	FALSE	0	NA	NA	A	non_coding	NA	NA	NA	NA	NA	NA	NA	10	AGTGGACTTGGTCCTGTGTT	6	True	NA	NA	False	NA	NA	NA	44257512	44254106	Fake_Experiment_ID
G2036.1	chr6	-	2339	6	FSM	ENSG00000146232.17	ENST00000619360.6	2344	6	0	5	0	-5	multi-exon	FALSE	canonical	3	73	junction_3	2.89827534923789	NA	NA	NA	FALSE	0	NA	NA	A	non_coding	NA	NA	NA	NA	NA	NA	NA	20	AAGTTGCAGTGGGTGCTATG	-14	True	NA	NA	False	NA	NA	NA	44265551	44258170	Fake_Experiment_ID
G2037.1	chr6	+	2855	16	FSM	ENSG00000096401.8	ENST00000371477.4	6241	16	4	3382	4	-3382	multi-exon	TRUE	canonical	3	237	junction_7	24.7838657194555	NA	NA	NA	FALSE	0	NA	NA	A	non_coding	NA	NA	NA	NA	NA	NA	NA	20	GAATGTAGCCTTTTGTTTGA	0	True	NA	NA	False	NA	NA	NA	44387709	44447043	Fake_Experiment_ID
G2038.1	chr6	-	2548	4	FSM	ENSG00000112796.10	ENST00000230565.3	2544	4	14	-18	14	18	multi-exon	FALSE	canonical	3	61	junction_3	4.96655480858378	NA	NA	NA	FALSE	0	NA	NA	A	non_coding	NA	NA	NA	NA	NA	NA	NA	15	CAATGTTTTCTTTCTGGTAG	7	True	NA	NA	False	NA	NA	NA	46170957	46160396	Fake_Experiment_ID
G2039.1	chr6	-	3633	6	FSM	ENSG00000146072.6	ENST00000296861.2	3595	6	-39	1	-39	-1	multi-exon	FALSE	canonical	3	283	junction_5	16.5336021483523	NA	NA	NA	FALSE	0	NA	NA	A	non_coding	NA	NA	NA	NA	NA	NA	NA	35	ACTTAAGTAGTCCGAGTATA	-4	True	NA	NA	False	NA	NA	NA	47309944	47231532	Fake_Experiment_ID
G204.1	chr1	+	1432	3	FSM	ENSG00000127125.9	ENST00000372561.4	2269	3	16	821	-2	1	multi-exon	FALSE	canonical	3	532	junction_1	51	NA	NA	NA	FALSE	0	NA	NA	A	non_coding	NA	NA	NA	NA	NA	NA	NA	15	TGTTTTGTTTTGTTTGAAAT	11	True	NA	NA	False	NA	NA	NA	42456558	42460415	Fake_Experiment_ID
G2040.1	chr6	+	5265	18	FSM	ENSG00000198087.7	ENST00000359314.5	5412	18	21	126	21	-126	multi-exon	FALSE	canonical	3	272	junction_7	25.9409763897846	NA	NA	NA	FALSE	0	NA	NA	A	non_coding	NA	NA	NA	NA	NA	NA	NA	10	GTCGTGTCAGTCTTTATTGG	-5	True	NA	NA	False	NA	NA	NA	47477809	47627137	Fake_Experiment_ID
G2041.1	chr6	-	2898	13	FSM	ENSG00000146085.8	ENST00000274813.4	3811	13	-13	926	-13	-926	multi-exon	FALSE	canonical	3	140	junction_12	25.8112809101412	NA	NA	NA	FALSE	0	NA	NA	A	non_coding	NA	NA	NA	NA	NA	NA	NA	40	AAAAACTAGTGGAGTGTATT	35	False	49463301	NA	False	NA	NA	NA	49463266	49431285	Fake_Experiment_ID
G2042.1	chr6	+	1694	9	NNC	ENSG00000031691.7	novel	1741	9	NA	NA	0	-66	at_least_one_novel_splicesite	FALSE	canonical	3	84	junction_1	24.087081599895	NA	NA	NA	FALSE	0	NA	NA	A	non_coding	NA	NA	NA	NA	NA	NA	NA	10	GTATACTGTCTTGGGTTTTT	-22	True	NA	NA	False	NA	NA	NA	49463369	49493041	Fake_Experiment_ID
G2043.1	chr6	+	2791	2	FSM	ENSG00000170915.9	ENST00000442253.3	4715	2	-43	1967	-43	-1881	multi-exon	FALSE	canonical	3	61	junction_1	0	NA	NA	NA	FALSE	0	NA	NA	A	non_coding	NA	NA	NA	NA	NA	NA	NA	40	AATATATGCTCATGTAGAAT	-28	True	NA	NA	False	NA	NA	NA	52362107	52405810	Fake_Experiment_ID
G2044.1	chr6	+	2150	11	FSM	ENSG00000096093.16	ENST00000371068.11	6849	11	3	4696	0	-1	multi-exon	FALSE	canonical	3	38	junction_2	7.23118247591637	NA	NA	NA	FALSE	0	NA	NA	A	non_coding	NA	NA	NA	NA	NA	NA	NA	20	GGATCTAAGATTGGTGCCTT	-14	True	NA	NA	False	NA	NA	NA	52420344	52492502	Fake_Experiment_ID
G2045.1	chr6	-	7034	11	FSM	ENSG00000065308.5	ENST00000182527.4	7047	11	6	7	6	-7	multi-exon	TRUE	canonical	3	57	junction_8	10.7074740251845	NA	NA	NA	FALSE	0	NA	NA	A	non_coding	NA	NA	NA	NA	NA	NA	NA	40	AAAATTATCAGAATTGTCTC	-15	True	NA	NA	False	NA	NA	NA	52577054	52497414	Fake_Experiment_ID
G2046.1	chr6	-	1244	7	FSM	ENSG00000170899.11	ENST00000370963.9	1240	7	-4	0	-4	0	multi-exon	FALSE	canonical	3	127	junction_3	14.7808058718807	NA	NA	NA	FALSE	0	NA	NA	A	non_coding	NA	NA	NA	NA	NA	NA	NA	10	GCTCATTGTCTTGTTGTGAG	23	True	NA	NA	False	NA	NA	NA	52995288	52977952	Fake_Experiment_ID
G2047.1	chr6	-	2765	8	FSM	ENSG00000012660.14	ENST00000304434.11	2765	8	0	0	0	0	multi-exon	FALSE	canonical	3	743	junction_2	53.3042863077212	NA	NA	NA	FALSE	0	NA	NA	A	non_coding	NA	NA	NA	NA	NA	NA	NA	15	CCTGTGCCTGCATTTTACAT	-12	True	NA	NA	False	NA	NA	NA	53348950	53267403	Fake_Experiment_ID
G2048.1	chr6	-	3351	16	FSM	ENSG00000001084.13	ENST00000650454.1	3785	16	431	3	-25	-3	multi-exon	TRUE	canonical	3	171	junction_13	19.3275853524323	NA	NA	NA	FALSE	0	NA	NA	A	non_coding	NA	NA	NA	NA	NA	NA	NA	25	AAACCTTTGAGTGTGTGTGA	430	False	NA	NA	False	NA	NA	NA	53544670	53497343	Fake_Experiment_ID
G2049.1	chr6	+	2898	14	FSM	ENSG00000137269.15	ENST00000370888.6	3159	14	0	261	0	-261	multi-exon	FALSE	canonical	3	139	junction_1	14.4815736828344	NA	NA	NA	FALSE	0	NA	NA	A	non_coding	NA	NA	NA	NA	NA	NA	NA	30	GAAATGTTGCTATCTTTATA	21	True	NA	NA	False	NA	NA	NA	53795004	53923864	Fake_Experiment_ID
G205.1	chr1	+	758	10	FSM	ENSG00000171960.12	ENST00000304979.8	754	10	0	-4	0	4	multi-exon	TRUE	canonical	3	403	junction_3	26.8456953350941	NA	NA	NA	FALSE	0	NA	NA	A	non_coding	NA	NA	NA	NA	NA	NA	NA	0	TTTTTTTTCTTTTGGTTTTG	-6	True	NA	NA	False	NA	NA	NA	42658422	42676762	Fake_Experiment_ID
G2050.1	chr6	+	4981	15	FSM	ENSG00000112200.17	ENST00000370706.9	5088	15	4	103	3	1	multi-exon	FALSE	canonical	3	190	junction_5	26.9110401440125	NA	NA	NA	FALSE	0	NA	NA	A	non_coding	NA	NA	NA	NA	NA	NA	NA	30	TACTTTGACTTTAATTTAGA	30	True	NA	NA	False	NA	NA	NA	57090191	57170202	Fake_Experiment_ID
G2051.1	chr6	+	1445	3	FSM	ENSG00000112208.11	ENST00000370693.5	6651	3	310	4896	310	-4896	multi-exon	FALSE	canonical	3	301	junction_2	2	NA	NA	NA	FALSE	0	NA	NA	A	non_coding	NA	NA	NA	NA	NA	NA	NA	15	TGAGCTCTATTTTGTGTAGT	-18	True	NA	NA	False	NA	NA	NA	57172635	57184937	Fake_Experiment_ID
G2052.1	chr6	+	2302	14	FSM	ENSG00000146143.19	ENST00000615550.5	2303	14	0	1	0	-1	multi-exon	FALSE	canonical	3	89	junction_8	22.6428404766732	NA	NA	NA	FALSE	0	NA	NA	A	non_coding	NA	NA	NA	NA	NA	NA	NA	25	ACATGACAGTGTCTGCGTAT	7	True	NA	NA	False	NA	NA	NA	57317629	57646849	Fake_Experiment_ID
G2053.1	chr6	+	2489	6	FSM	ENSG00000112245.13	ENST00000626021.3	4621	6	0	2132	0	-116	multi-exon	FALSE	canonical	3	627	junction_4	47.2245698762837	NA	NA	NA	FALSE	0	NA	NA	A	non_coding	NA	NA	NA	NA	NA	NA	NA	25	TTGAGATTGGTTTGCTTAAA	0	True	NA	NA	False	NA	NA	NA	63572479	63581456	Fake_Experiment_ID
G2054.1	chr6	+	7008	15	NIC	ENSG00000118482.12	novel	18797	16	NA	NA	0	0	combination_of_known_junctions	FALSE	canonical	3	47	junction_1	24.4477785811108	NA	NA	NA	FALSE	0	NA	NA	A	non_coding	NA	NA	NA	NA	NA	NA	NA	35	AATTACCTTCAGACATTGAT	0	True	NA	NA	False	NA	NA	NA	63635819	63714509	Fake_Experiment_ID
G2055.1	chr6	-	1939	16	FSM	ENSG00000168216.13	ENST00000649934.3	3900	16	114	1847	0	-3	multi-exon	FALSE	canonical	3	200	junction_5	32.4194728862488	NA	NA	NA	FALSE	0	NA	NA	A	non_coding	NA	NA	NA	NA	NA	NA	NA	10	TATTCCCTTTTGTCACTTTT	7	True	NA	NA	False	NA	NA	NA	69796896	69675856	Fake_Experiment_ID
G2056.1	chr6	+	3216	10	FSM	ENSG00000112305.15	ENST00000316999.9	2403	10	36	-849	36	4	multi-exon	TRUE	canonical	3	174	junction_8	35.950583367234	NA	NA	NA	FALSE	0	NA	NA	A	non_coding	NA	NA	NA	NA	NA	NA	NA	5	TCCTGGTGTACTTCTCTTTT	18	True	NA	NA	False	NA	NA	NA	70667811	70862015	Fake_Experiment_ID
G2057.1	chr6	+	1701	7	FSM	ENSG00000119900.9	ENST00000370435.5	8492	7	0	6791	0	-6651	multi-exon	FALSE	canonical	3	54	junction_2	10.286182749473	NA	NA	NA	FALSE	0	NA	NA	A	non_coding	NA	NA	NA	NA	NA	NA	NA	30	AATGCTTTTAGGATGTGAAT	-1	True	NA	NA	False	NA	NA	NA	71288810	71302268	Fake_Experiment_ID
G2058.1	chr6	-	659	3	FSM	ENSG00000203909.4	ENST00000370370.4	659	3	0	0	0	0	multi-exon	FALSE	canonical	3	94	junction_1	2	NA	NA	NA	FALSE	0	NA	NA	A	non_coding	NA	NA	NA	NA	NA	NA	NA	15	TAGTTCAGTGTGGTTGATGG	-7	True	NA	NA	False	NA	NA	NA	73354276	73353062	Fake_Experiment_ID
G2059.2	chr6	+	2477	12	FSM	ENSG00000135297.17	ENST00000498286.6	10698	12	0	8221	0	-35	multi-exon	FALSE	canonical	3	168	junction_1	19.7546939709097	NA	NA	NA	FALSE	0	NA	NA	A	non_coding	NA	NA	NA	NA	NA	NA	NA	50	GAATAAAACTCAACATGCAG	-11	True	NA	NA	False	NA	NA	NA	73461736	73501015	Fake_Experiment_ID
G206.1	chr1	+	1518	8	FSM	ENSG00000065978.19	ENST00000321358.12	2979	8	9	1452	9	4	multi-exon	FALSE	canonical	3	2926	junction_1	398.303852835588	NA	NA	NA	FALSE	0	NA	NA	A	non_coding	NA	NA	NA	NA	NA	NA	NA	20	TTTGTGTAAATTTGTCTAGT	14	True	NA	NA	False	NA	NA	NA	42682426	42702353	Fake_Experiment_ID
G2060.3	chr6	-	1854	7	FSM	ENSG00000156508.19	ENST00000495333.6	1849	7	1	-6	0	0	multi-exon	FALSE	canonical	3	14745	junction_6	3745.39236929858	NA	NA	NA	FALSE	0	NA	NA	A	non_coding	NA	NA	NA	NA	NA	NA	NA	5	CCTGTGTGTTCCTTTGGTCA	16	True	NA	NA	False	NA	NA	NA	73521031	73517514	Fake_Experiment_ID
G2061.1	chr6	-	3291	11	FSM	ENSG00000119899.13	ENST00000355773.6	3292	11	0	1	0	-1	multi-exon	FALSE	canonical	3	61	junction_5	14.5907504947484	NA	NA	NA	FALSE	0	NA	NA	A	non_coding	NA	NA	NA	NA	NA	NA	NA	20	ATTTTTGGATCTGACAGTTC	-26	True	NA	NA	False	NA	NA	NA	73653992	73593379	Fake_Experiment_ID
G2062.3	chr6	+	4313	24	FSM	ENSG00000112701.18	ENST00000447266.7	6671	24	-14	2372	-14	5	multi-exon	TRUE	canonical	2	167	junction_5	80.2731631265175	NA	NA	NA	FALSE	0	NA	NA	A	non_coding	NA	NA	NA	NA	NA	NA	NA	25	TGATTAATTTGATATTCTTT	-14	True	NA	NA	False	NA	NA	NA	75601865	75715909	Fake_Experiment_ID
G2063.1	chr6	+	5209	32	FSM	ENSG00000196586.16	ENST00000369975.6	5598	32	4	385	0	34	multi-exon	FALSE	canonical	3	139	junction_13	23.0980356476571	NA	NA	NA	FALSE	0	NA	NA	A	non_coding	NA	NA	NA	NA	NA	NA	NA	30	AAAATGATTCTCTGTACTGC	-1	True	NA	NA	False	NA	NA	NA	75749238	75916227	Fake_Experiment_ID
G2064.1	chr6	+	3430	4	FSM	ENSG00000146243.14	ENST00000369940.7	5577	4	3	2144	3	-2143	multi-exon	FALSE	canonical	3	44	junction_1	12.7627931460511	NA	NA	NA	FALSE	0	NA	NA	A	non_coding	NA	NA	NA	NA	NA	NA	NA	50	AAAACCAATGTAACATATGT	7	True	NA	NA	False	NA	NA	NA	78867553	78900958	Fake_Experiment_ID
G2065.1	chr6	+	4606	4	FSM	ENSG00000198478.8	ENST00000369838.6	4603	4	0	-3	0	3	multi-exon	FALSE	canonical	3	98	junction_1	9.62635271879577	NA	NA	NA	FALSE	0	NA	NA	A	non_coding	NA	NA	NA	NA	NA	NA	NA	10	ATTCTTCTGTCACCTCCTTT	0	True	NA	NA	False	NA	NA	NA	79631328	79703658	Fake_Experiment_ID
G2066.1	chr6	-	3006	6	FSM	ENSG00000118402.6	ENST00000369816.5	3013	6	2	5	2	-5	multi-exon	FALSE	canonical	3	111	junction_2	12.467557900407	NA	NA	NA	FALSE	0	NA	NA	A	non_coding	NA	NA	NA	NA	NA	NA	NA	35	AAAAATATGATTTTTTTTTG	0	True	NA	NA	False	NA	NA	NA	79947551	79914818	Fake_Experiment_ID
G2067.1	chr6	+	2964	22	FSM	ENSG00000112742.10	ENST00000369798.7	2966	22	-9	11	-9	-11	multi-exon	TRUE	canonical	3	306	junction_5	35.8902332611174	NA	NA	NA	FALSE	0	NA	NA	A	non_coding	NA	NA	NA	NA	NA	NA	NA	35	CACTAACATTTCAAAGTTGT	-15	True	NA	NA	False	NA	NA	NA	80004639	80042516	Fake_Experiment_ID
G2068.1	chr6	+	1506	11	FSM	ENSG00000083123.15	ENST00000356489.9	1514	11	24	-16	0	0	multi-exon	FALSE	canonical	3	242	junction_10	43.7457426499997	NA	NA	NA	FALSE	0	NA	NA	A	non_coding	NA	NA	NA	NA	NA	NA	NA	5	TTTGGGTTGTATGTGTTCTT	-6	True	NA	NA	False	NA	NA	NA	80106670	80346270	Fake_Experiment_ID
G2069.1	chr6	-	5790	29	FSM	ENSG00000005700.15	ENST00000306270.12	6040	29	-2	252	-2	0	multi-exon	TRUE	canonical	3	59	junction_22	16.9442362724657	NA	NA	NA	FALSE	0	NA	NA	A	non_coding	NA	NA	NA	NA	NA	NA	NA	25	ACTAATGTGTGCTTGACATT	-8	True	NA	NA	False	NA	NA	NA	82247746	82170238	Fake_Experiment_ID
G207.1	chr1	-	2576	15	FSM	ENSG00000117385.16	ENST00000397054.7	2705	15	89	40	-6	0	multi-exon	FALSE	canonical	3	128	junction_1	85.2876285978027	NA	NA	NA	FALSE	0	NA	NA	A	non_coding	NA	NA	NA	NA	NA	NA	NA	25	ACTTGGTTTGTTCAGACAAT	16	True	NA	NA	False	NA	NA	NA	42766995	42746374	Fake_Experiment_ID
G2070.1	chr6	-	1796	10	FSM	ENSG00000118420.17	ENST00000369747.8	1925	10	52	77	34	0	multi-exon	FALSE	canonical	3	84	junction_5	10.6225941357486	NA	NA	NA	FALSE	0	NA	NA	A	non_coding	NA	NA	NA	NA	NA	NA	NA	10	TCTGCATGTTTCTTTTGTTA	19	True	NA	NA	False	NA	NA	NA	83065789	82892466	Fake_Experiment_ID
G2071.1	chr6	+	1364	3	FSM	ENSG00000013392.8	ENST00000369724.5	3769	3	7	2398	7	-2398	multi-exon	FALSE	canonical	3	71	junction_1	3.5	NA	NA	NA	FALSE	0	NA	NA	A	non_coding	NA	NA	NA	NA	NA	NA	NA	20	CTTGTGAAGCTGATTTGATT	-5	True	NA	NA	False	NA	NA	NA	83193363	83196537	Fake_Experiment_ID
G2072.1	chr6	+	2207	16	FSM	ENSG00000065615.14	ENST00000369681.10	9205	16	-2	7000	-2	5048	multi-exon	FALSE	canonical	3	90	junction_9	14.5913216216581	NA	NA	NA	FALSE	0	NA	NA	A	non_coding	NA	NA	NA	NA	NA	NA	NA	30	TTAATCCTTGTGGTAGAAAT	3	True	NA	NA	False	NA	NA	NA	83859686	83960423	Fake_Experiment_ID
G2073.1	chr6	-	3161	29	FSM	ENSG00000135317.14	ENST00000314673.8	3452	29	-19	310	0	0	multi-exon	TRUE	canonical	3	144	junction_14	41.416054143488	NA	NA	NA	FALSE	0	NA	NA	A	non_coding	NA	NA	NA	NA	NA	NA	NA	40	AAAAGTGATTGAGTCTCATA	-19	True	NA	NA	False	NA	NA	NA	85593877	85505805	Fake_Experiment_ID
G2075.1	chr6	+	1775	8	FSM	ENSG00000164414.18	ENST00000369552.9	1854	8	3	76	3	-70	multi-exon	FALSE	canonical	3	78	junction_6	5.97272713153339	NA	NA	NA	FALSE	0	NA	NA	A	non_coding	NA	NA	NA	NA	NA	NA	NA	35	TCAATAATTTGTGAAATTTC	-7	True	NA	NA	False	NA	NA	NA	87472976	87512260	Fake_Experiment_ID
G2076.2	chr6	+	2514	20	FSM	ENSG00000135336.16	ENST00000257789.4	2501	20	0	-13	0	11	multi-exon	FALSE	canonical	3	194	junction_14	140.743160114847	NA	NA	NA	FALSE	0	NA	NA	A	non_coding	NA	NA	NA	NA	NA	NA	NA	20	CTTTAGCAATCCTCATTCCT	-8	True	NA	NA	False	NA	NA	NA	87590134	87667464	Fake_Experiment_ID
G2077.1	chr6	-	4449	16	FSM	ENSG00000111880.16	ENST00000369485.9	4825	16	0	376	0	-376	multi-exon	TRUE	canonical	3	150	junction_5	29.2835941934881	NA	NA	NA	FALSE	0	NA	NA	A	non_coding	NA	NA	NA	NA	NA	NA	NA	30	AGCATAAGTGTATCTACTTT	-13	True	NA	NA	False	NA	NA	NA	88963618	88610272	Fake_Experiment_ID
G2078.1	chr6	+	4665	7	FSM	ENSG00000146281.6	ENST00000275072.5	4703	7	35	3	35	-3	multi-exon	FALSE	canonical	3	41	junction_4	7.15697018452796	NA	NA	NA	FALSE	0	NA	NA	A	non_coding	NA	NA	NA	NA	NA	NA	NA	20	ATAGCAATTGTCTTGCTTTT	14	True	NA	NA	False	NA	NA	NA	89146089	89165562	Fake_Experiment_ID
G2079.1	chr6	-	2884	8	FSM	ENSG00000198833.7	ENST00000435041.3	4164	8	-166	1446	-166	-1446	multi-exon	FALSE	canonical	3	140	junction_2	19.2035285873217	NA	NA	NA	FALSE	0	NA	NA	A	non_coding	NA	NA	NA	NA	NA	NA	NA	30	TTTACAGATTATTTTTTATA	286	False	89352901	NA	False	NA	NA	NA	89352888	89328070	Fake_Experiment_ID
G208.1	chr1	+	750	5	FSM	ENSG00000164008.16	ENST00000372525.7	4760	5	43	3967	43	96	multi-exon	FALSE	canonical	3	137	junction_1	20.4374044340273	NA	NA	NA	FALSE	0	NA	NA	A	non_coding	NA	NA	NA	NA	NA	NA	NA	30	AAATGCTGTCATTATGACTT	15	True	NA	NA	False	NA	NA	NA	42767291	42775524	Fake_Experiment_ID
G2080.1	chr6	-	4421	7	FSM	ENSG00000025039.15	ENST00000369415.9	4923	7	112	390	-91	-8	multi-exon	FALSE	canonical	3	126	junction_3	17.6792408082348	NA	NA	NA	FALSE	0	NA	NA	A	non_coding	NA	NA	NA	NA	NA	NA	NA	30	AACTTGTACAGACTGGATGT	15	True	NA	NA	False	NA	NA	NA	89412161	89365005	Fake_Experiment_ID
G2081.1	chr6	+	4589	5	FSM	ENSG00000172469.17	ENST00000358812.9	4578	5	-12	1	-6	-1	multi-exon	FALSE	canonical	3	65	junction_2	9.36416040016402	NA	NA	NA	FALSE	0	NA	NA	A	non_coding	NA	NA	NA	NA	NA	NA	NA	40	ATTTTAGATATTAAAGTCTA	-8	True	NA	NA	False	NA	NA	NA	95577522	95609451	Fake_Experiment_ID
G2082.1	chr6	+	4200	19	FSM	ENSG00000014123.10	ENST00000369278.5	4226	19	35	-9	35	9	multi-exon	TRUE	canonical	3	67	junction_11	15.4783799834989	NA	NA	NA	FALSE	0	NA	NA	A	non_coding	NA	NA	NA	NA	NA	NA	NA	30	ACTTTGAAGCTTCTATTAAT	12	True	NA	NA	False	NA	NA	NA	96521840	96555285	Fake_Experiment_ID
G2083.1	chr6	-	681	3	FSM	ENSG00000123545.6	ENST00000316149.8	2407	3	29	1697	12	0	multi-exon	FALSE	canonical	3	1003	junction_1	70.5	NA	NA	NA	FALSE	0	NA	NA	A	non_coding	NA	NA	NA	NA	NA	NA	NA	20	TATTTAATGCTCTCATTGTG	-7	True	NA	NA	False	NA	NA	NA	96897862	96891011	Fake_Experiment_ID
G2084.1	chr6	-	1270	7	FSM	ENSG00000132423.12	ENST00000254759.8	1325	7	-11	66	-11	-63	multi-exon	FALSE	canonical	3	238	junction_3	35.613667788271	NA	NA	NA	FALSE	0	NA	NA	A	non_coding	NA	NA	NA	NA	NA	NA	NA	15	GTTTTTGTTATTTCGTCTAA	-18	True	NA	NA	False	NA	NA	NA	99394206	99369466	Fake_Experiment_ID
G2085.1	chr6	-	2965	13	NIC	ENSG00000132424.17	novel	5113	12	NA	NA	-1	-3	combination_of_known_junctions	FALSE	canonical	3	568	junction_4	93.5525327764507	NA	NA	NA	FALSE	0	NA	NA	A	non_coding	NA	NA	NA	NA	NA	NA	NA	30	AAACTCTTGCACCTTAATTT	-15	True	NA	NA	False	NA	NA	NA	99425309	99399966	Fake_Experiment_ID
G2086.1	chr6	-	5752	18	FSM	ENSG00000123552.18	ENST00000500704.7	5878	18	11	115	6	-1	multi-exon	FALSE	canonical	3	41	junction_5	35.4485835559697	NA	NA	NA	FALSE	0	NA	NA	A	non_coding	NA	NA	NA	NA	NA	NA	NA	30	ACAAGATTGGTCCTGGAATT	16	True	NA	NA	False	NA	NA	NA	99515412	99432439	Fake_Experiment_ID
G2087.2	chr6	-	2150	12	FSM	ENSG00000112237.13	ENST00000520429.6	2153	12	3	0	3	0	multi-exon	FALSE	canonical	3	1132	junction_7	94.0506281805551	NA	NA	NA	FALSE	0	NA	NA	A	non_coding	NA	NA	NA	NA	NA	NA	NA	20	TCGACTAGTGTCTTGAATTT	7	True	NA	NA	False	NA	NA	NA	99568657	99542386	Fake_Experiment_ID
G2088.1	chr6	-	7541	42	FSM	ENSG00000112249.14	ENST00000369162.7	8111	42	28	542	0	482	multi-exon	FALSE	canonical	3	142	junction_27	65.2114576269375	NA	NA	NA	FALSE	0	NA	NA	A	non_coding	NA	NA	NA	NA	NA	NA	NA	40	AAGACAAGCTGACTCAATGT	-4	True	NA	NA	False	NA	NA	NA	100881301	100508735	Fake_Experiment_ID
G2089.1	chr6	-	4552	24	FSM	ENSG00000085382.12	ENST00000262903.9	4575	24	20	3	-20	0	multi-exon	FALSE	canonical	3	68	junction_18	14.8726160104512	NA	NA	NA	FALSE	0	NA	NA	A	non_coding	NA	NA	NA	NA	NA	NA	NA	10	TGAGTGTGGTGGCTTATGTC	-19	True	NA	NA	False	NA	NA	NA	104859899	104728096	Fake_Experiment_ID
G209.1	chr1	+	1572	2	FSM	ENSG00000164011.18	ENST00000372508.7	1577	2	5	0	1	0	multi-exon	FALSE	canonical	3	97	junction_1	0	NA	NA	NA	FALSE	0	NA	NA	A	non_coding	NA	NA	NA	NA	NA	NA	NA	15	GGACCCGTGTACTTATTTGG	0	True	NA	NA	False	NA	NA	NA	42846613	42852477	Fake_Experiment_ID
G2090.1	chr6	+	5444	4	FSM	ENSG00000187772.8	ENST00000345080.5	5446	4	1	1	1	-1	multi-exon	FALSE	canonical	3	70	junction_1	120.476830414261	NA	NA	NA	FALSE	0	NA	NA	A	non_coding	NA	NA	NA	NA	NA	NA	NA	20	ATGATGGGTTTTGGAGATTT	1	True	NA	NA	False	NA	NA	NA	104957107	105083331	Fake_Experiment_ID
G2091.1	chr6	-	2748	15	FSM	ENSG00000085377.15	ENST00000652536.2	7250	15	0	4502	0	-450	multi-exon	FALSE	canonical	3	348	junction_10	35.1664409832524	NA	NA	NA	FALSE	0	NA	NA	A	non_coding	NA	NA	NA	NA	NA	NA	NA	15	ACAGGCTTTTACTTCCGGTT	3	True	NA	NA	False	NA	NA	NA	105403082	105277719	Fake_Experiment_ID
G2092.1	chr6	-	1771	8	FSM	ENSG00000057663.16	ENST00000369076.8	3185	8	-29	1443	2	23	multi-exon	FALSE	canonical	3	302	junction_5	49.5946837177255	NA	NA	NA	FALSE	0	NA	NA	A	non_coding	NA	NA	NA	NA	NA	NA	NA	30	TAACATACAGTTTTGTCACT	-9	True	NA	NA	False	NA	NA	NA	106325789	106185918	Fake_Experiment_ID
G2093.1	chr6	-	1624	9	FSM	ENSG00000130347.13	ENST00000369063.8	2893	9	64	1205	64	1	multi-exon	FALSE	canonical	3	158	junction_7	9.96791728496981	NA	NA	NA	FALSE	0	NA	NA	A	non_coding	NA	NA	NA	NA	NA	NA	NA	10	TTGTTGACGTTCTTATTTGG	-1	True	NA	NA	False	NA	NA	NA	106629434	106571975	Fake_Experiment_ID
G2094.1	chr6	+	2043	11	FSM	ENSG00000130348.11	ENST00000369046.8	4106	11	0	2063	0	-2063	multi-exon	FALSE	canonical	3	147	junction_10	22.3508389104302	NA	NA	NA	FALSE	0	NA	NA	A	non_coding	NA	NA	NA	NA	NA	NA	NA	30	GATTCTATATTCTAGAGAGT	3	True	NA	NA	False	NA	NA	NA	106629577	106666354	Fake_Experiment_ID
G2095.1	chr6	+	870	4	FSM	ENSG00000130349.10	ENST00000311381.8	1158	4	44	244	30	6	multi-exon	FALSE	canonical	3	164	junction_1	25.9015229067499	NA	NA	NA	FALSE	0	NA	NA	A	non_coding	NA	NA	NA	NA	NA	NA	NA	10	TCTGCCGAGCCATTTTGTGG	20	True	NA	NA	False	NA	NA	NA	107028242	107051342	Fake_Experiment_ID
G2096.1	chr6	-	3418	21	FSM	ENSG00000025796.14	ENST00000369002.9	6430	21	2	3010	2	-1	multi-exon	TRUE	canonical	3	357	junction_10	44.3024830003918	NA	NA	NA	FALSE	0	NA	NA	A	non_coding	NA	NA	NA	NA	NA	NA	NA	15	TTTATGTTTCAATGGTGTGT	-15	True	NA	NA	False	NA	NA	NA	107958206	107870765	Fake_Experiment_ID
G2097.1	chr6	-	1243	4	FSM	ENSG00000112335.15	ENST00000230085.13	1535	4	0	292	0	-1	multi-exon	FALSE	canonical	3	854	junction_1	41.3843770844345	NA	NA	NA	FALSE	0	NA	NA	A	non_coding	NA	NA	NA	NA	NA	NA	NA	15	ACTGATTGTGTTGCCTCCAG	-21	True	NA	NA	False	NA	NA	NA	108261040	108211513	Fake_Experiment_ID
G2098.1	chr6	-	2662	10	FSM	ENSG00000080546.13	ENST00000356644.7	2676	10	12	2	12	-2	multi-exon	FALSE	canonical	3	159	junction_9	11.2940495640649	NA	NA	NA	FALSE	0	NA	NA	A	non_coding	NA	NA	NA	NA	NA	NA	NA	25	AATTTTATTTGCTGTCTCAA	-14	True	NA	NA	False	NA	NA	NA	109009543	108986443	Fake_Experiment_ID
G2099.1	chr6	-	2958	6	FSM	ENSG00000135535.17	ENST00000310786.10	3020	6	56	6	0	-2	multi-exon	FALSE	canonical	3	658	junction_3	55.0904710453632	NA	NA	NA	FALSE	0	NA	NA	A	non_coding	NA	NA	NA	NA	NA	NA	NA	30	AATTAATAGTGTGTTACTGC	-4	True	NA	NA	False	NA	NA	NA	109382411	109366519	Fake_Experiment_ID
G21.1	chr1	-	3721	22	FSM	ENSG00000116198.14	ENST00000378230.8	6431	22	0	2710	0	443	multi-exon	FALSE	canonical	3	69	junction_15	9.81206624472795	NA	NA	NA	FALSE	0	NA	NA	A	non_coding	NA	NA	NA	NA	NA	NA	NA	40	AAAAGAGAACATCTTTTTTT	-5	True	NA	NA	False	NA	NA	NA	3857211	3814795	Fake_Experiment_ID
G210.1	chr1	-	2581	10	FSM	ENSG00000117394.24	ENST00000426263.10	3384	10	-3	806	-3	-3	multi-exon	TRUE	canonical	3	710	junction_7	98.2119149946359	NA	NA	NA	FALSE	0	NA	NA	A	non_coding	NA	NA	NA	NA	NA	NA	NA	35	AAACATGGTTTTGAAATGCT	-4	True	NA	NA	False	NA	NA	NA	42958871	42926158	Fake_Experiment_ID
G2100.1	chr6	+	1541	10	FSM	ENSG00000135587.9	ENST00000258052.8	1684	10	148	-5	148	5	multi-exon	FALSE	canonical	3	70	junction_1	9.20681443816293	NA	NA	NA	FALSE	0	NA	NA	A	non_coding	NA	NA	NA	NA	NA	NA	NA	10	TCTGCCTTTTTCCTTGTAGA	16	True	NA	NA	False	NA	NA	NA	109440871	109443924	Fake_Experiment_ID
G2101.1	chr6	-	3397	25	FSM	ENSG00000135596.18	ENST00000358807.8	3430	25	30	3	0	0	multi-exon	FALSE	canonical	3	55	junction_24	49.3175650475794	NA	NA	NA	FALSE	0	NA	NA	A	non_coding	NA	NA	NA	NA	NA	NA	NA	30	AAACAGCGTTCACACCGCCT	2	True	NA	NA	False	NA	NA	NA	109455742	109444064	Fake_Experiment_ID
G2102.1	chr6	-	5493	7	FSM	ENSG00000112365.5	ENST00000230122.4	5501	7	2	6	2	-6	multi-exon	FALSE	canonical	3	98	junction_4	16.9189243156886	NA	NA	NA	FALSE	0	NA	NA	A	non_coding	NA	NA	NA	NA	NA	NA	NA	55	AAAAAAGATTCTCATTATAA	15	True	NA	NA	False	NA	NA	NA	109483217	109462599	Fake_Experiment_ID
G2103.1	chr6	+	3016	23	FSM	ENSG00000112367.12	ENST00000230124.8	3025	23	19	-10	0	5	multi-exon	TRUE	canonical	3	189	junction_7	26.1953878976326	NA	NA	NA	FALSE	0	NA	NA	A	non_coding	NA	NA	NA	NA	NA	NA	NA	10	TTGCCTTTGCTTTATTTTAG	24	True	NA	NA	False	NA	NA	NA	109691314	109825436	Fake_Experiment_ID
G2104.1	chr6	-	2785	10	FSM	ENSG00000112290.13	ENST00000359451.6	3075	10	290	0	-12	0	multi-exon	FALSE	canonical	3	56	junction_9	101.053096909801	NA	NA	NA	FALSE	0	NA	NA	A	non_coding	NA	NA	NA	NA	NA	NA	NA	20	CATCAGTGTTGCTCTTTGAA	-4	True	NA	NA	False	NA	NA	NA	110179714	110099818	Fake_Experiment_ID
G2105.1	chr6	+	3859	15	FSM	ENSG00000168438.15	ENST00000307731.2	3859	15	0	0	0	0	multi-exon	FALSE	canonical	3	114	junction_6	16.3071600650682	NA	NA	NA	FALSE	0	NA	NA	A	non_coding	NA	NA	NA	NA	NA	NA	NA	10	TGTTCATCTTGTTCATCTTT	-1	True	NA	NA	False	NA	NA	NA	110180426	110232232	Fake_Experiment_ID
G2106.1	chr6	+	3418	9	FSM	ENSG00000123505.19	ENST00000368882.8	3419	9	1	0	0	0	multi-exon	FALSE	canonical	3	572	junction_6	57.649262788001	NA	NA	NA	FALSE	0	NA	NA	A	non_coding	NA	NA	NA	NA	NA	NA	NA	20	AGAAACTTTTCTGTTGCCCT	1	True	NA	NA	False	NA	NA	NA	110874784	110895708	Fake_Experiment_ID
G2107.1	chr6	+	754	6	NNC	ENSG00000155115.7	novel	788	6	NA	NA	37	0	at_least_one_novel_splicesite	FALSE	canonical	3	372	junction_1	672.376501671496	NA	NA	NA	FALSE	0	NA	NA	A	non_coding	NA	NA	NA	NA	NA	NA	NA	20	GCTTTCAGTCTTTTAATATT	-9	True	NA	NA	False	NA	NA	NA	110958742	110967872	Fake_Experiment_ID
G2108.1	chr6	+	997	10	FSM	ENSG00000197498.13	ENST00000441448.7	3671	10	0	2674	0	1262	multi-exon	FALSE	canonical	3	861	junction_7	65.6355444203674	NA	NA	NA	FALSE	0	NA	NA	A	non_coding	NA	NA	NA	NA	NA	NA	NA	20	TAGCCAGCCACTACTGTTTC	-26	True	NA	NA	False	NA	NA	NA	110982037	111025589	Fake_Experiment_ID
G2109.1	chr6	+	2583	6	FSM	ENSG00000112394.17	ENST00000368851.10	10757	6	0	8174	0	-8174	multi-exon	FALSE	canonical	3	64	junction_4	14.1223227551278	NA	NA	NA	FALSE	0	NA	NA	A	non_coding	NA	NA	NA	NA	NA	NA	NA	20	TTCTGGCGATTGTAACTTAG	-1	True	NA	NA	False	NA	NA	NA	111087502	111223020	Fake_Experiment_ID
G211.1	chr1	+	1682	3	ISM	ENSG00000179178.11	ENST00000432792.6	1850	4	664	4	-257	-4	3prime_fragment	FALSE	canonical	3	167	junction_1	25	NA	NA	NA	FALSE	0	NA	NA	A	non_coding	NA	NA	NA	NA	NA	NA	NA	20	TCCATCTCAGGATCTCACCT	-7	True	NA	NA	False	NA	NA	NA	43270688	43273998	Fake_Experiment_ID
G2110.1	chr6	-	2271	9	FSM	ENSG00000056972.20	ENST00000368761.11	5833	9	3	3559	3	0	multi-exon	FALSE	canonical	3	71	junction_5	11.2576362971984	NA	NA	NA	FALSE	0	NA	NA	A	non_coding	NA	NA	NA	NA	NA	NA	NA	20	GATTATGTTTTACTTATCTC	15	True	NA	NA	False	NA	NA	NA	111605875	111558939	Fake_Experiment_ID
G2111.1	chr6	-	2109	12	FSM	ENSG00000074935.14	ENST00000368662.10	2225	12	0	116	0	-116	multi-exon	FALSE	canonical	3	76	junction_5	19.4647381964888	NA	NA	NA	FALSE	0	NA	NA	A	non_coding	NA	NA	NA	NA	NA	NA	NA	25	AACAGTGCTACTTGTTATTG	17	True	NA	NA	False	NA	NA	NA	112087482	112070778	Fake_Experiment_ID
G2112.1	chr6	+	2622	2	FSM	ENSG00000277443.3	ENST00000612661.2	4296	2	0	1674	0	-1674	multi-exon	FALSE	canonical	3	1017	junction_1	0	NA	NA	NA	FALSE	0	NA	NA	A	non_coding	NA	NA	NA	NA	NA	NA	NA	20	ACAAATTTGTTGTGTTTTTT	-26	True	NA	NA	False	NA	NA	NA	113857344	113861801	Fake_Experiment_ID
G2113.1	chr6	-	2059	14	FSM	ENSG00000196591.12	ENST00000519065.6	9737	14	-11	7689	-2	1	multi-exon	FALSE	canonical	3	2691	junction_10	172.951749607536	NA	NA	NA	FALSE	0	NA	NA	A	non_coding	NA	NA	NA	NA	NA	NA	NA	10	TTATCTTTTGTCTGTTTATT	-2	True	NA	NA	False	NA	NA	NA	113971159	113940716	Fake_Experiment_ID
G2114.1	chr6	+	1564	12	FSM	ENSG00000178425.14	ENST00000319550.9	6919	12	-8	5363	-6	5011	multi-exon	FALSE	canonical	3	290	junction_6	39.2063833561292	NA	NA	NA	FALSE	0	NA	NA	A	non_coding	NA	NA	NA	NA	NA	NA	NA	20	GTTGATATTTGTCCATAGGT	-8	True	NA	NA	False	NA	NA	NA	116100844	116244134	Fake_Experiment_ID
G2115.1	chr6	+	4038	6	FSM	ENSG00000111817.19	ENST00000644252.3	10621	6	0	6583	0	1	multi-exon	FALSE	canonical	3	122	junction_5	10.7032705282077	NA	NA	NA	FALSE	0	NA	NA	A	non_coding	NA	NA	NA	NA	NA	NA	NA	15	ATTTTCTCTAGTATTCTTCT	-1	True	NA	NA	False	NA	NA	NA	116370946	116438278	Fake_Experiment_ID
G2116.1	chr6	+	985	7	FSM	ENSG00000111832.13	ENST00000466444.7	5385	7	0	4400	0	-313	multi-exon	FALSE	canonical	3	597	junction_4	53.5288084430555	NA	NA	NA	FALSE	0	NA	NA	A	non_coding	NA	NA	NA	NA	NA	NA	NA	15	TGTTCAAGGCTTCTTACTGT	-13	True	NA	NA	False	NA	NA	NA	116571503	116593275	Fake_Experiment_ID
G2117.1	chr6	-	2195	10	FSM	ENSG00000153975.10	ENST00000368576.8	2167	10	-28	0	0	0	multi-exon	FALSE	canonical	3	116	junction_9	12.0932590140229	NA	NA	NA	FALSE	0	NA	NA	A	non_coding	NA	NA	NA	NA	NA	NA	NA	15	GATTTTGTTTTTCTTATCTA	-10	True	NA	NA	False	NA	NA	NA	116668794	116635617	Fake_Experiment_ID
G2118.1	chr6	-	4518	8	FSM	ENSG00000047932.14	ENST00000052569.10	4590	8	17	55	0	-52	multi-exon	FALSE	canonical	3	134	junction_6	9.64259258896355	NA	NA	NA	FALSE	0	NA	NA	A	non_coding	NA	NA	NA	NA	NA	NA	NA	40	AAAATGATATTGATCTCATT	-24	True	NA	NA	False	NA	NA	NA	117602511	117560323	Fake_Experiment_ID
G2119.1	chr6	+	2634	5	FSM	ENSG00000153989.8	ENST00000368494.4	4796	5	20	2142	20	-2142	multi-exon	FALSE	canonical	3	276	junction_2	8.86002257333467	NA	NA	NA	FALSE	0	NA	NA	A	non_coding	NA	NA	NA	NA	NA	NA	NA	30	AAATTTTGGTCCAGTGACAT	3	False	NA	NA	False	NA	NA	NA	117675488	117708585	Fake_Experiment_ID
G212.1	chr1	-	1481	3	FSM	ENSG00000253313.6	ENST00000523677.6	1486	3	5	0	5	0	multi-exon	FALSE	canonical	3	65	junction_2	5.5	NA	NA	NA	FALSE	0	NA	NA	A	non_coding	NA	NA	NA	NA	NA	NA	NA	15	GCTGTCACTCATTTTTATTT	5	True	NA	NA	False	NA	NA	NA	43285576	43281876	Fake_Experiment_ID
G2120.1	chr6	+	995	4	FSM	ENSG00000111875.8	ENST00000229595.6	2434	4	68	1371	-1	-1371	multi-exon	FALSE	canonical	3	661	junction_3	37.9326889224701	NA	NA	NA	FALSE	0	NA	NA	A	non_coding	NA	NA	NA	NA	NA	NA	NA	15	TTTTTTTCTCTAATGTGTTA	34	True	NA	NA	False	NA	NA	NA	118894219	118907800	Fake_Experiment_ID
G2121.1	chr6	+	3073	2	FSM	ENSG00000152661.9	ENST00000282561.4	3083	2	3	7	3	5	multi-exon	FALSE	canonical	3	1142	junction_1	0	NA	NA	NA	FALSE	0	NA	NA	A	non_coding	NA	NA	NA	NA	NA	NA	NA	35	AAACATAGCTTCTATATTCC	6	True	NA	NA	False	NA	NA	NA	121435648	121449720	Fake_Experiment_ID
G2122.1	chr6	+	2377	12	FSM	ENSG00000025156.13	ENST00000452194.5	2643	12	107	159	6	-159	multi-exon	TRUE	canonical	3	81	junction_10	14.4370963862584	NA	NA	NA	FALSE	0	NA	NA	A	non_coding	NA	NA	NA	NA	NA	NA	NA	10	CTAGTGTCTGTTATGTGTCT	4	True	NA	NA	False	NA	NA	NA	122399657	122432960	Fake_Experiment_ID
G2123.1	chr6	-	3096	10	FSM	ENSG00000111897.7	ENST00000339697.5	3125	10	26	3	26	-3	multi-exon	FALSE	canonical	3	272	junction_2	28.5696031162882	NA	NA	NA	FALSE	0	NA	NA	A	non_coding	NA	NA	NA	NA	NA	NA	NA	30	AAAGTGTGTAGTGTACTGAT	18	True	NA	NA	False	NA	NA	NA	122471781	122443353	Fake_Experiment_ID
G2124.1	chr6	+	785	4	FSM	ENSG00000164434.12	ENST00000368444.8	785	4	0	0	0	0	multi-exon	FALSE	canonical	3	106	junction_3	10.4029910228848	NA	NA	NA	FALSE	0	NA	NA	A	non_coding	NA	NA	NA	NA	NA	NA	NA	15	TTTTGTTGTTGTTTCTAATA	-3	True	NA	NA	False	NA	NA	NA	122779715	122784074	Fake_Experiment_ID
G2125.1	chr6	+	1340	7	FSM	ENSG00000111907.21	ENST00000534000.6	2239	7	-10	909	-2	1	multi-exon	FALSE	canonical	3	59	junction_6	52.1472274750378	NA	NA	NA	FALSE	0	NA	NA	A	non_coding	NA	NA	NA	NA	NA	NA	NA	20	TTTGAATTCTTAATTTCTTT	12	True	NA	NA	False	NA	NA	NA	125153762	125263498	Fake_Experiment_ID
G2126.1	chr6	-	898	6	FSM	ENSG00000111906.18	ENST00000398153.7	1446	6	16	532	7	0	multi-exon	FALSE	canonical	3	451	junction_4	227.375812258032	NA	NA	NA	FALSE	0	NA	NA	A	non_coding	NA	NA	NA	NA	NA	NA	NA	35	TATTAGAATATTTATTGGAG	-8	True	NA	NA	False	NA	NA	NA	125301951	125275881	Fake_Experiment_ID
G2127.1	chr6	+	2630	5	FSM	ENSG00000135547.9	ENST00000368364.4	2626	5	-2	-2	-2	2	multi-exon	FALSE	canonical	3	148	junction_3	19.3568463340494	NA	NA	NA	FALSE	0	NA	NA	A	non_coding	NA	NA	NA	NA	NA	NA	NA	15	TTTTATGTGGATGAGTTGCT	-10	True	NA	NA	False	NA	NA	NA	125749629	125761271	Fake_Experiment_ID
G2128.1	chr6	+	1842	13	FSM	ENSG00000066651.20	ENST00000334379.11	1843	13	0	1	0	-1	multi-exon	FALSE	canonical	3	270	junction_8	36.9800058590224	NA	NA	NA	FALSE	0	NA	NA	A	non_coding	NA	NA	NA	NA	NA	NA	NA	20	ATTGTGTCATATCTAGTTGT	4	True	NA	NA	False	NA	NA	NA	125986539	126039275	Fake_Experiment_ID
G2129.1	chr6	+	583	3	FSM	ENSG00000203760.9	ENST00000368325.5	528	3	-59	4	0	-4	multi-exon	FALSE	canonical	3	119	junction_1	845.5	NA	NA	NA	FALSE	0	NA	NA	A	non_coding	NA	NA	NA	NA	NA	NA	NA	10	GTGATGTGTGTGTTTGTATT	-44	True	NA	NA	False	NA	NA	NA	126340114	126348604	Fake_Experiment_ID
G213.1	chr1	+	1645	11	FSM	ENSG00000117399.14	ENST00000310955.11	1649	11	1	3	1	-3	multi-exon	TRUE	canonical	3	1776	junction_1	207.41012511447	NA	NA	NA	FALSE	0	NA	NA	A	non_coding	NA	NA	NA	NA	NA	NA	NA	30	AAATCTGTTTCAGCTAATGC	3	True	NA	NA	False	NA	NA	NA	43358981	43363200	Fake_Experiment_ID
G2130.1	chr6	+	2040	4	FSM	ENSG00000118518.17	ENST00000356799.6	2267	4	15	212	0	-7	multi-exon	FALSE	canonical	3	62	junction_2	12.2292908852294	NA	NA	NA	FALSE	0	NA	NA	A	non_coding	NA	NA	NA	NA	NA	NA	NA	30	TCAAAAACAGTTTGTCTCTT	12	True	NA	NA	False	NA	NA	NA	127266863	127288355	Fake_Experiment_ID
G2131.1	chr6	-	6021	30	FSM	ENSG00000152894.15	ENST00000368226.9	6006	30	-17	2	0	-2	multi-exon	FALSE	canonical	3	116	junction_20	17.8250181569301	NA	NA	NA	FALSE	0	NA	NA	A	non_coding	NA	NA	NA	NA	NA	NA	NA	30	AACAGTTATTGTTTGCACAT	-24	True	NA	NA	False	NA	NA	NA	128520616	127968786	Fake_Experiment_ID
G2132.1	chr6	+	3563	3	FSM	ENSG00000164484.12	ENST00000296978.4	3233	3	-35	-295	-35	295	multi-exon	FALSE	canonical	3	60	junction_2	3	NA	NA	NA	FALSE	0	NA	NA	A	non_coding	NA	NA	NA	NA	NA	NA	NA	20	AAGTTTGTGTTCTTCACACC	-10	True	NA	NA	False	NA	NA	NA	130365981	130443362	Fake_Experiment_ID
G2133.1	chr6	-	4148	18	NIC	ENSG00000079819.19	novel	4186	18	NA	NA	12	0	intron_retention	FALSE	canonical	3	107	junction_17	63.3079473192081	NA	NA	NA	FALSE	0	NA	NA	A	non_coding	NA	NA	NA	NA	NA	NA	NA	20	AAACTTGTCACTTCTCTTTT	3	True	NA	NA	False	NA	NA	NA	131063213	130839349	Fake_Experiment_ID
G2134.1	chr6	+	6199	25	FSM	ENSG00000197594.14	ENST00000647893.1	7438	25	-2	1241	2	-1241	multi-exon	FALSE	canonical	3	107	junction_12	15.3006331568337	NA	NA	NA	FALSE	0	NA	NA	A	non_coding	NA	NA	NA	NA	NA	NA	NA	45	AAATGCAAAGTGAAACCTTT	-1	True	NA	NA	False	NA	NA	NA	131808017	131893914	Fake_Experiment_ID
G2135.1	chr6	-	3747	10	FSM	ENSG00000079950.14	ENST00000367941.7	15845	10	38	12060	-13	3787	multi-exon	FALSE	canonical	3	167	junction_1	18.6309181499762	NA	NA	NA	FALSE	0	NA	NA	A	non_coding	NA	NA	NA	NA	NA	NA	NA	55	AAAGAAAATAAAGTCATTGT	6	True	NA	NA	False	NA	NA	NA	132513078	132457926	Fake_Experiment_ID
G2136.1	chr6	-	2429	14	FSM	ENSG00000146409.12	ENST00000275227.9	2452	14	15	8	15	5	multi-exon	FALSE	canonical	3	229	junction_5	28.10462279564	NA	NA	NA	FALSE	0	NA	NA	A	non_coding	NA	NA	NA	NA	NA	NA	NA	15	AACTCTCATGCTTCTTGGTC	9	True	NA	NA	False	NA	NA	NA	132798622	132769377	Fake_Experiment_ID
G2137.1	chr6	+	506	6	FSM	ENSG00000112306.8	ENST00000230050.4	503	6	0	-3	0	3	multi-exon	FALSE	canonical	3	7080	junction_1	859.680545319016	NA	NA	NA	FALSE	0	NA	NA	A	non_coding	NA	NA	NA	NA	NA	NA	NA	10	CTCATGTCTGGCTTTTTATT	0	True	NA	NA	False	NA	NA	NA	132814568	132817567	Fake_Experiment_ID
G2138.1	chr6	+	1255	7	FSM	ENSG00000028839.10	ENST00000237264.9	4199	7	0	2944	0	-11	multi-exon	FALSE	canonical	3	484	junction_2	50.5088001133356	NA	NA	NA	FALSE	0	NA	NA	A	non_coding	NA	NA	NA	NA	NA	NA	NA	25	GATCTCTCTTCATTCTATAA	-1	True	NA	NA	False	NA	NA	NA	133953223	133987488	Fake_Experiment_ID
G2139.1	chr6	-	2836	18	FSM	ENSG00000112339.15	ENST00000367837.10	7087	18	-4	4255	-4	0	multi-exon	FALSE	canonical	3	658	junction_14	53.8434228745834	NA	NA	NA	FALSE	0	NA	NA	A	non_coding	NA	NA	NA	NA	NA	NA	NA	30	AATACAAACTGTGTTTTGTT	-19	True	NA	NA	False	NA	NA	NA	135054826	134964632	Fake_Experiment_ID
G214.1	chr1	-	1511	8	FSM	ENSG00000066322.15	ENST00000372458.8	1466	8	-45	0	18	0	multi-exon	FALSE	canonical	3	172	junction_2	10.3765827413342	NA	NA	NA	FALSE	0	NA	NA	A	non_coding	NA	NA	NA	NA	NA	NA	NA	15	CGGAGGCTGTGTGTATACGT	NA	False	NA	NA	False	NA	NA	NA	43368056	43363400	Fake_Experiment_ID
G2140.1	chr6	-	1786	8	FSM	ENSG00000146410.12	ENST00000420702.6	1789	8	3	0	3	0	multi-exon	FALSE	canonical	3	60	junction_7	18.9165730166401	NA	NA	NA	FALSE	0	NA	NA	A	non_coding	NA	NA	NA	NA	NA	NA	NA	10	CTTGCTTGTGTTTTGTAGCA	-18	True	NA	NA	False	NA	NA	NA	136250308	136231033	Fake_Experiment_ID
G2141.1	chr6	-	3809	18	FSM	ENSG00000135525.19	ENST00000354570.8	3758	18	-52	1	-52	-1	multi-exon	FALSE	canonical	3	397	junction_12	64.5772518251373	NA	NA	NA	FALSE	0	NA	NA	C	non_coding	NA	NA	NA	NA	NA	NA	NA	20	ACTTTTAGCTTTCTCATATG	1464	False	NA	NA	False	NA	NA	NA	136550474	136342734	Fake_Experiment_ID
G2141.2	chr6	-	3698	17	FSM	ENSG00000135525.19	ENST00000618822.4	4497	17	345	454	-52	-1	multi-exon	FALSE	canonical	3	60	junction_12	134.278846412047	NA	NA	NA	FALSE	0	NA	NA	C	non_coding	NA	NA	NA	NA	NA	NA	NA	20	ACTTTTAGCTTTCTCATATG	1464	False	NA	NA	False	NA	NA	NA	136550474	136342734	Fake_Experiment_ID
G2142.1	chr6	+	1434	10	FSM	ENSG00000112357.14	ENST00000318471.5	1454	10	20	0	20	0	multi-exon	FALSE	canonical	3	65	junction_6	14.6590889515307	NA	NA	NA	FALSE	0	NA	NA	A	non_coding	NA	NA	NA	NA	NA	NA	NA	35	TAACTTCCCCCAAAAGACTG	25	True	NA	NA	False	NA	NA	NA	136822611	136913934	Fake_Experiment_ID
G2143.1	chr6	-	2087	7	FSM	ENSG00000027697.15	ENST00000367739.9	2074	7	-13	0	-13	0	multi-exon	FALSE	canonical	3	198	junction_4	28.0163642656692	NA	NA	NA	FALSE	0	NA	NA	A	non_coding	NA	NA	NA	NA	NA	NA	NA	15	GTTTTTGTATTCATTTATTC	-11	True	NA	NA	False	NA	NA	NA	137219398	137197484	Fake_Experiment_ID
G2144.1	chr6	-	1945	3	FSM	ENSG00000112378.12	ENST00000421351.4	4198	3	-31	2284	-31	-2284	multi-exon	FALSE	canonical	3	669	junction_1	19.5	NA	NA	NA	FALSE	0	NA	NA	A	non_coding	NA	NA	NA	NA	NA	NA	NA	25	AAACTTGTTTCCAGTTTGTA	2	True	NA	NA	False	NA	NA	NA	138107450	138090788	Fake_Experiment_ID
G2145.1	chr6	-	3191	20	FSM	ENSG00000135597.19	ENST00000450536.7	4533	20	-27	1369	-19	-1	multi-exon	TRUE	canonical	3	237	junction_11	47.7822275981167	NA	NA	NA	FALSE	0	NA	NA	C	non_coding	NA	NA	NA	NA	NA	NA	NA	15	AGGGTAGATTGTGTTTGTTG	-15	True	NA	NA	False	NA	NA	NA	138988280	138904861	Fake_Experiment_ID
G2145.2	chr6	-	3110	19	FSM	ENSG00000135597.19	ENST00000367663.8	2607	19	-505	2	-19	-1	multi-exon	FALSE	canonical	3	92	junction_10	67.311442169319	NA	NA	NA	FALSE	0	NA	NA	C	non_coding	NA	NA	NA	NA	NA	NA	NA	15	AGGGTAGATTGTGTTTGTTG	-15	True	NA	NA	False	NA	NA	NA	138988280	138904861	Fake_Experiment_ID
G2146.1	chr6	-	1924	2	FSM	ENSG00000164442.10	ENST00000367651.4	2382	2	0	458	0	-10	multi-exon	FALSE	canonical	3	61	junction_1	0	NA	NA	NA	FALSE	0	NA	NA	A	non_coding	NA	NA	NA	NA	NA	NA	NA	40	AAGAAATAACTTGTTTTCTA	0	True	NA	NA	False	NA	NA	NA	139374648	139372264	Fake_Experiment_ID
G2147.1	chr6	+	1897	8	FSM	ENSG00000009844.16	ENST00000367630.9	6991	8	7	5087	7	531	multi-exon	FALSE	canonical	3	1081	junction_3	95.3076650663952	NA	NA	NA	FALSE	0	NA	NA	A	non_coding	NA	NA	NA	NA	NA	NA	NA	50	ACTTACTACAAAGACAAATG	4	True	NA	NA	False	NA	NA	NA	142147269	142219598	Fake_Experiment_ID
G2148.1	chr6	+	2067	12	FSM	ENSG00000034693.15	ENST00000367591.5	2750	12	71	612	69	-612	multi-exon	TRUE	canonical	3	237	junction_11	30.2846004562284	NA	NA	NA	FALSE	0	NA	NA	A	non_coding	NA	NA	NA	NA	NA	NA	NA	35	AAAATATTATTTTGTTGAGT	15	True	NA	NA	False	NA	NA	NA	143450875	143490004	Fake_Experiment_ID
G2149.1	chr6	-	1732	7	FSM	ENSG00000001036.14	ENST00000002165.11	2385	7	-22	675	-22	-675	multi-exon	FALSE	canonical	3	526	junction_3	61.0475679741262	NA	NA	NA	FALSE	0	NA	NA	A	non_coding	NA	NA	NA	NA	NA	NA	NA	10	TTTGTTTCCATGTGTGACTC	NA	False	NA	NA	False	NA	NA	NA	143511742	143495486	Fake_Experiment_ID
G215.1	chr1	+	7748	34	NIC	ENSG00000142949.17	novel	7720	34	NA	NA	-10	5	combination_of_known_junctions	FALSE	canonical	3	65	junction_22	192.217536315544	NA	NA	NA	FALSE	0	NA	NA	A	non_coding	NA	NA	NA	NA	NA	NA	NA	10	ACTCTGTCTCAGCTGTTTCT	-14	True	NA	NA	False	NA	NA	NA	43530865	43623671	Fake_Experiment_ID
G2150.1	chr6	+	1818	11	FSM	ENSG00000135521.9	ENST00000367576.6	1853	11	29	6	29	-6	multi-exon	FALSE	canonical	3	397	junction_6	25.2754821912461	NA	NA	NA	FALSE	0	NA	NA	A	non_coding	NA	NA	NA	NA	NA	NA	NA	25	CGTGAATGGAATTGGTGTAT	-6	True	NA	NA	False	NA	NA	NA	143843366	143863806	Fake_Experiment_ID
G2151.1	chr6	-	4324	3	FSM	ENSG00000118496.5	ENST00000237281.5	9051	3	33	4694	33	-4694	multi-exon	FALSE	canonical	3	226	junction_2	2.5	NA	NA	NA	FALSE	0	NA	NA	A	non_coding	NA	NA	NA	NA	NA	NA	NA	45	AACATGGCTCAATAACTTAA	18	True	NA	NA	False	NA	NA	NA	145814762	145798195	Fake_Experiment_ID
G2152.1	chr6	-	7145	30	FSM	ENSG00000146414.16	ENST00000367505.6	7201	30	52	4	21	2	multi-exon	TRUE	canonical	3	40	junction_24	13.4728334577145	NA	NA	NA	FALSE	0	NA	NA	A	non_coding	NA	NA	NA	NA	NA	NA	NA	35	AAAATTGTGGAATTCTTTGA	18	True	NA	NA	False	NA	NA	NA	145964337	145884810	Fake_Experiment_ID
G2153.1	chr6	+	1130	3	FSM	ENSG00000118508.5	ENST00000367495.4	1065	3	-66	1	-66	-1	multi-exon	FALSE	canonical	3	55	junction_1	1.5	NA	NA	NA	FALSE	0	NA	NA	A	non_coding	NA	NA	NA	NA	NA	NA	NA	20	AGTCTTATGGTCATTTTGAG	31	False	NA	NA	False	NA	NA	NA	146543766	146554952	Fake_Experiment_ID
G2154.1	chr6	+	4473	8	FSM	ENSG00000111962.8	ENST00000367463.5	4496	8	25	-2	25	2	multi-exon	FALSE	canonical	3	187	junction_3	21.6625323109384	NA	NA	NA	FALSE	0	NA	NA	A	non_coding	NA	NA	NA	NA	NA	NA	NA	30	TGAAGCATTCCTTAACTTAT	9	True	NA	NA	False	NA	NA	NA	148747054	149076992	Fake_Experiment_ID
G2155.1	chr6	+	4439	7	FSM	ENSG00000055208.19	ENST00000637181.2	4363	7	-78	2	-78	-2	multi-exon	FALSE	canonical	3	56	junction_1	13.4587848221483	NA	NA	NA	FALSE	0	NA	NA	A	non_coding	NA	NA	NA	NA	NA	NA	NA	20	AATGTGGATTTTGTGACTTG	84	False	NA	NA	False	NA	NA	NA	149317633	149411605	Fake_Experiment_ID
G2156.1	chr6	-	2026	13	FSM	ENSG00000131013.4	ENST00000253329.3	2475	13	20	429	20	351	multi-exon	FALSE	canonical	3	310	junction_4	29.5384636251335	NA	NA	NA	FALSE	0	NA	NA	A	non_coding	NA	NA	NA	NA	NA	NA	NA	10	CTTCTGTGACTTTCTTTCAT	2	True	NA	NA	False	NA	NA	NA	149546023	149504923	Fake_Experiment_ID
G2157.1	chr6	-	1883	11	FSM	ENSG00000186625.14	ENST00000367411.7	1898	11	15	0	-6	0	multi-exon	FALSE	canonical	3	141	junction_4	22.0943431674264	NA	NA	NA	FALSE	0	NA	NA	A	non_coding	NA	NA	NA	NA	NA	NA	NA	20	TTTGTTTTACTTTAGCATTA	11	True	NA	NA	False	NA	NA	NA	149648699	149594872	Fake_Experiment_ID
G2158.1	chr6	-	7341	8	FSM	ENSG00000131023.13	ENST00000543571.6	7362	8	19	2	19	-2	multi-exon	FALSE	canonical	3	63	junction_1	15.7090900501615	NA	NA	NA	FALSE	0	NA	NA	A	non_coding	NA	NA	NA	NA	NA	NA	NA	40	AATTATGTGTGGAAAGCTAA	2	True	NA	NA	False	NA	NA	NA	149718082	149658154	Fake_Experiment_ID
G2159.1	chr6	+	1684	8	FSM	ENSG00000120265.19	ENST00000464889.7	1686	8	0	2	0	-2	multi-exon	FALSE	canonical	3	385	junction_7	492.55597423552	NA	NA	NA	FALSE	0	NA	NA	A	non_coding	NA	NA	NA	NA	NA	NA	NA	15	GGCATTGGTTGTTTTTGAAT	-12	True	NA	NA	False	NA	NA	NA	149749740	149811417	Fake_Experiment_ID
G216.1	chr1	+	4430	22	FSM	ENSG00000066135.13	ENST00000372396.4	4486	22	9	47	9	-47	multi-exon	FALSE	canonical	3	158	junction_1	35.4877258331279	NA	NA	NA	FALSE	0	NA	NA	A	non_coding	NA	NA	NA	NA	NA	NA	NA	10	CTGGTGCATCACCTTGTCCT	-3	True	NA	NA	False	NA	NA	NA	43650157	43705471	Fake_Experiment_ID
G2160.1	chr6	-	3580	7	FSM	ENSG00000120256.11	ENST00000239367.7	3634	7	13	41	13	-41	multi-exon	FALSE	canonical	3	86	junction_1	12.0611866009204	NA	NA	NA	FALSE	0	NA	NA	A	non_coding	NA	NA	NA	NA	NA	NA	NA	20	AAGCCTTTTTTTCCTTTTAA	-14	True	NA	NA	False	NA	NA	NA	149864346	149818797	Fake_Experiment_ID
G2161.1	chr6	+	3455	28	FSM	ENSG00000120254.16	ENST00000611279.4	3475	28	22	-2	-1	0	multi-exon	FALSE	canonical	3	184	junction_20	75.6270540425515	NA	NA	NA	FALSE	0	NA	NA	A	non_coding	NA	NA	NA	NA	NA	NA	NA	25	CCAGCAAGTTTTCAGTGCCA	-17	True	NA	NA	False	NA	NA	NA	150865700	151101887	Fake_Experiment_ID
G2162.1	chr6	+	6562	4	FSM	ENSG00000131016.17	ENST00000253332.5	6597	4	36	-1	36	1	multi-exon	FALSE	canonical	3	251	junction_1	87.6749045559155	NA	NA	NA	FALSE	0	NA	NA	A	non_coding	NA	NA	NA	NA	NA	NA	NA	20	GATTTGCTGGTTTTATTAGA	1	True	NA	NA	False	NA	NA	NA	151240409	151356774	Fake_Experiment_ID
G2163.1	chr6	-	3104	3	FSM	ENSG00000181472.5	ENST00000325144.5	3103	3	-3	2	-3	-2	multi-exon	FALSE	canonical	3	79	junction_2	6	NA	NA	NA	FALSE	0	NA	NA	A	non_coding	NA	NA	NA	NA	NA	NA	NA	25	TATATGATGTCATGTCATCT	-6	True	NA	NA	False	NA	NA	NA	151391562	151364116	Fake_Experiment_ID
G2164.1	chr6	-	1856	12	FSM	ENSG00000155906.20	ENST00000444024.3	1948	12	0	92	0	0	multi-exon	FALSE	canonical	3	142	junction_9	19.0571129429147	NA	NA	NA	FALSE	0	NA	NA	A	non_coding	NA	NA	NA	NA	NA	NA	NA	25	CTACTGGGTGATCATTTAAT	4	True	NA	NA	False	NA	NA	NA	151452126	151404853	Fake_Experiment_ID
G2165.1	chr6	+	2339	5	FSM	ENSG00000146476.11	ENST00000367294.4	2397	5	58	0	0	0	multi-exon	FALSE	canonical	3	796	junction_4	45.9292934846597	NA	NA	NA	FALSE	0	NA	NA	A	non_coding	NA	NA	NA	NA	NA	NA	NA	5	TCTCCTTGGTTTTATTTTCT	28	True	NA	NA	False	NA	NA	NA	151452523	151470101	Fake_Experiment_ID
G2166.1	chr6	-	2059	5	FSM	ENSG00000112029.10	ENST00000229758.8	2054	5	-12	7	-12	-7	multi-exon	FALSE	canonical	3	291	junction_4	12.4172259381876	NA	NA	NA	FALSE	0	NA	NA	A	non_coding	NA	NA	NA	NA	NA	NA	NA	50	AATAAAATTGTAAGCTTAAT	-8	True	NA	NA	False	NA	NA	NA	152983053	152970541	Fake_Experiment_ID
G2167.1	chr6	-	2974	7	FSM	ENSG00000112031.16	ENST00000367233.10	3700	7	15	711	-9	-711	multi-exon	FALSE	canonical	3	147	junction_2	29.1661904723031	NA	NA	NA	FALSE	0	NA	NA	A	non_coding	NA	NA	NA	NA	NA	NA	NA	15	ACCCAGTCTCCTGTATTCTG	8	True	NA	NA	False	NA	NA	NA	153002694	152988072	Fake_Experiment_ID
G2168.1	chr6	-	1260	7	FSM	ENSG00000029639.11	ENST00000367166.5	2799	7	8	1531	8	8	multi-exon	FALSE	canonical	3	451	junction_4	30.5254902590533	NA	NA	NA	FALSE	0	NA	NA	A	non_coding	NA	NA	NA	NA	NA	NA	NA	30	GATACAGTACAAGCTTTCTT	3	True	NA	NA	False	NA	NA	NA	155314476	155257664	Fake_Experiment_ID
G2169.1	chr6	-	781	4	FSM	ENSG00000215712.11	ENST00000400788.9	4322	4	5	3536	5	-3536	multi-exon	FALSE	canonical	3	416	junction_1	21.9241115365405	NA	NA	NA	FALSE	0	NA	NA	A	non_coding	NA	NA	NA	NA	NA	NA	NA	40	TTTATAAAACAGACCCCCTA	6	True	NA	NA	False	NA	NA	NA	157323514	157292560	Fake_Experiment_ID
G217.1	chr1	+	3867	20	FSM	ENSG00000117408.11	ENST00000372343.8	3883	20	16	0	16	0	multi-exon	TRUE	canonical	3	58	junction_14	18.3600493665562	NA	NA	NA	FALSE	0	NA	NA	A	non_coding	NA	NA	NA	NA	NA	NA	NA	30	TGTATGCATACATTTATTTA	17	True	NA	NA	False	NA	NA	NA	43946965	43968022	Fake_Experiment_ID
G2170.1	chr6	+	3675	18	FSM	ENSG00000130340.17	ENST00000392185.8	4216	18	0	541	0	22	multi-exon	FALSE	canonical	3	286	junction_6	29.9607586489984	NA	NA	NA	FALSE	0	NA	NA	A	non_coding	NA	NA	NA	NA	NA	NA	NA	5	CTTTTTGGACTTTGTGTGTG	15	True	NA	NA	False	NA	NA	NA	157823245	157944536	Fake_Experiment_ID
G2171.1	chr6	-	3904	17	FSM	ENSG00000122335.17	ENST00000647468.2	3936	17	27	5	-5	-5	multi-exon	FALSE	canonical	3	68	junction_2	8.48873334190679	NA	NA	NA	FALSE	0	NA	NA	A	non_coding	NA	NA	NA	NA	NA	NA	NA	35	AACAATTAATTGTTTCATTG	22	True	NA	NA	False	NA	NA	NA	158168235	158109523	Fake_Experiment_ID
G2172.1	chr6	-	718	5	FSM	ENSG00000146425.11	ENST00000367089.8	730	5	12	0	7	0	multi-exon	FALSE	canonical	3	1531	junction_4	74.7675564666922	NA	NA	NA	FALSE	0	NA	NA	A	non_coding	NA	NA	NA	NA	NA	NA	NA	10	GTCTGTTGTGTTCTTCATAG	5	True	NA	NA	False	NA	NA	NA	158644731	158636473	Fake_Experiment_ID
G2173.1	chr6	-	989	6	FSM	ENSG00000112096.19	ENST00000367055.8	990	6	-51	52	-7	0	multi-exon	FALSE	canonical	3	161	junction_1	149.071258128453	NA	NA	NA	FALSE	0	NA	NA	A	non_coding	NA	NA	NA	NA	NA	NA	NA	15	GAGGTCTGCATTATGCTTGC	1150	False	NA	NA	False	NA	NA	NA	159693285	159679115	Fake_Experiment_ID
G2174.1	chr6	+	2123	8	FSM	ENSG00000146457.16	ENST00000358372.8	3656	8	1533	0	120	0	multi-exon	FALSE	canonical	3	58	junction_6	183.298240302408	NA	NA	NA	FALSE	0	NA	NA	A	non_coding	NA	NA	NA	NA	NA	NA	NA	5	TTAGCTTTTTTGTTTTGTTT	4	True	NA	NA	False	NA	NA	NA	159727117	159756319	Fake_Experiment_ID
G2175.2	chr6	+	1634	9	NNC	ENSG00000120437.9	novel	856	5	NA	NA	14	7	at_least_one_novel_splicesite	FALSE	canonical	3	46	junction_1	538.8165127156	NA	NA	NA	FALSE	0	NA	NA	A	non_coding	NA	NA	NA	NA	NA	NA	NA	35	AAGGGCTCCAGAGTGAACAG	-22	True	NA	NA	False	NA	NA	NA	159762508	159779053	Fake_Experiment_ID
G2176.1	chr6	-	1967	12	FSM	ENSG00000120438.12	ENST00000321394.12	2352	12	-69	454	1	12	multi-exon	FALSE	canonical	3	2168	junction_11	145.264819445711	NA	NA	NA	FALSE	0	NA	NA	A	non_coding	NA	NA	NA	NA	NA	NA	NA	10	CTTGGGTTTTTGTGATGTAG	-5	True	NA	NA	False	NA	NA	NA	159789671	159778951	Fake_Experiment_ID
G2177.1	chr6	+	935	4	FSM	ENSG00000112110.10	ENST00000367034.5	970	4	33	2	-17	-2	multi-exon	FALSE	canonical	3	798	junction_1	120.247892104417	NA	NA	NA	FALSE	0	NA	NA	A	non_coding	NA	NA	NA	NA	NA	NA	NA	25	TATTTTCTGGTTATATGACA	15	True	NA	NA	False	NA	NA	NA	159790499	159798427	Fake_Experiment_ID
G2178.1	chr6	+	9103	48	FSM	ENSG00000197081.16	ENST00000356956.6	14061	48	3	4955	3	34	multi-exon	FALSE	canonical	3	120	junction_8	43.6078973332062	NA	NA	NA	FALSE	0	NA	NA	A	non_coding	NA	NA	NA	NA	NA	NA	NA	20	AATTGGGTGTTACCATTTTT	-8	True	NA	NA	False	NA	NA	NA	159969084	160106549	Fake_Experiment_ID
G2179.1	chr6	+	5508	27	FSM	ENSG00000085511.20	ENST00000392142.9	5500	27	-3	-5	-3	0	multi-exon	FALSE	canonical	3	66	junction_15	31.5024184288112	NA	NA	NA	FALSE	0	NA	NA	A	non_coding	NA	NA	NA	NA	NA	NA	NA	20	GTTATATTGTCTTTTAATGG	-11	True	NA	NA	False	NA	NA	NA	160991765	161117385	Fake_Experiment_ID
G218.1	chr1	+	2467	6	FSM	ENSG00000132768.14	ENST00000255108.8	2466	6	0	-1	0	1	multi-exon	FALSE	canonical	3	335	junction_5	29.0558083694121	NA	NA	NA	FALSE	0	NA	NA	A	non_coding	NA	NA	NA	NA	NA	NA	NA	10	CTTTGTGTTTCTTTTTAATT	10	True	NA	NA	False	NA	NA	NA	43970009	43973370	Fake_Experiment_ID
G2180.1	chr6	-	1813	9	FSM	ENSG00000026652.15	ENST00000320285.9	7923	9	3	6107	3	-6095	multi-exon	FALSE	canonical	3	61	junction_6	11.8947204675015	NA	NA	NA	FALSE	0	NA	NA	A	non_coding	NA	NA	NA	NA	NA	NA	NA	15	TCTGTGGTGTATGTTGACAT	3	True	NA	NA	False	NA	NA	NA	161274058	161136073	Fake_Experiment_ID
G2181.1	chr6	-	1051	8	FSM	ENSG00000198818.10	ENST00000361731.4	1033	8	-18	0	13	0	multi-exon	FALSE	canonical	3	1277	junction_4	70.1406749733297	NA	NA	NA	FALSE	0	NA	NA	A	non_coding	NA	NA	NA	NA	NA	NA	NA	35	CATTTTCTGAATCAAATTTA	-8	True	NA	NA	False	NA	NA	NA	166342563	166319727	Fake_Experiment_ID
G2183.1	chr6	+	1510	12	FSM	ENSG00000213066.13	ENST00000349556.4	1484	12	-11	-15	0	15	multi-exon	FALSE	canonical	3	173	junction_6	55.8931980367635	NA	NA	NA	FALSE	0	NA	NA	C	non_coding	NA	NA	NA	NA	NA	NA	NA	10	GCTGCTGGTACGTGTGATCT	17	True	NA	NA	False	NA	NA	NA	166999396	167040332	Fake_Experiment_ID
G2183.2	chr6	+	3655	13	FSM	ENSG00000213066.13	ENST00000366847.9	13956	13	0	10301	0	-1	multi-exon	FALSE	canonical	3	134	junction_7	73.9768638757341	NA	NA	NA	FALSE	0	NA	NA	C	non_coding	NA	NA	NA	NA	NA	NA	NA	15	ATTCGGTTGTGCTTTTATAC	17	True	NA	NA	False	NA	NA	NA	166999396	167042417	Fake_Experiment_ID
G2184.1	chr6	+	7774	32	NIC	ENSG00000130396.21	novel	5778	33	NA	NA	-35	-1	combination_of_known_junctions	FALSE	canonical	3	71	junction_2	26.942919584054	NA	NA	NA	FALSE	0	NA	NA	A	non_coding	NA	NA	NA	NA	NA	NA	NA	15	ATTTCTGTGTCAGGCAGTGG	-25	True	NA	NA	False	NA	NA	NA	167826875	167972022	Fake_Experiment_ID
G2185.1	chr6	-	5822	23	FSM	ENSG00000186340.17	ENST00000366787.7	5811	23	-17	6	-11	-1	multi-exon	FALSE	canonical	3	79	junction_22	35.0420349705326	NA	NA	NA	FALSE	0	NA	NA	A	non_coding	NA	NA	NA	NA	NA	NA	NA	15	ACATGATCTCTCTCCCTTTT	NA	False	NA	NA	False	NA	NA	NA	169254061	169215785	Fake_Experiment_ID
G2186.1	chr6	-	1686	12	FSM	ENSG00000130024.15	ENST00000339209.9	2167	12	478	3	-17	0	multi-exon	FALSE	canonical	3	133	junction_2	19.5545433413633	NA	NA	NA	FALSE	0	NA	NA	A	non_coding	NA	NA	NA	NA	NA	NA	NA	35	TTATGAGCTTAAAATCTGCA	1299	False	NA	NA	False	NA	NA	NA	169724022	169703904	Fake_Experiment_ID
G2187.1	chr6	-	864	6	FSM	ENSG00000008018.9	ENST00000262193.7	891	6	27	0	27	0	multi-exon	TRUE	canonical	3	4177	junction_4	486.708290457436	NA	NA	NA	FALSE	0	NA	NA	A	non_coding	NA	NA	NA	NA	NA	NA	NA	20	CTCATTTTGCTATAACTTGT	0	True	NA	NA	False	NA	NA	NA	170553280	170535119	Fake_Experiment_ID
G2188.1	chr6	+	1943	8	FSM	ENSG00000112592.14	ENST00000230354.10	1861	8	-7	-75	3	75	multi-exon	FALSE	canonical	3	107	junction_1	76.0300692395544	NA	NA	NA	FALSE	0	NA	NA	A	non_coding	NA	NA	NA	NA	NA	NA	NA	15	GTGTTTGCTTCAGTCAGTAT	6	True	NA	NA	False	NA	NA	NA	170554371	170572945	Fake_Experiment_ID
G2189.1	chr6	-	1510	6	FSM	ENSG00000071994.11	ENST00000541970.6	3355	6	9	1836	9	305	multi-exon	FALSE	canonical	3	470	junction_1	74.265469768931	NA	NA	NA	FALSE	0	NA	NA	A	non_coding	NA	NA	NA	NA	NA	NA	NA	45	AATGAAGTCAAACCATCTCA	-10	True	NA	NA	False	NA	NA	NA	170584628	170577130	Fake_Experiment_ID
G219.1	chr1	+	982	8	FSM	ENSG00000117410.14	ENST00000472174.7	987	8	0	5	0	1	multi-exon	FALSE	canonical	3	1493	junction_7	78.3776832044032	NA	NA	NA	FALSE	0	NA	NA	A	non_coding	NA	NA	NA	NA	NA	NA	NA	10	GGTCAGTGCAGCTTCTGTTG	21	True	NA	NA	False	NA	NA	NA	43974959	43978290	Fake_Experiment_ID
G2190.1	chr7	+	3491	10	FSM	ENSG00000177706.9	ENST00000313766.6	3176	10	-315	0	-315	0	multi-exon	TRUE	canonical	3	76	junction_4	8.80375901757347	NA	NA	NA	FALSE	0	NA	NA	A	non_coding	NA	NA	NA	NA	NA	NA	NA	5	CACCCTGGTGTGTGGCTGCC	-1	True	NA	NA	False	NA	NA	NA	192255	260772	Fake_Experiment_ID
G2191.1	chr7	-	2460	11	FSM	ENSG00000188191.15	ENST00000537384.6	2472	11	11	1	11	-1	multi-exon	FALSE	canonical	3	113	junction_10	113.434738947114	NA	NA	NA	FALSE	0	NA	NA	A	non_coding	NA	NA	NA	NA	NA	NA	NA	10	ACCTCTTCCCGGCTCGGGAG	14	True	NA	NA	False	NA	NA	NA	727270	549198	Fake_Experiment_ID
G2192.1	chr7	+	3404	13	FSM	ENSG00000164818.16	ENST00000297440.11	3412	13	10	-2	10	2	multi-exon	FALSE	canonical	3	289	junction_1	47.4367268638505	NA	NA	NA	FALSE	0	NA	NA	A	non_coding	NA	NA	NA	NA	NA	NA	NA	15	ATTGTGTATGCCTGACTTTG	6	True	NA	NA	False	NA	NA	NA	726708	786477	Fake_Experiment_ID
G2193.1	chr7	+	3999	20	NIC	ENSG00000164828.18	novel	4062	20	NA	NA	0	1	combination_of_known_junctions	FALSE	canonical	3	97	junction_6	112.983267949573	NA	NA	NA	FALSE	0	NA	NA	B	non_coding	NA	NA	NA	NA	NA	NA	NA	10	ATTTCTTTTCTCAGTTTGTC	12	True	NA	NA	False	NA	NA	NA	816642	874921	Fake_Experiment_ID
G2193.2	chr7	+	3900	19	NIC	ENSG00000164828.18	novel	3868	18	NA	NA	0	1	combination_of_known_junctions	FALSE	canonical	3	146	junction_6	101.072336887749	NA	NA	NA	FALSE	0	NA	NA	B	non_coding	NA	NA	NA	NA	NA	NA	NA	10	ATTTCTTTTCTCAGTTTGTC	12	True	NA	NA	False	NA	NA	NA	816642	874921	Fake_Experiment_ID
G2194.1	chr7	+	2095	9	FSM	ENSG00000239857.7	ENST00000265857.8	2090	9	0	-5	0	5	multi-exon	FALSE	canonical	3	595	junction_3	37.6563407675255	NA	NA	NA	FALSE	0	NA	NA	A	non_coding	NA	NA	NA	NA	NA	NA	NA	10	AACGCTGGTCCTTTCTTGGG	-3	True	NA	NA	False	NA	NA	NA	876553	896441	Fake_Experiment_ID
G2195.1	chr7	-	898	5	FSM	ENSG00000178381.12	ENST00000316495.8	878	5	-20	0	3	0	multi-exon	FALSE	canonical	3	124	junction_1	16.8578616674832	NA	NA	NA	FALSE	0	NA	NA	A	non_coding	NA	NA	NA	NA	NA	NA	NA	10	TTCTAGTTGTTCTCATTGCC	3	True	NA	NA	False	NA	NA	NA	1160216	1152906	Fake_Experiment_ID
G2196.1	chr7	-	757	2	FSM	ENSG00000157778.9	ENST00000288607.3	1428	2	671	0	671	0	multi-exon	FALSE	canonical	3	477	junction_1	0	NA	NA	NA	FALSE	0	NA	NA	A	non_coding	NA	NA	NA	NA	NA	NA	NA	20	TACTTCACTGTCCTCCTTAA	643	False	NA	NA	False	NA	NA	NA	1569361	1567331	Fake_Experiment_ID
G2197.1	chr7	-	2694	19	FSM	ENSG00000002822.16	ENST00000265854.12	2695	19	0	1	0	-1	multi-exon	TRUE	canonical	3	155	junction_16	23.554245246575	NA	NA	NA	FALSE	0	NA	NA	A	non_coding	NA	NA	NA	NA	NA	NA	NA	15	ACACTCCCACTCGCCCTGTG	-3	True	NA	NA	False	NA	NA	NA	2232945	1815795	Fake_Experiment_ID
G2198.1	chr7	-	1581	3	FSM	ENSG00000122687.19	ENST00000242257.14	1704	3	27	96	-9	2	multi-exon	FALSE	canonical	3	222	junction_2	71	NA	NA	NA	FALSE	0	NA	NA	A	non_coding	NA	NA	NA	NA	NA	NA	NA	15	GCAGTGATGTGGTGTGTTTA	14	True	NA	NA	False	NA	NA	NA	2242178	2234290	Fake_Experiment_ID
G2199.1	chr7	+	805	5	FSM	ENSG00000106268.16	ENST00000397048.5	783	5	-20	-2	15	1	multi-exon	FALSE	canonical	3	59	junction_1	499.772698333953	NA	NA	NA	FALSE	0	NA	NA	A	non_coding	NA	NA	NA	NA	NA	NA	NA	5	TTTTTTTTTTTTTTTTTGGA	19	False	NA	NA	False	NA	NA	NA	2242240	2251147	Fake_Experiment_ID
G22.1	chr1	-	1624	4	FSM	ENSG00000198912.12	ENST00000361605.4	1645	4	21	0	0	0	multi-exon	FALSE	canonical	3	248	junction_2	18.8325958557674	NA	NA	NA	FALSE	0	NA	NA	A	non_coding	NA	NA	NA	NA	NA	NA	NA	25	TTTTGAAAGCAGTCGTATGT	9	True	NA	NA	False	NA	NA	NA	3900251	3889132	Fake_Experiment_ID
[truncated: 4,897 more rows]
[truncated: 2 more columns]
