# Supplementary material for: Evaluation of strategies for evidence-driven genome annotation using long-read RNA-seq
Source: Genome Res. 2025 Apr;35(4):1053–64. doi: 10.1101/gr.279864.124 (PMC12047274; doi:10.1101/gr.279864.124)
Supplement: Supplement 2 [file Supplemental_Code.zip › Supplemental_Code/lr_evidence_driven-main/plotting/fig2_sup2/genes/ONT_classification.txt]

isoform	chrom	strand	length	exons	structural_category	associated_gene	associated_transcript	ref_length	ref_exons	diff_to_TSS	diff_to_TTS	diff_to_gene_TSS	diff_to_gene_TTS	subcategory	RTS_stage	all_canonical	min_sample_cov	min_cov	min_cov_pos	sd_cov	FL	n_indels	n_indels_junc	bite	iso_exp	gene_exp	ratio_exp	FSM_class	coding	ORF_length	CDS_length	CDS_start	CDS_end	CDS_genomic_start	CDS_genomic_end	predicted_NMD	perc_A_downstream_TTS	seq_A_downstream_TTS	dist_to_cage_peak	within_cage_peak	pos_cage_peak	dist_to_polya_site	within_polya_site	polyA_motif	polyA_dist	ORF_seq	TSS_genomic_coord	TTS_genomic_coord	experiment_id
G1.1	chr1	-	2788	19	NIC	ENSG00000188976.11	novel	2757	19	NA	NA	24	-11	combination_of_known_junctions	TRUE	canonical	3	963	junction_1	258.950833075735	NA	NA	NA	FALSE	0	NA	NA	A	non_coding	NA	NA	NA	NA	NA	NA	NA	10	GCCATTGTGTTGAGTGGTGG	7694	False	NA	NA	False	NA	NA	NA	959285	944215	Fake_Experiment_ID
G10.1	chr1	+	2135	18	FSM	ENSG00000067606.17	ENST00000378567.8	2385	18	250	0	-147	0	multi-exon	FALSE	canonical	3	132	junction_3	12.3624613175124	NA	NA	NA	FALSE	0	NA	NA	A	non_coding	NA	NA	NA	NA	NA	NA	NA	5	GCTCCTCTGATGCCTTTTTT	182	False	NA	NA	False	NA	NA	NA	2050660	2185395	Fake_Experiment_ID
G100.1	chr1	-	4333	9	FSM	ENSG00000158195.11	ENST00000618852.5	5681	9	0	1348	0	-1348	multi-exon	FALSE	canonical	3	377	junction_1	55.6731533146812	NA	NA	NA	FALSE	0	NA	NA	A	non_coding	NA	NA	NA	NA	NA	NA	NA	40	TTTAAGATGATAAAGGACCC	-14	True	NA	NA	False	NA	NA	NA	27490167	27405577	Fake_Experiment_ID
G1000.1	chr2	+	1163	4	FSM	ENSG00000135900.4	ENST00000258383.4	1689	4	0	526	0	-526	multi-exon	FALSE	canonical	3	396	junction_3	20.6774165590278	NA	NA	NA	FALSE	0	NA	NA	A	non_coding	NA	NA	NA	NA	NA	NA	NA	5	CAGTGTTTTTGGTTTTGTTT	10	True	NA	NA	False	NA	NA	NA	223957462	223967188	Fake_Experiment_ID
G1001.1	chr2	-	2064	9	FSM	ENSG00000135919.14	ENST00000258405.9	2229	9	96	69	96	39	multi-exon	FALSE	canonical	3	27	junction_3	100.209078306309	NA	NA	NA	FALSE	0	NA	NA	A	non_coding	NA	NA	NA	NA	NA	NA	NA	20	GAGCCTTTTAGACATTCGTC	392	False	NA	NA	False	NA	NA	NA	224039190	223975113	Fake_Experiment_ID
G1002.1	chr2	-	2479	15	FSM	ENSG00000036257.13	ENST00000344951.8	6592	15	358	3755	324	-3	multi-exon	TRUE	canonical	3	62	junction_14	167.411261903866	NA	NA	NA	FALSE	0	NA	NA	A	non_coding	NA	NA	NA	NA	NA	NA	NA	15	CCCAGGTCTTCAGTGTTGAT	507	False	NA	NA	False	NA	NA	NA	224585039	224473904	Fake_Experiment_ID
G1003.1	chr2	+	2383	9	FSM	ENSG00000144468.17	ENST00000392062.7	5061	9	0	2678	0	631	multi-exon	FALSE	canonical	2	18	junction_1	38.3984049147878	NA	NA	NA	FALSE	0	NA	NA	A	non_coding	NA	NA	NA	NA	NA	NA	NA	20	TCACTGATGTCTTACTGTCA	-18	True	NA	NA	False	NA	NA	NA	226836053	226996532	Fake_Experiment_ID
G1004.1	chr2	+	2901	6	FSM	ENSG00000168958.20	ENST00000460756.5	3524	6	-34	657	-3	-5	multi-exon	FALSE	canonical	3	423	junction_4	72.2229880301279	NA	NA	NA	FALSE	0	NA	NA	C	non_coding	NA	NA	NA	NA	NA	NA	NA	5	ACTTCTTTGTTTCTGTCTCT	-36	True	NA	NA	False	NA	NA	NA	227325230	227357176	Fake_Experiment_ID
G1004.2	chr2	+	1975	9	NIC	ENSG00000168958.20	novel	2186	11	NA	NA	-3	0	combination_of_known_junctions	FALSE	canonical	3	14	junction_3	244.613470602091	NA	NA	NA	FALSE	0	NA	NA	C	non_coding	NA	NA	NA	NA	NA	NA	NA	20	GTATTTGTCTGTTGAAGGAT	-36	True	NA	NA	False	NA	NA	NA	227325230	227357833	Fake_Experiment_ID
G1005.1	chr2	+	2350	13	FSM	ENSG00000173744.18	ENST00000310078.13	8677	13	232	6095	16	210	multi-exon	FALSE	canonical	3	459	junction_11	33.3603015906964	NA	NA	NA	FALSE	0	NA	NA	A	non_coding	NA	NA	NA	NA	NA	NA	NA	5	TGCTATTGTTTTTGTGTTCT	18	False	NA	NA	False	NA	NA	NA	227472387	227555122	Fake_Experiment_ID
G1006.1	chr2	+	1935	5	FSM	ENSG00000135916.16	ENST00000326407.10	1888	5	-41	-6	-3	6	multi-exon	TRUE	canonical	3	163	junction_3	1744.62058912533	NA	NA	NA	FALSE	0	NA	NA	A	non_coding	NA	NA	NA	NA	NA	NA	NA	10	CTTGAGTGTGGCTGGAGGGG	-13	True	NA	NA	False	NA	NA	NA	230864938	230879254	Fake_Experiment_ID
G1007.1	chr2	+	3214	25	FSM	ENSG00000173692.14	ENST00000308696.11	3323	25	44	65	17	2	multi-exon	FALSE	canonical	3	1154	junction_6	87.134464654094	NA	NA	NA	FALSE	0	NA	NA	A	non_coding	NA	NA	NA	NA	NA	NA	NA	5	TTTGTTTTTCAGCCTGGGTT	18	True	NA	NA	False	NA	NA	NA	231056910	231172762	Fake_Experiment_ID
G1008.1	chr2	+	2211	21	FSM	ENSG00000135931.19	ENST00000349938.8	2300	21	85	4	0	-1	multi-exon	FALSE	canonical	3	205	junction_9	24.2080048744212	NA	NA	NA	FALSE	0	NA	NA	C	non_coding	NA	NA	NA	NA	NA	NA	NA	20	AGCATTTATCTCTTTATTTT	-28	True	NA	NA	False	NA	NA	NA	231198630	231345198	Fake_Experiment_ID
G1008.2	chr2	+	2255	20	NIC	ENSG00000135931.19	novel	3860	23	NA	NA	-18	-1	combination_of_known_junctions	FALSE	canonical	3	15	junction_1	67.0854666361874	NA	NA	NA	FALSE	0	NA	NA	C	non_coding	NA	NA	NA	NA	NA	NA	NA	20	AGCATTTATCTCTTTATTTT	3	True	NA	NA	False	NA	NA	NA	231198734	231345198	Fake_Experiment_ID
G1009.2	chr2	-	2807	15	FSM	ENSG00000115053.17	ENST00000356936.6	2205	15	-161	-441	4	-1	multi-exon	FALSE	canonical	3	36	junction_6	1678.10409451882	NA	NA	NA	FALSE	0	NA	NA	C	non_coding	NA	NA	NA	NA	NA	NA	NA	30	GACGTGTTACTTCCTAAAGA	NA	False	NA	NA	False	NA	NA	NA	231464514	231454749	Fake_Experiment_ID
G1009.3	chr2	-	2735	14	FSM	ENSG00000115053.17	ENST00000322723.9	3924	14	-30	1219	4	-1	multi-exon	FALSE	canonical	3	3953	junction_8	529.250558663998	NA	NA	NA	FALSE	0	NA	NA	C	non_coding	NA	NA	NA	NA	NA	NA	NA	30	GACGTGTTACTTCCTAAAGA	NA	False	NA	NA	False	NA	NA	NA	231464514	231454749	Fake_Experiment_ID
G101.1	chr1	-	812	5	FSM	ENSG00000126709.16	ENST00000361157.11	812	5	0	0	0	0	multi-exon	FALSE	canonical	3	16	junction_4	6.44204936336256	NA	NA	NA	FALSE	0	NA	NA	A	non_coding	NA	NA	NA	NA	NA	NA	NA	15	CTTTGTCCTGCTGTCAATCA	-2	True	NA	NA	False	NA	NA	NA	27672192	27666063	Fake_Experiment_ID
G1010.1	chr2	+	1038	5	Fusion	ENSG00000284378.1_ENSG00000187514.17	novel	784	5	NA	NA	281	-6	multi-exon	FALSE	canonical	3	494	junction_1	12971.9619636931	NA	NA	NA	FALSE	0	NA	NA	A	non_coding	NA	NA	NA	NA	NA	NA	NA	10	TCTCAAGCCTGGTTTTTCTG	-1	True	NA	NA	False	NA	NA	NA	231707175	231713545	Fake_Experiment_ID
G1011.1	chr2	-	1133	5	FSM	ENSG00000156973.14	ENST00000287600.9	1140	5	3	4	3	-4	multi-exon	FALSE	canonical	3	243	junction_4	10.4731800328267	NA	NA	NA	FALSE	0	NA	NA	A	non_coding	NA	NA	NA	NA	NA	NA	NA	15	TTTAGCATGGCACTGCTTTT	4	True	NA	NA	False	NA	NA	NA	231781279	231732436	Fake_Experiment_ID
G1012.2	chr2	+	1187	8	NIC	ENSG00000144524.18	novel	2513	7	NA	NA	0	1	combination_of_known_junctions	TRUE	canonical	3	94	junction_7	311.397704892385	NA	NA	NA	FALSE	0	NA	NA	A	non_coding	NA	NA	NA	NA	NA	NA	NA	20	CCTCGTGTCAATATTTGTTA	-2	True	NA	NA	False	NA	NA	NA	231786444	231808725	Fake_Experiment_ID
G1013.2	chr2	+	960	7	FSM	ENSG00000135930.14	ENST00000258416.8	967	7	7	0	4	0	multi-exon	FALSE	canonical	3	1016	junction_6	130.464554573263	NA	NA	NA	FALSE	0	NA	NA	A	non_coding	NA	NA	NA	NA	NA	NA	NA	5	GCTTGTCTCATGCTCTTGCT	11	True	NA	NA	False	NA	NA	NA	232550695	232569210	Fake_Experiment_ID
G1014.1	chr2	-	2470	9	FSM	ENSG00000123485.12	ENST00000411486.7	3157	9	8	679	8	-679	multi-exon	FALSE	canonical	3	459	junction_5	59.3094374867946	NA	NA	NA	FALSE	0	NA	NA	A	non_coding	NA	NA	NA	NA	NA	NA	NA	10	TTTTTAGGGTTCTCTTTGAT	6	True	NA	NA	False	NA	NA	NA	233854527	233837380	Fake_Experiment_ID
G1015.1	chr2	+	1624	8	FSM	ENSG00000198612.11	ENST00000354371.7	3438	8	25	1789	5	67	multi-exon	FALSE	canonical	3	1084	junction_5	60.5768191671382	NA	NA	NA	FALSE	0	NA	NA	A	non_coding	NA	NA	NA	NA	NA	NA	NA	25	TTCTTCAATTATTTCATCTA	-2	True	NA	NA	False	NA	NA	NA	237085913	237098685	Fake_Experiment_ID
G1016.1	chr2	-	1650	6	FSM	ENSG00000124839.13	ENST00000264601.8	1603	6	-47	0	-1	0	multi-exon	FALSE	canonical	3	432	junction_4	144.059709842829	NA	NA	NA	FALSE	0	NA	NA	A	non_coding	NA	NA	NA	NA	NA	NA	NA	15	TCTGGCTTTTAGAAGTTTTT	8211	False	NA	NA	False	NA	NA	NA	237590781	237574325	Fake_Experiment_ID
G1017.1	chr2	+	4170	9	NIC	ENSG00000124831.19	novel	4092	24	NA	NA	-2	-6	combination_of_known_junctions	FALSE	canonical	3	251	junction_1	235.901330008968	NA	NA	NA	FALSE	0	NA	NA	B	non_coding	NA	NA	NA	NA	NA	NA	NA	15	GTGCAAGCCTGTGGTTCCAC	-1	True	NA	NA	False	NA	NA	NA	237627604	237765909	Fake_Experiment_ID
G1017.3	chr2	+	2105	13	NIC	ENSG00000124831.19	novel	4092	24	NA	NA	-2	1	combination_of_known_junctions	FALSE	canonical	3	251	junction_1	177.280380565175	NA	NA	NA	FALSE	0	NA	NA	B	non_coding	NA	NA	NA	NA	NA	NA	NA	25	CTTCAGCAATGTGGTTCTAA	-1	True	NA	NA	False	NA	NA	NA	237627604	237780310	Fake_Experiment_ID
G1017.4	chr2	+	2033	12	NIC	ENSG00000124831.19	novel	4092	24	NA	NA	-2	1	combination_of_known_junctions	FALSE	canonical	3	251	junction_1	158.005335196041	NA	NA	NA	FALSE	0	NA	NA	B	non_coding	NA	NA	NA	NA	NA	NA	NA	25	CTTCAGCAATGTGGTTCTAA	-1	True	NA	NA	False	NA	NA	NA	237627604	237780310	Fake_Experiment_ID
G1018.1	chr2	+	893	10	FSM	ENSG00000184182.19	ENST00000272930.9	2137	10	18	1226	4	11	multi-exon	FALSE	canonical	3	371	junction_5	25.3659633912342	NA	NA	NA	FALSE	0	NA	NA	A	non_coding	NA	NA	NA	NA	NA	NA	NA	20	TGAAGAGTTGTCTGCTTACC	-2	True	NA	NA	False	NA	NA	NA	237967031	238041556	Fake_Experiment_ID
G1019.1	chr2	-	1379	12	FSM	ENSG00000132323.9	ENST00000254654.8	1455	12	70	6	13	0	multi-exon	FALSE	canonical	3	152	junction_6	19.54186013461	NA	NA	NA	FALSE	0	NA	NA	A	non_coding	NA	NA	NA	NA	NA	NA	NA	15	TTCCTAGTCTTTTGAGTTAT	32	True	NA	NA	False	NA	NA	NA	238203625	238170407	Fake_Experiment_ID
G102.1	chr1	+	2328	9	FSM	ENSG00000117758.14	ENST00000373943.9	3034	9	33	673	-3	-673	multi-exon	FALSE	canonical	3	72	junction_4	8.68097776750983	NA	NA	NA	FALSE	0	NA	NA	A	non_coding	NA	NA	NA	NA	NA	NA	NA	20	TGTAGTATGTTTTTATGAGT	23	True	NA	NA	False	NA	NA	NA	27773251	27823770	Fake_Experiment_ID
G1020.1	chr2	-	1462	10	FSM	ENSG00000130414.13	ENST00000252711.7	4855	10	26	3367	-2	0	multi-exon	FALSE	canonical	3	802	junction_2	81.5358741011102	NA	NA	NA	FALSE	0	NA	NA	A	non_coding	NA	NA	NA	NA	NA	NA	NA	15	TTTCCCCATCGTACGTCTAT	21	True	NA	NA	False	NA	NA	NA	240025316	239960738	Fake_Experiment_ID
G1021.1	chr2	-	1587	4	FSM	ENSG00000122085.17	ENST00000391980.7	1587	4	0	0	0	0	multi-exon	FALSE	canonical	3	102	junction_2	4.98887651569859	NA	NA	NA	FALSE	0	NA	NA	A	non_coding	NA	NA	NA	NA	NA	NA	NA	25	TGTGAGGTTTTAGTACATCA	13	True	NA	NA	False	NA	NA	NA	241102287	241095570	Fake_Experiment_ID
G1022.1	chr2	-	4344	18	FSM	ENSG00000115687.14	ENST00000234040.9	4540	18	0	196	0	0	multi-exon	FALSE	canonical	3	117	junction_13	37.5914110782132	NA	NA	NA	FALSE	0	NA	NA	A	non_coding	NA	NA	NA	NA	NA	NA	NA	20	CTTCTGAAGGCATGAGTGTT	-2	True	NA	NA	False	NA	NA	NA	241149472	241106294	Fake_Experiment_ID
G1023.1	chr2	+	1301	10	FSM	ENSG00000115685.15	ENST00000234038.11	1941	10	12	628	-1	0	multi-exon	FALSE	canonical	3	260	junction_8	118.938826480021	NA	NA	NA	FALSE	0	NA	NA	A	non_coding	NA	NA	NA	NA	NA	NA	NA	15	CTCCTGGGTGATTGTTGACA	-1	True	NA	NA	False	NA	NA	NA	241150478	241183024	Fake_Experiment_ID
G1024.1	chr2	-	4422	28	FSM	ENSG00000115677.18	ENST00000391976.6	4489	28	67	0	-22	0	multi-exon	FALSE	canonical	3	381	junction_27	223.265833420866	NA	NA	NA	FALSE	0	NA	NA	A	non_coding	NA	NA	NA	NA	NA	NA	NA	0	CGTTTGCCCTCTTCCTTTCC	-8	True	NA	NA	False	NA	NA	NA	241315225	241229211	Fake_Experiment_ID
G1025.1	chr2	+	2087	13	NIC	ENSG00000168385.18	novel	3701	13	NA	NA	6	-64	combination_of_known_junctions	FALSE	canonical	3	79	junction_12	1486.84806441905	NA	NA	NA	FALSE	0	NA	NA	A	non_coding	NA	NA	NA	NA	NA	NA	NA	35	TATCTTTATACTTAAACAGC	-8	True	NA	NA	False	NA	NA	NA	241315275	241352562	Fake_Experiment_ID
G1026.1	chr2	-	2201	12	FSM	ENSG00000115694.15	ENST00000316586.9	4515	12	-30	2344	-7	3	multi-exon	FALSE	canonical	3	474	junction_11	138.177332463076	NA	NA	NA	FALSE	0	NA	NA	A	non_coding	NA	NA	NA	NA	NA	NA	NA	5	AGGTGTGTGTGGTGGGGCCC	-21	True	NA	NA	False	NA	NA	NA	241508614	241495013	Fake_Experiment_ID
G1027.1	chr2	-	1932	6	FSM	ENSG00000176946.12	ENST00000407315.6	2076	6	122	22	122	0	multi-exon	FALSE	canonical	3	390	junction_5	40.1666528354056	NA	NA	NA	FALSE	0	NA	NA	A	non_coding	NA	NA	NA	NA	NA	NA	NA	25	TGGCTGAGGATTTTGAATAT	-7	True	NA	NA	False	NA	NA	NA	241637036	241584426	Fake_Experiment_ID
G1028.1	chr2	+	1468	12	NIC	ENSG00000168397.17	novel	2797	13	NA	NA	-5	-6	combination_of_known_splicesites	FALSE	canonical	3	64	junction_3	175.817805771902	NA	NA	NA	FALSE	0	NA	NA	C	non_coding	NA	NA	NA	NA	NA	NA	NA	35	GTTGTCAGACACAGACATGA	-4	True	NA	NA	False	NA	NA	NA	241637687	241672622	Fake_Experiment_ID
G1028.2	chr2	+	1582	13	FSM	ENSG00000168397.17	ENST00000405546.7	3294	13	480	1232	0	-6	multi-exon	FALSE	canonical	3	29	junction_12	187.022336010078	NA	NA	NA	FALSE	0	NA	NA	C	non_coding	NA	NA	NA	NA	NA	NA	NA	35	GTTGTCAGACACAGACATGA	1	True	NA	NA	False	NA	NA	NA	241637692	241672622	Fake_Experiment_ID
G1029.1	chr2	-	1023	5	FSM	ENSG00000168393.13	ENST00000305784.7	1051	5	28	0	-6	0	multi-exon	FALSE	canonical	3	694	junction_2	175.012142435889	NA	NA	NA	FALSE	0	NA	NA	A	non_coding	NA	NA	NA	NA	NA	NA	NA	15	TTGTTTGTGGAACGCTTCAC	17	True	NA	NA	False	NA	NA	NA	241686787	241675746	Fake_Experiment_ID
G103.1	chr1	+	2718	6	FSM	ENSG00000130775.16	ENST00000373921.8	2713	6	-5	0	-4	0	multi-exon	FALSE	canonical	3	42	junction_4	13.9226434271657	NA	NA	NA	FALSE	0	NA	NA	A	non_coding	NA	NA	NA	NA	NA	NA	NA	35	TGAATGAGAACGGTATCATT	-10	True	NA	NA	False	NA	NA	NA	27872538	27886675	Fake_Experiment_ID
G1030.1	chr3	+	2175	8	FSM	ENSG00000072756.17	ENST00000251607.11	2252	8	11	66	-1	2	multi-exon	FALSE	canonical	3	162	junction_5	25.5214995401036	NA	NA	NA	FALSE	0	NA	NA	A	non_coding	NA	NA	NA	NA	NA	NA	NA	35	TTATATATTCTCTAAAGATT	-2	True	NA	NA	False	NA	NA	NA	3126950	3148957	Fake_Experiment_ID
G1031.1	chr3	-	2194	11	FSM	ENSG00000113851.15	ENST00000231948.9	2187	11	-7	0	3	0	multi-exon	FALSE	canonical	3	217	junction_4	51.5499757516917	NA	NA	NA	FALSE	0	NA	NA	A	non_coding	NA	NA	NA	NA	NA	NA	NA	30	CATGTTCTTTGTTCAAATAA	-3	True	NA	NA	False	NA	NA	NA	3179698	3150010	Fake_Experiment_ID
G1032.1	chr3	+	3330	2	FSM	ENSG00000175928.6	ENST00000319331.4	5960	2	425	2205	160	-2205	multi-exon	FALSE	canonical	3	695	junction_1	0	NA	NA	NA	FALSE	0	NA	NA	A	non_coding	NA	NA	NA	NA	NA	NA	NA	30	TAATGTATCATTTATAGTTC	87	False	NA	NA	False	NA	NA	NA	3799855	3847629	Fake_Experiment_ID
G1033.1	chr3	-	2131	9	FSM	ENSG00000144455.14	ENST00000272902.10	2147	9	16	0	8	0	multi-exon	FALSE	canonical	3	92	junction_4	12.6682427747498	NA	NA	NA	FALSE	0	NA	NA	A	non_coding	NA	NA	NA	NA	NA	NA	NA	15	CTTCACCGTCATCAGCTTCT	6	True	NA	NA	False	NA	NA	NA	4467253	4361145	Fake_Experiment_ID
G1034.1	chr3	+	2988	5	FSM	ENSG00000134107.5	ENST00000256495.4	3152	5	22	142	22	-142	multi-exon	FALSE	canonical	3	20	junction_1	1.5	NA	NA	NA	FALSE	0	NA	NA	A	non_coding	NA	NA	NA	NA	NA	NA	NA	10	GATGGTCTCCTGAGTTTTTT	-3	True	NA	NA	False	NA	NA	NA	4979458	4985181	Fake_Experiment_ID
G1036.1	chr3	+	1673	6	FSM	ENSG00000071282.12	ENST00000157600.8	8284	6	35	6576	0	-33	multi-exon	FALSE	canonical	3	42	junction_5	5.42586398650021	NA	NA	NA	FALSE	0	NA	NA	A	non_coding	NA	NA	NA	NA	NA	NA	NA	40	CAGATCAATAAAAGTTTTGT	0	True	NA	NA	False	NA	NA	NA	8501857	8568092	Fake_Experiment_ID
G1037.1	chr3	-	3000	13	FSM	ENSG00000070950.10	ENST00000264926.7	5857	13	40	2817	-1	1372	multi-exon	FALSE	canonical	3	97	junction_4	20.7971352193838	NA	NA	NA	FALSE	0	NA	NA	A	non_coding	NA	NA	NA	NA	NA	NA	NA	30	CTGGAAGTAATTATTACTTT	5832	False	NA	NA	False	NA	NA	NA	8963432	8879891	Fake_Experiment_ID
G1038.1	chr3	+	1546	8	NIC	ENSG00000134077.16	novel	3754	10	NA	NA	-3	103	combination_of_known_junctions	FALSE	canonical	3	20	junction_5	144.036559984765	NA	NA	NA	FALSE	0	NA	NA	C	non_coding	NA	NA	NA	NA	NA	NA	NA	40	AACAAAACTGCAGTCTGCAC	-18	True	NA	NA	False	NA	NA	NA	9363047	9384763	Fake_Experiment_ID
G1038.3	chr3	+	1931	10	FSM	ENSG00000134077.16	ENST00000345094.7	3961	10	2	2028	0	103	multi-exon	FALSE	canonical	3	146	junction_1	82.0474117676955	NA	NA	NA	FALSE	0	NA	NA	C	non_coding	NA	NA	NA	NA	NA	NA	NA	40	AACAAAACTGCAGTCTGCAC	-12	True	NA	NA	False	NA	NA	NA	9363053	9384763	Fake_Experiment_ID
G1038.4	chr3	+	1717	9	NIC	ENSG00000134077.16	novel	3754	10	NA	NA	0	0	combination_of_known_splicesites	FALSE	canonical	3	16	junction_6	139.779290311548	NA	NA	NA	FALSE	0	NA	NA	C	non_coding	NA	NA	NA	NA	NA	NA	NA	25	CACAGTGGCTCACGACTGTA	-12	True	NA	NA	False	NA	NA	NA	9363053	9384870	Fake_Experiment_ID
G1039.1	chr3	+	1644	7	FSM	ENSG00000114026.22	ENST00000302003.11	1655	7	11	0	3	0	multi-exon	FALSE	canonical	3	23	junction_6	57.3817624918115	NA	NA	NA	FALSE	0	NA	NA	A	non_coding	NA	NA	NA	NA	NA	NA	NA	20	TGCAGTGAGGAGTGGTAGGG	-20	True	NA	NA	False	NA	NA	NA	9749954	9757407	Fake_Experiment_ID
G104.1	chr1	-	1544	9	FSM	ENSG00000117748.10	ENST00000373912.8	1584	9	26	14	26	0	multi-exon	FALSE	canonical	3	643	junction_4	49.8746867158081	NA	NA	NA	FALSE	0	NA	NA	C	non_coding	NA	NA	NA	NA	NA	NA	NA	35	GTAACTTGTAAAAATTCTCG	18	True	NA	NA	False	NA	NA	NA	27914549	27891537	Fake_Experiment_ID
G104.2	chr1	-	1469	8	NIC	ENSG00000117748.10	novel	1584	9	NA	NA	26	0	intron_retention	FALSE	canonical	3	13	junction_4	252.563348287037	NA	NA	NA	FALSE	0	NA	NA	C	non_coding	NA	NA	NA	NA	NA	NA	NA	35	GTAACTTGTAAAAATTCTCG	18	True	NA	NA	False	NA	NA	NA	27914549	27891537	Fake_Experiment_ID
G1040.1	chr3	-	1411	12	FSM	ENSG00000134072.11	ENST00000256460.8	1453	12	44	-2	44	2	multi-exon	FALSE	canonical	3	24	junction_10	4.66745369199761	NA	NA	NA	FALSE	0	NA	NA	A	non_coding	NA	NA	NA	NA	NA	NA	NA	15	CTTAGCGCTGTCTCCCTCAA	93	False	NA	NA	False	NA	NA	NA	9769903	9757344	Fake_Experiment_ID
G1041.1	chr3	-	2540	8	FSM	ENSG00000171148.14	ENST00000343450.2	2554	8	20	-6	20	6	multi-exon	FALSE	canonical	3	328	junction_2	26.7200146645444	NA	NA	NA	FALSE	0	NA	NA	A	non_coding	NA	NA	NA	NA	NA	NA	NA	25	TTAACTGTTAACATTTTGTT	15	True	NA	NA	False	NA	NA	NA	9792716	9783121	Fake_Experiment_ID
G1042.1	chr3	+	1470	6	FSM	ENSG00000241553.13	ENST00000433034.1	926	6	-21	-523	0	-6	multi-exon	FALSE	canonical	3	53	junction_1	304.92425288914	NA	NA	NA	FALSE	0	NA	NA	A	non_coding	NA	NA	NA	NA	NA	NA	NA	15	GCATGAGGTCTATGCTGTGT	5	True	NA	NA	False	NA	NA	NA	9793095	9807095	Fake_Experiment_ID
G1043.1	chr3	-	1251	9	NIC	ENSG00000156990.14	novel	1225	9	NA	NA	0	0	combination_of_known_junctions	FALSE	canonical	3	46	junction_1	233.855591124095	NA	NA	NA	FALSE	0	NA	NA	A	non_coding	NA	NA	NA	NA	NA	NA	NA	15	TGTTATGGTTTTGAGGATTT	10	True	NA	NA	False	NA	NA	NA	9843995	9837848	Fake_Experiment_ID
G1044.1	chr3	+	1139	2	FSM	ENSG00000171135.15	ENST00000647897.1	1637	2	0	498	0	-32	multi-exon	FALSE	canonical	3	421	junction_1	0	NA	NA	NA	FALSE	0	NA	NA	A	non_coding	NA	NA	NA	NA	NA	NA	NA	0	CTGTGCCTTGTGTTTGGGGC	1	True	NA	NA	False	NA	NA	NA	9890609	9893851	Fake_Experiment_ID
G1045.1	chr3	+	1831	11	FSM	ENSG00000163703.20	ENST00000452070.6	2196	11	-9	374	0	0	multi-exon	FALSE	canonical	3	54	junction_1	38.2209366708876	NA	NA	NA	FALSE	0	NA	NA	A	non_coding	NA	NA	NA	NA	NA	NA	NA	20	GGCATCAGTCTTACTACCTG	-17	True	NA	NA	False	NA	NA	NA	9933824	9945032	Fake_Experiment_ID
G1046.1	chr3	-	1067	8	FSM	ENSG00000125037.12	ENST00000245046.6	2777	8	280	1430	-2	-1430	multi-exon	FALSE	canonical	3	381	junction_7	33.2988937733765	NA	NA	NA	FALSE	0	NA	NA	A	non_coding	NA	NA	NA	NA	NA	NA	NA	25	GCTGGCAGGCATGCAGCAAG	-13	True	NA	NA	False	NA	NA	NA	9986840	9963966	Fake_Experiment_ID
G1047.1	chr3	+	5121	44	FSM	ENSG00000144554.13	ENST00000675286.1	5096	44	-20	-5	0	5	multi-exon	TRUE	canonical	3	82	junction_1	17.4852792910925	NA	NA	NA	FALSE	0	NA	NA	A	non_coding	NA	NA	NA	NA	NA	NA	NA	10	GTTGCCTCATTTATCTTTCT	-32	True	NA	NA	False	NA	NA	NA	10026416	10101937	Fake_Experiment_ID
G1048.1	chr3	+	1551	3	FSM	ENSG00000134086.8	ENST00000256474.3	4414	3	13	2850	3	672	multi-exon	FALSE	canonical	3	61	junction_1	13	NA	NA	NA	FALSE	0	NA	NA	A	non_coding	NA	NA	NA	NA	NA	NA	NA	10	TGTGAGTATTTCTGTTCCTT	-11	True	NA	NA	False	NA	NA	NA	10141790	10150817	Fake_Experiment_ID
G1049.4	chr3	-	1354	10	FSM	ENSG00000157020.18	ENST00000337354.8	1363	10	9	0	9	0	multi-exon	FALSE	canonical	3	42	junction_9	431.984567625589	NA	NA	NA	FALSE	0	NA	NA	A	non_coding	NA	NA	NA	NA	NA	NA	NA	15	TTCCTGCTGCGTTATCCTAA	15	True	NA	NA	False	NA	NA	NA	10321073	10300930	Fake_Experiment_ID
G105.1	chr1	+	1837	8	FSM	ENSG00000130768.15	ENST00000373894.8	1866	8	29	0	0	0	multi-exon	FALSE	canonical	3	189	junction_7	15.7557893473854	NA	NA	NA	FALSE	0	NA	NA	A	non_coding	NA	NA	NA	NA	NA	NA	NA	0	TTCTGTGTTGTGTTCCTTTT	-9	True	NA	NA	False	NA	NA	NA	27935028	27959152	Fake_Experiment_ID
G1050.1	chr3	+	2400	19	FSM	ENSG00000197548.12	ENST00000354449.7	4959	19	-19	2578	-6	4	multi-exon	FALSE	canonical	3	76	junction_8	10.2458964986832	NA	NA	NA	FALSE	0	NA	NA	A	non_coding	NA	NA	NA	NA	NA	NA	NA	15	GTCCTCCATGCAGTTTTTAT	-3	True	NA	NA	False	NA	NA	NA	11272396	11555087	Fake_Experiment_ID
G1051.1	chr3	-	1328	8	FSM	ENSG00000144559.10	ENST00000455809.5	1213	8	-118	3	2	1	multi-exon	FALSE	canonical	3	171	junction_5	20.6733585830179	NA	NA	NA	FALSE	0	NA	NA	A	non_coding	NA	NA	NA	NA	NA	NA	NA	20	GAACAGTGTTTGTTACTTTG	-36	True	NA	NA	False	NA	NA	NA	11846890	11790444	Fake_Experiment_ID
G1052.1	chr3	-	1191	5	FSM	ENSG00000157150.5	ENST00000287814.5	1194	5	0	3	0	-3	multi-exon	FALSE	canonical	3	106	junction_3	7.82623792124926	NA	NA	NA	FALSE	0	NA	NA	A	non_coding	NA	NA	NA	NA	NA	NA	NA	25	GAACATACTGTGGCTGTGTA	19	True	NA	NA	False	NA	NA	NA	12158912	12153070	Fake_Experiment_ID
G1053.1	chr3	+	2775	8	FSM	ENSG00000075975.17	ENST00000170447.12	2775	8	0	0	0	0	multi-exon	FALSE	canonical	2	151	junction_2	20.9965983639527	NA	NA	NA	FALSE	0	NA	NA	A	non_coding	NA	NA	NA	NA	NA	NA	NA	5	CCTGTATTCCTGGCTTCCTT	-18	True	NA	NA	False	NA	NA	NA	12557086	12583713	Fake_Experiment_ID
G1054.2	chr3	-	3180	17	FSM	ENSG00000132155.13	ENST00000251849.9	3191	17	4	7	4	-7	multi-exon	FALSE	canonical	3	316	junction_8	30.6102005057138	NA	NA	NA	FALSE	0	NA	NA	C	non_coding	NA	NA	NA	NA	NA	NA	NA	15	GGTGTAATGGCTGGCTGTTA	9	True	NA	NA	False	NA	NA	NA	12664113	12583607	Fake_Experiment_ID
G1054.3	chr3	-	3081	16	NIC	ENSG00000132155.13	novel	3191	17	NA	NA	4	-7	combination_of_known_junctions	FALSE	canonical	3	46	junction_11	86.2494057950546	NA	NA	NA	FALSE	0	NA	NA	C	non_coding	NA	NA	NA	NA	NA	NA	NA	15	GGTGTAATGGCTGGCTGTTA	9	True	NA	NA	False	NA	NA	NA	12664113	12583607	Fake_Experiment_ID
G1055.1	chr3	-	601	4	FSM	ENSG00000144713.13	ENST00000457131.1	555	4	7	-53	6	1	multi-exon	FALSE	canonical	3	16	junction_3	7825.90869413188	NA	NA	NA	FALSE	0	NA	NA	A	non_coding	NA	NA	NA	NA	NA	NA	NA	10	CATCTGGCATCTTCCTTCCT	20	True	NA	NA	False	NA	NA	NA	12841537	12836048	Fake_Experiment_ID
G1056.1	chr3	+	1712	10	FSM	ENSG00000163517.15	ENST00000295757.8	2819	10	24	1083	-3	-1	multi-exon	FALSE	canonical	3	26	junction_5	12.9710027977889	NA	NA	NA	FALSE	0	NA	NA	A	non_coding	NA	NA	NA	NA	NA	NA	NA	5	CCTTCCCAGGCCCTTCTGTG	27	False	NA	NA	False	NA	NA	NA	13480329	13505333	Fake_Experiment_ID
G1057.1	chr3	-	1489	4	FSM	ENSG00000163528.13	ENST00000295767.9	1603	4	114	0	-7	0	multi-exon	FALSE	canonical	3	29	junction_3	163.965443513768	NA	NA	NA	FALSE	0	NA	NA	A	non_coding	NA	NA	NA	NA	NA	NA	NA	10	TTTTGAATGTGTCCTTTGTT	-10	True	NA	NA	False	NA	NA	NA	14124756	14112076	Fake_Experiment_ID
G1058.1	chr3	+	3261	12	FSM	ENSG00000170876.8	ENST00000306077.5	3230	12	-31	0	6	0	multi-exon	FALSE	canonical	3	200	junction_9	21.4918781507406	NA	NA	NA	FALSE	0	NA	NA	A	non_coding	NA	NA	NA	NA	NA	NA	NA	15	TTCTGGTGTGGGACTTTAAC	1	True	NA	NA	False	NA	NA	NA	14125020	14143680	Fake_Experiment_ID
G1059.1	chr3	-	3687	16	FSM	ENSG00000154767.15	ENST00000285021.12	3650	16	-37	0	-17	0	multi-exon	FALSE	canonical	3	251	junction_8	26.3602394189093	NA	NA	NA	FALSE	0	NA	NA	A	non_coding	NA	NA	NA	NA	NA	NA	NA	15	GATTTGGCTCTATATTTTCT	1	True	NA	NA	False	NA	NA	NA	14178638	14145146	Fake_Experiment_ID
G106.1	chr1	-	5853	17	FSM	ENSG00000158161.16	ENST00000540618.5	5885	17	35	-3	-5	0	multi-exon	FALSE	canonical	3	45	junction_1	14.7858409889326	NA	NA	NA	FALSE	0	NA	NA	A	non_coding	NA	NA	NA	NA	NA	NA	NA	0	GTTTGCTCCTGTGTCTTTTC	8	True	NA	NA	False	NA	NA	NA	28088602	27970343	Fake_Experiment_ID
G1060.1	chr3	+	542	4	FSM	ENSG00000170860.4	ENST00000306024.4	3359	4	39	2778	39	-2778	multi-exon	FALSE	canonical	3	3315	junction_1	434.707564538123	NA	NA	NA	FALSE	0	NA	NA	A	non_coding	NA	NA	NA	NA	NA	NA	NA	20	GAACTCTTTCAGGACTTCTT	20	True	NA	NA	False	NA	NA	NA	14178855	14198344	Fake_Experiment_ID
G1061.1	chr3	+	1490	11	FSM	ENSG00000154781.16	ENST00000383794.7	2940	11	0	1450	0	178	multi-exon	TRUE	canonical	3	120	junction_7	27.8827903912073	NA	NA	NA	FALSE	0	NA	NA	A	non_coding	NA	NA	NA	NA	NA	NA	NA	15	ACGCTGACTTGGGTTTGTAC	-2	True	NA	NA	False	NA	NA	NA	14651761	14671205	Fake_Experiment_ID
G1062.1	chr3	-	1161	6	NIC	ENSG00000206562.12	novel	615	4	NA	NA	-2	-2	combination_of_known_junctions	FALSE	canonical	3	101	junction_1	53.0750412152454	NA	NA	NA	FALSE	0	NA	NA	A	non_coding	NA	NA	NA	NA	NA	NA	NA	25	TAATGCCTTGAGATTACTTT	-3	True	NA	NA	False	NA	NA	NA	15427546	15413670	Fake_Experiment_ID
G1063.1	chr3	+	4447	6	FSM	ENSG00000144597.14	ENST00000396842.7	4447	6	0	0	0	0	multi-exon	FALSE	canonical	3	67	junction_4	4.53431361950185	NA	NA	NA	FALSE	0	NA	NA	A	non_coding	NA	NA	NA	NA	NA	NA	NA	0	TTTCTTGTCTTGGTGGGTTT	5	True	NA	NA	False	NA	NA	NA	15427597	15442613	Fake_Experiment_ID
G1064.1	chr3	-	1925	17	FSM	ENSG00000131373.15	ENST00000321169.10	2009	17	37	47	14	0	multi-exon	FALSE	canonical	3	226	junction_12	23.1070876572536	NA	NA	NA	FALSE	0	NA	NA	A	non_coding	NA	NA	NA	NA	NA	NA	NA	40	CATTTTACAGTAAAGGAATT	-9	True	NA	NA	False	NA	NA	NA	15601532	15560745	Fake_Experiment_ID
G1065.2	chr3	+	2072	4	FSM	ENSG00000169814.16	ENST00000672065.1	2069	4	0	-3	0	0	multi-exon	FALSE	canonical	1	65	junction_2	21.4165045389453	NA	NA	NA	FALSE	0	NA	NA	A	non_coding	NA	NA	NA	NA	NA	NA	NA	5	GCAGTGGCTTGGGGTTTTTT	-30	True	NA	NA	False	NA	NA	NA	15601744	15645822	Fake_Experiment_ID
G1066.1	chr3	-	4673	11	FSM	ENSG00000182568.17	ENST00000338745.11	7822	11	442	2707	-157	-144	multi-exon	FALSE	canonical	3	49	junction_3	7.2691127381545	NA	NA	NA	FALSE	0	NA	NA	A	non_coding	NA	NA	NA	NA	NA	NA	NA	30	TATGAGTTTATGGCTATGAA	911	False	NA	NA	False	NA	NA	NA	18424897	18348083	Fake_Experiment_ID
G1068.1	chr3	-	2111	8	FSM	ENSG00000129810.15	ENST00000412997.6	3070	8	-45	1004	-45	-3	multi-exon	FALSE	canonical	3	135	junction_3	42.7364968529863	NA	NA	NA	FALSE	0	NA	NA	A	non_coding	NA	NA	NA	NA	NA	NA	NA	35	TAACTGAGCTTAAGCATTAT	-11	True	NA	NA	False	NA	NA	NA	20186251	20170487	Fake_Experiment_ID
G107.1	chr1	+	473	3	FSM	ENSG00000130770.18	ENST00000335514.10	503	3	30	0	0	0	multi-exon	FALSE	canonical	3	4018	junction_2	180.5	NA	NA	NA	FALSE	0	NA	NA	A	non_coding	NA	NA	NA	NA	NA	NA	NA	5	CTGTGTTTGATGCCTTCTTC	15	True	NA	NA	False	NA	NA	NA	28236153	28238100	Fake_Experiment_ID
G1070.1	chr3	-	1750	4	ISM	ENSG00000197885.11	ENST00000388759.7	2335	5	5521	401	-523	0	3prime_fragment	FALSE	canonical	1	22	junction_1	34.0293990543471	NA	NA	NA	FALSE	0	NA	NA	A	non_coding	NA	NA	NA	NA	NA	NA	NA	25	TGGAATACTTTTTTCATGAG	5589	False	NA	NA	False	NA	NA	NA	23911448	23892060	Fake_Experiment_ID
G1071.1	chr3	+	770	4	FSM	ENSG00000174748.22	ENST00000643707.1	571	4	52	-251	52	0	multi-exon	FALSE	canonical	3	61	junction_1	11009.6027579967	NA	NA	NA	FALSE	0	NA	NA	A	non_coding	NA	NA	NA	NA	NA	NA	NA	15	TGTCTGCTTACAGGTGTTAT	175	False	NA	NA	False	NA	NA	NA	23917350	23919552	Fake_Experiment_ID
G1072.1	chr3	-	2174	12	FSM	ENSG00000151092.18	ENST00000280700.10	2534	12	29	331	0	0	multi-exon	FALSE	canonical	3	264	junction_8	19.0614491310395	NA	NA	NA	FALSE	0	NA	NA	C	non_coding	NA	NA	NA	NA	NA	NA	NA	15	CCTTTCTTCCATATGTGACT	-9	True	NA	NA	False	NA	NA	NA	25783414	25719274	Fake_Experiment_ID
G1072.3	chr3	-	2009	11	NIC	ENSG00000151092.18	novel	2534	12	NA	NA	0	0	combination_of_known_junctions	FALSE	canonical	2	17	junction_3	85.5102917782415	NA	NA	NA	FALSE	0	NA	NA	C	non_coding	NA	NA	NA	NA	NA	NA	NA	15	CCTTTCTTCCATATGTGACT	-9	True	NA	NA	False	NA	NA	NA	25783414	25719274	Fake_Experiment_ID
G1073.1	chr3	+	655	4	FSM	ENSG00000187118.14	ENST00000466830.6	6009	4	1	5353	1	13	multi-exon	FALSE	canonical	3	611	junction_1	142.731293773378	NA	NA	NA	FALSE	0	NA	NA	A	non_coding	NA	NA	NA	NA	NA	NA	NA	30	TGGGAAAGGAGTAGTTACTG	-8	True	NA	NA	False	NA	NA	NA	28241619	28319789	Fake_Experiment_ID
G1074.1	chr3	-	1905	8	FSM	ENSG00000163512.14	ENST00000479665.6	4403	8	8	2490	3	650	multi-exon	FALSE	canonical	3	93	junction_1	36.1809511274897	NA	NA	NA	FALSE	0	NA	NA	A	non_coding	NA	NA	NA	NA	NA	NA	NA	15	TTTATATGCTATTGCGTTTC	23	True	NA	NA	False	NA	NA	NA	28348816	28323536	Fake_Experiment_ID
G1075.1	chr3	+	3908	8	FSM	ENSG00000152642.11	ENST00000282541.10	3947	8	39	0	26	0	multi-exon	FALSE	canonical	3	24	junction_6	5.80640040940045	NA	NA	NA	FALSE	0	NA	NA	A	non_coding	NA	NA	NA	NA	NA	NA	NA	10	CTTGCACCGTGGATCCTGTT	0	True	NA	NA	False	NA	NA	NA	32106658	32168709	Fake_Experiment_ID
G1076.1	chr3	+	907	4	FSM	ENSG00000170293.9	ENST00000307526.4	1169	4	262	0	262	0	multi-exon	FALSE	canonical	3	59	junction_3	7.36357401145817	NA	NA	NA	FALSE	0	NA	NA	A	non_coding	NA	NA	NA	NA	NA	NA	NA	15	GTAATGTTGTGTTTGATTGG	235	False	NA	NA	False	NA	NA	NA	32238941	32370321	Fake_Experiment_ID
G1077.1	chr3	-	3269	4	FSM	ENSG00000091317.8	ENST00000205636.4	3307	4	38	0	-18	0	multi-exon	FALSE	canonical	3	574	junction_1	17.7451088722749	NA	NA	NA	FALSE	0	NA	NA	A	non_coding	NA	NA	NA	NA	NA	NA	NA	20	CTTACCTTTGTAAGTGTTTA	6	True	NA	NA	False	NA	NA	NA	32502814	32481311	Fake_Experiment_ID
G1078.1	chr3	-	1692	13	FSM	ENSG00000144635.9	ENST00000273130.9	2485	13	14	779	14	-469	multi-exon	FALSE	canonical	3	273	junction_9	50.2267082558893	NA	NA	NA	FALSE	0	NA	NA	A	non_coding	NA	NA	NA	NA	NA	NA	NA	5	CATGCCTCTGCCTTTTCCTT	-27	True	NA	NA	False	NA	NA	NA	32570844	32526752	Fake_Experiment_ID
G1079.1	chr3	+	2518	18	FSM	ENSG00000182973.19	ENST00000331889.10	2573	18	53	2	-22	-2	multi-exon	FALSE	canonical	3	19	junction_12	62.7861752795022	NA	NA	NA	FALSE	0	NA	NA	C	non_coding	NA	NA	NA	NA	NA	NA	NA	30	AATTTTGAGTCAATTCTACC	-9	True	NA	NA	False	NA	NA	NA	32685197	32773712	Fake_Experiment_ID
G1079.2	chr3	+	2577	19	FSM	ENSG00000182973.19	ENST00000328834.9	2815	19	75	163	0	-2	multi-exon	FALSE	canonical	3	211	junction_12	25.9539597112147	NA	NA	NA	FALSE	0	NA	NA	C	non_coding	NA	NA	NA	NA	NA	NA	NA	30	AATTTTGAGTCAATTCTACC	13	True	NA	NA	False	NA	NA	NA	32685219	32773712	Fake_Experiment_ID
G108.1	chr1	+	1814	3	FSM	ENSG00000130772.14	ENST00000373842.9	1829	3	17	-2	2	2	multi-exon	FALSE	canonical	3	60	junction_2	13	NA	NA	NA	FALSE	0	NA	NA	A	non_coding	NA	NA	NA	NA	NA	NA	NA	15	TGTCTGTGTAATTCTGATTC	0	True	NA	NA	False	NA	NA	NA	28329056	28335967	Fake_Experiment_ID
G1080.2	chr3	-	2371	16	FSM	ENSG00000170266.16	ENST00000307363.10	2523	16	38	114	10	-2	multi-exon	FALSE	canonical	3	362	junction_6	23.837971576644	NA	NA	NA	FALSE	0	NA	NA	A	non_coding	NA	NA	NA	NA	NA	NA	NA	20	TGATGATGTCACTGTTTTTA	6	True	NA	NA	False	NA	NA	NA	33097108	32996730	Fake_Experiment_ID
G1081.1	chr3	-	4602	5	FSM	ENSG00000173705.9	ENST00000309558.8	4602	5	0	0	0	0	multi-exon	FALSE	canonical	3	18	junction_1	2.73861278752583	NA	NA	NA	FALSE	0	NA	NA	A	non_coding	NA	NA	NA	NA	NA	NA	NA	25	CAGTTGCTGAATGTATTTTA	12	True	NA	NA	False	NA	NA	NA	33218810	33150042	Fake_Experiment_ID
G1082.1	chr3	-	3564	15	FSM	ENSG00000153560.12	ENST00000447368.6	3669	15	108	-3	108	0	multi-exon	TRUE	canonical	3	154	junction_8	39.9175169977456	NA	NA	NA	FALSE	0	NA	NA	A	non_coding	NA	NA	NA	NA	NA	NA	NA	25	TGTGTGTCTCATTTAAAATC	690	False	NA	NA	False	NA	NA	NA	33439902	33388335	Fake_Experiment_ID
G1083.1	chr3	-	5452	36	NIC	ENSG00000163539.18	novel	7159	39	NA	NA	-53	0	combination_of_known_splicesites	FALSE	canonical	3	109	junction_12	24.4404148399944	NA	NA	NA	FALSE	0	NA	NA	A	non_coding	NA	NA	NA	NA	NA	NA	NA	10	TCAAGTGCGTGTGTGTCCTT	132	False	NA	NA	False	NA	NA	NA	33718102	33497754	Fake_Experiment_ID
G1084.1	chr3	+	3244	18	FSM	ENSG00000170248.15	ENST00000457054.6	5962	18	19	2699	15	540	multi-exon	FALSE	canonical	3	20	junction_6	123.597068307131	NA	NA	NA	FALSE	0	NA	NA	A	non_coding	NA	NA	NA	NA	NA	NA	NA	10	TGTCATTGTTATGTTTTGTT	-32	True	NA	NA	False	NA	NA	NA	33798589	33867008	Fake_Experiment_ID
G1085.1	chr3	+	3110	11	FSM	ENSG00000144681.11	ENST00000273183.8	3067	11	-43	0	-42	0	multi-exon	FALSE	canonical	3	14	junction_3	7.92716847304257	NA	NA	NA	FALSE	0	NA	NA	A	non_coding	NA	NA	NA	NA	NA	NA	NA	10	CATGTGTCCTGATCTCTTCT	89	False	NA	NA	False	NA	NA	NA	36380460	36548007	Fake_Experiment_ID
G1086.1	chr3	+	2474	19	FSM	ENSG00000076242.16	ENST00000231790.8	2494	19	16	4	0	0	multi-exon	FALSE	canonical	3	243	junction_10	50.0519791545145	NA	NA	NA	FALSE	0	NA	NA	A	non_coding	NA	NA	NA	NA	NA	NA	NA	30	ATAATTTCTTATTTAATTTT	21	True	NA	NA	False	NA	NA	NA	36993533	37050842	Fake_Experiment_ID
G1087.1	chr3	-	2236	14	FSM	ENSG00000093167.18	ENST00000354379.8	2821	14	234	351	18	-3	multi-exon	FALSE	canonical	3	98	junction_8	23.5703655079321	NA	NA	NA	FALSE	0	NA	NA	A	non_coding	NA	NA	NA	NA	NA	NA	NA	25	CAATTGGCTACTGACATGTT	429	False	NA	NA	False	NA	NA	NA	37176126	37053006	Fake_Experiment_ID
G1088.1	chr3	-	2652	15	FSM	ENSG00000187091.14	ENST00000334661.5	2651	15	-1	0	-1	0	multi-exon	TRUE	canonical	3	47	junction_14	13.713541646482	NA	NA	NA	FALSE	0	NA	NA	A	non_coding	NA	NA	NA	NA	NA	NA	NA	5	GCCTTGTGGTCTCTTTACCT	-3	True	NA	NA	False	NA	NA	NA	38029643	38007495	Fake_Experiment_ID
G1089.1	chr3	+	2640	5	FSM	ENSG00000172936.16	ENST00000650905.2	2667	5	27	0	27	0	multi-exon	FALSE	canonical	3	113	junction_3	13.6014705087354	NA	NA	NA	FALSE	0	NA	NA	A	non_coding	NA	NA	NA	NA	NA	NA	NA	5	CTTGTGTGTGTGTTGAGTGG	24	True	NA	NA	False	NA	NA	NA	38138687	38143022	Fake_Experiment_ID
G109.1	chr1	+	2704	14	FSM	ENSG00000204138.13	ENST00000373839.8	6048	14	-6	3350	-5	-142	multi-exon	FALSE	canonical	3	58	junction_7	11.1710742280357	NA	NA	NA	FALSE	0	NA	NA	A	non_coding	NA	NA	NA	NA	NA	NA	NA	35	TCTGATAAAAGAGTCTCTAC	38	True	NA	NA	False	NA	NA	NA	28369733	28497014	Fake_Experiment_ID
G1090.1	chr3	+	4275	18	FSM	ENSG00000172939.9	ENST00000311806.8	4517	18	252	-10	142	10	multi-exon	FALSE	canonical	3	202	junction_8	26.6558224778812	NA	NA	NA	FALSE	0	NA	NA	A	non_coding	NA	NA	NA	NA	NA	NA	NA	20	TATGGACGCTTTATTTTAGT	154	False	NA	NA	False	NA	NA	NA	38165788	38255494	Fake_Experiment_ID
G1091.1	chr3	-	2978	9	FSM	ENSG00000114745.14	ENST00000319283.8	3046	9	2	66	2	0	multi-exon	FALSE	canonical	3	139	junction_4	16.5713419794536	NA	NA	NA	FALSE	0	NA	NA	A	non_coding	NA	NA	NA	NA	NA	NA	NA	35	TATTTTAACTAAAGCCTTTA	-2	True	NA	NA	False	NA	NA	NA	39107625	39096664	Fake_Experiment_ID
G1092.1	chr3	+	1910	7	FSM	ENSG00000144659.13	ENST00000650617.1	2101	7	28	163	1	-15	multi-exon	FALSE	canonical	3	169	junction_6	22.7284696654512	NA	NA	NA	FALSE	0	NA	NA	A	non_coding	NA	NA	NA	NA	NA	NA	NA	25	TTTATTGAACTTTATCATTG	15	True	NA	NA	False	NA	NA	NA	39383397	39397188	Fake_Experiment_ID
G1093.1	chr3	+	1040	7	FSM	ENSG00000168028.14	ENST00000301821.11	1140	7	0	100	0	4	multi-exon	FALSE	canonical	3	3815	junction_1	865.145925391909	NA	NA	NA	FALSE	0	NA	NA	A	non_coding	NA	NA	NA	NA	NA	NA	NA	10	TCTTCATTTAGTTTGCTTTT	-1	True	NA	NA	False	NA	NA	NA	39406719	39412442	Fake_Experiment_ID
G1094.1	chr3	+	970	4	FSM	ENSG00000114784.4	ENST00000232905.4	987	4	0	17	0	-17	multi-exon	FALSE	canonical	3	829	junction_2	40.8683523306509	NA	NA	NA	FALSE	0	NA	NA	A	non_coding	NA	NA	NA	NA	NA	NA	NA	15	CATTTTGTCTTTCTTAATTG	10	True	NA	NA	False	NA	NA	NA	40309706	40312407	Fake_Experiment_ID
G1095.1	chr3	+	712	6	FSM	ENSG00000188846.14	ENST00000338970.10	7072	6	47	6313	0	-6	multi-exon	FALSE	canonical	3	3548	junction_1	761.738432796981	NA	NA	NA	FALSE	0	NA	NA	A	non_coding	NA	NA	NA	NA	NA	NA	NA	35	GACAAATGTATTTAAGCCTT	2	True	NA	NA	False	NA	NA	NA	40457338	40462274	Fake_Experiment_ID
G1096.1	chr3	+	2277	5	FSM	ENSG00000177842.12	ENST00000314529.10	3291	5	-13	1027	-13	0	multi-exon	TRUE	canonical	3	17	junction_3	10.0747208398049	NA	NA	NA	FALSE	0	NA	NA	A	non_coding	NA	NA	NA	NA	NA	NA	NA	25	TCTGAAATCTTTATCTCCCA	-9	True	NA	NA	False	NA	NA	NA	40506025	40517709	Fake_Experiment_ID
G1097.3	chr3	+	3363	16	FSM	ENSG00000168036.18	ENST00000396185.8	3472	16	116	-7	0	5	multi-exon	FALSE	canonical	3	527	junction_15	210.958279182296	NA	NA	NA	FALSE	0	NA	NA	A	non_coding	NA	NA	NA	NA	NA	NA	NA	5	TCACTCTTTCTTTTTTTCTT	0	True	NA	NA	False	NA	NA	NA	41199504	41240450	Fake_Experiment_ID
G1098.1	chr3	-	1396	7	FSM	ENSG00000093183.14	ENST00000264454.8	6340	7	11	4933	4	3029	multi-exon	FALSE	canonical	3	63	junction_1	48.2320778459039	NA	NA	NA	FALSE	0	NA	NA	A	non_coding	NA	NA	NA	NA	NA	NA	NA	20	CACTGGTTTTAGTCATTGAG	10	True	NA	NA	False	NA	NA	NA	42581956	42552901	Fake_Experiment_ID
G1099.1	chr3	-	1619	4	FSM	ENSG00000181061.14	ENST00000452906.3	585	4	-80	-954	-23	32	multi-exon	FALSE	canonical	3	72	junction_3	1469.69996938151	NA	NA	NA	FALSE	0	NA	NA	A	non_coding	NA	NA	NA	NA	NA	NA	NA	15	TGTCTTTTATTTATTTCATG	42	False	42804534	NA	False	NA	NA	NA	42804513	42784297	Fake_Experiment_ID
G11.1	chr1	+	897	8	NNC	ENSG00000157916.20	novel	695	8	NA	NA	-2	1	at_least_one_novel_splicesite	FALSE	canonical	3	77	junction_1	404.964498318012	NA	NA	NA	TRUE	0	NA	NA	A	non_coding	NA	NA	NA	NA	NA	NA	NA	20	GGGAGTCAAATTTTCTTTTT	-6	True	NA	NA	False	NA	NA	NA	2391838	2403217	Fake_Experiment_ID
G110.1	chr1	+	2695	14	NIC	ENSG00000180198.17	novel	2686	14	NA	NA	1	94	combination_of_known_junctions	FALSE	canonical	3	61	junction_3	282.506050623793	NA	NA	NA	FALSE	0	NA	NA	A	non_coding	NA	NA	NA	NA	NA	NA	NA	30	TGTTGAGGCTACAACTTAAG	-3	True	NA	NA	False	NA	NA	NA	28506043	28539083	Fake_Experiment_ID
G1100.1	chr3	-	2428	2	FSM	ENSG00000144647.6	ENST00000344697.3	2547	2	124	-5	-16	3	multi-exon	FALSE	canonical	3	88	junction_1	0	NA	NA	NA	FALSE	0	NA	NA	A	non_coding	NA	NA	NA	NA	NA	NA	NA	20	GTCAAGTCTTCTTATTGGAT	122	False	NA	NA	False	NA	NA	NA	43105955	43079228	Fake_Experiment_ID
G1101.1	chr3	-	2621	13	FSM	ENSG00000160746.13	ENST00000292246.8	3155	13	29	505	2	-5	multi-exon	FALSE	canonical	3	158	junction_10	16.4156091029916	NA	NA	NA	FALSE	0	NA	NA	A	non_coding	NA	NA	NA	NA	NA	NA	NA	15	GGCAACCTCTCTGACTCCTT	-9	True	NA	NA	False	NA	NA	NA	43621982	43366352	Fake_Experiment_ID
G1102.1	chr3	+	1378	7	FSM	ENSG00000011198.10	ENST00000644371.2	5298	7	-5	3925	-5	3	multi-exon	FALSE	canonical	3	80	junction_5	10.6679686705368	NA	NA	NA	FALSE	0	NA	NA	A	non_coding	NA	NA	NA	NA	NA	NA	NA	40	TGTACTGAAAAACTGTAATT	-4	True	NA	NA	False	NA	NA	NA	43690932	43718800	Fake_Experiment_ID
G1103.1	chr3	+	1911	3	FSM	ENSG00000144792.9	ENST00000322734.2	5834	3	4	3919	4	1464	multi-exon	FALSE	canonical	3	31	junction_1	0	NA	NA	NA	FALSE	0	NA	NA	A	non_coding	NA	NA	NA	NA	NA	NA	NA	20	TGGGATTGCACCCTGACACT	-2	True	NA	NA	False	NA	NA	NA	44584967	44595775	Fake_Experiment_ID
G1104.1	chr3	+	2641	4	FSM	ENSG00000169981.11	ENST00000396056.7	2658	4	10	7	0	-7	multi-exon	FALSE	canonical	3	29	junction_1	2.82842712474619	NA	NA	NA	FALSE	0	NA	NA	A	non_coding	NA	NA	NA	NA	NA	NA	NA	5	TGCCCCAGTTGTCTCTGCTG	-6	True	NA	NA	False	NA	NA	NA	44648741	44660784	Fake_Experiment_ID
G1105.1	chr3	+	1814	3	FSM	ENSG00000186446.12	ENST00000620116.5	3353	3	-18	1557	-7	-1557	multi-exon	FALSE	canonical	3	21	junction_1	9	NA	NA	NA	FALSE	0	NA	NA	A	non_coding	NA	NA	NA	NA	NA	NA	NA	30	CTGCCATTAATTAATTAGCC	-18	True	NA	NA	False	NA	NA	NA	44729616	44735526	Fake_Experiment_ID
G1106.1	chr3	-	791	3	FSM	ENSG00000163807.6	ENST00000296121.6	5079	3	-2	4290	-2	-4290	multi-exon	FALSE	canonical	3	358	junction_1	12	NA	NA	NA	FALSE	0	NA	NA	A	non_coding	NA	NA	NA	NA	NA	NA	NA	0	TGTTCTTTGTCCTGCTTCTC	-6	True	NA	NA	False	NA	NA	NA	44761621	44753033	Fake_Experiment_ID
G1107.1	chr3	+	4780	35	FSM	ENSG00000163808.17	ENST00000326047.9	4760	35	0	-20	0	15	multi-exon	FALSE	canonical	3	134	junction_21	14.8729335455093	NA	NA	NA	FALSE	0	NA	NA	A	non_coding	NA	NA	NA	NA	NA	NA	NA	20	CATTCTGTTGTTCATTGAAC	6	True	NA	NA	False	NA	NA	NA	44761793	44853276	Fake_Experiment_ID
G1108.1	chr3	+	980	3	FSM	ENSG00000169964.8	ENST00000302392.5	977	3	0	-3	0	3	multi-exon	FALSE	canonical	3	25	junction_1	34.5	NA	NA	NA	FALSE	0	NA	NA	A	non_coding	NA	NA	NA	NA	NA	NA	NA	25	CCAGGTACGGTATCTTAATT	10	True	NA	NA	False	NA	NA	NA	44861911	44865667	Fake_Experiment_ID
G1109.1	chr3	-	2662	7	FSM	ENSG00000163812.15	ENST00000424952.7	12594	7	24	9908	16	-323	multi-exon	TRUE	canonical	3	154	junction_2	31.7647603485372	NA	NA	NA	FALSE	0	NA	NA	A	non_coding	NA	NA	NA	NA	NA	NA	NA	10	TTCTGATTTAGCTCTCTCTT	6	True	NA	NA	False	NA	NA	NA	44976150	44925168	Fake_Experiment_ID
G111.1	chr1	+	1026	9	FSM	ENSG00000180098.9	ENST00000373830.4	1799	9	0	773	0	-3	multi-exon	FALSE	canonical	3	155	junction_3	24.3207730140306	NA	NA	NA	FALSE	0	NA	NA	A	non_coding	NA	NA	NA	NA	NA	NA	NA	25	CAACACTGCTGCATTCATTT	-10	True	NA	NA	False	NA	NA	NA	28553084	28577772	Fake_Experiment_ID
G1110.1	chr3	+	1285	8	NIC	ENSG00000075914.13	novel	1395	9	NA	NA	-3	0	intron_retention	FALSE	canonical	2	16	junction_7	413.266233307098	NA	NA	NA	FALSE	0	NA	NA	A	non_coding	NA	NA	NA	NA	NA	NA	NA	20	GATGGTTGATTCCAGTGGAT	-11	True	NA	NA	False	NA	NA	NA	44976247	45012666	Fake_Experiment_ID
G1111.1	chr3	-	5105	9	FSM	ENSG00000163814.8	ENST00000296129.6	5963	9	12	846	12	-846	multi-exon	FALSE	canonical	3	74	junction_2	11.7307022381441	NA	NA	NA	FALSE	0	NA	NA	A	non_coding	NA	NA	NA	NA	NA	NA	NA	25	CCAGCCCCTTCCAAGCAGGA	17	True	NA	NA	False	NA	NA	NA	45146366	45083122	Fake_Experiment_ID
G1112.1	chr3	+	3533	20	FSM	ENSG00000211456.13	ENST00000389061.10	3574	20	39	2	-24	0	multi-exon	TRUE	canonical	3	478	junction_10	33.6580490511256	NA	NA	NA	FALSE	0	NA	NA	A	non_coding	NA	NA	NA	NA	NA	NA	NA	25	TATTATTGGTATCATTCATG	-8	True	NA	NA	False	NA	NA	NA	45689434	45745407	Fake_Experiment_ID
G1113.1	chr3	-	1473	10	FSM	ENSG00000163818.19	ENST00000296135.11	4026	10	22	2531	19	119	multi-exon	FALSE	canonical	3	33	junction_7	8.32369813347913	NA	NA	NA	FALSE	0	NA	NA	A	non_coding	NA	NA	NA	NA	NA	NA	NA	35	TGAAATCTTAATTCATTTAC	8	True	NA	NA	False	NA	NA	NA	45842097	45825846	Fake_Experiment_ID
G1114.1	chr3	-	1506	9	FSM	ENSG00000163827.14	ENST00000395905.8	4890	9	63	3321	-5	-357	multi-exon	FALSE	canonical	3	13	junction_7	6.26498204307083	NA	NA	NA	FALSE	0	NA	NA	A	non_coding	NA	NA	NA	NA	NA	NA	NA	30	TACTGAAGTTAAGTGCATTG	5	True	NA	NA	False	NA	NA	NA	46566239	46518705	Fake_Experiment_ID
G1115.1	chr3	+	1788	6	NNC	ENSG00000241186.10	novel	1956	6	NA	NA	-3	-238	at_least_one_novel_splicesite	FALSE	canonical	3	58	junction_4	1849.700191923	NA	NA	NA	FALSE	0	NA	NA	A	non_coding	NA	NA	NA	NA	NA	NA	NA	55	GCATTATAAAAAGAATGAAG	7	False	NA	NA	False	NA	NA	NA	46577744	46582219	Fake_Experiment_ID
G1116.1	chr3	+	4637	10	NNC	ENSG00000114648.12	novel	4622	10	NA	NA	0	0	at_least_one_novel_splicesite	FALSE	canonical	3	19	junction_6	23.4541843906817	NA	NA	NA	FALSE	0	NA	NA	A	non_coding	NA	NA	NA	NA	NA	NA	NA	0	GCTCTTGTCCTTTCTTGGTT	-2	True	NA	NA	False	NA	NA	NA	47282943	47346816	Fake_Experiment_ID
G1117.1	chr3	-	1336	7	FSM	ENSG00000163832.16	ENST00000296149.9	1352	7	16	0	6	0	multi-exon	FALSE	canonical	3	144	junction_6	46.0956131920984	NA	NA	NA	FALSE	0	NA	NA	A	non_coding	NA	NA	NA	NA	NA	NA	NA	0	GCTTCCTGTGGGTTGTCTTG	1	True	NA	NA	False	NA	NA	NA	47513696	47495639	Fake_Experiment_ID
G1118.3	chr3	+	3763	19	FSM	ENSG00000132153.15	ENST00000457607.1	3748	19	-9	-6	-9	0	multi-exon	FALSE	canonical	3	444	junction_1	84.2170183088876	NA	NA	NA	FALSE	0	NA	NA	A	non_coding	NA	NA	NA	NA	NA	NA	NA	15	CCACTGCTGTCCACTAGGGG	-4	True	NA	NA	False	NA	NA	NA	47825018	47850193	Fake_Experiment_ID
G1119.1	chr3	-	3389	15	FSM	ENSG00000164045.12	ENST00000302506.8	3844	15	422	33	-29	-33	multi-exon	FALSE	canonical	3	177	junction_11	43.2900162878704	NA	NA	NA	FALSE	0	NA	NA	A	non_coding	NA	NA	NA	NA	NA	NA	NA	5	TGCTCTCTGCCTAGTTCTTG	404	False	NA	NA	False	NA	NA	NA	48187995	48157178	Fake_Experiment_ID
G112.1	chr1	-	1048	6	FSM	ENSG00000120656.13	ENST00000373824.9	1335	6	41	246	-21	5	multi-exon	FALSE	canonical	3	338	junction_2	22.657449106199	NA	NA	NA	FALSE	0	NA	NA	A	non_coding	NA	NA	NA	NA	NA	NA	NA	30	GACAGGGTACCTTTGAAATC	29	True	NA	NA	False	NA	NA	NA	28643026	28603095	Fake_Experiment_ID
G1120.1	chr3	+	2641	4	FSM	ENSG00000164048.14	ENST00000354698.8	3367	4	0	726	0	-726	multi-exon	FALSE	canonical	3	166	junction_3	213.496291927206	NA	NA	NA	FALSE	0	NA	NA	A	non_coding	NA	NA	NA	NA	NA	NA	NA	35	ATCCAAGATTCTTTAACCAC	-2	True	NA	NA	False	NA	NA	NA	48241103	48270264	Fake_Experiment_ID
G1121.1	chr3	-	1294	6	FSM	ENSG00000172113.10	ENST00000643457.1	1320	6	26	0	0	0	multi-exon	FALSE	canonical	3	29	junction_5	42.3083916026124	NA	NA	NA	FALSE	0	NA	NA	A	non_coding	NA	NA	NA	NA	NA	NA	NA	15	TCCTTTATGCTGCCACATTT	13	True	NA	NA	False	NA	NA	NA	48301362	48293994	Fake_Experiment_ID
G1122.1	chr3	-	1550	4	FSM	ENSG00000164051.14	ENST00000395694.7	1611	4	61	0	23	0	multi-exon	TRUE	canonical	3	140	junction_3	59.1964713663088	NA	NA	NA	FALSE	0	NA	NA	A	non_coding	NA	NA	NA	NA	NA	NA	NA	25	CAATCAGACTGAGTTTTTTT	7	True	NA	NA	False	NA	NA	NA	48440058	48432172	Fake_Experiment_ID
G1123.1	chr3	+	1083	2	FSM	ENSG00000213689.14	ENST00000625293.3	1096	2	13	0	-9	0	multi-exon	FALSE	canonical	3	13	junction_1	0	NA	NA	NA	FALSE	0	NA	NA	A	non_coding	NA	NA	NA	NA	NA	NA	NA	20	GCACTGAGTGGTCAATTGGC	-14	True	NA	NA	False	NA	NA	NA	48466242	48467645	Fake_Experiment_ID
G1124.1	chr3	-	1583	13	NNC	ENSG00000010256.11	novel	1595	13	NA	NA	0	0	at_least_one_novel_splicesite	FALSE	canonical	3	50	junction_7	912.541034084982	NA	NA	NA	FALSE	0	NA	NA	A	non_coding	NA	NA	NA	NA	NA	NA	NA	5	GTGTGTCATCCCTCTTTTGG	16	True	NA	NA	False	NA	NA	NA	48609631	48599001	Fake_Experiment_ID
G1125.1	chr3	-	2580	21	FSM	ENSG00000225697.13	ENST00000395550.7	2611	21	31	0	11	0	multi-exon	FALSE	canonical	1	65	junction_5	52.3770942302072	NA	NA	NA	FALSE	0	NA	NA	C	non_coding	NA	NA	NA	NA	NA	NA	NA	5	CTCCAGTCTCTGCTGTGGCT	25	True	NA	NA	False	NA	NA	NA	48635430	48625722	Fake_Experiment_ID
G1125.2	chr3	-	2466	21	NIC	ENSG00000225697.13	novel	2611	21	NA	NA	11	0	combination_of_known_junctions	TRUE	canonical	1	21	junction_14	65.6365751696415	NA	NA	NA	FALSE	0	NA	NA	C	non_coding	NA	NA	NA	NA	NA	NA	NA	5	CTCCAGTCTCTGCTGTGGCT	25	True	NA	NA	False	NA	NA	NA	48635430	48625722	Fake_Experiment_ID
G1126.1	chr3	-	2939	13	FSM	ENSG00000213672.8	ENST00000416649.6	2925	13	-14	0	-14	0	multi-exon	FALSE	canonical	3	62	junction_10	42.1474758701185	NA	NA	NA	FALSE	0	NA	NA	A	non_coding	NA	NA	NA	NA	NA	NA	NA	15	CAGGCTTCCCTGTATGATCT	-14	True	NA	NA	False	NA	NA	NA	48685898	48673843	Fake_Experiment_ID
G1127.2	chr3	-	1738	6	FSM	ENSG00000068745.15	ENST00000328631.10	1746	6	8	0	1	0	multi-exon	FALSE	canonical	3	382	junction_2	22.7894712531906	NA	NA	NA	FALSE	0	NA	NA	A	non_coding	NA	NA	NA	NA	NA	NA	NA	15	TATAGTGCTCCTGTCATTCT	-8	True	NA	NA	False	NA	NA	NA	48717213	48688002	Fake_Experiment_ID
G1128.1	chr3	-	1804	9	FSM	ENSG00000178537.10	ENST00000319017.5	1778	9	-31	5	-9	0	multi-exon	FALSE	canonical	3	28	junction_1	4.62162038683404	NA	NA	NA	FALSE	0	NA	NA	A	non_coding	NA	NA	NA	NA	NA	NA	NA	15	TTTTTGCATTGTGTTATATT	-34	True	NA	NA	False	NA	NA	NA	48898913	48856930	Fake_Experiment_ID
G1129.1	chr3	+	2328	17	NNC	ENSG00000177479.20	novel	2278	17	NA	NA	0	0	at_least_one_novel_splicesite	FALSE	canonical	3	43	junction_3	161.184761512216	NA	NA	NA	TRUE	0	NA	NA	A	non_coding	NA	NA	NA	NA	NA	NA	NA	15	ACCCTCTAGCTGTTTTACTT	-15	True	NA	NA	False	NA	NA	NA	48918841	48983679	Fake_Experiment_ID
G113.1	chr1	+	1894	10	FSM	ENSG00000162419.13	ENST00000373816.6	6358	10	2	4462	2	5	multi-exon	TRUE	canonical	3	43	junction_1	9.75375837660211	NA	NA	NA	FALSE	0	NA	NA	A	non_coding	NA	NA	NA	NA	NA	NA	NA	30	TCTTATTGTTGTAACTGAAA	7	True	NA	NA	False	NA	NA	NA	28668785	28714891	Fake_Experiment_ID
G1130.2	chr3	+	4037	6	FSM	ENSG00000178252.18	ENST00000608424.6	4070	6	31	2	-10	-2	multi-exon	FALSE	canonical	3	501	junction_2	65.9102419962178	NA	NA	NA	FALSE	0	NA	NA	A	non_coding	NA	NA	NA	NA	NA	NA	NA	5	TGTCCTGGTTGTCTATGCCT	-2	True	NA	NA	False	NA	NA	NA	49007421	49015949	Fake_Experiment_ID
G1131.1	chr3	-	1748	12	FSM	ENSG00000178149.17	ENST00000341949.9	1748	12	0	0	0	0	multi-exon	TRUE	canonical	3	105	junction_3	35.1440953506635	NA	NA	NA	FALSE	0	NA	NA	A	non_coding	NA	NA	NA	NA	NA	NA	NA	10	GTTCTGTCTTGTCATGGGGA	-5	True	NA	NA	False	NA	NA	NA	49018580	49015487	Fake_Experiment_ID
G1132.1	chr3	-	1772	15	FSM	ENSG00000178035.13	ENST00000429182.6	1751	15	-21	0	0	0	multi-exon	FALSE	canonical	3	26	junction_5	749.443198076317	NA	NA	NA	FALSE	0	NA	NA	C	non_coding	NA	NA	NA	NA	NA	NA	NA	20	GTGATGCCTGATCTTTCAAC	-12	True	NA	NA	False	NA	NA	NA	49029447	49024324	Fake_Experiment_ID
G1132.2	chr3	-	1700	14	FSM	ENSG00000178035.13	ENST00000326739.9	1651	14	-49	0	0	0	multi-exon	FALSE	canonical	3	1664	junction_1	203.054048828291	NA	NA	NA	FALSE	0	NA	NA	C	non_coding	NA	NA	NA	NA	NA	NA	NA	20	GTGATGCCTGATCTTTCAAC	-12	True	NA	NA	False	NA	NA	NA	49029447	49024324	Fake_Experiment_ID
G1133.1	chr3	-	3257	10	FSM	ENSG00000198218.11	ENST00000395443.7	3257	10	0	0	0	0	multi-exon	FALSE	canonical	3	293	junction_9	41.5659523535998	NA	NA	NA	FALSE	0	NA	NA	A	non_coding	NA	NA	NA	NA	NA	NA	NA	25	TGTTAGTGAACAACGTCTCT	-12	True	NA	NA	False	NA	NA	NA	49094071	49029706	Fake_Experiment_ID
G1134.4	chr3	-	2598	24	NIC	ENSG00000172053.18	novel	2449	24	NA	NA	-22	0	combination_of_known_junctions	FALSE	canonical	3	31	junction_22	190.143851622972	NA	NA	NA	FALSE	0	NA	NA	A	non_coding	NA	NA	NA	NA	NA	NA	NA	15	CTAGAGTCTGTGTGTTATCT	7029	False	NA	NA	False	NA	NA	NA	49104785	49095936	Fake_Experiment_ID
G1135.1	chr3	+	1949	6	FSM	ENSG00000185909.15	ENST00000332780.4	1972	6	23	0	-1	0	multi-exon	FALSE	canonical	3	46	junction_2	3.91918358845308	NA	NA	NA	FALSE	0	NA	NA	A	non_coding	NA	NA	NA	NA	NA	NA	NA	10	GTGTGTGGACCCTGGTGTGA	10	True	NA	NA	False	NA	NA	NA	49171620	49176486	Fake_Experiment_ID
G1136.1	chr3	-	3276	21	FSM	ENSG00000114316.13	ENST00000351842.8	3222	21	-54	0	-34	0	multi-exon	FALSE	canonical	3	81	junction_15	50.2373118309489	NA	NA	NA	FALSE	0	NA	NA	C	non_coding	NA	NA	NA	NA	NA	NA	NA	20	TATGTGCACTGATATGGGTT	5079	False	NA	NA	False	NA	NA	NA	49340087	49277830	Fake_Experiment_ID
G1136.3	chr3	-	3396	22	FSM	ENSG00000114316.13	ENST00000265560.9	4070	22	-34	708	-34	-21	multi-exon	FALSE	canonical	3	121	junction_16	49.7025620184897	NA	NA	NA	FALSE	0	NA	NA	C	non_coding	NA	NA	NA	NA	NA	NA	NA	15	GTAAACTCCCCTTTCCCTCG	5079	False	NA	NA	False	NA	NA	NA	49340087	49277851	Fake_Experiment_ID
G1137.1	chr3	+	2012	3	FSM	ENSG00000145022.4	ENST00000273590.3	2146	3	135	-1	-24	1	multi-exon	TRUE	canonical	3	34	junction_2	2.5	NA	NA	NA	FALSE	0	NA	NA	A	non_coding	NA	NA	NA	NA	NA	NA	NA	10	TCGGTTGTTGTGGTTATTCA	-2	True	NA	NA	False	NA	NA	NA	49412340	49416476	Fake_Experiment_ID
G1138.1	chr3	-	1872	9	NIC	ENSG00000145020.16	novel	1831	10	NA	NA	4	0	intron_retention	TRUE	canonical	3	72	junction_1	149.522573546605	NA	NA	NA	FALSE	0	NA	NA	A	non_coding	NA	NA	NA	NA	NA	NA	NA	10	GTCTCTAGCTTCATTGTTCT	6805	False	NA	NA	False	NA	NA	NA	49422487	49416777	Fake_Experiment_ID
G1139.1	chr3	-	910	6	FSM	ENSG00000145029.14	ENST00000273598.8	3227	6	53	2264	4	352	multi-exon	FALSE	canonical	3	18	junction_4	5.03587132480567	NA	NA	NA	FALSE	0	NA	NA	A	non_coding	NA	NA	NA	NA	NA	NA	NA	40	AAAAACACTCCAGTCAGTTG	21	True	NA	NA	False	NA	NA	NA	49429271	49424596	Fake_Experiment_ID
G114.1	chr1	+	2732	5	FSM	ENSG00000198492.16	ENST00000373812.8	2744	5	11	1	1	0	multi-exon	FALSE	canonical	3	964	junction_1	78.1484964666627	NA	NA	NA	FALSE	0	NA	NA	A	non_coding	NA	NA	NA	NA	NA	NA	NA	30	ACTTCTAGTACCATTTAGTA	0	True	NA	NA	False	NA	NA	NA	28736950	28769774	Fake_Experiment_ID
G1140.1	chr3	+	2392	22	FSM	ENSG00000164062.13	ENST00000296456.10	2879	22	28	459	0	9	multi-exon	FALSE	canonical	3	1043	junction_1	121.581435060925	NA	NA	NA	FALSE	0	NA	NA	C	non_coding	NA	NA	NA	NA	NA	NA	NA	20	CTGCTGGTACTTTGTACCAA	6	True	NA	NA	False	NA	NA	NA	49674378	49683512	Fake_Experiment_ID
G1140.2	chr3	+	2254	21	NIC	ENSG00000164062.13	novel	2879	22	NA	NA	0	9	combination_of_known_junctions	FALSE	canonical	3	52	junction_6	297.362955830076	NA	NA	NA	FALSE	0	NA	NA	C	non_coding	NA	NA	NA	NA	NA	NA	NA	20	CTGCTGGTACTTTGTACCAA	6	True	NA	NA	False	NA	NA	NA	49674378	49683512	Fake_Experiment_ID
G1141.1	chr3	-	1488	10	FSM	ENSG00000173540.14	ENST00000480687.5	6108	10	-35	4655	-13	31	multi-exon	FALSE	canonical	3	21	junction_9	64.0522549019525	NA	NA	NA	FALSE	0	NA	NA	A	non_coding	NA	NA	NA	NA	NA	NA	NA	30	GCCCTGACTGAAAGTCAAGC	-40	True	NA	NA	False	NA	NA	NA	49723986	49721498	Fake_Experiment_ID
G1142.1	chr3	+	1031	2	FSM	ENSG00000185614.7	ENST00000333323.6	1033	2	2	0	2	0	multi-exon	FALSE	canonical	3	30	junction_1	0	NA	NA	NA	FALSE	0	NA	NA	A	non_coding	NA	NA	NA	NA	NA	NA	NA	10	TGTCCTGGCTCCATACCCCT	-11	True	NA	NA	False	NA	NA	NA	49803262	49805030	Fake_Experiment_ID
G1143.1	chr3	-	2015	15	FSM	ENSG00000183763.9	ENST00000331456.7	2023	15	5	3	0	-3	multi-exon	TRUE	canonical	3	101	junction_11	21.8581932520714	NA	NA	NA	FALSE	0	NA	NA	A	non_coding	NA	NA	NA	NA	NA	NA	NA	10	CAATCTCTTCTTCCTGGTTC	-11	True	NA	NA	False	NA	NA	NA	49856559	49828603	Fake_Experiment_ID
G1144.1	chr3	-	2912	12	NNC	ENSG00000164076.17	novel	2905	12	NA	NA	-1	1	at_least_one_novel_splicesite	FALSE	canonical	3	14	junction_6	107.107808513796	NA	NA	NA	TRUE	0	NA	NA	A	non_coding	NA	NA	NA	NA	NA	NA	NA	5	TGGCCACCCTCTCGCCTTTG	-17	True	NA	NA	False	NA	NA	NA	49869932	49857986	Fake_Experiment_ID
G1145.1	chr3	+	3085	25	FSM	ENSG00000003756.17	ENST00000347869.8	3177	25	35	57	0	7	multi-exon	TRUE	canonical	3	146	junction_6	53.9232994374623	NA	NA	NA	FALSE	0	NA	NA	A	non_coding	NA	NA	NA	NA	NA	NA	NA	5	TGTCCTGTGTCTCTTTATTC	13	True	NA	NA	False	NA	NA	NA	50088953	50118964	Fake_Experiment_ID
G1147.1	chr3	-	1848	4	FSM	ENSG00000186792.17	ENST00000336307.6	1878	4	30	0	26	0	multi-exon	FALSE	canonical	3	13	junction_3	10.2306728354819	NA	NA	NA	FALSE	0	NA	NA	A	non_coding	NA	NA	NA	NA	NA	NA	NA	5	CCTGAGGTTTGGCTGTTGCT	-14	True	NA	NA	False	NA	NA	NA	50299375	50292831	Fake_Experiment_ID
G1147.2	chr3	-	1434	2	FSM	ENSG00000243477.6	ENST00000443094.3	1464	2	30	0	25	0	multi-exon	FALSE	canonical	3	56	junction_1	0	NA	NA	NA	FALSE	0	NA	NA	A	non_coding	NA	NA	NA	NA	NA	NA	NA	15	TGGCTGTGACAGTTTATTTG	-14	True	NA	NA	False	NA	NA	NA	50299375	50296401	Fake_Experiment_ID
G1148.1	chr3	-	1854	4	FSM	ENSG00000068001.14	ENST00000395139.7	2136	4	280	2	-216	1	multi-exon	FALSE	canonical	3	448	junction_3	92.5862960822077	NA	NA	NA	FALSE	0	NA	NA	A	non_coding	NA	NA	NA	NA	NA	NA	NA	5	GCTTCTCTGCTTGGATTTTG	-1	True	NA	NA	False	NA	NA	NA	50321433	50317810	Fake_Experiment_ID
G1149.1	chr3	-	1644	3	FSM	ENSG00000114383.10	ENST00000232496.5	1669	3	25	0	-3	0	multi-exon	FALSE	canonical	3	779	junction_1	27	NA	NA	NA	FALSE	0	NA	NA	A	non_coding	NA	NA	NA	NA	NA	NA	NA	20	CATGAGAGTGGCATCCTGTG	12	True	NA	NA	False	NA	NA	NA	50328198	50324908	Fake_Experiment_ID
G115.1	chr1	-	1453	11	NIC	ENSG00000116353.16	novel	2515	10	NA	NA	-6	0	combination_of_known_junctions	FALSE	canonical	3	14	junction_9	141.298584564744	NA	NA	NA	FALSE	0	NA	NA	A	non_coding	NA	NA	NA	NA	NA	NA	NA	25	GTAGAAGTCATCCCTGTCGA	-34	True	NA	NA	False	NA	NA	NA	29230948	29193816	Fake_Experiment_ID
G1150.1	chr3	-	1426	11	FSM	ENSG00000114388.14	ENST00000232501.8	1542	11	-46	162	0	-1	multi-exon	FALSE	canonical	3	186	junction_9	21.5072080940321	NA	NA	NA	FALSE	0	NA	NA	A	non_coding	NA	NA	NA	NA	NA	NA	NA	15	CAGCCTTTATTGAGTGCTGT	8735	False	NA	NA	False	NA	NA	NA	50350821	50347491	Fake_Experiment_ID
G1151.1	chr3	+	1559	3	FSM	ENSG00000114395.11	ENST00000418577.1	1533	3	11	-37	-4	0	multi-exon	FALSE	canonical	3	125	junction_2	4	NA	NA	NA	FALSE	0	NA	NA	A	non_coding	NA	NA	NA	NA	NA	NA	NA	35	TGACTGAAAAGATTGATGGG	3	True	NA	NA	False	NA	NA	NA	50350868	50354069	Fake_Experiment_ID
G1152.1	chr3	-	2094	2	FSM	ENSG00000126062.4	ENST00000266025.4	2107	2	6	7	6	-7	multi-exon	FALSE	canonical	3	167	junction_1	0	NA	NA	NA	FALSE	0	NA	NA	A	non_coding	NA	NA	NA	NA	NA	NA	NA	15	GGAATGACTCCTGGGCTCTT	-5	True	NA	NA	False	NA	NA	NA	50359515	50354756	Fake_Experiment_ID
G1153.1	chr3	+	1503	11	FSM	ENSG00000114735.10	ENST00000232854.9	16993	11	0	15490	0	0	multi-exon	FALSE	canonical	3	36	junction_1	11.317685275709	NA	NA	NA	FALSE	0	NA	NA	A	non_coding	NA	NA	NA	NA	NA	NA	NA	15	TGGTGACCTAATGTTTTGTC	18	True	NA	NA	False	NA	NA	NA	50569521	50580676	Fake_Experiment_ID
G1154.1	chr3	+	2515	11	FSM	ENSG00000114738.11	ENST00000357955.6	2500	11	-13	-2	6	1	multi-exon	FALSE	canonical	3	224	junction_1	38.3984374682096	NA	NA	NA	FALSE	0	NA	NA	A	non_coding	NA	NA	NA	NA	NA	NA	NA	5	CTCTTGGCTCCTGGGTTTAC	4	True	NA	NA	False	NA	NA	NA	50617156	50649290	Fake_Experiment_ID
G1155.1	chr3	+	850	4	FSM	ENSG00000145050.19	ENST00000528157.7	909	4	0	59	0	-6	multi-exon	FALSE	canonical	3	701	junction_1	44.7735040695573	NA	NA	NA	FALSE	0	NA	NA	A	non_coding	NA	NA	NA	NA	NA	NA	NA	25	GCTGTCCTTGCAGAATTATA	1	True	NA	NA	False	NA	NA	NA	51385290	51389338	Fake_Experiment_ID
G1156.1	chr3	-	5602	24	ISM	ENSG00000145041.16	ENST00000423656.5	5946	25	-21	1975	0	0	5prime_fragment	FALSE	canonical	3	89	junction_23	49.0053042922015	NA	NA	NA	FALSE	0	NA	NA	A	non_coding	NA	NA	NA	NA	NA	NA	NA	10	TATGGCCTTTCCCTATTTTC	-29	True	NA	NA	False	NA	NA	NA	51500015	51397841	Fake_Experiment_ID
G1157.1	chr3	+	1320	5	FSM	ENSG00000164081.13	ENST00000341333.10	1320	5	0	0	0	0	multi-exon	FALSE	canonical	3	69	junction_1	41.1726547601682	NA	NA	NA	FALSE	0	NA	NA	A	non_coding	NA	NA	NA	NA	NA	NA	NA	5	TTTGGGTTGTGTATTTGTTT	16	True	NA	NA	False	NA	NA	NA	51671251	51704323	Fake_Experiment_ID
G1158.1	chr3	-	1537	15	FSM	ENSG00000114767.7	ENST00000232888.7	1542	15	5	0	5	0	multi-exon	FALSE	canonical	3	410	junction_14	22.6248238238715	NA	NA	NA	FALSE	0	NA	NA	A	non_coding	NA	NA	NA	NA	NA	NA	NA	5	CTTGTTTCTTGTAGCTTCTT	-3	True	NA	NA	False	NA	NA	NA	51941899	51933428	Fake_Experiment_ID
G1159.1	chr3	-	1703	14	FSM	ENSG00000090097.22	ENST00000461554.6	2156	14	-49	502	-46	-465	multi-exon	FALSE	canonical	3	32	junction_13	48.2021139264892	NA	NA	NA	FALSE	0	NA	NA	A	non_coding	NA	NA	NA	NA	NA	NA	NA	25	GCTAACGCCCAGACGCATGG	8336	False	NA	NA	False	NA	NA	NA	51967503	51957959	Fake_Experiment_ID
G116.1	chr1	-	5360	22	FSM	ENSG00000134644.16	ENST00000426105.7	5385	22	25	0	3	0	multi-exon	FALSE	canonical	3	222	junction_5	72.890188584176	NA	NA	NA	FALSE	0	NA	NA	A	non_coding	NA	NA	NA	NA	NA	NA	NA	15	GGTTTGTGCTTTATTTTAAC	7	True	NA	NA	False	NA	NA	NA	31065692	30931505	Fake_Experiment_ID
G1160.1	chr3	-	1646	4	FSM	ENSG00000114779.20	ENST00000361143.10	1657	4	11	0	-7	0	multi-exon	FALSE	canonical	3	33	junction_3	6.59966329107444	NA	NA	NA	FALSE	0	NA	NA	A	non_coding	NA	NA	NA	NA	NA	NA	NA	5	CCCCACCGGCTCCTGCTTCT	-11	True	NA	NA	False	NA	NA	NA	51974038	51968514	Fake_Experiment_ID
G1161.1	chr3	+	1004	5	FSM	ENSG00000248487.9	ENST00000273596.8	1066	5	62	0	23	0	multi-exon	FALSE	canonical	3	47	junction_3	5.40254569624358	NA	NA	NA	FALSE	0	NA	NA	A	non_coding	NA	NA	NA	NA	NA	NA	NA	10	GTGACAGGTTCCGTTTCCTG	13	True	NA	NA	False	NA	NA	NA	51975125	51981196	Fake_Experiment_ID
G1162.1	chr3	+	1430	15	FSM	ENSG00000243989.9	ENST00000636358.2	1422	15	-33	25	-21	-2	multi-exon	FALSE	canonical	3	289	junction_6	29.0822198293748	NA	NA	NA	FALSE	0	NA	NA	A	non_coding	NA	NA	NA	NA	NA	NA	NA	25	GGCTGTCTCTGAAGTACTAA	4	True	NA	NA	False	NA	NA	NA	51983501	51989172	Fake_Experiment_ID
G1163.2	chr3	-	966	3	NIC	ENSG00000162244.12	novel	754	4	NA	NA	0	0	intron_retention	FALSE	canonical	3	5744	junction_2	1253	NA	NA	NA	FALSE	0	NA	NA	A	non_coding	NA	NA	NA	NA	NA	NA	NA	10	TTTGTTAGCCTCTGTCTATG	9	True	NA	NA	False	NA	NA	NA	51995895	51993627	Fake_Experiment_ID
G1164.1	chr3	-	1954	11	FSM	ENSG00000164087.8	ENST00000474012.1	1760	11	7	-201	7	-27	multi-exon	FALSE	canonical	3	20	junction_10	63.1328757463178	NA	NA	NA	FALSE	0	NA	NA	C	non_coding	NA	NA	NA	NA	NA	NA	NA	15	CTTGTTGCAGGAGTGGCTTA	10	True	NA	NA	False	NA	NA	NA	52154397	52075252	Fake_Experiment_ID
G1164.2	chr3	-	1784	10	NIC	ENSG00000164087.8	novel	1936	11	NA	NA	7	-27	combination_of_known_splicesites	FALSE	canonical	3	15	junction_2	63.0361448341787	NA	NA	NA	FALSE	0	NA	NA	C	non_coding	NA	NA	NA	NA	NA	NA	NA	15	CTTGTTGCAGGAGTGGCTTA	10	True	NA	NA	False	NA	NA	NA	52154397	52075252	Fake_Experiment_ID
G1165.1	chr3	+	2372	12	FSM	ENSG00000023330.15	ENST00000484952.6	2375	12	-1	4	-1	-1	multi-exon	FALSE	canonical	3	75	junction_2	92.9996001057785	NA	NA	NA	FALSE	0	NA	NA	A	non_coding	NA	NA	NA	NA	NA	NA	NA	5	GGTGGTTCTTTCTGCTATTG	-3	True	NA	NA	False	NA	NA	NA	52198158	52214323	Fake_Experiment_ID
G1166.1	chr3	-	1552	9	FSM	ENSG00000247596.10	ENST00000305533.10	1614	9	62	0	35	0	multi-exon	FALSE	canonical	3	422	junction_6	20.5209496612608	NA	NA	NA	FALSE	0	NA	NA	A	non_coding	NA	NA	NA	NA	NA	NA	NA	10	GACTTGTGCTTGGCCCTGAG	27	True	NA	NA	False	NA	NA	NA	52239096	52228611	Fake_Experiment_ID
G1167.1	chr3	-	4043	9	FSM	ENSG00000164091.12	ENST00000296490.8	4286	9	256	-13	-72	13	multi-exon	FALSE	canonical	3	90	junction_4	11.7253731283913	NA	NA	NA	FALSE	0	NA	NA	A	non_coding	NA	NA	NA	NA	NA	NA	NA	10	GCCTCTTCGATTTGAGTTTC	-1	True	NA	NA	False	NA	NA	NA	52278393	52254420	Fake_Experiment_ID
G1168.1	chr3	-	712	6	FSM	ENSG00000114854.8	ENST00000232975.8	687	6	-25	0	-25	0	multi-exon	FALSE	canonical	3	29	junction_1	3.2	NA	NA	NA	FALSE	0	NA	NA	A	non_coding	NA	NA	NA	NA	NA	NA	NA	5	GGTCTGCTATCTGGCTCTGG	2177	False	NA	NA	False	NA	NA	NA	52454066	52451099	Fake_Experiment_ID
G1169.2	chr3	-	1586	14	FSM	ENSG00000168268.11	ENST00000422318.7	1877	14	291	0	-35	0	multi-exon	FALSE	canonical	3	1719	junction_13	150.511750312886	NA	NA	NA	FALSE	0	NA	NA	C	non_coding	NA	NA	NA	NA	NA	NA	NA	10	TGCATGCTTCTGCTTTCAGC	1484	False	NA	NA	False	NA	NA	NA	52533566	52524386	Fake_Experiment_ID
G1169.3	chr3	-	1499	13	NIC	ENSG00000168268.11	novel	1877	14	NA	NA	-35	0	combination_of_known_splicesites	FALSE	canonical	3	38	junction_3	542.759845603928	NA	NA	NA	FALSE	0	NA	NA	C	non_coding	NA	NA	NA	NA	NA	NA	NA	10	TGCATGCTTCTGCTTTCAGC	1484	False	NA	NA	False	NA	NA	NA	52533566	52524386	Fake_Experiment_ID
G117.1	chr1	-	1701	11	NNC	ENSG00000060688.13	novel	1615	10	NA	NA	25	0	at_least_one_novel_splicesite	FALSE	canonical	3	29	junction_1	581.802234440536	NA	NA	NA	TRUE	0	NA	NA	A	non_coding	NA	NA	NA	NA	NA	NA	NA	20	GCCATGTGGATTGGATTTAT	19	True	NA	NA	False	NA	NA	NA	31296757	31259672	Fake_Experiment_ID
G1170.1	chr3	+	2018	15	FSM	ENSG00000163938.17	ENST00000394799.6	2041	15	16	7	0	-7	multi-exon	FALSE	canonical	3	18	junction_1	363.734519973577	NA	NA	NA	FALSE	0	NA	NA	A	non_coding	NA	NA	NA	NA	NA	NA	NA	40	CCTATTGAAAAATGTAAGTT	11	True	NA	NA	False	NA	NA	NA	52686031	52694485	Fake_Experiment_ID
G1171.1	chr3	-	1855	11	NIC	ENSG00000016864.19	novel	1826	11	NA	NA	89	-1	combination_of_known_junctions	FALSE	canonical	3	79	junction_10	61.1382858771817	NA	NA	NA	FALSE	0	NA	NA	A	non_coding	NA	NA	NA	NA	NA	NA	NA	15	TAGGTATCTTCTTTTTTTAT	2132	False	NA	NA	False	NA	NA	NA	52705565	52694489	Fake_Experiment_ID
G1172.1	chr3	+	812	4	FSM	ENSG00000114902.14	ENST00000233025.11	1082	4	259	11	-6	-11	multi-exon	FALSE	canonical	3	1491	junction_2	74.4057942785521	NA	NA	NA	FALSE	0	NA	NA	A	non_coding	NA	NA	NA	NA	NA	NA	NA	15	GTTCTTTGTCTAAAGGGTCT	-28	True	NA	NA	False	NA	NA	NA	52706099	52708168	Fake_Experiment_ID
G1173.1	chr3	-	3563	15	NIC	ENSG00000114904.13	novel	6053	16	NA	NA	11	993	combination_of_known_junctions	TRUE	canonical	3	65	junction_8	27.2775791911711	NA	NA	NA	FALSE	0	NA	NA	A	non_coding	NA	NA	NA	NA	NA	NA	NA	5	TGTTTTCAGGTGTTTTTTTT	3	True	NA	NA	False	NA	NA	NA	52770928	52710783	Fake_Experiment_ID
G1174.1	chr3	-	3469	21	FSM	ENSG00000163935.14	ENST00000394752.8	4553	21	45	1039	24	-1039	multi-exon	TRUE	canonical	3	26	junction_20	16.841837785705	NA	NA	NA	FALSE	0	NA	NA	A	non_coding	NA	NA	NA	NA	NA	NA	NA	10	TTATGTGGCTCTAGGGTTTT	643	False	NA	NA	False	NA	NA	NA	53046028	52904610	Fake_Experiment_ID
G1175.1	chr3	-	1937	13	FSM	ENSG00000163933.10	ENST00000296292.8	5081	13	-21	3165	-3	17	multi-exon	FALSE	canonical	3	261	junction_7	33.466401061363	NA	NA	NA	FALSE	0	NA	NA	A	non_coding	NA	NA	NA	NA	NA	NA	NA	15	TCAGCATTTTCTCTTTTACT	-17	True	NA	NA	False	NA	NA	NA	53130456	53091647	Fake_Experiment_ID
G1176.1	chr3	+	2645	19	FSM	ENSG00000163932.15	ENST00000330452.8	2833	19	8	180	0	-21	multi-exon	FALSE	canonical	3	39	junction_2	18.8421808126814	NA	NA	NA	FALSE	0	NA	NA	A	non_coding	NA	NA	NA	NA	NA	NA	NA	50	CATATATATATATATAATAG	4	True	NA	NA	False	NA	NA	NA	53161216	53192537	Fake_Experiment_ID
G1177.1	chr3	-	2872	15	FSM	ENSG00000163931.16	ENST00000423525.6	2831	15	-39	-2	13	0	multi-exon	FALSE	canonical	3	113	junction_1	1210.33427664612	NA	NA	NA	FALSE	0	NA	NA	A	non_coding	NA	NA	NA	NA	NA	NA	NA	20	GGTCAGGCAATTGCCCCCCA	NA	False	NA	NA	False	NA	NA	NA	53256039	53224711	Fake_Experiment_ID
G1178.1	chr3	-	4486	9	FSM	ENSG00000272886.6	ENST00000294241.10	1853	9	-15	-2618	3	-1323	multi-exon	TRUE	canonical	3	14	junction_4	64.798606273592	NA	NA	NA	FALSE	0	NA	NA	A	non_coding	NA	NA	NA	NA	NA	NA	NA	30	CAGCCTGACCAACATGGTGA	-9	True	NA	NA	False	NA	NA	NA	53347540	53284751	Fake_Experiment_ID
G1179.1	chr3	+	1819	11	FSM	ENSG00000056736.10	ENST00000288167.8	2016	11	-2	199	-2	7	multi-exon	FALSE	canonical	3	18	junction_6	3.67287353444139	NA	NA	NA	FALSE	0	NA	NA	A	non_coding	NA	NA	NA	NA	NA	NA	NA	25	CATCTAGTCTTCCATAGACC	-3	True	NA	NA	False	NA	NA	NA	53846565	53865595	Fake_Experiment_ID
G118.1	chr1	+	1587	8	NIC	ENSG00000121766.16	novel	1705	9	NA	NA	4	4	combination_of_known_junctions	FALSE	canonical	3	37	junction_4	278.448177862779	NA	NA	NA	FALSE	0	NA	NA	A	non_coding	NA	NA	NA	NA	NA	NA	NA	25	CTGAGTTATTTTTCCTATAA	4	True	NA	NA	False	NA	NA	NA	31296985	31364940	Fake_Experiment_ID
G1180.1	chr3	+	3121	18	FSM	ENSG00000180376.17	ENST00000394672.8	3134	18	4	9	4	-9	multi-exon	FALSE	canonical	3	84	junction_13	22.8853014885418	NA	NA	NA	FALSE	0	NA	NA	A	non_coding	NA	NA	NA	NA	NA	NA	NA	45	AAAAAAAAACCGGTTCTTCT	-13	True	NA	NA	False	NA	NA	NA	56557178	56621828	Fake_Experiment_ID
G1181.1	chr3	-	2256	5	NIC	ENSG00000163666.10	novel	1308	7	NA	NA	4	0	intron_retention	FALSE	canonical	3	21	junction_4	41.4547946563483	NA	NA	NA	FALSE	0	NA	NA	A	non_coding	NA	NA	NA	NA	NA	NA	NA	35	TAGACTCATGACTAAGTGAT	6	True	NA	NA	False	NA	NA	NA	57227602	57197915	Fake_Experiment_ID
G1182.1	chr3	+	2352	22	FSM	ENSG00000157500.12	ENST00000288266.8	6069	22	88	3629	-14	1821	multi-exon	FALSE	canonical	3	178	junction_8	24.3042879488047	NA	NA	NA	FALSE	0	NA	NA	A	non_coding	NA	NA	NA	NA	NA	NA	NA	20	TGACTTAGGTTTGCATTGAT	5	True	NA	NA	False	NA	NA	NA	57227816	57269842	Fake_Experiment_ID
G1183.1	chr3	+	3865	3	FSM	ENSG00000174840.9	ENST00000311180.9	8780	3	24	4891	22	1020	multi-exon	FALSE	canonical	3	146	junction_1	7.5	NA	NA	NA	FALSE	0	NA	NA	A	non_coding	NA	NA	NA	NA	NA	NA	NA	30	TTGTGCCTTCCTAAATAACA	7	True	NA	NA	False	NA	NA	NA	57556297	57561957	Fake_Experiment_ID
G1184.1	chr3	+	3053	21	NIC	ENSG00000163681.16	novel	6381	25	NA	NA	17	-157	combination_of_known_junctions	FALSE	canonical	3	21	junction_10	40.2398745027864	NA	NA	NA	FALSE	0	NA	NA	A	non_coding	NA	NA	NA	NA	NA	NA	NA	35	CATACATGGGAAGAGAGGCC	793	False	NA	NA	False	NA	NA	NA	57757463	57927790	Fake_Experiment_ID
G1185.1	chr3	+	2167	10	FSM	ENSG00000163686.15	ENST00000478253.6	2198	10	24	7	24	-7	multi-exon	FALSE	canonical	3	21	junction_1	19.1897606441625	NA	NA	NA	FALSE	0	NA	NA	A	non_coding	NA	NA	NA	NA	NA	NA	NA	25	TCAGCAACATGCAGGTGGTT	6	True	NA	NA	False	NA	NA	NA	58237815	58294727	Fake_Experiment_ID
G1186.2	chr3	+	2852	18	FSM	ENSG00000168297.16	ENST00000356151.7	3001	18	45	104	-11	0	multi-exon	FALSE	canonical	3	36	junction_16	14.406361532155	NA	NA	NA	FALSE	0	NA	NA	A	non_coding	NA	NA	NA	NA	NA	NA	NA	10	CGTGTTGTCTGTAGCTTGAC	19	True	NA	NA	False	NA	NA	NA	58332936	58426023	Fake_Experiment_ID
G1187.1	chr3	-	1523	10	FSM	ENSG00000168291.13	ENST00000302746.11	1507	10	-16	0	9	0	multi-exon	FALSE	canonical	3	2067	junction_3	100.850824929144	NA	NA	NA	FALSE	0	NA	NA	A	non_coding	NA	NA	NA	NA	NA	NA	NA	15	CTAATTTTTTTTTTTTTGAG	-15	True	NA	NA	False	NA	NA	NA	58433848	58427629	Fake_Experiment_ID
G1188.1	chr3	+	1537	3	FSM	ENSG00000168301.13	ENST00000404589.8	1555	3	18	0	-5	0	multi-exon	FALSE	canonical	3	88	junction_1	21	NA	NA	NA	FALSE	0	NA	NA	A	non_coding	NA	NA	NA	NA	NA	NA	NA	25	TTAAGTTTGTATTTATTGAT	0	True	NA	NA	False	NA	NA	NA	58492113	58502356	Fake_Experiment_ID
G1189.1	chr3	+	802	6	FSM	ENSG00000114405.11	ENST00000462069.6	3369	6	0	2567	0	0	multi-exon	FALSE	canonical	3	140	junction_1	21.8265892892133	NA	NA	NA	FALSE	0	NA	NA	A	non_coding	NA	NA	NA	NA	NA	NA	NA	15	TTATTGTCAGTGTTGTGAGT	14	True	NA	NA	False	NA	NA	NA	62319021	62333646	Fake_Experiment_ID
G119.1	chr1	-	694	4	FSM	ENSG00000121769.8	ENST00000373713.7	1097	4	0	403	0	57	multi-exon	FALSE	canonical	3	254	junction_2	16.2138486760204	NA	NA	NA	FALSE	0	NA	NA	A	non_coding	NA	NA	NA	NA	NA	NA	NA	5	CCCAGTTGCCTTTTTGCCTT	-1	True	NA	NA	False	NA	NA	NA	31373076	31365655	Fake_Experiment_ID
G1190.1	chr3	-	892	8	FSM	ENSG00000163634.12	ENST00000295899.10	892	8	0	0	0	0	multi-exon	FALSE	canonical	3	443	junction_7	67.8061462508212	NA	NA	NA	FALSE	0	NA	NA	A	non_coding	NA	NA	NA	NA	NA	NA	NA	25	TATGTTTGTGCTCATTAATA	30	True	NA	NA	False	NA	NA	NA	63863805	63833869	Fake_Experiment_ID
G1191.1	chr3	-	1489	9	FSM	ENSG00000163636.11	ENST00000492933.5	1495	9	6	0	6	0	multi-exon	FALSE	canonical	3	62	junction_7	506.526899581848	NA	NA	NA	FALSE	0	NA	NA	A	non_coding	NA	NA	NA	NA	NA	NA	NA	10	TTTCCATTTATTTTTTTCTT	1	True	NA	NA	False	NA	NA	NA	64023466	64010554	Fake_Experiment_ID
G1192.1	chr3	+	1209	10	FSM	ENSG00000144741.18	ENST00000354883.11	2035	10	6	820	-5	21	multi-exon	FALSE	canonical	3	142	junction_1	63.9670053838522	NA	NA	NA	FALSE	0	NA	NA	A	non_coding	NA	NA	NA	NA	NA	NA	NA	15	TTTGATCTGTATCTGATCTT	5	True	NA	NA	False	NA	NA	NA	66221006	66378103	Fake_Experiment_ID
G1193.1	chr3	+	4647	4	FSM	ENSG00000163376.11	ENST00000417314.2	4680	4	33	0	33	0	multi-exon	FALSE	canonical	3	39	junction_1	7.48331477354788	NA	NA	NA	FALSE	0	NA	NA	A	non_coding	NA	NA	NA	NA	NA	NA	NA	25	CTTCCAGTGTTGCAAAGTGA	23	False	NA	NA	False	NA	NA	NA	66998339	67011210	Fake_Experiment_ID
G1194.1	chr3	-	4450	18	FSM	ENSG00000163378.14	ENST00000383701.8	4443	18	-2	-5	-2	-3	multi-exon	FALSE	canonical	3	73	junction_16	11.5396113347801	NA	NA	NA	FALSE	0	NA	NA	A	non_coding	NA	NA	NA	NA	NA	NA	NA	25	GAACCATTTTTAAGGTTTTC	-15	True	NA	NA	False	NA	NA	NA	69013686	68975219	Fake_Experiment_ID
G1195.1	chr3	-	2160	18	FSM	ENSG00000144744.17	ENST00000361055.9	2111	18	-49	0	-6	0	multi-exon	FALSE	canonical	3	733	junction_17	79.3147991880596	NA	NA	NA	FALSE	0	NA	NA	A	non_coding	NA	NA	NA	NA	NA	NA	NA	15	CTTCTTTCACTGAAGTTTTT	NA	False	NA	NA	False	NA	NA	NA	69080414	69054729	Fake_Experiment_ID
G1196.1	chr3	+	1357	3	FSM	ENSG00000144746.7	ENST00000273258.4	2134	3	84	693	0	-665	multi-exon	FALSE	canonical	3	498	junction_2	49.5	NA	NA	NA	FALSE	0	NA	NA	A	non_coding	NA	NA	NA	NA	NA	NA	NA	15	TTTACCTTGCACATTTTTTG	9	True	NA	NA	False	NA	NA	NA	69085020	69105399	Fake_Experiment_ID
G1197.1	chr3	-	2834	11	FSM	ENSG00000144736.14	ENST00000325599.13	2846	11	12	0	12	0	multi-exon	FALSE	canonical	2	145	junction_6	14.2481577756565	NA	NA	NA	FALSE	0	NA	NA	A	non_coding	NA	NA	NA	NA	NA	NA	NA	15	GTCTTCATGTGGACGTATGC	3	True	NA	NA	False	NA	NA	NA	72848433	72749276	Fake_Experiment_ID
G1198.1	chr3	-	4554	4	FSM	ENSG00000206538.9	ENST00000398399.7	10438	4	363	5521	-84	-5521	multi-exon	FALSE	canonical	3	14	junction_3	5.31245915016974	NA	NA	NA	FALSE	0	NA	NA	A	non_coding	NA	NA	NA	NA	NA	NA	NA	30	ACTGACATGAAAGTTGCCTT	522	False	NA	NA	False	NA	NA	NA	86990786	86943493	Fake_Experiment_ID
G1199.1	chr3	+	1238	6	FSM	ENSG00000083937.10	ENST00000263780.9	2590	6	18	1334	0	-2	multi-exon	FALSE	canonical	3	325	junction_1	26.081411004775	NA	NA	NA	FALSE	0	NA	NA	A	non_coding	NA	NA	NA	NA	NA	NA	NA	5	TATCTGTTGCTTGTCTTTTG	26	True	NA	NA	False	NA	NA	NA	87227326	87254222	Fake_Experiment_ID
G12.1	chr1	+	2727	7	FSM	ENSG00000157870.17	ENST00000419916.8	2747	7	21	-1	0	0	multi-exon	FALSE	canonical	3	161	junction_5	87.3296754959173	NA	NA	NA	FALSE	0	NA	NA	A	non_coding	NA	NA	NA	NA	NA	NA	NA	0	TTTTTGTGCTTTCTTCTTTT	-10	True	NA	NA	False	NA	NA	NA	2586797	2591469	Fake_Experiment_ID
G120.1	chr1	+	1870	10	FSM	ENSG00000168528.12	ENST00000373709.8	1900	10	30	0	30	0	multi-exon	FALSE	canonical	3	150	junction_1	19.274495397792	NA	NA	NA	FALSE	0	NA	NA	A	non_coding	NA	NA	NA	NA	NA	NA	NA	5	TGTTCTGTGCCCCTCACCCT	23	True	NA	NA	False	NA	NA	NA	31413242	31434678	Fake_Experiment_ID
G1200.1	chr3	-	4457	4	FSM	ENSG00000163320.12	ENST00000482016.6	4548	4	29	62	29	0	multi-exon	FALSE	canonical	3	83	junction_2	367.314881569236	NA	NA	NA	FALSE	0	NA	NA	A	non_coding	NA	NA	NA	NA	NA	NA	NA	30	GATTTTGAAAGCACATTTTG	5	True	NA	NA	False	NA	NA	NA	88058976	88052011	Fake_Experiment_ID
G1201.1	chr3	+	2405	3	FSM	ENSG00000179021.10	ENST00000318887.8	2414	3	9	0	9	0	multi-exon	FALSE	canonical	3	100	junction_2	14	NA	NA	NA	FALSE	0	NA	NA	A	non_coding	NA	NA	NA	NA	NA	NA	NA	30	GAATAGTGTATCGTTCAGAT	-9	True	NA	NA	False	NA	NA	NA	88149967	88157965	Fake_Experiment_ID
G1202.1	chr3	+	3575	10	FSM	ENSG00000169379.17	ENST00000394222.8	3971	10	-3	399	0	0	multi-exon	FALSE	canonical	3	14	junction_2	9.94428926011753	NA	NA	NA	FALSE	0	NA	NA	A	non_coding	NA	NA	NA	NA	NA	NA	NA	15	TATTCTGTTTCTCTTTTCAA	-11	True	NA	NA	False	NA	NA	NA	93980151	94055279	Fake_Experiment_ID
G1203.1	chr3	+	1386	6	FSM	ENSG00000178694.10	ENST00000314622.9	6431	6	0	5045	0	-5045	multi-exon	FALSE	canonical	3	44	junction_1	4.92341345003647	NA	NA	NA	FALSE	0	NA	NA	A	non_coding	NA	NA	NA	NA	NA	NA	NA	20	TAACGTGTTTAGTTCTGTAT	38	True	NA	NA	False	NA	NA	NA	94063060	94126787	Fake_Experiment_ID
G1204.1	chr3	+	1505	8	FSM	ENSG00000113966.10	ENST00000463745.6	3988	8	-217	2700	8	-6	multi-exon	FALSE	canonical	3	37	junction_6	10.0914188642568	NA	NA	NA	FALSE	0	NA	NA	A	non_coding	NA	NA	NA	NA	NA	NA	NA	15	TGTGCCAACTAGTGCGCTTT	-10	True	NA	NA	False	NA	NA	NA	97764540	97798529	Fake_Experiment_ID
G1205.1	chr3	-	2437	10	FSM	ENSG00000170854.18	ENST00000394198.7	4854	10	-15	2432	11	156	multi-exon	FALSE	canonical	3	63	junction_4	14.1578403877302	NA	NA	NA	FALSE	0	NA	NA	A	non_coding	NA	NA	NA	NA	NA	NA	NA	30	GTGAAAAACTGAGGTTTCTG	-17	True	NA	NA	False	NA	NA	NA	97972446	97944249	Fake_Experiment_ID
G1206.1	chr3	-	2044	6	FSM	ENSG00000080822.17	ENST00000394180.6	2228	6	181	3	2	0	multi-exon	FALSE	canonical	3	28	junction_5	371.396068907575	NA	NA	NA	FALSE	0	NA	NA	A	non_coding	NA	NA	NA	NA	NA	NA	NA	30	CTCAATTGTATATAGAGTGT	6	True	NA	NA	False	NA	NA	NA	98522885	98515482	Fake_Experiment_ID
G1207.1	chr3	+	3710	19	FSM	ENSG00000036054.13	ENST00000394144.9	3697	19	0	-13	0	0	multi-exon	FALSE	canonical	3	28	junction_14	103.990384170845	NA	NA	NA	FALSE	0	NA	NA	A	non_coding	NA	NA	NA	NA	NA	NA	NA	10	GACACTGTCTCTCTCTTTCT	-14	True	NA	NA	False	NA	NA	NA	100260991	100325251	Fake_Experiment_ID
G1208.1	chr3	+	961	10	FSM	ENSG00000114021.12	ENST00000394140.9	7233	10	0	6272	0	12	multi-exon	FALSE	canonical	3	279	junction_5	34.3547218527562	NA	NA	NA	FALSE	0	NA	NA	A	non_coding	NA	NA	NA	NA	NA	NA	NA	5	TTCGGCCTTGTCCTTCCTAG	24	True	NA	NA	False	NA	NA	NA	100334756	100355363	Fake_Experiment_ID
G1209.1	chr3	+	1736	7	NIC	ENSG00000181458.10	novel	1910	8	NA	NA	-13	9	combination_of_known_splicesites	FALSE	canonical	3	76	junction_2	64.0381830542442	NA	NA	NA	FALSE	0	NA	NA	A	non_coding	NA	NA	NA	NA	NA	NA	NA	10	TCTTTGTTTTTGTTATTTAG	-7	True	NA	NA	False	NA	NA	NA	100492605	100577453	Fake_Experiment_ID
G1210.1	chr3	+	1750	8	FSM	ENSG00000114354.15	ENST00000490574.6	1816	8	66	0	-1	0	multi-exon	FALSE	canonical	3	228	junction_1	181.100152694918	NA	NA	NA	FALSE	0	NA	NA	A	non_coding	NA	NA	NA	NA	NA	NA	NA	25	TTAGTGGTCTTGAAATTTTA	4	True	NA	NA	False	NA	NA	NA	100709360	100748964	Fake_Experiment_ID
G1211.1	chr3	+	1595	2	FSM	ENSG00000174173.7	ENST00000309922.7	1813	2	17	201	17	-201	multi-exon	FALSE	canonical	3	686	junction_1	0	NA	NA	NA	FALSE	0	NA	NA	A	non_coding	NA	NA	NA	NA	NA	NA	NA	40	GATTGTTGAACAGAATAATC	13	True	NA	NA	False	NA	NA	NA	101561884	101566245	Fake_Experiment_ID
G1212.1	chr3	+	2231	5	FSM	ENSG00000081154.12	ENST00000265260.8	2285	5	24	30	1	-2	multi-exon	FALSE	canonical	3	2047	junction_1	204.023282985055	NA	NA	NA	FALSE	0	NA	NA	C	non_coding	NA	NA	NA	NA	NA	NA	NA	25	AATAGTGTTTTTATTTTCTA	15	True	NA	NA	False	NA	NA	NA	101574203	101594435	Fake_Experiment_ID
G1212.2	chr3	+	2156	4	NIC	ENSG00000081154.12	novel	2285	5	NA	NA	1	-2	combination_of_known_splicesites	FALSE	canonical	3	148	junction_2	1019.50652550906	NA	NA	NA	FALSE	0	NA	NA	C	non_coding	NA	NA	NA	NA	NA	NA	NA	25	AATAGTGTTTTTATTTTCTA	15	True	NA	NA	False	NA	NA	NA	101574203	101594435	Fake_Experiment_ID
G1213.1	chr3	-	560	6	FSM	ENSG00000114391.13	ENST00000394077.8	560	6	0	0	0	0	multi-exon	FALSE	canonical	3	6787	junction_5	651.203685493256	NA	NA	NA	FALSE	0	NA	NA	A	non_coding	NA	NA	NA	NA	NA	NA	NA	5	GGTTGTGCTGGATTTTTTTT	-6	True	NA	NA	False	NA	NA	NA	101686718	101681090	Fake_Experiment_ID
G1214.1	chr3	+	3863	8	NIC	ENSG00000144815.16	novel	8074	8	NA	NA	-9	117	intron_retention	TRUE	canonical	3	18	junction_1	31.7554430494255	NA	NA	NA	FALSE	0	NA	NA	A	non_coding	NA	NA	NA	NA	NA	NA	NA	0	TTTGTTTGTTTGTTTGTTTT	-8	True	NA	NA	False	NA	NA	NA	101779236	101822942	Fake_Experiment_ID
G1215.1	chr3	-	3771	19	NIC	ENSG00000114423.23	novel	3669	20	NA	NA	0	0	combination_of_known_junctions	FALSE	canonical	3	24	junction_18	14.9720933822533	NA	NA	NA	FALSE	0	NA	NA	A	non_coding	NA	NA	NA	NA	NA	NA	NA	20	CATAGAGGAGCTTCCCTTTT	-21	True	NA	NA	False	NA	NA	NA	105869018	105658268	Fake_Experiment_ID
G1216.1	chr3	+	5370	17	FSM	ENSG00000114439.19	ENST00000415149.6	8930	17	24	3536	-1	1446	multi-exon	FALSE	canonical	2	34	junction_10	8.72854512504805	NA	NA	NA	FALSE	0	NA	NA	A	non_coding	NA	NA	NA	NA	NA	NA	NA	10	TCAGTGGCTTTTCCCTTAGG	-12	True	NA	NA	False	NA	NA	NA	107522959	107807788	Fake_Experiment_ID
G1217.2	chr3	-	1229	11	FSM	ENSG00000196776.17	ENST00000361309.6	5292	11	75	3988	69	0	multi-exon	FALSE	canonical	3	105	junction_3	27.3256289955053	NA	NA	NA	FALSE	0	NA	NA	A	non_coding	NA	NA	NA	NA	NA	NA	NA	20	TGTTGTTTGCCCAATTGAGA	6466	False	NA	NA	False	NA	NA	NA	108090956	108047078	Fake_Experiment_ID
G1218.1	chr3	-	1608	11	FSM	ENSG00000114446.5	ENST00000264538.4	3057	11	-7	1456	4	-1456	multi-exon	FALSE	canonical	3	278	junction_7	30.5843097028525	NA	NA	NA	FALSE	0	NA	NA	A	non_coding	NA	NA	NA	NA	NA	NA	NA	35	GAAGCTTTCACTAATCATTA	-9	True	NA	NA	False	NA	NA	NA	108222431	108162267	Fake_Experiment_ID
G1219.1	chr3	-	2914	21	FSM	ENSG00000163507.14	ENST00000295746.13	4066	21	-5	1157	-5	46	multi-exon	TRUE	canonical	3	34	junction_7	10.5417028984885	NA	NA	NA	FALSE	0	NA	NA	A	non_coding	NA	NA	NA	NA	NA	NA	NA	15	GACCCTGATCTGTTGCATGT	-12	True	NA	NA	False	NA	NA	NA	108589443	108551020	Fake_Experiment_ID
G122.1	chr1	+	1795	9	FSM	ENSG00000121775.18	ENST00000336294.10	1778	9	-14	-3	-10	0	multi-exon	FALSE	canonical	3	22	junction_3	40.5670740872447	NA	NA	NA	FALSE	0	NA	NA	A	non_coding	NA	NA	NA	NA	NA	NA	NA	0	GCCTGTGTCCTGTGGTTCTT	-41	True	NA	NA	False	NA	NA	NA	32072924	32102866	Fake_Experiment_ID
G1220.1	chr3	+	4590	33	FSM	ENSG00000198919.13	ENST00000361582.8	5304	33	0	714	0	94	multi-exon	FALSE	canonical	3	111	junction_13	24.3688293471394	NA	NA	NA	FALSE	0	NA	NA	A	non_coding	NA	NA	NA	NA	NA	NA	NA	15	TTTTGCCTCCATATTTCAGT	-3	True	NA	NA	False	NA	NA	NA	108589721	108694126	Fake_Experiment_ID
G1221.1	chr3	-	1380	9	FSM	ENSG00000163530.4	ENST00000478945.1	1383	9	3	0	3	0	multi-exon	FALSE	canonical	3	45	junction_8	18.3094067353369	NA	NA	NA	FALSE	0	NA	NA	A	non_coding	NA	NA	NA	NA	NA	NA	NA	25	TTCATTCAGTGTGTGTTAAA	-5	True	NA	NA	False	NA	NA	NA	109316514	109293787	Fake_Experiment_ID
G1222.2	chr3	-	2558	7	FSM	ENSG00000121570.12	ENST00000335658.6	2817	7	45	214	-5	-214	multi-exon	FALSE	canonical	3	3899	junction_3	559.07823443792	NA	NA	NA	FALSE	0	NA	NA	A	non_coding	NA	NA	NA	NA	NA	NA	NA	15	TACTATGTGTATTGTTCCTT	-15	True	NA	NA	False	NA	NA	NA	109337527	109326354	Fake_Experiment_ID
G1223.1	chr3	-	1492	3	NNC	ENSG00000242242.6	novel	1415	4	NA	NA	-76360	0	at_least_one_novel_splicesite	FALSE	canonical	3	84	junction_2	0.5	NA	NA	NA	TRUE	0	NA	NA	A	non_coding	NA	NA	NA	NA	NA	NA	NA	20	GAGGCTTTGAACTTTTACTC	0	True	NA	NA	False	NA	NA	NA	110969836	110892139	Fake_Experiment_ID
G1224.1	chr3	+	2833	6	FSM	ENSG00000177707.11	ENST00000485303.6	5197	6	186	2178	-18	1392	multi-exon	FALSE	canonical	3	82	junction_5	12.5123938556936	NA	NA	NA	FALSE	0	NA	NA	A	non_coding	NA	NA	NA	NA	NA	NA	NA	0	GGTTTTTTGTTTTTGTTTTT	127	False	NA	NA	False	NA	NA	NA	111072001	111135382	Fake_Experiment_ID
G1225.1	chr3	+	2584	5	FSM	ENSG00000144827.9	ENST00000273359.8	2604	5	20	0	-6	0	multi-exon	FALSE	canonical	3	203	junction_4	16.4525833837729	NA	NA	NA	FALSE	0	NA	NA	A	non_coding	NA	NA	NA	NA	NA	NA	NA	15	TGTGGAGTCTTATGAGTCTT	17	True	NA	NA	False	NA	NA	NA	111979045	111993368	Fake_Experiment_ID
G1226.1	chr3	+	2232	6	FSM	ENSG00000114529.13	ENST00000264848.10	2237	6	0	5	0	-5	multi-exon	FALSE	canonical	3	63	junction_4	6.52380257212004	NA	NA	NA	FALSE	0	NA	NA	A	non_coding	NA	NA	NA	NA	NA	NA	NA	10	TCTGTGTTGTTGCATTCCCA	0	True	NA	NA	False	NA	NA	NA	112086388	112118205	Fake_Experiment_ID
G1227.1	chr3	+	2128	6	FSM	ENSG00000091972.18	ENST00000315711.12	2129	6	0	1	0	-1	multi-exon	FALSE	canonical	3	144	junction_1	82.8854631404084	NA	NA	NA	FALSE	0	NA	NA	A	non_coding	NA	NA	NA	NA	NA	NA	NA	25	ATATTTGGCTTATGATATTC	-16	True	NA	NA	False	NA	NA	NA	112333155	112362811	Fake_Experiment_ID
G1228.1	chr3	-	1305	12	FSM	ENSG00000144848.11	ENST00000283290.10	1568	12	263	0	-47	0	multi-exon	FALSE	canonical	3	595	junction_9	44.5586251401473	NA	NA	NA	FALSE	0	NA	NA	A	non_coding	NA	NA	NA	NA	NA	NA	NA	10	GTTTTTCTTGTGTCTTATTA	1478	False	NA	NA	False	NA	NA	NA	112561699	112532509	Fake_Experiment_ID
G1229.1	chr3	+	2940	7	FSM	ENSG00000138459.9	ENST00000492406.6	4366	7	3	1423	3	0	multi-exon	FALSE	canonical	3	195	junction_3	31.4240707455642	NA	NA	NA	FALSE	0	NA	NA	A	non_coding	NA	NA	NA	NA	NA	NA	NA	5	TGTCTTGTGTTGCCACTCTG	5	True	NA	NA	False	NA	NA	NA	112562047	112584156	Fake_Experiment_ID
G1230.1	chr3	+	1316	6	FSM	ENSG00000163607.17	ENST00000383678.8	1921	6	10	595	3	1	multi-exon	FALSE	canonical	3	97	junction_2	13.8910042833483	NA	NA	NA	FALSE	0	NA	NA	A	non_coding	NA	NA	NA	NA	NA	NA	NA	10	TTTTTTTGAGTCCTTATTTG	13	True	NA	NA	False	NA	NA	NA	112990993	113001374	Fake_Experiment_ID
G1231.1	chr3	-	2399	9	FSM	ENSG00000163608.15	ENST00000314400.10	4820	9	-52	2473	-2	0	multi-exon	TRUE	canonical	3	76	junction_7	17.066048165876	NA	NA	NA	FALSE	0	NA	NA	A	non_coding	NA	NA	NA	NA	NA	NA	NA	20	CGTTTTAATTTTATTTATTT	-3	False	NA	NA	False	NA	NA	NA	113019723	113004916	Fake_Experiment_ID
G1232.1	chr3	-	3482	18	FSM	ENSG00000163611.11	ENST00000295872.8	5417	18	17	1918	17	618	multi-exon	FALSE	canonical	3	36	junction_17	18.832902078332	NA	NA	NA	FALSE	0	NA	NA	A	non_coding	NA	NA	NA	NA	NA	NA	NA	30	TGCCTAAATGTGGTAACATT	32	False	NA	NA	False	NA	NA	NA	113515139	113444635	Fake_Experiment_ID
G1233.1	chr3	-	3523	5	FSM	ENSG00000121579.13	ENST00000240922.8	6112	5	54	2535	-1	1	multi-exon	FALSE	canonical	3	1031	junction_4	192.003255180739	NA	NA	NA	FALSE	0	NA	NA	A	non_coding	NA	NA	NA	NA	NA	NA	NA	25	GTGATCTGTGATATCTGTAA	-1	True	NA	NA	False	NA	NA	NA	113746195	113718992	Fake_Experiment_ID
G1234.1	chr3	+	4554	15	FSM	ENSG00000114573.10	ENST00000273398.8	4575	15	23	-2	8	2	multi-exon	FALSE	canonical	3	215	junction_12	21.4875379165293	NA	NA	NA	FALSE	0	NA	NA	A	non_coding	NA	NA	NA	NA	NA	NA	NA	0	TTTTTTTCTTTTTCTCTTTT	7	True	NA	NA	False	NA	NA	NA	113747057	113812058	Fake_Experiment_ID
G1235.1	chr3	+	1294	3	FSM	ENSG00000172020.13	ENST00000305124.11	1498	3	145	59	145	-59	multi-exon	FALSE	canonical	3	228	junction_2	15	NA	NA	NA	FALSE	0	NA	NA	A	non_coding	NA	NA	NA	NA	NA	NA	NA	10	CTTGCGGCTCTAAGGCTCCT	-1	True	NA	NA	False	NA	NA	NA	115623654	115721424	Fake_Experiment_ID
G1236.1	chr3	-	2389	9	FSM	ENSG00000121578.13	ENST00000359213.7	2385	9	-4	0	-4	0	multi-exon	TRUE	canonical	3	21	junction_7	53.0988170772193	NA	NA	NA	FALSE	0	NA	NA	A	non_coding	NA	NA	NA	NA	NA	NA	NA	5	TTTGAGTGTTCCTTCGTGTT	NA	False	NA	NA	False	NA	NA	NA	119240950	119211741	Fake_Experiment_ID
G1237.1	chr3	-	2079	9	FSM	ENSG00000176142.13	ENST00000319172.10	4853	9	-9	2783	-8	-2232	multi-exon	FALSE	canonical	2	132	junction_1	22.470814404467	NA	NA	NA	FALSE	0	NA	NA	A	non_coding	NA	NA	NA	NA	NA	NA	NA	25	TGGCTCTGGAATAACTCATT	4	True	NA	NA	False	NA	NA	NA	119463624	119431731	Fake_Experiment_ID
G1238.1	chr3	+	3484	11	FSM	ENSG00000163389.12	ENST00000295588.9	3508	11	24	0	3	0	multi-exon	FALSE	canonical	3	126	junction_8	12.4358353157317	NA	NA	NA	FALSE	0	NA	NA	A	non_coding	NA	NA	NA	NA	NA	NA	NA	20	TAATGCTTTGTCTTTATTTA	2	True	NA	NA	False	NA	NA	NA	119468986	119494708	Fake_Experiment_ID
G1239.1	chr3	+	1342	7	FSM	ENSG00000113845.10	ENST00000494664.6	2379	7	13	1024	-7	0	multi-exon	FALSE	canonical	3	440	junction_1	55.8074566901433	NA	NA	NA	FALSE	0	NA	NA	A	non_coding	NA	NA	NA	NA	NA	NA	NA	25	GTTGAATTTTACAGTTCGTA	8	True	NA	NA	False	NA	NA	NA	119498559	119524066	Fake_Experiment_ID
G124.1	chr1	+	831	6	FSM	ENSG00000160050.16	ENST00000373602.10	880	6	49	0	0	0	multi-exon	FALSE	canonical	3	383	junction_3	13.5440023626696	NA	NA	NA	FALSE	0	NA	NA	A	non_coding	NA	NA	NA	NA	NA	NA	NA	0	GCGGCTCCGTGTCCTGCTTC	13	True	NA	NA	False	NA	NA	NA	32200643	32205387	Fake_Experiment_ID
G1240.1	chr3	-	1813	11	FSM	ENSG00000082701.17	ENST00000264235.13	7743	11	565	5365	9	0	multi-exon	FALSE	canonical	3	109	junction_6	9.16515138991168	NA	NA	NA	FALSE	0	NA	NA	A	non_coding	NA	NA	NA	NA	NA	NA	NA	10	TCCTGTTCATTTTAGTGTTC	1825	False	NA	NA	False	NA	NA	NA	120093882	119826685	Fake_Experiment_ID
G1241.1	chr3	-	3702	11	FSM	ENSG00000163430.12	ENST00000295633.8	5682	11	-6	1986	-5	1944	multi-exon	FALSE	canonical	3	942	junction_5	89.6937010051431	NA	NA	NA	FALSE	0	NA	NA	A	non_coding	NA	NA	NA	NA	NA	NA	NA	5	TGGTTTTATTGGTTTCCTTT	-6	True	NA	NA	False	NA	NA	NA	120450998	120394278	Fake_Experiment_ID
G1242.1	chr3	+	472	3	FSM	ENSG00000065518.8	ENST00000184266.3	651	3	0	179	0	0	multi-exon	FALSE	canonical	3	4242	junction_1	210.5	NA	NA	NA	FALSE	0	NA	NA	A	non_coding	NA	NA	NA	NA	NA	NA	NA	15	GTAGTAGTTTCTCTTTCTTA	1	True	NA	NA	False	NA	NA	NA	120596335	120602328	Fake_Experiment_ID
G1243.1	chr3	-	1014	8	FSM	ENSG00000144840.10	ENST00000273375.8	5605	8	-3	4594	1	15	multi-exon	FALSE	canonical	3	141	junction_2	11.0822527732683	NA	NA	NA	FALSE	0	NA	NA	A	non_coding	NA	NA	NA	NA	NA	NA	NA	35	CTGCAGAGAAAATTTACTCT	-3	True	NA	NA	False	NA	NA	NA	120742519	120689531	Fake_Experiment_ID
G1244.1	chr3	+	3000	5	FSM	ENSG00000153767.10	ENST00000283875.6	3000	5	0	0	0	0	multi-exon	FALSE	canonical	3	239	junction_2	28.9352725924606	NA	NA	NA	FALSE	0	NA	NA	A	non_coding	NA	NA	NA	NA	NA	NA	NA	25	CTGAAGTTTGTTCATTTTAA	4	True	NA	NA	False	NA	NA	NA	120742743	120783069	Fake_Experiment_ID
G1245.1	chr3	-	2587	15	FSM	ENSG00000173226.17	ENST00000310864.11	2577	15	-13	3	6	-3	multi-exon	FALSE	canonical	3	188	junction_11	17.4595742987588	NA	NA	NA	FALSE	0	NA	NA	A	non_coding	NA	NA	NA	NA	NA	NA	NA	15	TAATGTACTGTTTCCCTTTT	-41	True	NA	NA	False	NA	NA	NA	121835073	121769763	Fake_Experiment_ID
G1246.1	chr3	+	997	6	FSM	ENSG00000145088.9	ENST00000273668.7	998	6	0	1	0	-1	multi-exon	FALSE	canonical	3	82	junction_3	9.98799279134702	NA	NA	NA	FALSE	0	NA	NA	A	non_coding	NA	NA	NA	NA	NA	NA	NA	20	AGTTGATGTTATGTATTTGT	-13	True	NA	NA	False	NA	NA	NA	121835208	121886525	Fake_Experiment_ID
G1247.1	chr3	-	740	5	FSM	ENSG00000160124.9	ENST00000291458.9	720	5	-20	0	-20	0	multi-exon	FALSE	canonical	3	486	junction_1	54.207932998778	NA	NA	NA	FALSE	0	NA	NA	A	non_coding	NA	NA	NA	NA	NA	NA	NA	20	CATATTTATTTGATTGTTTT	-15	True	NA	NA	False	NA	NA	NA	122383251	122359590	Fake_Experiment_ID
G1248.2	chr3	+	672	5	FSM	ENSG00000114023.15	ENST00000477892.5	3052	5	48	2332	32	85	multi-exon	FALSE	canonical	3	2467	junction_2	27.1327753832887	NA	NA	NA	FALSE	0	NA	NA	A	non_coding	NA	NA	NA	NA	NA	NA	NA	10	CTGTGTTTTATTGTTTTGAT	25	True	NA	NA	False	NA	NA	NA	122384229	122410002	Fake_Experiment_ID
G1249.1	chr3	-	3112	14	FSM	ENSG00000114030.13	ENST00000344337.11	6888	14	0	3776	0	2	multi-exon	FALSE	canonical	3	278	junction_4	18.4076135521797	NA	NA	NA	FALSE	0	NA	NA	A	non_coding	NA	NA	NA	NA	NA	NA	NA	25	TGATGACTGCAATCTGTACC	-26	True	NA	NA	False	NA	NA	NA	122514939	122425677	Fake_Experiment_ID
G125.2	chr1	+	2015	5	FSM	ENSG00000160051.12	ENST00000291358.11	2012	5	-3	0	-3	0	multi-exon	FALSE	canonical	3	26	junction_4	4.96865172858795	NA	NA	NA	FALSE	0	NA	NA	A	non_coding	NA	NA	NA	NA	NA	NA	NA	5	TTCTGAGTCTGGCTGCTTTC	9	True	NA	NA	False	NA	NA	NA	32205667	32208682	Fake_Experiment_ID
G1250.1	chr3	-	1919	8	FSM	ENSG00000169087.11	ENST00000306103.3	1964	8	41	4	-31	0	multi-exon	FALSE	canonical	3	50	junction_3	4.91146098219174	NA	NA	NA	FALSE	0	NA	NA	A	non_coding	NA	NA	NA	NA	NA	NA	NA	20	CACGGCCATGCCATTCATTT	17	True	NA	NA	False	NA	NA	NA	122793790	122740002	Fake_Experiment_ID
G1251.1	chr3	+	1773	17	FSM	ENSG00000065485.20	ENST00000316218.12	1844	17	75	-4	38	4	multi-exon	FALSE	canonical	3	173	junction_12	33.9875321809336	NA	NA	NA	FALSE	0	NA	NA	A	non_coding	NA	NA	NA	NA	NA	NA	NA	10	GTGGTATGGTTTATTTTCGT	-2	True	NA	NA	False	NA	NA	NA	123067099	123162108	Fake_Experiment_ID
G1252.1	chr3	+	1429	7	FSM	ENSG00000121542.12	ENST00000492595.6	3401	7	15	1957	-1	270	multi-exon	FALSE	canonical	3	77	junction_1	9.87280214641326	NA	NA	NA	FALSE	0	NA	NA	A	non_coding	NA	NA	NA	NA	NA	NA	NA	25	TTATTTGCACACTTATGGTA	14	True	NA	NA	False	NA	NA	NA	123201957	123272179	Fake_Experiment_ID
G1253.1	chr3	-	4185	17	ISM	ENSG00000065534.19	ENST00000464489.5	5901	33	183495	-1018	644	329	3prime_fragment	FALSE	canonical	3	17	junction_13	5.83597410463755	NA	NA	NA	FALSE	0	NA	NA	A	non_coding	NA	NA	NA	NA	NA	NA	NA	35	TAAATATATTCTTAGACCTG	3	True	NA	NA	False	NA	NA	NA	123700813	123613010	Fake_Experiment_ID
G1254.2	chr3	-	3823	13	FSM	ENSG00000175455.16	ENST00000409697.8	4131	13	1	307	1	-2	multi-exon	FALSE	canonical	3	92	junction_9	50.4306454450069	NA	NA	NA	FALSE	0	NA	NA	A	non_coding	NA	NA	NA	NA	NA	NA	NA	25	CTAATCCCAGAACCTCCTCG	4	True	NA	NA	False	NA	NA	NA	123961228	123913728	Fake_Experiment_ID
G1255.1	chr3	+	1672	6	FSM	ENSG00000114491.14	ENST00000232607.7	6652	6	1	4979	1	224	multi-exon	FALSE	canonical	3	379	junction_1	22.3660456943108	NA	NA	NA	FALSE	0	NA	NA	A	non_coding	NA	NA	NA	NA	NA	NA	NA	10	GCTTGCTTTTTTTGAGACTG	5	True	NA	NA	False	NA	NA	NA	124730452	124744294	Fake_Experiment_ID
G1256.1	chr3	-	3057	15	FSM	ENSG00000082781.12	ENST00000296181.9	4440	15	363	1020	363	-20	multi-exon	FALSE	canonical	3	1430	junction_14	157.007360415013	NA	NA	NA	FALSE	0	NA	NA	C	non_coding	NA	NA	NA	NA	NA	NA	NA	20	GAATTTGTGTTTGTCTGATA	670	False	NA	NA	False	NA	NA	NA	124887002	124762967	Fake_Experiment_ID
G1256.2	chr3	-	2967	14	NIC	ENSG00000082781.12	novel	4440	15	NA	NA	363	-20	combination_of_known_junctions	FALSE	canonical	3	82	junction_7	445.975070282644	NA	NA	NA	FALSE	0	NA	NA	C	non_coding	NA	NA	NA	NA	NA	NA	NA	20	GAATTTGTGTTTGTCTGATA	670	False	NA	NA	False	NA	NA	NA	124887002	124762967	Fake_Experiment_ID
G1257.1	chr3	-	2981	14	FSM	ENSG00000221955.11	ENST00000469902.6	3485	14	-3	507	-3	-8	multi-exon	TRUE	canonical	3	28	junction_10	11.0067219913143	NA	NA	NA	FALSE	0	NA	NA	A	non_coding	NA	NA	NA	NA	NA	NA	NA	40	TATATAGAGTGAAAAGTCTC	-3	True	NA	NA	False	NA	NA	NA	125212751	125083150	Fake_Experiment_ID
G1258.1	chr3	-	4101	9	FSM	ENSG00000163848.20	ENST00000360647.9	9514	9	68	5345	-6	1045	multi-exon	FALSE	canonical	3	59	junction_6	7.54983443527075	NA	NA	NA	FALSE	0	NA	NA	A	non_coding	NA	NA	NA	NA	NA	NA	NA	20	TACCATGAATGTTTTTTTTT	62	False	NA	NA	False	NA	NA	NA	125375257	125231013	Fake_Experiment_ID
G1259.1	chr3	-	2438	14	FSM	ENSG00000114520.11	ENST00000251775.9	2512	14	74	0	53	0	multi-exon	FALSE	canonical	3	208	junction_10	24.0271050097162	NA	NA	NA	FALSE	0	NA	NA	A	non_coding	NA	NA	NA	NA	NA	NA	NA	20	TTTTCAGATGATTTTTGTTA	60	False	NA	NA	False	NA	NA	NA	125520128	125446649	Fake_Experiment_ID
G126.1	chr1	+	1426	11	FSM	ENSG00000084623.12	ENST00000677711.1	1700	11	279	-5	0	5	multi-exon	FALSE	canonical	3	1244	junction_1	168.711617857218	NA	NA	NA	FALSE	0	NA	NA	A	non_coding	NA	NA	NA	NA	NA	NA	NA	10	TGGTGTCTGTTTCATCATTT	3	True	NA	NA	False	NA	NA	NA	32222406	32231609	Fake_Experiment_ID
G1260.1	chr3	-	794	6	FSM	ENSG00000189366.10	ENST00000340333.7	805	6	14	-3	14	0	multi-exon	FALSE	canonical	3	42	junction_4	9.66229786334493	NA	NA	NA	FALSE	0	NA	NA	A	non_coding	NA	NA	NA	NA	NA	NA	NA	5	GCTGTGCTTGGCTCTGATTT	39	False	NA	NA	False	NA	NA	NA	125937025	125929271	Fake_Experiment_ID
G1261.1	chr3	+	965	8	NIC	ENSG00000159685.11	novel	1000	8	NA	NA	22	1	combination_of_known_junctions	FALSE	canonical	3	42	junction_4	154.975969170734	NA	NA	NA	FALSE	0	NA	NA	A	non_coding	NA	NA	NA	NA	NA	NA	NA	30	TCACTGGCAAACAGTCACTG	23	True	NA	NA	False	NA	NA	NA	126704264	126960407	Fake_Experiment_ID
G1262.1	chr3	+	3417	16	FSM	ENSG00000073111.14	ENST00000265056.12	3434	16	17	0	17	0	multi-exon	FALSE	canonical	3	691	junction_4	95.3430298099097	NA	NA	NA	FALSE	0	NA	NA	A	non_coding	NA	NA	NA	NA	NA	NA	NA	5	CGCTGGTATCTGTTGGCTTC	5	True	NA	NA	False	NA	NA	NA	127598427	127622436	Fake_Experiment_ID
G1263.1	chr3	+	1943	12	FSM	ENSG00000114626.18	ENST00000232744.13	1962	12	19	0	13	0	multi-exon	FALSE	canonical	3	23	junction_4	6.81999975764038	NA	NA	NA	FALSE	0	NA	NA	A	non_coding	NA	NA	NA	NA	NA	NA	NA	10	GCCTGTGTCCTGGGGTACAG	-2	True	NA	NA	False	NA	NA	NA	127672970	127680926	Fake_Experiment_ID
G1264.1	chr3	+	1845	12	FSM	ENSG00000058262.10	ENST00000243253.8	3568	12	-26	1749	-15	95	multi-exon	FALSE	canonical	3	911	junction_8	44.2395806475126	NA	NA	NA	FALSE	0	NA	NA	A	non_coding	NA	NA	NA	NA	NA	NA	NA	20	TAACTTTTGTTTTAACCTTT	-21	True	NA	NA	False	NA	NA	NA	128052410	128069934	Fake_Experiment_ID
G1265.1	chr3	-	1761	11	FSM	ENSG00000175792.12	ENST00000322623.10	1899	11	-12	150	-12	1	multi-exon	FALSE	canonical	3	880	junction_6	79.1927395662001	NA	NA	NA	FALSE	0	NA	NA	A	non_coding	NA	NA	NA	NA	NA	NA	NA	30	TTAGATGTACAGAGTCATTG	-21	True	NA	NA	False	NA	NA	NA	128123824	128080959	Fake_Experiment_ID
G1266.1	chr3	+	2201	7	FSM	ENSG00000132394.11	ENST00000254730.11	2205	7	2	2	2	2	multi-exon	FALSE	canonical	3	143	junction_4	22.4697327284703	NA	NA	NA	FALSE	0	NA	NA	C	non_coding	NA	NA	NA	NA	NA	NA	NA	5	TACTGGTGTCTCTCTCTCTG	21	True	NA	NA	False	NA	NA	NA	128153482	128408644	Fake_Experiment_ID
G1266.2	chr3	+	2036	6	NIC	ENSG00000132394.11	novel	2205	7	NA	NA	2	2	combination_of_known_junctions	FALSE	canonical	3	54	junction_3	56.1583475540369	NA	NA	NA	FALSE	0	NA	NA	C	non_coding	NA	NA	NA	NA	NA	NA	NA	5	TACTGGTGTCTCTCTCTCTG	21	True	NA	NA	False	NA	NA	NA	128153482	128408644	Fake_Experiment_ID
G1267.1	chr3	-	2287	10	FSM	ENSG00000163902.12	ENST00000296255.8	2284	10	-4	1	-1	-1	multi-exon	FALSE	canonical	3	1404	junction_5	64.4325659550786	NA	NA	NA	FALSE	0	NA	NA	A	non_coding	NA	NA	NA	NA	NA	NA	NA	15	TGTTTTTGGTCTGTTGAAGA	-5	True	NA	NA	False	NA	NA	NA	128650822	128619969	Fake_Experiment_ID
G1268.1	chr3	+	1484	6	FSM	ENSG00000075785.14	ENST00000265062.8	2185	6	-2	703	-2	-258	multi-exon	FALSE	canonical	3	1213	junction_5	82.2153270382111	NA	NA	NA	FALSE	0	NA	NA	A	non_coding	NA	NA	NA	NA	NA	NA	NA	25	GAAATTCTTGGATTATGTGT	4	True	NA	NA	False	NA	NA	NA	128726180	128814095	Fake_Experiment_ID
G1269.1	chr3	+	2411	18	FSM	ENSG00000177646.20	ENST00000308982.12	2445	18	23	11	0	1	multi-exon	FALSE	canonical	3	185	junction_1	20.8296767263909	NA	NA	NA	FALSE	0	NA	NA	A	non_coding	NA	NA	NA	NA	NA	NA	NA	10	GTGTACTGTTAGCCTTTGCT	13	True	NA	NA	False	NA	NA	NA	128879642	128913103	Fake_Experiment_ID
G127.2	chr1	+	2006	13	NIC	ENSG00000116478.12	novel	2118	14	NA	NA	21	2	combination_of_known_splicesites	TRUE	canonical	3	47	junction_6	308.141742276721	NA	NA	NA	FALSE	0	NA	NA	A	non_coding	NA	NA	NA	NA	NA	NA	NA	10	CTCCTGAGCTTGTTTCCTAT	14	True	NA	NA	False	NA	NA	NA	32292103	32333628	Fake_Experiment_ID
G1270.1	chr3	-	1373	3	FSM	ENSG00000172780.17	ENST00000315150.10	4478	3	186	2919	163	3	multi-exon	FALSE	canonical	3	135	junction_2	3	NA	NA	NA	FALSE	0	NA	NA	A	non_coding	NA	NA	NA	NA	NA	NA	NA	10	CTTTCTGTGTAGCTTCTCAT	4	True	NA	NA	False	NA	NA	NA	129121618	129090490	Fake_Experiment_ID
G1271.1	chr3	-	1862	11	FSM	ENSG00000240682.10	ENST00000393295.8	3612	11	-18	1768	-18	191	multi-exon	FALSE	canonical	3	147	junction_2	11.3318136235997	NA	NA	NA	FALSE	0	NA	NA	A	non_coding	NA	NA	NA	NA	NA	NA	NA	10	CCTCCATGTCTTCAGCTTGT	-18	True	NA	NA	False	NA	NA	NA	129161081	129129182	Fake_Experiment_ID
G1272.1	chr3	-	1636	5	FSM	ENSG00000169714.17	ENST00000422453.7	3295	5	2	1657	2	0	multi-exon	FALSE	canonical	3	3489	junction_3	1374.95443106308	NA	NA	NA	FALSE	0	NA	NA	A	non_coding	NA	NA	NA	NA	NA	NA	NA	15	GCTGACAGTTTGGACTTTTC	0	True	NA	NA	False	NA	NA	NA	129183894	129169483	Fake_Experiment_ID
G1273.1	chr3	+	3022	24	FSM	ENSG00000181789.14	ENST00000314797.10	3078	24	0	56	0	-54	multi-exon	TRUE	canonical	2	356	junction_5	67.4695758642129	NA	NA	NA	FALSE	0	NA	NA	A	non_coding	NA	NA	NA	NA	NA	NA	NA	35	TCTATCCCCCAAGAAACCAT	-23	True	NA	NA	False	NA	NA	NA	129249605	129277717	Fake_Experiment_ID
G1274.2	chr3	-	2064	8	FSM	ENSG00000129071.10	ENST00000429544.7	2394	8	11	319	0	0	multi-exon	FALSE	canonical	3	231	junction_5	30.9766205453107	NA	NA	NA	FALSE	0	NA	NA	A	non_coding	NA	NA	NA	NA	NA	NA	NA	25	TACGGCTTTTCCAATGATGA	13	True	NA	NA	False	NA	NA	NA	129439937	129431265	Fake_Experiment_ID
G1275.2	chr3	+	3768	29	FSM	ENSG00000163913.13	ENST00000347300.6	3841	29	90	-17	3	13	multi-exon	FALSE	canonical	3	49	junction_5	19.1154854951237	NA	NA	NA	FALSE	0	NA	NA	A	non_coding	NA	NA	NA	NA	NA	NA	NA	10	TGAAGTTTGTGTTTTGTGGG	-53	True	NA	NA	False	NA	NA	NA	129440214	129520368	Fake_Experiment_ID
G1276.1	chr3	+	3832	28	FSM	ENSG00000017260.20	ENST00000510168.6	4994	28	5	1157	5	651	multi-exon	FALSE	canonical	3	207	junction_1	84.9797038626701	NA	NA	NA	FALSE	0	NA	NA	A	non_coding	NA	NA	NA	NA	NA	NA	NA	25	GTAAGTGTAAATGGTTGCTT	6	True	NA	NA	False	NA	NA	NA	130894088	131001993	Fake_Experiment_ID
G1277.1	chr3	-	2661	6	NNC	ENSG00000034533.12	novel	2687	6	NA	NA	-6	-3	intron_retention	FALSE	canonical	3	25	junction_5	15.6025638918737	NA	NA	NA	FALSE	0	NA	NA	A	non_coding	NA	NA	NA	NA	NA	NA	NA	30	GAAGCTTCTGTATTTCTAAA	-18	True	NA	NA	False	NA	NA	NA	131026798	131013877	Fake_Experiment_ID
G1278.1	chr3	+	892	3	FSM	ENSG00000198585.12	ENST00000521288.2	6108	3	27	5189	16	202	multi-exon	FALSE	canonical	3	143	junction_1	14	NA	NA	NA	FALSE	0	NA	NA	A	non_coding	NA	NA	NA	NA	NA	NA	NA	20	CACAGCCTGACACCTTCCCC	17	True	NA	NA	False	NA	NA	NA	131381800	131383641	Fake_Experiment_ID
G1279.1	chr3	-	1677	10	FSM	ENSG00000114686.9	ENST00000264995.8	1708	10	31	0	2	0	multi-exon	FALSE	canonical	3	1120	junction_6	114.720056476732	NA	NA	NA	FALSE	0	NA	NA	A	non_coding	NA	NA	NA	NA	NA	NA	NA	10	GGTCCTGTTTACATTTTTGT	-4	True	NA	NA	False	NA	NA	NA	131502940	131462211	Fake_Experiment_ID
G128.1	chr1	-	1382	2	FSM	ENSG00000175130.7	ENST00000329421.8	1546	2	164	0	164	0	multi-exon	FALSE	canonical	3	12716	junction_1	0	NA	NA	NA	FALSE	0	NA	NA	A	non_coding	NA	NA	NA	NA	NA	NA	NA	15	GTGGTGCTTTAATGAGTGGT	3604	False	NA	NA	False	NA	NA	NA	32336069	32333838	Fake_Experiment_ID
G1280.1	chr3	-	3279	20	FSM	ENSG00000240303.8	ENST00000264990.11	3231	20	-48	0	-13	0	multi-exon	FALSE	canonical	3	98	junction_14	34.5101855774097	NA	NA	NA	FALSE	0	NA	NA	A	non_coding	NA	NA	NA	NA	NA	NA	NA	20	CAATTTTGTAATTTGTTTCT	-10	True	NA	NA	False	NA	NA	NA	132659857	132558140	Fake_Experiment_ID
G1281.1	chr3	+	1473	12	FSM	ENSG00000081307.15	ENST00000356232.10	4692	12	30	3189	-1	64	multi-exon	FALSE	canonical	3	424	junction_3	28.5538493735886	NA	NA	NA	FALSE	0	NA	NA	A	non_coding	NA	NA	NA	NA	NA	NA	NA	40	CTTAGGGCAACATTAATTAA	-8	True	NA	NA	False	NA	NA	NA	132660358	132676605	Fake_Experiment_ID
G1282.1	chr3	+	2202	6	FSM	ENSG00000144868.14	ENST00000321871.11	3727	6	-45	1570	-45	13	multi-exon	FALSE	canonical	3	70	junction_2	25.4684118075706	NA	NA	NA	FALSE	0	NA	NA	A	non_coding	NA	NA	NA	NA	NA	NA	NA	35	CTAAGCAAAGCAGTTGCATT	-7	True	NA	NA	False	NA	NA	NA	133038345	133396205	Fake_Experiment_ID
G1283.1	chr3	+	1765	7	FSM	ENSG00000144867.13	ENST00000678299.1	2576	7	0	811	0	772	multi-exon	FALSE	canonical	3	302	junction_4	12.8246724021404	NA	NA	NA	FALSE	0	NA	NA	A	non_coding	NA	NA	NA	NA	NA	NA	NA	5	GTGATGTTTTTTGCTGTCTT	-7	True	NA	NA	False	NA	NA	NA	133805814	133820681	Fake_Experiment_ID
G1284.1	chr3	-	4342	10	FSM	ENSG00000114019.15	ENST00000249883.10	4868	10	0	526	0	4	multi-exon	FALSE	canonical	3	153	junction_2	34.8425027803687	NA	NA	NA	FALSE	0	NA	NA	A	non_coding	NA	NA	NA	NA	NA	NA	NA	20	TGTCTTTGCACAGGTGAGAC	-2	True	NA	NA	False	NA	NA	NA	134374447	134355872	Fake_Experiment_ID
G1285.1	chr3	+	2200	13	FSM	ENSG00000182923.20	ENST00000684217.1	2182	13	-19	1	-8	-1	multi-exon	FALSE	canonical	3	57	junction_9	46.7445778198451	NA	NA	NA	FALSE	0	NA	NA	C	non_coding	NA	NA	NA	NA	NA	NA	NA	30	ACTTTTTTCTCATACGAATA	-3	True	NA	NA	False	NA	NA	NA	134485734	134561766	Fake_Experiment_ID
G1285.2	chr3	+	2062	12	FSM	ENSG00000182923.20	ENST00000332047.10	5319	12	-8	3265	-8	-1	multi-exon	FALSE	canonical	3	75	junction_1	32.6769815614439	NA	NA	NA	FALSE	0	NA	NA	C	non_coding	NA	NA	NA	NA	NA	NA	NA	30	ACTTTTTTCTCATACGAATA	-3	True	NA	NA	False	NA	NA	NA	134485734	134561766	Fake_Experiment_ID
G1286.1	chr3	-	3750	2	FSM	ENSG00000174579.4	ENST00000309993.3	5186	2	905	531	-876	-531	multi-exon	FALSE	canonical	3	96	junction_1	0	NA	NA	NA	FALSE	0	NA	NA	A	non_coding	NA	NA	NA	NA	NA	NA	NA	5	CTTCTTAGTTGTCTTGTCTT	1812	False	NA	NA	False	NA	NA	NA	136195430	136149447	Fake_Experiment_ID
G1287.1	chr3	+	1550	2	FSM	ENSG00000168917.9	ENST00000393079.3	1577	2	27	0	-15	0	multi-exon	FALSE	canonical	3	16	junction_1	0	NA	NA	NA	FALSE	0	NA	NA	A	non_coding	NA	NA	NA	NA	NA	NA	NA	20	TGAATCTGGTATCTTTATTG	-5	True	NA	NA	False	NA	NA	NA	136819110	136855888	Fake_Experiment_ID
G1288.1	chr3	+	1912	4	FSM	ENSG00000158092.7	ENST00000481752.6	4451	4	59	2480	0	0	multi-exon	FALSE	canonical	3	75	junction_1	49.7080364618126	NA	NA	NA	FALSE	0	NA	NA	A	non_coding	NA	NA	NA	NA	NA	NA	NA	5	GTGCTTCTCCCTCATCTGGT	2	True	NA	NA	False	NA	NA	NA	136862266	136949126	Fake_Experiment_ID
G1289.1	chr3	-	2278	8	FSM	ENSG00000138231.13	ENST00000260803.9	2662	8	0	384	0	-384	multi-exon	TRUE	canonical	3	60	junction_2	15.5825648251696	NA	NA	NA	FALSE	0	NA	NA	A	non_coding	NA	NA	NA	NA	NA	NA	NA	10	CTTGACTGGGTATCTTTTTT	-5	True	NA	NA	False	NA	NA	NA	138174921	138161371	Fake_Experiment_ID
G129.1	chr1	-	2879	11	FSM	ENSG00000160058.19	ENST00000446293.6	1505	11	-7	-1367	4	3	multi-exon	FALSE	canonical	3	26	junction_8	54.8289157288378	NA	NA	NA	FALSE	0	NA	NA	A	non_coding	NA	NA	NA	NA	NA	NA	NA	15	GCTGAAAGGTGTCTGGGGGT	-3	True	NA	NA	False	NA	NA	NA	32394437	32365109	Fake_Experiment_ID
G1290.3	chr3	+	2474	21	FSM	ENSG00000114098.18	ENST00000461822.5	2221	21	12	-265	0	-22	multi-exon	FALSE	canonical	3	19	junction_10	101.737947689149	NA	NA	NA	FALSE	0	NA	NA	C	non_coding	NA	NA	NA	NA	NA	NA	NA	25	CTTACATAGATTTTCTTTAT	-7	True	NA	NA	False	NA	NA	NA	138187528	138296519	Fake_Experiment_ID
G1290.4	chr3	+	2666	22	FSM	ENSG00000114098.18	ENST00000469044.6	4757	22	237	1854	7	-22	multi-exon	FALSE	canonical	3	160	junction_1	87.9737386087874	NA	NA	NA	FALSE	0	NA	NA	C	non_coding	NA	NA	NA	NA	NA	NA	NA	25	CTTACATAGATTTTCTTTAT	2	True	NA	NA	False	NA	NA	NA	138187537	138296519	Fake_Experiment_ID
G1291.1	chr3	+	3979	6	FSM	ENSG00000158186.13	ENST00000423968.7	4098	6	119	0	4	0	multi-exon	FALSE	canonical	3	27	junction_1	4.73286382647969	NA	NA	NA	FALSE	0	NA	NA	A	non_coding	NA	NA	NA	NA	NA	NA	NA	10	TATCTGTCTTAGTTCCTTTT	2	True	NA	NA	False	NA	NA	NA	138348697	138405533	Fake_Experiment_ID
G1292.1	chr3	-	3152	18	NIC	ENSG00000114107.9	novel	1993	18	NA	NA	5	2	combination_of_known_junctions	FALSE	canonical	3	19	junction_17	56.2353556485019	NA	NA	NA	FALSE	0	NA	NA	A	non_coding	NA	NA	NA	NA	NA	NA	NA	20	TAAGTGTCCTCAGTGATGCT	19	True	NA	NA	False	NA	NA	NA	138594233	138494341	Fake_Experiment_ID
G1293.1	chr3	+	1004	5	FSM	ENSG00000158234.12	ENST00000393035.6	946	5	-58	0	-58	0	multi-exon	FALSE	canonical	3	100	junction_1	6.96419413859206	NA	NA	NA	FALSE	0	NA	NA	A	non_coding	NA	NA	NA	NA	NA	NA	NA	10	TCTGCTTGATTTGTGTTTAT	19	True	NA	NA	False	NA	NA	NA	138608792	138633376	Fake_Experiment_ID
G1294.1	chr3	-	4913	24	FSM	ENSG00000051382.9	ENST00000674063.1	6259	24	24	1322	13	0	multi-exon	FALSE	canonical	3	151	junction_22	28.3253445129435	NA	NA	NA	FALSE	0	NA	NA	A	non_coding	NA	NA	NA	NA	NA	NA	NA	10	TGGGTGAGCCTCTTCTTTAT	-7	True	NA	NA	False	NA	NA	NA	138834904	138654019	Fake_Experiment_ID
G1295.1	chr3	+	1198	8	FSM	ENSG00000175110.13	ENST00000680020.1	1205	8	0	7	0	-7	multi-exon	TRUE	canonical	3	410	junction_1	58.2205518100028	NA	NA	NA	FALSE	0	NA	NA	A	non_coding	NA	NA	NA	NA	NA	NA	NA	45	CTCCCTACAAAGCAAAAATT	7	True	NA	NA	False	NA	NA	NA	139344019	139357122	Fake_Experiment_ID
G1296.1	chr3	-	3297	23	FSM	ENSG00000184432.11	ENST00000514508.2	3495	23	13	185	0	47	multi-exon	FALSE	canonical	3	104	junction_21	217.104580238029	NA	NA	NA	FALSE	0	NA	NA	A	non_coding	NA	NA	NA	NA	NA	NA	NA	15	TGAAGGTACTTGTTTCCTTT	-3	True	NA	NA	False	NA	NA	NA	139389657	139357590	Fake_Experiment_ID
G1297.1	chr3	-	701	4	FSM	ENSG00000114115.10	ENST00000672186.1	807	4	106	0	-49	0	multi-exon	FALSE	canonical	3	254	junction_3	12.2565175405668	NA	NA	NA	FALSE	0	NA	NA	A	non_coding	NA	NA	NA	NA	NA	NA	NA	10	CGTCTGTTTGGGGGAAGTTT	-14	True	NA	NA	False	NA	NA	NA	139539636	139517437	Fake_Experiment_ID
G1298.1	chr3	+	4634	7	FSM	ENSG00000114120.14	ENST00000324194.12	5697	7	7	1056	0	6	multi-exon	FALSE	canonical	3	105	junction_4	58.0162812397424	NA	NA	NA	FALSE	0	NA	NA	A	non_coding	NA	NA	NA	NA	NA	NA	NA	20	TATGGCTTTTTCTGTAATAT	7	True	NA	NA	False	NA	NA	NA	140941842	140979939	Fake_Experiment_ID
G1299.1	chr3	+	3106	7	NIC	ENSG00000155893.13	novel	3160	8	NA	NA	0	-4	combination_of_known_junctions	FALSE	canonical	3	17	junction_2	63.326315400647	NA	NA	NA	FALSE	0	NA	NA	A	non_coding	NA	NA	NA	NA	NA	NA	NA	35	TATACAACTAATGGTTTGTA	7	True	NA	NA	False	NA	NA	NA	141231839	141294640	Fake_Experiment_ID
G13.1	chr1	-	1630	12	FSM	ENSG00000116213.16	ENST00000270708.12	1692	12	62	0	-15	0	multi-exon	FALSE	canonical	3	197	junction_1	39.4629232831222	NA	NA	NA	FALSE	0	NA	NA	A	non_coding	NA	NA	NA	NA	NA	NA	NA	20	CTACTTCTCTTCTTGAAACG	0	True	NA	NA	False	NA	NA	NA	3650041	3630769	Fake_Experiment_ID
G130.1	chr1	+	1596	4	FSM	ENSG00000273274.2	ENST00000609129.2	12831	4	0	11235	0	-11235	multi-exon	FALSE	canonical	3	34	junction_1	12.7104506432917	NA	NA	NA	FALSE	0	NA	NA	A	non_coding	NA	NA	NA	NA	NA	NA	NA	5	CTTGTTAGTGCTCGTTCTGT	7	True	NA	NA	False	NA	NA	NA	32465071	32485451	Fake_Experiment_ID
G1300.1	chr3	+	790	3	FSM	ENSG00000114125.14	ENST00000273480.4	2669	3	21	1858	0	0	multi-exon	FALSE	canonical	3	1626	junction_1	205.5	NA	NA	NA	FALSE	0	NA	NA	A	non_coding	NA	NA	NA	NA	NA	NA	NA	15	CTCTTACTCTTAATTTGTTC	13	True	NA	NA	False	NA	NA	NA	141738318	141745702	Fake_Experiment_ID
G1301.1	chr3	+	1400	7	FSM	ENSG00000069849.11	ENST00000286371.8	1847	7	101	346	-62	21	multi-exon	FALSE	canonical	3	1679	junction_5	141.822267488415	NA	NA	NA	FALSE	0	NA	NA	A	non_coding	NA	NA	NA	NA	NA	NA	NA	20	TCTTGGGTTCTTTGTAAAAT	101	False	NA	NA	False	NA	NA	NA	141876743	141926203	Fake_Experiment_ID
G1302.3	chr3	-	1627	13	FSM	ENSG00000114126.18	ENST00000489671.6	9880	13	185	8068	111	0	multi-exon	FALSE	canonical	3	46	junction_10	141.241002663297	NA	NA	NA	FALSE	0	NA	NA	A	non_coding	NA	NA	NA	NA	NA	NA	NA	20	CGTTTCAATATGTGATGCTC	174	False	NA	NA	False	NA	NA	NA	142149359	141952495	Fake_Experiment_ID
G1303.1	chr3	+	2595	16	FSM	ENSG00000120756.13	ENST00000457734.7	3700	16	25	1080	0	529	multi-exon	FALSE	canonical	3	296	junction_14	57.6812698272922	NA	NA	NA	FALSE	0	NA	NA	A	non_coding	NA	NA	NA	NA	NA	NA	NA	25	CTTGTTTAAGTAGCAGCAGC	2	True	NA	NA	False	NA	NA	NA	142596417	142712584	Fake_Experiment_ID
G1304.1	chr3	+	3802	11	NIC	ENSG00000144935.16	novel	4324	12	NA	NA	-29	0	combination_of_known_junctions	TRUE	canonical	3	38	junction_7	15.6537535434796	NA	NA	NA	FALSE	0	NA	NA	A	non_coding	NA	NA	NA	NA	NA	NA	NA	15	TGGAGTCTGTTCATTGTATT	-7	True	NA	NA	False	NA	NA	NA	142724535	142807888	Fake_Experiment_ID
G1305.3	chr3	+	4323	28	NIC	ENSG00000163714.18	novel	3491	28	NA	NA	-8	3	combination_of_known_junctions	FALSE	canonical	3	343	junction_9	100.212668236962	NA	NA	NA	FALSE	0	NA	NA	A	non_coding	NA	NA	NA	NA	NA	NA	NA	20	TTATTTGTGAATCTTGATTT	4	True	NA	NA	False	NA	NA	NA	143001601	143057656	Fake_Experiment_ID
G1306.1	chr3	-	3540	19	FSM	ENSG00000152952.12	ENST00000360060.7	3665	19	129	-4	-46	0	multi-exon	FALSE	canonical	3	202	junction_6	30.5131523959063	NA	NA	NA	FALSE	0	NA	NA	A	non_coding	NA	NA	NA	NA	NA	NA	NA	10	GTTTTGTTGTTCTATTATTG	-20	True	NA	NA	False	NA	NA	NA	146161038	146069439	Fake_Experiment_ID
G1307.1	chr3	-	2092	9	FSM	ENSG00000188313.13	ENST00000342435.9	1976	9	-116	0	4	0	multi-exon	FALSE	canonical	3	203	junction_3	10.1604318313741	NA	NA	NA	FALSE	0	NA	NA	A	non_coding	NA	NA	NA	NA	NA	NA	NA	20	TATTTGATTTTTGTTTTTAA	8	True	NA	NA	False	NA	NA	NA	146544723	146515179	Fake_Experiment_ID
G1308.1	chr3	+	1802	7	FSM	ENSG00000163754.18	ENST00000296048.10	1890	7	88	0	0	0	multi-exon	FALSE	canonical	3	239	junction_6	29.1685713663792	NA	NA	NA	FALSE	0	NA	NA	A	non_coding	NA	NA	NA	NA	NA	NA	NA	25	TCTTGGTTGTTTAATTAAAT	3	True	NA	NA	False	NA	NA	NA	148991539	149027632	Fake_Experiment_ID
G1309.1	chr3	-	4483	26	FSM	ENSG00000071794.16	ENST00000392912.6	3896	26	-29	-558	0	0	multi-exon	FALSE	canonical	3	170	junction_1	78.3940405898306	NA	NA	NA	FALSE	0	NA	NA	A	non_coding	NA	NA	NA	NA	NA	NA	NA	15	TATTACCTTCCTCGGTGCCA	-10	True	NA	NA	False	NA	NA	NA	149086533	149030126	Fake_Experiment_ID
G131.1	chr1	+	1899	5	FSM	ENSG00000160062.15	ENST00000373510.9	7077	5	28	5150	26	-199	multi-exon	FALSE	canonical	3	16	junction_1	1.5	NA	NA	NA	FALSE	0	NA	NA	A	non_coding	NA	NA	NA	NA	NA	NA	NA	40	ATGTAAGACAATTTCAAGGT	7	True	NA	NA	False	NA	NA	NA	32539454	32600791	Fake_Experiment_ID
G1310.1	chr3	-	1398	5	FSM	ENSG00000114744.9	ENST00000473414.6	3694	5	21	2275	4	643	multi-exon	FALSE	canonical	3	575	junction_1	27.0404789158772	NA	NA	NA	FALSE	0	NA	NA	A	non_coding	NA	NA	NA	NA	NA	NA	NA	30	CTACTATGCAGAATTTTCTA	4	True	NA	NA	False	NA	NA	NA	149752468	149740746	Fake_Experiment_ID
G1311.1	chr3	+	2336	10	FSM	ENSG00000082996.20	ENST00000392894.8	2336	10	0	0	0	0	multi-exon	TRUE	canonical	3	256	junction_7	22.9691150659659	NA	NA	NA	FALSE	0	NA	NA	A	non_coding	NA	NA	NA	NA	NA	NA	NA	15	TGTCTGTTCTACTGTAGTAT	-23	True	NA	NA	False	NA	NA	NA	149813214	149962139	Fake_Experiment_ID
G1312.1	chr3	-	1725	3	FSM	ENSG00000070087.14	ENST00000452853.6	1780	3	55	0	3	0	multi-exon	FALSE	canonical	3	891	junction_1	53.5	NA	NA	NA	FALSE	0	NA	NA	A	non_coding	NA	NA	NA	NA	NA	NA	NA	10	TACTCTAGGCTCCTGTTGTT	2	True	NA	NA	False	NA	NA	NA	149970895	149964903	Fake_Experiment_ID
G1313.1	chr3	+	2106	14	FSM	ENSG00000144895.12	ENST00000460851.6	3879	14	0	1773	0	1	multi-exon	FALSE	canonical	3	546	junction_4	68.7236985730696	NA	NA	NA	FALSE	0	NA	NA	A	non_coding	NA	NA	NA	NA	NA	NA	NA	25	CACTGTTTTTATTATAAGTT	0	True	NA	NA	False	NA	NA	NA	150546786	150584243	Fake_Experiment_ID
G1314.1	chr3	-	3546	25	FSM	ENSG00000174953.14	ENST00000496811.6	6723	25	55	3122	-16	0	multi-exon	FALSE	canonical	3	216	junction_22	75.0135057284131	NA	NA	NA	FALSE	0	NA	NA	A	non_coding	NA	NA	NA	NA	NA	NA	NA	15	GCCAACCTCTTGGATTGGTT	0	True	NA	NA	False	NA	NA	NA	154324432	154275667	Fake_Experiment_ID
G1315.1	chr3	+	3520	23	FSM	ENSG00000196549.13	ENST00000360490.7	5656	23	24	2112	24	8	multi-exon	TRUE	canonical	3	35	junction_1	10.5595517059866	NA	NA	NA	FALSE	0	NA	NA	A	non_coding	NA	NA	NA	NA	NA	NA	NA	30	TCCCTAAGACTGTGACAACT	-11	True	NA	NA	False	NA	NA	NA	155080342	155181592	Fake_Experiment_ID
G1316.1	chr3	-	1821	5	FSM	ENSG00000174928.16	ENST00000340171.7	1811	5	-10	0	-10	0	multi-exon	FALSE	canonical	3	46	junction_2	2.23606797749979	NA	NA	NA	FALSE	0	NA	NA	A	non_coding	NA	NA	NA	NA	NA	NA	NA	20	TGTCCAAAGTAGCTTTTTTC	-10	True	NA	NA	False	NA	NA	NA	155806288	155762616	Fake_Experiment_ID
G1317.1	chr3	-	2387	7	FSM	ENSG00000169359.16	ENST00000359479.7	2404	7	23	-6	10	6	multi-exon	FALSE	canonical	3	19	junction_1	44.5969605341988	NA	NA	NA	FALSE	0	NA	NA	A	non_coding	NA	NA	NA	NA	NA	NA	NA	30	CATATGAAATGTGTTTTGAT	5	True	NA	NA	False	NA	NA	NA	155854406	155826519	Fake_Experiment_ID
G1318.1	chr3	+	2313	16	FSM	ENSG00000163655.16	ENST00000496455.7	8631	16	12	6306	12	4	multi-exon	FALSE	canonical	3	744	junction_10	118.947607514121	NA	NA	NA	FALSE	0	NA	NA	A	non_coding	NA	NA	NA	NA	NA	NA	NA	25	TACCGTGTGCAGTTTAAATT	7	True	NA	NA	False	NA	NA	NA	155870661	155937714	Fake_Experiment_ID
G1319.1	chr3	-	835	5	NIC	ENSG00000114850.7	novel	807	5	NA	NA	3	0	combination_of_known_junctions	FALSE	canonical	3	17	junction_2	612.905783950519	NA	NA	NA	FALSE	0	NA	NA	A	non_coding	NA	NA	NA	NA	NA	NA	NA	25	CTCAGAGTACTAGGACGTTT	-6	True	NA	NA	False	NA	NA	NA	156555114	156543003	Fake_Experiment_ID
G1320.1	chr3	-	2147	11	FSM	ENSG00000163660.12	ENST00000295926.8	2322	11	-68	243	-37	0	multi-exon	FALSE	canonical	3	127	junction_8	33.4216995378751	NA	NA	NA	FALSE	0	NA	NA	A	non_coding	NA	NA	NA	NA	NA	NA	NA	25	CTGCTTCAAATACCTTATTT	546	False	NA	NA	False	NA	NA	NA	157160215	157147795	Fake_Experiment_ID
G1321.1	chr3	+	2597	10	FSM	ENSG00000174891.14	ENST00000611884.5	2597	10	0	0	0	0	multi-exon	FALSE	canonical	3	37	junction_1	11.6724853214835	NA	NA	NA	FALSE	0	NA	NA	A	non_coding	NA	NA	NA	NA	NA	NA	NA	10	CCGAGATTTGTGTGGTTTTT	-9	True	NA	NA	False	NA	NA	NA	158110088	158545730	Fake_Experiment_ID
G1322.1	chr3	+	1150	7	FSM	ENSG00000178053.20	ENST00000359117.9	2222	7	10	1062	0	2	multi-exon	FALSE	canonical	3	112	junction_1	151.130186704488	NA	NA	NA	FALSE	0	NA	NA	A	non_coding	NA	NA	NA	NA	NA	NA	NA	35	CAATGTGAGTAAATTGAGTC	7	True	NA	NA	False	NA	NA	NA	158571193	158605394	Fake_Experiment_ID
G1323.1	chr3	+	3494	19	NIC	ENSG00000168827.15	novel	3453	19	NA	NA	31	0	combination_of_known_junctions	FALSE	canonical	3	17	junction_5	121.460619538867	NA	NA	NA	FALSE	0	NA	NA	A	non_coding	NA	NA	NA	NA	NA	NA	NA	5	TTCCTTTGCTTTTCTTGACT	-13	True	NA	NA	False	NA	NA	NA	158644558	158692572	Fake_Experiment_ID
G1324.1	chr3	-	1071	6	FSM	ENSG00000079257.8	ENST00000264265.4	1071	6	0	0	0	0	multi-exon	FALSE	canonical	3	54	junction_3	12.9676520619579	NA	NA	NA	FALSE	0	NA	NA	A	non_coding	NA	NA	NA	NA	NA	NA	NA	30	TAATGTTTAATTACGTTGCA	-36	True	NA	NA	False	NA	NA	NA	158672648	158666413	Fake_Experiment_ID
G1325.1	chr3	+	2198	16	FSM	ENSG00000118855.21	ENST00000415822.8	2231	16	33	0	-4	0	multi-exon	FALSE	canonical	3	54	junction_5	7.99888881171768	NA	NA	NA	FALSE	0	NA	NA	A	non_coding	NA	NA	NA	NA	NA	NA	NA	10	GTACTTGATGTCTTCTTTTG	-14	True	NA	NA	False	NA	NA	NA	158802086	158829716	Fake_Experiment_ID
G1326.1	chr3	-	3844	3	FSM	ENSG00000213186.8	ENST00000309784.9	3824	3	-20	0	-20	0	multi-exon	FALSE	canonical	3	41	junction_1	1.5	NA	NA	NA	FALSE	0	NA	NA	A	non_coding	NA	NA	NA	NA	NA	NA	NA	25	TTTGCACTGTCTTAATGAGA	-25	True	NA	NA	False	NA	NA	NA	160449806	160435502	Fake_Experiment_ID
G1327.1	chr3	-	1701	17	FSM	ENSG00000186432.10	ENST00000334256.9	8952	17	264	6987	-25	46	multi-exon	FALSE	canonical	3	254	junction_12	18.7666592658363	NA	NA	NA	FALSE	0	NA	NA	A	non_coding	NA	NA	NA	NA	NA	NA	NA	10	GCTTGGCTCATGGGATCTGC	838	False	NA	NA	False	NA	NA	NA	160565307	160501993	Fake_Experiment_ID
G1328.1	chr3	-	3252	5	FSM	ENSG00000169255.15	ENST00000320474.10	3295	5	40	3	-4	-3	multi-exon	FALSE	canonical	3	42	junction_1	4.15331193145904	NA	NA	NA	FALSE	0	NA	NA	A	non_coding	NA	NA	NA	NA	NA	NA	NA	25	TAATTAGAGTGTTCTATTCC	-2	True	NA	NA	False	NA	NA	NA	161105309	161083885	Fake_Experiment_ID
G1329.1	chr3	+	3028	16	FSM	ENSG00000169251.13	ENST00000351193.7	3028	16	-14	14	9	-14	multi-exon	FALSE	canonical	3	298	junction_1	40.0194397206602	NA	NA	NA	FALSE	0	NA	NA	A	non_coding	NA	NA	NA	NA	NA	NA	NA	15	TCGTGTGTTTGAAATGGTCG	-8	True	NA	NA	False	NA	NA	NA	161221296	161252293	Fake_Experiment_ID
G133.1	chr1	-	2440	13	FSM	ENSG00000134684.12	ENST00000373477.9	2443	13	0	3	0	2	multi-exon	FALSE	canonical	3	997	junction_4	77.8731161712579	NA	NA	NA	FALSE	0	NA	NA	A	non_coding	NA	NA	NA	NA	NA	NA	NA	10	GGGTGTCTGGATGTGAGCTG	-8	True	NA	NA	False	NA	NA	NA	32817358	32775241	Fake_Experiment_ID
G1330.1	chr3	-	3454	2	FSM	ENSG00000121871.4	ENST00000241274.3	4391	2	127	810	127	-810	multi-exon	FALSE	canonical	3	14	junction_1	0	NA	NA	NA	FALSE	0	NA	NA	A	non_coding	NA	NA	NA	NA	NA	NA	NA	25	TTATTTTCAGTAACTATTTT	141	False	NA	NA	False	NA	NA	NA	165196725	165187531	Fake_Experiment_ID
G1331.1	chr3	-	2402	4	FSM	ENSG00000114200.10	ENST00000264381.8	2405	4	0	3	0	-2	multi-exon	FALSE	canonical	2	25	junction_1	2.86744175568088	NA	NA	NA	FALSE	0	NA	NA	A	non_coding	NA	NA	NA	NA	NA	NA	NA	5	TCATTGGTCTCTTTGTTTTT	-2	True	NA	NA	False	NA	NA	NA	165837423	165772906	Fake_Experiment_ID
G1332.1	chr3	-	1182	8	FSM	ENSG00000114209.15	ENST00000461494.5	934	8	88	-336	26	4	multi-exon	FALSE	canonical	3	21	junction_7	497.503317597389	NA	NA	NA	FALSE	0	NA	NA	A	non_coding	NA	NA	NA	NA	NA	NA	NA	40	CATTTCTTTACTTGAAAAAA	464	False	NA	NA	False	NA	NA	NA	167734456	167683905	Fake_Experiment_ID
G1333.1	chr3	+	1595	9	FSM	ENSG00000163536.13	ENST00000446050.7	1600	9	2	3	0	0	multi-exon	FALSE	canonical	3	37	junction_4	8.40293847412915	NA	NA	NA	FALSE	0	NA	NA	A	non_coding	NA	NA	NA	NA	NA	NA	NA	25	TGACTAGATCTATTTTTTTA	-3	True	NA	NA	False	NA	NA	NA	167735722	167825566	Fake_Experiment_ID
G1334.1	chr3	-	1661	2	FSM	ENSG00000184378.3	ENST00000330368.3	1671	2	10	0	10	0	multi-exon	FALSE	canonical	3	28	junction_1	0	NA	NA	NA	FALSE	0	NA	NA	A	non_coding	NA	NA	NA	NA	NA	NA	NA	15	TTTTTGTTTATGTATGTATT	7	True	NA	NA	False	NA	NA	NA	169769551	169766920	Fake_Experiment_ID
G1335.1	chr3	+	2137	9	FSM	ENSG00000085274.16	ENST00000356716.8	2833	9	-22	718	0	-676	multi-exon	TRUE	canonical	3	76	junction_1	72.1100504437488	NA	NA	NA	FALSE	0	NA	NA	A	non_coding	NA	NA	NA	NA	NA	NA	NA	15	CTGCAATGTTTGTTTTTATT	4	True	NA	NA	False	NA	NA	NA	169773404	169786826	Fake_Experiment_ID
G1336.2	chr3	+	1775	9	FSM	ENSG00000008952.17	ENST00000480708.5	1430	9	-1	-344	0	344	multi-exon	FALSE	canonical	3	95	junction_8	426.289789198615	NA	NA	NA	FALSE	0	NA	NA	A	non_coding	NA	NA	NA	NA	NA	NA	NA	35	TAAGAGAACTATTGGACTCT	2	True	NA	NA	False	NA	NA	NA	169966806	169994175	Fake_Experiment_ID
G1337.1	chr3	+	1480	4	FSM	ENSG00000173890.17	ENST00000355897.10	1962	4	180	302	-24	-302	multi-exon	FALSE	canonical	3	400	junction_1	40.8357142163028	NA	NA	NA	FALSE	0	NA	NA	A	non_coding	NA	NA	NA	NA	NA	NA	NA	20	CCCCTGACTGATAGCATTTC	-13	True	NA	NA	False	NA	NA	NA	170038174	170085090	Fake_Experiment_ID
G1338.1	chr3	-	3350	15	FSM	ENSG00000173889.16	ENST00000495893.7	12652	15	-5	9307	-2	-1670	multi-exon	FALSE	canonical	3	23	junction_2	8.74380246990136	NA	NA	NA	FALSE	0	NA	NA	A	non_coding	NA	NA	NA	NA	NA	NA	NA	25	TTTAATGATTTACATTTCTC	-3	True	NA	NA	False	NA	NA	NA	170181738	170096890	Fake_Experiment_ID
G1339.1	chr3	+	2351	18	FSM	ENSG00000163558.13	ENST00000295797.5	4887	18	115	2421	115	391	multi-exon	FALSE	canonical	3	731	junction_14	71.7614753371233	NA	NA	NA	FALSE	0	NA	NA	A	non_coding	NA	NA	NA	NA	NA	NA	NA	30	CAACTTTTTATATTACCTAT	32	True	NA	NA	False	NA	NA	NA	170222538	170303556	Fake_Experiment_ID
G134.1	chr1	+	1535	7	FSM	ENSG00000116497.18	ENST00000373475.10	4220	7	0	2685	0	5	multi-exon	TRUE	canonical	3	178	junction_3	47.4672401650748	NA	NA	NA	FALSE	0	NA	NA	A	non_coding	NA	NA	NA	NA	NA	NA	NA	20	CATTGCCGACTTGAATTTTT	0	True	NA	NA	False	NA	NA	NA	32817652	32856190	Fake_Experiment_ID
G1340.1	chr3	+	4323	7	NNC	ENSG00000136603.14	novel	7155	7	NA	NA	-2	1024	intron_retention	FALSE	canonical	3	114	junction_2	38.8630072605471	NA	NA	NA	FALSE	0	NA	NA	A	non_coding	NA	NA	NA	NA	NA	NA	NA	40	AATTTATTTACTAAATTGAG	-8	True	NA	NA	False	NA	NA	NA	170357682	170393971	Fake_Experiment_ID
G1341.1	chr3	-	513	4	FSM	ENSG00000163584.18	ENST00000295830.13	1902	4	0	1389	0	0	multi-exon	TRUE	canonical	3	697	junction_3	151.627467461832	NA	NA	NA	FALSE	0	NA	NA	A	non_coding	NA	NA	NA	NA	NA	NA	NA	10	CTTTTGTCTCATTTTTTTGA	-1	True	NA	NA	False	NA	NA	NA	170870195	170866263	Fake_Experiment_ID
G1343.1	chr3	-	3592	5	FSM	ENSG00000144959.11	ENST00000475381.7	4536	5	-22	966	-22	-570	multi-exon	FALSE	canonical	3	23	junction_3	5.1478150704935	NA	NA	NA	FALSE	0	NA	NA	A	non_coding	NA	NA	NA	NA	NA	NA	NA	35	GAATTGTGAGCCAAAGCCTA	-9	True	NA	NA	False	NA	NA	NA	172711089	172631214	Fake_Experiment_ID
G1344.1	chr3	+	4406	26	NIC	ENSG00000114346.14	novel	4136	25	NA	NA	-3	0	combination_of_known_junctions	FALSE	canonical	3	24	junction_25	113.446374997177	NA	NA	NA	FALSE	0	NA	NA	A	non_coding	NA	NA	NA	NA	NA	NA	NA	25	TTTTATGTCTCATGTATTAA	-31	True	NA	NA	False	NA	NA	NA	172750722	172821474	Fake_Experiment_ID
G1345.1	chr3	-	2809	16	FSM	ENSG00000177565.18	ENST00000430069.5	7948	16	48	5091	3	320	multi-exon	FALSE	canonical	3	43	junction_15	54.9495121806271	NA	NA	NA	FALSE	0	NA	NA	A	non_coding	NA	NA	NA	NA	NA	NA	NA	20	TTAGCTTCTCGAAGTGTCCA	-5	True	NA	NA	False	NA	NA	NA	177196430	177024445	Fake_Experiment_ID
G1346.1	chr3	+	1820	6	FSM	ENSG00000121864.10	ENST00000496856.6	5962	6	173	3969	-42	2	multi-exon	TRUE	canonical	3	89	junction_1	73.3010231852189	NA	NA	NA	FALSE	0	NA	NA	A	non_coding	NA	NA	NA	NA	NA	NA	NA	15	TTGCGTGATAGTTTGTAGTT	175	False	NA	NA	False	NA	NA	NA	179323203	179334614	Fake_Experiment_ID
G1347.1	chr3	+	3218	18	FSM	ENSG00000171109.19	ENST00000471841.6	5212	18	20	1974	-6	-63	multi-exon	FALSE	canonical	3	64	junction_1	13.182509120528	NA	NA	NA	FALSE	0	NA	NA	A	non_coding	NA	NA	NA	NA	NA	NA	NA	35	AATGAAAGATTTTGGGTTCA	14	True	NA	NA	False	NA	NA	NA	179347728	179392962	Fake_Experiment_ID
G1349.1	chr3	+	1816	14	FSM	ENSG00000136518.17	ENST00000429709.7	1854	14	38	0	5	0	multi-exon	FALSE	canonical	3	821	junction_1	77.6380617935124	NA	NA	NA	FALSE	0	NA	NA	A	non_coding	NA	NA	NA	NA	NA	NA	NA	10	TTTTGGACTGTTGTGCACTG	16	True	NA	NA	False	NA	NA	NA	179562963	179588407	Fake_Experiment_ID
G135.1	chr1	-	960	6	FSM	ENSG00000121900.19	ENST00000373463.8	1030	6	70	0	33	0	multi-exon	FALSE	canonical	3	209	junction_5	16.0299719276111	NA	NA	NA	FALSE	0	NA	NA	A	non_coding	NA	NA	NA	NA	NA	NA	NA	15	CATTTGGCTGCATGCAGGGG	49	False	NA	NA	False	NA	NA	NA	32901319	32894594	Fake_Experiment_ID
G1350.1	chr3	-	803	7	FSM	ENSG00000136522.14	ENST00000476781.6	1354	7	5	546	5	0	multi-exon	FALSE	canonical	3	934	junction_1	90.196082693947	NA	NA	NA	FALSE	0	NA	NA	A	non_coding	NA	NA	NA	NA	NA	NA	NA	30	TAGTCTGTGTACAGGAGTAA	4	True	NA	NA	False	NA	NA	NA	179604633	179588830	Fake_Experiment_ID
G1351.1	chr3	+	1039	6	FSM	ENSG00000136521.13	ENST00000259037.8	4199	6	13	3147	-2	0	multi-exon	FALSE	canonical	3	910	junction_2	106.831830462648	NA	NA	NA	FALSE	0	NA	NA	A	non_coding	NA	NA	NA	NA	NA	NA	NA	15	TAATGCTTTCATGGTTTTTT	6	True	NA	NA	False	NA	NA	NA	179604806	179624500	Fake_Experiment_ID
G1352.1	chr3	+	2305	13	FSM	ENSG00000163728.11	ENST00000382584.8	2274	13	-35	4	-13	-4	multi-exon	FALSE	canonical	3	27	junction_12	18.3181755520454	NA	NA	NA	FALSE	0	NA	NA	A	non_coding	NA	NA	NA	NA	NA	NA	NA	20	CTGTAGCCTAGGTGTACATT	-18	True	NA	NA	False	NA	NA	NA	180602175	180617824	Fake_Experiment_ID
G1353.3	chr3	+	2133	17	FSM	ENSG00000114416.18	ENST00000357559.9	8343	17	1	6209	0	-1	multi-exon	TRUE	canonical	3	284	junction_15	95.4780529428099	NA	NA	NA	FALSE	0	NA	NA	C	non_coding	NA	NA	NA	NA	NA	NA	NA	30	TATAGGAAATGTTATTTTGT	1	True	NA	NA	False	NA	NA	NA	180912670	180976544	Fake_Experiment_ID
G1353.7	chr3	+	2838	16	NIC	ENSG00000114416.18	novel	8343	17	NA	NA	0	7	intron_retention	FALSE	canonical	3	284	junction_14	98.6033580676755	NA	NA	NA	FALSE	0	NA	NA	C	non_coding	NA	NA	NA	NA	NA	NA	NA	15	TTTTTTTAACTTTCTACTTT	1	True	NA	NA	False	NA	NA	NA	180912670	180977162	Fake_Experiment_ID
G1354.1	chr3	-	573	6	FSM	ENSG00000205981.8	ENST00000382564.8	1416	6	7	836	-2	-19	multi-exon	FALSE	canonical	3	1289	junction_3	120.483027850399	NA	NA	NA	FALSE	0	NA	NA	A	non_coding	NA	NA	NA	NA	NA	NA	NA	40	TGATTTAGCACAAGCTAAAT	-2	True	NA	NA	False	NA	NA	NA	180989729	180984544	Fake_Experiment_ID
G1355.1	chr3	-	1275	7	FSM	ENSG00000043093.15	ENST00000632685.1	3147	7	-50	1922	-50	336	multi-exon	FALSE	canonical	3	212	junction_6	22.7058484879019	NA	NA	NA	FALSE	0	NA	NA	A	non_coding	NA	NA	NA	NA	NA	NA	NA	45	CAATTTATAAAAACTTCTTA	5334	False	NA	NA	False	NA	NA	NA	182980588	182944697	Fake_Experiment_ID
G1356.1	chr3	-	2406	19	FSM	ENSG00000078070.13	ENST00000265594.9	2454	19	43	5	42	-3	multi-exon	FALSE	canonical	3	115	junction_16	17.1598332318007	NA	NA	NA	FALSE	0	NA	NA	A	non_coding	NA	NA	NA	NA	NA	NA	NA	10	GCCAATGTTTGTTTCTGCCT	3843	False	NA	NA	False	NA	NA	NA	183099453	183015222	Fake_Experiment_ID
G1357.1	chr3	+	4065	2	FSM	ENSG00000176597.12	ENST00000326505.4	4108	2	43	0	13	0	multi-exon	FALSE	canonical	3	20	junction_1	0	NA	NA	NA	FALSE	0	NA	NA	A	non_coding	NA	NA	NA	NA	NA	NA	NA	35	TCATGAGATGTGTATTTAAA	11	False	NA	NA	False	NA	NA	NA	183253295	183273385	Fake_Experiment_ID
G1358.1	chr3	-	1367	10	FSM	ENSG00000175193.14	ENST00000317096.9	1501	10	15	119	-10	0	multi-exon	FALSE	canonical	3	816	junction_4	144.597098821706	NA	NA	NA	FALSE	0	NA	NA	C	non_coding	NA	NA	NA	NA	NA	NA	NA	10	GCAGATGTGTGTGTTCTCTC	11	True	NA	NA	False	NA	NA	NA	183884865	183829389	Fake_Experiment_ID
G1358.2	chr3	-	1217	9	FSM	ENSG00000175193.14	ENST00000311101.9	1240	9	23	0	-10	0	multi-exon	FALSE	canonical	3	255	junction_4	294.938102616464	NA	NA	NA	FALSE	0	NA	NA	C	non_coding	NA	NA	NA	NA	NA	NA	NA	10	GCAGATGTGTGTGTTCTCTC	11	True	NA	NA	False	NA	NA	NA	183884865	183829389	Fake_Experiment_ID
G1359.1	chr3	+	2548	16	FSM	ENSG00000145191.15	ENST00000648915.2	2562	16	17	-3	0	3	multi-exon	TRUE	canonical	3	224	junction_7	29.0176957504669	NA	NA	NA	FALSE	0	NA	NA	A	non_coding	NA	NA	NA	NA	NA	NA	NA	10	GGTTTGTCTCCATCCCTGAC	7	True	NA	NA	False	NA	NA	NA	184135374	184145314	Fake_Experiment_ID
G136.1	chr1	-	1673	8	FSM	ENSG00000004455.17	ENST00000467905.5	880	8	42	-835	0	199	multi-exon	FALSE	canonical	3	44	junction_2	573.886855093388	NA	NA	NA	FALSE	0	NA	NA	A	non_coding	NA	NA	NA	NA	NA	NA	NA	5	TCCCCTGTTGTGGCATTTTT	87	False	NA	NA	False	NA	NA	NA	33036844	33009919	Fake_Experiment_ID
G1360.1	chr3	+	1882	11	FSM	ENSG00000161203.13	ENST00000382456.7	2091	11	208	1	-8	-1	multi-exon	FALSE	canonical	3	521	junction_4	1036.17380781411	NA	NA	NA	FALSE	0	NA	NA	A	non_coding	NA	NA	NA	NA	NA	NA	NA	15	AGTTGCTGGCTTAGTGTTGA	14	True	NA	NA	False	NA	NA	NA	184174896	184184090	Fake_Experiment_ID
G1361.1	chr3	+	2454	21	FSM	ENSG00000161204.11	ENST00000429586.6	2624	21	176	-6	0	1	multi-exon	TRUE	canonical	3	366	junction_14	29.9941244246269	NA	NA	NA	FALSE	0	NA	NA	A	non_coding	NA	NA	NA	NA	NA	NA	NA	5	CTCATGTCTGCTGCTCCCTG	17	True	NA	NA	False	NA	NA	NA	184186198	184194013	Fake_Experiment_ID
G1362.1	chr3	+	973	3	FSM	ENSG00000284753.2	ENST00000324557.9	975	3	-4	6	-4	-6	multi-exon	FALSE	canonical	3	274	junction_1	1	NA	NA	NA	FALSE	0	NA	NA	A	non_coding	NA	NA	NA	NA	NA	NA	NA	15	TCCAGATTCCAGGTTTCTTG	2	True	NA	NA	False	NA	NA	NA	184249667	184258753	Fake_Experiment_ID
G1363.2	chr3	+	2908	21	FSM	ENSG00000175166.17	ENST00000310118.9	2913	21	10	-5	0	5	multi-exon	FALSE	canonical	3	2520	junction_8	241.502893357409	NA	NA	NA	FALSE	0	NA	NA	A	non_coding	NA	NA	NA	NA	NA	NA	NA	0	CTCTGTGTCTGTTTTCTGGG	9	True	NA	NA	False	NA	NA	NA	184299250	184309055	Fake_Experiment_ID
G1364.1	chr3	+	1357	6	NIC	ENSG00000163882.9	novel	1802	6	NA	NA	24	0	combination_of_known_splicesites	FALSE	canonical	3	19	junction_1	448.209593828602	NA	NA	NA	FALSE	0	NA	NA	A	non_coding	NA	NA	NA	NA	NA	NA	NA	10	TCAGACTGCCCCTCCCCTTT	62	False	NA	NA	False	NA	NA	NA	184361812	184368533	Fake_Experiment_ID
G1365.1	chr3	+	5064	47	FSM	ENSG00000156931.16	ENST00000436792.6	5011	47	-5	-48	0	46	multi-exon	FALSE	canonical	3	175	junction_16	18.6706101244619	NA	NA	NA	FALSE	0	NA	NA	A	non_coding	NA	NA	NA	NA	NA	NA	NA	20	GCCCTGTTGTCACAATTTTA	-16	True	NA	NA	False	NA	NA	NA	184812165	185052660	Fake_Experiment_ID
G1366.1	chr3	-	2804	5	FSM	ENSG00000163900.11	ENST00000421852.6	2805	5	0	1	0	-1	multi-exon	FALSE	canonical	3	58	junction_3	10.5918600821574	NA	NA	NA	FALSE	0	NA	NA	A	non_coding	NA	NA	NA	NA	NA	NA	NA	10	CTGTGTGGTGCTTGTTTGAA	-3	True	NA	NA	False	NA	NA	NA	185499035	185489601	Fake_Experiment_ID
G1367.1	chr3	+	3252	17	NIC	ENSG00000163904.13	novel	878	7	NA	NA	-4	696	combination_of_known_junctions	FALSE	canonical	3	124	junction_1	28.4670862576415	NA	NA	NA	FALSE	0	NA	NA	A	non_coding	NA	NA	NA	NA	NA	NA	NA	30	GTATATGCTGAAATGATTTC	-7	True	NA	NA	False	NA	NA	NA	185582491	185631101	Fake_Experiment_ID
G1368.1	chr3	-	1967	9	FSM	ENSG00000136527.18	ENST00000453386.7	4178	9	25	2186	-2	0	multi-exon	TRUE	canonical	3	983	junction_8	106.130741894137	NA	NA	NA	FALSE	0	NA	NA	A	non_coding	NA	NA	NA	NA	NA	NA	NA	15	TGTTGGTGCAGCTGTTCACA	-4	True	NA	NA	False	NA	NA	NA	185937989	185916743	Fake_Experiment_ID
G1369.1	chr3	-	3979	13	FSM	ENSG00000244405.8	ENST00000306376.10	4082	13	96	7	6	-7	multi-exon	FALSE	canonical	3	184	junction_7	24.3600025086662	NA	NA	NA	FALSE	0	NA	NA	A	non_coding	NA	NA	NA	NA	NA	NA	NA	25	CCAAGCACCCGAACCTGCCT	1	True	NA	NA	False	NA	NA	NA	186108993	186046320	Fake_Experiment_ID
G137.1	chr1	-	853	3	FSM	ENSG00000243749.1	ENST00000373337.3	922	3	28	41	28	-41	multi-exon	FALSE	canonical	3	187	junction_1	18.5	NA	NA	NA	FALSE	0	NA	NA	A	non_coding	NA	NA	NA	NA	NA	NA	NA	20	TTTTATTTCCTCCTTTTAAA	-2	True	NA	NA	False	NA	NA	NA	34985325	34981575	Fake_Experiment_ID
G1370.1	chr3	-	2417	8	FSM	ENSG00000113838.13	ENST00000338733.10	2700	8	11	272	11	2	multi-exon	FALSE	canonical	3	132	junction_2	14.1767271200632	NA	NA	NA	FALSE	0	NA	NA	A	non_coding	NA	NA	NA	NA	NA	NA	NA	20	CTATAGTGTGTATCTTCATT	-7	True	NA	NA	False	NA	NA	NA	186567328	186546338	Fake_Experiment_ID
G1371.1	chr3	+	1627	10	FSM	ENSG00000090520.12	ENST00000265028.8	1640	10	13	0	13	0	multi-exon	FALSE	canonical	3	734	junction_4	69.7839700012532	NA	NA	NA	FALSE	0	NA	NA	A	non_coding	NA	NA	NA	NA	NA	NA	NA	10	TTCATGACTCCTGTTTCTTC	27	True	NA	NA	False	NA	NA	NA	186570732	186585793	Fake_Experiment_ID
G1372.1	chr3	+	1900	11	FSM	ENSG00000156976.17	ENST00000440191.6	1889	11	0	-11	0	11	multi-exon	FALSE	canonical	3	571	junction_1	550.559070400261	NA	NA	NA	FALSE	0	NA	NA	A	non_coding	NA	NA	NA	NA	NA	NA	NA	30	TCATTTTATTTTTATTACAA	-2	True	NA	NA	False	NA	NA	NA	186783576	186789908	Fake_Experiment_ID
G1373.1	chr3	-	1351	11	FSM	ENSG00000163918.12	ENST00000296273.7	1365	11	14	0	0	0	multi-exon	FALSE	canonical	3	484	junction_10	116.7236479896	NA	NA	NA	FALSE	0	NA	NA	A	non_coding	NA	NA	NA	NA	NA	NA	NA	45	CCTTTAAAGTGAATATACAA	11	True	NA	NA	False	NA	NA	NA	186806468	186789899	Fake_Experiment_ID
G1374.1	chr3	+	4604	8	FSM	ENSG00000073849.16	ENST00000169298.8	4604	8	0	0	0	0	multi-exon	FALSE	canonical	3	157	junction_1	45.5658303771498	NA	NA	NA	FALSE	0	NA	NA	A	non_coding	NA	NA	NA	NA	NA	NA	NA	5	GCTGCTTCTCTCTTCTTATT	-27	True	NA	NA	False	NA	NA	NA	186930525	187078553	Fake_Experiment_ID
G1375.1	chr3	+	2209	3	NNC	ENSG00000175077.6	novel	2214	2	NA	NA	-18708	2	at_least_one_novel_splicesite	FALSE	canonical	3	21	junction_1	9.5	NA	NA	NA	FALSE	0	NA	NA	A	non_coding	NA	NA	NA	NA	NA	NA	NA	30	AGGCTTAGTAGTCATTAATG	NA	False	NA	NA	False	NA	NA	NA	187178777	187201464	Fake_Experiment_ID
G1376.1	chr3	-	3285	4	FSM	ENSG00000163347.6	ENST00000295522.4	3446	4	0	161	0	-161	multi-exon	FALSE	canonical	3	17	junction_1	0.471404520791032	NA	NA	NA	FALSE	0	NA	NA	A	non_coding	NA	NA	NA	NA	NA	NA	NA	40	ATGACCAACGAAATTGTTAC	-2	True	NA	NA	False	NA	NA	NA	190322446	190305867	Fake_Experiment_ID
G1377.1	chr3	+	1430	11	FSM	ENSG00000152492.15	ENST00000392456.4	1926	11	484	12	175	-12	multi-exon	FALSE	canonical	3	182	junction_5	33.0013636081905	NA	NA	NA	FALSE	0	NA	NA	A	non_coding	NA	NA	NA	NA	NA	NA	NA	20	AGCTTTTTGTTGCATTAATG	-2	True	NA	NA	False	NA	NA	NA	191329568	191392163	Fake_Experiment_ID
G1378.1	chr3	-	1914	5	FSM	ENSG00000114279.15	ENST00000454309.6	3058	5	3	1141	3	-51	multi-exon	FALSE	canonical	3	22	junction_4	11.5433963806152	NA	NA	NA	FALSE	0	NA	NA	A	non_coding	NA	NA	NA	NA	NA	NA	NA	30	GGATTTGGAGAATTGAACTC	1202	False	NA	NA	False	NA	NA	NA	192409046	192143649	Fake_Experiment_ID
G1379.1	chr3	-	3056	2	FSM	ENSG00000180611.7	ENST00000392452.3	3063	2	7	0	7	0	multi-exon	FALSE	canonical	3	137	junction_1	0	NA	NA	NA	FALSE	0	NA	NA	A	non_coding	NA	NA	NA	NA	NA	NA	NA	10	TTTTGTTGTTGTTTGTAATC	10	True	NA	NA	False	NA	NA	NA	192917849	192796814	Fake_Experiment_ID
G138.1	chr1	-	4274	16	NIC	ENSG00000163867.17	novel	5122	16	NA	NA	-19	-817	combination_of_known_splicesites	TRUE	canonical	3	47	junction_15	18.9556206850516	NA	NA	NA	FALSE	0	NA	NA	A	non_coding	NA	NA	NA	NA	NA	NA	NA	15	TCCCTTTTTGTTGAGGAATT	-7	True	NA	NA	False	NA	NA	NA	35031730	34986981	Fake_Experiment_ID
G1380.1	chr3	+	863	4	FSM	ENSG00000127252.7	ENST00000264735.4	969	4	101	5	101	-4	multi-exon	FALSE	canonical	3	40	junction_1	11.7284080571728	NA	NA	NA	FALSE	0	NA	NA	A	non_coding	NA	NA	NA	NA	NA	NA	NA	30	TCTTATCATTGAGCCAATGA	-1	True	NA	NA	False	NA	NA	NA	193241322	193270850	Fake_Experiment_ID
G1381.3	chr3	+	3618	31	FSM	ENSG00000198836.11	ENST00000361510.8	6429	31	39	2772	0	-369	multi-exon	FALSE	canonical	3	62	junction_5	76.4529194268531	NA	NA	NA	FALSE	0	NA	NA	A	non_coding	NA	NA	NA	NA	NA	NA	NA	30	TCACAGTAGCCTGCTAAATC	24	True	NA	NA	False	NA	NA	NA	193593246	193695039	Fake_Experiment_ID
G1382.1	chr3	-	6535	28	ISM	ENSG00000133657.16	ENST00000645319.2	7538	34	29827	0	2697	0	3prime_fragment	FALSE	canonical	3	84	junction_1	18.1318899207657	NA	NA	NA	FALSE	0	NA	NA	A	non_coding	NA	NA	NA	NA	NA	NA	NA	15	TAACACTTTTTTTCTGTGTC	NA	False	NA	NA	False	NA	NA	NA	194457175	194402676	Fake_Experiment_ID
G1383.1	chr3	-	3390	6	FSM	ENSG00000184203.8	ENST00000618156.5	3386	6	-1	-3	-1	3	multi-exon	FALSE	canonical	3	286	junction_5	30.6293976434405	NA	NA	NA	FALSE	0	NA	NA	A	non_coding	NA	NA	NA	NA	NA	NA	NA	10	TTGCCTGTGTGTGGATTTTA	-4	True	NA	NA	False	NA	NA	NA	195543326	195514424	Fake_Experiment_ID
G1384.1	chr3	-	5029	19	FSM	ENSG00000072274.13	ENST00000360110.9	5012	19	-17	0	-11	0	multi-exon	FALSE	canonical	3	389	junction_14	33.2686409270923	NA	NA	NA	FALSE	0	NA	NA	A	non_coding	NA	NA	NA	NA	NA	NA	NA	25	GTTGTCATTTCTTTAGATAA	16	False	NA	NA	False	NA	NA	NA	196082107	196049283	Fake_Experiment_ID
G1385.1	chr3	-	3419	11	FSM	ENSG00000163960.12	ENST00000296328.9	10521	11	-60	7162	-57	53	multi-exon	FALSE	canonical	3	21	junction_8	7.47596147662627	NA	NA	NA	FALSE	0	NA	NA	A	non_coding	NA	NA	NA	NA	NA	NA	NA	25	TACCTTGAGTCAAAGTTCTG	NA	False	NA	NA	False	NA	NA	NA	196432487	196354823	Fake_Experiment_ID
G1386.1	chr3	-	1618	4	FSM	ENSG00000185798.8	ENST00000332629.7	1594	4	0	-24	0	24	multi-exon	FALSE	canonical	3	20	junction_3	34.3737626039914	NA	NA	NA	FALSE	0	NA	NA	A	non_coding	NA	NA	NA	NA	NA	NA	NA	15	GCTCCTGGTTCTTTATTTAA	-1	True	NA	NA	False	NA	NA	NA	196568554	196554152	Fake_Experiment_ID
G1387.1	chr3	+	1914	6	NIC	ENSG00000163964.18	novel	1677	8	NA	NA	153	612	combination_of_known_junctions	FALSE	canonical	3	29	junction_1	48.5905340575713	NA	NA	NA	FALSE	0	NA	NA	A	non_coding	NA	NA	NA	NA	NA	NA	NA	30	TTGGAATCATCAGGTAATTT	463	False	NA	NA	False	NA	NA	NA	196712874	196734901	Fake_Experiment_ID
G1388.1	chr3	-	2511	4	FSM	ENSG00000114503.11	ENST00000452404.6	1133	4	-8	-1370	-8	0	multi-exon	FALSE	canonical	3	77	junction_3	374.364350154588	NA	NA	NA	FALSE	0	NA	NA	A	non_coding	NA	NA	NA	NA	NA	NA	NA	0	TCGTTGTTGCTGCCTGTTTC	675	False	NA	NA	False	NA	NA	NA	196942448	196935406	Fake_Experiment_ID
G1389.1	chr3	-	4579	26	NIC	ENSG00000075711.21	novel	5034	26	NA	NA	0	11	combination_of_known_junctions	FALSE	canonical	3	47	junction_25	68.9511595261457	NA	NA	NA	FALSE	0	NA	NA	A	non_coding	NA	NA	NA	NA	NA	NA	NA	25	TATGTTAAGTGTGTCTTGAA	14	True	NA	NA	False	NA	NA	NA	197298606	197042926	Fake_Experiment_ID
G139.2	chr1	+	4288	11	NIC	ENSG00000197056.11	novel	4203	11	NA	NA	-2	0	combination_of_known_junctions	FALSE	canonical	3	18	junction_1	34.1298989157601	NA	NA	NA	FALSE	0	NA	NA	A	non_coding	NA	NA	NA	NA	NA	NA	NA	15	TGTTTTGATCTTTCCTAATC	-14	True	NA	NA	False	NA	NA	NA	35079379	35115859	Fake_Experiment_ID
G1390.1	chr3	-	1734	8	FSM	ENSG00000161267.12	ENST00000392379.6	3527	8	2	1791	2	20	multi-exon	FALSE	canonical	3	23	junction_7	56.3223231199908	NA	NA	NA	FALSE	0	NA	NA	A	non_coding	NA	NA	NA	NA	NA	NA	NA	40	GCCAGTCTCATGAATGAAAA	8	True	NA	NA	False	NA	NA	NA	197555966	197511573	Fake_Experiment_ID
G1391.1	chr3	+	3013	9	FSM	ENSG00000122068.13	ENST00000241502.9	6733	9	49	3671	-6	1545	multi-exon	FALSE	canonical	3	239	junction_4	21.6733563390629	NA	NA	NA	FALSE	0	NA	NA	A	non_coding	NA	NA	NA	NA	NA	NA	NA	25	TGCATCTGTAATTTAATTTT	17	True	NA	NA	False	NA	NA	NA	197749931	197783925	Fake_Experiment_ID
G1392.1	chr3	-	1977	11	FSM	ENSG00000114473.14	ENST00000455191.5	1981	11	4	0	4	0	multi-exon	FALSE	canonical	3	20	junction_2	9.90151503558925	NA	NA	NA	FALSE	0	NA	NA	A	non_coding	NA	NA	NA	NA	NA	NA	NA	15	GATTTATCGTCACTTTGGTG	-16	True	NA	NA	False	NA	NA	NA	197949921	197889076	Fake_Experiment_ID
G1393.1	chr3	+	550	5	FSM	ENSG00000182899.17	ENST00000448864.6	553	5	3	0	0	0	multi-exon	FALSE	canonical	3	4372	junction_1	5180.69818533178	NA	NA	NA	FALSE	0	NA	NA	A	non_coding	NA	NA	NA	NA	NA	NA	NA	25	TTGATTTGCTACATGCTTAA	3	True	NA	NA	False	NA	NA	NA	197950192	197955851	Fake_Experiment_ID
G1394.1	chr4	+	2194	4	FSM	ENSG00000272602.6	ENST00000610261.6	2872	4	0	678	0	7	multi-exon	FALSE	canonical	3	68	junction_3	6.23609564462324	NA	NA	NA	FALSE	0	NA	NA	A	non_coding	NA	NA	NA	NA	NA	NA	NA	25	TATTATTTTTCTTATTTTAA	-19	True	NA	NA	False	NA	NA	NA	53320	87530	Fake_Experiment_ID
G1395.1	chr4	+	1520	2	FSM	ENSG00000198155.5	ENST00000356347.3	2598	2	23	1055	23	89	multi-exon	FALSE	canonical	3	149	junction_1	0	NA	NA	NA	FALSE	0	NA	NA	A	non_coding	NA	NA	NA	NA	NA	NA	NA	10	CATGTTCTTTTCTTTATTTC	4	True	NA	NA	False	NA	NA	NA	212632	254930	Fake_Experiment_ID
G1396.1	chr4	+	1826	4	FSM	ENSG00000131127.14	ENST00000240499.8	12601	4	-2	10777	-2	1065	multi-exon	FALSE	canonical	3	41	junction_3	9.8770215933527	NA	NA	NA	FALSE	0	NA	NA	A	non_coding	NA	NA	NA	NA	NA	NA	NA	50	AGCAGAAGAAAATTATTACT	4	True	NA	NA	False	NA	NA	NA	337811	374091	Fake_Experiment_ID
G1397.1	chr4	+	3222	13	FSM	ENSG00000174227.16	ENST00000453061.7	3909	13	23	664	-4	7	multi-exon	FALSE	canonical	3	54	junction_10	31.0092952014213	NA	NA	NA	FALSE	0	NA	NA	A	non_coding	NA	NA	NA	NA	NA	NA	NA	20	TATCATATTTTCCCCCATTG	-10	True	NA	NA	False	NA	NA	NA	499232	539536	Fake_Experiment_ID
G1398.1	chr4	+	3269	12	NIC	ENSG00000185619.18	novel	3609	13	NA	NA	4	265	intron_retention	TRUE	canonical	3	29	junction_3	34.05998597516	NA	NA	NA	FALSE	0	NA	NA	A	non_coding	NA	NA	NA	NA	NA	NA	NA	30	ATACACAGACGGGCGAGTGG	-18	True	NA	NA	False	NA	NA	NA	705768	768129	Fake_Experiment_ID
G14.1	chr1	+	2851	7	FSM	ENSG00000169598.17	ENST00000378209.8	2833	7	-18	0	-2	0	multi-exon	FALSE	canonical	3	21	junction_6	4.86483983977547	NA	NA	NA	FALSE	0	NA	NA	A	non_coding	NA	NA	NA	NA	NA	NA	NA	35	CATGTCAAGAAAGTTTGCAC	-15	True	NA	NA	False	NA	NA	NA	3857457	3885429	Fake_Experiment_ID
G140.1	chr1	-	4774	21	FSM	ENSG00000142687.18	ENST00000325722.8	4777	21	3	0	3	0	multi-exon	TRUE	canonical	3	180	junction_20	31.115751638037	NA	NA	NA	FALSE	0	NA	NA	A	non_coding	NA	NA	NA	NA	NA	NA	NA	5	CACTCTGTCTGCTGGGTGTG	-6	True	NA	NA	False	NA	NA	NA	35557400	35433491	Fake_Experiment_ID
G1400.1	chr4	+	2136	9	FSM	ENSG00000090316.16	ENST00000303400.9	2182	9	15	31	-2	-2	multi-exon	FALSE	canonical	3	658	junction_6	59.5482997238376	NA	NA	NA	FALSE	0	NA	NA	A	non_coding	NA	NA	NA	NA	NA	NA	NA	35	CCATGCGAATAAAATGGTTT	11	True	NA	NA	False	NA	NA	NA	1289905	1340106	Fake_Experiment_ID
G1401.1	chr4	-	2380	4	FSM	ENSG00000168936.11	ENST00000382936.8	2803	4	423	0	-119	0	multi-exon	FALSE	canonical	3	204	junction_3	42.8096562315871	NA	NA	NA	FALSE	0	NA	NA	A	non_coding	NA	NA	NA	NA	NA	NA	NA	5	TGTACTGTGTTTTGTGTTGC	435	False	NA	NA	False	NA	NA	NA	1720900	1715951	Fake_Experiment_ID
G1402.1	chr4	-	2198	11	FSM	ENSG00000185049.16	ENST00000382882.9	2198	11	0	0	0	0	multi-exon	FALSE	canonical	3	376	junction_3	31.0444842121753	NA	NA	NA	FALSE	0	NA	NA	A	non_coding	NA	NA	NA	NA	NA	NA	NA	15	GCCACCATAGCTGTGTTTGG	-5	True	NA	NA	False	NA	NA	NA	2008974	1982722	Fake_Experiment_ID
G1403.1	chr4	-	2340	6	FSM	ENSG00000214367.9	ENST00000443786.3	5879	6	47	3492	47	-3492	multi-exon	FALSE	canonical	3	31	junction_5	54.4448344657232	NA	NA	NA	FALSE	0	NA	NA	A	non_coding	NA	NA	NA	NA	NA	NA	NA	30	TTTGAGGTCAATGGAACATT	-1	True	NA	NA	False	NA	NA	NA	2242074	2231840	Fake_Experiment_ID
G1404.1	chr4	+	3848	15	NIC	ENSG00000087274.18	novel	3745	16	NA	NA	0	-5	intron_retention	TRUE	canonical	3	576	junction_14	95.2736124248986	NA	NA	NA	FALSE	0	NA	NA	A	non_coding	NA	NA	NA	NA	NA	NA	NA	30	AGCAAGTTCCTTGTCTAAAT	-19	True	NA	NA	False	NA	NA	NA	2843944	2930057	Fake_Experiment_ID
G1405.1	chr4	-	1866	12	NIC	ENSG00000109736.15	novel	1717	13	NA	NA	-26	0	intron_retention	FALSE	canonical	3	580	junction_11	108.779479712911	NA	NA	NA	FALSE	0	NA	NA	C	non_coding	NA	NA	NA	NA	NA	NA	NA	20	GTGCCTTTCGCCATATATAG	7578	False	NA	NA	False	NA	NA	NA	2934860	2930560	Fake_Experiment_ID
G1405.2	chr4	-	1752	13	FSM	ENSG00000109736.15	ENST00000355443.9	1717	13	-35	0	-26	0	multi-exon	FALSE	canonical	3	580	junction_12	104.936852704641	NA	NA	NA	FALSE	0	NA	NA	C	non_coding	NA	NA	NA	NA	NA	NA	NA	20	TACCAAGTGCCTTTCGCCAT	7578	False	NA	NA	False	NA	NA	NA	2934860	2930566	Fake_Experiment_ID
G1406.1	chr4	-	1548	10	FSM	ENSG00000145220.14	ENST00000343470.9	1554	10	6	0	6	0	multi-exon	FALSE	canonical	3	390	junction_5	30.8688984074406	NA	NA	NA	FALSE	0	NA	NA	A	non_coding	NA	NA	NA	NA	NA	NA	NA	30	TTTGTTGTGGCAAAAATTAC	12	True	NA	NA	False	NA	NA	NA	4290148	4267700	Fake_Experiment_ID
G1407.1	chr4	+	2291	5	ISM	ENSG00000168824.14	ENST00000513829.5	1486	6	51	0	-15	0	intron_retention	TRUE	canonical	3	66	junction_1	31.9951168149141	NA	NA	NA	FALSE	0	NA	NA	A	non_coding	NA	NA	NA	NA	NA	NA	NA	10	CCTGTGCTGCCCAGTGGACT	-14	True	NA	NA	False	NA	NA	NA	4387089	4419058	Fake_Experiment_ID
G1408.1	chr4	-	1617	11	FSM	ENSG00000168818.10	ENST00000306200.7	2158	11	35	506	-3	-140	multi-exon	FALSE	canonical	3	196	junction_1	19.3142434488126	NA	NA	NA	FALSE	0	NA	NA	A	non_coding	NA	NA	NA	NA	NA	NA	NA	25	TGTGTTGTCAATGAGTCTAA	-11	True	NA	NA	False	NA	NA	NA	4542013	4419473	Fake_Experiment_ID
G1409.1	chr4	-	989	4	FSM	ENSG00000170891.11	ENST00000307746.9	989	4	0	0	0	0	multi-exon	FALSE	canonical	3	63	junction_1	5.79271573232759	NA	NA	NA	FALSE	0	NA	NA	A	non_coding	NA	NA	NA	NA	NA	NA	NA	15	CACGTGTCCTGTTATATCTG	-2	True	NA	NA	False	NA	NA	NA	5019458	5014585	Fake_Experiment_ID
G141.1	chr1	-	822	6	FSM	ENSG00000126067.12	ENST00000373237.4	4426	6	7	3597	7	-504	multi-exon	FALSE	canonical	3	2500	junction_4	73.4558370723525	NA	NA	NA	FALSE	0	NA	NA	A	non_coding	NA	NA	NA	NA	NA	NA	NA	10	GCCCTCTGGTCCAGGTCTCA	14	True	NA	NA	False	NA	NA	NA	35641519	35603137	Fake_Experiment_ID
G1410.1	chr4	-	2748	14	FSM	ENSG00000072832.15	ENST00000397890.6	2911	14	157	6	147	-5	multi-exon	FALSE	canonical	3	621	junction_4	37.2445937461212	NA	NA	NA	FALSE	0	NA	NA	A	non_coding	NA	NA	NA	NA	NA	NA	NA	25	CACTGACCTGACTAGGGCAC	4858	False	NA	NA	False	NA	NA	NA	5888324	5820788	Fake_Experiment_ID
G1411.1	chr4	+	3638	8	FSM	ENSG00000109501.15	ENST00000226760.5	3640	8	2	0	2	0	multi-exon	FALSE	canonical	3	142	junction_1	26.2460881438957	NA	NA	NA	FALSE	0	NA	NA	A	non_coding	NA	NA	NA	NA	NA	NA	NA	0	GCGCTTTCCTTCCTTTCTTT	2	True	NA	NA	False	NA	NA	NA	6269851	6303265	Fake_Experiment_ID
G1412.1	chr4	+	1455	3	FSM	ENSG00000179010.15	ENST00000320912.8	2049	3	594	0	0	0	multi-exon	FALSE	canonical	3	412	junction_1	170	NA	NA	NA	FALSE	0	NA	NA	A	non_coding	NA	NA	NA	NA	NA	NA	NA	45	GACGAAAGACCTAAAAGGTT	-4	True	NA	NA	False	NA	NA	NA	6640684	6642729	Fake_Experiment_ID
G1414.1	chr4	+	4860	14	FSM	ENSG00000132405.19	ENST00000448507.5	4887	14	22	5	22	-1	multi-exon	FALSE	canonical	3	23	junction_1	79.5810033530274	NA	NA	NA	FALSE	0	NA	NA	A	non_coding	NA	NA	NA	NA	NA	NA	NA	20	ACTTATGTTCACCATCGTTT	3	True	NA	NA	False	NA	NA	NA	6909465	7033113	Fake_Experiment_ID
G1415.1	chr4	-	1494	4	FSM	ENSG00000109519.13	ENST00000264954.5	2653	4	0	1159	0	475	multi-exon	FALSE	canonical	3	861	junction_2	27.8846831711525	NA	NA	NA	FALSE	0	NA	NA	A	non_coding	NA	NA	NA	NA	NA	NA	NA	30	CTTTCTGAAAACAATTTTGT	-4	True	NA	NA	False	NA	NA	NA	7068064	7060053	Fake_Experiment_ID
G1416.1	chr4	-	2496	18	FSM	ENSG00000087008.16	ENST00000503233.5	2253	18	47	-290	22	41	multi-exon	FALSE	canonical	3	47	junction_11	10.2676971876041	NA	NA	NA	FALSE	0	NA	NA	A	non_coding	NA	NA	NA	NA	NA	NA	NA	10	GTTTTCAGGGTTCAGCTCCT	10	True	NA	NA	False	NA	NA	NA	8428439	8366670	Fake_Experiment_ID
G1417.1	chr4	-	4314	3	NIC	ENSG00000178163.8	novel	6954	3	NA	NA	5	-2825	combination_of_known_splicesites	FALSE	canonical	3	17	junction_1	16.5	NA	NA	NA	FALSE	0	NA	NA	A	non_coding	NA	NA	NA	NA	NA	NA	NA	15	TTTTGGTGTGCACATCCATT	11	True	NA	NA	False	NA	NA	NA	10457400	10442704	Fake_Experiment_ID
G1418.2	chr4	-	1692	7	FSM	ENSG00000157869.16	ENST00000330852.10	1690	7	-2	0	-2	0	multi-exon	FALSE	canonical	3	202	junction_1	46.8958657263327	NA	NA	NA	FALSE	0	NA	NA	A	non_coding	NA	NA	NA	NA	NA	NA	NA	10	CTTCTTTTGGCAATTTTCTT	-12	True	NA	NA	False	NA	NA	NA	13484342	13367723	Fake_Experiment_ID
G1419.1	chr4	+	4978	35	FSM	ENSG00000048342.18	ENST00000506643.5	4989	35	8	3	-4	0	multi-exon	FALSE	canonical	3	18	junction_12	7.66107313125853	NA	NA	NA	FALSE	0	NA	NA	A	non_coding	NA	NA	NA	NA	NA	NA	NA	30	TTCAAACTGTGCAAAGTGTT	-13	True	NA	NA	False	NA	NA	NA	15479211	15601546	Fake_Experiment_ID
G142.1	chr1	-	2607	2	FSM	ENSG00000142686.8	ENST00000270815.5	2628	2	21	0	21	0	multi-exon	FALSE	canonical	3	48	junction_1	0	NA	NA	NA	FALSE	0	NA	NA	A	non_coding	NA	NA	NA	NA	NA	NA	NA	15	CATTTCTTGAGTATGTGTTT	11	True	NA	NA	False	NA	NA	NA	35718863	35713876	Fake_Experiment_ID
G1420.1	chr4	-	2858	11	FSM	ENSG00000118564.15	ENST00000341285.8	3488	11	5	625	5	0	multi-exon	FALSE	canonical	3	373	junction_3	24.0881713710277	NA	NA	NA	FALSE	0	NA	NA	A	non_coding	NA	NA	NA	NA	NA	NA	NA	10	TACTGTTGTGTTGTGATTTT	-9	True	NA	NA	False	NA	NA	NA	15655352	15605005	Fake_Experiment_ID
G1421.1	chr4	-	4014	27	FSM	ENSG00000007062.12	ENST00000505450.5	4349	27	333	2	-22	0	multi-exon	TRUE	canonical	3	131	junction_26	33.4402230959971	NA	NA	NA	FALSE	0	NA	NA	A	non_coding	NA	NA	NA	NA	NA	NA	NA	15	CATGGTCTGTATGTTACTTC	101	False	NA	NA	False	NA	NA	NA	16084045	15968229	Fake_Experiment_ID
G1422.2	chr4	-	2384	8	FSM	ENSG00000169744.13	ENST00000304523.10	2384	8	0	0	0	0	multi-exon	FALSE	canonical	3	97	junction_1	41.9791007283289	NA	NA	NA	FALSE	0	NA	NA	A	non_coding	NA	NA	NA	NA	NA	NA	NA	25	GCAAGTGAATCTGGCTATTT	11	True	NA	NA	False	NA	NA	NA	16898645	16501540	Fake_Experiment_ID
G1423.1	chr4	-	1239	7	FSM	ENSG00000151552.12	ENST00000281243.10	1507	7	-3	271	-3	134	multi-exon	FALSE	canonical	3	502	junction_6	21.4741446602394	NA	NA	NA	FALSE	0	NA	NA	A	non_coding	NA	NA	NA	NA	NA	NA	NA	15	CTACATGGACTCTGTCCTGG	-5	True	NA	NA	False	NA	NA	NA	17512093	17486665	Fake_Experiment_ID
G1424.1	chr4	+	1909	13	FSM	ENSG00000002549.13	ENST00000606142.5	1876	13	2	-35	0	-1	multi-exon	FALSE	canonical	3	376	junction_5	34.9295918797928	NA	NA	NA	FALSE	0	NA	NA	A	non_coding	NA	NA	NA	NA	NA	NA	NA	10	CTCTGGTGTGGCTCTGATAT	-1	True	NA	NA	False	NA	NA	NA	17577496	17607969	Fake_Experiment_ID
G1425.1	chr4	+	823	4	FSM	ENSG00000118579.13	ENST00000237380.12	10858	4	5	10030	-2	3994	multi-exon	FALSE	canonical	3	819	junction_3	58.9594964549581	NA	NA	NA	FALSE	0	NA	NA	A	non_coding	NA	NA	NA	NA	NA	NA	NA	5	TGGTGGCTTTGCTTGTTTTA	4	True	NA	NA	False	NA	NA	NA	17614645	17624075	Fake_Experiment_ID
G1426.2	chr4	+	3247	21	NIC	ENSG00000109805.10	novel	4587	21	NA	NA	0	71	combination_of_known_junctions	TRUE	canonical	3	46	junction_11	95.4251539165644	NA	NA	NA	FALSE	0	NA	NA	A	non_coding	NA	NA	NA	NA	NA	NA	NA	15	TGTCTTTCTGAAGATTTTCT	-7	True	NA	NA	False	NA	NA	NA	17810978	17843519	Fake_Experiment_ID
G1427.1	chr4	-	4132	19	FSM	ENSG00000152990.14	ENST00000334304.10	4577	19	445	0	75	0	multi-exon	FALSE	canonical	3	261	junction_9	27.6856806595078	NA	NA	NA	FALSE	0	NA	NA	A	non_coding	NA	NA	NA	NA	NA	NA	NA	20	GATCTGTTATTTTTATATTT	424	False	NA	NA	False	NA	NA	NA	22515621	22387375	Fake_Experiment_ID
G1428.1	chr4	-	2986	14	FSM	ENSG00000109606.13	ENST00000336812.5	2998	14	12	0	-5	0	multi-exon	FALSE	canonical	3	1027	junction_5	117.39509984431	NA	NA	NA	FALSE	0	NA	NA	A	non_coding	NA	NA	NA	NA	NA	NA	NA	15	TTTTGGCCAAAGCCCTTTGG	-1	True	NA	NA	False	NA	NA	NA	24584542	24527474	Fake_Experiment_ID
G1429.1	chr4	-	1853	11	FSM	ENSG00000109618.13	ENST00000382103.7	5503	11	55	3595	0	241	multi-exon	FALSE	canonical	3	18	junction_5	4.75815090134813	NA	NA	NA	FALSE	0	NA	NA	A	non_coding	NA	NA	NA	NA	NA	NA	NA	20	TGTAGAGTGCTTCCTCCTAA	24	True	NA	NA	False	NA	NA	NA	25160394	25123608	Fake_Experiment_ID
G143.1	chr1	-	5673	25	FSM	ENSG00000092853.14	ENST00000318121.8	8512	25	-17	2856	-17	1313	multi-exon	FALSE	canonical	3	64	junction_15	17.2154948778387	NA	NA	NA	FALSE	0	NA	NA	A	non_coding	NA	NA	NA	NA	NA	NA	NA	15	TTGCCATCATTCTCCATTTT	-17	True	NA	NA	False	NA	NA	NA	35769995	35734967	Fake_Experiment_ID
G1430.1	chr4	+	2446	13	FSM	ENSG00000168228.15	ENST00000302874.9	2797	13	12	339	1	18	multi-exon	FALSE	canonical	3	90	junction_7	22.8381989949587	NA	NA	NA	FALSE	0	NA	NA	A	non_coding	NA	NA	NA	NA	NA	NA	NA	5	CTTTTTGCAGTTGTCCTCTG	-5	True	NA	NA	False	NA	NA	NA	25312785	25370044	Fake_Experiment_ID
G1431.1	chr4	+	2581	29	FSM	ENSG00000053900.11	ENST00000510092.5	2599	29	13	5	-9	-5	multi-exon	TRUE	canonical	3	44	junction_18	58.1262261226833	NA	NA	NA	FALSE	0	NA	NA	A	non_coding	NA	NA	NA	NA	NA	NA	NA	20	ATTTTATTTTTTCATATTCT	-3	True	NA	NA	False	NA	NA	NA	25377305	25418484	Fake_Experiment_ID
G1432.1	chr4	+	1803	11	FSM	ENSG00000168214.21	ENST00000361572.10	1697	11	135	-241	-27	62	multi-exon	FALSE	canonical	3	166	junction_1	367.191557637155	NA	NA	NA	FALSE	0	NA	NA	A	non_coding	NA	NA	NA	NA	NA	NA	NA	5	GTTTTTCAGCTGTTTTGTTG	19	True	NA	NA	False	NA	NA	NA	26320697	26431248	Fake_Experiment_ID
G1433.1	chr4	+	2042	21	FSM	ENSG00000109680.11	ENST00000264866.9	2967	21	-3	928	-3	348	multi-exon	FALSE	canonical	3	14	junction_8	4.70637865030004	NA	NA	NA	FALSE	0	NA	NA	A	non_coding	NA	NA	NA	NA	NA	NA	NA	20	TGTAGCTTCTTGGATAATTC	-15	True	NA	NA	False	NA	NA	NA	26584080	26755295	Fake_Experiment_ID
G1434.1	chr4	+	3058	11	ISM	ENSG00000109689.19	ENST00000467087.7	5004	12	58660	1420	58042	-5	3prime_fragment	FALSE	canonical	3	107	junction_7	35.0572389101024	NA	NA	NA	FALSE	0	NA	NA	A	non_coding	NA	NA	NA	NA	NA	NA	NA	10	TTGTGTGGGATTGTGCTGAT	NA	False	NA	NA	False	NA	NA	NA	26919500	27023961	Fake_Experiment_ID
G1435.1	chr4	-	3595	7	FSM	ENSG00000181826.10	ENST00000454158.7	3617	7	22	0	22	0	multi-exon	FALSE	canonical	3	13	junction_1	3.3166247903554	NA	NA	NA	FALSE	0	NA	NA	A	non_coding	NA	NA	NA	NA	NA	NA	NA	5	GTGTGTTGTCTTGTGGGTGA	22	False	NA	NA	False	NA	NA	NA	37686354	37610633	Fake_Experiment_ID
G1436.1	chr4	+	2344	14	FSM	ENSG00000169299.14	ENST00000381967.9	3211	14	20	847	-2	77	multi-exon	FALSE	canonical	3	167	junction_7	18.7076543521882	NA	NA	NA	FALSE	0	NA	NA	A	non_coding	NA	NA	NA	NA	NA	NA	NA	10	ATGTTGTGTTCATGTTTGGG	2	True	NA	NA	False	NA	NA	NA	37826705	37862090	Fake_Experiment_ID
G1437.1	chr4	+	1508	6	FSM	ENSG00000109787.13	ENST00000261438.10	5594	6	204	3882	59	-3882	multi-exon	FALSE	canonical	3	86	junction_4	9.86711710683521	NA	NA	NA	FALSE	0	NA	NA	A	non_coding	NA	NA	NA	NA	NA	NA	NA	20	GTATCCAGACTGCTAGTCCT	84	False	NA	NA	False	NA	NA	NA	38664402	38697635	Fake_Experiment_ID
G1438.1	chr4	-	4895	25	FSM	ENSG00000035928.16	ENST00000381897.5	4886	25	-9	0	-9	0	multi-exon	FALSE	canonical	3	76	junction_12	46.9019181969731	NA	NA	NA	FALSE	0	NA	NA	A	non_coding	NA	NA	NA	NA	NA	NA	NA	15	CCTGCTGAGTCACGACCCTG	-20	True	NA	NA	False	NA	NA	NA	39366384	39287455	Fake_Experiment_ID
G1439.3	chr4	-	808	7	FSM	ENSG00000163682.17	ENST00000503277.6	772	7	-28	-8	0	0	multi-exon	FALSE	canonical	3	5546	junction_6	1263.54295754262	NA	NA	NA	FALSE	0	NA	NA	A	non_coding	NA	NA	NA	NA	NA	NA	NA	15	CCGGTTATCCTTTTTAGCTA	5	True	NA	NA	False	NA	NA	NA	39458922	39454123	Fake_Experiment_ID
G144.1	chr1	+	3627	19	FSM	ENSG00000092847.13	ENST00000674304.1	7478	19	46	3805	46	-465	multi-exon	FALSE	canonical	3	86	junction_9	12.0138808606267	NA	NA	NA	FALSE	0	NA	NA	A	non_coding	NA	NA	NA	NA	NA	NA	NA	40	AAACCTCCAGCCAGAAAGCC	18	False	NA	NA	False	NA	NA	NA	35883254	35920493	Fake_Experiment_ID
G1440.1	chr4	+	1617	11	FSM	ENSG00000121897.15	ENST00000640888.2	3572	11	33	1922	2	0	multi-exon	TRUE	canonical	3	75	junction_7	14.5880087743324	NA	NA	NA	FALSE	0	NA	NA	A	non_coding	NA	NA	NA	NA	NA	NA	NA	15	TTCATTTGGCTTTTAGTGTA	-4	True	NA	NA	False	NA	NA	NA	39459088	39477584	Fake_Experiment_ID
G1441.1	chr4	-	2599	12	FSM	ENSG00000109814.12	ENST00000316423.11	3037	12	-125	563	0	-530	multi-exon	FALSE	canonical	3	659	junction_9	79.0348808861898	NA	NA	NA	FALSE	0	NA	NA	A	non_coding	NA	NA	NA	NA	NA	NA	NA	25	TCATCACTGTTAATTTCCAG	-1	True	NA	NA	False	NA	NA	NA	39527564	39499317	Fake_Experiment_ID
G1442.1	chr4	-	5007	8	NIC	ENSG00000163694.15	novel	5114	7	NA	NA	-96	-3	combination_of_known_junctions	FALSE	canonical	3	55	junction_7	119.92957116915	NA	NA	NA	FALSE	0	NA	NA	B	non_coding	NA	NA	NA	NA	NA	NA	NA	20	TTATTTTAAATTGTGTTTTC	NA	False	NA	NA	False	NA	NA	NA	40630971	40423269	Fake_Experiment_ID
G1442.3	chr4	-	3883	6	NIC	ENSG00000163694.15	novel	5114	7	NA	NA	42	-436	combination_of_known_junctions	FALSE	canonical	3	53	junction_2	138.432077207561	NA	NA	NA	FALSE	0	NA	NA	B	non_coding	NA	NA	NA	NA	NA	NA	NA	15	TTTTTCCCCCTCATCTTGAA	7	True	NA	NA	False	NA	NA	NA	40630744	40424116	Fake_Experiment_ID
G1443.1	chr4	+	3382	12	FSM	ENSG00000179299.17	ENST00000381782.7	4839	12	252	1205	243	-6	multi-exon	FALSE	canonical	3	38	junction_7	54.0859432403499	NA	NA	NA	FALSE	0	NA	NA	A	non_coding	NA	NA	NA	NA	NA	NA	NA	40	ATACAACTATATATCTTATT	11	True	NA	NA	False	NA	NA	NA	40750206	40809979	Fake_Experiment_ID
G1444.1	chr4	+	1061	8	NIC	ENSG00000154277.13	novel	1103	9	NA	NA	0	-2	combination_of_known_splicesites	FALSE	canonical	3	42	junction_1	862.954370113484	NA	NA	NA	FALSE	0	NA	NA	A	non_coding	NA	NA	NA	NA	NA	NA	NA	25	GATAGCCACAGCTGATTCTC	-2	True	NA	NA	False	NA	NA	NA	41256927	41268425	Fake_Experiment_ID
G1445.1	chr4	+	1106	8	FSM	ENSG00000109133.13	ENST00000513702.5	1092	8	50	-64	27	64	multi-exon	FALSE	canonical	3	66	junction_1	84.2220098238905	NA	NA	NA	FALSE	0	NA	NA	A	non_coding	NA	NA	NA	NA	NA	NA	NA	15	GATGCTGTTGTGCCTATATC	24	True	NA	NA	False	NA	NA	NA	41935178	41954459	Fake_Experiment_ID
G1446.1	chr4	+	3223	18	FSM	ENSG00000014824.14	ENST00000264451.12	6164	18	0	2941	0	1144	multi-exon	FALSE	canonical	3	432	junction_17	59.3998823295236	NA	NA	NA	FALSE	0	NA	NA	A	non_coding	NA	NA	NA	NA	NA	NA	NA	15	GTTTGTAATGGTGATTTTTG	9	True	NA	NA	False	NA	NA	NA	41990529	42087520	Fake_Experiment_ID
G1447.1	chr4	-	1340	5	FSM	ENSG00000169019.11	ENST00000381571.6	1461	5	37	84	0	-84	multi-exon	FALSE	canonical	3	168	junction_3	7.8541390362025	NA	NA	NA	FALSE	0	NA	NA	A	non_coding	NA	NA	NA	NA	NA	NA	NA	25	CTTTGGGATGTTAAATTCAT	14	True	NA	NA	False	NA	NA	NA	47463665	47450870	Fake_Experiment_ID
G1448.1	chr4	-	3758	23	FSM	ENSG00000170448.12	ENST00000381538.7	3728	23	-30	0	-10	0	multi-exon	FALSE	canonical	3	91	junction_21	13.9923975816386	NA	NA	NA	FALSE	0	NA	NA	A	non_coding	NA	NA	NA	NA	NA	NA	NA	35	TTTGTAATCTAGAATATTTA	NA	False	NA	NA	False	NA	NA	NA	47914646	47847239	Fake_Experiment_ID
G1449.1	chr4	-	2620	18	FSM	ENSG00000135605.13	ENST00000381501.8	3661	18	20	1021	20	0	multi-exon	TRUE	canonical	3	72	junction_2	12.6263852917742	NA	NA	NA	FALSE	0	NA	NA	A	non_coding	NA	NA	NA	NA	NA	NA	NA	25	CACGAATTGTCTTTTAATTG	3	True	NA	NA	False	NA	NA	NA	48269818	48136803	Fake_Experiment_ID
G145.1	chr1	+	1640	6	FSM	ENSG00000116863.11	ENST00000373178.5	1651	6	11	0	11	0	multi-exon	FALSE	canonical	3	289	junction_4	29.886451780029	NA	NA	NA	FALSE	0	NA	NA	A	non_coding	NA	NA	NA	NA	NA	NA	NA	5	CCACTGTTTCTTGTTTCTCC	9	True	NA	NA	False	NA	NA	NA	36088902	36093932	Fake_Experiment_ID
G1450.1	chr4	+	1552	10	NIC	ENSG00000109180.15	novel	1594	9	NA	NA	0	0	combination_of_known_junctions	FALSE	canonical	3	16	junction_1	352.72004776985	NA	NA	NA	FALSE	0	NA	NA	A	non_coding	NA	NA	NA	NA	NA	NA	NA	20	AACAGCCCTCATCTTCCTTG	NA	False	NA	NA	False	NA	NA	NA	48830997	48861246	Fake_Experiment_ID
G1451.1	chr4	-	749	7	FSM	ENSG00000145247.12	ENST00000508632.6	1109	7	-3	363	-3	0	multi-exon	FALSE	canonical	3	2622	junction_5	205.93101595761	NA	NA	NA	FALSE	0	NA	NA	A	non_coding	NA	NA	NA	NA	NA	NA	NA	15	CATTGTGTCTGTCACTCACT	35	False	48906796	NA	False	NA	NA	NA	48906777	48885381	Fake_Experiment_ID
G1452.1	chr4	+	4096	10	FSM	ENSG00000109184.15	ENST00000381441.7	4207	10	111	0	21	0	multi-exon	FALSE	canonical	3	81	junction_8	65.6084532343392	NA	NA	NA	FALSE	0	NA	NA	A	non_coding	NA	NA	NA	NA	NA	NA	NA	25	CAGATGTGTAAATTTTTTCT	25	True	NA	NA	False	NA	NA	NA	51843173	51916837	Fake_Experiment_ID
G1453.1	chr4	-	1239	6	FSM	ENSG00000163069.13	ENST00000381431.10	4248	6	19	2990	19	-2990	multi-exon	FALSE	canonical	3	495	junction_4	59.4387079267374	NA	NA	NA	FALSE	0	NA	NA	A	non_coding	NA	NA	NA	NA	NA	NA	NA	30	GACGTGTTTTTAAAATTCCA	3	True	NA	NA	False	NA	NA	NA	52038280	52023695	Fake_Experiment_ID
G1455.1	chr4	-	2770	4	FSM	ENSG00000226887.8	ENST00000440542.1	2744	4	-26	0	0	0	multi-exon	FALSE	canonical	3	43	junction_2	31.4783876475414	NA	NA	NA	FALSE	0	NA	NA	A	non_coding	NA	NA	NA	NA	NA	NA	NA	30	TTTGCAAGCCCCCAAACACT	3	True	NA	NA	False	NA	NA	NA	52751425	52743516	Fake_Experiment_ID
G1456.1	chr4	+	1968	4	FSM	ENSG00000128045.7	ENST00000248706.5	1968	4	0	0	0	0	multi-exon	FALSE	canonical	3	282	junction_1	4.18993502999218	NA	NA	NA	FALSE	0	NA	NA	A	non_coding	NA	NA	NA	NA	NA	NA	NA	20	GCAGATGTCTAACTTCGTCT	-1	True	NA	NA	False	NA	NA	NA	52862316	52866835	Fake_Experiment_ID
G1457.1	chr4	+	2167	19	NIC	ENSG00000145216.16	novel	3396	18	NA	NA	0	-12	combination_of_known_junctions	TRUE	canonical	3	138	junction_14	117.018042293581	NA	NA	NA	FALSE	0	NA	NA	B	non_coding	NA	NA	NA	NA	NA	NA	NA	40	ATGTTAAGTTAAAAATCTTT	-19	True	NA	NA	False	NA	NA	NA	53377640	53459606	Fake_Experiment_ID
G1457.12	chr4	+	2076	18	NIC	ENSG00000145216.16	novel	3396	18	NA	NA	-8	-12	combination_of_known_junctions	FALSE	canonical	3	138	junction_13	112.780860483282	NA	NA	NA	FALSE	0	NA	NA	B	non_coding	NA	NA	NA	NA	NA	NA	NA	40	ATGTTAAGTTAAAAATCTTT	3	True	NA	NA	False	NA	NA	NA	53377662	53459606	Fake_Experiment_ID
G1457.4	chr4	+	2032	17	NIC	ENSG00000145216.16	novel	3396	18	NA	NA	0	-12	combination_of_known_junctions	FALSE	canonical	3	151	junction_9	114.420277923102	NA	NA	NA	FALSE	0	NA	NA	B	non_coding	NA	NA	NA	NA	NA	NA	NA	40	ATGTTAAGTTAAAAATCTTT	-19	True	NA	NA	False	NA	NA	NA	53377640	53459606	Fake_Experiment_ID
G1457.5	chr4	+	1963	16	NIC	ENSG00000145216.16	novel	3396	18	NA	NA	0	-12	combination_of_known_junctions	FALSE	canonical	3	154	junction_1	107.664582023162	NA	NA	NA	FALSE	0	NA	NA	B	non_coding	NA	NA	NA	NA	NA	NA	NA	40	ATGTTAAGTTAAAAATCTTT	-19	True	NA	NA	False	NA	NA	NA	53377640	53459606	Fake_Experiment_ID
G1458.2	chr4	+	4979	21	FSM	ENSG00000157404.16	ENST00000288135.6	5147	21	0	168	0	-168	multi-exon	FALSE	canonical	3	35	junction_9	27.0907733370607	NA	NA	NA	FALSE	0	NA	NA	A	non_coding	NA	NA	NA	NA	NA	NA	NA	30	GCCCATGAGTCCTTGAAAAT	-3	True	NA	NA	False	NA	NA	NA	54657956	54740547	Fake_Experiment_ID
G1459.1	chr4	-	5874	30	FSM	ENSG00000128052.10	ENST00000263923.5	5833	30	-41	0	-41	0	multi-exon	FALSE	canonical	3	98	junction_24	38.2904911465931	NA	NA	NA	FALSE	0	NA	NA	A	non_coding	NA	NA	NA	NA	NA	NA	NA	20	GGAATCCCTTTGCAAGGTTG	NA	False	NA	NA	False	NA	NA	NA	55125636	55078480	Fake_Experiment_ID
G146.1	chr1	-	1276	5	FSM	ENSG00000054116.12	ENST00000373166.8	1282	5	0	6	0	3	multi-exon	FALSE	canonical	3	475	junction_2	27.2614654778499	NA	NA	NA	FALSE	0	NA	NA	A	non_coding	NA	NA	NA	NA	NA	NA	NA	15	TCCCAATCATGTCCTGTTTT	0	True	NA	NA	False	NA	NA	NA	36149486	36136577	Fake_Experiment_ID
G1460.1	chr4	+	1182	5	FSM	ENSG00000128039.13	ENST00000264228.9	4061	5	82	2797	82	-7	multi-exon	FALSE	canonical	3	297	junction_4	25.0049995001	NA	NA	NA	FALSE	0	NA	NA	C	non_coding	NA	NA	NA	NA	NA	NA	NA	10	TCTGCGATTTCTGGGTCCAC	12	True	NA	NA	False	NA	NA	NA	55346323	55370303	Fake_Experiment_ID
G1460.2	chr4	+	1047	4	FSM	ENSG00000128039.13	ENST00000679836.1	2766	4	111	1608	82	-7	multi-exon	FALSE	canonical	3	32	junction_3	144.822496717725	NA	NA	NA	FALSE	0	NA	NA	C	non_coding	NA	NA	NA	NA	NA	NA	NA	10	TCTGCGATTTCTGGGTCCAC	12	True	NA	NA	False	NA	NA	NA	55346323	55370303	Fake_Experiment_ID
G1461.1	chr4	+	1698	6	FSM	ENSG00000134851.13	ENST00000381334.10	1931	6	230	3	-64	-3	multi-exon	FALSE	canonical	3	524	junction_1	75.1467896852554	NA	NA	NA	FALSE	0	NA	NA	A	non_coding	NA	NA	NA	NA	NA	NA	NA	0	GTGCTTGTTTTTCCTTGTGT	226	False	NA	NA	False	NA	NA	NA	55396186	55426172	Fake_Experiment_ID
G1462.1	chr4	-	768	9	FSM	ENSG00000109255.11	ENST00000511469.5	756	9	-14	2	0	0	multi-exon	TRUE	canonical	3	39	junction_7	115.469692993443	NA	NA	NA	FALSE	0	NA	NA	C	non_coding	NA	NA	NA	NA	NA	NA	NA	15	TTTTTGCTTAGTGTTTTAAT	-2	True	NA	NA	False	NA	NA	NA	55636298	55595230	Fake_Experiment_ID
G1462.2	chr4	-	741	9	FSM	ENSG00000109255.11	ENST00000507338.1	658	9	-30	-53	0	0	multi-exon	FALSE	canonical	3	21	junction_3	118.680703465222	NA	NA	NA	FALSE	0	NA	NA	C	non_coding	NA	NA	NA	NA	NA	NA	NA	15	TTTTTGCTTAGTGTTTTAAT	-2	True	NA	NA	False	NA	NA	NA	55636298	55595230	Fake_Experiment_ID
G1463.3	chr4	+	3330	19	FSM	ENSG00000090989.18	ENST00000346134.11	3357	19	6	21	6	6	multi-exon	FALSE	canonical	3	41	junction_1	24.3430345958209	NA	NA	NA	FALSE	0	NA	NA	A	non_coding	NA	NA	NA	NA	NA	NA	NA	30	GTTGACATTTGATAATATTT	-38	True	NA	NA	False	NA	NA	NA	55853680	55905013	Fake_Experiment_ID
G1464.1	chr4	-	3542	15	FSM	ENSG00000157426.14	ENST00000205214.11	3581	15	39	0	6	0	multi-exon	FALSE	canonical	3	35	junction_4	12.0756543744606	NA	NA	NA	FALSE	0	NA	NA	A	non_coding	NA	NA	NA	NA	NA	NA	NA	25	CGGAAACTTGTCTACACTTG	10	True	NA	NA	False	NA	NA	NA	56387452	56338289	Fake_Experiment_ID
G1465.1	chr4	-	3648	11	FSM	ENSG00000128059.8	ENST00000264220.6	3682	11	34	0	34	0	multi-exon	FALSE	canonical	3	548	junction_6	32.977113275725	NA	NA	NA	FALSE	0	NA	NA	A	non_coding	NA	NA	NA	NA	NA	NA	NA	5	TATGTGTGTCCTTTTTTTTT	22	False	NA	NA	False	NA	NA	NA	56435581	56393361	Fake_Experiment_ID
G1466.3	chr4	+	1522	9	NNC	ENSG00000128050.9	novel	698	2	NA	NA	168	165	at_least_one_novel_splicesite	FALSE	canonical	3	289	junction_1	982.124856815568	NA	NA	NA	FALSE	0	NA	NA	A	non_coding	NA	NA	NA	NA	NA	NA	NA	20	TGCTTCTCTAGATCCATATT	128	False	NA	NA	False	NA	NA	NA	56436427	56459664	Fake_Experiment_ID
G1467.1	chr4	+	2119	19	FSM	ENSG00000174780.17	ENST00000642900.1	3855	19	0	1736	0	117	multi-exon	FALSE	canonical	3	429	junction_8	65.0711149435754	NA	NA	NA	FALSE	0	NA	NA	A	non_coding	NA	NA	NA	NA	NA	NA	NA	20	GAACTACTCCCTCTTCATCT	1	True	NA	NA	False	NA	NA	NA	56467616	56501945	Fake_Experiment_ID
G1468.1	chr4	-	5401	33	FSM	ENSG00000033178.13	ENST00000322244.10	9540	33	-16	4155	-16	2048	multi-exon	FALSE	canonical	3	151	junction_21	20.6389157600393	NA	NA	NA	FALSE	0	NA	NA	A	non_coding	NA	NA	NA	NA	NA	NA	NA	35	GAATATCTTTGTAAATCATG	-25	True	NA	NA	False	NA	NA	NA	67701171	67616806	Fake_Experiment_ID
G1469.1	chr4	-	3318	17	FSM	ENSG00000083896.13	ENST00000579690.5	2983	17	-336	1	0	-1	multi-exon	FALSE	canonical	3	80	junction_4	63.3915165854233	NA	NA	NA	FALSE	0	NA	NA	A	non_coding	NA	NA	NA	NA	NA	NA	NA	10	CGGTTATCTTTTGTATCTTT	16	False	68350105	NA	False	NA	NA	NA	68350089	68313324	Fake_Experiment_ID
G147.1	chr1	+	4325	11	NIC	ENSG00000054118.15	novel	4405	12	NA	NA	-16	-4	intron_retention	FALSE	canonical	1	45	junction_1	156.443632021249	NA	NA	NA	FALSE	0	NA	NA	A	non_coding	NA	NA	NA	NA	NA	NA	NA	20	TAAACGGGTTCTGTTCATTG	-35	True	NA	NA	False	NA	NA	NA	36224415	36305353	Fake_Experiment_ID
G1471.1	chr4	+	2506	7	FSM	ENSG00000156136.10	ENST00000286648.10	2506	7	0	0	0	0	multi-exon	FALSE	canonical	3	203	junction_5	20.4728817924807	NA	NA	NA	FALSE	0	NA	NA	A	non_coding	NA	NA	NA	NA	NA	NA	NA	5	GTTGTCTCAGTGTGGTGGTC	50	True	NA	NA	False	NA	NA	NA	70993648	71030914	Fake_Experiment_ID
G1472.1	chr4	-	1601	6	FSM	ENSG00000163626.17	ENST00000295890.8	6846	6	-16	5261	-2	491	multi-exon	FALSE	canonical	3	45	junction_4	7.80768851837725	NA	NA	NA	FALSE	0	NA	NA	A	non_coding	NA	NA	NA	NA	NA	NA	NA	25	TGCAGTATGTTTGTGAAAGT	-27	True	NA	NA	False	NA	NA	NA	73069757	73057622	Fake_Experiment_ID
G1473.1	chr4	-	610	3	FSM	ENSG00000163737.4	ENST00000296029.4	773	3	-103	266	-103	-266	multi-exon	FALSE	canonical	3	41	junction_2	1.5	NA	NA	NA	FALSE	0	NA	NA	A	non_coding	NA	NA	NA	NA	NA	NA	NA	40	GTTGTAGTATAGTCAAAATA	6060	False	NA	NA	False	NA	NA	NA	73982130	73981076	Fake_Experiment_ID
G1474.1	chr4	-	1128	4	FSM	ENSG00000163734.4	ENST00000296026.4	1075	4	-53	0	-53	0	multi-exon	FALSE	canonical	3	43	junction_1	2.16024689946929	NA	NA	NA	FALSE	0	NA	NA	A	non_coding	NA	NA	NA	NA	NA	NA	NA	20	GGCTTATGTGGTTTTTCAAA	3	True	NA	NA	False	NA	NA	NA	74038742	74036588	Fake_Experiment_ID
G1475.1	chr4	+	2362	4	FSM	ENSG00000169116.11	ENST00000307428.7	5011	4	0	2649	0	-2649	multi-exon	FALSE	canonical	3	63	junction_2	10.4986771653491	NA	NA	NA	FALSE	0	NA	NA	A	non_coding	NA	NA	NA	NA	NA	NA	NA	10	TTGTTCCTCTTTGTAGGTAT	-3	True	NA	NA	False	NA	NA	NA	74933115	75047464	Fake_Experiment_ID
G1476.2	chr4	-	1356	9	FSM	ENSG00000163743.14	ENST00000324439.10	4408	9	77	2975	-14	0	multi-exon	FALSE	canonical	3	576	junction_5	22.9615847667359	NA	NA	NA	FALSE	0	NA	NA	A	non_coding	NA	NA	NA	NA	NA	NA	NA	25	TGTTTTATAGAAAGTTTTTT	-22	True	NA	NA	False	NA	NA	NA	75514326	75482007	Fake_Experiment_ID
G1477.1	chr4	+	3549	5	FSM	ENSG00000174796.12	ENST00000311638.7	3549	5	0	0	0	0	multi-exon	FALSE	canonical	3	51	junction_3	8.92678553567856	NA	NA	NA	FALSE	0	NA	NA	A	non_coding	NA	NA	NA	NA	NA	NA	NA	15	TGTGTTATGTGGTTTTATAC	0	True	NA	NA	False	NA	NA	NA	75514472	75530026	Fake_Experiment_ID
G1478.1	chr4	-	4297	12	FSM	ENSG00000138757.15	ENST00000359707.9	4321	12	24	0	0	0	multi-exon	FALSE	canonical	3	151	junction_5	742.617773167861	NA	NA	NA	FALSE	0	NA	NA	C	non_coding	NA	NA	NA	NA	NA	NA	NA	20	TTTATCTATGTCCCTAATTT	3	True	NA	NA	False	NA	NA	NA	75673387	75642785	Fake_Experiment_ID
G1478.2	chr4	-	4198	11	FSM	ENSG00000138757.15	ENST00000357854.7	2609	11	14	-1603	0	0	multi-exon	FALSE	canonical	3	1718	junction_4	203.542845612416	NA	NA	NA	FALSE	0	NA	NA	C	non_coding	NA	NA	NA	NA	NA	NA	NA	20	TTTATCTATGTCCCTAATTT	3	True	NA	NA	False	NA	NA	NA	75673387	75642785	Fake_Experiment_ID
G1479.1	chr4	+	4146	25	NIC	ENSG00000138768.15	novel	4135	26	NA	NA	1	3	combination_of_known_junctions	TRUE	canonical	3	69	junction_13	282.214306743219	NA	NA	NA	FALSE	0	NA	NA	A	non_coding	NA	NA	NA	NA	NA	NA	NA	20	TGAGGCGACTTTTCTTATTA	-2	True	NA	NA	False	NA	NA	NA	75724577	75814289	Fake_Experiment_ID
G148.1	chr1	-	840	2	FSM	ENSG00000181817.6	ENST00000315732.3	860	2	20	0	-1	0	multi-exon	FALSE	canonical	3	479	junction_1	0	NA	NA	NA	FALSE	0	NA	NA	A	non_coding	NA	NA	NA	NA	NA	NA	NA	20	GCCACCTCTAAGTGTCTCCA	15	True	NA	NA	False	NA	NA	NA	36397888	36393435	Fake_Experiment_ID
G1480.1	chr4	-	3068	22	FSM	ENSG00000198301.12	ENST00000395710.5	3080	22	1	11	0	-2	multi-exon	TRUE	canonical	3	32	junction_20	84.8619794463667	NA	NA	NA	FALSE	0	NA	NA	A	non_coding	NA	NA	NA	NA	NA	NA	NA	20	TACGTACCTTTGTATGTGGA	4	True	NA	NA	False	NA	NA	NA	75990937	75949916	Fake_Experiment_ID
G1481.1	chr4	-	2291	12	FSM	ENSG00000138750.15	ENST00000264883.8	2249	12	-42	0	-5	0	multi-exon	FALSE	canonical	3	540	junction_7	51.3826995999803	NA	NA	NA	FALSE	0	NA	NA	A	non_coding	NA	NA	NA	NA	NA	NA	NA	15	TATAATTCTGTCTGGTGCTT	-10	False	NA	NA	False	NA	NA	NA	76148439	76114663	Fake_Experiment_ID
G1482.1	chr4	+	2235	2	FSM	ENSG00000118804.9	ENST00000237642.7	2244	2	9	0	9	0	multi-exon	FALSE	canonical	3	36	junction_1	0	NA	NA	NA	FALSE	0	NA	NA	A	non_coding	NA	NA	NA	NA	NA	NA	NA	20	TTTGATGTCTGAATTATTTG	8	True	NA	NA	False	NA	NA	NA	76306741	76311130	Fake_Experiment_ID
G1484.1	chr4	-	2409	7	FSM	ENSG00000118816.11	ENST00000237654.9	2759	7	350	0	-19	0	multi-exon	FALSE	canonical	3	764	junction_5	76.5079879634945	NA	NA	NA	FALSE	0	NA	NA	A	non_coding	NA	NA	NA	NA	NA	NA	NA	5	CTTTTGTTTTTGTGACTTTT	-4	True	NA	NA	False	NA	NA	NA	77075639	77047154	Fake_Experiment_ID
G1485.1	chr4	+	2443	8	FSM	ENSG00000138764.15	ENST00000316355.10	5471	8	178	2850	160	1026	multi-exon	FALSE	canonical	3	95	junction_5	13.2326127736108	NA	NA	NA	FALSE	0	NA	NA	A	non_coding	NA	NA	NA	NA	NA	NA	NA	15	CTTGTTTGGGATCACATCTT	107	False	NA	NA	False	NA	NA	NA	77157384	77167210	Fake_Experiment_ID
G1486.1	chr4	+	1168	9	FSM	ENSG00000169288.18	ENST00000315567.13	1175	9	7	0	7	0	multi-exon	FALSE	canonical	3	301	junction_6	37.9769667035165	NA	NA	NA	FALSE	0	NA	NA	A	non_coding	NA	NA	NA	NA	NA	NA	NA	10	CCTGCCTTTTAGACCCTGTG	4	True	NA	NA	False	NA	NA	NA	77862836	77952785	Fake_Experiment_ID
G1487.1	chr4	+	1436	13	FSM	ENSG00000138772.13	ENST00000264908.11	1432	13	0	-4	0	0	multi-exon	FALSE	canonical	3	150	junction_9	21.5501675683096	NA	NA	NA	FALSE	0	NA	NA	A	non_coding	NA	NA	NA	NA	NA	NA	NA	10	TTTCTTTGTTTGCTTTCAGA	-6	True	NA	NA	False	NA	NA	NA	78551769	78610451	Fake_Experiment_ID
G1488.1	chr4	-	2088	14	NIC	ENSG00000138670.18	novel	2941	14	NA	NA	-12	173	combination_of_known_junctions	FALSE	canonical	3	15	junction_10	4.51689792489329	NA	NA	NA	FALSE	0	NA	NA	A	non_coding	NA	NA	NA	NA	NA	NA	NA	30	GCTCAATCAGTATTGCCAGA	NA	False	NA	NA	False	NA	NA	NA	81471940	81427275	Fake_Experiment_ID
G1489.1	chr4	-	1346	9	FSM	ENSG00000152795.18	ENST00000630827.1	1318	9	-25	-3	-16	1	multi-exon	FALSE	canonical	3	24	junction_8	873.633325543388	NA	NA	NA	FALSE	0	NA	NA	A	non_coding	NA	NA	NA	NA	NA	NA	NA	10	TTGCTTTTCTGCGTCAGGTA	15	True	NA	NA	False	NA	NA	NA	82430424	82424627	Fake_Experiment_ID
G149.1	chr1	-	892	8	FSM	ENSG00000116898.12	ENST00000373116.6	953	8	5	56	5	0	multi-exon	FALSE	canonical	3	1586	junction_1	50.2844967385068	NA	NA	NA	FALSE	0	NA	NA	A	non_coding	NA	NA	NA	NA	NA	NA	NA	20	TTTCTTTCTGTCTTGAAGAA	-13	True	NA	NA	False	NA	NA	NA	36464379	36455773	Fake_Experiment_ID
G1490.1	chr4	+	1998	6	FSM	ENSG00000145293.16	ENST00000273920.8	2083	6	-1	86	-1	1	multi-exon	FALSE	canonical	3	514	junction_1	94.4300799533708	NA	NA	NA	FALSE	0	NA	NA	A	non_coding	NA	NA	NA	NA	NA	NA	NA	25	GTTTTATATAGGTTCCTGAA	-10	True	NA	NA	False	NA	NA	NA	82430588	82461091	Fake_Experiment_ID
G1491.1	chr4	-	4087	26	NIC	ENSG00000138674.17	novel	4012	25	NA	NA	6	0	combination_of_known_junctions	TRUE	canonical	3	33	junction_6	178.126903077553	NA	NA	NA	FALSE	0	NA	NA	C	non_coding	NA	NA	NA	NA	NA	NA	NA	15	TTTTATGTGTGTATAGTCTT	9	True	NA	NA	False	NA	NA	NA	82891172	82818660	Fake_Experiment_ID
G1491.2	chr4	-	4165	27	FSM	ENSG00000138674.17	ENST00000395310.7	4298	27	-19	152	6	0	multi-exon	FALSE	canonical	3	189	junction_14	145.404760509064	NA	NA	NA	FALSE	0	NA	NA	C	non_coding	NA	NA	NA	NA	NA	NA	NA	15	TTTTATGTGTGTATAGTCTT	9	True	NA	NA	False	NA	NA	NA	82891172	82818660	Fake_Experiment_ID
G1492.1	chr4	+	1597	10	FSM	ENSG00000138663.9	ENST00000264389.7	1651	10	33	21	9	0	multi-exon	FALSE	canonical	3	388	junction_9	59.7422447056447	NA	NA	NA	FALSE	0	NA	NA	A	non_coding	NA	NA	NA	NA	NA	NA	NA	15	GTAGTACTTTGTTTTTAGTT	24	True	NA	NA	False	NA	NA	NA	83035215	83075797	Fake_Experiment_ID
G1493.2	chr4	-	2786	9	FSM	ENSG00000163322.14	ENST00000321945.12	4210	9	2	1422	2	6	multi-exon	FALSE	canonical	3	110	junction_1	11.2742793561274	NA	NA	NA	FALSE	0	NA	NA	A	non_coding	NA	NA	NA	NA	NA	NA	NA	30	TGTCAATATTTAAAGTTTGC	2	True	NA	NA	False	NA	NA	NA	83485098	83460938	Fake_Experiment_ID
G1494.1	chr4	+	4280	13	FSM	ENSG00000163624.6	ENST00000295887.6	4309	13	33	-4	33	4	multi-exon	FALSE	canonical	3	107	junction_5	6.56326053794064	NA	NA	NA	FALSE	0	NA	NA	A	non_coding	NA	NA	NA	NA	NA	NA	NA	10	GACTTTGTTGTGCCATTTTC	47	True	NA	NA	False	NA	NA	NA	84583159	84651338	Fake_Experiment_ID
G1495.1	chr4	-	1667	7	FSM	ENSG00000198189.11	ENST00000358290.9	1782	7	20	95	-19	-95	multi-exon	FALSE	canonical	3	103	junction_3	9.37490740695016	NA	NA	NA	FALSE	0	NA	NA	A	non_coding	NA	NA	NA	NA	NA	NA	NA	5	CTTTTGGTGTTTCCATCTTT	18	True	NA	NA	False	NA	NA	NA	87391168	87336609	Fake_Experiment_ID
G1496.2	chr4	+	1668	8	FSM	ENSG00000170502.13	ENST00000302174.9	2820	8	42	1110	18	427	multi-exon	FALSE	canonical	3	240	junction_1	45.2670083042421	NA	NA	NA	FALSE	0	NA	NA	A	non_coding	NA	NA	NA	NA	NA	NA	NA	20	AACTTCTGTTTCATCTAGTT	8	True	NA	NA	False	NA	NA	NA	87422614	87458345	Fake_Experiment_ID
G1497.1	chr4	+	1484	7	FSM	ENSG00000118785.15	ENST00000395080.8	1561	7	0	77	0	8	multi-exon	FALSE	canonical	3	254	junction_4	69.5087924094659	NA	NA	NA	FALSE	0	NA	NA	A	non_coding	NA	NA	NA	NA	NA	NA	NA	10	TTTGGTGGTGTCAATTGCTT	0	True	NA	NA	False	NA	NA	NA	87975713	87983334	Fake_Experiment_ID
G1498.1	chr4	-	1847	7	FSM	ENSG00000163644.15	ENST00000608933.6	6309	7	-61	4523	9	-272	multi-exon	FALSE	canonical	3	29	junction_6	5.04700130990891	NA	NA	NA	FALSE	0	NA	NA	A	non_coding	NA	NA	NA	NA	NA	NA	NA	25	AATGCGAGTTTTTATTTTTA	-3	True	NA	NA	False	NA	NA	NA	88284622	88262142	Fake_Experiment_ID
G1499.1	chr4	+	3603	23	FSM	ENSG00000138642.15	ENST00000264346.12	3776	23	175	-2	36	2	multi-exon	FALSE	canonical	3	23	junction_12	5.98206686413167	NA	NA	NA	FALSE	0	NA	NA	A	non_coding	NA	NA	NA	NA	NA	NA	NA	20	CATGCATGTCGCTCAATTCT	-20	True	NA	NA	False	NA	NA	NA	88379026	88443099	Fake_Experiment_ID
G15.1	chr1	-	1624	4	FSM	ENSG00000198912.12	ENST00000361605.4	1645	4	21	0	0	0	multi-exon	FALSE	canonical	3	248	junction_2	18.8325958557674	NA	NA	NA	FALSE	0	NA	NA	A	non_coding	NA	NA	NA	NA	NA	NA	NA	25	TTTTGAAAGCAGTCGTATGT	9	True	NA	NA	False	NA	NA	NA	3900251	3889132	Fake_Experiment_ID
G150.1	chr1	-	1183	6	FSM	ENSG00000163875.16	ENST00000373073.8	603	6	4	-584	-3	133	multi-exon	FALSE	canonical	3	34	junction_1	144.007499804698	NA	NA	NA	FALSE	0	NA	NA	A	non_coding	NA	NA	NA	NA	NA	NA	NA	30	CCATGGCATATGGAAAGTCT	3	True	NA	NA	False	NA	NA	NA	37514759	37493177	Fake_Experiment_ID
G1500.1	chr4	+	3248	23	FSM	ENSG00000138646.9	ENST00000264350.8	3511	23	270	-7	270	7	multi-exon	FALSE	canonical	3	102	junction_14	14.6110028731322	NA	NA	NA	FALSE	0	NA	NA	A	non_coding	NA	NA	NA	NA	NA	NA	NA	25	GTCTTATTCACTATTCAATG	193	False	NA	NA	False	NA	NA	NA	88457388	88506170	Fake_Experiment_ID
G1502.1	chr4	+	3150	2	FSM	ENSG00000180346.4	ENST00000603357.3	3186	2	24	12	24	-10	multi-exon	FALSE	canonical	3	22	junction_1	0	NA	NA	NA	FALSE	0	NA	NA	A	non_coding	NA	NA	NA	NA	NA	NA	NA	20	TTTTTCTTTGAAGTTGAACT	-16	True	NA	NA	False	NA	NA	NA	89111556	89114889	Fake_Experiment_ID
G1503.1	chr4	-	1221	6	FSM	ENSG00000145335.17	ENST00000394991.8	3177	6	0	1956	0	-2	multi-exon	TRUE	canonical	3	243	junction_2	17.4172328456618	NA	NA	NA	FALSE	0	NA	NA	A	non_coding	NA	NA	NA	NA	NA	NA	NA	20	TATTTTATTTTTATCCCATC	3	True	NA	NA	False	NA	NA	NA	89837161	89726054	Fake_Experiment_ID
G1504.1	chr4	+	4850	14	FSM	ENSG00000152208.13	ENST00000611049.4	4844	14	7	-13	7	0	multi-exon	FALSE	canonical	3	44	junction_13	11.2465642353828	NA	NA	NA	FALSE	0	NA	NA	A	non_coding	NA	NA	NA	NA	NA	NA	NA	30	TACTATTGAAGTCTTAACTG	NA	False	NA	NA	False	NA	NA	NA	93084992	93774566	Fake_Experiment_ID
G1505.1	chr4	+	5022	24	FSM	ENSG00000163104.18	ENST00000359052.8	5017	24	-6	1	-6	-1	multi-exon	FALSE	canonical	3	97	junction_18	45.4331391423171	NA	NA	NA	FALSE	0	NA	NA	A	non_coding	NA	NA	NA	NA	NA	NA	NA	25	TAAGTTGTATTTTCACACCC	-16	True	NA	NA	False	NA	NA	NA	94207604	94291289	Fake_Experiment_ID
G1506.1	chr4	+	2057	13	FSM	ENSG00000163110.15	ENST00000317968.9	6043	13	-25	4011	-3	26	multi-exon	FALSE	canonical	3	111	junction_6	19.7737199332852	NA	NA	NA	FALSE	0	NA	NA	A	non_coding	NA	NA	NA	NA	NA	NA	NA	25	GTCTGAGGAAATATTTGGCT	188	False	NA	NA	False	NA	NA	NA	94451916	94664212	Fake_Experiment_ID
G1507.1	chr4	+	2477	15	FSM	ENSG00000138698.15	ENST00000339360.9	2092	15	-53	-332	4	0	multi-exon	FALSE	canonical	3	48	junction_1	26.9327393515697	NA	NA	NA	FALSE	0	NA	NA	A	non_coding	NA	NA	NA	NA	NA	NA	NA	0	CTTCTGGTTTCTCCTTTTTC	8	True	NA	NA	False	NA	NA	NA	98261464	98442666	Fake_Experiment_ID
G1508.1	chr4	-	1727	8	FSM	ENSG00000151247.13	ENST00000505992.1	898	8	8	-837	0	704	multi-exon	FALSE	canonical	3	23	junction_3	1043.40304694176	NA	NA	NA	FALSE	0	NA	NA	C	non_coding	NA	NA	NA	NA	NA	NA	NA	25	GACAACTAGATTTGTCCTTT	9	True	NA	NA	False	NA	NA	NA	98929125	98880060	Fake_Experiment_ID
G1508.2	chr4	-	1834	7	FSM	ENSG00000151247.13	ENST00000280892.10	1097	7	-33	-704	0	704	multi-exon	FALSE	canonical	3	24	junction_6	876.813359083144	NA	NA	NA	FALSE	0	NA	NA	C	non_coding	NA	NA	NA	NA	NA	NA	NA	25	GACAACTAGATTTGTCCTTT	9	True	NA	NA	False	NA	NA	NA	98929125	98880060	Fake_Experiment_ID
G1509.1	chr4	+	2684	11	FSM	ENSG00000164024.12	ENST00000296411.11	2686	11	0	2	0	-2	multi-exon	FALSE	canonical	3	475	junction_9	46.7205522227638	NA	NA	NA	FALSE	0	NA	NA	C	non_coding	NA	NA	NA	NA	NA	NA	NA	30	TACCATGTAGTCATTAACTT	-10	True	NA	NA	False	NA	NA	NA	98995720	99062807	Fake_Experiment_ID
G1509.2	chr4	+	2540	10	NIC	ENSG00000164024.12	novel	2686	11	NA	NA	0	-2	combination_of_known_junctions	FALSE	canonical	3	26	junction_8	171.576207737927	NA	NA	NA	FALSE	0	NA	NA	C	non_coding	NA	NA	NA	NA	NA	NA	NA	30	TACCATGTAGTCATTAACTT	-10	True	NA	NA	False	NA	NA	NA	98995720	99062807	Fake_Experiment_ID
G151.1	chr1	-	2462	4	FSM	ENSG00000163877.11	ENST00000296215.8	4554	4	0	2092	0	149	multi-exon	FALSE	canonical	3	15	junction_3	4.92160768674447	NA	NA	NA	FALSE	0	NA	NA	A	non_coding	NA	NA	NA	NA	NA	NA	NA	35	GCCCCATTTCAAAGAGTAAT	-3	True	NA	NA	False	NA	NA	NA	37554293	37536540	Fake_Experiment_ID
G1510.1	chr4	-	1398	9	FSM	ENSG00000197894.12	ENST00000296412.14	2652	9	74	1180	-1	-6	multi-exon	FALSE	canonical	3	2081	junction_8	86.2560686270827	NA	NA	NA	FALSE	0	NA	NA	A	non_coding	NA	NA	NA	NA	NA	NA	NA	15	TTTGTGTGGAAATTGTCTTG	12	True	NA	NA	False	NA	NA	NA	99088714	99072157	Fake_Experiment_ID
G1511.1	chr4	-	1306	8	FSM	ENSG00000145331.14	ENST00000394876.7	3547	8	26	2215	4	-2199	multi-exon	FALSE	canonical	3	16	junction_7	9.86645522847543	NA	NA	NA	FALSE	0	NA	NA	A	non_coding	NA	NA	NA	NA	NA	NA	NA	30	CTTTGTAAGGAAATATTTTT	-8	True	NA	NA	False	NA	NA	NA	99564013	99548925	Fake_Experiment_ID
G1512.1	chr4	-	1316	7	FSM	ENSG00000109270.13	ENST00000499666.7	4163	7	-24	2871	-23	0	multi-exon	FALSE	canonical	3	354	junction_6	25.1025673764436	NA	NA	NA	FALSE	0	NA	NA	A	non_coding	NA	NA	NA	NA	NA	NA	NA	25	TAGTTTGAGCACTGTATAGG	29	False	99894480	NA	False	NA	NA	NA	99894451	99881206	Fake_Experiment_ID
G1513.1	chr4	-	2185	8	FSM	ENSG00000164031.17	ENST00000442697.7	5967	8	0	3782	0	605	multi-exon	TRUE	canonical	3	104	junction_5	13.5511126134065	NA	NA	NA	FALSE	0	NA	NA	A	non_coding	NA	NA	NA	NA	NA	NA	NA	45	TCCTAAACATATAAGTAGAT	3919	False	99946632	NA	False	NA	NA	NA	99946618	99900029	Fake_Experiment_ID
G1514.1	chr4	-	869	5	FSM	ENSG00000164032.12	ENST00000296417.6	866	5	-3	0	2	0	multi-exon	FALSE	canonical	3	11295	junction_4	603.165555631288	NA	NA	NA	FALSE	0	NA	NA	A	non_coding	NA	NA	NA	NA	NA	NA	NA	25	CTAGTTGTGTATTAAATTTG	-5	True	NA	NA	False	NA	NA	NA	99950278	99948087	Fake_Experiment_ID
G1515.1	chr4	-	2604	3	FSM	ENSG00000145358.6	ENST00000273990.6	2604	3	0	0	0	0	multi-exon	FALSE	canonical	3	27	junction_1	0.5	NA	NA	NA	FALSE	0	NA	NA	A	non_coding	NA	NA	NA	NA	NA	NA	NA	0	TTCTCTTGTCCTCTTTTTTT	-2	True	NA	NA	False	NA	NA	NA	100190468	100185869	Fake_Experiment_ID
G1516.1	chr4	-	3018	13	FSM	ENSG00000138814.17	ENST00000394853.8	3604	13	477	109	-8	-109	multi-exon	FALSE	canonical	2	24	junction_6	8.38152730712011	NA	NA	NA	FALSE	0	NA	NA	A	non_coding	NA	NA	NA	NA	NA	NA	NA	15	TGCCTTTGTAATTTGACTTC	785	False	NA	NA	False	NA	NA	NA	101346850	101024436	Fake_Experiment_ID
G1517.1	chr4	-	2606	8	FSM	ENSG00000138821.14	ENST00000394833.6	3238	8	632	0	632	0	multi-exon	FALSE	canonical	3	209	junction_5	28.9750068232634	NA	NA	NA	FALSE	0	NA	NA	A	non_coding	NA	NA	NA	NA	NA	NA	NA	15	TGTATTGTGTCATTTGTTAT	972	False	NA	NA	False	NA	NA	NA	102344507	102261665	Fake_Experiment_ID
G1518.1	chr4	-	1537	8	FSM	ENSG00000109332.20	ENST00000453744.7	3729	8	-15	2207	0	-456	multi-exon	FALSE	canonical	1	1098	junction_3	779.818084490196	NA	NA	NA	FALSE	0	NA	NA	A	non_coding	NA	NA	NA	NA	NA	NA	NA	20	TGAGTTAGCTGCCTGGATTA	617	False	NA	NA	False	NA	NA	NA	102827566	102796589	Fake_Experiment_ID
G1519.1	chr4	+	697	3	FSM	ENSG00000145354.12	ENST00000273986.10	5878	3	49	5132	-13	-6	multi-exon	FALSE	canonical	3	953	junction_1	34	NA	NA	NA	FALSE	0	NA	NA	A	non_coding	NA	NA	NA	NA	NA	NA	NA	25	CCTAAATTGTGGCTATGGAT	0	True	NA	NA	False	NA	NA	NA	102869040	102887675	Fake_Experiment_ID
G152.1	chr1	+	891	6	FSM	ENSG00000163879.11	ENST00000652629.1	2628	6	40	1697	-18	14	multi-exon	FALSE	canonical	3	95	junction_3	11.993331480452	NA	NA	NA	FALSE	0	NA	NA	A	non_coding	NA	NA	NA	NA	NA	NA	NA	25	GCTAGTTTCCTGAGTGAACA	-12	True	NA	NA	False	NA	NA	NA	37556979	37565160	Fake_Experiment_ID
G1520.1	chr4	-	1198	11	NIC	ENSG00000164039.15	novel	2920	10	NA	NA	-3	1	combination_of_known_junctions	FALSE	canonical	3	27	junction_9	116.73285741384	NA	NA	NA	FALSE	0	NA	NA	A	non_coding	NA	NA	NA	NA	NA	NA	NA	40	GCAGGAGAATAGTTTTTAAA	-12	True	NA	NA	False	NA	NA	NA	103099837	103079475	Fake_Experiment_ID
G1521.1	chr4	-	1123	12	FSM	ENSG00000138777.20	ENST00000341695.10	1665	12	54	488	6	0	multi-exon	TRUE	canonical	3	433	junction_6	47.3787273114516	NA	NA	NA	FALSE	0	NA	NA	C	non_coding	NA	NA	NA	NA	NA	NA	NA	15	TTACTCTCCTTTGGACATTT	3	True	NA	NA	False	NA	NA	NA	105474008	105369564	Fake_Experiment_ID
G1521.3	chr4	-	1036	11	FSM	ENSG00000138777.20	ENST00000348706.9	1414	11	56	322	6	0	multi-exon	FALSE	canonical	3	50	junction_6	149.888491886469	NA	NA	NA	FALSE	0	NA	NA	C	non_coding	NA	NA	NA	NA	NA	NA	NA	15	TTACTCTCCTTTGGACATTT	3	True	NA	NA	False	NA	NA	NA	105474008	105369564	Fake_Experiment_ID
G1522.1	chr4	-	1712	8	FSM	ENSG00000138785.15	ENST00000340139.10	1718	8	6	0	0	0	multi-exon	FALSE	canonical	3	79	junction_6	51.1097259005823	NA	NA	NA	FALSE	0	NA	NA	A	non_coding	NA	NA	NA	NA	NA	NA	NA	10	TTTCTATTGTTTCTTACCTT	-6	True	NA	NA	False	NA	NA	NA	105708683	105682626	Fake_Experiment_ID
G1523.1	chr4	+	4297	12	FSM	ENSG00000138780.15	ENST00000515279.6	4304	12	7	0	4	0	multi-exon	FALSE	canonical	3	89	junction_7	9.54502163520486	NA	NA	NA	FALSE	0	NA	NA	A	non_coding	NA	NA	NA	NA	NA	NA	NA	30	TAAGATTTCTCCTAAGATTT	-8	True	NA	NA	False	NA	NA	NA	105708790	105847725	Fake_Experiment_ID
G1524.2	chr4	+	1088	7	FSM	ENSG00000164022.18	ENST00000672341.1	2773	7	0	1685	0	0	multi-exon	FALSE	canonical	3	563	junction_1	57.8467803771308	NA	NA	NA	FALSE	0	NA	NA	A	non_coding	NA	NA	NA	NA	NA	NA	NA	15	TATGAGTGGCTCATTTTTGC	4	True	NA	NA	False	NA	NA	NA	106316549	106347771	Fake_Experiment_ID
G1525.1	chr4	-	2489	12	FSM	ENSG00000138801.9	ENST00000265174.5	2513	12	24	0	3	0	multi-exon	FALSE	canonical	3	295	junction_6	37.1910413099581	NA	NA	NA	FALSE	0	NA	NA	A	non_coding	NA	NA	NA	NA	NA	NA	NA	25	TTTATGTGATCTATTTTATA	22	True	NA	NA	False	NA	NA	NA	107720210	107613665	Fake_Experiment_ID
G1526.1	chr4	+	1836	8	FSM	ENSG00000138796.18	ENST00000309522.8	1803	8	-29	-4	2	1	multi-exon	FALSE	canonical	3	291	junction_3	31.0338853644903	NA	NA	NA	FALSE	0	NA	NA	A	non_coding	NA	NA	NA	NA	NA	NA	NA	5	TTTCTCCTCTTCTTTGACCT	13	True	NA	NA	False	NA	NA	NA	107989859	108035175	Fake_Experiment_ID
G1527.2	chr4	+	1021	6	NNC	ENSG00000109475.17	novel	853	6	NA	NA	1	0	at_least_one_novel_splicesite	FALSE	canonical	3	42	junction_1	12075.7228090082	NA	NA	NA	FALSE	0	NA	NA	A	non_coding	NA	NA	NA	NA	NA	NA	NA	20	TCCAGTTCTCTATGTGACCA	2	True	NA	NA	False	NA	NA	NA	108620576	108630412	Fake_Experiment_ID
G1528.1	chr4	+	1030	4	FSM	ENSG00000198856.13	ENST00000361564.9	1062	4	32	0	-2	0	multi-exon	FALSE	canonical	3	2271	junction_3	102.882889193922	NA	NA	NA	FALSE	0	NA	NA	A	non_coding	NA	NA	NA	NA	NA	NA	NA	15	TACCTTTTATATTTGTTTTT	17	True	NA	NA	False	NA	NA	NA	108650630	108667820	Fake_Experiment_ID
G1529.1	chr4	-	1634	7	FSM	ENSG00000138794.10	ENST00000265164.7	1634	7	0	0	0	0	multi-exon	FALSE	canonical	3	370	junction_2	32.9869502817234	NA	NA	NA	FALSE	0	NA	NA	A	non_coding	NA	NA	NA	NA	NA	NA	NA	25	TATTTTATTACATTTTTCTA	-15	True	NA	NA	False	NA	NA	NA	109703445	109688627	Fake_Experiment_ID
G153.1	chr1	-	2368	16	FSM	ENSG00000134697.13	ENST00000373062.8	2350	16	-18	0	-18	0	multi-exon	FALSE	canonical	3	569	junction_9	53.2784717832217	NA	NA	NA	FALSE	0	NA	NA	A	non_coding	NA	NA	NA	NA	NA	NA	NA	20	GTTAGAAATTGTGTTTTCTT	NA	False	NA	NA	False	NA	NA	NA	37595955	37566815	Fake_Experiment_ID
G1530.1	chr4	-	1025	4	FSM	ENSG00000123739.11	ENST00000243501.10	5219	4	266	3928	152	0	multi-exon	FALSE	canonical	3	398	junction_3	72.3202753190433	NA	NA	NA	FALSE	0	NA	NA	A	non_coding	NA	NA	NA	NA	NA	NA	NA	15	GGAACGGACTTTTTTTTTCT	243	False	NA	NA	False	NA	NA	NA	109729804	109713916	Fake_Experiment_ID
G1531.1	chr4	+	1252	7	FSM	ENSG00000109534.17	ENST00000226796.7	1015	7	-237	0	15	0	multi-exon	FALSE	canonical	3	246	junction_1	68.2481175971584	NA	NA	NA	FALSE	0	NA	NA	A	non_coding	NA	NA	NA	NA	NA	NA	NA	20	GTTATTTAGAGTGTGTTTAT	4	True	NA	NA	False	NA	NA	NA	109815524	109824737	Fake_Experiment_ID
G1532.1	chr4	-	2294	3	FSM	ENSG00000164093.17	ENST00000644743.1	2294	3	0	0	0	0	multi-exon	FALSE	canonical	3	36	junction_2	4	NA	NA	NA	FALSE	0	NA	NA	A	non_coding	NA	NA	NA	NA	NA	NA	NA	5	TTGGTCTGGATTCTTTCTCC	-4	True	NA	NA	False	NA	NA	NA	110623077	110617422	Fake_Experiment_ID
G1533.1	chr4	+	2856	10	FSM	ENSG00000138660.12	ENST00000274000.10	5915	10	0	3059	0	374	multi-exon	FALSE	canonical	3	282	junction_6	18.9502272047359	NA	NA	NA	FALSE	0	NA	NA	A	non_coding	NA	NA	NA	NA	NA	NA	NA	35	GTAATAAGTTATTTGACTAT	-1	True	NA	NA	False	NA	NA	NA	112231786	112270051	Fake_Experiment_ID
G1534.1	chr4	-	1614	2	FSM	ENSG00000145365.11	ENST00000361717.4	4163	2	0	2549	0	673	multi-exon	FALSE	canonical	3	17	junction_1	0	NA	NA	NA	FALSE	0	NA	NA	A	non_coding	NA	NA	NA	NA	NA	NA	NA	15	GCCATTTTCTTTGAATTTTT	2	True	NA	NA	False	NA	NA	NA	112285904	112277085	Fake_Experiment_ID
G1535.2	chr4	+	2154	13	NIC	ENSG00000174720.16	novel	2107	13	NA	NA	0	2	combination_of_known_junctions	FALSE	canonical	3	143	junction_7	112.54588570396	NA	NA	NA	FALSE	0	NA	NA	A	non_coding	NA	NA	NA	NA	NA	NA	NA	10	TGTGTTGATTTTGTTTTTAT	-16	True	NA	NA	False	NA	NA	NA	112637142	112657594	Fake_Experiment_ID
G1536.1	chr4	+	3739	6	FSM	ENSG00000174607.11	ENST00000310836.11	3733	6	-6	0	-6	0	multi-exon	FALSE	canonical	3	148	junction_1	37.2204245005346	NA	NA	NA	FALSE	0	NA	NA	A	non_coding	NA	NA	NA	NA	NA	NA	NA	40	GAAGTGTTGTTGGAATAAAA	18	True	NA	NA	False	NA	NA	NA	114598800	114678225	Fake_Experiment_ID
G1537.1	chr4	+	2651	11	FSM	ENSG00000145388.15	ENST00000388822.10	6642	11	11	3980	3	849	multi-exon	FALSE	canonical	2	141	junction_3	35.108403552426	NA	NA	NA	FALSE	0	NA	NA	A	non_coding	NA	NA	NA	NA	NA	NA	NA	15	TTTGAGAGTCTGTTTTCTAT	10	True	NA	NA	False	NA	NA	NA	118685402	118711450	Fake_Experiment_ID
G1538.1	chr4	-	4066	23	FSM	ENSG00000150961.15	ENST00000280551.11	4018	23	-48	0	-3	0	multi-exon	TRUE	canonical	3	272	junction_18	36.7295510094443	NA	NA	NA	FALSE	0	NA	NA	A	non_coding	NA	NA	NA	NA	NA	NA	NA	25	GTAGGTAGATTTATTTATTT	-1	True	NA	NA	False	NA	NA	NA	118836174	118722822	Fake_Experiment_ID
G1539.1	chr4	-	1395	5	FSM	ENSG00000164109.14	ENST00000296509.11	5227	5	21	3811	-6	3	multi-exon	FALSE	canonical	3	1216	junction_1	90.4499170812224	NA	NA	NA	FALSE	0	NA	NA	A	non_coding	NA	NA	NA	NA	NA	NA	NA	30	TTTGTCTTAAAACATTTTGA	-5	True	NA	NA	False	NA	NA	NA	120066827	120059433	Fake_Experiment_ID
G154.1	chr1	-	2358	5	FSM	ENSG00000116922.15	ENST00000358011.8	2355	5	-3	0	-3	0	multi-exon	FALSE	canonical	3	25	junction_4	109.094855515739	NA	NA	NA	FALSE	0	NA	NA	C	non_coding	NA	NA	NA	NA	NA	NA	NA	25	TTTAAGTGTCAAGTCTTATG	-8	True	NA	NA	False	NA	NA	NA	37690523	37681569	Fake_Experiment_ID
G154.2	chr1	-	2697	5	NIC	ENSG00000116922.15	novel	2696	5	NA	NA	-3	0	combination_of_known_junctions	FALSE	canonical	3	37	junction_4	121.869551160247	NA	NA	NA	FALSE	0	NA	NA	C	non_coding	NA	NA	NA	NA	NA	NA	NA	25	TTTAAGTGTCAAGTCTTATG	-8	True	NA	NA	False	NA	NA	NA	37690523	37681569	Fake_Experiment_ID
G1540.1	chr4	-	1599	13	FSM	ENSG00000164111.15	ENST00000296511.10	1638	13	-12	51	0	30	multi-exon	FALSE	canonical	3	2233	junction_4	165.25256343616	NA	NA	NA	FALSE	0	NA	NA	A	non_coding	NA	NA	NA	NA	NA	NA	NA	15	TTATGTGTACATGTGTGTTT	-19	True	NA	NA	False	NA	NA	NA	121696992	121667996	Fake_Experiment_ID
G1541.1	chr4	+	1622	13	FSM	ENSG00000123737.13	ENST00000379663.7	1529	13	21	-114	-5	2	multi-exon	FALSE	canonical	3	86	junction_10	185.869727377956	NA	NA	NA	FALSE	0	NA	NA	A	non_coding	NA	NA	NA	NA	NA	NA	NA	15	TCTCGTCTGTTAATTTGCAT	-16	True	NA	NA	False	NA	NA	NA	121801340	121817023	Fake_Experiment_ID
G1542.1	chr4	-	2740	8	FSM	ENSG00000145386.11	ENST00000274026.10	2748	8	8	0	8	0	multi-exon	FALSE	canonical	3	767	junction_3	63.5889221516465	NA	NA	NA	FALSE	0	NA	NA	A	non_coding	NA	NA	NA	NA	NA	NA	NA	5	TTTTCTTTGGATTCTTGTCT	15	True	NA	NA	False	NA	NA	NA	121823875	121816443	Fake_Experiment_ID
G1543.1	chr4	-	3678	19	FSM	ENSG00000138686.10	ENST00000264499.9	3840	19	11	151	11	-151	multi-exon	FALSE	canonical	3	33	junction_1	62.1317049937638	NA	NA	NA	FALSE	0	NA	NA	A	non_coding	NA	NA	NA	NA	NA	NA	NA	30	TTTCTGGTTACTATGAATAA	2	True	NA	NA	False	NA	NA	NA	121870463	121824479	Fake_Experiment_ID
G1544.1	chr4	+	2339	2	FSM	ENSG00000181004.10	ENST00000314218.8	3238	2	58	841	-35	-841	multi-exon	FALSE	canonical	3	19	junction_1	0	NA	NA	NA	FALSE	0	NA	NA	A	non_coding	NA	NA	NA	NA	NA	NA	NA	25	GTCATGGTGCCTAAAATGCC	-7	True	NA	NA	False	NA	NA	NA	122732761	122744098	Fake_Experiment_ID
G1545.1	chr4	+	3679	16	NIC	ENSG00000145375.9	novel	3414	17	NA	NA	0	368	combination_of_known_junctions	FALSE	canonical	3	14	junction_1	11.3810759108658	NA	NA	NA	FALSE	0	NA	NA	A	non_coding	NA	NA	NA	NA	NA	NA	NA	20	TGGGATTACAGGCGTGAGCC	4	True	NA	NA	False	NA	NA	NA	122923100	123315022	Fake_Experiment_ID
G1546.1	chr4	+	2250	2	FSM	ENSG00000164056.11	ENST00000622283.1	2352	2	97	5	97	0	multi-exon	FALSE	canonical	3	187	junction_1	0	NA	NA	NA	FALSE	0	NA	NA	A	non_coding	NA	NA	NA	NA	NA	NA	NA	10	CTGTCTCTCGATTTCTTCAT	8	False	NA	NA	False	NA	NA	NA	123398482	123403755	Fake_Experiment_ID
G1547.1	chr4	+	3567	16	NIC	ENSG00000142731.11	novel	3838	16	NA	NA	0	4	combination_of_known_junctions	FALSE	canonical	3	24	junction_5	48.7339261249856	NA	NA	NA	FALSE	0	NA	NA	C	non_coding	NA	NA	NA	NA	NA	NA	NA	20	CATTATCTTTTGATTCATTT	-3	True	NA	NA	False	NA	NA	NA	127880908	127899071	Fake_Experiment_ID
G1547.2	chr4	+	3665	16	FSM	ENSG00000142731.11	ENST00000270861.10	3838	16	20	153	4	4	multi-exon	FALSE	canonical	3	139	junction_5	27.9160646701262	NA	NA	NA	FALSE	0	NA	NA	C	non_coding	NA	NA	NA	NA	NA	NA	NA	20	CATTATCTTTTGATTCATTT	1	True	NA	NA	False	NA	NA	NA	127880912	127899071	Fake_Experiment_ID
G1548.1	chr4	-	1953	12	FSM	ENSG00000164073.11	ENST00000641686.2	4422	12	-45	2514	-1	3	multi-exon	FALSE	canonical	3	46	junction_1	12.4229858935924	NA	NA	NA	FALSE	0	NA	NA	A	non_coding	NA	NA	NA	NA	NA	NA	NA	30	TACCCACTGCAGAAGTGTCA	2	True	NA	NA	False	NA	NA	NA	127965218	127920318	Fake_Experiment_ID
G1549.1	chr4	-	3042	21	FSM	ENSG00000151466.12	ENST00000281142.10	2987	21	-55	0	6	0	multi-exon	FALSE	canonical	3	33	junction_5	12.4878941379241	NA	NA	NA	FALSE	0	NA	NA	A	non_coding	NA	NA	NA	NA	NA	NA	NA	20	TGATGCTGTCATGTATTTTA	4	True	NA	NA	False	NA	NA	NA	129093594	128883992	Fake_Experiment_ID
G155.1	chr1	+	2262	11	FSM	ENSG00000134690.11	ENST00000327331.2	2303	11	43	-2	8	2	multi-exon	TRUE	canonical	3	195	junction_1	83.2827112911197	NA	NA	NA	FALSE	0	NA	NA	A	non_coding	NA	NA	NA	NA	NA	NA	NA	20	GTAATCACTGTTCATCCTGC	-12	True	NA	NA	False	NA	NA	NA	37692523	37709715	Fake_Experiment_ID
G1550.1	chr4	+	1799	6	FSM	ENSG00000151470.13	ENST00000281146.9	6170	6	419	3952	36	2722	multi-exon	FALSE	canonical	3	18	junction_1	16.6421152501718	NA	NA	NA	FALSE	0	NA	NA	A	non_coding	NA	NA	NA	NA	NA	NA	NA	20	CATTGAGTTTATATGTTTCC	16	True	NA	99	True	NA	NA	NA	129093735	129112688	Fake_Experiment_ID
G1551.1	chr4	-	2944	7	FSM	ENSG00000109381.20	ENST00000358635.7	3036	7	85	7	-73	-7	multi-exon	FALSE	canonical	3	58	junction_6	37.4243681754727	NA	NA	NA	FALSE	0	NA	NA	C	non_coding	NA	NA	NA	NA	NA	NA	NA	0	TCTTCTGTTTTGGTCTCTGG	NA	False	NA	NA	False	NA	NA	NA	139084411	139057861	Fake_Experiment_ID
G1551.2	chr4	-	3259	9	NIC	ENSG00000109381.20	novel	4012	10	NA	NA	5	-7	combination_of_known_junctions	FALSE	canonical	3	33	junction_3	38.2426463519459	NA	NA	NA	FALSE	0	NA	NA	C	non_coding	NA	NA	NA	NA	NA	NA	NA	0	TCTTCTGTTTTGGTCTCTGG	17	True	NA	NA	False	NA	NA	NA	139177194	139057861	Fake_Experiment_ID
G1552.1	chr4	-	1224	4	FSM	ENSG00000137463.5	ENST00000398955.2	1224	4	0	0	0	0	multi-exon	FALSE	canonical	3	52	junction_1	7.54247233265651	NA	NA	NA	FALSE	0	NA	NA	A	non_coding	NA	NA	NA	NA	NA	NA	NA	5	TTGGTGCTTCTACTTTTTTC	-15	True	NA	NA	False	NA	NA	NA	139280225	139266164	Fake_Experiment_ID
G1553.1	chr4	+	4084	20	FSM	ENSG00000164134.13	ENST00000398947.1	6072	20	-61	2049	22	-2049	multi-exon	FALSE	canonical	3	68	junction_17	81.2631919825399	NA	NA	NA	FALSE	0	NA	NA	A	non_coding	NA	NA	NA	NA	NA	NA	NA	30	CAGTTGTGTGAATATTTCAA	12	True	NA	NA	False	NA	NA	NA	139301526	139389319	Fake_Experiment_ID
G1554.1	chr4	+	3528	2	FSM	ENSG00000172007.7	ENST00000305626.6	4248	2	27	693	27	46	multi-exon	FALSE	canonical	3	68	junction_1	0	NA	NA	NA	FALSE	0	NA	NA	A	non_coding	NA	NA	NA	NA	NA	NA	NA	5	TTGTGTTTTATTTTCTTTGT	31	True	NA	NA	False	NA	NA	NA	139454147	139475916	Fake_Experiment_ID
G1555.1	chr4	+	740	5	FSM	ENSG00000085871.9	ENST00000265498.6	740	5	0	0	0	0	multi-exon	FALSE	canonical	3	136	junction_3	4.94974746830583	NA	NA	NA	FALSE	0	NA	NA	A	non_coding	NA	NA	NA	NA	NA	NA	NA	20	TTTCTTGAAATGGCTTTGTA	-1	True	NA	NA	False	NA	NA	NA	139665818	139704243	Fake_Experiment_ID
G1556.1	chr4	-	2414	15	FSM	ENSG00000153132.13	ENST00000325617.10	2725	15	0	311	0	-309	multi-exon	FALSE	canonical	3	16	junction_7	6.11330098879418	NA	NA	NA	FALSE	0	NA	NA	A	non_coding	NA	NA	NA	NA	NA	NA	NA	40	ATCAACAATTGAAAGTGTTG	2	True	NA	NA	False	NA	NA	NA	140427648	140388763	Fake_Experiment_ID
G1557.1	chr4	+	1326	9	FSM	ENSG00000179387.10	ENST00000323570.8	4399	9	0	3073	0	262	multi-exon	TRUE	canonical	3	170	junction_1	24.1712639305436	NA	NA	NA	FALSE	0	NA	NA	A	non_coding	NA	NA	NA	NA	NA	NA	NA	10	TTTTCGTTTTTATGTGTTAT	0	True	NA	NA	False	NA	NA	NA	140524167	140550697	Fake_Experiment_ID
G1558.1	chr4	+	4575	10	FSM	ENSG00000170185.11	ENST00000307017.9	7081	10	0	2506	0	-119	multi-exon	FALSE	canonical	3	33	junction_1	6.16641641133849	NA	NA	NA	FALSE	0	NA	NA	A	non_coding	NA	NA	NA	NA	NA	NA	NA	25	TCAATGTGATAGTTCATTTT	-1	True	NA	NA	False	NA	NA	NA	143184916	143221368	Fake_Experiment_ID
G156.1	chr1	-	2762	17	FSM	ENSG00000183431.12	ENST00000373019.5	2774	17	12	0	12	0	multi-exon	FALSE	canonical	3	1337	junction_7	130.530587890349	NA	NA	NA	FALSE	0	NA	NA	A	non_coding	NA	NA	NA	NA	NA	NA	NA	20	TGTTAATCTTTTTCTTTATA	4	True	NA	NA	False	NA	NA	NA	37990010	37956974	Fake_Experiment_ID
G1560.1	chr4	-	885	5	FSM	ENSG00000164162.14	ENST00000507656.6	1444	5	-23	582	-3	0	multi-exon	FALSE	canonical	3	159	junction_4	47.8663503935698	NA	NA	NA	FALSE	0	NA	NA	A	non_coding	NA	NA	NA	NA	NA	NA	NA	30	TGGATTTGAAGCCAATCATT	-15	True	NA	NA	False	NA	NA	NA	145098219	144995157	Fake_Experiment_ID
G1561.2	chr4	+	2410	18	FSM	ENSG00000164163.11	ENST00000296577.9	3887	18	3	1474	0	407	multi-exon	FALSE	canonical	3	660	junction_11	66.5011902487337	NA	NA	NA	FALSE	0	NA	NA	A	non_coding	NA	NA	NA	NA	NA	NA	NA	5	TTGTTTGTTTTCAGTCTTTG	7	True	NA	NA	False	NA	NA	NA	145098313	145128050	Fake_Experiment_ID
G1562.1	chr4	+	2870	7	NIC	ENSG00000170365.10	novel	3293	3	NA	NA	1	0	combination_of_known_junctions	FALSE	canonical	3	18	junction_1	26.9655129543068	NA	NA	NA	FALSE	0	NA	NA	A	non_coding	NA	NA	NA	NA	NA	NA	NA	15	TTTGTCATTTCCTTTATTCA	-3	True	NA	NA	False	NA	NA	NA	145481698	145559176	Fake_Experiment_ID
G1563.1	chr4	+	1405	7	FSM	ENSG00000151611.17	ENST00000649156.2	5944	7	0	4539	0	0	multi-exon	FALSE	canonical	3	27	junction_1	5.87839736284947	NA	NA	NA	FALSE	0	NA	NA	A	non_coding	NA	NA	NA	NA	NA	NA	NA	20	TCACTTGTATGCTTATATTT	1	True	NA	NA	False	NA	NA	NA	145619384	145655494	Fake_Experiment_ID
G1564.1	chr4	+	2653	10	FSM	ENSG00000164168.8	ENST00000296582.8	4164	10	21	1490	21	703	multi-exon	FALSE	canonical	3	262	junction_7	32.86335345031	NA	NA	NA	FALSE	0	NA	NA	A	non_coding	NA	NA	NA	NA	NA	NA	NA	10	CTTTTTTATGTCTCATTCTT	14	True	NA	NA	False	NA	NA	NA	147617417	147635231	Fake_Experiment_ID
G1565.1	chr4	-	2864	12	FSM	ENSG00000164169.13	ENST00000322396.7	3461	12	5	592	5	8	multi-exon	FALSE	canonical	3	81	junction_8	19.949108805878	NA	NA	NA	FALSE	0	NA	NA	A	non_coding	NA	NA	NA	NA	NA	NA	NA	40	GGGTAGCATTATTATAGAAA	-16	True	NA	NA	False	NA	NA	NA	147684158	147638376	Fake_Experiment_ID
G1566.1	chr4	+	2953	22	NIC	ENSG00000071205.12	novel	3270	23	NA	NA	181	17	intron_retention	FALSE	canonical	3	23	junction_20	6.56763175338512	NA	NA	NA	FALSE	0	NA	NA	A	non_coding	NA	NA	NA	NA	NA	NA	NA	20	AATGTGGGGAAGCGGTCGTG	118	False	NA	NA	False	NA	NA	NA	147732268	148072793	Fake_Experiment_ID
G1567.1	chr4	+	865	6	FSM	ENSG00000145425.10	ENST00000274065.9	869	6	-1	5	-1	0	multi-exon	FALSE	canonical	3	18596	junction_4	658.964156840112	NA	NA	NA	FALSE	0	NA	NA	A	non_coding	NA	NA	NA	NA	NA	NA	NA	15	TGGTTTGCTTCTGAACATTC	16	True	NA	NA	False	NA	NA	NA	151099626	151104637	Fake_Experiment_ID
G1568.1	chr4	-	4183	14	ISM	ENSG00000109686.19	ENST00000409598.8	5284	20	51163	5	117	0	3prime_fragment	FALSE	canonical	3	137	junction_9	30.9466041382945	NA	NA	NA	FALSE	0	NA	NA	A	non_coding	NA	NA	NA	NA	NA	NA	NA	20	GTCCCTTTCTCATACTAGAC	131	False	NA	NA	False	NA	NA	NA	151175435	151120283	Fake_Experiment_ID
G1569.1	chr4	-	2008	13	FSM	ENSG00000059691.12	ENST00000263985.11	2369	13	16	345	-1	0	multi-exon	FALSE	canonical	3	131	junction_5	16.4997895609476	NA	NA	NA	FALSE	0	NA	NA	A	non_coding	NA	NA	NA	NA	NA	NA	NA	35	CCCATTCTAAGAAAACTTTT	6	True	NA	NA	False	NA	NA	NA	151760991	151670848	Fake_Experiment_ID
G157.1	chr1	-	1554	6	FSM	ENSG00000183386.10	ENST00000373016.4	1656	6	105	-3	93	3	multi-exon	FALSE	canonical	3	97	junction_5	28.1879406839166	NA	NA	NA	FALSE	0	NA	NA	A	non_coding	NA	NA	NA	NA	NA	NA	NA	0	GGGGCCTCCGTGTGTGTGTG	7344	False	NA	NA	False	NA	NA	NA	38005409	37996766	Fake_Experiment_ID
G1570.1	chr4	-	4067	14	FSM	ENSG00000109670.16	ENST00000281708.10	5639	14	858	714	7	-714	multi-exon	FALSE	canonical	3	18	junction_11	21.5079454150398	NA	NA	NA	FALSE	0	NA	NA	A	non_coding	NA	NA	NA	NA	NA	NA	NA	10	GTATGCCTGTTTCTTCCACT	846	False	NA	NA	False	NA	NA	NA	152535234	152321257	Fake_Experiment_ID
G1571.1	chr4	+	2941	9	FSM	ENSG00000164144.16	ENST00000451320.6	3424	9	38	445	4	-445	multi-exon	TRUE	canonical	3	122	junction_1	71.5584332905633	NA	NA	NA	FALSE	0	NA	NA	A	non_coding	NA	NA	NA	NA	NA	NA	NA	10	TCGTTTCTCTGGACCTTCAT	4	True	NA	NA	False	NA	NA	NA	152779974	152911912	Fake_Experiment_ID
G1572.1	chr4	+	3829	12	FSM	ENSG00000109654.16	ENST00000338700.10	6755	12	3	2923	0	36	multi-exon	TRUE	canonical	3	65	junction_1	20.4620188367627	NA	NA	NA	FALSE	0	NA	NA	A	non_coding	NA	NA	NA	NA	NA	NA	NA	50	CAGGTCAAAATAAAAGTTGA	2	True	NA	NA	False	NA	NA	NA	153204445	153336394	Fake_Experiment_ID
G1573.1	chr4	+	874	8	FSM	ENSG00000121211.8	ENST00000240488.8	929	8	29	26	29	-3	multi-exon	TRUE	canonical	3	383	junction_1	18.4844115239776	NA	NA	NA	FALSE	0	NA	NA	A	non_coding	NA	NA	NA	NA	NA	NA	NA	35	GTCCAGGCAGATTTACAAAT	18	True	NA	NA	False	NA	NA	NA	153344716	153415092	Fake_Experiment_ID
G1574.1	chr4	+	5006	35	FSM	ENSG00000121210.16	ENST00000409959.8	5006	35	0	0	0	0	multi-exon	FALSE	canonical	3	109	junction_17	22.696374876309	NA	NA	NA	FALSE	0	NA	NA	A	non_coding	NA	NA	NA	NA	NA	NA	NA	0	TCTGGGTGCTCTGTTTTTTT	3	True	NA	NA	False	NA	NA	NA	153466359	153636711	Fake_Experiment_ID
G1575.1	chr4	-	1765	3	FSM	ENSG00000145423.5	ENST00000274063.5	1996	3	231	0	231	0	multi-exon	FALSE	canonical	3	2725	junction_2	29.5	NA	NA	NA	FALSE	0	NA	NA	A	non_coding	NA	NA	NA	NA	NA	NA	NA	0	TTCTTTGTCTTCTGTCTTGT	2764	False	NA	NA	False	NA	NA	NA	153788852	153780590	Fake_Experiment_ID
G1576.1	chr4	-	1838	15	FSM	ENSG00000171566.12	ENST00000499023.7	3317	15	-26	1505	-26	11	multi-exon	TRUE	canonical	3	393	junction_4	45.240908433832	NA	NA	NA	FALSE	0	NA	NA	A	non_coding	NA	NA	NA	NA	NA	NA	NA	10	CCCCTGTGTTTTTATTTCTA	-18	True	NA	NA	False	NA	NA	NA	154550426	154536509	Fake_Experiment_ID
G1577.1	chr4	+	3702	6	FSM	ENSG00000151962.8	ENST00000514866.5	2315	6	40	-1427	-19	0	multi-exon	FALSE	canonical	3	19	junction_1	4.66476151587624	NA	NA	NA	FALSE	0	NA	NA	A	non_coding	NA	NA	NA	NA	NA	NA	NA	20	ATTATGTGTTTTCTTTATAT	76	False	NA	NA	False	NA	NA	NA	154781252	154828812	Fake_Experiment_ID
G1578.1	chr4	-	2425	14	FSM	ENSG00000164114.19	ENST00000311277.9	7328	14	152	4751	0	332	multi-exon	FALSE	canonical	3	19	junction_10	11.4927298861796	NA	NA	NA	FALSE	0	NA	NA	A	non_coding	NA	NA	NA	NA	NA	NA	NA	10	TTCCTTTTGTGGATGATTGT	7	True	NA	NA	False	NA	NA	NA	155376813	155347408	Fake_Experiment_ID
G1579.1	chr4	+	3202	14	FSM	ENSG00000061918.14	ENST00000264424.13	3382	14	0	180	0	-143	multi-exon	FALSE	canonical	2	50	junction_10	12.3465732016007	NA	NA	NA	FALSE	0	NA	NA	A	non_coding	NA	NA	NA	NA	NA	NA	NA	20	TTTTTCATTTTATTAATGCC	-25	True	NA	NA	False	NA	NA	NA	155759020	155807631	Fake_Experiment_ID
G158.1	chr1	+	1011	8	FSM	ENSG00000183520.12	ENST00000373014.5	2023	8	0	1012	0	7	multi-exon	FALSE	canonical	3	770	junction_4	67.2986035576989	NA	NA	NA	FALSE	0	NA	NA	A	non_coding	NA	NA	NA	NA	NA	NA	NA	25	TTTGGATTGTGAAATTAGTC	3	True	NA	NA	False	NA	NA	NA	38012733	38023808	Fake_Experiment_ID
G1580.1	chr4	-	3361	2	FSM	ENSG00000205208.5	ENST00000379205.5	3366	2	5	0	5	0	multi-exon	FALSE	canonical	3	438	junction_1	0	NA	NA	NA	FALSE	0	NA	NA	A	non_coding	NA	NA	NA	NA	NA	NA	NA	15	TCTGTCTTTTGTTATAGGGA	-7	True	NA	NA	False	NA	NA	NA	158671882	158666674	Fake_Experiment_ID
G1581.1	chr4	+	2324	13	FSM	ENSG00000171503.13	ENST00000511912.6	3111	13	-164	951	7	51	multi-exon	FALSE	canonical	3	39	junction_5	12.1163342457839	NA	NA	NA	FALSE	0	NA	NA	A	non_coding	NA	NA	NA	NA	NA	NA	NA	40	GATTGTCCCATAAAGAAATT	0	True	NA	NA	False	NA	NA	NA	158672131	158708672	Fake_Experiment_ID
G1582.1	chr4	-	1823	10	FSM	ENSG00000171497.5	ENST00000307720.4	1830	10	0	7	0	-7	multi-exon	FALSE	canonical	3	467	junction_8	34.8056331470271	NA	NA	NA	FALSE	0	NA	NA	A	non_coding	NA	NA	NA	NA	NA	NA	NA	10	GTTTGTATATTGTTTCCTTC	-3	True	NA	NA	False	NA	NA	NA	158723396	158709133	Fake_Experiment_ID
G1583.1	chr4	-	1844	8	FSM	ENSG00000145414.9	ENST00000274054.3	1876	8	32	0	-27	0	multi-exon	FALSE	canonical	3	76	junction_2	23.8250425615826	NA	NA	NA	FALSE	0	NA	NA	A	non_coding	NA	NA	NA	NA	NA	NA	NA	15	TTTTGAATTCATGCCTTCTC	21	True	NA	NA	False	NA	NA	NA	163166858	163128668	Fake_Experiment_ID
G1584.1	chr4	-	2770	3	NIC	ENSG00000164128.7	novel	2762	3	NA	NA	401	-4	intron_retention	FALSE	canonical	3	29	junction_2	30.5	NA	NA	NA	FALSE	0	NA	NA	A	non_coding	NA	NA	NA	NA	NA	NA	NA	15	CTGAGGAGTCTCTTTCAGTT	416	False	NA	NA	False	NA	NA	NA	163344431	163323965	Fake_Experiment_ID
G1585.1	chr4	+	1854	4	FSM	ENSG00000164129.12	ENST00000338566.8	1890	4	34	2	34	-2	multi-exon	FALSE	canonical	3	24	junction_3	5.8878405775519	NA	NA	NA	FALSE	0	NA	NA	A	non_coding	NA	NA	NA	NA	NA	NA	NA	30	AACTCAGTACTTTTGTCCAA	20	True	NA	NA	False	NA	NA	NA	163343925	163351932	Fake_Experiment_ID
G1586.1	chr4	-	2271	3	ISM	ENSG00000183439.9	ENST00000329314.6	1571	5	48	13840	48	88	5prime_fragment	FALSE	canonical	3	42	junction_1	12.5	NA	NA	NA	FALSE	0	NA	NA	A	non_coding	NA	NA	NA	NA	NA	NA	NA	20	CTGTATTTCTTATATACTTT	68	False	NA	NA	False	NA	NA	NA	164977609	164968285	Fake_Experiment_ID
G1587.1	chr4	+	2188	6	FSM	ENSG00000052802.13	ENST00000261507.11	2227	6	39	0	-13	0	multi-exon	FALSE	canonical	3	1514	junction_4	50.9572369737607	NA	NA	NA	FALSE	0	NA	NA	A	non_coding	NA	NA	NA	NA	NA	NA	NA	5	GGATTGGTTTCTTTTCTTTT	3	True	NA	NA	False	NA	NA	NA	165327707	165343164	Fake_Experiment_ID
G1588.1	chr4	-	1059	5	FSM	ENSG00000145439.12	ENST00000306193.8	3440	5	-24	2405	-4	-2405	multi-exon	FALSE	canonical	3	145	junction_1	60.8373857097755	NA	NA	NA	FALSE	0	NA	NA	A	non_coding	NA	NA	NA	NA	NA	NA	NA	30	CAATGTGTGACAAATTGTGG	-16	True	NA	NA	False	NA	NA	NA	169010279	168989994	Fake_Experiment_ID
G1589.2	chr4	+	4252	14	FSM	ENSG00000109572.14	ENST00000347613.8	3635	14	52	-669	0	669	multi-exon	FALSE	canonical	3	26	junction_13	30.5424333786028	NA	NA	NA	FALSE	0	NA	NA	A	non_coding	NA	NA	NA	NA	NA	NA	NA	30	GATCAGTTAATATTGCACTT	15	True	NA	NA	False	NA	NA	NA	169620577	169721214	Fake_Experiment_ID
G159.1	chr1	-	1529	5	FSM	ENSG00000214114.9	ENST00000397572.5	2532	5	-3	1006	-3	737	multi-exon	FALSE	canonical	3	326	junction_2	26.1055549644132	NA	NA	NA	FALSE	0	NA	NA	A	non_coding	NA	NA	NA	NA	NA	NA	NA	5	TTTGTTAGTCCTTTTTCCTT	4	True	NA	NA	False	NA	NA	NA	38873351	38863498	Fake_Experiment_ID
G1590.1	chr4	-	1154	8	FSM	ENSG00000056050.7	ENST00000393381.3	1216	8	62	0	22	0	multi-exon	FALSE	canonical	3	522	junction_4	58.4661073980962	NA	NA	NA	FALSE	0	NA	NA	A	non_coding	NA	NA	NA	NA	NA	NA	NA	15	TATAAGGTTCTTCTGCCTGG	30	True	NA	NA	False	NA	NA	NA	169757882	169729469	Fake_Experiment_ID
G1591.1	chr4	+	4277	12	NIC	ENSG00000109586.12	novel	4249	12	NA	NA	-32	-4	combination_of_known_junctions	FALSE	canonical	3	94	junction_6	188.411454091989	NA	NA	NA	FALSE	0	NA	NA	A	non_coding	NA	NA	NA	NA	NA	NA	NA	5	TTCATGGGTTTTTTTGGTGC	-7	True	NA	NA	False	NA	NA	NA	173168778	173323963	Fake_Experiment_ID
G1593.1	chr4	-	1989	6	FSM	ENSG00000164117.14	ENST00000393674.7	1980	6	-9	0	-9	0	multi-exon	FALSE	canonical	3	33	junction_1	3.00665927567458	NA	NA	NA	FALSE	0	NA	NA	A	non_coding	NA	NA	NA	NA	NA	NA	NA	10	TGTTTGCTTGCTTATATGTG	-23	True	NA	NA	False	NA	NA	NA	174283676	174236657	Fake_Experiment_ID
G1594.1	chr4	+	3145	12	ISM	ENSG00000164118.13	ENST00000396791.7	3824	14	18	13224	0	-1259	intron_retention	FALSE	canonical	3	39	junction_1	23.5982209723075	NA	NA	NA	FALSE	0	NA	NA	A	non_coding	NA	NA	NA	NA	NA	NA	NA	25	AAGTGCTAGATTCCATGGGT	7	True	NA	NA	False	NA	NA	NA	174283922	174319069	Fake_Experiment_ID
G1595.1	chr4	+	2359	10	FSM	ENSG00000109674.4	ENST00000264596.4	2363	10	-10	14	-10	-14	multi-exon	FALSE	canonical	3	58	junction_2	13.8804418757713	NA	NA	NA	FALSE	0	NA	NA	A	non_coding	NA	NA	NA	NA	NA	NA	NA	35	TAAGATCTCCTTTATGAACA	11	False	NA	NA	False	NA	NA	NA	177309863	177362922	Fake_Experiment_ID
G1596.1	chr4	-	2044	9	FSM	ENSG00000038002.9	ENST00000264595.7	2037	9	-7	0	-7	0	multi-exon	FALSE	canonical	3	48	junction_7	5.34877322383367	NA	NA	NA	FALSE	0	NA	NA	A	non_coding	NA	NA	NA	NA	NA	NA	NA	20	CTTTAGAATTTCAGCTGTTT	-4	True	NA	NA	False	NA	NA	NA	177442444	177430773	Fake_Experiment_ID
G1597.2	chr4	-	2103	7	NIC	ENSG00000129187.15	novel	1931	6	NA	NA	3	0	combination_of_known_junctions	FALSE	canonical	3	15	junction_6	216.183114254765	NA	NA	NA	FALSE	0	NA	NA	A	non_coding	NA	NA	NA	NA	NA	NA	NA	35	CCCTACCAAAGCATGTACAT	-2	True	NA	NA	False	NA	NA	NA	182917366	182890103	Fake_Experiment_ID
G1598.1	chr4	+	2672	3	FSM	ENSG00000168564.6	ENST00000504169.2	3542	3	1	869	1	-3	multi-exon	FALSE	canonical	3	62	junction_2	26.5	NA	NA	NA	FALSE	0	NA	NA	A	non_coding	NA	NA	NA	NA	NA	NA	NA	10	GAAGTTGTGTTTTTTTTCTC	1	True	NA	NA	False	NA	NA	NA	183444636	183448195	Fake_Experiment_ID
G1599.2	chr4	+	1024	2	FSM	ENSG00000168556.7	ENST00000412117.1	599	2	28	-453	28	453	multi-exon	FALSE	canonical	3	45	junction_1	0	NA	NA	NA	FALSE	0	NA	NA	A	non_coding	NA	NA	NA	NA	NA	NA	NA	15	TCTGTGACCTTAATTTTCTG	8	False	NA	NA	False	NA	NA	NA	183506109	183511096	Fake_Experiment_ID
G16.1	chr1	+	1617	15	FSM	ENSG00000069424.15	ENST00000352527.6	4001	15	106	2278	-3	45	multi-exon	FALSE	canonical	2	17	junction_1	6.55121113588463	NA	NA	NA	FALSE	0	NA	NA	A	non_coding	NA	NA	NA	NA	NA	NA	NA	30	CAAAGATTTCCAAGGTTCCC	282	False	NA	NA	False	NA	NA	NA	6026268	6098900	Fake_Experiment_ID
G160.1	chr1	+	495	3	FSM	ENSG00000168653.11	ENST00000372969.8	495	3	0	0	0	0	multi-exon	FALSE	canonical	3	2146	junction_1	2219	NA	NA	NA	FALSE	0	NA	NA	A	non_coding	NA	NA	NA	NA	NA	NA	NA	5	TTTGTTCTATTTTCTCTTGG	14	True	NA	NA	False	NA	NA	NA	39026349	39034615	Fake_Experiment_ID
G1600.1	chr4	-	2257	9	FSM	ENSG00000168310.11	ENST00000393593.8	2257	9	0	0	0	0	multi-exon	FALSE	canonical	3	36	junction_8	4.76805778069016	NA	NA	NA	FALSE	0	NA	NA	A	non_coding	NA	NA	NA	NA	NA	NA	NA	20	TTTTTAAGGGGCATCACTCC	-13	True	NA	NA	False	NA	NA	NA	184474550	184387728	Fake_Experiment_ID
G1601.1	chr4	-	2642	8	FSM	ENSG00000164305.19	ENST00000308394.9	2645	8	3	0	3	0	multi-exon	FALSE	canonical	3	56	junction_6	381.156510785643	NA	NA	NA	FALSE	0	NA	NA	A	non_coding	NA	NA	NA	NA	NA	NA	NA	15	CCAATGTCTTTGAGTTTTTT	1	True	NA	NA	False	NA	NA	NA	184649444	184627695	Fake_Experiment_ID
G1602.1	chr4	+	2167	14	FSM	ENSG00000164306.11	ENST00000314970.11	2164	14	8	-11	8	0	multi-exon	FALSE	canonical	3	33	junction_10	12.8339416849072	NA	NA	NA	FALSE	0	NA	NA	A	non_coding	NA	NA	NA	NA	NA	NA	NA	35	TCGCCTTATTAATTAATCAA	-1	True	NA	NA	False	NA	NA	NA	184649745	184694963	Fake_Experiment_ID
G1603.1	chr4	-	1566	13	FSM	ENSG00000151725.12	ENST00000281453.10	2494	13	11	917	11	0	multi-exon	FALSE	canonical	3	568	junction_3	65.5964091158113	NA	NA	NA	FALSE	0	NA	NA	A	non_coding	NA	NA	NA	NA	NA	NA	NA	30	GTTGATGTGAACATAATTTT	-3	True	NA	NA	False	NA	NA	NA	184734085	184695001	Fake_Experiment_ID
G1604.1	chr4	-	3845	21	NIC	ENSG00000151726.15	novel	3948	21	NA	NA	71	0	combination_of_known_junctions	FALSE	canonical	3	17	junction_20	8.95474734428616	NA	NA	NA	FALSE	0	NA	NA	A	non_coding	NA	NA	NA	NA	NA	NA	NA	15	GGTGAGTGAGGCATCTTTTT	-10	True	NA	NA	False	NA	NA	NA	184805717	184755599	Fake_Experiment_ID
G1605.2	chr4	+	1304	4	FSM	ENSG00000151729.11	ENST00000281456.11	4415	4	0	3111	0	30	multi-exon	FALSE	canonical	3	1974	junction_3	44.7238440009602	NA	NA	NA	FALSE	0	NA	NA	A	non_coding	NA	NA	NA	NA	NA	NA	NA	20	CGCTTTCTATTTTATTGAAC	0	True	NA	NA	False	NA	NA	NA	185143265	185147271	Fake_Experiment_ID
G1606.1	chr4	+	784	5	FSM	ENSG00000186352.9	ENST00000335174.6	784	5	2	-2	2	2	multi-exon	FALSE	canonical	3	22	junction_1	5.8949130612758	NA	NA	NA	FALSE	0	NA	NA	A	non_coding	NA	NA	NA	NA	NA	NA	NA	20	CATTCTCCGTGCAGTATTTA	0	True	NA	NA	False	NA	NA	NA	185396842	185400243	Fake_Experiment_ID
G1607.1	chr4	-	1588	12	FSM	ENSG00000109775.11	ENST00000264689.11	2361	12	-2	775	-2	3	multi-exon	FALSE	canonical	3	189	junction_3	25.530082725423	NA	NA	NA	FALSE	0	NA	NA	A	non_coding	NA	NA	NA	NA	NA	NA	NA	15	TCCTGGTTCTAGTTTGACGA	-1	True	NA	NA	False	NA	NA	NA	185425966	185400311	Fake_Experiment_ID
G1608.1	chr4	+	1332	8	FSM	ENSG00000205129.9	ENST00000378850.5	1333	8	1	0	1	0	multi-exon	FALSE	canonical	2	18	junction_3	10.5249945465108	NA	NA	NA	FALSE	0	NA	NA	A	non_coding	NA	NA	NA	NA	NA	NA	NA	15	CACGTGGTTGTTGATTTATG	3	True	NA	NA	False	NA	NA	NA	185426254	185449826	Fake_Experiment_ID
G1609.1	chr4	-	1566	7	FSM	ENSG00000154553.16	ENST00000284771.7	2658	7	1	1091	1	0	multi-exon	FALSE	canonical	3	19	junction_1	9.96103519832262	NA	NA	NA	FALSE	0	NA	NA	A	non_coding	NA	NA	NA	NA	NA	NA	NA	30	TACCTAATGAAGTGGCATTC	0	True	NA	NA	False	NA	NA	NA	185535506	185501750	Fake_Experiment_ID
G161.1	chr1	-	2292	16	FSM	ENSG00000090621.15	ENST00000372858.8	3142	16	850	0	-16	0	multi-exon	FALSE	canonical	3	286	junction_6	110.396255975161	NA	NA	NA	FALSE	0	NA	NA	A	non_coding	NA	NA	NA	NA	NA	NA	NA	10	CTGCCTCTGTCTCTGACCAC	966	False	NA	NA	False	NA	NA	NA	39575940	39560815	Fake_Experiment_ID
G1610.1	chr4	+	2656	4	NNC	ENSG00000179059.10	novel	2647	4	NA	NA	0	4	at_least_one_novel_splicesite	FALSE	canonical	3	277	junction_2	120.929731662648	NA	NA	NA	FALSE	0	NA	NA	A	non_coding	NA	NA	NA	NA	NA	NA	NA	25	TATGCCAAGTCTGTATTTTA	-6	True	NA	NA	False	NA	NA	NA	187995770	188005050	Fake_Experiment_ID
G1611.1	chr4	-	2032	8	FSM	ENSG00000179046.9	ENST00000682553.1	1998	8	-34	0	-34	0	multi-exon	FALSE	canonical	3	29	junction_7	60.0081627100575	NA	NA	NA	FALSE	0	NA	NA	A	non_coding	NA	NA	NA	NA	NA	NA	NA	30	GTAGGAGCCTGATTTAATAT	NA	False	NA	NA	False	NA	NA	NA	188109637	188091271	Fake_Experiment_ID
G1612.1	chr4	+	1005	9	FSM	ENSG00000109536.12	ENST00000226798.9	978	9	-27	0	-25	0	multi-exon	FALSE	canonical	3	297	junction_1	28.3890383775147	NA	NA	NA	FALSE	0	NA	NA	A	non_coding	NA	NA	NA	NA	NA	NA	NA	20	TGCTTTTACAGAGTTCTTGA	-61	True	NA	NA	False	NA	NA	NA	189940844	189963192	Fake_Experiment_ID
G1613.1	chr5	-	1189	3	FSM	ENSG00000164366.4	ENST00000296824.4	9283	3	5	8089	5	916	multi-exon	FALSE	canonical	3	230	junction_1	13	NA	NA	NA	FALSE	0	NA	NA	A	non_coding	NA	NA	NA	NA	NA	NA	NA	15	GTAATTTTCTGTCTGTTTCA	1	True	NA	NA	False	NA	NA	NA	218148	204956	Fake_Experiment_ID
G1614.1	chr5	+	2296	15	FSM	ENSG00000073578.17	ENST00000264932.11	2693	15	1	396	1	4	multi-exon	FALSE	canonical	3	723	junction_11	60.7581354257038	NA	NA	NA	FALSE	0	NA	NA	A	non_coding	NA	NA	NA	NA	NA	NA	NA	25	CTTTTATTTCCAAATCCATT	-1	True	NA	NA	False	NA	NA	NA	218320	256686	Fake_Experiment_ID
G1615.1	chr5	+	1109	6	FSM	ENSG00000249915.8	ENST00000264933.9	1110	6	0	1	0	0	multi-exon	FALSE	canonical	3	641	junction_4	118.102667201042	NA	NA	NA	FALSE	0	NA	NA	A	non_coding	NA	NA	NA	NA	NA	NA	NA	5	TGGTCTGCCTTCAGCTTTTC	-16	True	NA	NA	False	NA	NA	NA	271645	314973	Fake_Experiment_ID
G1616.1	chr5	+	2750	13	FSM	ENSG00000180104.16	ENST00000512944.6	2801	13	51	0	-6	0	multi-exon	FALSE	canonical	3	124	junction_1	31.6530672552703	NA	NA	NA	FALSE	0	NA	NA	A	non_coding	NA	NA	NA	NA	NA	NA	NA	30	TGAAAACGCCATGCATTCTC	44	False	NA	NA	False	NA	NA	NA	443226	467290	Fake_Experiment_ID
G1617.1	chr5	+	2360	12	FSM	ENSG00000112877.8	ENST00000264935.6	2366	12	6	0	6	0	multi-exon	FALSE	canonical	3	118	junction_9	18.1312934357396	NA	NA	NA	FALSE	0	NA	NA	A	non_coding	NA	NA	NA	NA	NA	NA	NA	15	GTTAACTTTTTCAGTGGCTG	0	True	NA	NA	False	NA	NA	NA	612345	653553	Fake_Experiment_ID
G1618.1	chr5	-	602	2	FSM	ENSG00000171421.13	ENST00000508987.1	686	2	84	0	26	0	multi-exon	FALSE	canonical	3	460	junction_1	0	NA	NA	NA	FALSE	0	NA	NA	A	non_coding	NA	NA	NA	NA	NA	NA	NA	20	TAGCTTAGTTCATTCATTCT	-3	True	NA	NA	False	NA	NA	NA	1799811	1798386	Fake_Experiment_ID
G1619.1	chr5	+	512	4	FSM	ENSG00000145494.12	ENST00000274137.10	518	4	6	0	-2	0	multi-exon	FALSE	canonical	3	2872	junction_2	127.844523630159	NA	NA	NA	FALSE	0	NA	NA	A	non_coding	NA	NA	NA	NA	NA	NA	NA	20	CAATTTGTAAGTTTGTTTCT	7	True	NA	NA	False	NA	NA	NA	1801412	1816048	Fake_Experiment_ID
G162.1	chr1	+	1266	10	FSM	ENSG00000084072.17	ENST00000324379.10	4339	10	10	3063	2	-10	multi-exon	TRUE	canonical	3	735	junction_7	62.1612796792185	NA	NA	NA	FALSE	0	NA	NA	A	non_coding	NA	NA	NA	NA	NA	NA	NA	10	CTTCCTGCTAGTTCTTGGGA	9	True	NA	NA	False	NA	NA	NA	39738891	39753706	Fake_Experiment_ID
G1620.1	chr5	-	1027	4	FSM	ENSG00000133398.4	ENST00000255764.4	1101	4	22	52	22	-52	multi-exon	FALSE	canonical	3	418	junction_3	6.79869268479038	NA	NA	NA	FALSE	0	NA	NA	A	non_coding	NA	NA	NA	NA	NA	NA	NA	20	TTCCATGTAATTATTTTTGT	16	True	NA	NA	False	NA	NA	NA	6378525	6371925	Fake_Experiment_ID
G1621.1	chr5	-	3059	19	FSM	ENSG00000037474.15	ENST00000264670.11	3056	19	-3	0	-3	0	multi-exon	FALSE	canonical	3	594	junction_17	70.6946136212776	NA	NA	NA	FALSE	0	NA	NA	A	non_coding	NA	NA	NA	NA	NA	NA	NA	15	TACATGTGTGATTCCTGTTT	-1	True	NA	NA	False	NA	NA	NA	6633047	6599238	Fake_Experiment_ID
G1622.3	chr5	+	3915	25	FSM	ENSG00000078295.17	ENST00000338316.9	6645	25	187	2543	187	6	multi-exon	TRUE	canonical	3	325	junction_19	178.937353252162	NA	NA	NA	FALSE	0	NA	NA	A	non_coding	NA	NA	NA	NA	NA	NA	NA	10	GTGCCTGTATCTTTTATTTT	51	False	NA	NA	False	NA	NA	NA	7396324	7827538	Fake_Experiment_ID
G1623.1	chr5	-	2439	7	FSM	ENSG00000124279.12	ENST00000264669.10	2431	7	-8	0	-2	0	multi-exon	FALSE	canonical	3	50	junction_6	33.742488876127	NA	NA	NA	FALSE	0	NA	NA	A	non_coding	NA	NA	NA	NA	NA	NA	NA	15	TTTTGTCATAGTTATCTGCT	-12	True	NA	NA	False	NA	NA	NA	7869039	7859158	Fake_Experiment_ID
G1624.1	chr5	+	3240	15	FSM	ENSG00000124275.15	ENST00000440940.7	3245	15	0	5	0	-5	multi-exon	FALSE	canonical	3	106	junction_3	44.8833522157431	NA	NA	NA	FALSE	0	NA	NA	A	non_coding	NA	NA	NA	NA	NA	NA	NA	35	TGGCATAATCTTAAAACTTG	-19	True	NA	NA	False	NA	NA	NA	7869147	7901108	Fake_Experiment_ID
G1625.1	chr5	-	1822	5	FSM	ENSG00000150756.14	ENST00000511437.6	2651	5	3	826	0	-3	multi-exon	FALSE	canonical	3	23	junction_1	10.9857862713599	NA	NA	NA	FALSE	0	NA	NA	A	non_coding	NA	NA	NA	NA	NA	NA	NA	20	GTCAGTTTGATCATTTTCAT	6	True	NA	NA	False	NA	NA	NA	10249885	10226332	Fake_Experiment_ID
G1626.1	chr5	+	1907	11	FSM	ENSG00000150753.12	ENST00000280326.9	3293	11	8	1378	8	0	multi-exon	FALSE	canonical	3	3992	junction_6	273.445863014967	NA	NA	NA	FALSE	0	NA	NA	A	non_coding	NA	NA	NA	NA	NA	NA	NA	15	AACCTTTATCTTCTCTTCGG	-18	True	NA	NA	False	NA	NA	NA	10250287	10265011	Fake_Experiment_ID
G1627.1	chr5	-	2173	6	FSM	ENSG00000164237.9	ENST00000296658.4	3893	6	36	1684	-7	1187	multi-exon	FALSE	canonical	3	122	junction_1	21.5833268983259	NA	NA	NA	FALSE	0	NA	NA	A	non_coding	NA	NA	NA	NA	NA	NA	NA	25	TGAATTTGCAGCTTTTTTAA	7	True	NA	NA	False	NA	NA	NA	10307866	10279278	Fake_Experiment_ID
G1628.1	chr5	+	3130	26	FSM	ENSG00000145495.16	ENST00000274140.10	9641	26	73	6438	52	-7	multi-exon	TRUE	canonical	3	115	junction_11	26.3529884453358	NA	NA	NA	FALSE	0	NA	NA	A	non_coding	NA	NA	NA	NA	NA	NA	NA	45	CATCTTTAAACAAAATGTAT	44	True	NA	NA	False	NA	NA	NA	10353767	10433950	Fake_Experiment_ID
G1629.1	chr5	-	2165	4	FSM	ENSG00000112977.16	ENST00000230895.11	2301	4	136	0	3	0	multi-exon	FALSE	canonical	3	407	junction_3	28.7672653471886	NA	NA	NA	FALSE	0	NA	NA	A	non_coding	NA	NA	NA	NA	NA	NA	NA	15	GCTTTGTTTTTTCTTATAGA	103	True	NA	NA	False	NA	NA	NA	10761098	10679229	Fake_Experiment_ID
G163.1	chr1	+	2134	14	FSM	ENSG00000168389.18	ENST00000372811.10	2129	14	5	-10	0	0	multi-exon	FALSE	canonical	3	54	junction_3	8.09192745523762	NA	NA	NA	FALSE	0	NA	NA	A	non_coding	NA	NA	NA	NA	NA	NA	NA	10	TCTGTCTGTGTCCTCAGCCA	-1	True	NA	NA	False	NA	NA	NA	39955149	39969966	Fake_Experiment_ID
G1630.1	chr5	+	1908	8	FSM	ENSG00000145569.6	ENST00000274217.4	7040	8	49	5083	49	3727	multi-exon	FALSE	canonical	3	62	junction_2	10.9246024538887	NA	NA	NA	FALSE	0	NA	NA	A	non_coding	NA	NA	NA	NA	NA	NA	NA	25	TTTAATGTGTGGAATCTCAT	27	True	NA	NA	False	NA	NA	NA	14581840	14611097	Fake_Experiment_ID
G1631.1	chr5	-	1688	12	FSM	ENSG00000154122.14	ENST00000284268.8	8207	12	255	6264	-51	24	multi-exon	FALSE	canonical	3	26	junction_11	9.07999344667911	NA	NA	NA	FALSE	0	NA	NA	A	non_coding	NA	NA	NA	NA	NA	NA	NA	15	GGTTTCGTGTCAATTCTCTA	435	False	NA	NA	False	NA	NA	NA	14871523	14711063	Fake_Experiment_ID
G1632.1	chr5	+	1399	2	FSM	ENSG00000183580.10	ENST00000329673.8	3960	2	0	2561	0	15	multi-exon	FALSE	canonical	3	23	junction_1	0	NA	NA	NA	FALSE	0	NA	NA	A	non_coding	NA	NA	NA	NA	NA	NA	NA	40	AAATTTTTTTAAAAGCAGCG	NA	False	NA	NA	False	NA	NA	NA	15927887	15937234	Fake_Experiment_ID
G1633.1	chr5	-	1707	6	FSM	ENSG00000173545.5	ENST00000308683.3	1707	6	0	0	0	0	multi-exon	FALSE	canonical	3	251	junction_5	33.7579620237952	NA	NA	NA	FALSE	0	NA	NA	A	non_coding	NA	NA	NA	NA	NA	NA	NA	15	TGAGTTTTCAGATGTCGTTT	0	True	NA	NA	False	NA	NA	NA	16465800	16451518	Fake_Experiment_ID
G1634.1	chr5	-	4728	36	FSM	ENSG00000113360.17	ENST00000344624.8	5416	36	30	658	-2	-5	multi-exon	FALSE	canonical	3	150	junction_30	70.4205211278528	NA	NA	NA	FALSE	0	NA	NA	A	non_coding	NA	NA	NA	NA	NA	NA	NA	25	TTCTATGTGGAATAGATCCT	20	True	NA	NA	False	NA	NA	NA	31532063	31401151	Fake_Experiment_ID
G1635.1	chr5	+	2738	9	FSM	ENSG00000082213.18	ENST00000325366.14	3572	9	0	834	0	-589	multi-exon	FALSE	canonical	3	247	junction_2	30.3273803682415	NA	NA	NA	FALSE	0	NA	NA	A	non_coding	NA	NA	NA	NA	NA	NA	NA	20	CACAGCAGTTCTTTTCACTC	-24	True	NA	NA	False	NA	NA	NA	31532300	31554219	Fake_Experiment_ID
G1636.1	chr5	-	2469	16	FSM	ENSG00000150712.11	ENST00000382142.8	5116	16	15	2632	0	-31	multi-exon	FALSE	canonical	3	187	junction_1	16.3848168199166	NA	NA	NA	FALSE	0	NA	NA	A	non_coding	NA	NA	NA	NA	NA	NA	NA	15	GAGGTGGCTCTCATTATTTT	20	True	NA	NA	False	NA	NA	NA	32312924	32229638	Fake_Experiment_ID
G1637.1	chr5	+	689	5	FSM	ENSG00000113387.12	ENST00000265073.9	3449	5	14	2746	0	-9	multi-exon	FALSE	canonical	3	3687	junction_4	216.097778794693	NA	NA	NA	FALSE	0	NA	NA	A	non_coding	NA	NA	NA	NA	NA	NA	NA	5	CTGTTGTGGCCTTTTTTGAT	6	True	NA	NA	False	NA	NA	NA	32585570	32601333	Fake_Experiment_ID
G1638.1	chr5	+	2649	19	FSM	ENSG00000113407.14	ENST00000265112.8	2672	19	28	-5	0	0	multi-exon	FALSE	canonical	3	1300	junction_9	158.384202354766	NA	NA	NA	FALSE	0	NA	NA	A	non_coding	NA	NA	NA	NA	NA	NA	NA	15	GTTTCAAGACTGCTCTGTCC	17	True	NA	NA	False	NA	NA	NA	33440992	33468091	Fake_Experiment_ID
G1639.1	chr5	-	1606	5	FSM	ENSG00000242110.8	ENST00000335606.11	4108	5	0	2502	0	17	multi-exon	FALSE	canonical	3	79	junction_4	5.11737237261468	NA	NA	NA	FALSE	0	NA	NA	A	non_coding	NA	NA	NA	NA	NA	NA	NA	15	GTGATTGGTTGCATCCAGGC	-5	True	NA	NA	False	NA	NA	NA	34008050	33988666	Fake_Experiment_ID
G164.1	chr1	+	2696	14	NIC	ENSG00000131236.18	novel	2629	13	NA	NA	-1	0	combination_of_known_junctions	FALSE	canonical	3	37	junction_2	788.810826947792	NA	NA	NA	FALSE	0	NA	NA	A	non_coding	NA	NA	NA	NA	NA	NA	NA	20	TTAGTTGTTTACCTGTGATA	-24	True	NA	NA	False	NA	NA	NA	40040727	40072649	Fake_Experiment_ID
G1640.1	chr5	+	4962	18	NIC	ENSG00000039560.14	novel	4986	18	NA	NA	-31	0	combination_of_known_junctions	FALSE	canonical	3	28	junction_3	185.587610700916	NA	NA	NA	FALSE	0	NA	NA	C	non_coding	NA	NA	NA	NA	NA	NA	NA	5	TTTCTGGTGTTGATTTTTGG	-14	True	NA	NA	False	NA	NA	NA	34656367	34832612	Fake_Experiment_ID
G1640.2	chr5	+	4825	17	FSM	ENSG00000039560.14	ENST00000512629.5	2941	17	-37	-1847	1	0	multi-exon	FALSE	canonical	3	122	junction_10	167.354309307379	NA	NA	NA	FALSE	0	NA	NA	C	non_coding	NA	NA	NA	NA	NA	NA	NA	5	TTTCTGGTGTTGATTTTTGG	20	True	NA	NA	False	NA	NA	NA	34656401	34832612	Fake_Experiment_ID
G1641.1	chr5	+	1257	10	FSM	ENSG00000113460.13	ENST00000336767.6	1591	10	20	314	15	2	multi-exon	FALSE	canonical	3	1409	junction_9	71.1742775009187	NA	NA	NA	FALSE	0	NA	NA	A	non_coding	NA	NA	NA	NA	NA	NA	NA	15	TTTCTGATTTCTTTTTGAAG	9	True	NA	NA	False	NA	NA	NA	34915730	34925682	Fake_Experiment_ID
G1642.1	chr5	-	2342	7	FSM	ENSG00000168671.10	ENST00000282507.8	2342	7	0	0	0	0	multi-exon	FALSE	canonical	3	121	junction_1	18.7238706824559	NA	NA	NA	FALSE	0	NA	NA	A	non_coding	NA	NA	NA	NA	NA	NA	NA	40	CTAAATGATTGGCCAAGAGA	13	True	NA	NA	False	NA	NA	NA	36066882	36035020	Fake_Experiment_ID
G1643.1	chr5	-	3045	18	FSM	ENSG00000164187.7	ENST00000296603.5	8116	18	-46	5117	-46	4998	multi-exon	FALSE	canonical	3	16	junction_11	5.66480056117811	NA	NA	NA	FALSE	0	NA	NA	A	non_coding	NA	NA	NA	NA	NA	NA	NA	50	CATAACTGAATGTAAAAAGT	-1	True	NA	NA	False	NA	NA	NA	36151933	36103523	Fake_Experiment_ID
G1644.1	chr5	+	3312	9	FSM	ENSG00000145604.17	ENST00000620197.5	3299	9	25	-38	0	8	multi-exon	FALSE	canonical	3	18	junction_4	189.515006002163	NA	NA	NA	FALSE	0	NA	NA	C	non_coding	NA	NA	NA	NA	NA	NA	NA	5	TATTCCTTTTTTCTTTCTCT	-18	True	NA	NA	False	NA	NA	NA	36152108	36184049	Fake_Experiment_ID
G1644.2	chr5	+	3445	10	FSM	ENSG00000145604.17	ENST00000274255.11	3715	10	0	270	0	8	multi-exon	FALSE	canonical	3	267	junction_9	93.4924569479957	NA	NA	NA	FALSE	0	NA	NA	C	non_coding	NA	NA	NA	NA	NA	NA	NA	5	TATTCCTTTTTTCTTTCTCT	-16	True	NA	NA	False	NA	NA	NA	36152110	36184049	Fake_Experiment_ID
G1645.1	chr5	+	3876	10	FSM	ENSG00000079215.15	ENST00000680318.1	3877	10	0	1	0	0	multi-exon	FALSE	canonical	3	23	junction_1	44.3791186577596	NA	NA	NA	FALSE	0	NA	NA	A	non_coding	NA	NA	NA	NA	NA	NA	NA	20	TTAACATCTTTGCACGTTGT	-6	True	NA	NA	False	NA	NA	NA	36596587	36688330	Fake_Experiment_ID
G1646.1	chr5	-	4235	34	NIC	ENSG00000113569.16	novel	8068	35	NA	NA	-5	0	combination_of_known_splicesites	FALSE	canonical	3	19	junction_2	53.4245088427328	NA	NA	NA	FALSE	0	NA	NA	A	non_coding	NA	NA	NA	NA	NA	NA	NA	30	TATCAGGTGTTCTAAATCTA	-16	True	NA	NA	False	NA	NA	NA	37371111	37291837	Fake_Experiment_ID
G1647.1	chr5	+	2116	18	FSM	ENSG00000082068.9	ENST00000265107.9	2877	18	0	761	0	2	multi-exon	FALSE	canonical	3	164	junction_3	24.7646360205805	NA	NA	NA	FALSE	0	NA	NA	A	non_coding	NA	NA	NA	NA	NA	NA	NA	10	GGTTTTGTCCTTTGCATTAT	-9	True	NA	NA	False	NA	NA	NA	37379317	37752674	Fake_Experiment_ID
G1648.1	chr5	-	3136	15	FSM	ENSG00000153071.15	ENST00000320816.11	4345	15	-152	1361	101	-17	multi-exon	FALSE	canonical	3	19	junction_12	8.5690472882679	NA	NA	NA	FALSE	0	NA	NA	A	non_coding	NA	NA	NA	NA	NA	NA	NA	10	TTGTTCAGAGTTGTTTGGGG	18	True	NA	NA	False	NA	NA	NA	39425132	39373037	Fake_Experiment_ID
G1649.1	chr5	-	2585	5	FSM	ENSG00000113638.14	ENST00000337702.5	5497	5	13	2899	0	661	multi-exon	FALSE	canonical	3	76	junction_1	10.6066017177982	NA	NA	NA	FALSE	0	NA	NA	A	non_coding	NA	NA	NA	NA	NA	NA	NA	25	TTTTGAAGATTTTCCTATTA	-18	True	NA	NA	False	NA	NA	NA	40755948	40714474	Fake_Experiment_ID
G165.1	chr1	-	2279	9	FSM	ENSG00000131238.18	ENST00000642050.2	2284	9	5	0	0	0	multi-exon	FALSE	canonical	3	1417	junction_2	95.981687706562	NA	NA	NA	FALSE	0	NA	NA	A	non_coding	NA	NA	NA	NA	NA	NA	NA	10	TCCTTGGTGTTTTCAGTATT	0	True	NA	NA	False	NA	NA	NA	40097247	40072711	Fake_Experiment_ID
G1650.1	chr5	-	1684	9	FSM	ENSG00000132356.11	ENST00000397128.6	5088	9	13	3391	4	0	multi-exon	FALSE	canonical	3	105	junction_7	20.2017171299867	NA	NA	NA	FALSE	0	NA	NA	A	non_coding	NA	NA	NA	NA	NA	NA	NA	10	CTTTGCTTATTTCTTTTGCA	-10	True	NA	NA	False	NA	NA	NA	40798185	40762769	Fake_Experiment_ID
G1651.1	chr5	-	3374	17	FSM	ENSG00000083720.13	ENST00000196371.10	3294	17	-80	0	-80	0	multi-exon	FALSE	canonical	3	156	junction_15	18.0077023451078	NA	NA	NA	FALSE	0	NA	NA	A	non_coding	NA	NA	NA	NA	NA	NA	NA	15	GATCAGTGTGACTGTCCTTT	266	False	NA	NA	False	NA	NA	NA	41870505	41730064	Fake_Experiment_ID
G1652.1	chr5	+	2719	6	FSM	ENSG00000205765.9	ENST00000381647.7	5246	6	0	2527	0	-585	multi-exon	FALSE	canonical	3	162	junction_4	12.1720992437624	NA	NA	NA	FALSE	0	NA	NA	A	non_coding	NA	NA	NA	NA	NA	NA	NA	10	TGACTTATCTCTTGCTTTCT	-5	True	NA	NA	False	NA	NA	NA	41904343	41919109	Fake_Experiment_ID
G1653.1	chr5	+	1421	9	FSM	ENSG00000198865.10	ENST00000361970.10	3493	9	0	2072	0	16	multi-exon	FALSE	canonical	3	203	junction_5	13.7335128426779	NA	NA	NA	FALSE	0	NA	NA	A	non_coding	NA	NA	NA	NA	NA	NA	NA	0	TGTCTTTGTTGTTCTTCCTC	-19	True	NA	NA	False	NA	NA	NA	42756817	42800367	Fake_Experiment_ID
G1654.1	chr5	+	3184	8	NIC	ENSG00000172262.12	novel	3286	7	NA	NA	0	0	intron_retention	FALSE	canonical	3	32	junction_1	44.8898879572708	NA	NA	NA	FALSE	0	NA	NA	B	non_coding	NA	NA	NA	NA	NA	NA	NA	20	TGTTCATGACTCTTTTTTAA	-8	True	NA	NA	False	NA	NA	NA	43120913	43176322	Fake_Experiment_ID
G1654.3	chr5	+	3103	7	NIC	ENSG00000172262.12	novel	2400	8	NA	NA	2	0	intron_retention	FALSE	canonical	3	23	junction_1	49.7761656484975	NA	NA	NA	FALSE	0	NA	NA	B	non_coding	NA	NA	NA	NA	NA	NA	NA	20	TGTTCATGACTCTTTTTTAA	15	True	NA	NA	False	NA	NA	NA	43121541	43176322	Fake_Experiment_ID
G1655.1	chr5	-	3423	11	FSM	ENSG00000112972.15	ENST00000325110.11	5350	11	2	1925	2	0	multi-exon	FALSE	canonical	3	113	junction_9	48.0217658983924	NA	NA	NA	FALSE	0	NA	NA	A	non_coding	NA	NA	NA	NA	NA	NA	NA	20	GATACTTGAGTATTCTTTTT	1	True	NA	NA	False	NA	NA	NA	43313410	43289394	Fake_Experiment_ID
G1656.1	chr5	-	2320	3	FSM	ENSG00000151881.15	ENST00000397080.8	2736	3	-9	425	-9	-425	multi-exon	FALSE	canonical	3	65	junction_2	5	NA	NA	NA	FALSE	0	NA	NA	A	non_coding	NA	NA	NA	NA	NA	NA	NA	40	TTCCTGACTAAATTGCAAAA	-11	True	NA	NA	False	NA	NA	NA	43483874	43444676	Fake_Experiment_ID
G1657.3	chr5	-	1509	11	FSM	ENSG00000172239.14	ENST00000436644.6	1734	11	224	1	184	0	multi-exon	FALSE	canonical	3	475	junction_10	242.335304897986	NA	NA	NA	FALSE	0	NA	NA	A	non_coding	NA	NA	NA	NA	NA	NA	NA	20	GCTAGTTGGTTAGATGCTTA	-1	True	NA	NA	False	NA	NA	NA	43556869	43527092	Fake_Experiment_ID
G1658.1	chr5	+	4232	22	FSM	ENSG00000112992.18	ENST00000344920.9	6421	22	22	2167	0	-222	multi-exon	TRUE	canonical	3	81	junction_1	18.2224849270373	NA	NA	NA	FALSE	0	NA	NA	A	non_coding	NA	NA	NA	NA	NA	NA	NA	30	GGCAAGTGATGTGGCAATTA	-4	True	NA	NA	False	NA	NA	NA	43603201	43705229	Fake_Experiment_ID
G1659.1	chr5	+	1437	5	FSM	ENSG00000112996.11	ENST00000507110.6	1648	5	8	203	8	-203	multi-exon	FALSE	canonical	3	890	junction_3	42.1270400099509	NA	NA	NA	FALSE	0	NA	NA	A	non_coding	NA	NA	NA	NA	NA	NA	NA	20	TATTTCTTATGTCAACCTGT	7	True	NA	NA	False	NA	NA	NA	44808954	44815311	Fake_Experiment_ID
G166.1	chr1	+	2956	10	FSM	ENSG00000084073.10	ENST00000372759.4	2975	10	19	0	16	0	multi-exon	FALSE	canonical	3	575	junction_8	39.3700393700591	NA	NA	NA	FALSE	0	NA	NA	A	non_coding	NA	NA	NA	NA	NA	NA	NA	10	TGTACTTTGTCTTTAGTTTG	18	True	NA	NA	False	NA	NA	NA	40258254	40294180	Fake_Experiment_ID
G1660.1	chr5	+	1643	2	ISM	ENSG00000152684.11	ENST00000274311.3	4371	3	12196	2002	12159	208	3prime_fragment	FALSE	canonical	3	153	junction_1	0	NA	NA	NA	FALSE	0	NA	NA	A	non_coding	NA	NA	NA	NA	NA	NA	NA	30	CTACCATCTTGATTAAATTG	11	True	NA	NA	False	NA	NA	NA	52800111	52802042	Fake_Experiment_ID
G1661.1	chr5	-	1789	7	FSM	ENSG00000164172.20	ENST00000396954.8	4166	7	-6	2383	-1	5	multi-exon	FALSE	canonical	2	22	junction_6	80.9972564693123	NA	NA	NA	FALSE	0	NA	NA	A	non_coding	NA	NA	NA	NA	NA	NA	NA	15	GAGTATTTTCTTTTTTTTTA	-6	True	NA	NA	False	NA	NA	NA	53109763	53098061	Fake_Experiment_ID
G1662.1	chr5	+	2169	6	FSM	ENSG00000134363.12	ENST00000256759.8	2299	6	128	2	128	-2	multi-exon	FALSE	canonical	3	52	junction_4	10.4422219857653	NA	NA	NA	FALSE	0	NA	NA	A	non_coding	NA	NA	NA	NA	NA	NA	NA	25	AATGGTTTCAATTCCTGATG	129	False	NA	NA	False	NA	NA	NA	53480756	53487132	Fake_Experiment_ID
G1663.1	chr5	+	669	5	FSM	ENSG00000164258.12	ENST00000296684.10	669	5	0	0	0	0	multi-exon	FALSE	canonical	3	1110	junction_4	61.8465843842649	NA	NA	NA	FALSE	0	NA	NA	A	non_coding	NA	NA	NA	NA	NA	NA	NA	20	GATACATTTTGTGGTGTCTA	-7	True	NA	NA	False	NA	NA	NA	53560638	53683338	Fake_Experiment_ID
G1664.1	chr5	-	2494	5	FSM	ENSG00000185305.11	ENST00000504924.6	3328	5	-3	837	0	5	multi-exon	FALSE	canonical	3	101	junction_2	11.0989864402116	NA	NA	NA	FALSE	0	NA	NA	A	non_coding	NA	NA	NA	NA	NA	NA	NA	25	TTTCCCTGCAAGTTCATTAA	7	True	NA	NA	False	NA	NA	NA	54310576	53884778	Fake_Experiment_ID
G1665.1	chr5	+	3564	27	FSM	ENSG00000039123.16	ENST00000230640.10	3961	27	-201	598	-201	-4	multi-exon	FALSE	canonical	3	367	junction_10	64.7769956975286	NA	NA	NA	FALSE	0	NA	NA	A	non_coding	NA	NA	NA	NA	NA	NA	NA	10	TGTTTTGGTGGAAGGCTTGG	2	True	NA	NA	False	NA	NA	NA	55307787	55424981	Fake_Experiment_ID
G1666.2	chr5	-	1282	6	FSM	ENSG00000067113.17	ENST00000264775.9	1550	6	268	0	250	0	multi-exon	FALSE	canonical	3	25	junction_4	154.692469112106	NA	NA	NA	FALSE	0	NA	NA	A	non_coding	NA	NA	NA	NA	NA	NA	NA	20	TCCACACTTGCAGGCATTTG	20	True	NA	NA	False	NA	NA	NA	55534701	55424853	Fake_Experiment_ID
G1667.1	chr5	-	2453	16	NIC	ENSG00000177058.12	novel	2522	16	NA	NA	-1	0	combination_of_known_splicesites	TRUE	canonical	3	38	junction_13	42.5516157155049	NA	NA	NA	FALSE	0	NA	NA	B	non_coding	NA	NA	NA	NA	NA	NA	NA	15	CTCCTCTTTTATTTCTAATC	-11	True	NA	NA	False	NA	NA	NA	55712334	55625844	Fake_Experiment_ID
G1667.3	chr5	-	2635	17	NIC	ENSG00000177058.12	novel	2522	16	NA	NA	-1	0	combination_of_known_junctions	FALSE	canonical	3	38	junction_14	34.8693991918415	NA	NA	NA	FALSE	0	NA	NA	B	non_coding	NA	NA	NA	NA	NA	NA	NA	10	TGTTGCTGTCTAACTCCTCT	-11	True	NA	NA	False	NA	NA	NA	55712334	55625857	Fake_Experiment_ID
G1668.1	chr5	-	5170	12	ISM	ENSG00000155545.20	ENST00000381199.8	5199	13	1469	1	1458	0	3prime_fragment	FALSE	canonical	3	19	junction_4	12.5862314908195	NA	NA	NA	FALSE	0	NA	NA	A	non_coding	NA	NA	NA	NA	NA	NA	NA	10	TTTTTCTTGGTTTGTGTGAA	1554	False	NA	NA	False	NA	NA	NA	56950654	56919603	Fake_Experiment_ID
G1669.3	chr5	+	3024	14	NNC	ENSG00000062194.16	novel	2243	12	NA	NA	-92	45	at_least_one_novel_splicesite	FALSE	canonical	1	33	junction_3	364.62151893574	NA	NA	NA	TRUE	0	NA	NA	B	non_coding	NA	NA	NA	NA	NA	NA	NA	15	CACTGTTTTGCTTGCAGAGT	-5	True	NA	NA	False	NA	NA	NA	57173855	57263130	Fake_Experiment_ID
G1669.7	chr5	+	3018	14	NIC	ENSG00000062194.16	novel	4683	13	NA	NA	26	45	combination_of_known_junctions	FALSE	canonical	1	96	junction_4	325.52760996891	NA	NA	NA	FALSE	0	NA	NA	B	non_coding	NA	NA	NA	NA	NA	NA	NA	15	CACTGTTTTGCTTGCAGAGT	28	True	NA	NA	False	NA	NA	NA	57174084	57263130	Fake_Experiment_ID
G167.1	chr1	+	1896	4	FSM	ENSG00000164002.12	ENST00000415550.6	1899	4	0	3	0	-1	multi-exon	FALSE	canonical	3	14	junction_1	7.48331477354788	NA	NA	NA	FALSE	0	NA	NA	A	non_coding	NA	NA	NA	NA	NA	NA	NA	25	GGACAGTTGAACTGATGGTT	0	True	NA	NA	False	NA	NA	NA	40508766	40516035	Fake_Experiment_ID
G1670.1	chr5	-	2786	14	FSM	ENSG00000145632.15	ENST00000274289.8	2786	14	0	0	0	0	multi-exon	FALSE	canonical	3	90	junction_10	19.1919608416322	NA	NA	NA	FALSE	0	NA	NA	A	non_coding	NA	NA	NA	NA	NA	NA	NA	15	TAATGGTCTCCTGTCTTTAG	-2	True	NA	NA	False	NA	NA	NA	58460086	58453981	Fake_Experiment_ID
G1671.1	chr5	+	1030	5	NIC	ENSG00000152932.8	novel	423	2	NA	NA	-49	-49	combination_of_known_junctions	FALSE	canonical	3	41	junction_1	28.9525473836069	NA	NA	NA	FALSE	0	NA	NA	A	non_coding	NA	NA	NA	NA	NA	NA	NA	20	CGTACGCATTCAATTCTTGG	-1	True	NA	NA	False	NA	NA	NA	58582171	58851478	Fake_Experiment_ID
G1672.1	chr5	-	2479	11	FSM	ENSG00000035499.13	ENST00000265036.10	2504	11	25	0	-7	0	multi-exon	FALSE	canonical	3	460	junction_9	31.4998412694413	NA	NA	NA	FALSE	0	NA	NA	A	non_coding	NA	NA	NA	NA	NA	NA	NA	5	TACCTCGTGTTTCTTTTTTG	-8	True	NA	NA	False	NA	NA	NA	60700141	60596911	Fake_Experiment_ID
G1673.1	chr5	+	660	4	FSM	ENSG00000164182.12	ENST00000296597.10	632	4	-28	0	0	0	multi-exon	FALSE	canonical	3	709	junction_2	29.0325487838889	NA	NA	NA	FALSE	0	NA	NA	A	non_coding	NA	NA	NA	NA	NA	NA	NA	20	TTTACCTTGTATTTTCTGAA	26	True	NA	NA	False	NA	NA	NA	60945176	61153026	Fake_Experiment_ID
G1674.1	chr5	+	2964	20	FSM	ENSG00000068796.19	ENST00000401507.7	2539	20	282	-707	-8	0	multi-exon	FALSE	canonical	3	343	junction_5	38.9982597807643	NA	NA	NA	FALSE	0	NA	NA	A	non_coding	NA	NA	NA	NA	NA	NA	NA	35	GAAGAGTTTTATCTTAGGAA	2	True	NA	NA	False	NA	NA	NA	62306443	62386383	Fake_Experiment_ID
G1675.1	chr5	-	1443	12	FSM	ENSG00000086189.11	ENST00000199320.9	2831	12	16	1372	4	-99	multi-exon	TRUE	canonical	3	469	junction_1	22.8545526867711	NA	NA	NA	FALSE	0	NA	NA	A	non_coding	NA	NA	NA	NA	NA	NA	NA	25	CTTCACTAGTCACACATTCC	5	True	NA	NA	False	NA	NA	NA	62403889	62388625	Fake_Experiment_ID
G1676.1	chr5	+	4359	30	FSM	ENSG00000086200.17	ENST00000325324.11	4365	30	0	6	0	-6	multi-exon	FALSE	canonical	3	192	junction_5	32.0724136077322	NA	NA	NA	FALSE	0	NA	NA	A	non_coding	NA	NA	NA	NA	NA	NA	NA	20	ACCTCACCTTGGACTGATTT	-10	True	NA	NA	False	NA	NA	NA	62412762	62628576	Fake_Experiment_ID
G1677.1	chr5	+	670	3	FSM	ENSG00000145642.12	ENST00000389074.6	772	3	7	95	7	5	multi-exon	FALSE	canonical	3	144	junction_1	28.5	NA	NA	NA	FALSE	0	NA	NA	A	non_coding	NA	NA	NA	NA	NA	NA	NA	35	TGTAATATTGCTTTTCAAAA	3	True	NA	NA	False	NA	NA	NA	64690509	64718095	Fake_Experiment_ID
G1678.1	chr5	-	627	5	FSM	ENSG00000153006.16	ENST00000513458.9	6878	5	130	6121	58	163	multi-exon	FALSE	canonical	3	280	junction_2	38.6353141568695	NA	NA	NA	FALSE	0	NA	NA	A	non_coding	NA	NA	NA	NA	NA	NA	NA	20	GACATTTTTCGTATTTGGGA	-1	True	NA	NA	False	NA	NA	NA	64768561	64724268	Fake_Experiment_ID
G1679.1	chr5	+	1894	14	FSM	ENSG00000153015.16	ENST00000381070.8	2065	14	10	161	-6	-2	multi-exon	FALSE	canonical	3	378	junction_6	57.7495101032014	NA	NA	NA	FALSE	0	NA	NA	A	non_coding	NA	NA	NA	NA	NA	NA	NA	25	CCATTGCAGACTGCAAGCCT	-4	True	NA	NA	False	NA	NA	NA	64768939	65018589	Fake_Experiment_ID
G168.1	chr1	+	1993	5	FSM	ENSG00000117010.17	ENST00000372699.8	2019	5	26	0	0	0	multi-exon	FALSE	canonical	3	33	junction_1	6.57647321898295	NA	NA	NA	FALSE	0	NA	NA	A	non_coding	NA	NA	NA	NA	NA	NA	NA	5	TATTTCTGTTTTGCTTTTTC	16	True	NA	NA	False	NA	NA	NA	40531662	40548167	Fake_Experiment_ID
G1680.1	chr5	-	1731	11	FSM	ENSG00000123219.13	ENST00000396679.6	1731	11	0	0	0	0	multi-exon	TRUE	canonical	3	186	junction_9	52.7196358105782	NA	NA	NA	FALSE	0	NA	NA	C	non_coding	NA	NA	NA	NA	NA	NA	NA	25	GCTATTAGTGATGTGGGATA	-22	True	NA	NA	False	NA	NA	NA	65563168	65517765	Fake_Experiment_ID
G1680.2	chr5	-	1632	10	FSM	ENSG00000123219.13	ENST00000510693.5	1040	10	-23	-569	0	0	multi-exon	FALSE	canonical	3	25	junction_3	108.61962171828	NA	NA	NA	FALSE	0	NA	NA	C	non_coding	NA	NA	NA	NA	NA	NA	NA	25	GCTATTAGTGATGTGGGATA	-22	True	NA	NA	False	NA	NA	NA	65563168	65517765	Fake_Experiment_ID
G1681.1	chr5	+	2109	11	FSM	ENSG00000113593.12	ENST00000261308.10	2109	11	0	0	0	0	multi-exon	FALSE	canonical	3	319	junction_4	68.422876291486	NA	NA	NA	FALSE	0	NA	NA	A	non_coding	NA	NA	NA	NA	NA	NA	NA	15	CCTTTGACTTTTCTCGCAAT	7	True	NA	NA	False	NA	NA	NA	65563295	65587549	Fake_Experiment_ID
G1682.1	chr5	-	3850	11	FSM	ENSG00000113595.15	ENST00000231524.14	3863	11	13	0	0	0	multi-exon	FALSE	canonical	3	44	junction_3	6.51152823843988	NA	NA	NA	FALSE	0	NA	NA	A	non_coding	NA	NA	NA	NA	NA	NA	NA	30	TTTTTAAGAAGTCCCATCAT	-3	True	NA	NA	False	NA	NA	NA	65624320	65589689	Fake_Experiment_ID
G1683.1	chr5	+	1577	2	FSM	ENSG00000253251.3	ENST00000510585.3	1541	2	-262	226	-262	-226	multi-exon	FALSE	canonical	3	27	junction_1	0	NA	NA	NA	FALSE	0	NA	NA	A	non_coding	NA	NA	NA	NA	NA	NA	NA	15	CTCTTTGGAGTGCTATTTAT	3	True	NA	NA	False	NA	NA	NA	65624764	65630702	Fake_Experiment_ID
G1683.2	chr5	+	1695	12	FSM	ENSG00000113597.18	ENST00000505553.5	1410	12	-280	-5	-239	5	multi-exon	FALSE	canonical	3	62	junction_10	31.9454597195629	NA	NA	NA	FALSE	0	NA	NA	A	non_coding	NA	NA	NA	NA	NA	NA	NA	25	TTTTATCTTGTAATTTATAT	3	True	NA	NA	False	NA	NA	NA	65624764	65664771	Fake_Experiment_ID
G1684.1	chr5	-	1281	11	FSM	ENSG00000197860.10	ENST00000381007.9	5448	11	41	4126	41	-4126	multi-exon	FALSE	canonical	3	27	junction_3	7.1281133548787	NA	NA	NA	FALSE	0	NA	NA	A	non_coding	NA	NA	NA	NA	NA	NA	NA	45	CTCAAAACATAACATGACTC	-1	True	NA	NA	False	NA	NA	NA	65722068	65670053	Fake_Experiment_ID
G1685.1	chr5	+	2598	13	FSM	ENSG00000123213.23	ENST00000380985.10	8652	13	113	5941	60	14	multi-exon	FALSE	canonical	3	752	junction_3	67.3384899015579	NA	NA	NA	FALSE	0	NA	NA	A	non_coding	NA	NA	NA	NA	NA	NA	NA	10	TATTTTCTTGGAGCTCTGTG	32	False	NA	NA	False	NA	NA	NA	65722317	65823342	Fake_Experiment_ID
G1686.2	chr5	+	1478	9	FSM	ENSG00000134057.15	ENST00000256442.10	2029	9	0	551	0	-3	multi-exon	FALSE	canonical	3	5625	junction_3	263.298280235553	NA	NA	NA	FALSE	0	NA	NA	C	non_coding	NA	NA	NA	NA	NA	NA	NA	25	ATATTACTGTTGCATTTACT	0	True	NA	NA	False	NA	NA	NA	69167149	69177694	Fake_Experiment_ID
G1686.4	chr5	+	1319	8	NIC	ENSG00000134057.15	novel	2029	9	NA	NA	0	-3	combination_of_known_junctions	FALSE	canonical	3	684	junction_4	1854.57411360591	NA	NA	NA	FALSE	0	NA	NA	C	non_coding	NA	NA	NA	NA	NA	NA	NA	25	ATATTACTGTTGCATTTACT	0	True	NA	NA	False	NA	NA	NA	69167149	69177694	Fake_Experiment_ID
G1687.2	chr5	+	1354	9	FSM	ENSG00000153044.10	ENST00000283006.7	1354	9	0	0	0	0	multi-exon	TRUE	canonical	3	651	junction_3	105.753250541059	NA	NA	NA	FALSE	0	NA	NA	A	non_coding	NA	NA	NA	NA	NA	NA	NA	10	CTCTGTCTTATTTTTTTTTA	12	True	NA	NA	False	NA	NA	NA	69189582	69210357	Fake_Experiment_ID
G1688.1	chr5	+	466	4	FSM	ENSG00000134056.12	ENST00000256441.5	1315	4	46	803	20	124	multi-exon	FALSE	canonical	3	952	junction_1	49.173163412577	NA	NA	NA	FALSE	0	NA	NA	A	non_coding	NA	NA	NA	NA	NA	NA	NA	25	TTTAGATGGACACTTGTATT	-11	True	NA	NA	False	NA	NA	NA	69217805	69229355	Fake_Experiment_ID
G1689.1	chr5	+	1264	12	FSM	ENSG00000134058.12	ENST00000256443.8	1426	12	57	105	-15	-13	multi-exon	FALSE	canonical	3	608	junction_4	38.8980443112462	NA	NA	NA	FALSE	0	NA	NA	A	non_coding	NA	NA	NA	NA	NA	NA	NA	45	TTAGAGTGCAAAAGTGAGAA	-2	True	NA	NA	False	NA	NA	NA	69234942	69277325	Fake_Experiment_ID
G169.1	chr1	+	1958	10	FSM	ENSG00000066136.20	ENST00000447388.7	1950	10	-5	-3	-5	3	multi-exon	FALSE	canonical	3	197	junction_9	32	NA	NA	NA	FALSE	0	NA	NA	A	non_coding	NA	NA	NA	NA	NA	NA	NA	10	AGAGTCTGGGTTTCTGTGTC	-14	True	NA	NA	False	NA	NA	NA	40691703	40771606	Fake_Experiment_ID
G1690.1	chr5	-	861	5	FSM	ENSG00000085231.14	ENST00000380822.9	1626	5	23	742	6	0	multi-exon	FALSE	canonical	3	789	junction_1	540.634985456916	NA	NA	NA	FALSE	0	NA	NA	A	non_coding	NA	NA	NA	NA	NA	NA	NA	15	CAGAGTATTCCTTTTTTCTT	14	True	NA	NA	False	NA	NA	NA	69369497	69351725	Fake_Experiment_ID
G1690.3	chr5	-	1136	3	NNC	ENSG00000273841.5	novel	1163	3	NA	NA	95	0	at_least_one_novel_splicesite	FALSE	canonical	3	44	junction_2	727.5	NA	NA	NA	TRUE	0	NA	NA	A	non_coding	NA	NA	NA	NA	NA	NA	NA	5	TTGTTGGTGCTTTGGCAGTT	3267	False	NA	NA	False	NA	NA	NA	69366726	69364742	Fake_Experiment_ID
G1691.1	chr5	+	2953	18	FSM	ENSG00000152942.19	ENST00000354312.7	2943	18	-7	-3	0	3	multi-exon	FALSE	canonical	3	150	junction_1	28.764645735532	NA	NA	NA	FALSE	0	NA	NA	A	non_coding	NA	NA	NA	NA	NA	NA	NA	10	TGTTTCTCCTGTCTTTTAAC	-10	True	NA	NA	False	NA	NA	NA	69369817	69414804	Fake_Experiment_ID
G1692.1	chr5	+	4018	7	FSM	ENSG00000152939.17	ENST00000325631.10	4423	7	15	390	4	-390	multi-exon	FALSE	canonical	3	46	junction_1	32.7842272374317	NA	NA	NA	FALSE	0	NA	NA	A	non_coding	NA	NA	NA	NA	NA	NA	NA	20	AACTTCACTTTCTCTTTTAT	13	True	NA	NA	False	NA	NA	NA	69415130	69443940	Fake_Experiment_ID
G1693.1	chr5	+	2350	9	FSM	ENSG00000197822.12	ENST00000355237.6	6438	9	294	3794	-187	29	multi-exon	FALSE	canonical	3	27	junction_1	99.2672371681614	NA	NA	NA	FALSE	0	NA	NA	A	non_coding	NA	NA	NA	NA	NA	NA	NA	35	TGTGTGAAATTTAAAGATTG	-1	True	NA	NA	False	NA	NA	NA	69492585	69554310	Fake_Experiment_ID
G1694.1	chr5	+	2309	17	FSM	ENSG00000131844.17	ENST00000340941.11	3624	17	0	1315	0	176	multi-exon	FALSE	canonical	2	156	junction_12	47.123466486985	NA	NA	NA	FALSE	0	NA	NA	C	non_coding	NA	NA	NA	NA	NA	NA	NA	10	CCATTTCCCCCTCCCCCGAG	2	True	NA	NA	False	NA	NA	NA	71587339	71657391	Fake_Experiment_ID
G1694.2	chr5	+	2195	16	FSM	ENSG00000131844.17	ENST00000683789.1	3574	16	64	1315	0	176	multi-exon	FALSE	canonical	2	122	junction_6	62.6558855974441	NA	NA	NA	FALSE	0	NA	NA	C	non_coding	NA	NA	NA	NA	NA	NA	NA	10	CCATTTCCCCCTCCCCCGAG	2	True	NA	NA	False	NA	NA	NA	71587339	71657391	Fake_Experiment_ID
G1695.1	chr5	-	2556	10	NIC	ENSG00000113048.17	novel	2770	11	NA	NA	-1	0	intron_retention	FALSE	canonical	3	19	junction_9	224.917817638706	NA	NA	NA	FALSE	0	NA	NA	B	non_coding	NA	NA	NA	NA	NA	NA	NA	15	TGTTAGTGTACTCTTTATCT	5	True	NA	NA	False	NA	NA	NA	72320229	72219527	Fake_Experiment_ID
G1695.2	chr5	-	2700	11	NNC	ENSG00000113048.17	novel	2770	11	NA	NA	-1	0	intron_retention	FALSE	canonical	2	15	junction_2	224.570011355034	NA	NA	NA	FALSE	0	NA	NA	B	non_coding	NA	NA	NA	NA	NA	NA	NA	15	TGTTAGTGTACTCTTTATCT	5	True	NA	NA	False	NA	NA	NA	72320229	72219527	Fake_Experiment_ID
G1696.1	chr5	+	4420	25	FSM	ENSG00000083312.19	ENST00000337273.10	8489	25	11	4058	0	1379	multi-exon	FALSE	canonical	3	35	junction_1	41.8946885721276	NA	NA	NA	FALSE	0	NA	NA	A	non_coding	NA	NA	NA	NA	NA	NA	NA	10	CTTTTCCTTCCATGTGTATT	-3	True	NA	NA	False	NA	NA	NA	72816671	72910330	Fake_Experiment_ID
G1697.1	chr5	+	1200	4	FSM	ENSG00000157111.13	ENST00000454765.7	1244	4	41	3	41	-3	multi-exon	FALSE	canonical	3	18	junction_3	5.24933858267454	NA	NA	NA	FALSE	0	NA	NA	A	non_coding	NA	NA	NA	NA	NA	NA	NA	20	GCATTGGCTATATTCTGACT	8	False	NA	NA	False	NA	NA	NA	73120615	73131806	Fake_Experiment_ID
G1698.1	chr5	+	1103	6	FSM	ENSG00000145741.16	ENST00000380591.7	1237	6	-6	140	1	0	multi-exon	FALSE	canonical	3	609	junction_1	2128.60568447987	NA	NA	NA	FALSE	0	NA	NA	A	non_coding	NA	NA	NA	NA	NA	NA	NA	20	TACAGTTTTATTTTTTTATT	2	True	NA	NA	False	NA	NA	NA	73498442	73505495	Fake_Experiment_ID
G1699.1	chr5	-	2044	9	FSM	ENSG00000164331.10	ENST00000296785.8	2161	9	-28	145	0	-145	multi-exon	FALSE	canonical	3	97	junction_5	8.62318821550359	NA	NA	NA	FALSE	0	NA	NA	A	non_coding	NA	NA	NA	NA	NA	NA	NA	20	GTTTGCATACTACTTTTTTA	6	True	NA	NA	False	NA	NA	NA	73565667	73552334	Fake_Experiment_ID
G17.1	chr1	-	464	4	FSM	ENSG00000116251.11	ENST00000234875.9	2061	4	2	1595	2	0	multi-exon	FALSE	canonical	3	4953	junction_3	753.871931357634	NA	NA	NA	FALSE	0	NA	NA	A	non_coding	NA	NA	NA	NA	NA	NA	NA	10	TGGTGGTTTATCCTTGTATC	12	True	NA	NA	False	NA	NA	NA	6199593	6186614	Fake_Experiment_ID
G170.1	chr1	+	2082	19	FSM	ENSG00000171793.16	ENST00000650070.2	2840	19	0	758	0	28	multi-exon	FALSE	canonical	3	329	junction_11	27.6455184678824	NA	NA	NA	FALSE	0	NA	NA	A	non_coding	NA	NA	NA	NA	NA	NA	NA	15	CATCACGTGTACTGGCTCCT	3	True	NA	NA	False	NA	NA	NA	40979695	41011807	Fake_Experiment_ID
G1700.1	chr5	+	1890	13	FSM	ENSG00000164338.10	ENST00000296792.9	5096	13	30	3176	0	5	multi-exon	FALSE	canonical	3	93	junction_9	10.4413041969542	NA	NA	NA	FALSE	0	NA	NA	A	non_coding	NA	NA	NA	NA	NA	NA	NA	25	GTTCTGTGGAAGAGACTGGA	15	True	NA	NA	False	NA	NA	NA	73565772	73580204	Fake_Experiment_ID
G1701.1	chr5	+	1703	14	FSM	ENSG00000049860.14	ENST00000261416.12	1812	14	109	0	109	0	multi-exon	FALSE	canonical	3	355	junction_8	47.1468811520642	NA	NA	NA	FALSE	0	NA	NA	A	non_coding	NA	NA	NA	NA	NA	NA	NA	15	CCTTTGACCCTCTATCTTAT	109	False	NA	NA	False	NA	NA	NA	74685341	74721288	Fake_Experiment_ID
G1702.1	chr5	-	2974	21	FSM	ENSG00000164347.18	ENST00000296805.8	2993	21	-33	52	-3	0	multi-exon	FALSE	canonical	3	214	junction_11	24.3790894005498	NA	NA	NA	FALSE	0	NA	NA	A	non_coding	NA	NA	NA	NA	NA	NA	NA	30	CAGTCTAATATCTTATTTTA	-20	True	NA	NA	False	NA	NA	NA	74767150	74721257	Fake_Experiment_ID
G1703.1	chr5	+	1029	6	FSM	ENSG00000164346.10	ENST00000610426.5	4337	6	-1	3309	0	0	multi-exon	FALSE	canonical	3	463	junction_5	17.5840837122666	NA	NA	NA	FALSE	0	NA	NA	A	non_coding	NA	NA	NA	NA	NA	NA	NA	25	GTGGTCCAGTTTTATAAATG	-2	True	NA	NA	False	NA	NA	NA	74767247	74776804	Fake_Experiment_ID
G1704.1	chr5	+	4376	19	FSM	ENSG00000113161.17	ENST00000343975.9	3681	19	-17	-678	-5	0	multi-exon	TRUE	canonical	3	69	junction_12	155.639630057529	NA	NA	NA	FALSE	0	NA	NA	C	non_coding	NA	NA	NA	NA	NA	NA	NA	35	TAAGTGTAAGCAGTAACCTT	-21	True	NA	NA	False	NA	NA	NA	75337214	75362101	Fake_Experiment_ID
G1704.2	chr5	+	4134	20	FSM	ENSG00000113161.17	ENST00000287936.9	4530	20	22	374	-4	304	multi-exon	FALSE	canonical	3	557	junction_7	59.6894548888725	NA	NA	NA	FALSE	0	NA	NA	C	non_coding	NA	NA	NA	NA	NA	NA	NA	25	CATCTAATGCTTCAAGTGTT	6	True	NA	NA	False	NA	NA	NA	75337241	75361727	Fake_Experiment_ID
G1705.1	chr5	-	2410	17	FSM	ENSG00000113163.19	ENST00000644445.1	2038	17	-372	0	0	0	multi-exon	FALSE	canonical	3	31	junction_1	24.094864598084	NA	NA	NA	FALSE	0	NA	NA	A	non_coding	NA	NA	NA	NA	NA	NA	NA	5	GCTTGGTTTACTGTGGTTCT	-21	True	NA	NA	False	NA	NA	NA	75511638	75368485	Fake_Experiment_ID
G1706.1	chr5	+	2722	15	FSM	ENSG00000122008.15	ENST00000241436.8	5911	15	135	3054	0	50	multi-exon	FALSE	canonical	2	18	junction_6	3.83325938999964	NA	NA	NA	FALSE	0	NA	NA	A	non_coding	NA	NA	NA	NA	NA	NA	NA	25	TTTTAAGTTTGCAGATTTAT	4	True	NA	NA	False	NA	NA	NA	75511890	75598090	Fake_Experiment_ID
G1707.1	chr5	-	2082	12	FSM	ENSG00000152359.15	ENST00000428202.7	2185	12	29	74	-10	4	multi-exon	FALSE	canonical	3	71	junction_7	9.03985665065895	NA	NA	NA	FALSE	0	NA	NA	A	non_coding	NA	NA	NA	NA	NA	NA	NA	20	CTGGACTTTATTTCTTTAAT	2	True	NA	NA	False	NA	NA	NA	75717408	75674197	Fake_Experiment_ID
G1708.1	chr5	+	1845	2	FSM	ENSG00000181104.7	ENST00000319211.5	3727	2	-13	1895	-13	-1895	multi-exon	FALSE	canonical	3	82	junction_1	0	NA	NA	NA	FALSE	0	NA	NA	A	non_coding	NA	NA	NA	NA	NA	NA	NA	45	GCAATTATGAAAATAATCTC	-25	True	NA	NA	False	NA	NA	NA	76716112	76733875	Fake_Experiment_ID
G1709.1	chr5	+	2861	2	FSM	ENSG00000164251.5	ENST00000296677.5	2861	2	0	0	0	0	multi-exon	FALSE	canonical	3	188	junction_1	0	NA	NA	NA	FALSE	0	NA	NA	A	non_coding	NA	NA	NA	NA	NA	NA	NA	5	TTTCTGAGTTGTGCGTTTGT	-3	True	NA	NA	False	NA	NA	NA	76819029	76835315	Fake_Experiment_ID
G171.1	chr1	-	3599	18	NIC	ENSG00000010803.16	novel	3323	16	NA	NA	-29	0	intron_retention	FALSE	canonical	3	25	junction_13	17.5181566709739	NA	NA	NA	FALSE	0	NA	NA	A	non_coding	NA	NA	NA	NA	NA	NA	NA	20	CCAGTGTCTTTTTAATCAGT	-1	True	NA	NA	False	NA	NA	NA	41242183	41027201	Fake_Experiment_ID
G1710.1	chr5	-	2283	13	FSM	ENSG00000164253.14	ENST00000296679.9	3678	13	84	1311	-9	0	multi-exon	FALSE	canonical	3	197	junction_2	21.0251172542641	NA	NA	NA	FALSE	0	NA	NA	A	non_coding	NA	NA	NA	NA	NA	NA	NA	40	GTCTACACATTAAAGATTGA	10	True	NA	NA	False	NA	NA	NA	77492232	77432243	Fake_Experiment_ID
G1711.1	chr5	-	557	4	FSM	ENSG00000171530.15	ENST00000380377.9	661	4	29	75	8	0	multi-exon	FALSE	canonical	3	2402	junction_3	12.3917535302941	NA	NA	NA	FALSE	0	NA	NA	A	non_coding	NA	NA	NA	NA	NA	NA	NA	20	TTGTTTATTTTATACTTTAC	-16	True	NA	NA	False	NA	NA	NA	77776310	77691240	Fake_Experiment_ID
G1712.1	chr5	-	4050	27	FSM	ENSG00000132842.14	ENST00000255194.11	3980	27	-70	0	-70	0	multi-exon	FALSE	canonical	3	164	junction_16	24.0578998330839	NA	NA	NA	FALSE	0	NA	NA	A	non_coding	NA	NA	NA	NA	NA	NA	NA	15	TTTGTCTTTGCATTTTTAAT	NA	False	NA	NA	False	NA	NA	NA	78294768	78002325	Fake_Experiment_ID
G1713.1	chr5	+	2564	9	FSM	ENSG00000085365.18	ENST00000621999.5	6143	9	0	3579	0	331	multi-exon	FALSE	canonical	3	255	junction_4	41.3513905449381	NA	NA	NA	FALSE	0	NA	NA	C	non_coding	NA	NA	NA	NA	NA	NA	NA	45	ACAGAAAAAGTTTTATGCTA	-4	True	NA	NA	False	NA	NA	NA	78360616	78477160	Fake_Experiment_ID
G1713.2	chr5	+	2462	8	NIC	ENSG00000085365.18	novel	6143	9	NA	NA	0	331	combination_of_known_junctions	FALSE	canonical	3	35	junction_6	110.714377880146	NA	NA	NA	FALSE	0	NA	NA	C	non_coding	NA	NA	NA	NA	NA	NA	NA	45	ACAGAAAAAGTTTTATGCTA	-4	True	NA	NA	False	NA	NA	NA	78360616	78477160	Fake_Experiment_ID
G1714.1	chr5	-	3701	5	FSM	ENSG00000145685.14	ENST00000380345.7	4977	5	-102	1378	21	-1378	multi-exon	FALSE	canonical	3	161	junction_1	8.04285397107271	NA	NA	NA	FALSE	0	NA	NA	A	non_coding	NA	NA	NA	NA	NA	NA	NA	45	AAACTACCTAAACACTGACT	15	True	NA	NA	False	NA	NA	NA	78648874	78486607	Fake_Experiment_ID
G1715.1	chr5	-	3908	9	FSM	ENSG00000152413.15	ENST00000334082.11	5798	9	1258	632	-82	-632	multi-exon	FALSE	canonical	3	118	junction_8	20.5289429830179	NA	NA	NA	FALSE	0	NA	NA	A	non_coding	NA	NA	NA	NA	NA	NA	NA	20	TTTGTTCTCTGGAGAATGTA	1682	False	NA	NA	False	NA	NA	NA	79512876	79373267	Fake_Experiment_ID
G1716.1	chr5	+	3224	16	FSM	ENSG00000164329.14	ENST00000296783.7	3129	16	-95	0	-7	0	multi-exon	FALSE	canonical	3	36	junction_1	48.5781844041129	NA	NA	NA	FALSE	0	NA	NA	A	non_coding	NA	NA	NA	NA	NA	NA	NA	5	GAGGTGCCTTTTTTTTCTGT	26	True	NA	NA	False	NA	NA	NA	79612477	79686648	Fake_Experiment_ID
G1717.1	chr5	-	1710	12	FSM	ENSG00000164300.17	ENST00000507668.7	6448	12	-3	4741	-3	-4741	multi-exon	FALSE	canonical	3	35	junction_1	16.4251369542827	NA	NA	NA	FALSE	0	NA	NA	A	non_coding	NA	NA	NA	NA	NA	NA	NA	50	AATTGAAATTTTCAACCAAA	12	True	NA	NA	False	NA	NA	NA	80256051	80143467	Fake_Experiment_ID
G1718.1	chr5	+	5461	18	FSM	ENSG00000039319.17	ENST00000338008.9	6773	18	4	1308	4	731	multi-exon	FALSE	canonical	3	53	junction_4	12.0092236754587	NA	NA	NA	FALSE	0	NA	NA	A	non_coding	NA	NA	NA	NA	NA	NA	NA	10	TGCTTCAGGACTTTTTGCTT	3	True	NA	NA	False	NA	NA	NA	80408016	80478042	Fake_Experiment_ID
G1719.1	chr5	+	1391	6	FSM	ENSG00000131732.12	ENST00000407610.8	1580	6	29	160	-7	-17	multi-exon	FALSE	canonical	3	107	junction_1	41.3685871163133	NA	NA	NA	FALSE	0	NA	NA	A	non_coding	NA	NA	NA	NA	NA	NA	NA	35	GCAATAGAAATATTTTTGTG	1	True	NA	NA	False	NA	NA	NA	81301615	81313137	Fake_Experiment_ID
G172.1	chr1	-	5217	13	FSM	ENSG00000198815.9	ENST00000361346.6	5225	13	17	-9	-3	0	multi-exon	FALSE	canonical	3	71	junction_8	25.3196234832458	NA	NA	NA	FALSE	0	NA	NA	C	non_coding	NA	NA	NA	NA	NA	NA	NA	5	CTGATTGGTCTCCGTTGTTT	-3	True	NA	NA	False	NA	NA	NA	42335218	42176538	Fake_Experiment_ID
G172.2	chr1	-	5106	12	FSM	ENSG00000198815.9	ENST00000361776.5	5106	12	-3	3	-3	0	multi-exon	FALSE	canonical	3	45	junction_7	28.3082209243327	NA	NA	NA	FALSE	0	NA	NA	C	non_coding	NA	NA	NA	NA	NA	NA	NA	25	TTTACAACACTGATTGGTCT	-3	True	NA	NA	False	NA	NA	NA	42335218	42176547	Fake_Experiment_ID
G1720.1	chr5	-	1669	15	NIC	ENSG00000145687.16	novel	8780	17	NA	NA	29	4	combination_of_known_junctions	TRUE	canonical	3	27	junction_14	35.8472524777574	NA	NA	NA	FALSE	0	NA	NA	A	non_coding	NA	NA	NA	NA	NA	NA	NA	20	TTGCGTCTGATGCAAGTTAT	NA	False	NA	NA	False	NA	NA	NA	81616556	81419931	Fake_Experiment_ID
G1721.1	chr5	+	1199	9	FSM	ENSG00000152348.16	ENST00000458350.7	1795	9	224	372	14	-372	multi-exon	FALSE	canonical	3	33	junction_2	31.288975694324	NA	NA	NA	FALSE	0	NA	NA	A	non_coding	NA	NA	NA	NA	NA	NA	NA	5	TGGTGGTGTGTTCCTGTAGT	10	True	NA	NA	False	NA	NA	NA	81972274	82254420	Fake_Experiment_ID
G1722.1	chr5	+	1603	8	FSM	ENSG00000152422.16	ENST00000282268.7	1696	8	95	-2	0	0	multi-exon	FALSE	canonical	3	43	junction_1	39.4052726193346	NA	NA	NA	FALSE	0	NA	NA	A	non_coding	NA	NA	NA	NA	NA	NA	NA	30	GATTTTGTGTTTTTAATAAA	0	True	NA	NA	False	NA	NA	NA	83077592	83353760	Fake_Experiment_ID
G1723.1	chr5	-	1310	5	FSM	ENSG00000145681.11	ENST00000274341.9	4849	5	0	3539	0	3019	multi-exon	FALSE	canonical	3	65	junction_2	4.08503365959205	NA	NA	NA	FALSE	0	NA	NA	A	non_coding	NA	NA	NA	NA	NA	NA	NA	20	TTTGTTTTTTGTAAAGCTAT	0	True	NA	NA	False	NA	NA	NA	83720855	83641343	Fake_Experiment_ID
G1724.2	chr5	-	4310	11	FSM	ENSG00000164176.13	ENST00000296591.10	4814	11	461	43	-33	3	multi-exon	FALSE	canonical	3	145	junction_9	50.7406148957618	NA	NA	NA	FALSE	0	NA	NA	A	non_coding	NA	NA	NA	NA	NA	NA	NA	20	GATTCTTTTGAAGCAGTTGT	-5	True	NA	NA	False	NA	NA	NA	84384419	83940596	Fake_Experiment_ID
G1725.1	chr5	-	1254	9	FSM	ENSG00000134480.16	ENST00000256897.9	1280	9	26	0	0	0	multi-exon	FALSE	canonical	3	363	junction_5	32.2053955106904	NA	NA	NA	FALSE	0	NA	NA	A	non_coding	NA	NA	NA	NA	NA	NA	NA	25	GCTAGAATAGCACCTGTTTT	-3	True	NA	NA	False	NA	NA	NA	87412904	87394273	Fake_Experiment_ID
G1726.1	chr5	-	1025	6	FSM	ENSG00000153140.9	ENST00000522083.5	1026	6	0	1	0	-1	multi-exon	FALSE	canonical	3	17	junction_2	332.456914501714	NA	NA	NA	FALSE	0	NA	NA	A	non_coding	NA	NA	NA	NA	NA	NA	NA	20	GTTTGGTAAATTTGTTTTTA	-1	True	NA	NA	False	NA	NA	NA	90409757	90393710	Fake_Experiment_ID
G1727.1	chr5	-	1590	2	FSM	ENSG00000176055.10	ENST00000316610.7	4277	2	377	2310	-16	-2310	multi-exon	FALSE	canonical	3	34	junction_1	0	NA	NA	NA	FALSE	0	NA	NA	A	non_coding	NA	NA	NA	NA	NA	NA	NA	20	GCTACTATATATTGTTGTTT	3	True	NA	NA	False	NA	NA	NA	90474394	90460518	Fake_Experiment_ID
G1728.1	chr5	+	3093	8	FSM	ENSG00000113356.13	ENST00000504930.5	3251	8	0	158	0	-158	multi-exon	FALSE	canonical	3	232	junction_1	127.357763799464	NA	NA	NA	FALSE	0	NA	NA	A	non_coding	NA	NA	NA	NA	NA	NA	NA	10	TGTGTTCGTTTGTTTTATAG	-6	True	NA	NA	False	NA	NA	NA	90474888	90514395	Fake_Experiment_ID
G1729.1	chr5	-	4262	3	FSM	ENSG00000176018.13	ENST00000315948.11	4262	3	0	0	0	0	multi-exon	FALSE	canonical	3	260	junction_2	5	NA	NA	NA	FALSE	0	NA	NA	A	non_coding	NA	NA	NA	NA	NA	NA	NA	35	TGGAAGCCAGTGAATTTAAT	-26	True	NA	NA	False	NA	NA	NA	90529584	90515625	Fake_Experiment_ID
G173.1	chr1	+	1139	5	FSM	ENSG00000177181.15	ENST00000431473.4	10577	5	262	9176	259	4891	multi-exon	FALSE	canonical	3	116	junction_4	21.2779228309532	NA	NA	NA	FALSE	0	NA	NA	A	non_coding	NA	NA	NA	NA	NA	NA	NA	35	TTTCATTTGCACAGAAACTA	201	False	NA	NA	False	NA	NA	NA	42381053	42415056	Fake_Experiment_ID
G1730.1	chr5	+	3607	21	FSM	ENSG00000133302.13	ENST00000265140.10	5583	21	10	1966	1	-216	multi-exon	TRUE	canonical	3	89	junction_7	16.5692486250886	NA	NA	NA	FALSE	0	NA	NA	A	non_coding	NA	NA	NA	NA	NA	NA	NA	25	GATGTTCTAGGTCTTAGAAT	1	True	NA	NA	False	NA	NA	NA	94618678	94695655	Fake_Experiment_ID
G1731.1	chr5	+	3275	8	FSM	ENSG00000164291.17	ENST00000380009.9	3365	8	48	42	12	-42	multi-exon	FALSE	canonical	3	99	junction_1	6.5993196928292	NA	NA	NA	FALSE	0	NA	NA	A	non_coding	NA	NA	NA	NA	NA	NA	NA	15	TTTACAGATCTTTGCTTTTG	-3	True	NA	NA	False	NA	NA	NA	95555148	95605060	Fake_Experiment_ID
G1732.1	chr5	+	735	5	FSM	ENSG00000175449.14	ENST00000511684.5	615	5	23	-143	0	0	multi-exon	FALSE	canonical	3	44	junction_2	7.59522876548166	NA	NA	NA	FALSE	0	NA	NA	A	non_coding	NA	NA	NA	NA	NA	NA	NA	25	TGTTGTGTATGCTTGAAAAC	13	True	NA	NA	False	NA	NA	NA	95646776	95656333	Fake_Experiment_ID
G1733.1	chr5	-	806	3	FSM	ENSG00000173221.14	ENST00000237858.11	932	3	-3	129	-3	1	multi-exon	FALSE	canonical	3	246	junction_1	1.5	NA	NA	NA	FALSE	0	NA	NA	A	non_coding	NA	NA	NA	NA	NA	NA	NA	20	TTCAGTGATTTTTGTCCAAT	-3	True	NA	NA	False	NA	NA	NA	95822729	95813977	Fake_Experiment_ID
G1734.1	chr5	-	3538	12	FSM	ENSG00000118985.16	ENST00000237853.9	5826	12	-2	2290	-2	-2290	multi-exon	TRUE	canonical	3	76	junction_11	15.7784244361074	NA	NA	NA	FALSE	0	NA	NA	A	non_coding	NA	NA	NA	NA	NA	NA	NA	25	TGAATAACTTTGTTGTGTAT	-9	True	NA	NA	False	NA	NA	NA	95961853	95887387	Fake_Experiment_ID
G1735.1	chr5	+	2674	29	FSM	ENSG00000153113.24	ENST00000309190.9	4282	29	-20	1628	0	0	multi-exon	FALSE	canonical	3	86	junction_1	33.390603438081	NA	NA	NA	FALSE	0	NA	NA	A	non_coding	NA	NA	NA	NA	NA	NA	NA	15	TTCAGTGTTCTGATTTCTTA	-12	True	NA	NA	False	NA	NA	NA	96702780	96773055	Fake_Experiment_ID
G1736.1	chr5	-	3412	19	FSM	ENSG00000164307.13	ENST00000443439.7	4841	19	-163	1592	-8	-159	multi-exon	FALSE	canonical	3	18	junction_18	8.02003663671937	NA	NA	NA	FALSE	0	NA	NA	A	non_coding	NA	NA	NA	NA	NA	NA	NA	30	TGTTTATCATTCATAAACTG	-5	True	NA	NA	False	NA	NA	NA	96808108	96776075	Fake_Experiment_ID
G1737.1	chr5	-	1844	10	FSM	ENSG00000058729.11	ENST00000283109.8	3909	10	0	2065	0	4	multi-exon	FALSE	canonical	3	298	junction_4	17.5759375353611	NA	NA	NA	FALSE	0	NA	NA	A	non_coding	NA	NA	NA	NA	NA	NA	NA	15	TTTGGTCATTCAGTATGTGT	1	True	NA	NA	False	NA	NA	NA	97183247	97162931	Fake_Experiment_ID
G1738.1	chr5	+	1269	3	FSM	ENSG00000174132.9	ENST00000312637.5	1287	3	13	5	5	-5	multi-exon	FALSE	canonical	3	43	junction_2	3.5	NA	NA	NA	FALSE	0	NA	NA	A	non_coding	NA	NA	NA	NA	NA	NA	NA	35	TTAAAGTGGTCCAAATTATG	32	True	NA	NA	False	NA	NA	NA	100535386	100586736	Fake_Experiment_ID
G1739.1	chr5	-	5065	13	FSM	ENSG00000173930.9	ENST00000310954.7	5069	13	4	0	4	0	multi-exon	FALSE	canonical	3	27	junction_11	8.07086667520217	NA	NA	NA	FALSE	0	NA	NA	A	non_coding	NA	NA	NA	NA	NA	NA	NA	10	TTGTCGTGTTTGAGCTTATT	12	True	NA	NA	False	NA	NA	NA	102296280	102233985	Fake_Experiment_ID
G174.1	chr1	+	1432	3	FSM	ENSG00000127125.9	ENST00000372561.4	2269	3	16	821	-2	1	multi-exon	FALSE	canonical	3	532	junction_1	51	NA	NA	NA	FALSE	0	NA	NA	A	non_coding	NA	NA	NA	NA	NA	NA	NA	15	TGTTTTGTTTTGTTTGAAAT	11	True	NA	NA	False	NA	NA	NA	42456558	42460415	Fake_Experiment_ID
G1740.1	chr5	-	1737	8	FSM	ENSG00000145723.17	ENST00000399004.7	3549	8	-4	1816	-4	-1	multi-exon	FALSE	canonical	3	33	junction_2	9.4846815272559	NA	NA	NA	FALSE	0	NA	NA	A	non_coding	NA	NA	NA	NA	NA	NA	NA	30	GAAGTATCTTGACACATTCT	-17	True	NA	NA	False	NA	NA	NA	103120142	103087815	Fake_Experiment_ID
G1741.1	chr5	+	5614	30	NNC	ENSG00000145725.20	novel	15369	31	NA	NA	-5	-23	at_least_one_novel_splicesite	FALSE	canonical	3	27	junction_26	44.1390086075358	NA	NA	NA	FALSE	0	NA	NA	A	non_coding	NA	NA	NA	NA	NA	NA	NA	40	CTTAAATGGTAAATTTTTAA	9	True	NA	NA	False	NA	NA	NA	103120295	103203213	Fake_Experiment_ID
G1742.1	chr5	+	2699	3	FSM	ENSG00000181751.10	ENST00000319933.7	2988	3	1	288	1	1	multi-exon	FALSE	canonical	3	95	junction_1	22	NA	NA	NA	FALSE	0	NA	NA	A	non_coding	NA	NA	NA	NA	NA	NA	NA	10	CATTGTTGTGTGGTGCTTTA	1	True	NA	NA	False	NA	NA	NA	103258763	103278372	Fake_Experiment_ID
G1743.1	chr5	-	3476	7	FSM	ENSG00000112874.10	ENST00000230792.7	3488	7	12	0	12	0	multi-exon	FALSE	canonical	3	95	junction_5	9.34523051258412	NA	NA	NA	FALSE	0	NA	NA	A	non_coding	NA	NA	NA	NA	NA	NA	NA	0	TTTTGTTTTGTGTGTGTGTT	13	True	NA	NA	False	NA	NA	NA	103562777	103548854	Fake_Experiment_ID
G1744.1	chr5	+	2825	20	NIC	ENSG00000151422.13	novel	3132	18	NA	NA	-20	2	combination_of_known_junctions	FALSE	canonical	2	15	junction_1	6.99505167403627	NA	NA	NA	FALSE	0	NA	NA	A	non_coding	NA	NA	NA	NA	NA	NA	NA	20	CAGTCTTCTACCATTATTTT	-13	True	NA	NA	False	NA	NA	NA	108748941	109187674	Fake_Experiment_ID
G1745.1	chr5	-	2289	10	FSM	ENSG00000198961.10	ENST00000361189.7	4856	10	63	2504	63	-2504	multi-exon	FALSE	canonical	3	271	junction_7	25.7768199055749	NA	NA	NA	FALSE	0	NA	NA	A	non_coding	NA	NA	NA	NA	NA	NA	NA	40	GACAGTTGAAATGAGATCAG	5	True	NA	NA	False	NA	NA	NA	109409911	109337225	Fake_Experiment_ID
G1746.1	chr5	+	2345	8	FSM	ENSG00000164209.17	ENST00000355943.8	4745	8	31	2369	-3	4	multi-exon	FALSE	canonical	3	121	junction_5	18.1062623060056	NA	NA	NA	FALSE	0	NA	NA	A	non_coding	NA	NA	NA	NA	NA	NA	NA	20	TGCCTCTTGTCTAGTATATA	18	True	NA	NA	False	NA	NA	NA	110739037	110762788	Fake_Experiment_ID
G1747.1	chr5	+	2908	23	FSM	ENSG00000134987.12	ENST00000513710.4	6416	23	0	3508	0	-3508	multi-exon	FALSE	canonical	3	199	junction_7	28.0938877502851	NA	NA	NA	FALSE	0	NA	NA	A	non_coding	NA	NA	NA	NA	NA	NA	NA	25	TAGTCAGTATATCTCCACTT	0	True	NA	NA	False	NA	NA	NA	111092347	111126994	Fake_Experiment_ID
G1748.1	chr5	-	4632	6	FSM	ENSG00000164211.13	ENST00000296632.8	4631	6	-1	0	-1	0	multi-exon	FALSE	canonical	3	239	junction_1	26.3711964082026	NA	NA	NA	FALSE	0	NA	NA	A	non_coding	NA	NA	NA	NA	NA	NA	NA	20	TTGGTCATTGATATTATCTT	-20	True	NA	NA	False	NA	NA	NA	111512536	111496032	Fake_Experiment_ID
G1749.1	chr5	+	866	5	FSM	ENSG00000153037.15	ENST00000505459.6	2776	5	18	1892	0	-39	multi-exon	FALSE	canonical	3	872	junction_3	373.037866710606	NA	NA	NA	FALSE	0	NA	NA	A	non_coding	NA	NA	NA	NA	NA	NA	NA	25	TTTGAAACTGACTTTTGCAG	-2	True	NA	NA	False	NA	NA	NA	112861304	112867896	Fake_Experiment_ID
G175.1	chr1	+	758	10	FSM	ENSG00000171960.12	ENST00000304979.8	754	10	0	-4	0	4	multi-exon	TRUE	canonical	3	403	junction_3	26.8456953350941	NA	NA	NA	FALSE	0	NA	NA	A	non_coding	NA	NA	NA	NA	NA	NA	NA	0	TTTTTTTTCTTTTGGTTTTG	-6	True	NA	NA	False	NA	NA	NA	42658422	42676762	Fake_Experiment_ID
G1750.1	chr5	-	964	5	FSM	ENSG00000129625.13	ENST00000379638.9	3008	5	-51	2095	11	97	multi-exon	FALSE	canonical	3	755	junction_2	23.0054341406547	NA	NA	NA	FALSE	0	NA	NA	A	non_coding	NA	NA	NA	NA	NA	NA	NA	15	CAGGCTGTGTACTTTACTGG	-22	True	NA	NA	False	NA	NA	NA	112922278	112878479	Fake_Experiment_ID
G1751.1	chr5	-	4552	17	FSM	ENSG00000171444.18	ENST00000302475.8	8257	17	425	3280	414	753	multi-exon	FALSE	canonical	3	28	junction_10	6.68837611083587	NA	NA	NA	FALSE	0	NA	NA	A	non_coding	NA	NA	NA	NA	NA	NA	NA	25	TGGGATTACAGGCATGAGCC	422	False	NA	NA	False	NA	NA	NA	113294524	113025378	Fake_Experiment_ID
G1752.1	chr5	-	4160	10	FSM	ENSG00000152503.10	ENST00000513154.6	4156	10	3	-7	3	-3	multi-exon	FALSE	canonical	3	52	junction_7	12.5913942784961	NA	NA	NA	FALSE	0	NA	NA	A	non_coding	NA	NA	NA	NA	NA	NA	NA	30	GAATTCATGTGTAATTATTC	0	True	NA	NA	False	NA	NA	NA	115169905	115124764	Fake_Experiment_ID
G1753.1	chr5	-	2616	10	NNC	ENSG00000164219.10	novel	9550	9	NA	NA	0	1568	at_least_one_novel_splicesite	FALSE	canonical	3	41	junction_1	84.5274445898425	NA	NA	NA	FALSE	0	NA	NA	A	non_coding	NA	NA	NA	NA	NA	NA	NA	20	CAGATGTTATCCGTCTATGG	-8	True	NA	NA	False	NA	NA	NA	115262877	115210833	Fake_Experiment_ID
G1754.1	chr5	-	2119	10	FSM	ENSG00000164221.13	ENST00000379611.10	2387	10	103	165	72	0	multi-exon	FALSE	canonical	3	95	junction_3	23.7943867226321	NA	NA	NA	FALSE	0	NA	NA	A	non_coding	NA	NA	NA	NA	NA	NA	NA	20	GCATGCTTTGTTTTATATAG	96	False	NA	NA	False	NA	NA	NA	115296551	115267354	Fake_Experiment_ID
G1755.1	chr5	-	3761	3	FSM	ENSG00000145780.8	ENST00000274457.5	5697	3	103	1833	103	-1833	multi-exon	FALSE	canonical	3	54	junction_1	8.5	NA	NA	NA	FALSE	0	NA	NA	A	non_coding	NA	NA	NA	NA	NA	NA	NA	15	CTCAGTTTACCTGTGAGTTC	5	True	NA	NA	False	NA	NA	NA	115544672	115522740	Fake_Experiment_ID
G1756.1	chr5	-	1563	5	FSM	ENSG00000129596.5	ENST00000250535.5	1565	5	2	0	0	0	multi-exon	FALSE	canonical	3	107	junction_1	21.6145205822382	NA	NA	NA	FALSE	0	NA	NA	A	non_coding	NA	NA	NA	NA	NA	NA	NA	15	TTTGAAGGTGTCTTTCTGAT	1	True	NA	NA	False	NA	NA	NA	115816657	115804732	Fake_Experiment_ID
G1757.1	chr5	-	663	4	FSM	ENSG00000145782.13	ENST00000509910.2	4040	4	-4	3381	-4	1	multi-exon	FALSE	canonical	3	561	junction_3	56.7587487137935	NA	NA	NA	FALSE	0	NA	NA	A	non_coding	NA	NA	NA	NA	NA	NA	NA	15	CACCCATTGCTCCTACTTGT	-3	True	NA	NA	False	NA	NA	NA	115841569	115831580	Fake_Experiment_ID
G1758.1	chr5	+	1279	6	FSM	ENSG00000177879.17	ENST00000316788.12	1276	6	-3	0	-3	0	multi-exon	FALSE	canonical	3	969	junction_3	116.376286244234	NA	NA	NA	FALSE	0	NA	NA	C	non_coding	NA	NA	NA	NA	NA	NA	NA	25	GCAGATGTTAATGTCGATTT	-15	True	NA	NA	False	NA	NA	NA	115841931	115914081	Fake_Experiment_ID
G1758.2	chr5	+	1207	5	NIC	ENSG00000177879.17	novel	1276	6	NA	NA	-3	0	combination_of_known_splicesites	FALSE	canonical	3	51	junction_3	495.359717780927	NA	NA	NA	FALSE	0	NA	NA	C	non_coding	NA	NA	NA	NA	NA	NA	NA	25	GCAGATGTTAATGTCGATTT	-15	True	NA	NA	False	NA	NA	NA	115841931	115914081	Fake_Experiment_ID
G1759.1	chr5	+	1421	7	FSM	ENSG00000145781.9	ENST00000632434.1	1433	7	9	3	9	-3	multi-exon	FALSE	canonical	3	897	junction_3	70.2932350151058	NA	NA	NA	FALSE	0	NA	NA	A	non_coding	NA	NA	NA	NA	NA	NA	NA	30	AGGATTGGTTGAAGTGTACA	11	True	NA	NA	False	NA	NA	NA	116085034	116293283	Fake_Experiment_ID
G176.1	chr1	-	1682	4	FSM	ENSG00000164007.11	ENST00000372539.3	1586	4	-96	0	0	0	multi-exon	FALSE	canonical	3	17	junction_2	2.05480466765633	NA	NA	NA	FALSE	0	NA	NA	A	non_coding	NA	NA	NA	NA	NA	NA	NA	15	TCATGGTATCATTCGGTCTG	3	True	NA	NA	False	NA	NA	NA	42740236	42734994	Fake_Experiment_ID
G1760.3	chr5	+	1973	2	FSM	ENSG00000145779.8	ENST00000504771.3	6976	2	-86	5089	-86	0	multi-exon	FALSE	canonical	3	18	junction_1	0	NA	NA	NA	FALSE	0	NA	NA	A	non_coding	NA	NA	NA	NA	NA	NA	NA	10	CTGTGTCTATGATTTTTTTT	-4	True	NA	NA	False	NA	NA	NA	119355932	119394599	Fake_Experiment_ID
G1761.2	chr5	+	2628	24	FSM	ENSG00000133835.18	ENST00000510025.7	2628	24	0	0	0	0	multi-exon	FALSE	canonical	3	936	junction_8	93.9078299680094	NA	NA	NA	FALSE	0	NA	NA	A	non_coding	NA	NA	NA	NA	NA	NA	NA	5	GTTTTTTTGTGATTTTCTGT	-27	True	NA	NA	False	NA	NA	NA	119452496	119542332	Fake_Experiment_ID
G1762.1	chr5	+	2116	8	FSM	ENSG00000151304.6	ENST00000339397.5	2855	8	41	698	41	-698	multi-exon	FALSE	canonical	3	82	junction_7	13.3462522447162	NA	NA	NA	FALSE	0	NA	NA	A	non_coding	NA	NA	NA	NA	NA	NA	NA	25	TCTAGTTTTTACTATACTTA	12	True	NA	NA	False	NA	NA	NA	121962015	122027935	Fake_Experiment_ID
G1763.1	chr5	+	1961	14	NIC	ENSG00000205302.7	novel	6479	15	NA	NA	0	335	combination_of_known_junctions	FALSE	canonical	3	85	junction_12	269.231428570621	NA	NA	NA	FALSE	0	NA	NA	A	non_coding	NA	NA	NA	NA	NA	NA	NA	40	TATTAGTAACAAATTATTTG	17	True	NA	NA	False	NA	NA	NA	122775081	122830108	Fake_Experiment_ID
G1764.1	chr5	+	1992	7	FSM	ENSG00000064652.11	ENST00000261369.9	1987	7	-3	-2	-3	2	multi-exon	FALSE	canonical	3	52	junction_6	18.2612218162483	NA	NA	NA	FALSE	0	NA	NA	A	non_coding	NA	NA	NA	NA	NA	NA	NA	10	TTTGAGTTTGTCTTCTCCTA	6	True	NA	NA	False	NA	NA	NA	122845609	123009207	Fake_Experiment_ID
G1765.1	chr5	-	1212	5	FSM	ENSG00000168938.6	ENST00000306442.5	1364	5	19	133	19	-133	multi-exon	FALSE	canonical	3	221	junction_1	16.8002976164114	NA	NA	NA	FALSE	0	NA	NA	A	non_coding	NA	NA	NA	NA	NA	NA	NA	15	CTCTTTTTGCAAGACTTTTT	-4	True	NA	NA	False	NA	NA	NA	123036706	123023382	Fake_Experiment_ID
G1766.1	chr5	-	4452	9	NIC	ENSG00000168916.16	novel	2686	8	NA	NA	-253	-1411	combination_of_known_junctions	FALSE	canonical	3	23	junction_6	18.0675814651547	NA	NA	NA	FALSE	0	NA	NA	A	non_coding	NA	NA	NA	NA	NA	NA	NA	30	TATTTTTCACAATGTATATC	4062	False	NA	NA	False	NA	NA	NA	124744774	124638688	Fake_Experiment_ID
G1767.1	chr5	+	2653	14	FSM	ENSG00000155324.10	ENST00000285689.8	2905	14	49	203	-14	0	multi-exon	FALSE	canonical	3	56	junction_2	10.9463457467367	NA	NA	NA	FALSE	0	NA	NA	A	non_coding	NA	NA	NA	NA	NA	NA	NA	10	CACTGTGTTTTGTCAGTTCG	-8	True	NA	NA	False	NA	NA	NA	126423457	126494161	Fake_Experiment_ID
G1768.1	chr5	-	1835	18	FSM	ENSG00000164904.18	ENST00000409134.8	4765	18	18	2912	-3	0	multi-exon	FALSE	canonical	3	528	junction_9	80.9218513181776	NA	NA	NA	FALSE	0	NA	NA	A	non_coding	NA	NA	NA	NA	NA	NA	NA	20	GATGAGTTAGGTGGATTTTT	5	True	NA	NA	False	NA	NA	NA	126595201	126544752	Fake_Experiment_ID
G1769.1	chr5	-	1803	5	FSM	ENSG00000173926.6	ENST00000308660.6	3946	5	0	2143	0	334	multi-exon	FALSE	canonical	3	31	junction_2	11.8953772533703	NA	NA	NA	FALSE	0	NA	NA	A	non_coding	NA	NA	NA	NA	NA	NA	NA	25	CCCACTGATTGCAATACTCT	5	True	NA	NA	False	NA	NA	NA	127030558	126869856	Fake_Experiment_ID
G177.1	chr1	+	697	4	NIC	ENSG00000164008.16	novel	4760	5	NA	NA	37	124	combination_of_known_splicesites	FALSE	canonical	3	20	junction_2	67.9427863884182	NA	NA	NA	FALSE	0	NA	NA	C	non_coding	NA	NA	NA	NA	NA	NA	NA	40	GATGGGAATAATCATTGAGA	9	True	NA	NA	False	NA	NA	NA	42767285	42775552	Fake_Experiment_ID
G177.2	chr1	+	778	5	FSM	ENSG00000164008.16	ENST00000372525.7	4760	5	43	3939	43	124	multi-exon	FALSE	canonical	3	137	junction_1	20.4374044340273	NA	NA	NA	FALSE	0	NA	NA	C	non_coding	NA	NA	NA	NA	NA	NA	NA	40	GATGGGAATAATCATTGAGA	15	True	NA	NA	False	NA	NA	NA	42767291	42775552	Fake_Experiment_ID
G1770.1	chr5	-	725	5	FSM	ENSG00000164241.14	ENST00000535381.6	3017	5	0	2292	0	-2168	multi-exon	FALSE	canonical	3	16	junction_1	17.0733710789639	NA	NA	NA	FALSE	0	NA	NA	C	non_coding	NA	NA	NA	NA	NA	NA	NA	30	TTTCAGAGAGGAATATGGTC	-17	True	NA	NA	False	NA	NA	NA	127073506	127047526	Fake_Experiment_ID
G1770.2	chr5	-	674	5	FSM	ENSG00000164241.14	ENST00000296662.10	976	5	-4	306	0	2	multi-exon	FALSE	canonical	3	16	junction_1	17.0733710789639	NA	NA	NA	FALSE	0	NA	NA	C	non_coding	NA	NA	NA	NA	NA	NA	NA	20	GTATCAGTGTGGGAACTGTT	-17	True	NA	NA	False	NA	NA	NA	127073506	127051609	Fake_Experiment_ID
G1771.1	chr5	+	5044	25	FSM	ENSG00000145794.17	ENST00000503335.7	7606	25	0	2562	0	-2562	multi-exon	TRUE	canonical	3	48	junction_22	9.94769306031415	NA	NA	NA	FALSE	0	NA	NA	A	non_coding	NA	NA	NA	NA	NA	NA	NA	35	TTGGCTTATAAATGAAGTAG	0	True	NA	NA	False	NA	NA	NA	127290795	127458660	Fake_Experiment_ID
G1772.1	chr5	+	1802	9	NIC	ENSG00000164244.21	novel	703	2	NA	NA	0	-150	combination_of_known_junctions	TRUE	canonical	3	56	junction_1	107.576644189155	NA	NA	NA	FALSE	0	NA	NA	A	non_coding	NA	NA	NA	NA	NA	NA	NA	10	TGATTTGCTTTGGCTTCATC	218	False	NA	NA	False	NA	NA	NA	127517945	127552306	Fake_Experiment_ID
G1773.1	chr5	+	1942	5	FSM	ENSG00000066583.12	ENST00000173527.6	1942	5	0	0	0	0	multi-exon	FALSE	canonical	3	399	junction_4	15.5463018110418	NA	NA	NA	FALSE	0	NA	NA	A	non_coding	NA	NA	NA	NA	NA	NA	NA	30	TGTATTGTGATTGAAATTAT	13	True	NA	NA	False	NA	NA	NA	129094748	129114028	Fake_Experiment_ID
G1774.1	chr5	-	631	3	FSM	ENSG00000169567.13	ENST00000304043.10	852	3	-44	265	1	0	multi-exon	FALSE	canonical	3	4264	junction_1	282.5	NA	NA	NA	FALSE	0	NA	NA	A	non_coding	NA	NA	NA	NA	NA	NA	NA	15	TATAGTCTCTCTGAGTGTTG	-19	True	NA	NA	False	NA	NA	NA	131165300	131159291	Fake_Experiment_ID
G1775.1	chr5	+	787	5	FSM	ENSG00000186687.16	ENST00000379380.9	6219	5	44	5388	-1	74	multi-exon	FALSE	canonical	3	169	junction_1	7.98044484975618	NA	NA	NA	FALSE	0	NA	NA	A	non_coding	NA	NA	NA	NA	NA	NA	NA	20	TCACAGTGTATGCCAGCTCT	16	True	NA	NA	False	NA	NA	NA	131170987	131200040	Fake_Experiment_ID
G1776.1	chr5	-	2279	16	NIC	ENSG00000072682.20	novel	2230	16	NA	NA	-12	0	combination_of_known_junctions	FALSE	canonical	3	17	junction_15	48.2281614366083	NA	NA	NA	FALSE	0	NA	NA	A	non_coding	NA	NA	NA	NA	NA	NA	NA	20	GAGCCTTACTTGGAGTATTT	-27	True	NA	NA	False	NA	NA	NA	132227869	132192609	Fake_Experiment_ID
G1777.2	chr5	-	2185	5	FSM	ENSG00000155329.12	ENST00000509437.6	2189	5	4	0	0	0	multi-exon	FALSE	canonical	3	78	junction_3	111.132803438049	NA	NA	NA	FALSE	0	NA	NA	A	non_coding	NA	NA	NA	NA	NA	NA	NA	10	CTTCTGTTATCTCTTTAGTG	10	True	NA	NA	False	NA	NA	NA	133026545	132996984	Fake_Experiment_ID
G1778.1	chr5	+	2806	19	FSM	ENSG00000170606.15	ENST00000304858.7	4774	19	0	1968	0	4	multi-exon	FALSE	canonical	3	1312	junction_6	143.581653974401	NA	NA	NA	FALSE	0	NA	NA	A	non_coding	NA	NA	NA	NA	NA	NA	NA	25	GTTGTCAACTTTGTTCTAAA	-27	True	NA	NA	False	NA	NA	NA	133052012	133104481	Fake_Experiment_ID
G1779.1	chr5	-	2192	3	FSM	ENSG00000113583.8	ENST00000231512.5	2188	3	-4	0	-4	0	multi-exon	FALSE	canonical	3	455	junction_2	7	NA	NA	NA	FALSE	0	NA	NA	A	non_coding	NA	NA	NA	NA	NA	NA	NA	15	TGATTTCACGAGTGTGTTTC	-21	True	NA	NA	False	NA	NA	NA	133968629	133955509	Fake_Experiment_ID
G178.1	chr1	+	1873	4	FSM	ENSG00000164011.18	ENST00000651192.1	1874	4	1	0	1	0	multi-exon	FALSE	canonical	3	31	junction_2	4.92160768674447	NA	NA	NA	FALSE	0	NA	NA	A	non_coding	NA	NA	NA	NA	NA	NA	NA	15	GGACCCGTGTACTTATTTGG	0	True	NA	NA	False	NA	NA	NA	42846613	42852477	Fake_Experiment_ID
G1780.1	chr5	-	1803	9	FSM	ENSG00000213585.11	ENST00000395047.6	1873	9	107	-37	7	0	multi-exon	FALSE	canonical	3	1521	junction_8	211.342102703176	NA	NA	NA	FALSE	0	NA	NA	A	non_coding	NA	NA	NA	NA	NA	NA	NA	5	TCCTTCTTCTGTTGTCTTTA	-20	True	NA	NA	False	NA	NA	NA	134004735	133971914	Fake_Experiment_ID
G1781.1	chr5	-	901	7	FSM	ENSG00000113558.19	ENST00000522855.5	802	7	0	-99	0	1	multi-exon	FALSE	canonical	3	32	junction_5	3049.47267299337	NA	NA	NA	FALSE	0	NA	NA	A	non_coding	NA	NA	NA	NA	NA	NA	NA	0	TTTTGGGCTTTCCCTCTTTT	2	True	NA	NA	False	NA	NA	NA	134176950	134157472	Fake_Experiment_ID
G1782.1	chr5	-	1817	7	FSM	ENSG00000113575.10	ENST00000481195.6	4582	7	0	2765	0	539	multi-exon	FALSE	canonical	3	1510	junction_1	61.6759002096173	NA	NA	NA	FALSE	0	NA	NA	A	non_coding	NA	NA	NA	NA	NA	NA	NA	40	GAACTGAGAAGGTCAAATTT	7	True	NA	NA	False	NA	NA	NA	134226073	134197096	Fake_Experiment_ID
G1783.1	chr5	+	914	6	FSM	ENSG00000119048.8	ENST00000265339.7	2241	6	0	1327	0	-2	multi-exon	TRUE	canonical	3	208	junction_5	2.99332590941915	NA	NA	NA	FALSE	0	NA	NA	A	non_coding	NA	NA	NA	NA	NA	NA	NA	15	GACTTTGTCACTTATTTCCT	-2	True	NA	NA	False	NA	NA	NA	134371568	134390781	Fake_Experiment_ID
G1784.1	chr5	-	1206	3	FSM	ENSG00000237190.4	ENST00000458198.3	1228	3	0	22	0	-22	multi-exon	FALSE	canonical	3	794	junction_1	44.5	NA	NA	NA	FALSE	0	NA	NA	A	non_coding	NA	NA	NA	NA	NA	NA	NA	5	TGCCTTTTTGTTGTTGATGT	-4	True	NA	NA	False	NA	NA	NA	134411881	134402086	Fake_Experiment_ID
G1785.1	chr5	-	1234	7	FSM	ENSG00000152700.14	ENST00000402673.7	6517	7	3	5280	0	0	multi-exon	FALSE	canonical	3	217	junction_5	30.4981784519812	NA	NA	NA	FALSE	0	NA	NA	A	non_coding	NA	NA	NA	NA	NA	NA	NA	15	TCCTTGTTGGGCAAATGTTT	17	False	134632842	NA	False	NA	NA	NA	134632825	134606428	Fake_Experiment_ID
G1786.1	chr5	+	6373	23	FSM	ENSG00000113615.13	ENST00000398844.7	6389	23	11	5	11	-5	multi-exon	FALSE	canonical	3	101	junction_8	23.5447964105984	NA	NA	NA	FALSE	0	NA	NA	A	non_coding	NA	NA	NA	NA	NA	NA	NA	30	GCTTATATATAGTGACTAGT	-2	True	NA	NA	False	NA	NA	NA	134648795	134727904	Fake_Experiment_ID
G1787.1	chr5	+	1391	4	FSM	ENSG00000164615.6	ENST00000297156.4	2171	4	0	780	0	0	multi-exon	FALSE	canonical	3	194	junction_1	7.78888096369861	NA	NA	NA	FALSE	0	NA	NA	A	non_coding	NA	NA	NA	NA	NA	NA	NA	20	TTGTCTAATGTTAACTCTGC	-4	True	NA	NA	False	NA	NA	NA	134738547	134751377	Fake_Experiment_ID
G1788.1	chr5	+	1335	5	FSM	ENSG00000113621.15	ENST00000358387.9	3090	5	16	1739	-10	-3	multi-exon	FALSE	canonical	3	96	junction_1	17.464249196573	NA	NA	NA	FALSE	0	NA	NA	A	non_coding	NA	NA	NA	NA	NA	NA	NA	15	TGCACTATTCTTGTTTTTAC	4	True	NA	NA	False	NA	NA	NA	134874386	134899896	Fake_Experiment_ID
G1789.1	chr5	+	449	4	FSM	ENSG00000132570.15	ENST00000254908.11	2365	4	-15	1931	-4	1618	multi-exon	FALSE	canonical	3	117	junction_1	6.94422221866655	NA	NA	NA	FALSE	0	NA	NA	A	non_coding	NA	NA	NA	NA	NA	NA	NA	25	CATCTTAGCTGCAATGTATG	-16	True	NA	NA	False	NA	NA	NA	134905115	134960713	Fake_Experiment_ID
G179.1	chr1	-	2630	10	FSM	ENSG00000117394.24	ENST00000426263.10	3384	10	-49	803	-24	0	multi-exon	TRUE	canonical	3	710	junction_7	98.2119149946359	NA	NA	NA	FALSE	0	NA	NA	A	non_coding	NA	NA	NA	NA	NA	NA	NA	20	CATGGTTTTGAAATGCTTGT	2158	False	NA	NA	False	NA	NA	NA	42958917	42926155	Fake_Experiment_ID
G1790.1	chr5	-	1847	9	FSM	ENSG00000113648.16	ENST00000511689.5	2789	9	461	481	16	0	multi-exon	FALSE	canonical	3	268	junction_5	144.877534490341	NA	NA	NA	FALSE	0	NA	NA	A	non_coding	NA	NA	NA	NA	NA	NA	NA	10	GTTGTGACTGGTGTGTTCCA	1	True	NA	NA	False	NA	NA	NA	135399161	135334380	Fake_Experiment_ID
G1792.1	chr5	-	3234	22	FSM	ENSG00000112983.18	ENST00000230901.9	3198	22	-38	2	1	-2	multi-exon	FALSE	canonical	3	180	junction_12	144.660287015669	NA	NA	NA	FALSE	0	NA	NA	C	non_coding	NA	NA	NA	NA	NA	NA	NA	0	GCCTTTGGCTTGTTCTGTGT	294	False	NA	NA	False	NA	NA	NA	138178668	138156883	Fake_Experiment_ID
G1792.2	chr5	-	3024	21	NIC	ENSG00000112983.18	novel	3198	22	NA	NA	1	-2	combination_of_known_junctions	FALSE	canonical	3	117	junction_11	154.329995464265	NA	NA	NA	FALSE	0	NA	NA	C	non_coding	NA	NA	NA	NA	NA	NA	NA	0	GCCTTTGGCTTGTTCTGTGT	294	False	NA	NA	False	NA	NA	NA	138178668	138156883	Fake_Experiment_ID
G1792.7	chr5	-	3114	22	NIC	ENSG00000112983.18	novel	3198	22	NA	NA	1	-5	combination_of_known_junctions	FALSE	canonical	3	54	junction_12	158.091379757852	NA	NA	NA	FALSE	0	NA	NA	C	non_coding	NA	NA	NA	NA	NA	NA	NA	5	CTAGCCTTTGGCTTGTTCTG	294	False	NA	NA	False	NA	NA	NA	138178668	138156886	Fake_Experiment_ID
G1792.8	chr5	-	2895	21	NIC	ENSG00000112983.18	novel	2982	21	NA	NA	1	-5	combination_of_known_junctions	FALSE	canonical	3	54	junction_12	159.374401959662	NA	NA	NA	FALSE	0	NA	NA	C	non_coding	NA	NA	NA	NA	NA	NA	NA	5	CTAGCCTTTGGCTTGTTCTG	294	False	NA	NA	False	NA	NA	NA	138178668	138156886	Fake_Experiment_ID
G1793.1	chr5	+	3057	19	FSM	ENSG00000112984.12	ENST00000394894.8	3095	19	-5	43	-5	15	multi-exon	TRUE	canonical	3	380	junction_9	46.0224046350803	NA	NA	NA	FALSE	0	NA	NA	A	non_coding	NA	NA	NA	NA	NA	NA	NA	50	TGTAGCAAAATCATTAAAAC	-9	True	NA	NA	False	NA	NA	NA	138179106	138187680	Fake_Experiment_ID
G1794.1	chr5	-	3141	16	FSM	ENSG00000094880.11	ENST00000394886.7	3133	16	-8	0	-8	0	multi-exon	FALSE	canonical	3	318	junction_1	50.0864142147238	NA	NA	NA	FALSE	0	NA	NA	A	non_coding	NA	NA	NA	NA	NA	NA	NA	30	TATCTTTAATATAACTGTTT	-4	True	NA	NA	False	NA	NA	NA	138213331	138187649	Fake_Experiment_ID
G1795.1	chr5	-	2159	14	FSM	ENSG00000158402.21	ENST00000323760.11	2093	14	-68	2	0	-2	multi-exon	FALSE	canonical	3	105	junction_13	39.7553167148822	NA	NA	NA	FALSE	0	NA	NA	A	non_coding	NA	NA	NA	NA	NA	NA	NA	20	GAGGTGTGATTGTGAGCCTA	6535	False	NA	NA	False	NA	NA	NA	138331872	138285270	Fake_Experiment_ID
G1796.1	chr5	+	4126	5	FSM	ENSG00000120709.11	ENST00000239906.10	4143	5	0	17	0	-17	multi-exon	FALSE	canonical	3	67	junction_1	14.7139389695622	NA	NA	NA	FALSE	0	NA	NA	A	non_coding	NA	NA	NA	NA	NA	NA	NA	25	TCCATTTTCCCAAGCAACCT	1	True	NA	NA	False	NA	NA	NA	138338265	138349712	Fake_Experiment_ID
G1797.1	chr5	+	5599	18	ISM	ENSG00000120733.14	ENST00000510866.5	6324	24	13580	3	-323	-2	3prime_fragment	FALSE	canonical	3	227	junction_9	43.843619556083	NA	NA	NA	FALSE	0	NA	NA	A	non_coding	NA	NA	NA	NA	NA	NA	NA	25	TGTTTGGAGTGGACTAAATT	NA	False	NA	NA	False	NA	NA	NA	138386253	138437025	Fake_Experiment_ID
G1798.1	chr5	-	2304	11	FSM	ENSG00000120705.13	ENST00000360541.10	3682	11	32	1346	5	549	multi-exon	FALSE	canonical	3	577	junction_10	65.0679644679315	NA	NA	NA	FALSE	0	NA	NA	A	non_coding	NA	NA	NA	NA	NA	NA	NA	50	GCGAAGAAATTTAAAGAGGA	19	True	NA	NA	False	NA	NA	NA	138543204	138507440	Fake_Experiment_ID
G1799.1	chr5	-	2307	17	FSM	ENSG00000113013.16	ENST00000297185.9	4404	17	25	2072	25	-1	multi-exon	TRUE	canonical	3	2492	junction_5	132.44385602964	NA	NA	NA	FALSE	0	NA	NA	A	non_coding	NA	NA	NA	NA	NA	NA	NA	10	TGTCCCTAGCCTGTCATTTT	15	True	NA	NA	False	NA	NA	NA	138575376	138555827	Fake_Experiment_ID
G18.1	chr1	-	1573	9	FSM	ENSG00000097021.20	ENST00000377855.6	1614	9	42	-1	42	0	multi-exon	FALSE	canonical	3	52	junction_8	246.946065720837	NA	NA	NA	FALSE	0	NA	NA	A	non_coding	NA	NA	NA	NA	NA	NA	NA	5	CCCACGTGTCCTGGGTGGTC	16	True	NA	NA	False	NA	NA	NA	6385771	6264271	Fake_Experiment_ID
G180.1	chr1	-	1361	10	FSM	ENSG00000117395.13	ENST00000431635.6	1503	10	8	134	8	37	multi-exon	FALSE	canonical	3	16	junction_9	417.732798997188	NA	NA	NA	FALSE	0	NA	NA	A	non_coding	NA	NA	NA	NA	NA	NA	NA	35	CACATACCTTTGGTTAAATA	NA	False	NA	NA	False	NA	NA	NA	43172562	43164308	Fake_Experiment_ID
G1800.1	chr5	+	3412	18	FSM	ENSG00000044115.21	ENST00000302763.12	3754	18	20	322	0	-119	multi-exon	TRUE	canonical	3	1357	junction_4	139.115719424526	NA	NA	NA	FALSE	0	NA	NA	A	non_coding	NA	NA	NA	NA	NA	NA	NA	25	CAGTGTCTCGATGCCATAAT	10	True	NA	NA	False	NA	NA	NA	138753444	138934712	Fake_Experiment_ID
G1801.1	chr5	-	1624	10	FSM	ENSG00000120725.13	ENST00000394817.7	1889	10	0	265	0	6	multi-exon	FALSE	canonical	2	35	junction_3	7.96442708331441	NA	NA	NA	FALSE	0	NA	NA	A	non_coding	NA	NA	NA	NA	NA	NA	NA	0	TCCTCTTTCTGCTGTGTGTC	-2	True	NA	NA	False	NA	NA	NA	139198368	138946988	Fake_Experiment_ID
G1802.2	chr5	+	4001	15	NIC	ENSG00000015479.20	novel	5069	15	NA	NA	0	0	combination_of_known_junctions	FALSE	canonical	3	244	junction_12	721.424925733363	NA	NA	NA	FALSE	0	NA	NA	A	non_coding	NA	NA	NA	NA	NA	NA	NA	25	TGTTAATTGGTTATACATGT	1	True	NA	NA	False	NA	NA	NA	139293679	139330405	Fake_Experiment_ID
G1803.1	chr5	+	816	4	NNC	ENSG00000120727.13	novel	1456	4	NA	NA	0	110	at_least_one_novel_splicesite	FALSE	canonical	3	14	junction_3	1864.0941201798	NA	NA	NA	TRUE	0	NA	NA	A	non_coding	NA	NA	NA	NA	NA	NA	NA	10	TTTGGCCAGGCACGGTGGCT	2	True	NA	NA	False	NA	NA	NA	139341861	139365200	Fake_Experiment_ID
G1804.1	chr5	-	679	6	FSM	ENSG00000170469.11	ENST00000450845.7	680	6	1	0	0	0	multi-exon	FALSE	canonical	3	25	junction_1	15.447977213862	NA	NA	NA	FALSE	0	NA	NA	A	non_coding	NA	NA	NA	NA	NA	NA	NA	5	TCCCCAGCCTCTGCCTTCTC	-2	True	NA	NA	False	NA	NA	NA	139404088	139396766	Fake_Experiment_ID
G1805.1	chr5	-	1222	8	FSM	ENSG00000170464.10	ENST00000302060.10	5102	8	30	3850	6	2	multi-exon	FALSE	canonical	3	123	junction_1	14.0654447030258	NA	NA	NA	FALSE	0	NA	NA	A	non_coding	NA	NA	NA	NA	NA	NA	NA	25	CACTTTACTATTTGCTAACT	14	True	NA	NA	False	NA	NA	NA	139439495	139414052	Fake_Experiment_ID
G1807.1	chr5	+	2118	3	FSM	ENSG00000171604.12	ENST00000302517.8	2601	3	479	4	-97	-4	multi-exon	FALSE	canonical	3	541	junction_1	95	NA	NA	NA	FALSE	0	NA	NA	A	non_coding	NA	NA	NA	NA	NA	NA	NA	15	CGAAGCACCGCTGGCTTCTT	88	False	NA	NA	False	NA	NA	NA	139648827	139683878	Fake_Experiment_ID
G1808.1	chr5	-	1282	4	FSM	ENSG00000113068.10	ENST00000261813.9	1336	4	15	39	0	13	multi-exon	FALSE	canonical	3	573	junction_2	21.7919455049082	NA	NA	NA	FALSE	0	NA	NA	A	non_coding	NA	NA	NA	NA	NA	NA	NA	30	TCCCTAATTACTACATTTGA	10	True	NA	NA	False	NA	NA	NA	140303086	140245073	Fake_Experiment_ID
G1809.1	chr5	+	694	3	FSM	ENSG00000243056.2	ENST00000310331.3	693	3	0	-1	0	1	multi-exon	FALSE	canonical	3	55	junction_1	26.5	NA	NA	NA	FALSE	0	NA	NA	A	non_coding	NA	NA	NA	NA	NA	NA	NA	5	GCCTTGGCTCCAGTGTTCTC	4	True	NA	NA	False	NA	NA	NA	140547661	140549577	Fake_Experiment_ID
G181.1	chr1	+	1696	3	ISM	ENSG00000179178.11	ENST00000432792.6	1850	4	654	0	-267	0	3prime_fragment	FALSE	canonical	3	167	junction_1	25	NA	NA	NA	FALSE	0	NA	NA	A	non_coding	NA	NA	NA	NA	NA	NA	NA	25	TCTCAGGATCTCACCTCAGA	-17	True	NA	NA	False	NA	NA	NA	43270678	43274002	Fake_Experiment_ID
G1810.1	chr5	+	2662	3	FSM	ENSG00000176087.16	ENST00000323146.8	2666	3	0	4	0	-4	multi-exon	FALSE	canonical	3	474	junction_1	108	NA	NA	NA	FALSE	0	NA	NA	A	non_coding	NA	NA	NA	NA	NA	NA	NA	10	GCCATGATTGTCTTGTGTCT	2	True	NA	NA	False	NA	NA	NA	140564827	140569096	Fake_Experiment_ID
G1811.1	chr5	+	1867	12	FSM	ENSG00000113119.13	ENST00000394671.8	1865	12	0	-2	0	-2	multi-exon	FALSE	canonical	3	74	junction_8	16.4065094922414	NA	NA	NA	FALSE	0	NA	NA	A	non_coding	NA	NA	NA	NA	NA	NA	NA	10	TACTTTGCCTCAGTGGTTGC	-1	True	NA	NA	False	NA	NA	NA	140639450	140645406	Fake_Experiment_ID
G1812.1	chr5	+	2274	8	NIC	ENSG00000120314.19	novel	3852	7	NA	NA	0	0	combination_of_known_junctions	FALSE	canonical	3	36	junction_7	52.1285694710879	NA	NA	NA	FALSE	0	NA	NA	A	non_coding	NA	NA	NA	NA	NA	NA	NA	20	TGTTTGACTCTAAGATCTTG	-1	True	NA	NA	False	NA	NA	NA	140664903	140672345	Fake_Experiment_ID
G1813.1	chr5	-	1945	13	FSM	ENSG00000170445.16	ENST00000504156.7	1948	13	3	0	0	0	multi-exon	TRUE	canonical	3	397	junction_8	47.2519106021709	NA	NA	NA	FALSE	0	NA	NA	A	non_coding	NA	NA	NA	NA	NA	NA	NA	10	GTCTGCGTGTGTCAGTGATG	-14	True	NA	NA	False	NA	NA	NA	140691367	140673904	Fake_Experiment_ID
G1814.1	chr5	+	2373	14	FSM	ENSG00000112855.17	ENST00000645749.1	2292	14	-12	-69	0	-1	multi-exon	FALSE	canonical	3	58	junction_1	39.5743626292931	NA	NA	NA	FALSE	0	NA	NA	A	non_coding	NA	NA	NA	NA	NA	NA	NA	20	AGTAGTTTGGGTAATTTGTT	-7	True	NA	NA	False	NA	NA	NA	140691457	140699304	Fake_Experiment_ID
G1815.1	chr5	+	908	6	FSM	ENSG00000146007.11	ENST00000274712.8	1544	6	0	636	0	169	multi-exon	FALSE	canonical	3	209	junction_1	19.3638839079354	NA	NA	NA	FALSE	0	NA	NA	A	non_coding	NA	NA	NA	NA	NA	NA	NA	10	CTCCCCCTGCATCTTTATCT	-1	True	NA	NA	False	NA	NA	NA	140700446	140706050	Fake_Experiment_ID
G1816.1	chr5	+	2863	2	FSM	ENSG00000204967.12	ENST00000672575.1	2808	2	-13	-42	0	-5	multi-exon	FALSE	canonical	3	26	junction_1	0	NA	NA	NA	FALSE	0	NA	NA	A	non_coding	NA	NA	NA	NA	NA	NA	NA	30	TTCCAGGCAACGCTAAGACC	-7	True	NA	NA	False	NA	NA	NA	140807067	140817588	Fake_Experiment_ID
G1817.1	chr5	+	4962	5	NIC	ENSG00000251664.5	novel	5438	5	NA	NA	0	0	combination_of_known_splicesites	FALSE	canonical	3	35	junction_1	71.279379907516	NA	NA	NA	FALSE	0	NA	NA	A	non_coding	NA	NA	NA	NA	NA	NA	NA	30	GAAATGGTGGTCATTTCTAA	-3	True	NA	NA	False	NA	NA	NA	140875309	141012347	Fake_Experiment_ID
G1818.1	chr5	+	3463	4	FSM	ENSG00000276547.2	ENST00000617380.2	4755	4	-1	1293	-1	-1293	multi-exon	FALSE	canonical	3	13	junction_1	113.163598387467	NA	NA	NA	FALSE	0	NA	NA	A	non_coding	NA	NA	NA	NA	NA	NA	NA	10	ATGGTTTGGTGCCAGCCCCT	-17	True	NA	NA	False	NA	NA	NA	141397945	141511682	Fake_Experiment_ID
G1818.2	chr5	+	4777	4	FSM	ENSG00000253846.3	ENST00000398610.3	4802	4	25	0	25	0	multi-exon	FALSE	canonical	3	25	junction_1	107.694010975541	NA	NA	NA	FALSE	0	NA	NA	A	non_coding	NA	NA	NA	NA	NA	NA	NA	25	GCTGAACGTTTCTGTATAAG	-3	True	NA	NA	False	NA	NA	NA	141413011	141512975	Fake_Experiment_ID
G1818.3	chr5	+	3535	4	FSM	ENSG00000254122.3	ENST00000398594.4	4775	4	-53	1293	-21	-1293	multi-exon	FALSE	canonical	3	36	junction_1	102.698047152265	NA	NA	NA	FALSE	0	NA	NA	A	non_coding	NA	NA	NA	NA	NA	NA	NA	10	ATGGTTTGGTGCCAGCCCCT	1847	False	NA	NA	False	NA	NA	NA	141417623	141511682	Fake_Experiment_ID
G1818.4	chr5	+	3443	4	FSM	ENSG00000240184.7	ENST00000308177.5	4758	4	22	1293	8	155	multi-exon	FALSE	canonical	3	69	junction_1	87.8420299299955	NA	NA	NA	FALSE	0	NA	NA	A	non_coding	NA	NA	NA	NA	NA	NA	NA	10	ATGGTTTGGTGCCAGCCCCT	18	True	NA	NA	False	NA	NA	NA	141475987	141511682	Fake_Experiment_ID
G1818.5	chr5	+	4763	4	FSM	ENSG00000242419.6	ENST00000306593.2	4763	4	0	0	0	0	multi-exon	FALSE	canonical	3	18	junction_1	110.882320001382	NA	NA	NA	FALSE	0	NA	NA	A	non_coding	NA	NA	NA	NA	NA	NA	NA	25	GCTGAACGTTTCTGTATAAG	-11	True	NA	NA	False	NA	NA	NA	141485029	141512975	Fake_Experiment_ID
G1819.1	chr5	-	1931	15	FSM	ENSG00000171720.10	ENST00000305264.8	1933	15	2	0	2	0	multi-exon	FALSE	canonical	3	983	junction_12	78.1721347608035	NA	NA	NA	FALSE	0	NA	NA	A	non_coding	NA	NA	NA	NA	NA	NA	NA	15	CCTTTCGCCTTTCTAGGAAT	-1	True	NA	NA	False	NA	NA	NA	141636847	141620880	Fake_Experiment_ID
G182.1	chr1	-	1481	3	FSM	ENSG00000253313.6	ENST00000523677.6	1486	3	5	0	5	0	multi-exon	FALSE	canonical	3	65	junction_2	5.5	NA	NA	NA	FALSE	0	NA	NA	A	non_coding	NA	NA	NA	NA	NA	NA	NA	15	GCTGTCACTCATTTTTATTT	5	True	NA	NA	False	NA	NA	NA	43285576	43281876	Fake_Experiment_ID
G1820.1	chr5	-	2636	20	NIC	ENSG00000197948.11	novel	4319	20	NA	NA	-3	0	combination_of_known_junctions	FALSE	canonical	2	40	junction_12	21.6052471312204	NA	NA	NA	FALSE	0	NA	NA	A	non_coding	NA	NA	NA	NA	NA	NA	NA	10	GGGGGCCTACGGTGCTATTG	-17	True	NA	NA	False	NA	NA	NA	141651421	141640981	Fake_Experiment_ID
G1821.1	chr5	+	2302	13	NIC	ENSG00000081791.9	novel	2203	13	NA	NA	-16	9	combination_of_known_splicesites	FALSE	canonical	3	36	junction_12	52.4806842773817	NA	NA	NA	FALSE	0	NA	NA	A	non_coding	NA	NA	NA	NA	NA	NA	NA	15	CTCTTGCCCTTGAGTATTAT	4	True	NA	NA	False	NA	NA	NA	141923838	141940155	Fake_Experiment_ID
G1822.1	chr5	+	1743	8	FSM	ENSG00000013561.18	ENST00000347642.7	4213	8	219	2251	0	-1146	multi-exon	FALSE	canonical	3	16	junction_1	42.9099674449008	NA	NA	NA	FALSE	0	NA	NA	A	non_coding	NA	NA	NA	NA	NA	NA	NA	30	TAATGTGCCCAAAGCTCTGA	-8	True	NA	NA	False	NA	NA	NA	141969104	141988039	Fake_Experiment_ID
G1823.1	chr5	-	2319	8	FSM	ENSG00000113552.16	ENST00000500692.6	2319	8	0	0	0	0	multi-exon	TRUE	canonical	3	31	junction_7	263.299627568197	NA	NA	NA	FALSE	0	NA	NA	A	non_coding	NA	NA	NA	NA	NA	NA	NA	25	TAACATGTCATTTGTGGATT	-3	True	NA	NA	False	NA	NA	NA	142013030	142000673	Fake_Experiment_ID
G1824.1	chr5	-	4892	2	FSM	ENSG00000187678.10	ENST00000434127.3	4904	2	0	12	0	0	multi-exon	FALSE	canonical	3	208	junction_1	0	NA	NA	NA	FALSE	0	NA	NA	A	non_coding	NA	NA	NA	NA	NA	NA	NA	10	CACGGGACTGCCGTTTCTGG	0	True	NA	NA	False	NA	NA	NA	142325021	142310441	Fake_Experiment_ID
G1825.1	chr5	+	2972	23	FSM	ENSG00000145819.18	ENST00000645722.2	9226	23	353	5901	353	-88	multi-exon	FALSE	canonical	3	33	junction_21	12.2723905677718	NA	NA	NA	FALSE	0	NA	NA	A	non_coding	NA	NA	NA	NA	NA	NA	NA	20	GGCTAGGAACCTCTCTGCCA	199	False	NA	NA	False	NA	NA	NA	142770729	143223106	Fake_Experiment_ID
G1826.1	chr5	-	2013	6	FSM	ENSG00000145817.17	ENST00000274496.10	3144	6	20	1111	1	0	multi-exon	FALSE	canonical	3	244	junction_1	24.078205913232	NA	NA	NA	FALSE	0	NA	NA	A	non_coding	NA	NA	NA	NA	NA	NA	NA	25	TTTTAACTGTGTTATTGAAT	-6	True	NA	NA	False	NA	NA	NA	144170639	144159272	Fake_Experiment_ID
G1827.1	chr5	-	847	7	FSM	ENSG00000186314.12	ENST00000683046.1	4817	7	69	3901	12	11	multi-exon	FALSE	canonical	2	53	junction_6	6.54259547546351	NA	NA	NA	FALSE	0	NA	NA	A	non_coding	NA	NA	NA	NA	NA	NA	NA	15	GATATGTGTGCCCTTCCTCA	80	False	NA	NA	False	NA	NA	NA	145835273	145760244	Fake_Experiment_ID
G1828.1	chr5	-	3879	32	FSM	ENSG00000133706.19	ENST00000394434.7	4760	32	4	877	-1	0	multi-exon	FALSE	canonical	3	1170	junction_19	172.424360952099	NA	NA	NA	FALSE	0	NA	NA	A	non_coding	NA	NA	NA	NA	NA	NA	NA	30	TTTGGGTGTCCAAGAGAAAT	-16	True	NA	NA	False	NA	NA	NA	146182646	146113910	Fake_Experiment_ID
G183.1	chr1	+	1671	11	NNC	ENSG00000117399.14	novel	1649	11	NA	NA	1	-3	at_least_one_novel_splicesite	TRUE	canonical	3	51	junction_1	679.607394015103	NA	NA	NA	FALSE	0	NA	NA	A	non_coding	NA	NA	NA	NA	NA	NA	NA	30	AAATCTGTTTCAGCTAATGC	3	True	NA	NA	False	NA	NA	NA	43358981	43363200	Fake_Experiment_ID
G1830.1	chr5	-	3363	21	FSM	ENSG00000176049.16	ENST00000265272.9	6001	21	58	2580	11	216	multi-exon	FALSE	canonical	3	45	junction_15	11.9251834367443	NA	NA	NA	FALSE	0	NA	NA	A	non_coding	NA	NA	NA	NA	NA	NA	NA	15	GTCTGGTTTCTTACTACAGG	17	True	NA	NA	False	NA	NA	NA	147782717	147591145	Fake_Experiment_ID
G1831.1	chr5	+	4364	22	FSM	ENSG00000145868.17	ENST00000340253.10	4401	22	38	-1	-6	1	multi-exon	FALSE	canonical	3	58	junction_14	15.184279972282	NA	NA	NA	FALSE	0	NA	NA	A	non_coding	NA	NA	NA	NA	NA	NA	NA	15	CTCTTGCCTTGGACCTGAAT	-4	True	NA	NA	False	NA	NA	NA	148383995	148442837	Fake_Experiment_ID
G1832.1	chr5	+	4000	4	FSM	ENSG00000164284.15	ENST00000329271.8	4020	4	20	0	17	0	multi-exon	FALSE	canonical	3	227	junction_3	6.34209919681348	NA	NA	NA	FALSE	0	NA	NA	A	non_coding	NA	NA	NA	NA	NA	NA	NA	10	GCTCTGGTGTTTAGAGTCTT	9	True	NA	NA	False	NA	NA	NA	149345518	149354583	Fake_Experiment_ID
G1833.1	chr5	+	2964	3	FSM	ENSG00000155850.8	ENST00000286298.5	8054	3	35	5055	8	4623	multi-exon	FALSE	canonical	3	15	junction_2	2	NA	NA	NA	FALSE	0	NA	NA	A	non_coding	NA	NA	NA	NA	NA	NA	NA	30	GTAGTTTTTAGTAGGAAAGT	7	True	NA	NA	False	NA	NA	NA	149960792	149982345	Fake_Experiment_ID
G1834.1	chr5	-	1881	2	FSM	ENSG00000164296.7	ENST00000296736.4	3493	2	0	1612	0	-2	multi-exon	FALSE	canonical	3	22	junction_1	0	NA	NA	NA	FALSE	0	NA	NA	A	non_coding	NA	NA	NA	NA	NA	NA	NA	25	TAGGTTGTTGAGCCAATTTA	-8	True	NA	NA	False	NA	NA	NA	150000654	149994729	Fake_Experiment_ID
G1835.1	chr5	-	1501	9	FSM	ENSG00000019582.16	ENST00000009530.12	3092	9	-7	1598	-7	-2	multi-exon	FALSE	canonical	3	24	junction_2	132.981906664027	NA	NA	NA	FALSE	0	NA	NA	A	non_coding	NA	NA	NA	NA	NA	NA	NA	5	CACTCTGGCTCCTGGCTCTT	-5	True	NA	NA	False	NA	NA	NA	150412758	150401638	Fake_Experiment_ID
G1836.1	chr5	-	870	6	NNC	ENSG00000164587.13	novel	712	5	NA	NA	0	0	at_least_one_novel_splicesite	FALSE	canonical	3	23	junction_2	14793.6189487225	NA	NA	NA	TRUE	0	NA	NA	A	non_coding	NA	NA	NA	NA	NA	NA	NA	15	CTGTTTCAACTCCAGCCTTC	-5	True	NA	NA	False	NA	NA	NA	150449691	150444237	Fake_Experiment_ID
G1837.1	chr5	-	2305	11	FSM	ENSG00000086589.12	ENST00000199814.9	2299	11	-8	2	7	0	multi-exon	FALSE	canonical	2	197	junction_5	38.6569528028271	NA	NA	NA	FALSE	0	NA	NA	A	non_coding	NA	NA	NA	NA	NA	NA	NA	20	CACATGTTGTCATGGGTTTA	-29	True	NA	NA	False	NA	NA	NA	150701070	150690793	Fake_Experiment_ID
G1838.1	chr5	-	3803	13	FSM	ENSG00000132912.13	ENST00000447998.7	4116	13	6	307	6	1	multi-exon	FALSE	canonical	3	118	junction_4	11.438239957849	NA	NA	NA	FALSE	0	NA	NA	A	non_coding	NA	NA	NA	NA	NA	NA	NA	0	GCGTGTCTTTTGTTTGCTCT	-3	True	NA	NA	False	NA	NA	NA	150759011	150708746	Fake_Experiment_ID
G1839.1	chr5	-	2870	18	FSM	ENSG00000145901.16	ENST00000521591.6	2870	18	0	0	0	0	multi-exon	TRUE	canonical	3	115	junction_2	18.3085813827597	NA	NA	NA	FALSE	0	NA	NA	A	non_coding	NA	NA	NA	NA	NA	NA	NA	20	CATTCTGACTCATGTTCATT	-6	True	NA	NA	False	NA	NA	NA	151081034	151029944	Fake_Experiment_ID
G184.1	chr1	-	1451	8	FSM	ENSG00000066322.15	ENST00000470769.5	1215	8	242	-478	-16	1	multi-exon	FALSE	canonical	3	17	junction_7	62.4179461373089	NA	NA	NA	FALSE	0	NA	NA	A	non_coding	NA	NA	NA	NA	NA	NA	NA	15	GGCTGTGTGTATACGTATGT	0	True	NA	NA	False	NA	NA	NA	43366345	43363396	Fake_Experiment_ID
G1840.1	chr5	-	2507	26	FSM	ENSG00000197043.14	ENST00000354546.10	2889	26	-17	399	-11	4	multi-exon	FALSE	canonical	3	188	junction_5	26.1908075476874	NA	NA	NA	FALSE	0	NA	NA	A	non_coding	NA	NA	NA	NA	NA	NA	NA	15	TGAGTAGTGTCTGTACTTTG	-29	True	NA	NA	False	NA	NA	NA	151157796	151101104	Fake_Experiment_ID
G1841.1	chr5	+	2401	4	FSM	ENSG00000196743.9	ENST00000357164.4	3603	4	0	1202	0	-1202	multi-exon	FALSE	canonical	3	125	junction_2	3.29983164553722	NA	NA	NA	FALSE	0	NA	NA	A	non_coding	NA	NA	NA	NA	NA	NA	NA	10	GGACAGTTTCCCCTTGCCTT	0	True	NA	NA	False	NA	NA	NA	151253184	151269238	Fake_Experiment_ID
G1842.1	chr5	+	2109	11	FSM	ENSG00000123643.13	ENST00000243389.8	5772	11	7	3656	-4	33	multi-exon	FALSE	canonical	3	42	junction_10	10.0304536288246	NA	NA	NA	FALSE	0	NA	NA	A	non_coding	NA	NA	NA	NA	NA	NA	NA	15	TGTATCTCAGTATTCTTCCT	1	True	NA	NA	False	NA	NA	NA	151447609	151488723	Fake_Experiment_ID
G1843.1	chr5	-	2098	10	FSM	ENSG00000113140.11	ENST00000231061.9	3451	10	9	1344	9	48	multi-exon	FALSE	canonical	3	1073	junction_3	68.2055716199197	NA	NA	NA	FALSE	0	NA	NA	A	non_coding	NA	NA	NA	NA	NA	NA	NA	5	CTGCCTTCCTGGGTGATTTG	54	False	NA	NA	False	NA	NA	NA	151686906	151662439	Fake_Experiment_ID
G1844.1	chr5	+	2294	13	NIC	ENSG00000145907.16	novel	10011	13	NA	NA	0	-60	combination_of_known_junctions	FALSE	canonical	3	84	junction_12	784.061164528777	NA	NA	NA	FALSE	0	NA	NA	A	non_coding	NA	NA	NA	NA	NA	NA	NA	10	TATTTTGTTATGGTTCTCTT	-2	True	NA	NA	False	NA	NA	NA	151771951	151805259	Fake_Experiment_ID
G1845.1	chr5	-	2944	15	NIC	ENSG00000055147.19	novel	2121	15	NA	NA	-5	-62	combination_of_known_junctions	TRUE	canonical	3	15	junction_13	26.2718325145672	NA	NA	NA	FALSE	0	NA	NA	A	non_coding	NA	NA	NA	NA	NA	NA	NA	15	TTTGATCCTTTCATTTACTT	-20	True	NA	NA	False	NA	NA	NA	154038915	153991764	Fake_Experiment_ID
G1846.1	chr5	+	4937	3	FSM	ENSG00000037749.13	ENST00000522782.6	5037	3	22	78	-4	-27	multi-exon	FALSE	canonical	3	75	junction_1	8	NA	NA	NA	FALSE	0	NA	NA	A	non_coding	NA	NA	NA	NA	NA	NA	NA	20	TTTTGTCTCTTTTTTAAAGA	9	True	NA	NA	False	NA	NA	NA	154038988	154057372	Fake_Experiment_ID
G1847.1	chr5	-	3023	9	FSM	ENSG00000170271.11	ENST00000326080.10	2947	9	-76	0	-66	0	multi-exon	FALSE	canonical	2	15	junction_4	2.91547594742265	NA	NA	NA	FALSE	0	NA	NA	A	non_coding	NA	NA	NA	NA	NA	NA	NA	20	TTCCAGTGGATAATTTTTTT	-1	True	NA	NA	False	NA	NA	NA	154850679	154818491	Fake_Experiment_ID
G1848.1	chr5	+	2494	7	FSM	ENSG00000155508.14	ENST00000403027.6	2604	7	110	0	0	0	multi-exon	FALSE	canonical	3	67	junction_1	126.799929898333	NA	NA	NA	FALSE	0	NA	NA	A	non_coding	NA	NA	NA	NA	NA	NA	NA	20	TTAAGGTTTGGTCTTTCATA	-22	True	NA	NA	False	NA	NA	NA	154858626	154876792	Fake_Experiment_ID
G1849.1	chr5	-	5327	28	FSM	ENSG00000082516.9	ENST00000285873.8	5404	28	12	65	12	-65	multi-exon	FALSE	canonical	3	131	junction_24	28.3677109284414	NA	NA	NA	FALSE	0	NA	NA	A	non_coding	NA	NA	NA	NA	NA	NA	NA	20	CTTTCTTGGATCATAGGATC	4	True	NA	NA	False	NA	NA	NA	154938199	154887475	Fake_Experiment_ID
G185.1	chr1	+	3712	22	FSM	ENSG00000066135.13	ENST00000372396.4	4486	22	9	765	9	-765	multi-exon	FALSE	canonical	3	158	junction_1	35.4877258331279	NA	NA	NA	FALSE	0	NA	NA	A	non_coding	NA	NA	NA	NA	NA	NA	NA	20	TACTTTTGTATTTATATGTG	-3	True	NA	NA	False	NA	NA	NA	43650157	43704753	Fake_Experiment_ID
G1850.1	chr5	+	713	7	FSM	ENSG00000082515.18	ENST00000523037.6	3173	7	20	2440	0	0	multi-exon	FALSE	canonical	3	1738	junction_1	114.743796733806	NA	NA	NA	FALSE	0	NA	NA	A	non_coding	NA	NA	NA	NA	NA	NA	NA	15	TGCTTTTTATGATTTCTCAT	4	True	NA	NA	False	NA	NA	NA	154941092	154966971	Fake_Experiment_ID
G1851.1	chr5	-	1473	2	FSM	ENSG00000155868.8	ENST00000420343.1	1382	2	-89	-2	1	2	multi-exon	FALSE	canonical	3	22	junction_1	0	NA	NA	NA	FALSE	0	NA	NA	A	non_coding	NA	NA	NA	NA	NA	NA	NA	30	TAATAGCAAAGTTTTCGTCT	-4	True	NA	NA	False	NA	NA	NA	157142864	157138439	Fake_Experiment_ID
G1852.1	chr5	+	1198	6	FSM	ENSG00000113272.14	ENST00000231198.12	2885	6	5	1682	5	69	multi-exon	FALSE	canonical	3	111	junction_4	7.93473376995095	NA	NA	NA	FALSE	0	NA	NA	A	non_coding	NA	NA	NA	NA	NA	NA	NA	30	CTTGGAGAATGAATCATTTT	2	True	NA	NA	False	NA	NA	NA	157731424	157739767	Fake_Experiment_ID
G1853.1	chr5	-	3461	12	FSM	ENSG00000113282.14	ENST00000523908.5	2346	12	3	-1118	3	0	multi-exon	FALSE	canonical	3	404	junction_2	132.536101428321	NA	NA	NA	FALSE	0	NA	NA	A	non_coding	NA	NA	NA	NA	NA	NA	NA	10	TGTTGAACTGCTTTTTCTTT	-2	True	NA	NA	False	NA	NA	NA	157859140	157786286	Fake_Experiment_ID
G1854.1	chr5	+	2179	11	FSM	ENSG00000164332.8	ENST00000296786.8	2179	11	0	0	0	0	multi-exon	FALSE	canonical	3	205	junction_10	19.8567368920475	NA	NA	NA	FALSE	0	NA	NA	A	non_coding	NA	NA	NA	NA	NA	NA	NA	20	CATTCGTTATCTGTTCTATA	-15	True	NA	NA	False	NA	NA	NA	159263289	159286036	Fake_Experiment_ID
G1855.1	chr5	+	1433	8	FSM	ENSG00000113312.12	ENST00000231238.10	1441	8	0	8	0	-2	multi-exon	FALSE	canonical	3	643	junction_1	48.4405800534879	NA	NA	NA	FALSE	0	NA	NA	A	non_coding	NA	NA	NA	NA	NA	NA	NA	10	TGTGCTTAGGTCTGGGTTAG	-7	True	NA	NA	False	NA	NA	NA	160009138	160065535	Fake_Experiment_ID
G1856.1	chr5	+	544	5	ISM	ENSG00000170231.16	ENST00000393980.8	756	7	26367	17	7	2	3prime_fragment	FALSE	canonical	3	50	junction_1	11.0538454847171	NA	NA	NA	FALSE	0	NA	NA	A	non_coding	NA	NA	NA	NA	NA	NA	NA	15	CGCTGCTCGCTCCAGAACCT	-5	True	NA	NA	False	NA	NA	NA	160213733	160238718	Fake_Experiment_ID
G1857.1	chr5	-	3072	6	FSM	ENSG00000135083.16	ENST00000257536.13	5709	6	61	2576	-27	-2	multi-exon	FALSE	canonical	3	138	junction_3	24.5324275195098	NA	NA	NA	FALSE	0	NA	NA	A	non_coding	NA	NA	NA	NA	NA	NA	NA	10	TCTCTCACCTCTTGTCCTAG	-1	True	NA	NA	False	NA	NA	NA	160312503	160251658	Fake_Experiment_ID
G1858.1	chr5	-	2419	2	FSM	ENSG00000221886.4	ENST00000408953.4	2808	2	9	380	-9	0	multi-exon	FALSE	canonical	3	75	junction_1	0	NA	NA	NA	FALSE	0	NA	NA	A	non_coding	NA	NA	NA	NA	NA	NA	NA	25	TTAAGTACTACTGCCTAGTT	-1	True	NA	NA	False	NA	NA	NA	160400045	160393527	Fake_Experiment_ID
G1859.1	chr5	-	2382	16	NIC	ENSG00000164609.10	novel	3480	16	NA	NA	15	2	intron_retention	FALSE	canonical	3	13	junction_15	51.8122250696365	NA	NA	NA	FALSE	0	NA	NA	A	non_coding	NA	NA	NA	NA	NA	NA	NA	20	CAGTAAGTTCACTCCTTTCC	7	True	NA	NA	False	NA	NA	NA	160419066	160403150	Fake_Experiment_ID
G186.1	chr1	+	2481	6	FSM	ENSG00000132768.14	ENST00000255108.8	2466	6	-13	-2	-3	2	multi-exon	FALSE	canonical	3	335	junction_5	29.0558083694121	NA	NA	NA	FALSE	0	NA	NA	A	non_coding	NA	NA	NA	NA	NA	NA	NA	10	TTTGTGTTTCTTTTTAATTC	-3	True	NA	NA	False	NA	NA	NA	43969996	43973371	Fake_Experiment_ID
G1860.2	chr5	+	1021	5	NIC	ENSG00000164611.13	novel	715	6	NA	NA	0	1	intron_retention	FALSE	canonical	3	3756	junction_1	352.299144903873	NA	NA	NA	FALSE	0	NA	NA	A	non_coding	NA	NA	NA	NA	NA	NA	NA	10	TCTTCCTAGTATTGTGGTTG	-5	True	NA	NA	False	NA	NA	NA	160421854	160428740	Fake_Experiment_ID
G1861.1	chr5	-	925	4	FSM	ENSG00000170584.11	ENST00000302764.9	7967	4	-8	7050	-8	347	multi-exon	FALSE	canonical	3	1188	junction_3	55.8091987638836	NA	NA	NA	FALSE	0	NA	NA	A	non_coding	NA	NA	NA	NA	NA	NA	NA	15	TTGTGTACCCCTTTGTCTAA	2	True	NA	NA	False	NA	NA	NA	163460110	163453575	Fake_Experiment_ID
G1862.3	chr5	+	1861	7	FSM	ENSG00000038274.17	ENST00000321757.11	2064	7	0	203	0	2	multi-exon	FALSE	canonical	3	344	junction_1	138.449348941128	NA	NA	NA	FALSE	0	NA	NA	A	non_coding	NA	NA	NA	NA	NA	NA	NA	10	TGCTTAGTTTTCTTGTATTT	8	True	NA	NA	False	NA	NA	NA	163505618	163519151	Fake_Experiment_ID
G1863.1	chr5	+	2121	15	FSM	ENSG00000113643.9	ENST00000231572.8	2122	15	0	1	0	-1	multi-exon	FALSE	canonical	3	730	junction_4	74.0930537381535	NA	NA	NA	FALSE	0	NA	NA	A	non_coding	NA	NA	NA	NA	NA	NA	NA	30	GCAAAATGTGGTTCTTTAAC	0	True	NA	NA	False	NA	NA	NA	168486470	168519300	Fake_Experiment_ID
G1864.1	chr5	-	1797	7	FSM	ENSG00000120137.7	ENST00000239231.7	10274	7	22	8455	4	661	multi-exon	FALSE	canonical	3	199	junction_6	20.8539897594894	NA	NA	NA	FALSE	0	NA	NA	A	non_coding	NA	NA	NA	NA	NA	NA	NA	20	TCCTGGGAAATGCACGTTTG	11	True	NA	NA	False	NA	NA	NA	168579346	168556949	Fake_Experiment_ID
G1865.1	chr5	+	2511	12	FSM	ENSG00000040275.17	ENST00000265295.9	2529	12	15	3	0	-3	multi-exon	FALSE	canonical	3	352	junction_6	38.1486869243174	NA	NA	NA	FALSE	0	NA	NA	A	non_coding	NA	NA	NA	NA	NA	NA	NA	30	AAATTTCTTACTCTCTATAG	24	True	NA	NA	False	NA	NA	NA	169583787	169604775	Fake_Experiment_ID
G1866.1	chr5	+	472	4	FSM	ENSG00000234511.10	ENST00000593851.5	471	4	-1	0	0	0	multi-exon	FALSE	canonical	3	16	junction_1	2.05480466765633	NA	NA	NA	FALSE	0	NA	NA	A	non_coding	NA	NA	NA	NA	NA	NA	NA	15	GTTCATGTTCTTGAAGGCTG	13	True	NA	NA	False	NA	NA	NA	170232983	170246231	Fake_Experiment_ID
G1867.1	chr5	+	1351	12	FSM	ENSG00000181163.14	ENST00000677357.1	1346	12	10	-15	1	2	multi-exon	FALSE	canonical	3	36	junction_9	8161.6006542632	NA	NA	NA	FALSE	0	NA	NA	C	non_coding	NA	NA	NA	NA	NA	NA	NA	25	TATTTAACTGCTTTATACTT	1	True	NA	NA	False	NA	NA	NA	171387852	171410902	Fake_Experiment_ID
G1867.2	chr5	+	1264	11	NIC	ENSG00000181163.14	novel	1346	12	NA	NA	1	2	combination_of_known_junctions	FALSE	canonical	3	36	junction_8	9459.7021433024	NA	NA	NA	FALSE	0	NA	NA	C	non_coding	NA	NA	NA	NA	NA	NA	NA	25	TATTTAACTGCTTTATACTT	1	True	NA	NA	False	NA	NA	NA	171387852	171410902	Fake_Experiment_ID
G1868.1	chr5	-	4356	19	FSM	ENSG00000072786.13	ENST00000176763.10	5892	19	-4	1540	-4	-508	multi-exon	FALSE	canonical	2	74	junction_9	10.3064165558269	NA	NA	NA	FALSE	0	NA	NA	A	non_coding	NA	NA	NA	NA	NA	NA	NA	25	TATGCGGGTTTACTTACAAG	-5	True	NA	NA	False	NA	NA	NA	172188228	172043618	Fake_Experiment_ID
G1869.1	chr5	-	2927	3	FSM	ENSG00000168246.6	ENST00000393792.3	2988	3	68	-7	68	7	multi-exon	FALSE	canonical	3	377	junction_2	13	NA	NA	NA	FALSE	0	NA	NA	A	non_coding	NA	NA	NA	NA	NA	NA	NA	10	GTCTTTGCCTTTATTATTGG	410	False	NA	NA	False	NA	NA	NA	172283696	172209638	Fake_Experiment_ID
G187.1	chr1	+	982	8	FSM	ENSG00000117410.14	ENST00000472174.7	987	8	0	5	0	1	multi-exon	FALSE	canonical	3	1493	junction_7	78.3776832044032	NA	NA	NA	FALSE	0	NA	NA	A	non_coding	NA	NA	NA	NA	NA	NA	NA	10	GGTCAGTGCAGCTTCTGTTG	21	True	NA	NA	False	NA	NA	NA	43974959	43978290	Fake_Experiment_ID
G1870.1	chr5	+	2788	10	FSM	ENSG00000113719.16	ENST00000393784.8	2903	10	115	0	-19	0	multi-exon	FALSE	canonical	3	130	junction_8	23.4636572144358	NA	NA	NA	FALSE	0	NA	NA	A	non_coding	NA	NA	NA	NA	NA	NA	NA	15	TATTATGGTGTGATTCTTTC	-8	True	NA	NA	False	NA	NA	NA	172834365	172952683	Fake_Experiment_ID
G1871.1	chr5	+	776	4	FSM	ENSG00000037241.7	ENST00000521476.5	742	4	16	-50	16	0	multi-exon	FALSE	canonical	3	22	junction_1	446.202744152127	NA	NA	NA	FALSE	0	NA	NA	A	non_coding	NA	NA	NA	NA	NA	NA	NA	5	TTCCCCTTTGCCAGTCTTTT	-5	True	NA	NA	False	NA	NA	NA	172958908	172969771	Fake_Experiment_ID
G1872.1	chr5	+	1270	7	FSM	ENSG00000113734.18	ENST00000231668.13	1339	7	95	-26	0	-21	multi-exon	FALSE	canonical	3	21	junction_2	85.7470440047676	NA	NA	NA	FALSE	0	NA	NA	C	non_coding	NA	NA	NA	NA	NA	NA	NA	25	TGTATTTGATTTTGTAAGAT	6	True	NA	NA	False	NA	NA	NA	173144536	173164366	Fake_Experiment_ID
G1872.2	chr5	+	1141	6	FSM	ENSG00000113734.18	ENST00000351486.10	1168	6	6	21	0	-21	multi-exon	FALSE	canonical	3	190	junction_4	9.52890339965728	NA	NA	NA	FALSE	0	NA	NA	C	non_coding	NA	NA	NA	NA	NA	NA	NA	25	TGTATTTGATTTTGTAAGAT	6	True	NA	NA	False	NA	NA	NA	173144536	173164366	Fake_Experiment_ID
G1873.1	chr5	-	1916	4	FSM	ENSG00000113739.11	ENST00000265087.9	4254	4	-4	2342	-4	1113	multi-exon	FALSE	canonical	3	268	junction_2	15.4128373622625	NA	NA	NA	FALSE	0	NA	NA	A	non_coding	NA	NA	NA	NA	NA	NA	NA	35	GCAACTGGGTCATTAAAACC	-3	True	NA	NA	False	NA	NA	NA	173328418	173317064	Fake_Experiment_ID
G1874.1	chr5	+	2955	11	NIC	ENSG00000164466.13	novel	4066	11	NA	NA	3	-1130	combination_of_known_junctions	FALSE	canonical	3	65	junction_1	191.50655341267	NA	NA	NA	FALSE	0	NA	NA	A	non_coding	NA	NA	NA	NA	NA	NA	NA	0	CTTGTGTCTGTGTTTCTCTT	3	True	NA	NA	False	NA	NA	NA	175478568	175528612	Fake_Experiment_ID
G1875.1	chr5	+	4645	3	NIC	ENSG00000113749.7	novel	2561	3	NA	NA	58	-2	combination_of_known_junctions	FALSE	canonical	3	35	junction_2	21.5	NA	NA	NA	FALSE	0	NA	NA	A	non_coding	NA	NA	NA	NA	NA	NA	NA	15	GATGCTGCCTCACGGTTTTA	18	True	NA	NA	False	NA	NA	NA	175658087	175710754	Fake_Experiment_ID
G1876.1	chr5	-	1247	6	NIC	ENSG00000051596.10	novel	1796	5	NA	NA	31	26	combination_of_known_junctions	FALSE	canonical	3	89	junction_1	423.141867462911	NA	NA	NA	FALSE	0	NA	NA	A	non_coding	NA	NA	NA	NA	NA	NA	NA	15	TACAGTGTCATTTTCCTTTT	-2	True	NA	NA	False	NA	NA	NA	175968237	175917846	Fake_Experiment_ID
G1877.1	chr5	-	2805	9	NIC	ENSG00000122203.15	novel	2786	9	NA	NA	0	0	combination_of_known_junctions	FALSE	canonical	3	20	junction_6	179.473361533126	NA	NA	NA	FALSE	0	NA	NA	A	non_coding	NA	NA	NA	NA	NA	NA	NA	5	TGTGGCTATTTTTTTGTCCT	16	True	NA	NA	False	NA	NA	NA	176361764	176346061	Fake_Experiment_ID
G1878.1	chr5	-	881	5	FSM	ENSG00000048162.21	ENST00000614830.5	881	5	0	0	0	0	multi-exon	FALSE	canonical	3	1017	junction_1	68.6676779860802	NA	NA	NA	FALSE	0	NA	NA	A	non_coding	NA	NA	NA	NA	NA	NA	NA	15	CTTCTCTGATGATTTTGTAT	-9	True	NA	NA	False	NA	NA	NA	176388598	176383945	Fake_Experiment_ID
G1879.1	chr5	+	654	2	FSM	ENSG00000146066.3	ENST00000274787.3	654	2	0	0	0	0	multi-exon	FALSE	canonical	3	1210	junction_1	0	NA	NA	NA	FALSE	0	NA	NA	A	non_coding	NA	NA	NA	NA	NA	NA	NA	20	TTCAGTATCATCCCCATGGT	1	True	NA	NA	False	NA	NA	NA	176388750	176389761	Fake_Experiment_ID
G188.1	chr1	+	1422	8	NNC	ENSG00000159214.13	novel	1472	9	NA	NA	1	0	intron_retention	TRUE	canonical	2	16	junction_2	36.445094292088	NA	NA	NA	FALSE	0	NA	NA	A	non_coding	NA	NA	NA	NA	NA	NA	NA	20	TCCTAGTGGTGCACAATGGG	-20	True	NA	NA	False	NA	NA	NA	43991784	43996528	Fake_Experiment_ID
G1880.1	chr5	-	965	5	FSM	ENSG00000175416.16	ENST00000345807.7	1085	5	120	0	119	0	multi-exon	FALSE	canonical	3	156	junction_1	14.5344418537486	NA	NA	NA	FALSE	0	NA	NA	A	non_coding	NA	NA	NA	NA	NA	NA	NA	20	CTCTTTTTACACTTATTTAT	157	False	NA	NA	False	NA	NA	NA	176416419	176392500	Fake_Experiment_ID
G1881.1	chr5	+	2983	8	ISM	ENSG00000048140.18	ENST00000515708.5	2361	9	-26	-3	-19	2	intron_retention	FALSE	canonical	3	272	junction_3	16.9681574529157	NA	NA	NA	FALSE	0	NA	NA	A	non_coding	NA	NA	NA	NA	NA	NA	NA	15	CATGTGTCTTGCATTTTCAC	55	False	NA	NA	False	NA	NA	NA	176647541	176659056	Fake_Experiment_ID
G1882.1	chr5	-	1249	9	FSM	ENSG00000169228.14	ENST00000393611.6	1236	9	-13	0	0	0	multi-exon	FALSE	canonical	3	44	junction_8	54.043819026786	NA	NA	NA	FALSE	0	NA	NA	A	non_coding	NA	NA	NA	NA	NA	NA	NA	5	CCCAGCCCCTTTCCCTGCTG	-17	True	NA	NA	False	NA	NA	NA	177303719	177301450	Fake_Experiment_ID
G1883.1	chr5	-	1262	7	NNC	ENSG00000213347.10	novel	861	7	NA	NA	-14	-2	at_least_one_novel_splicesite	FALSE	canonical	2	13	junction_6	34.8759707152838	NA	NA	NA	TRUE	0	NA	NA	A	non_coding	NA	NA	NA	NA	NA	NA	NA	10	CTTCCCGTCCATAGTCTTGC	NA	False	NA	NA	False	NA	NA	NA	177312323	177307209	Fake_Experiment_ID
G1884.2	chr5	-	1217	8	FSM	ENSG00000169223.15	ENST00000303127.12	1611	8	7	387	-2	0	multi-exon	FALSE	canonical	3	2355	junction_4	152.198983611077	NA	NA	NA	FALSE	0	NA	NA	A	non_coding	NA	NA	NA	NA	NA	NA	NA	15	TACATTTTGCTTCTTGCCCA	1	True	NA	NA	False	NA	NA	NA	177351661	177331953	Fake_Experiment_ID
G1885.1	chr5	-	2556	14	FSM	ENSG00000113758.13	ENST00000309007.9	2995	14	115	324	-2	2	multi-exon	FALSE	canonical	3	917	junction_6	101.70091898836	NA	NA	NA	FALSE	0	NA	NA	A	non_coding	NA	NA	NA	NA	NA	NA	NA	5	CCTGGGACCCCCTCCCCGCC	9	True	NA	NA	False	NA	NA	NA	177473626	177456931	Fake_Experiment_ID
G1886.1	chr5	-	1715	13	FSM	ENSG00000196923.14	ENST00000355841.7	1712	13	-3	0	-1	0	multi-exon	FALSE	canonical	3	211	junction_6	93.4004223164376	NA	NA	NA	FALSE	0	NA	NA	A	non_coding	NA	NA	NA	NA	NA	NA	NA	0	TCTTGTGTGCCCTTCCCCTG	-5	True	NA	NA	False	NA	NA	NA	177497607	177483393	Fake_Experiment_ID
G1887.1	chr5	-	2119	17	FSM	ENSG00000183258.12	ENST00000330503.12	2099	17	-20	0	-20	0	multi-exon	FALSE	canonical	3	281	junction_16	43.0448530604996	NA	NA	NA	FALSE	0	NA	NA	A	non_coding	NA	NA	NA	NA	NA	NA	NA	0	GCCCTGGCCCTGCCTCTGTG	31	False	NA	NA	False	NA	NA	NA	177516981	177511576	Fake_Experiment_ID
G1888.1	chr5	+	1428	5	FSM	ENSG00000184840.12	ENST00000332598.7	2546	5	0	1118	0	547	multi-exon	FALSE	canonical	3	1489	junction_4	118.501845977183	NA	NA	NA	FALSE	0	NA	NA	A	non_coding	NA	NA	NA	NA	NA	NA	NA	30	CAAGTGACTCAGTCATCAGT	2	True	NA	NA	False	NA	NA	NA	177592202	177596124	Fake_Experiment_ID
G1889.1	chr5	+	1676	6	FSM	ENSG00000027847.14	ENST00000029410.10	1698	6	19	3	-11	-1	multi-exon	FALSE	canonical	3	149	junction_4	16.811900546934	NA	NA	NA	FALSE	0	NA	NA	A	non_coding	NA	NA	NA	NA	NA	NA	NA	40	GTATGGCAGGCCAGACAAAA	-7	True	NA	NA	False	NA	NA	NA	177600150	177610327	Fake_Experiment_ID
G189.1	chr1	-	1424	9	FSM	ENSG00000117419.16	ENST00000372257.7	1733	9	285	24	89	-24	multi-exon	FALSE	canonical	3	319	junction_8	328.413135395039	NA	NA	NA	FALSE	0	NA	NA	A	non_coding	NA	NA	NA	NA	NA	NA	NA	20	GCACTGGGTGTGTGTGCAAA	338	False	NA	NA	False	NA	NA	NA	44354972	44221093	Fake_Experiment_ID
G1890.1	chr5	+	1909	11	FSM	ENSG00000145916.19	ENST00000313386.9	3911	11	0	2002	0	0	multi-exon	FALSE	canonical	3	158	junction_1	87.0935703711818	NA	NA	NA	FALSE	0	NA	NA	A	non_coding	NA	NA	NA	NA	NA	NA	NA	15	TTTCTCCTGGCCAACCTTTA	-6	True	NA	NA	False	NA	NA	NA	178131013	178148566	Fake_Experiment_ID
G1891.1	chr5	-	761	4	FSM	ENSG00000145912.9	ENST00000274606.8	780	4	19	0	16	0	multi-exon	FALSE	canonical	3	5478	junction_3	268.278876461706	NA	NA	NA	FALSE	0	NA	NA	A	non_coding	NA	NA	NA	NA	NA	NA	NA	5	TGTGGTGAGTCTGTGGGTGT	24	True	NA	NA	False	NA	NA	NA	178153866	178149462	Fake_Experiment_ID
G1892.1	chr5	+	1410	7	FSM	ENSG00000197451.12	ENST00000504898.5	1785	7	414	-39	414	18	multi-exon	FALSE	canonical	3	1526	junction_5	175.029203912439	NA	NA	NA	FALSE	0	NA	NA	A	non_coding	NA	NA	NA	NA	NA	NA	NA	15	TATGCTGTGTGAGACCTCTT	27	False	NA	NA	False	NA	NA	NA	178204984	178211181	Fake_Experiment_ID
G1893.1	chr5	-	1753	13	FSM	ENSG00000175309.15	ENST00000308158.10	2081	13	210	118	-21	-2	multi-exon	FALSE	canonical	3	71	junction_9	15.3539263888933	NA	NA	NA	FALSE	0	NA	NA	A	non_coding	NA	NA	NA	NA	NA	NA	NA	20	CAGTGTCCCAGTCATACTTT	-25	True	NA	NA	False	NA	NA	NA	178232592	178208588	Fake_Experiment_ID
G1894.2	chr5	-	2524	13	FSM	ENSG00000113240.13	ENST00000316308.9	2504	13	-20	0	-15	0	multi-exon	FALSE	canonical	3	25	junction_9	25.2832564270419	NA	NA	NA	FALSE	0	NA	NA	A	non_coding	NA	NA	NA	NA	NA	NA	NA	0	GCGTTTGTTGTTGTTGTTCT	-16	True	NA	NA	False	NA	NA	NA	178627070	178602663	Fake_Experiment_ID
G1895.1	chr5	-	2424	5	FSM	ENSG00000169131.13	ENST00000335815.7	2521	5	15	82	15	-82	multi-exon	FALSE	canonical	3	67	junction_4	26.0612259880459	NA	NA	NA	FALSE	0	NA	NA	A	non_coding	NA	NA	NA	NA	NA	NA	NA	5	CCTCTCAGTCTCTGGGGTTT	-16	True	NA	NA	False	NA	NA	NA	178730644	178711593	Fake_Experiment_ID
G1896.1	chr5	+	2416	5	FSM	ENSG00000234284.7	ENST00000444149.7	3252	5	0	836	0	-836	multi-exon	FALSE	canonical	3	22	junction_1	7.26291952316697	NA	NA	NA	FALSE	0	NA	NA	A	non_coding	NA	NA	NA	NA	NA	NA	NA	0	CTGTCTTTGCGTTTTCTTCC	-1	True	NA	NA	False	NA	NA	NA	179023803	179034228	Fake_Experiment_ID
G1897.1	chr5	+	2650	5	FSM	ENSG00000177932.7	ENST00000315475.7	5893	5	9	3234	9	-3234	multi-exon	FALSE	canonical	3	38	junction_4	3.03108891324554	NA	NA	NA	FALSE	0	NA	NA	A	non_coding	NA	NA	NA	NA	NA	NA	NA	15	AGACTCTCTTTCTTTTACTT	1	True	NA	NA	False	NA	NA	NA	179060381	179080743	Fake_Experiment_ID
G1898.4	chr5	-	2170	13	NIC	ENSG00000169045.17	novel	2279	14	NA	NA	-5	0	combination_of_known_junctions	TRUE	canonical	3	71	junction_1	95.8532950224804	NA	NA	NA	FALSE	0	NA	NA	A	non_coding	NA	NA	NA	NA	NA	NA	NA	0	CTCTGTCTTGTCTGTGCTTC	941	False	NA	NA	False	NA	NA	NA	179623651	179614177	Fake_Experiment_ID
G1899.1	chr5	+	4427	16	FSM	ENSG00000127022.16	ENST00000681072.1	5103	16	-21	697	0	0	multi-exon	FALSE	canonical	3	55	junction_1	1087.64858703944	NA	NA	NA	FALSE	0	NA	NA	A	non_coding	NA	NA	NA	NA	NA	NA	NA	15	TGCTTTTGACTGAATTTCTT	-45	True	NA	NA	False	NA	NA	NA	179698934	179730925	Fake_Experiment_ID
G19.1	chr1	+	2279	11	NIC	ENSG00000204859.13	novel	2347	11	NA	NA	2	0	combination_of_known_junctions	TRUE	canonical	3	45	junction_1	25.0031997952262	NA	NA	NA	FALSE	0	NA	NA	A	non_coding	NA	NA	NA	NA	NA	NA	NA	15	TTTCAGCCTGACAGTCTGTT	-18	True	NA	NA	False	NA	NA	NA	6579995	6589280	Fake_Experiment_ID
G190.1	chr1	-	1304	3	FSM	ENSG00000126106.14	ENST00000372237.8	2236	3	0	932	0	286	multi-exon	FALSE	canonical	3	62	junction_1	23	NA	NA	NA	FALSE	0	NA	NA	C	non_coding	NA	NA	NA	NA	NA	NA	NA	20	TATGAGACCTACTCTCTTTT	-28	True	NA	NA	False	NA	NA	NA	44674481	44654178	Fake_Experiment_ID
G190.2	chr1	-	891	3	FSM	ENSG00000126106.14	ENST00000372235.7	890	3	-38	37	0	-37	multi-exon	FALSE	canonical	3	33	junction_1	37.5	NA	NA	NA	FALSE	0	NA	NA	C	non_coding	NA	NA	NA	NA	NA	NA	NA	15	CCTGCAATCTGTCGGGCACT	-28	True	NA	NA	False	NA	NA	NA	44674481	44654501	Fake_Experiment_ID
G1900.2	chr5	-	1191	7	FSM	ENSG00000161010.15	ENST00000292586.11	1168	7	-23	0	-1	0	multi-exon	FALSE	canonical	3	118	junction_1	23.6696007570892	NA	NA	NA	FALSE	0	NA	NA	A	non_coding	NA	NA	NA	NA	NA	NA	NA	20	TTTCTCTCTATGCAAACGTC	20	False	179858860	NA	False	NA	NA	NA	179858840	179837275	Fake_Experiment_ID
G1901.1	chr5	-	1450	9	FSM	ENSG00000113269.14	ENST00000521389.6	1904	9	41	413	3	0	multi-exon	FALSE	canonical	3	612	junction_1	38.9991987097171	NA	NA	NA	FALSE	0	NA	NA	A	non_coding	NA	NA	NA	NA	NA	NA	NA	10	GTCTGTGCTGTTGAGTCTTA	25	True	NA	NA	False	NA	NA	NA	180071718	179955479	Fake_Experiment_ID
G1902.1	chr5	-	2116	13	NIC	ENSG00000050748.18	novel	4799	12	NA	NA	26	410	combination_of_known_junctions	FALSE	canonical	3	32	junction_12	107.8262491233	NA	NA	NA	FALSE	0	NA	NA	A	non_coding	NA	NA	NA	NA	NA	NA	NA	10	TTTGTGATGTTTGGGGCTGA	-1	True	NA	NA	False	NA	NA	NA	180291941	180235776	Fake_Experiment_ID
G1903.1	chr5	-	3088	3	FSM	ENSG00000131446.17	ENST00000393340.7	3077	3	-4	-7	-4	7	multi-exon	FALSE	canonical	3	135	junction_1	10.5	NA	NA	NA	FALSE	0	NA	NA	A	non_coding	NA	NA	NA	NA	NA	NA	NA	5	TTTATGTGTGTGTGTCCTGG	-26	True	NA	NA	False	NA	NA	NA	180810141	180790540	Fake_Experiment_ID
G1904.1	chr5	-	2868	3	NIC	ENSG00000196670.14	novel	725	4	NA	NA	2	0	combination_of_known_junctions	FALSE	canonical	3	21	junction_1	6.5	NA	NA	NA	FALSE	0	NA	NA	A	non_coding	NA	NA	NA	NA	NA	NA	NA	15	CGGGCTGTGAGTTTAGATGG	-5	True	NA	NA	False	NA	NA	NA	180861274	180847610	Fake_Experiment_ID
G1905.1	chr5	-	1204	9	NIC	ENSG00000204628.12	novel	1098	8	NA	NA	0	0	combination_of_known_junctions	FALSE	canonical	3	22	junction_7	5122.34140798912	NA	NA	NA	FALSE	0	NA	NA	A	non_coding	NA	NA	NA	NA	NA	NA	NA	5	CTTTTAGGTTTTTTTTTCTT	3	True	NA	NA	False	NA	NA	NA	181243903	181236928	Fake_Experiment_ID
G1906.1	chr6	+	1057	8	FSM	ENSG00000112679.15	ENST00000344450.9	1485	8	426	2	3	0	multi-exon	FALSE	canonical	3	49	junction_7	51.1576195773057	NA	NA	NA	FALSE	0	NA	NA	A	non_coding	NA	NA	NA	NA	NA	NA	NA	20	AAGGTCGCGTGCGATGCATT	25	True	NA	NA	False	NA	NA	NA	292522	351353	Fake_Experiment_ID
G1907.1	chr6	-	3229	29	NNC	ENSG00000112685.14	novel	4456	28	NA	NA	23	-943	at_least_one_novel_splicesite	TRUE	canonical	3	26	junction_1	93.378392761355	NA	NA	NA	FALSE	0	NA	NA	A	non_coding	NA	NA	NA	NA	NA	NA	NA	5	TTTGTGGTCCAGGTGTCTGT	27	True	NA	NA	False	NA	NA	NA	693085	486096	Fake_Experiment_ID
G1908.1	chr6	-	1421	7	FSM	ENSG00000021355.13	ENST00000380739.6	2476	7	-112	1167	-16	13	multi-exon	FALSE	canonical	3	131	junction_6	7.25718035235908	NA	NA	NA	FALSE	0	NA	NA	A	non_coding	NA	NA	NA	NA	NA	NA	NA	15	CAAGTCTTTCATTTTCTTTG	-4	True	NA	NA	False	NA	NA	NA	2841975	2833498	Fake_Experiment_ID
G1909.1	chr6	-	2946	7	FSM	ENSG00000170542.6	ENST00000380698.5	4143	7	0	1197	0	-1197	multi-exon	FALSE	canonical	3	358	junction_3	27.646579052992	NA	NA	NA	FALSE	0	NA	NA	A	non_coding	NA	NA	NA	NA	NA	NA	NA	25	TTTATTTATCCACTCATTCA	0	True	NA	NA	False	NA	NA	NA	2903309	2888466	Fake_Experiment_ID
G191.1	chr1	+	2862	21	FSM	ENSG00000142945.13	ENST00000372224.9	2862	21	0	0	0	0	multi-exon	FALSE	canonical	3	376	junction_3	58.2885923659167	NA	NA	NA	FALSE	0	NA	NA	C	non_coding	NA	NA	NA	NA	NA	NA	NA	10	GGGCCTGGGATGTGTCTGAG	-18	True	NA	NA	False	NA	NA	NA	44739836	44767767	Fake_Experiment_ID
G191.2	chr1	+	2766	20	NIC	ENSG00000142945.13	novel	2862	21	NA	NA	0	0	combination_of_known_splicesites	FALSE	canonical	3	15	junction_7	119.102483861798	NA	NA	NA	FALSE	0	NA	NA	C	non_coding	NA	NA	NA	NA	NA	NA	NA	10	GGGCCTGGGATGTGTCTGAG	-18	True	NA	NA	False	NA	NA	NA	44739836	44767767	Fake_Experiment_ID
G1910.1	chr6	-	1447	7	FSM	ENSG00000124570.21	ENST00000380529.5	1370	7	-77	0	1	0	multi-exon	FALSE	canonical	3	59	junction_6	72.0940743442591	NA	NA	NA	FALSE	0	NA	NA	A	non_coding	NA	NA	NA	NA	NA	NA	NA	0	CTCCGTGTGTTTGTGTGTCT	2	True	NA	NA	False	NA	NA	NA	2971283	2948158	Fake_Experiment_ID
G1911.2	chr6	+	4030	11	FSM	ENSG00000137275.16	ENST00000259808.9	4092	11	62	0	34	0	multi-exon	FALSE	canonical	3	51	junction_1	10.9617516848358	NA	NA	NA	FALSE	0	NA	NA	A	non_coding	NA	NA	NA	NA	NA	NA	NA	20	CTTTAGGCTATTGATGTGAT	31	True	NA	NA	False	NA	NA	NA	3068555	3115187	Fake_Experiment_ID
G1912.1	chr6	+	1389	7	FSM	ENSG00000137274.13	ENST00000380379.10	1909	7	3	517	3	-1	multi-exon	FALSE	canonical	3	230	junction_3	21.5516176242579	NA	NA	NA	FALSE	0	NA	NA	A	non_coding	NA	NA	NA	NA	NA	NA	NA	40	AGGAATAAAGCCTCTAACTT	-5	True	NA	NA	False	NA	NA	NA	3118713	3153061	Fake_Experiment_ID
G1915.1	chr6	+	464	3	FSM	ENSG00000180822.12	ENST00000438998.7	785	3	52	269	15	1	multi-exon	FALSE	canonical	3	599	junction_2	44	NA	NA	NA	FALSE	0	NA	NA	A	non_coding	NA	NA	NA	NA	NA	NA	NA	15	AGTTTGTCATCAGGCCGCGC	36	True	NA	NA	False	NA	NA	NA	3258998	3267780	Fake_Experiment_ID
G1916.1	chr6	+	1242	2	FSM	ENSG00000145945.7	ENST00000648326.1	1643	2	5	396	5	-396	multi-exon	FALSE	canonical	2	16	junction_1	0	NA	NA	NA	FALSE	0	NA	NA	A	non_coding	NA	NA	NA	NA	NA	NA	NA	10	CATTGGTTGTGCTATTGCTG	4	True	NA	NA	False	NA	NA	NA	3849377	3850921	Fake_Experiment_ID
G1917.1	chr6	-	1403	10	FSM	ENSG00000198721.13	ENST00000380118.8	1368	10	-35	0	-13	0	multi-exon	FALSE	canonical	3	351	junction_9	100.778941558881	NA	NA	NA	FALSE	0	NA	NA	C	non_coding	NA	NA	NA	NA	NA	NA	NA	35	GCTTAAGAATTCACACAGGT	16	False	NA	NA	False	NA	NA	NA	4135610	4115705	Fake_Experiment_ID
G1917.2	chr6	-	1313	9	NIC	ENSG00000198721.13	novel	1368	10	NA	NA	-13	0	combination_of_known_splicesites	FALSE	canonical	3	60	junction_2	208.522743064156	NA	NA	NA	FALSE	0	NA	NA	C	non_coding	NA	NA	NA	NA	NA	NA	NA	35	GCTTAAGAATTCACACAGGT	16	False	NA	NA	False	NA	NA	NA	4135610	4115705	Fake_Experiment_ID
G1918.1	chr6	-	1156	8	FSM	ENSG00000124787.14	ENST00000380051.7	1488	8	3	329	2	1	multi-exon	FALSE	canonical	3	127	junction_3	47.1532456086384	NA	NA	NA	FALSE	0	NA	NA	C	non_coding	NA	NA	NA	NA	NA	NA	NA	15	TTTACGCTTGCTTTCAGATT	-4	True	NA	NA	False	NA	NA	NA	5004034	4995045	Fake_Experiment_ID
G1918.2	chr6	-	1030	7	FSM	ENSG00000124787.14	ENST00000618533.4	1056	7	29	-3	2	1	multi-exon	FALSE	canonical	3	36	junction_3	75.8853301589532	NA	NA	NA	FALSE	0	NA	NA	C	non_coding	NA	NA	NA	NA	NA	NA	NA	15	TTTACGCTTGCTTTCAGATT	-4	True	NA	NA	False	NA	NA	NA	5004034	4995045	Fake_Experiment_ID
G1919.1	chr6	+	1672	7	FSM	ENSG00000145982.13	ENST00000274680.9	1679	7	6	1	6	-1	multi-exon	TRUE	canonical	3	86	junction_3	13.1455526911407	NA	NA	NA	FALSE	0	NA	NA	A	non_coding	NA	NA	NA	NA	NA	NA	NA	20	TGTTGACATAGCATTTGTCT	-11	True	NA	NA	False	NA	NA	NA	5261518	5771582	Fake_Experiment_ID
G192.1	chr1	+	704	6	FSM	ENSG00000142937.12	ENST00000396651.8	778	6	34	40	1	0	multi-exon	FALSE	canonical	3	9691	junction_1	1481.60866628135	NA	NA	NA	FALSE	0	NA	NA	A	non_coding	NA	NA	NA	NA	NA	NA	NA	30	ATTTATGTTGCCTGAATATA	8	True	NA	NA	False	NA	NA	NA	44775573	44778739	Fake_Experiment_ID
G1920.1	chr6	+	2394	17	NIC	ENSG00000124784.9	novel	2498	17	NA	NA	-1	-137	combination_of_known_junctions	TRUE	canonical	3	22	junction_2	98.4846910692215	NA	NA	NA	FALSE	0	NA	NA	A	non_coding	NA	NA	NA	NA	NA	NA	NA	10	GTTCAGCTGGCTGTTGATTT	-22	True	NA	NA	False	NA	NA	NA	7389806	7417900	Fake_Experiment_ID
G1921.1	chr6	+	1382	9	FSM	ENSG00000168566.13	ENST00000342415.6	4174	9	37	2755	9	6	multi-exon	FALSE	canonical	3	91	junction_8	13.2759180473518	NA	NA	NA	FALSE	0	NA	NA	A	non_coding	NA	NA	NA	NA	NA	NA	NA	50	TAACTACATCTTATAAATAA	3	True	NA	NA	False	NA	NA	NA	7590234	7609212	Fake_Experiment_ID
G1922.1	chr6	-	2780	10	FSM	ENSG00000239264.9	ENST00000379757.9	2938	10	158	0	158	0	multi-exon	FALSE	canonical	3	1107	junction_3	101.385342403727	NA	NA	NA	FALSE	0	NA	NA	A	non_coding	NA	NA	NA	NA	NA	NA	NA	10	GTCTGGTCTTTCCTTCAATG	813	False	NA	NA	False	NA	NA	NA	7910630	7881516	Fake_Experiment_ID
G1923.2	chr6	-	817	4	FSM	ENSG00000124802.12	ENST00000502429.5	591	4	-67	-159	0	159	multi-exon	FALSE	canonical	3	102	junction_1	843.854779502308	NA	NA	NA	FALSE	0	NA	NA	C	non_coding	NA	NA	NA	NA	NA	NA	NA	5	CCAGCCGTTCCCCTTCTTTC	-2	True	NA	NA	False	NA	NA	NA	8102548	8078334	Fake_Experiment_ID
G1923.3	chr6	-	1221	5	NNC	ENSG00000124802.12	novel	1047	4	NA	NA	0	-2	at_least_one_novel_splicesite	FALSE	canonical	3	57	junction_4	856.933632202634	NA	NA	NA	TRUE	0	NA	NA	C	non_coding	NA	NA	NA	NA	NA	NA	NA	5	TATTTTTTCGTTGTTTCTTT	-2	True	NA	NA	False	NA	NA	NA	8102548	8079396	Fake_Experiment_ID
G1924.1	chr6	-	1896	11	FSM	ENSG00000124786.12	ENST00000644923.2	3566	11	32	1638	24	1	multi-exon	TRUE	canonical	3	79	junction_4	11.8558002682231	NA	NA	NA	FALSE	0	NA	NA	A	non_coding	NA	NA	NA	NA	NA	NA	NA	40	TTCAAGATGTGTTAATAGAA	-15	True	NA	NA	False	NA	NA	NA	8435513	8413072	Fake_Experiment_ID
G1925.1	chr6	+	4200	3	FSM	ENSG00000111846.19	ENST00000265012.5	4200	3	0	0	0	0	multi-exon	FALSE	canonical	3	172	junction_1	59	NA	NA	NA	FALSE	0	NA	NA	A	non_coding	NA	NA	NA	NA	NA	NA	NA	15	CTTCGGGGATACTGTGTATT	-2	True	NA	NA	False	NA	NA	NA	10585759	10629368	Fake_Experiment_ID
G1926.1	chr6	+	1018	6	FSM	ENSG00000111843.14	ENST00000229563.6	1016	6	0	-2	0	0	multi-exon	FALSE	canonical	3	831	junction_1	104.23703756343	NA	NA	NA	FALSE	0	NA	NA	A	non_coding	NA	NA	NA	NA	NA	NA	NA	10	TTTCCTATGGGGTCTTCATT	-40	True	NA	NA	False	NA	NA	NA	10723069	10731129	Fake_Experiment_ID
G1927.1	chr6	+	963	6	FSM	ENSG00000137210.14	ENST00000379542.10	929	6	-34	0	-2	0	multi-exon	FALSE	canonical	3	721	junction_4	105.510947299321	NA	NA	NA	FALSE	0	NA	NA	A	non_coding	NA	NA	NA	NA	NA	NA	NA	10	TTTCCTATGGTGTCTTCATT	12	False	NA	NA	False	NA	NA	NA	10747770	10756981	Fake_Experiment_ID
G1928.1	chr6	+	2913	30	NNC	ENSG00000153157.13	novel	2909	30	NA	NA	-4	0	at_least_one_novel_splicesite	FALSE	canonical	3	14	junction_8	6.03280764927698	NA	NA	NA	FALSE	0	NA	NA	A	non_coding	NA	NA	NA	NA	NA	NA	NA	20	TACAATTGGATGTGTCTCTT	-19	True	NA	NA	False	NA	NA	NA	10887047	10974309	Fake_Experiment_ID
G1929.1	chr6	-	2995	7	FSM	ENSG00000111859.17	ENST00000379446.10	4522	7	0	1527	0	-7	multi-exon	FALSE	canonical	3	31	junction_3	5.42883249163411	NA	NA	NA	FALSE	0	NA	NA	A	non_coding	NA	NA	NA	NA	NA	NA	NA	25	GCACCTTAGTAAGCACCTTC	3	True	NA	NA	False	NA	NA	NA	11232668	11184824	Fake_Experiment_ID
G193.1	chr1	-	1571	12	FSM	ENSG00000070785.17	ENST00000360403.7	1900	12	11	318	2	-64	multi-exon	FALSE	canonical	3	259	junction_2	62.2239357628412	NA	NA	NA	FALSE	0	NA	NA	A	non_coding	NA	NA	NA	NA	NA	NA	NA	20	TGCTGGAGACTTGTGGAGCA	7	True	NA	NA	False	NA	NA	NA	44986584	44850839	Fake_Experiment_ID
G1930.1	chr6	+	2261	3	FSM	ENSG00000205269.6	ENST00000379426.2	8891	3	517	6113	517	-6113	multi-exon	FALSE	canonical	3	40	junction_1	9	NA	NA	NA	FALSE	0	NA	NA	A	non_coding	NA	NA	NA	NA	NA	NA	NA	25	TCCAAGTCAATCTGATTTTT	141	False	NA	NA	False	NA	NA	NA	11538265	11577411	Fake_Experiment_ID
G1931.1	chr6	+	1464	10	FSM	ENSG00000124523.17	ENST00000680432.1	3900	10	50	2386	41	-115	multi-exon	FALSE	canonical	3	24	junction_1	53.7215040742532	NA	NA	NA	FALSE	0	NA	NA	A	non_coding	NA	NA	NA	NA	NA	NA	NA	30	ATAGTTATTCTGATTATATT	NA	False	NA	NA	False	NA	NA	NA	13574276	13612172	Fake_Experiment_ID
G1932.1	chr6	+	862	8	FSM	ENSG00000225921.7	ENST00000451315.7	1683	8	4	817	4	-817	multi-exon	FALSE	canonical	3	1587	junction_4	112.515033009199	NA	NA	NA	FALSE	0	NA	NA	A	non_coding	NA	NA	NA	NA	NA	NA	NA	45	TTTTAAAGGATCATTATAAA	-7	True	NA	NA	False	NA	NA	NA	13615338	13620895	Fake_Experiment_ID
G1933.1	chr6	+	3288	3	FSM	ENSG00000180537.13	ENST00000488300.6	3629	3	36	305	33	-3	multi-exon	FALSE	canonical	3	17	junction_1	1.5	NA	NA	NA	FALSE	0	NA	NA	A	non_coding	NA	NA	NA	NA	NA	NA	NA	20	TTTAGAAGTTTGATTTCTCT	16	True	NA	NA	False	NA	NA	NA	13924987	13980005	Fake_Experiment_ID
G1934.1	chr6	+	2194	5	FSM	ENSG00000112149.10	ENST00000379153.4	2328	5	-92	226	-92	-226	multi-exon	FALSE	canonical	3	71	junction_4	10.5	NA	NA	NA	FALSE	0	NA	NA	A	non_coding	NA	NA	NA	NA	NA	NA	NA	10	GGGTGTTTTTCTGTTTTATA	397	False	NA	NA	False	NA	NA	NA	14117679	14136680	Fake_Experiment_ID
G1935.1	chr6	-	1367	10	FSM	ENSG00000047579.20	ENST00000344537.10	1383	10	16	0	-5	0	multi-exon	TRUE	canonical	1	59	junction_2	40.2409410095407	NA	NA	NA	FALSE	0	NA	NA	A	non_coding	NA	NA	NA	NA	NA	NA	NA	30	CTGAGAGCGCACAGAGCTAG	6	True	NA	NA	False	NA	NA	NA	15663012	15522806	Fake_Experiment_ID
G1936.1	chr6	+	2810	13	FSM	ENSG00000112186.12	ENST00000229922.7	2925	13	120	-5	3	5	multi-exon	FALSE	canonical	3	57	junction_10	12.5088857306405	NA	NA	NA	FALSE	0	NA	NA	A	non_coding	NA	NA	NA	NA	NA	NA	NA	30	TGATGAATTCTGGATGTTAA	24	True	NA	NA	False	NA	NA	NA	17393714	17557785	Fake_Experiment_ID
G1937.1	chr6	-	4745	20	NNC	ENSG00000124789.12	novel	6026	22	NA	NA	31119	-336	at_least_one_novel_splicesite	TRUE	canonical	2	18	junction_8	73.0323041641406	NA	NA	NA	TRUE	0	NA	NA	A	non_coding	NA	NA	NA	NA	NA	NA	NA	15	TTTTGTGTTAGAGATTTTTT	2636	False	NA	NA	False	NA	NA	NA	17675715	17615372	Fake_Experiment_ID
G1938.1	chr6	-	1788	9	FSM	ENSG00000137364.5	ENST00000309983.5	3184	9	-7	1403	-7	-1403	multi-exon	FALSE	canonical	3	285	junction_8	25.3793099787997	NA	NA	NA	FALSE	0	NA	NA	A	non_coding	NA	NA	NA	NA	NA	NA	NA	15	CTCTGAGTTTGGCAATTGTT	1065	False	18155092	NA	False	NA	NA	NA	18155084	18129713	Fake_Experiment_ID
G1939.1	chr6	-	2784	11	FSM	ENSG00000124795.17	ENST00000652689.1	3142	11	37	321	4	10	multi-exon	FALSE	canonical	3	1354	junction_10	108.697976062114	NA	NA	NA	FALSE	0	NA	NA	A	non_coding	NA	NA	NA	NA	NA	NA	NA	15	CTGGTGTTTTAAGTCACTTG	26	True	NA	NA	False	NA	NA	NA	18264493	18224180	Fake_Experiment_ID
G194.3	chr1	+	1136	9	FSM	ENSG00000126088.14	ENST00000652287.1	1177	9	47	-6	0	6	multi-exon	FALSE	canonical	3	35	junction_3	326.51911793186	NA	NA	NA	FALSE	0	NA	NA	A	non_coding	NA	NA	NA	NA	NA	NA	NA	20	TGTAGTTTTGTTTGTGAAAG	7	True	NA	NA	False	NA	NA	NA	45012253	45015581	Fake_Experiment_ID
G1940.1	chr6	-	3191	13	FSM	ENSG00000172197.11	ENST00000324607.8	4325	13	24	1110	24	-1110	multi-exon	FALSE	canonical	3	30	junction_7	6.52984600805324	NA	NA	NA	FALSE	0	NA	NA	A	non_coding	NA	NA	NA	NA	NA	NA	NA	40	GATTGCTTGGGAGAAGAAAA	4	True	NA	NA	False	NA	NA	NA	20212445	20100793	Fake_Experiment_ID
G1941.1	chr6	+	3253	16	FSM	ENSG00000145996.11	ENST00000274695.8	3272	16	13	6	-11	-6	multi-exon	FALSE	canonical	3	30	junction_13	16.7827954233561	NA	NA	NA	FALSE	0	NA	NA	A	non_coding	NA	NA	NA	NA	NA	NA	NA	30	AGCAAATCCTATGTTTTTGA	-8	True	NA	NA	False	NA	NA	NA	20534469	21232398	Fake_Experiment_ID
G1942.2	chr6	+	1975	11	FSM	ENSG00000124532.15	ENST00000378386.8	3939	11	34	1930	16	784	multi-exon	TRUE	canonical	3	688	junction_9	34.8889667373512	NA	NA	NA	FALSE	0	NA	NA	A	non_coding	NA	NA	NA	NA	NA	NA	NA	20	TCACCATTGTATGGATTCCT	13	True	NA	NA	False	NA	NA	NA	24402969	24424260	Fake_Experiment_ID
G1943.1	chr6	-	1907	7	FSM	ENSG00000111802.14	ENST00000378198.9	1935	7	28	0	28	0	multi-exon	FALSE	canonical	3	441	junction_3	67.8961625490638	NA	NA	NA	FALSE	0	NA	NA	A	non_coding	NA	NA	NA	NA	NA	NA	NA	15	TATGGTTTGTTTTAGTATGT	12	True	NA	NA	False	NA	NA	NA	24666871	24649978	Fake_Experiment_ID
G1944.1	chr6	+	709	3	FSM	ENSG00000112304.11	ENST00000230048.5	4041	3	0	3332	0	0	multi-exon	FALSE	canonical	3	1308	junction_1	92.5	NA	NA	NA	FALSE	0	NA	NA	A	non_coding	NA	NA	NA	NA	NA	NA	NA	30	GCAGCTAGAAATATTCTTGG	-7	True	NA	NA	False	NA	NA	NA	24667076	24701714	Fake_Experiment_ID
G1945.1	chr6	-	2473	5	FSM	ENSG00000112308.13	ENST00000378119.9	2452	5	-21	0	-21	0	multi-exon	FALSE	canonical	3	2446	junction_2	51.8670174581111	NA	NA	NA	FALSE	0	NA	NA	A	non_coding	NA	NA	NA	NA	NA	NA	NA	20	GTTTGAAGTGTTAACTTTTT	1744	False	NA	NA	False	NA	NA	NA	24719175	24704860	Fake_Experiment_ID
G1946.1	chr6	+	1131	7	FSM	ENSG00000112312.10	ENST00000356509.7	1133	7	6	-4	0	0	multi-exon	FALSE	canonical	3	613	junction_1	227.519229956503	NA	NA	NA	FALSE	0	NA	NA	A	non_coding	NA	NA	NA	NA	NA	NA	NA	5	TTTGTCTGTTTCTATGCTTT	-33	True	NA	NA	False	NA	NA	NA	24774936	24786099	Fake_Experiment_ID
G1947.1	chr6	+	5399	37	FSM	ENSG00000079691.18	ENST00000329474.7	5485	37	86	0	86	0	multi-exon	FALSE	canonical	3	50	junction_28	7.9337534902746	NA	NA	NA	FALSE	0	NA	NA	A	non_coding	NA	NA	NA	NA	NA	NA	NA	10	TTTGGGCCTTCTCCAGTTAC	-2	True	NA	NA	False	NA	NA	NA	25279459	25620530	Fake_Experiment_ID
G1948.1	chr6	-	662	2	FSM	ENSG00000180596.7	ENST00000314332.5	659	2	-16	13	0	-13	multi-exon	FALSE	canonical	3	32	junction_1	0	NA	NA	NA	FALSE	0	NA	NA	A	non_coding	NA	NA	NA	NA	NA	NA	NA	15	CTCCTAGTATCTCCTATTCT	3	True	NA	NA	False	NA	NA	NA	26123926	26114885	Fake_Experiment_ID
G1949.1	chr6	+	1366	2	FSM	ENSG00000180573.10	ENST00000602637.1	1462	2	-31	127	0	-127	multi-exon	FALSE	canonical	3	34	junction_1	0	NA	NA	NA	FALSE	0	NA	NA	A	non_coding	NA	NA	NA	NA	NA	NA	NA	30	TTTTAATTGAACTATGTGTA	-8	True	NA	NA	False	NA	NA	NA	26124171	26138957	Fake_Experiment_ID
G195.3	chr1	-	1861	16	FSM	ENSG00000132781.20	ENST00000372098.7	1839	16	-22	0	4	0	multi-exon	TRUE	canonical	1	16	junction_14	70.8194574644254	NA	NA	NA	FALSE	0	NA	NA	A	non_coding	NA	NA	NA	NA	NA	NA	NA	10	TTTTATGTTGTATTTTTTTG	8	True	NA	NA	False	NA	NA	NA	45340410	45329241	Fake_Experiment_ID
G1951.1	chr6	+	1328	3	FSM	ENSG00000146109.5	ENST00000274849.3	2943	3	23	1592	23	-1592	multi-exon	FALSE	canonical	3	694	junction_2	34	NA	NA	NA	FALSE	0	NA	NA	A	non_coding	NA	NA	NA	NA	NA	NA	NA	10	TATTTTTGTTGGTGGGGAGG	19	True	NA	NA	False	NA	NA	NA	26596975	26599147	Fake_Experiment_ID
G1952.1	chr6	-	2893	4	FSM	ENSG00000181315.11	ENST00000415922.7	4811	4	11	1907	0	1	multi-exon	FALSE	canonical	3	103	junction_2	15.5205956357638	NA	NA	NA	FALSE	0	NA	NA	A	non_coding	NA	NA	NA	NA	NA	NA	NA	25	TGATAGAAGGTGTGGCATGT	11	False	NA	NA	False	NA	NA	NA	26659735	26636289	Fake_Experiment_ID
G1954.1	chr6	+	1480	4	FSM	ENSG00000124613.9	ENST00000461521.1	749	4	27	-758	27	758	multi-exon	FALSE	canonical	3	19	junction_2	12.328828005938	NA	NA	NA	FALSE	0	NA	NA	A	non_coding	NA	NA	NA	NA	NA	NA	NA	25	TATATACTTGTTCTAATTTT	36	False	NA	NA	False	NA	NA	NA	27389018	27401527	Fake_Experiment_ID
G1955.1	chr6	-	3216	6	FSM	ENSG00000096654.16	ENST00000683788.1	3328	6	39	73	39	0	multi-exon	TRUE	canonical	3	39	junction_5	7.66811580507233	NA	NA	NA	FALSE	0	NA	NA	A	non_coding	NA	NA	NA	NA	NA	NA	NA	45	CCCTCAAATTAACAATTCAA	29	True	NA	NA	False	NA	NA	NA	27473066	27450819	Fake_Experiment_ID
G1956.1	chr6	+	1263	4	FSM	ENSG00000196812.5	ENST00000340487.5	1279	4	13	3	13	-3	multi-exon	FALSE	canonical	3	46	junction_3	22.4845626053867	NA	NA	NA	FALSE	0	NA	NA	A	non_coding	NA	NA	NA	NA	NA	NA	NA	45	GAATCTACCTGAGTAAAATA	6	True	NA	NA	False	NA	NA	NA	28124621	28130079	Fake_Experiment_ID
G1957.1	chr6	+	1648	4	FSM	ENSG00000137185.13	ENST00000252207.10	1659	4	0	11	0	-6	multi-exon	FALSE	canonical	3	14	junction_1	6.59966329107444	NA	NA	NA	FALSE	0	NA	NA	A	non_coding	NA	NA	NA	NA	NA	NA	NA	30	CATGCCTGAAAGATTTGGTA	-9	True	NA	NA	False	NA	NA	NA	28225274	28233476	Fake_Experiment_ID
G1958.1	chr6	-	2414	5	FSM	ENSG00000187626.9	ENST00000377294.3	5346	5	3	2929	3	-2929	multi-exon	FALSE	canonical	3	20	junction_4	4.38748219369606	NA	NA	NA	FALSE	0	NA	NA	A	non_coding	NA	NA	NA	NA	NA	NA	NA	15	TTTGATGTTGTCTATATTTC	-6	True	NA	NA	False	NA	NA	NA	28252266	28244625	Fake_Experiment_ID
G1959.1	chr6	-	2809	4	FSM	ENSG00000235109.8	ENST00000344279.11	2812	4	3	0	3	0	multi-exon	FALSE	canonical	3	15	junction_3	6.23609564462324	NA	NA	NA	FALSE	0	NA	NA	A	non_coding	NA	NA	NA	NA	NA	NA	NA	15	CCTTTGGCTTTGAAGTTTAT	0	True	NA	NA	False	NA	NA	NA	28336145	28324736	Fake_Experiment_ID
G196.1	chr1	+	1952	8	FSM	ENSG00000132773.12	ENST00000372090.6	1887	8	0	-65	0	65	multi-exon	FALSE	canonical	3	51	junction_6	15.4259256990778	NA	NA	NA	FALSE	0	NA	NA	A	non_coding	NA	NA	NA	NA	NA	NA	NA	25	TCCAGCCATGGCAGGAAGGG	5	True	NA	NA	False	NA	NA	NA	45340169	45344038	Fake_Experiment_ID
G1961.1	chr6	-	1556	4	FSM	ENSG00000204644.10	ENST00000488757.6	1599	4	43	0	40	0	multi-exon	FALSE	canonical	2	13	junction_3	9.62635271879577	NA	NA	NA	FALSE	0	NA	NA	A	non_coding	NA	NA	NA	NA	NA	NA	NA	5	GCTCTTTCTTTGTGTTTAGT	28	False	NA	NA	False	NA	NA	NA	29681112	29672482	Fake_Experiment_ID
G1963.1	chr6	+	1538	8	FSM	ENSG00000206503.13	ENST00000376809.10	1535	8	0	-3	0	3	multi-exon	FALSE	canonical	3	148	junction_5	118.35229320179	NA	NA	NA	FALSE	0	NA	NA	A	non_coding	NA	NA	NA	NA	NA	NA	NA	15	TCCAGAGTCCACGTGTTTCT	-4	True	NA	NA	False	NA	NA	NA	29942531	29945873	Fake_Experiment_ID
G1964.1	chr6	+	693	5	FSM	ENSG00000066379.15	ENST00000359374.8	743	5	33	17	27	-15	multi-exon	FALSE	canonical	3	91	junction_1	103.948003828837	NA	NA	NA	FALSE	0	NA	NA	A	non_coding	NA	NA	NA	NA	NA	NA	NA	35	TCTATAAGACCCTGACATAT	-7	True	NA	NA	False	NA	NA	NA	30061291	30064892	Fake_Experiment_ID
G1965.1	chr6	-	3287	9	FSM	ENSG00000234127.9	ENST00000453195.5	3318	9	31	0	10	0	multi-exon	TRUE	canonical	3	26	junction_8	29.1333142639144	NA	NA	NA	FALSE	0	NA	NA	A	non_coding	NA	NA	NA	NA	NA	NA	NA	20	CAGCCTGGAGATCTGTATTT	9	True	NA	NA	False	NA	NA	NA	30213396	30184454	Fake_Experiment_ID
G1966.1	chr6	+	3191	8	FSM	ENSG00000204599.14	ENST00000396551.7	3249	8	55	3	-6	-2	multi-exon	FALSE	canonical	3	32	junction_1	25.820415905849	NA	NA	NA	FALSE	0	NA	NA	A	non_coding	NA	NA	NA	NA	NA	NA	NA	5	TGATCTCTGTGTTGTGTGGT	328	False	NA	NA	False	NA	NA	NA	30326898	30343726	Fake_Experiment_ID
G1967.1	chr6	+	536	5	FSM	ENSG00000241370.6	ENST00000442966.7	528	5	-8	0	-3	0	multi-exon	FALSE	canonical	3	1122	junction_4	39.2897887497502	NA	NA	NA	FALSE	0	NA	NA	A	non_coding	NA	NA	NA	NA	NA	NA	NA	10	TGATTCTGTTCTGTGGGTAT	-9	True	NA	NA	False	NA	NA	NA	30345147	30346857	Fake_Experiment_ID
G1968.1	chr6	-	1968	12	FSM	ENSG00000204590.13	ENST00000376621.8	6801	12	250	4583	-151	521	multi-exon	FALSE	canonical	3	394	junction_6	32.4656207229374	NA	NA	NA	FALSE	0	NA	NA	A	non_coding	NA	NA	NA	NA	NA	NA	NA	20	GCCCCTTCCCCAGATGAACT	1283	False	NA	NA	False	NA	NA	NA	30556239	30545963	Fake_Experiment_ID
G1969.1	chr6	+	3199	25	FSM	ENSG00000204574.14	ENST00000441867.6	3426	25	18	209	0	0	multi-exon	FALSE	canonical	3	269	junction_3	90.9190344940669	NA	NA	NA	FALSE	0	NA	NA	A	non_coding	NA	NA	NA	NA	NA	NA	NA	15	CTGTCACTGTTTGGAGATTG	-11	True	NA	NA	False	NA	NA	NA	30571441	30591313	Fake_Experiment_ID
G197.1	chr1	-	1137	6	NNC	ENSG00000117450.15	novel	945	6	NA	NA	2	0	at_least_one_novel_splicesite	FALSE	canonical	3	504	junction_5	2676.6623246125	NA	NA	NA	TRUE	0	NA	NA	A	non_coding	NA	NA	NA	NA	NA	NA	NA	15	CCTTGATGAGTCTTTATTTT	3	True	NA	NA	False	NA	NA	NA	45521882	45511050	Fake_Experiment_ID
G1970.1	chr6	+	1376	7	FSM	ENSG00000204568.12	ENST00000259873.5	1398	7	20	2	0	-2	multi-exon	FALSE	canonical	3	713	junction_4	93.9160381522891	NA	NA	NA	FALSE	0	NA	NA	A	non_coding	NA	NA	NA	NA	NA	NA	NA	0	TTTGCTTTGGGCTGTTTCCG	13	True	NA	NA	False	NA	NA	NA	30617859	30626390	Fake_Experiment_ID
G1971.3	chr6	+	1458	13	FSM	ENSG00000137343.18	ENST00000376485.8	1476	13	18	0	0	0	multi-exon	FALSE	canonical	3	96	junction_10	49.3222819828929	NA	NA	NA	FALSE	0	NA	NA	C	non_coding	NA	NA	NA	NA	NA	NA	NA	30	GCTGTTGAAAAATTTGACTC	7	True	NA	NA	False	NA	NA	NA	30626873	30646823	Fake_Experiment_ID
G1971.4	chr6	+	1389	12	NIC	ENSG00000137343.18	novel	1476	13	NA	NA	0	0	combination_of_known_junctions	FALSE	canonical	3	53	junction_7	55.9806637218942	NA	NA	NA	FALSE	0	NA	NA	C	non_coding	NA	NA	NA	NA	NA	NA	NA	30	GCTGTTGAAAAATTTGACTC	7	True	NA	NA	False	NA	NA	NA	30626873	30646823	Fake_Experiment_ID
G1972.1	chr6	+	1490	6	FSM	ENSG00000204564.12	ENST00000446773.6	1496	6	-4	10	-4	-3	multi-exon	FALSE	canonical	3	43	junction_1	26.1916017074176	NA	NA	NA	FALSE	0	NA	NA	A	non_coding	NA	NA	NA	NA	NA	NA	NA	40	TGAGATAGAATTTCACATAT	3	True	NA	NA	False	NA	NA	NA	30647416	30653099	Fake_Experiment_ID
G1973.1	chr6	-	3427	20	FSM	ENSG00000204560.10	ENST00000376442.8	3406	20	-17	-4	-17	4	multi-exon	FALSE	canonical	3	187	junction_19	29.4421824133871	NA	NA	NA	FALSE	0	NA	NA	A	non_coding	NA	NA	NA	NA	NA	NA	NA	30	GTGATATGTGAAATTCTATC	-16	True	NA	NA	False	NA	NA	NA	30673023	30653122	Fake_Experiment_ID
G1974.1	chr6	-	1429	4	FSM	ENSG00000137404.15	ENST00000376421.7	1411	4	-18	0	0	0	multi-exon	FALSE	canonical	3	64	junction_2	6.12825877028341	NA	NA	NA	FALSE	0	NA	NA	A	non_coding	NA	NA	NA	NA	NA	NA	NA	20	TATGGCATGCAGTCTGTCAG	-14	True	NA	NA	False	NA	NA	NA	30691002	30688048	Fake_Experiment_ID
G1976.1	chr6	-	1715	13	NIC	ENSG00000137312.15	novel	1866	13	NA	NA	10	-121	combination_of_known_junctions	FALSE	canonical	3	55	junction_12	194.693116781827	NA	NA	NA	FALSE	0	NA	NA	A	non_coding	NA	NA	NA	NA	NA	NA	NA	20	GCCTGTTGTCTAGAATATTT	-11	True	NA	NA	False	NA	NA	NA	30742514	30727829	Fake_Experiment_ID
G1977.1	chr6	-	1233	2	FSM	ENSG00000137331.12	ENST00000259874.6	1237	2	0	4	0	-4	multi-exon	FALSE	canonical	3	101	junction_1	0	NA	NA	NA	FALSE	0	NA	NA	A	non_coding	NA	NA	NA	NA	NA	NA	NA	15	TGCAGTCTTGAGTGTATCTT	-2	True	NA	NA	False	NA	NA	NA	30744547	30743202	Fake_Experiment_ID
G1978.1	chr6	+	1709	14	FSM	ENSG00000213780.11	ENST00000259895.9	1712	14	0	3	0	-3	multi-exon	FALSE	canonical	3	22	junction_1	5.35486285660219	NA	NA	NA	FALSE	0	NA	NA	A	non_coding	NA	NA	NA	NA	NA	NA	NA	5	GCAGTGCGGTCCCGGGCGCC	0	True	NA	NA	False	NA	NA	NA	30908206	30914103	Fake_Experiment_ID
G1979.1	chr6	+	2756	5	NNC	ENSG00000137310.12	novel	3243	4	NA	NA	-11	-433	intron_retention	FALSE	canonical	3	15	junction_2	27.3587280406089	NA	NA	NA	FALSE	0	NA	NA	A	non_coding	NA	NA	NA	NA	NA	NA	NA	10	CCTGCCACACCCGCCCTTTC	-33	True	NA	NA	False	NA	NA	NA	31158535	31163782	Fake_Experiment_ID
G198.1	chr1	+	1452	11	NIC	ENSG00000117448.14	novel	1818	10	NA	NA	-4	2	combination_of_known_junctions	TRUE	canonical	3	338	junction_3	540.487890706166	NA	NA	NA	FALSE	0	NA	NA	A	non_coding	NA	NA	NA	NA	NA	NA	NA	5	TTGCTTGCTTGTCTTATTTG	-11	True	NA	NA	False	NA	NA	NA	45550821	45570051	Fake_Experiment_ID
G1980.3	chr6	-	1679	7	NIC	ENSG00000234745.13	novel	1536	8	NA	NA	-38	0	intron_retention	FALSE	canonical	3	50	junction_5	105.625780733472	NA	NA	NA	FALSE	0	NA	NA	A	non_coding	NA	NA	NA	NA	NA	NA	NA	5	TCTGCATGTTCGCTGTGCTG	9811	False	NA	NA	False	NA	NA	NA	31357226	31353871	Fake_Experiment_ID
G1982.1	chr6	+	2416	6	FSM	ENSG00000204516.10	ENST00000252229.7	2416	6	0	0	0	0	multi-exon	FALSE	canonical	3	74	junction_1	16.3266653055668	NA	NA	NA	FALSE	0	NA	NA	A	non_coding	NA	NA	NA	NA	NA	NA	NA	10	CATTTCTGGTCTGTGTTTTA	-4	True	NA	NA	False	NA	NA	NA	31498144	31511124	Fake_Experiment_ID
G1983.1	chr6	-	1668	11	NIC	ENSG00000198563.14	novel	1681	11	NA	NA	274	0	combination_of_known_junctions	FALSE	canonical	3	41	junction_10	529.968904748194	NA	NA	NA	FALSE	0	NA	NA	A	non_coding	NA	NA	NA	NA	NA	NA	NA	15	CACATGTGTCTGTGGTATCT	2	True	NA	NA	False	NA	NA	NA	31541210	31530242	Fake_Experiment_ID
G1984.1	chr6	-	1348	3	FSM	ENSG00000213760.11	ENST00000303892.10	1370	3	4	18	4	0	multi-exon	FALSE	canonical	3	20	junction_1	2.5	NA	NA	NA	FALSE	0	NA	NA	A	non_coding	NA	NA	NA	NA	NA	NA	NA	20	TTGGTGAGTTGAAGCAGCCT	-11	True	NA	NA	False	NA	NA	NA	31546604	31544461	Fake_Experiment_ID
G1985.2	chr6	+	1430	4	FSM	ENSG00000204498.11	ENST00000376148.9	1451	4	20	1	-12	-1	multi-exon	FALSE	canonical	3	35	junction_1	9.46337971105226	NA	NA	NA	FALSE	0	NA	NA	A	non_coding	NA	NA	NA	NA	NA	NA	NA	10	ACTCCCAGTGTCTCCTCTGT	26	True	NA	NA	False	NA	NA	NA	31547627	31558828	Fake_Experiment_ID
G1986.2	chr6	-	3722	25	NIC	ENSG00000204463.13	novel	3887	26	NA	NA	-5	0	combination_of_known_junctions	TRUE	canonical	3	28	junction_21	115.079493962024	NA	NA	NA	FALSE	0	NA	NA	B	non_coding	NA	NA	NA	NA	NA	NA	NA	20	CATTGTCTCCATTAGGTAGT	3	True	NA	NA	False	NA	NA	NA	31652683	31639027	Fake_Experiment_ID
G1986.3	chr6	-	3668	25	NIC	ENSG00000204463.13	novel	3779	25	NA	NA	-5	0	combination_of_known_junctions	FALSE	canonical	3	34	junction_24	86.0217894715571	NA	NA	NA	FALSE	0	NA	NA	B	non_coding	NA	NA	NA	NA	NA	NA	NA	20	CATTGTCTCCATTAGGTAGT	3	True	NA	NA	False	NA	NA	NA	31652683	31639027	Fake_Experiment_ID
G1987.1	chr6	-	1561	4	NIC	ENSG00000204438.11	novel	2793	4	NA	NA	-39	-5	combination_of_known_junctions	FALSE	canonical	3	17	junction_3	80.4653134379446	NA	NA	NA	FALSE	0	NA	NA	A	non_coding	NA	NA	NA	NA	NA	NA	NA	15	CTTTTCTGGAAGCTATTTTG	-14	True	NA	NA	False	NA	NA	NA	31665900	31662080	Fake_Experiment_ID
G1988.1	chr6	+	906	7	FSM	ENSG00000204435.15	ENST00000375882.7	929	7	26	-3	5	0	multi-exon	FALSE	canonical	3	1063	junction_6	39.5618362679096	NA	NA	NA	FALSE	0	NA	NA	A	non_coding	NA	NA	NA	NA	NA	NA	NA	5	GCTAGTCTGCTGGTGCTTGC	15	True	NA	NA	False	NA	NA	NA	31666105	31670070	Fake_Experiment_ID
G1989.1	chr6	-	1313	7	FSM	ENSG00000213722.10	ENST00000375792.7	1688	7	373	2	1	0	multi-exon	FALSE	canonical	3	338	junction_6	65.7860589757097	NA	NA	NA	FALSE	0	NA	NA	A	non_coding	NA	NA	NA	NA	NA	NA	NA	10	GACTGGGCTGTGACTGGTGT	-7	True	NA	NA	False	NA	NA	NA	31730244	31727039	Fake_Experiment_ID
G199.1	chr1	+	2654	16	NIC	ENSG00000132780.17	novel	3225	15	NA	NA	0	6	combination_of_known_junctions	FALSE	canonical	3	23	junction_2	746.548770454193	NA	NA	NA	FALSE	0	NA	NA	A	non_coding	NA	NA	NA	NA	NA	NA	NA	5	GGCTTTGATGGTTTTTTTCT	2	True	NA	NA	False	NA	NA	NA	45584044	45618253	Fake_Experiment_ID
G1990.1	chr6	-	1049	7	NIC	ENSG00000213719.8	novel	1127	7	NA	NA	-2	-16	combination_of_known_splicesites	FALSE	canonical	3	73	junction_6	1044.87920620307	NA	NA	NA	FALSE	0	NA	NA	A	non_coding	NA	NA	NA	NA	NA	NA	NA	25	TCAAGTGTTTTTACGCAATG	1480	False	NA	NA	False	NA	NA	NA	31736574	31730598	Fake_Experiment_ID
G1991.1	chr6	-	1802	6	FSM	ENSG00000204386.12	ENST00000375631.5	3353	6	4	1547	4	11	multi-exon	FALSE	canonical	3	264	junction_1	18.9842039601349	NA	NA	NA	FALSE	0	NA	NA	A	non_coding	NA	NA	NA	NA	NA	NA	NA	15	TTTGTAGAGTCTCTATGGTT	11	True	NA	NA	False	NA	NA	NA	31862817	31859205	Fake_Experiment_ID
G1992.1	chr6	-	1287	11	FSM	ENSG00000204356.14	ENST00000375429.8	1445	11	17	141	0	0	multi-exon	TRUE	canonical	3	612	junction_10	80.3091526539784	NA	NA	NA	FALSE	0	NA	NA	A	non_coding	NA	NA	NA	NA	NA	NA	NA	15	CACATCTCCCTCAGCCTCTG	4	True	NA	NA	False	NA	NA	NA	31958954	31952227	Fake_Experiment_ID
G1993.1	chr6	+	3804	28	FSM	ENSG00000204351.12	ENST00000375394.7	3795	28	-4	-5	0	5	multi-exon	FALSE	canonical	3	155	junction_14	19.6994565180267	NA	NA	NA	FALSE	0	NA	NA	A	non_coding	NA	NA	NA	NA	NA	NA	NA	5	GTTGTGTGCTTGAGTTGCTG	13	True	NA	NA	False	NA	NA	NA	31959170	31969756	Fake_Experiment_ID
G1994.1	chr6	+	1213	7	ISM	ENSG00000204344.15	ENST00000375331.7	1663	8	532	3	-11	2	3prime_fragment	FALSE	canonical	3	47	junction_1	14.3226704524292	NA	NA	NA	FALSE	0	NA	NA	A	non_coding	NA	NA	NA	NA	NA	NA	NA	10	TTTTCTGGATGTCCTTTATT	5	True	NA	NA	False	NA	NA	NA	31972362	31981448	Fake_Experiment_ID
G1995.1	chr6	-	2593	18	FSM	ENSG00000213676.13	ENST00000375203.8	2626	18	29	4	0	-4	multi-exon	FALSE	canonical	3	58	junction_4	8.68080649387389	NA	NA	NA	FALSE	0	NA	NA	A	non_coding	NA	NA	NA	NA	NA	NA	NA	10	GGAATGGTGGCTGCCTTCCT	6	True	NA	NA	False	NA	NA	NA	32128217	32115267	Fake_Experiment_ID
G1996.1	chr6	-	1298	2	FSM	ENSG00000204315.4	ENST00000375156.4	1342	2	44	0	44	0	multi-exon	FALSE	canonical	3	47	junction_1	0	NA	NA	NA	FALSE	0	NA	NA	A	non_coding	NA	NA	NA	NA	NA	NA	NA	25	CAGGAACTTGTGAATTGTGG	21	True	NA	NA	False	NA	NA	NA	32130244	32128706	Fake_Experiment_ID
G1997.1	chr6	+	1999	10	NIC	ENSG00000221988.13	novel	2111	10	NA	NA	-31	0	combination_of_known_junctions	FALSE	canonical	3	13	junction_1	46.4657048627809	NA	NA	NA	FALSE	0	NA	NA	A	non_coding	NA	NA	NA	NA	NA	NA	NA	15	TGACTTGGCTCATTTCCAGG	NA	False	NA	NA	False	NA	NA	NA	32153491	32163678	Fake_Experiment_ID
G1998.1	chr6	-	2536	7	FSM	ENSG00000204310.13	ENST00000395499.5	2496	7	-40	0	-40	0	multi-exon	TRUE	canonical	3	38	junction_6	108.809721787879	NA	NA	NA	FALSE	0	NA	NA	A	non_coding	NA	NA	NA	NA	NA	NA	NA	5	TCTGGGTGTTGGTGGTTGCA	-24	True	NA	NA	False	NA	NA	NA	32177120	32168211	Fake_Experiment_ID
G1999.1	chr6	-	2286	9	FSM	ENSG00000204304.12	ENST00000375050.6	3229	9	12	931	12	592	multi-exon	FALSE	canonical	3	55	junction_7	10.0179526351446	NA	NA	NA	FALSE	0	NA	NA	A	non_coding	NA	NA	NA	NA	NA	NA	NA	0	TTTTTTGTTGTTGTTGTTGT	2	True	NA	NA	False	NA	NA	NA	32190190	32185663	Fake_Experiment_ID
G2.1	chr1	+	637	2	FSM	ENSG00000187608.10	ENST00000649529.1	637	2	0	0	0	0	multi-exon	FALSE	canonical	3	588	junction_1	0	NA	NA	NA	FALSE	0	NA	NA	A	non_coding	NA	NA	NA	NA	NA	NA	NA	0	TGGCCGCCTCTGTGTCTGTG	1	True	NA	NA	False	NA	NA	NA	1013496	1014540	Fake_Experiment_ID
G20.1	chr1	+	3282	4	FSM	ENSG00000116273.6	ENST00000377648.5	3632	4	322	28	291	-28	multi-exon	FALSE	canonical	3	165	junction_1	12.328828005938	NA	NA	NA	FALSE	0	NA	NA	A	non_coding	NA	NA	NA	NA	NA	NA	NA	10	GGTTCAGGCGATTGCGTTCT	230	False	NA	NA	False	NA	NA	NA	6614052	6624002	Fake_Experiment_ID
G200.1	chr1	-	3480	13	NIC	ENSG00000159592.11	novel	3641	13	NA	NA	-4	-184	combination_of_known_junctions	FALSE	canonical	3	59	junction_12	200.389672471745	NA	NA	NA	FALSE	0	NA	NA	A	non_coding	NA	NA	NA	NA	NA	NA	NA	25	TTGTCTTGTGTAAGAAGTAT	969	False	45687165	NA	False	NA	NA	NA	45687137	45627487	Fake_Experiment_ID
G2000.1	chr6	-	1477	4	FSM	ENSG00000213654.10	ENST00000375040.8	1213	4	-264	0	-22	0	multi-exon	FALSE	canonical	3	77	junction_1	2.62466929133727	NA	NA	NA	FALSE	0	NA	NA	A	non_coding	NA	NA	NA	NA	NA	NA	NA	15	CTGCAGACTGGTATCTGGGG	-14	True	NA	NA	False	NA	NA	NA	32192907	32190765	Fake_Experiment_ID
G2001.1	chr6	-	2688	11	FSM	ENSG00000168394.12	ENST00000354258.5	2685	11	-3	0	-3	0	multi-exon	FALSE	canonical	3	66	junction_3	11.5516232625549	NA	NA	NA	FALSE	0	NA	NA	A	non_coding	NA	NA	NA	NA	NA	NA	NA	5	CTGTGGTTTCTTATGTTTCC	6	True	NA	NA	False	NA	NA	NA	32853707	32845208	Fake_Experiment_ID
G2002.1	chr6	+	751	6	FSM	ENSG00000240065.8	ENST00000374859.3	1017	6	0	266	0	0	multi-exon	FALSE	canonical	3	23	junction_2	3.6	NA	NA	NA	FALSE	0	NA	NA	A	non_coding	NA	NA	NA	NA	NA	NA	NA	20	CCTGGTATGGTCATTGGGAA	3	True	NA	NA	False	NA	NA	NA	32854191	32859585	Fake_Experiment_ID
G2003.1	chr6	-	1094	5	FSM	ENSG00000204257.15	ENST00000374843.9	1093	5	-1	0	-1	0	multi-exon	FALSE	canonical	3	55	junction_3	6.49519052838329	NA	NA	NA	FALSE	0	NA	NA	A	non_coding	NA	NA	NA	NA	NA	NA	NA	10	TATCAGTGTGGCTTCTTTCT	-33	True	NA	NA	False	NA	NA	NA	32953098	32948617	Fake_Experiment_ID
G2004.1	chr6	-	1082	5	FSM	ENSG00000204252.14	ENST00000229829.7	3464	5	-2	2384	-2	41	multi-exon	FALSE	canonical	3	28	junction_3	7.29297607290741	NA	NA	NA	FALSE	0	NA	NA	A	non_coding	NA	NA	NA	NA	NA	NA	NA	10	TTTGCACTGTGTCCTTTCCA	-1	True	NA	NA	False	NA	NA	NA	33009593	33006565	Fake_Experiment_ID
G2005.1	chr6	+	2087	8	FSM	ENSG00000112473.18	ENST00000374675.7	2153	8	64	2	23	0	multi-exon	FALSE	canonical	3	196	junction_1	64.2511017931417	NA	NA	NA	FALSE	0	NA	NA	A	non_coding	NA	NA	NA	NA	NA	NA	NA	10	CATGCAGTCTTTGTCTTTTT	-4	True	NA	NA	False	NA	NA	NA	33200889	33204437	Fake_Experiment_ID
G2006.1	chr6	+	965	9	FSM	ENSG00000204228.4	ENST00000374662.4	977	9	6	6	6	-6	multi-exon	FALSE	canonical	3	45	junction_1	15.6903632845132	NA	NA	NA	FALSE	0	NA	NA	A	non_coding	NA	NA	NA	NA	NA	NA	NA	5	CTGCCACCTCCGGCTCTTCT	4	True	NA	NA	False	NA	NA	NA	33204660	33206825	Fake_Experiment_ID
G2007.1	chr6	+	1739	7	FSM	ENSG00000204227.5	ENST00000374656.5	1741	7	2	0	2	0	multi-exon	FALSE	canonical	3	22	junction_5	11.7862914721581	NA	NA	NA	FALSE	0	NA	NA	A	non_coding	NA	NA	NA	NA	NA	NA	NA	5	CCTGCAGTTCTGTGTGTCTG	-4	True	NA	NA	False	NA	NA	NA	33208501	33212716	Fake_Experiment_ID
G2008.1	chr6	-	2751	20	FSM	ENSG00000223501.9	ENST00000445902.3	2936	20	185	0	86	0	multi-exon	FALSE	canonical	3	191	junction_10	21.7400915119364	NA	NA	NA	FALSE	0	NA	NA	A	non_coding	NA	NA	NA	NA	NA	NA	NA	15	CACTTATCCCATTTCCTTTC	-9	True	NA	NA	False	NA	NA	NA	33271691	33250277	Fake_Experiment_ID
G2009.1	chr6	+	543	6	FSM	ENSG00000231500.7	ENST00000439602.7	549	6	2	4	2	2	multi-exon	TRUE	canonical	3	25621	junction_5	2201.92691976823	NA	NA	NA	FALSE	0	NA	NA	A	non_coding	NA	NA	NA	NA	NA	NA	NA	0	TGGCTTCCTGTCCTTTCTGT	1	True	NA	NA	False	NA	NA	NA	33272076	33276507	Fake_Experiment_ID
G201.2	chr1	+	1457	3	NNC	ENSG00000159596.7	novel	1465	3	NA	NA	-2	-1	at_least_one_novel_splicesite	FALSE	canonical	3	38	junction_1	166.5	NA	NA	NA	FALSE	0	NA	NA	A	non_coding	NA	NA	NA	NA	NA	NA	NA	15	CTTTGTTAGAGTCTTGTGAT	7	True	NA	NA	False	NA	NA	NA	45688193	45694435	Fake_Experiment_ID
G2010.1	chr6	-	2053	15	FSM	ENSG00000227057.10	ENST00000374617.9	2070	15	13	4	13	-4	multi-exon	FALSE	canonical	3	589	junction_13	62.5929920443273	NA	NA	NA	FALSE	0	NA	NA	A	non_coding	NA	NA	NA	NA	NA	NA	NA	25	TGGATAATGTGTCTGGATCA	-6	True	NA	NA	False	NA	NA	NA	33289226	33279111	Fake_Experiment_ID
G2011.1	chr6	+	596	5	FSM	ENSG00000204220.12	ENST00000395131.5	884	5	287	1	-7	-1	multi-exon	FALSE	canonical	3	76	junction_1	96.0816709887999	NA	NA	NA	FALSE	0	NA	NA	A	non_coding	NA	NA	NA	NA	NA	NA	NA	10	GCTCTGTTTCCTGACCAGGC	-21	True	NA	NA	False	NA	NA	NA	33289588	33290932	Fake_Experiment_ID
G2012.1	chr6	-	3100	17	NIC	ENSG00000237441.10	novel	2687	17	NA	NA	0	-5	combination_of_known_junctions	FALSE	canonical	3	97	junction_16	51.3078941294612	NA	NA	NA	FALSE	0	NA	NA	A	non_coding	NA	NA	NA	NA	NA	NA	NA	5	TTCTACTCCCCTGTCCTTGC	-6	True	NA	NA	False	NA	NA	NA	33297692	33291658	Fake_Experiment_ID
G2013.1	chr6	-	1663	8	FSM	ENSG00000231925.12	ENST00000434618.7	3450	8	-188	1975	-12	16	multi-exon	FALSE	canonical	3	287	junction_3	22.0352222681815	NA	NA	NA	FALSE	0	NA	NA	A	non_coding	NA	NA	NA	NA	NA	NA	NA	20	TAATCCCTCCAATCTCTCTC	-8	True	NA	NA	False	NA	NA	NA	33314266	33301668	Fake_Experiment_ID
G2014.1	chr6	-	2563	8	FSM	ENSG00000204209.13	ENST00000374542.10	2558	8	-5	0	-5	0	multi-exon	FALSE	canonical	3	612	junction_7	132.046992253763	NA	NA	NA	FALSE	0	NA	NA	A	non_coding	NA	NA	NA	NA	NA	NA	NA	5	TCACTGTCTTTTTCTTGTCC	-28	True	NA	NA	False	NA	NA	NA	33322964	33318557	Fake_Experiment_ID
G2015.2	chr6	+	2391	11	FSM	ENSG00000237649.8	ENST00000428849.7	2391	11	0	0	0	0	multi-exon	TRUE	canonical	3	417	junction_5	21.5545818794984	NA	NA	NA	FALSE	0	NA	NA	A	non_coding	NA	NA	NA	NA	NA	NA	NA	35	GAAGGCAGATACTTTCATAT	-25	True	NA	NA	False	NA	NA	NA	33391822	33409896	Fake_Experiment_ID
G2016.1	chr6	+	2715	2	FSM	ENSG00000213588.6	ENST00000395064.3	2715	2	0	0	0	0	multi-exon	FALSE	canonical	3	257	junction_1	0	NA	NA	NA	FALSE	0	NA	NA	A	non_coding	NA	NA	NA	NA	NA	NA	NA	25	CTGACAGTGGACTGGATTGA	-16	True	NA	NA	False	NA	NA	NA	33454575	33457544	Fake_Experiment_ID
G2017.1	chr6	-	476	4	FSM	ENSG00000137288.10	ENST00000607484.6	1284	4	4	804	4	0	multi-exon	FALSE	canonical	3	1633	junction_3	69.4550214167413	NA	NA	NA	FALSE	0	NA	NA	A	non_coding	NA	NA	NA	NA	NA	NA	NA	15	CCTTACGGTTTGGGAATCTC	17	True	NA	NA	False	NA	NA	NA	33711696	33697567	Fake_Experiment_ID
G2018.1	chr6	+	1444	6	FSM	ENSG00000137309.20	ENST00000311487.9	1920	6	32	444	32	-443	multi-exon	FALSE	canonical	3	16254	junction_3	1149.41428562551	NA	NA	NA	FALSE	0	NA	NA	A	non_coding	NA	NA	NA	NA	NA	NA	NA	0	CTCCTGCTCCTCCCTGCCCC	-1	True	NA	NA	False	NA	NA	NA	34236904	34245787	Fake_Experiment_ID
G2019.1	chr6	-	1094	5	FSM	ENSG00000186577.14	ENST00000481533.5	1053	5	-41	0	10	0	multi-exon	FALSE	canonical	3	29	junction_4	48.0644099100363	NA	NA	NA	FALSE	0	NA	NA	A	non_coding	NA	NA	NA	NA	NA	NA	NA	20	GGGGTTTTGATTTCATCAAG	6	True	NA	NA	False	NA	NA	NA	34249030	34246394	Fake_Experiment_ID
G202.1	chr1	-	3036	10	FSM	ENSG00000117461.15	ENST00000262741.10	5596	10	0	2560	0	-59	multi-exon	FALSE	canonical	3	37	junction_7	8.53460638652068	NA	NA	NA	FALSE	0	NA	NA	A	non_coding	NA	NA	NA	NA	NA	NA	NA	25	GCAATGCAGTGCTTTTAGAT	19	True	NA	NA	False	NA	NA	NA	46132629	46042699	Fake_Experiment_ID
G2020.1	chr6	-	843	6	FSM	ENSG00000124614.16	ENST00000621356.3	781	6	-62	0	-19	0	multi-exon	FALSE	canonical	3	1705	junction_5	3400.15214953684	NA	NA	NA	FALSE	0	NA	NA	A	non_coding	NA	NA	NA	NA	NA	NA	NA	5	TCTTTTGTCCATTTTGTTTG	0	True	NA	NA	False	NA	NA	NA	34426088	34417453	Fake_Experiment_ID
G2021.1	chr6	-	4290	5	FSM	ENSG00000196821.10	ENST00000374023.8	4338	5	48	0	48	0	multi-exon	FALSE	canonical	3	32	junction_4	13.4976849866931	NA	NA	NA	FALSE	0	NA	NA	A	non_coding	NA	NA	NA	NA	NA	NA	NA	5	GCTGTTTTCATGTGTGTTGG	0	True	NA	NA	False	NA	NA	NA	34696719	34587287	Fake_Experiment_ID
G2022.1	chr6	+	731	6	FSM	ENSG00000124562.10	ENST00000244520.10	806	6	12	63	-8	0	multi-exon	FALSE	canonical	3	2574	junction_1	274.605899426797	NA	NA	NA	FALSE	0	NA	NA	A	non_coding	NA	NA	NA	NA	NA	NA	NA	0	GTGTGTTCCCTTTTTCCTCC	11	True	NA	NA	False	NA	NA	NA	34757516	34773794	Fake_Experiment_ID
G2023.1	chr6	-	1502	5	FSM	ENSG00000064995.18	ENST00000361288.9	1849	5	30	317	15	-1	multi-exon	FALSE	canonical	3	326	junction_1	13.3603892158874	NA	NA	NA	FALSE	0	NA	NA	A	non_coding	NA	NA	NA	NA	NA	NA	NA	15	CCCTAGGTGTATTCATTTTC	14	True	NA	NA	False	NA	NA	NA	34888012	34877778	Fake_Experiment_ID
G2024.1	chr6	+	2383	12	ISM	ENSG00000065029.15	ENST00000339411.5	2447	13	21280	-2	10642	0	3prime_fragment	TRUE	canonical	3	33	junction_10	24.1527508143654	NA	NA	NA	FALSE	0	NA	NA	A	non_coding	NA	NA	NA	NA	NA	NA	NA	5	CCTGGGTCCCTCCATCCTTT	NA	False	NA	NA	False	NA	NA	NA	35281053	35295985	Fake_Experiment_ID
G2025.1	chr6	+	1934	8	FSM	ENSG00000112033.14	ENST00000360694.8	3734	8	11	1789	11	996	multi-exon	FALSE	canonical	3	81	junction_5	11.8889418694647	NA	NA	NA	FALSE	0	NA	NA	A	non_coding	NA	NA	NA	NA	NA	NA	NA	10	TCTCCACCCCCCACGTCTGT	10	True	NA	NA	False	NA	NA	NA	35342568	35426389	Fake_Experiment_ID
G2026.1	chr6	+	714	6	FSM	ENSG00000198755.11	ENST00000322203.7	718	6	3	1	3	-1	multi-exon	FALSE	canonical	3	12068	junction_1	883.11879155638	NA	NA	NA	FALSE	0	NA	NA	A	non_coding	NA	NA	NA	NA	NA	NA	NA	5	TCCCTCTGTCTGCCTGTGAT	0	True	NA	NA	False	NA	NA	NA	35468403	35470779	Fake_Experiment_ID
G2027.1	chr6	-	3780	11	FSM	ENSG00000096060.15	ENST00000357266.9	3750	11	-30	0	-3	0	multi-exon	FALSE	canonical	2	208	junction_7	48.9702971197848	NA	NA	NA	FALSE	0	NA	NA	A	non_coding	NA	NA	NA	NA	NA	NA	NA	5	CTTCCCATTGTTTTTGGTTT	-5	True	NA	NA	False	NA	NA	NA	35688945	35573589	Fake_Experiment_ID
G2028.1	chr6	+	429	3	FSM	ENSG00000196748.10	ENST00000403376.4	426	3	-3	0	1	0	multi-exon	FALSE	canonical	3	25	junction_1	7.5	NA	NA	NA	FALSE	0	NA	NA	A	non_coding	NA	NA	NA	NA	NA	NA	NA	5	CTTGGCCTCTGTCTGTACTT	-2	True	NA	NA	False	NA	NA	NA	35776594	35779552	Fake_Experiment_ID
G2029.1	chr6	-	4277	16	FSM	ENSG00000096063.16	ENST00000373825.7	4348	16	3	68	0	0	multi-exon	FALSE	canonical	3	705	junction_5	68.6417430496115	NA	NA	NA	FALSE	0	NA	NA	A	non_coding	NA	NA	NA	NA	NA	NA	NA	30	CATGTTTCCAAAAATCTCTG	0	True	NA	NA	False	NA	NA	NA	35921095	35833033	Fake_Experiment_ID
G203.1	chr1	-	2458	23	NIC	ENSG00000085998.14	novel	2719	22	NA	NA	0	0	combination_of_known_junctions	FALSE	canonical	3	32	junction_1	87.733313499039	NA	NA	NA	FALSE	0	NA	NA	A	non_coding	NA	NA	NA	NA	NA	NA	NA	15	GATGTCTTGTGATTGTGATT	-6	True	NA	NA	False	NA	NA	NA	46198434	46188682	Fake_Experiment_ID
G2030.1	chr6	+	3973	12	FSM	ENSG00000112062.11	ENST00000229795.7	4319	12	344	2	-103	-2	multi-exon	FALSE	canonical	3	33	junction_9	66.7822414163754	NA	NA	NA	FALSE	0	NA	NA	A	non_coding	NA	NA	NA	NA	NA	NA	NA	20	GAGCCGCACTCATCTGTTTA	243	False	NA	NA	False	NA	NA	NA	36028054	36111234	Fake_Experiment_ID
G2031.1	chr6	+	1845	12	FSM	ENSG00000156711.17	ENST00000211287.9	6316	12	8	4463	8	851	multi-exon	FALSE	canonical	3	68	junction_6	8.65882247257502	NA	NA	NA	FALSE	0	NA	NA	A	non_coding	NA	NA	NA	NA	NA	NA	NA	35	GACATGAATTCCAGGGGGAA	0	True	NA	NA	False	NA	NA	NA	36130520	36140058	Fake_Experiment_ID
G2032.2	chr6	-	3567	14	FSM	ENSG00000112079.9	ENST00000229812.8	3585	14	18	0	18	0	multi-exon	FALSE	canonical	3	39	junction_13	27.5803291534568	NA	NA	NA	FALSE	0	NA	NA	A	non_coding	NA	NA	NA	NA	NA	NA	NA	25	GTAGTGGAAATACGTGGTGT	-15	True	NA	NA	False	NA	NA	NA	36547461	36493891	Fake_Experiment_ID
G2033.1	chr6	+	916	6	FSM	ENSG00000112081.17	ENST00000373715.11	4228	6	2	3310	2	93	multi-exon	FALSE	canonical	3	3399	junction_3	221.738584824563	NA	NA	NA	FALSE	0	NA	NA	A	non_coding	NA	NA	NA	NA	NA	NA	NA	15	CCAGCGGAAGTGTGTTTTTT	-3	True	NA	NA	False	NA	NA	NA	36594363	36602290	Fake_Experiment_ID
G2034.1	chr6	+	777	3	NIC	ENSG00000124762.14	novel	2102	3	NA	NA	18	90	combination_of_known_splicesites	FALSE	canonical	3	21	junction_1	101	NA	NA	NA	FALSE	0	NA	NA	A	non_coding	NA	NA	NA	NA	NA	NA	NA	20	AGAGTGCTGGGCATTTTTAT	4	True	NA	NA	False	NA	NA	NA	36676507	36686014	Fake_Experiment_ID
G2035.1	chr6	-	1509	4	FSM	ENSG00000137168.8	ENST00000373699.6	1516	4	7	0	7	0	multi-exon	FALSE	canonical	3	351	junction_1	21.4527905462721	NA	NA	NA	FALSE	0	NA	NA	A	non_coding	NA	NA	NA	NA	NA	NA	NA	5	TTGCTGCTGTGGTCTGATTC	4	True	NA	NA	False	NA	NA	NA	36874796	36854828	Fake_Experiment_ID
G2036.1	chr6	-	1687	12	FSM	ENSG00000137409.20	ENST00000373627.10	1955	12	268	0	197	0	multi-exon	FALSE	canonical	3	1158	junction_4	518.553248060775	NA	NA	NA	FALSE	0	NA	NA	A	non_coding	NA	NA	NA	NA	NA	NA	NA	0	GTTTTTTGTGGGGCGTCTCT	546	False	NA	NA	False	NA	NA	NA	36985928	36968140	Fake_Experiment_ID
G2037.1	chr6	+	2290	6	FSM	ENSG00000137193.14	ENST00000373509.6	2703	6	413	0	413	0	multi-exon	FALSE	canonical	3	237	junction_1	21.3129068876116	NA	NA	NA	FALSE	0	NA	NA	A	non_coding	NA	NA	NA	NA	NA	NA	NA	10	CTCGTGGCTTCTAATCGTCT	284	False	NA	NA	False	NA	NA	NA	37170564	37175428	Fake_Experiment_ID
G2038.1	chr6	+	2001	13	FSM	ENSG00000065491.8	ENST00000373491.3	3462	13	0	1461	0	-1461	multi-exon	FALSE	canonical	3	91	junction_10	12.0793096749037	NA	NA	NA	FALSE	0	NA	NA	A	non_coding	NA	NA	NA	NA	NA	NA	NA	15	CTGATAACCGTTGCTTTTTT	-2	True	NA	NA	False	NA	NA	NA	37257771	37331509	Fake_Experiment_ID
G2039.3	chr6	+	2113	8	FSM	ENSG00000112130.17	ENST00000373479.9	5616	8	11	3492	11	11	multi-exon	FALSE	canonical	3	245	junction_1	33.195770569057	NA	NA	NA	FALSE	0	NA	NA	A	non_coding	NA	NA	NA	NA	NA	NA	NA	10	GCTGGGCTTTGGTGTATTTA	-14	True	NA	NA	False	NA	NA	NA	37353993	37391242	Fake_Experiment_ID
G204.1	chr1	+	835	2	FSM	ENSG00000171357.6	ENST00000371980.4	1849	2	0	1014	0	-1014	multi-exon	FALSE	canonical	3	34	junction_1	0	NA	NA	NA	FALSE	0	NA	NA	A	non_coding	NA	NA	NA	NA	NA	NA	NA	10	TCCTGTGGCTCTTTTATCCA	-18	True	NA	NA	False	NA	NA	NA	46203333	46220242	Fake_Experiment_ID
G2040.1	chr6	+	947	6	FSM	ENSG00000156639.12	ENST00000287218.9	3138	6	196	1995	-19	-215	multi-exon	TRUE	canonical	3	147	junction_1	12.5602547744861	NA	NA	NA	FALSE	0	NA	NA	A	non_coding	NA	NA	NA	NA	NA	NA	NA	15	TTTTTTTTGAGCATGGCTAG	14	False	NA	NA	False	NA	NA	NA	37819922	38152629	Fake_Experiment_ID
G2041.1	chr6	-	1960	6	FSM	ENSG00000124767.7	ENST00000373365.5	2016	6	36	20	36	-2	multi-exon	FALSE	canonical	3	1194	junction_3	99.5883527326364	NA	NA	NA	FALSE	0	NA	NA	A	non_coding	NA	NA	NA	NA	NA	NA	NA	35	GACTATGTTTAATTTGTAAA	-15	True	NA	NA	False	NA	NA	NA	38703109	38675944	Fake_Experiment_ID
G2042.1	chr6	-	1125	2	FSM	ENSG00000112167.10	ENST00000229903.5	2018	2	61	832	-54	-831	multi-exon	FALSE	canonical	3	86	junction_1	0	NA	NA	NA	FALSE	0	NA	NA	A	non_coding	NA	NA	NA	NA	NA	NA	NA	25	TCTCCTCTTCAGAAATAGGT	-31	True	NA	NA	False	NA	NA	NA	39115125	39104894	Fake_Experiment_ID
G2043.1	chr6	-	2780	10	NIC	ENSG00000124615.20	novel	3358	11	NA	NA	-3	-202	combination_of_known_junctions	TRUE	canonical	3	20	junction_1	34.0569602755425	NA	NA	NA	FALSE	0	NA	NA	A	non_coding	NA	NA	NA	NA	NA	NA	NA	45	GATGCAAGAATGAAGACACT	-16	True	NA	NA	False	NA	NA	NA	39934500	39905522	Fake_Experiment_ID
G2044.1	chr6	+	3717	9	FSM	ENSG00000001167.15	ENST00000353205.5	1660	9	-27	-2030	-18	2030	multi-exon	FALSE	canonical	3	79	junction_1	12.6484929932384	NA	NA	NA	FALSE	0	NA	NA	A	non_coding	NA	NA	NA	NA	NA	NA	NA	20	TGTGACTTTTGAGGAATCTG	-6	True	NA	NA	False	NA	NA	NA	41072955	41099980	Fake_Experiment_ID
G2045.1	chr6	+	1429	4	NNC	ENSG00000112559.15	novel	1606	5	NA	NA	201	2	at_least_one_novel_splicesite	FALSE	canonical	3	65	junction_1	76.4475128583149	NA	NA	NA	TRUE	0	NA	NA	A	non_coding	NA	NA	NA	NA	NA	NA	NA	20	TTTCCTCAGGACTCATGACT	3	True	NA	NA	False	NA	NA	NA	41638727	41654246	Fake_Experiment_ID
G2046.1	chr6	-	2478	4	FSM	ENSG00000124641.16	ENST00000265350.9	2478	4	0	0	0	0	multi-exon	FALSE	canonical	3	334	junction_2	14.4299072146089	NA	NA	NA	FALSE	0	NA	NA	A	non_coding	NA	NA	NA	NA	NA	NA	NA	5	CCTTTTTGGCCTCCTGATTT	-12	True	NA	NA	False	NA	NA	NA	41921139	41905353	Fake_Experiment_ID
G2047.1	chr6	-	1819	4	NIC	ENSG00000112576.13	novel	2026	5	NA	NA	17	0	combination_of_known_junctions	FALSE	canonical	3	19	junction_1	112.221012094686	NA	NA	NA	FALSE	0	NA	NA	A	non_coding	NA	NA	NA	NA	NA	NA	NA	5	CTGGCTTTGGCTTCTTGGAT	17	True	NA	NA	False	NA	NA	NA	41941738	41934951	Fake_Experiment_ID
G2048.1	chr6	+	1562	9	FSM	ENSG00000137413.16	ENST00000372977.8	6678	9	0	5116	0	514	multi-exon	FALSE	canonical	3	16	junction_8	35.2931916238812	NA	NA	NA	FALSE	0	NA	NA	A	non_coding	NA	NA	NA	NA	NA	NA	NA	25	TGAGATTACAGGCGTGAGCC	-4	True	NA	NA	False	NA	NA	NA	42050523	42078156	Fake_Experiment_ID
G2049.1	chr6	-	2123	7	NNC	ENSG00000048544.6	novel	2100	7	NA	NA	-20	6	at_least_one_novel_splicesite	TRUE	canonical	3	56	junction_5	282.350501248989	NA	NA	NA	TRUE	0	NA	NA	A	non_coding	NA	NA	NA	NA	NA	NA	NA	15	GCTCAGTTGTTGACTGTCAT	NA	False	NA	NA	False	NA	NA	NA	42217881	42206800	Fake_Experiment_ID
G205.1	chr1	+	3118	18	NNC	ENSG00000085999.13	novel	3078	18	NA	NA	0	3	intron_retention	FALSE	canonical	3	21	junction_13	90.8243675669951	NA	NA	NA	FALSE	0	NA	NA	A	non_coding	NA	NA	NA	NA	NA	NA	NA	25	GAGCAGTGTGGTAAGCCCAG	6	True	NA	NA	False	NA	NA	NA	46247762	46278483	Fake_Experiment_ID
G2050.1	chr6	+	1526	7	FSM	ENSG00000146223.16	ENST00000304734.9	3769	7	235	2008	-3	616	multi-exon	FALSE	canonical	3	117	junction_6	144.655913578856	NA	NA	NA	FALSE	0	NA	NA	A	non_coding	NA	NA	NA	NA	NA	NA	NA	10	TCTGCTGTGAGTATGTGTTC	-8	True	NA	NA	False	NA	NA	NA	42879916	42887917	Fake_Experiment_ID
G2051.1	chr6	+	1543	6	NNC	ENSG00000137161.17	novel	1431	6	NA	NA	19	-31	intron_retention	FALSE	canonical	3	51	junction_2	253.33092981316	NA	NA	NA	FALSE	0	NA	NA	C	non_coding	NA	NA	NA	NA	NA	NA	NA	10	TTTCTGAGTCCTCTGCAGCC	18	True	NA	NA	False	NA	NA	NA	42929498	42939263	Fake_Experiment_ID
G2051.2	chr6	+	1381	6	FSM	ENSG00000137161.17	ENST00000372836.5	1431	6	19	31	19	-31	multi-exon	FALSE	canonical	3	505	junction_2	78.8025380301929	NA	NA	NA	FALSE	0	NA	NA	C	non_coding	NA	NA	NA	NA	NA	NA	NA	10	TTTCTGAGTCCTCTGCAGCC	18	True	NA	NA	False	NA	NA	NA	42929498	42939263	Fake_Experiment_ID
G2052.1	chr6	+	2954	16	FSM	ENSG00000112640.16	ENST00000485511.6	2973	16	19	0	-11	0	multi-exon	FALSE	canonical	3	310	junction_3	33.456040809795	NA	NA	NA	FALSE	0	NA	NA	A	non_coding	NA	NA	NA	NA	NA	NA	NA	10	GTCTGATGTGCCTTGATGTG	15	True	NA	NA	False	NA	NA	NA	42984588	43012342	Fake_Experiment_ID
G2053.1	chr6	-	876	4	FSM	ENSG00000124733.5	ENST00000244711.4	2018	4	58	1084	58	-133	multi-exon	FALSE	canonical	3	242	junction_3	635.143203450127	NA	NA	NA	FALSE	0	NA	NA	A	non_coding	NA	NA	NA	NA	NA	NA	NA	5	GCCGCACTGCCTGCGCCCCT	-11	True	NA	NA	False	NA	NA	NA	43013888	43012226	Fake_Experiment_ID
G2054.1	chr6	+	1878	11	FSM	ENSG00000124702.18	ENST00000326974.9	1869	11	0	-9	0	5	multi-exon	FALSE	canonical	3	1217	junction_3	50.5672819123196	NA	NA	NA	FALSE	0	NA	NA	A	non_coding	NA	NA	NA	NA	NA	NA	NA	15	TGTTTTTGTGGAATATGGTG	2	True	NA	NA	False	NA	NA	NA	43014248	43021303	Fake_Experiment_ID
G2055.1	chr6	+	1073	7	FSM	ENSG00000124541.7	ENST00000244496.6	1183	7	112	-2	112	2	multi-exon	FALSE	canonical	3	482	junction_4	29.4811615932766	NA	NA	NA	FALSE	0	NA	NA	A	non_coding	NA	NA	NA	NA	NA	NA	NA	5	TTTATTCTGTTTTTTGTGGC	107	False	NA	NA	False	NA	NA	NA	43021734	43029601	Fake_Experiment_ID
G2056.1	chr6	-	975	7	FSM	ENSG00000112651.12	ENST00000388752.8	1216	7	38	203	-2	0	multi-exon	TRUE	canonical	1	204	junction_4	126.232589558587	NA	NA	NA	FALSE	0	NA	NA	A	non_coding	NA	NA	NA	NA	NA	NA	NA	5	TCTGTTACTGTGGTTTTGTT	10	True	NA	NA	False	NA	NA	NA	43059396	43054231	Fake_Experiment_ID
G2057.1	chr6	+	2357	16	FSM	ENSG00000137171.15	ENST00000347162.10	2361	16	2	2	2	2	multi-exon	FALSE	canonical	3	53	junction_1	14.1835585567703	NA	NA	NA	FALSE	0	NA	NA	A	non_coding	NA	NA	NA	NA	NA	NA	NA	10	TTTCTGTGACTTGAGTCCTG	-10	True	NA	NA	False	NA	NA	NA	43059632	43075091	Fake_Experiment_ID
G2058.1	chr6	-	634	4	FSM	ENSG00000112667.13	ENST00000230431.11	654	4	20	0	-8	0	multi-exon	FALSE	canonical	3	1023	junction_1	40.8683523306509	NA	NA	NA	FALSE	0	NA	NA	A	non_coding	NA	NA	NA	NA	NA	NA	NA	5	CTTTCTGTCTTGTGTGAGTC	9	True	NA	NA	False	NA	NA	NA	43229461	43225628	Fake_Experiment_ID
G2059.1	chr6	-	1043	8	NNC	ENSG00000146215.14	novel	991	8	NA	NA	-10	0	at_least_one_novel_splicesite	FALSE	canonical	3	48	junction_1	74.461330876626	NA	NA	NA	FALSE	0	NA	NA	A	non_coding	NA	NA	NA	NA	NA	NA	NA	10	TGCCTTCAACTCTTCTTTGG	63	False	NA	NA	False	NA	NA	NA	43308807	43305471	Fake_Experiment_ID
G206.1	chr1	-	2934	10	FSM	ENSG00000132128.17	ENST00000343304.10	2947	10	14	-1	14	1	multi-exon	FALSE	canonical	3	369	junction_7	34.5621644269647	NA	NA	NA	FALSE	0	NA	NA	A	non_coding	NA	NA	NA	NA	NA	NA	NA	15	TGCAGCCCTTCTTGATGATT	-16	True	NA	NA	False	NA	NA	NA	46303352	46278399	Fake_Experiment_ID
G2060.1	chr6	+	2655	10	NIC	ENSG00000137221.14	novel	2751	11	NA	NA	14	1	intron_retention	FALSE	canonical	3	61	junction_3	24.0647275303734	NA	NA	NA	FALSE	0	NA	NA	A	non_coding	NA	NA	NA	NA	NA	NA	NA	20	TGGCCTAACTTGTCTTAATG	8	True	NA	NA	False	NA	NA	NA	43477586	43506554	Fake_Experiment_ID
G2061.1	chr6	-	1510	9	FSM	ENSG00000137207.12	ENST00000372422.7	1507	9	-3	0	-3	0	multi-exon	FALSE	canonical	3	445	junction_8	12.2652965720361	NA	NA	NA	FALSE	0	NA	NA	A	non_coding	NA	NA	NA	NA	NA	NA	NA	15	CTGCAGCGGCTGATCCAGTG	-4	True	NA	NA	False	NA	NA	NA	43516929	43511831	Fake_Experiment_ID
G2062.1	chr6	+	1268	9	FSM	ENSG00000171453.20	ENST00000642195.1	1275	9	0	7	0	0	multi-exon	FALSE	canonical	3	282	junction_8	21.873214212822	NA	NA	NA	FALSE	0	NA	NA	A	non_coding	NA	NA	NA	NA	NA	NA	NA	50	AAAAAAACTTTTTGAGACTA	-7	True	NA	NA	False	NA	NA	NA	43517088	43521506	Fake_Experiment_ID
G2063.1	chr6	-	2940	12	FSM	ENSG00000172432.19	ENST00000307126.10	3031	12	91	0	-11	0	multi-exon	FALSE	canonical	3	33	junction_7	12.9952311660028	NA	NA	NA	FALSE	0	NA	NA	A	non_coding	NA	NA	NA	NA	NA	NA	NA	20	TACACTGTGCTTATGCGTTA	-2	True	NA	NA	False	NA	NA	NA	43629173	43620493	Fake_Experiment_ID
G2064.1	chr6	+	1245	3	FSM	ENSG00000124688.14	ENST00000372171.5	1269	3	24	0	5	0	multi-exon	FALSE	canonical	3	307	junction_2	24	NA	NA	NA	FALSE	0	NA	NA	A	non_coding	NA	NA	NA	NA	NA	NA	NA	20	TTTTCCTGAAATTGTTTTGA	-4	True	NA	NA	False	NA	NA	NA	43635863	43640941	Fake_Experiment_ID
G2065.1	chr6	-	1062	6	FSM	ENSG00000096080.12	ENST00000372133.8	1163	6	-4	105	-4	-105	multi-exon	FALSE	canonical	3	618	junction_1	59.0437126203968	NA	NA	NA	FALSE	0	NA	NA	A	non_coding	NA	NA	NA	NA	NA	NA	NA	20	TGACAGCTGTGAGCTCCTTA	-4	True	NA	NA	False	NA	NA	NA	43687795	43671306	Fake_Experiment_ID
G2066.1	chr6	-	646	3	NNC	ENSG00000180992.7	novel	957	3	NA	NA	29	-243	at_least_one_novel_splicesite	FALSE	canonical	3	76	junction_2	737.5	NA	NA	NA	TRUE	0	NA	NA	A	non_coding	NA	NA	NA	NA	NA	NA	NA	10	TGTGTTTTTCCAGAGCTTTC	-18	True	NA	NA	False	NA	NA	NA	44127423	44113693	Fake_Experiment_ID
G2067.1	chr6	+	2231	14	NIC	ENSG00000112759.19	novel	2083	13	NA	NA	6	8	combination_of_known_junctions	FALSE	canonical	3	127	junction_2	606.802639897835	NA	NA	NA	FALSE	0	NA	NA	A	non_coding	NA	NA	NA	NA	NA	NA	NA	5	TCCCTGTGTCCTCCAGCCGT	-14	True	NA	NA	False	NA	NA	NA	44223564	44234150	Fake_Experiment_ID
G2069.1	chr6	-	1993	4	FSM	ENSG00000157593.19	ENST00000393812.4	2022	4	24	5	24	-4	multi-exon	FALSE	canonical	3	320	junction_2	7.34846922834953	NA	NA	NA	FALSE	0	NA	NA	A	non_coding	NA	NA	NA	NA	NA	NA	NA	5	GTGGACTTGGTCCTGTGTTT	14	True	NA	NA	False	NA	NA	NA	44257504	44254105	Fake_Experiment_ID
G207.1	chr1	+	1611	6	FSM	ENSG00000117481.11	ENST00000474844.6	4347	6	-89	2825	-71	1	multi-exon	FALSE	canonical	3	61	junction_5	4.88262224629348	NA	NA	NA	FALSE	0	NA	NA	A	non_coding	NA	NA	NA	NA	NA	NA	NA	10	GACCTGGGGCTGCAGTTGGG	-27	True	NA	NA	False	NA	NA	NA	46340717	46362193	Fake_Experiment_ID
G2070.1	chr6	+	3336	4	FSM	ENSG00000001561.7	ENST00000321037.5	4644	4	71	1237	71	-1237	multi-exon	FALSE	canonical	3	34	junction_3	3.29983164553722	NA	NA	NA	FALSE	0	NA	NA	A	non_coding	NA	NA	NA	NA	NA	NA	NA	50	AGTTGATCGAAACAGAATAA	6	True	NA	NA	False	NA	NA	NA	46130059	46145451	Fake_Experiment_ID
G2071.1	chr6	-	2548	4	FSM	ENSG00000112796.10	ENST00000230565.3	2544	4	14	-18	14	18	multi-exon	FALSE	canonical	3	61	junction_3	4.96655480858378	NA	NA	NA	FALSE	0	NA	NA	A	non_coding	NA	NA	NA	NA	NA	NA	NA	15	CAATGTTTTCTTTCTGGTAG	7	True	NA	NA	False	NA	NA	NA	46170957	46160396	Fake_Experiment_ID
G2072.1	chr6	-	1476	11	NIC	ENSG00000146070.17	novel	1915	12	NA	NA	-41	-221	combination_of_known_splicesites	FALSE	canonical	3	17	junction_8	9.42549733435854	NA	NA	NA	FALSE	0	NA	NA	A	non_coding	NA	NA	NA	NA	NA	NA	NA	20	GTCTTGTTTCAAAACTGTCT	-29	True	NA	NA	False	NA	NA	NA	46735416	46704537	Fake_Experiment_ID
G2073.1	chr6	-	3234	6	FSM	ENSG00000146072.6	ENST00000296861.2	3595	6	361	0	361	0	multi-exon	FALSE	canonical	3	283	junction_5	16.5336021483523	NA	NA	NA	FALSE	0	NA	NA	A	non_coding	NA	NA	NA	NA	NA	NA	NA	30	CTTAAGTAGTCCGAGTATAT	461	False	NA	NA	False	NA	NA	NA	47309544	47231531	Fake_Experiment_ID
G2074.2	chr6	+	4683	18	FSM	ENSG00000198087.7	ENST00000359314.5	5412	18	392	337	392	-337	multi-exon	FALSE	canonical	3	272	junction_7	25.9409763897846	NA	NA	NA	FALSE	0	NA	NA	A	non_coding	NA	NA	NA	NA	NA	NA	NA	20	CTGCTATGAATATTTTTGGC	-2	True	NA	NA	False	NA	NA	NA	47478180	47626926	Fake_Experiment_ID
G2075.1	chr6	-	2850	13	FSM	ENSG00000146085.8	ENST00000274813.4	3811	13	40	921	40	-921	multi-exon	FALSE	canonical	3	140	junction_12	25.8112809101412	NA	NA	NA	FALSE	0	NA	NA	A	non_coding	NA	NA	NA	NA	NA	NA	NA	20	CTAGTGGAGTGTATTTACGT	11	True	NA	NA	False	NA	NA	NA	49463213	49431280	Fake_Experiment_ID
G2076.1	chr6	+	1694	9	NNC	ENSG00000031691.7	novel	1741	9	NA	NA	0	-66	at_least_one_novel_splicesite	FALSE	canonical	3	84	junction_1	24.087081599895	NA	NA	NA	FALSE	0	NA	NA	A	non_coding	NA	NA	NA	NA	NA	NA	NA	10	GTATACTGTCTTGGGTTTTT	-22	True	NA	NA	False	NA	NA	NA	49463369	49493041	Fake_Experiment_ID
G2077.1	chr6	-	3024	17	NNC	ENSG00000112118.20	novel	3068	17	NA	NA	-7	0	at_least_one_novel_splicesite	FALSE	canonical	3	279	junction_13	618.204544932339	NA	NA	NA	TRUE	0	NA	NA	A	non_coding	NA	NA	NA	NA	NA	NA	NA	25	TCTTAATAGTCATAGTGTGT	-16	True	NA	NA	False	NA	NA	NA	52284749	52264014	Fake_Experiment_ID
G2078.1	chr6	+	2685	2	FSM	ENSG00000170915.9	ENST00000442253.3	4715	2	63	1967	63	-1881	multi-exon	FALSE	canonical	3	61	junction_1	0	NA	NA	NA	FALSE	0	NA	NA	A	non_coding	NA	NA	NA	NA	NA	NA	NA	40	AATATATGCTCATGTAGAAT	78	False	NA	NA	False	NA	NA	NA	52362213	52405810	Fake_Experiment_ID
G2079.1	chr6	+	2071	11	FSM	ENSG00000096093.16	ENST00000371068.11	6849	11	3	4775	0	2	multi-exon	FALSE	canonical	3	38	junction_2	7.23118247591637	NA	NA	NA	FALSE	0	NA	NA	A	non_coding	NA	NA	NA	NA	NA	NA	NA	20	TACAGGGTTCCTGAAGTTTT	-14	True	NA	NA	False	NA	NA	NA	52420344	52492423	Fake_Experiment_ID
G208.1	chr1	+	1904	15	FSM	ENSG00000117480.16	ENST00000243167.9	2042	15	131	7	77	-7	multi-exon	FALSE	canonical	3	141	junction_10	26.6041465235196	NA	NA	NA	FALSE	0	NA	NA	A	non_coding	NA	NA	NA	NA	NA	NA	NA	25	AGAAACAGCTCCTCGTCTGT	131	False	NA	NA	False	NA	NA	NA	46394447	46413838	Fake_Experiment_ID
G2080.1	chr6	-	1244	7	FSM	ENSG00000170899.11	ENST00000370963.9	1240	7	-4	0	-4	0	multi-exon	FALSE	canonical	3	127	junction_3	14.7808058718807	NA	NA	NA	FALSE	0	NA	NA	A	non_coding	NA	NA	NA	NA	NA	NA	NA	10	GCTCATTGTCTTGTTGTGAG	23	True	NA	NA	False	NA	NA	NA	52995288	52977952	Fake_Experiment_ID
G2081.1	chr6	-	4607	14	FSM	ENSG00000112144.16	ENST00000676107.1	6146	14	51	1488	-3	-1480	multi-exon	FALSE	canonical	3	32	junction_5	5.09088987931517	NA	NA	NA	FALSE	0	NA	NA	A	non_coding	NA	NA	NA	NA	NA	NA	NA	25	GAAAATACTTCGCTTTTTTC	32	True	NA	NA	False	NA	NA	NA	53061773	53002790	Fake_Experiment_ID
G2082.1	chr6	-	2820	8	FSM	ENSG00000012660.14	ENST00000304434.11	2765	8	-55	0	-32	0	multi-exon	FALSE	canonical	3	743	junction_2	53.3042863077212	NA	NA	NA	FALSE	0	NA	NA	A	non_coding	NA	NA	NA	NA	NA	NA	NA	15	CCTGTGCCTGCATTTTACAT	160	False	NA	NA	False	NA	NA	NA	53349005	53267403	Fake_Experiment_ID
G2083.1	chr6	-	2626	16	FSM	ENSG00000001084.13	ENST00000650454.1	3785	16	358	801	-98	0	multi-exon	TRUE	canonical	3	171	junction_13	19.3275853524323	NA	NA	NA	FALSE	0	NA	NA	A	non_coding	NA	NA	NA	NA	NA	NA	NA	30	TGGCTGTTATCAAAGGAACT	357	False	NA	NA	False	NA	NA	NA	53544743	53498141	Fake_Experiment_ID
G2084.1	chr6	+	4999	15	FSM	ENSG00000112200.17	ENST00000370706.9	5088	15	-14	103	5	1	multi-exon	FALSE	canonical	3	190	junction_5	26.9110401440125	NA	NA	NA	FALSE	0	NA	NA	A	non_coding	NA	NA	NA	NA	NA	NA	NA	30	TACTTTGACTTTAATTTAGA	12	True	NA	NA	False	NA	NA	NA	57090173	57170202	Fake_Experiment_ID
G2085.1	chr6	+	1445	3	FSM	ENSG00000112208.11	ENST00000370693.5	6651	3	310	4896	310	-4896	multi-exon	FALSE	canonical	3	301	junction_2	2	NA	NA	NA	FALSE	0	NA	NA	A	non_coding	NA	NA	NA	NA	NA	NA	NA	15	TGAGCTCTATTTTGTGTAGT	-18	True	NA	NA	False	NA	NA	NA	57172635	57184937	Fake_Experiment_ID
G2086.1	chr6	-	4358	7	FSM	ENSG00000112210.12	ENST00000468148.6	4830	7	472	0	-428	0	multi-exon	FALSE	canonical	3	117	junction_6	17.7145577296063	NA	NA	NA	FALSE	0	NA	NA	A	non_coding	NA	NA	NA	NA	NA	NA	NA	20	TTTTGTGTGATATGTATGAT	594	False	NA	NA	False	NA	NA	NA	57221835	57186991	Fake_Experiment_ID
G2087.1	chr6	+	2321	14	FSM	ENSG00000146143.19	ENST00000615550.5	2303	14	0	-18	0	18	multi-exon	FALSE	canonical	3	89	junction_8	22.6428404766732	NA	NA	NA	FALSE	0	NA	NA	A	non_coding	NA	NA	NA	NA	NA	NA	NA	25	TAATTGGGAGAGTCTTATGT	7	True	NA	NA	False	NA	NA	NA	57317629	57646868	Fake_Experiment_ID
G2088.1	chr6	+	2383	6	FSM	ENSG00000112245.13	ENST00000626021.3	4621	6	101	2137	101	-121	multi-exon	FALSE	canonical	3	627	junction_4	47.2245698762837	NA	NA	NA	FALSE	0	NA	NA	A	non_coding	NA	NA	NA	NA	NA	NA	NA	20	CATCATTGAGATTGGTTTGC	26	False	NA	NA	False	NA	NA	NA	63572580	63581451	Fake_Experiment_ID
G2089.1	chr6	-	1949	16	FSM	ENSG00000168216.13	ENST00000649934.3	3900	16	104	1847	0	-3	multi-exon	FALSE	canonical	3	200	junction_5	32.4194728862488	NA	NA	NA	FALSE	0	NA	NA	A	non_coding	NA	NA	NA	NA	NA	NA	NA	10	TATTCCCTTTTGTCACTTTT	-3	True	NA	NA	False	NA	NA	NA	69796906	69675856	Fake_Experiment_ID
G209.1	chr1	-	2625	13	FSM	ENSG00000079277.22	ENST00000371945.10	2661	13	25	11	3	0	multi-exon	FALSE	canonical	3	50	junction_2	37.0720020140986	NA	NA	NA	FALSE	0	NA	NA	A	non_coding	NA	NA	NA	NA	NA	NA	NA	5	TGTGTGGCCTATTTGGTGGT	8	True	NA	NA	False	NA	NA	NA	46604243	46557417	Fake_Experiment_ID
G2090.1	chr6	+	2341	11	FSM	ENSG00000112305.15	ENST00000370455.8	3214	11	35	838	35	-1	multi-exon	TRUE	canonical	3	22	junction_4	89.0190990742998	NA	NA	NA	FALSE	0	NA	NA	C	non_coding	NA	NA	NA	NA	NA	NA	NA	10	GACCTTTTCATTTGTGGGTT	21	True	NA	NA	False	NA	NA	NA	70667917	70861165	Fake_Experiment_ID
G2090.2	chr6	+	3110	10	FSM	ENSG00000112305.15	ENST00000316999.9	2403	10	142	-849	35	4	multi-exon	FALSE	canonical	3	174	junction_8	35.950583367234	NA	NA	NA	FALSE	0	NA	NA	C	non_coding	NA	NA	NA	NA	NA	NA	NA	5	TCCTGGTGTACTTCTCTTTT	21	True	NA	NA	False	NA	NA	NA	70667917	70862015	Fake_Experiment_ID
G2091.1	chr6	-	659	3	FSM	ENSG00000203909.4	ENST00000370370.4	659	3	0	0	0	0	multi-exon	FALSE	canonical	3	94	junction_1	2	NA	NA	NA	FALSE	0	NA	NA	A	non_coding	NA	NA	NA	NA	NA	NA	NA	15	TAGTTCAGTGTGGTTGATGG	-7	True	NA	NA	False	NA	NA	NA	73354276	73353062	Fake_Experiment_ID
G2092.2	chr6	+	2511	12	FSM	ENSG00000135297.17	ENST00000498286.6	10698	12	46	8141	-12	-1	multi-exon	FALSE	canonical	3	168	junction_1	19.7546939709097	NA	NA	NA	FALSE	0	NA	NA	A	non_coding	NA	NA	NA	NA	NA	NA	NA	25	AGCGTGTTTTGAGAGTTAAT	-1	True	NA	NA	False	NA	NA	NA	73461782	73501095	Fake_Experiment_ID
G2093.5	chr6	-	1854	7	FSM	ENSG00000156508.19	ENST00000495333.6	1849	7	1	-6	0	0	multi-exon	FALSE	canonical	3	14745	junction_6	3745.39236929858	NA	NA	NA	FALSE	0	NA	NA	A	non_coding	NA	NA	NA	NA	NA	NA	NA	5	CCTGTGTGTTCCTTTGGTCA	16	True	NA	NA	False	NA	NA	NA	73521031	73517514	Fake_Experiment_ID
G2094.1	chr6	-	3244	11	FSM	ENSG00000119899.13	ENST00000355773.6	3292	11	48	0	48	0	multi-exon	FALSE	canonical	3	61	junction_5	14.5907504947484	NA	NA	NA	FALSE	0	NA	NA	A	non_coding	NA	NA	NA	NA	NA	NA	NA	15	TTTTTGGATCTGACAGTTCT	22	True	NA	NA	False	NA	NA	NA	73653944	73593378	Fake_Experiment_ID
G2095.1	chr6	+	5602	33	FSM	ENSG00000156535.15	ENST00000287097.6	9031	33	-150	3579	-150	-3579	multi-exon	FALSE	canonical	3	14	junction_4	6.48556088553642	NA	NA	NA	FALSE	0	NA	NA	A	non_coding	NA	NA	NA	NA	NA	NA	NA	20	TTAATTGCCCTGTATTCCGA	0	True	NA	NA	False	NA	NA	NA	73696052	73824734	Fake_Experiment_ID
G2096.1	chr6	+	5216	32	FSM	ENSG00000196586.16	ENST00000369975.6	5598	32	4	378	0	41	multi-exon	FALSE	canonical	3	139	junction_13	23.0980356476571	NA	NA	NA	FALSE	0	NA	NA	A	non_coding	NA	NA	NA	NA	NA	NA	NA	5	TTCTCTGTACTGCTTTTTCC	-1	True	NA	NA	False	NA	NA	NA	75749238	75916234	Fake_Experiment_ID
G2097.1	chr6	+	819	4	FSM	ENSG00000146243.14	ENST00000369940.7	5577	4	3	4755	3	-4754	multi-exon	FALSE	canonical	3	44	junction_1	12.7627931460511	NA	NA	NA	FALSE	0	NA	NA	A	non_coding	NA	NA	NA	NA	NA	NA	NA	20	TTATATTGTACTTGTATCTT	7	True	NA	NA	False	NA	NA	NA	78867553	78898347	Fake_Experiment_ID
G2098.1	chr6	+	3490	4	FSM	ENSG00000198478.8	ENST00000369838.6	4603	4	-34	1147	-34	-1147	multi-exon	FALSE	canonical	3	98	junction_1	9.62635271879577	NA	NA	NA	FALSE	0	NA	NA	A	non_coding	NA	NA	NA	NA	NA	NA	NA	30	TATTCTGAAAATGGAGTGTT	-3	True	NA	NA	False	NA	NA	NA	79631294	79702508	Fake_Experiment_ID
G2099.1	chr6	-	2190	6	FSM	ENSG00000118402.6	ENST00000369816.5	3013	6	0	823	0	-823	multi-exon	FALSE	canonical	3	111	junction_2	12.467557900407	NA	NA	NA	FALSE	0	NA	NA	A	non_coding	NA	NA	NA	NA	NA	NA	NA	30	TCAAGGAGTCTTCTAATGTA	-2	True	NA	NA	False	NA	NA	NA	79947553	79915636	Fake_Experiment_ID
G21.1	chr1	+	1244	5	ISM	ENSG00000041988.15	ENST00000054650.8	1366	6	317	0	2	0	3prime_fragment	FALSE	canonical	3	88	junction_2	8.16624148553054	NA	NA	NA	FALSE	0	NA	NA	A	non_coding	NA	NA	NA	NA	NA	NA	NA	15	TGTCGCTCCCATCATCATTT	-7	True	NA	NA	False	NA	NA	NA	6625182	6633565	Fake_Experiment_ID
G210.1	chr1	-	2777	4	FSM	ENSG00000142961.15	ENST00000319928.8	2815	4	34	4	34	0	multi-exon	FALSE	canonical	3	13	junction_3	3.39934634239519	NA	NA	NA	FALSE	0	NA	NA	A	non_coding	NA	NA	NA	NA	NA	NA	NA	15	GCCACTGGTGGGAAGCGGTG	-3	True	NA	NA	False	NA	NA	NA	46616850	46607718	Fake_Experiment_ID
G2100.1	chr6	+	2964	22	FSM	ENSG00000112742.10	ENST00000369798.7	2966	22	-9	11	-9	-11	multi-exon	TRUE	canonical	3	306	junction_5	35.8902332611174	NA	NA	NA	FALSE	0	NA	NA	A	non_coding	NA	NA	NA	NA	NA	NA	NA	35	CACTAACATTTCAAAGTTGT	-15	True	NA	NA	False	NA	NA	NA	80004639	80042516	Fake_Experiment_ID
G2101.1	chr6	+	1506	11	FSM	ENSG00000083123.15	ENST00000356489.9	1514	11	24	-16	0	0	multi-exon	FALSE	canonical	3	242	junction_10	43.7457426499997	NA	NA	NA	FALSE	0	NA	NA	A	non_coding	NA	NA	NA	NA	NA	NA	NA	5	TTTGGGTTGTATGTGTTCTT	-6	True	NA	NA	False	NA	NA	NA	80106670	80346270	Fake_Experiment_ID
G2102.1	chr6	-	1785	10	FSM	ENSG00000118420.17	ENST00000369747.8	1925	10	63	77	-27	0	multi-exon	FALSE	canonical	3	84	junction_5	10.6225941357486	NA	NA	NA	FALSE	0	NA	NA	A	non_coding	NA	NA	NA	NA	NA	NA	NA	10	TCTGCATGTTTCTTTTGTTA	30	True	NA	NA	False	NA	NA	NA	83065778	82892466	Fake_Experiment_ID
G2103.1	chr6	-	2750	14	FSM	ENSG00000013375.16	ENST00000512866.5	2013	14	-87	-650	-25	-607	multi-exon	FALSE	canonical	3	43	junction_1	118.991173657058	NA	NA	NA	FALSE	0	NA	NA	A	non_coding	NA	NA	NA	NA	NA	NA	NA	40	GTTATAATGACTTAAAATTC	665	False	NA	NA	False	NA	NA	NA	83193318	83165479	Fake_Experiment_ID
G2104.1	chr6	+	1364	3	FSM	ENSG00000013392.8	ENST00000369724.5	3769	3	7	2398	7	-2398	multi-exon	FALSE	canonical	3	71	junction_1	3.5	NA	NA	NA	FALSE	0	NA	NA	A	non_coding	NA	NA	NA	NA	NA	NA	NA	20	CTTGTGAAGCTGATTTGATT	-5	True	NA	NA	False	NA	NA	NA	83193363	83196537	Fake_Experiment_ID
G2105.1	chr6	+	2444	2	FSM	ENSG00000146250.7	ENST00000369700.4	2444	2	0	0	0	0	multi-exon	FALSE	canonical	3	21	junction_1	0	NA	NA	NA	FALSE	0	NA	NA	A	non_coding	NA	NA	NA	NA	NA	NA	NA	15	GAAGGGTCTGGTTATTTTCC	9	True	NA	NA	False	NA	NA	NA	83512533	83525704	Fake_Experiment_ID
G2106.1	chr6	+	2207	16	FSM	ENSG00000065615.14	ENST00000369681.10	9205	16	-2	7000	-2	5048	multi-exon	FALSE	canonical	3	90	junction_9	14.5913216216581	NA	NA	NA	FALSE	0	NA	NA	A	non_coding	NA	NA	NA	NA	NA	NA	NA	30	TTAATCCTTGTGGTAGAAAT	3	True	NA	NA	False	NA	NA	NA	83859686	83960423	Fake_Experiment_ID
G2107.1	chr6	+	2100	4	FSM	ENSG00000135324.6	ENST00000257776.5	2137	4	37	0	37	0	multi-exon	FALSE	canonical	3	28	junction_1	3.29983164553722	NA	NA	NA	FALSE	0	NA	NA	A	non_coding	NA	NA	NA	NA	NA	NA	NA	20	CAGAAATTTCCTCTGGTTCT	61	False	NA	NA	False	NA	NA	NA	84033808	84090881	Fake_Experiment_ID
G2108.1	chr6	-	3147	29	FSM	ENSG00000135317.14	ENST00000314673.8	3452	29	3	302	2	0	multi-exon	TRUE	canonical	3	144	junction_14	41.416054143488	NA	NA	NA	FALSE	0	NA	NA	A	non_coding	NA	NA	NA	NA	NA	NA	NA	20	TTGAGTCTCATAGTCTTTCA	3	True	NA	NA	False	NA	NA	NA	85593855	85505797	Fake_Experiment_ID
G211.1	chr1	-	5211	10	FSM	ENSG00000159658.15	ENST00000674435.1	5641	10	436	-6	-39	0	multi-exon	FALSE	canonical	3	103	junction_4	52.2361683505846	NA	NA	NA	FALSE	0	NA	NA	A	non_coding	NA	NA	NA	NA	NA	NA	NA	20	TGTGTCTGACTAAAGCCTCT	413	False	NA	NA	False	NA	NA	NA	46718700	46675158	Fake_Experiment_ID
G2110.1	chr6	+	1775	8	FSM	ENSG00000164414.18	ENST00000369552.9	1854	8	3	76	3	-70	multi-exon	FALSE	canonical	3	78	junction_6	5.97272713153339	NA	NA	NA	FALSE	0	NA	NA	A	non_coding	NA	NA	NA	NA	NA	NA	NA	35	TCAATAATTTGTGAAATTTC	-7	True	NA	NA	False	NA	NA	NA	87472976	87512260	Fake_Experiment_ID
G2111.1	chr6	-	2128	21	NNC	ENSG00000146282.18	novel	2242	20	NA	NA	-5	0	at_least_one_novel_splicesite	TRUE	canonical	3	26	junction_1	128.730338304535	NA	NA	NA	FALSE	0	NA	NA	A	non_coding	NA	NA	NA	NA	NA	NA	NA	15	TTCTCTCATGGTCAGTAGGT	-13	True	NA	NA	False	NA	NA	NA	87589992	87513937	Fake_Experiment_ID
G2112.2	chr6	+	2492	20	FSM	ENSG00000135336.16	ENST00000257789.4	2501	20	0	9	0	-9	multi-exon	FALSE	canonical	3	194	junction_14	140.743160114847	NA	NA	NA	FALSE	0	NA	NA	A	non_coding	NA	NA	NA	NA	NA	NA	NA	35	GAGTATAAATTATTTGCAGT	-8	True	NA	NA	False	NA	NA	NA	87590134	87667442	Fake_Experiment_ID
G2113.1	chr6	-	4433	16	FSM	ENSG00000111880.16	ENST00000369485.9	4825	16	17	375	17	-375	multi-exon	TRUE	canonical	3	150	junction_5	29.2835941934881	NA	NA	NA	FALSE	0	NA	NA	A	non_coding	NA	NA	NA	NA	NA	NA	NA	25	GCATAAGTGTATCTACTTTG	4	True	NA	NA	False	NA	NA	NA	88963601	88610271	Fake_Experiment_ID
G2114.1	chr6	-	1429	8	FSM	ENSG00000198833.7	ENST00000435041.3	4164	8	30	2705	30	-2705	multi-exon	FALSE	canonical	3	140	junction_2	19.2035285873217	NA	NA	NA	FALSE	0	NA	NA	A	non_coding	NA	NA	NA	NA	NA	NA	NA	30	TGAGTATTACTAGTTACTCA	482	False	NA	NA	False	NA	NA	NA	89352692	89329329	Fake_Experiment_ID
G2115.1	chr6	-	2836	17	FSM	ENSG00000135341.18	ENST00000369329.8	4932	17	-19	2115	-19	-11	multi-exon	TRUE	canonical	3	76	junction_5	101.312769894767	NA	NA	NA	FALSE	0	NA	NA	A	non_coding	NA	NA	NA	NA	NA	NA	NA	30	TTGAGCTTAAATGATCATTT	-31	True	NA	NA	False	NA	NA	NA	90587091	90515693	Fake_Experiment_ID
G2116.1	chr6	+	4570	5	FSM	ENSG00000172469.17	ENST00000358812.9	4578	5	8	0	8	0	multi-exon	FALSE	canonical	3	65	junction_2	9.36416040016402	NA	NA	NA	FALSE	0	NA	NA	A	non_coding	NA	NA	NA	NA	NA	NA	NA	35	TTTTAGATATTAAAGTCTAT	12	True	NA	NA	False	NA	NA	NA	95577542	95609452	Fake_Experiment_ID
G2117.1	chr6	-	1806	2	FSM	ENSG00000112218.9	ENST00000229955.4	5967	2	0	4161	0	-4161	multi-exon	FALSE	canonical	3	32	junction_1	0	NA	NA	NA	FALSE	0	NA	NA	A	non_coding	NA	NA	NA	NA	NA	NA	NA	25	TATTACCTCCAGGGTTCAAT	4	True	NA	NA	False	NA	NA	NA	96837477	96798285	Fake_Experiment_ID
G2118.1	chr6	-	681	3	FSM	ENSG00000123545.6	ENST00000316149.8	2407	3	29	1697	12	0	multi-exon	FALSE	canonical	3	1003	junction_1	70.5	NA	NA	NA	FALSE	0	NA	NA	A	non_coding	NA	NA	NA	NA	NA	NA	NA	20	TATTTAATGCTCTCATTGTG	-7	True	NA	NA	False	NA	NA	NA	96897862	96891011	Fake_Experiment_ID
G2119.1	chr6	-	4201	25	FSM	ENSG00000146263.12	ENST00000683635.1	8574	25	0	4373	0	11	multi-exon	FALSE	canonical	3	23	junction_12	17.1070465500818	NA	NA	NA	FALSE	0	NA	NA	A	non_coding	NA	NA	NA	NA	NA	NA	NA	10	GTGTTTTCTGTGTGTGAGTA	-24	True	NA	NA	False	NA	NA	NA	97283216	97146533	Fake_Experiment_ID
G212.2	chr1	-	5041	17	NIC	ENSG00000123473.17	novel	5225	18	NA	NA	-28	-3	intron_retention	TRUE	canonical	3	49	junction_3	18.2327615502973	NA	NA	NA	FALSE	0	NA	NA	A	non_coding	NA	NA	NA	NA	NA	NA	NA	10	TTCCTTTGTTGTCTGTTATA	-1	True	NA	NA	False	NA	NA	NA	47314175	47250141	Fake_Experiment_ID
G2120.1	chr6	-	2534	10	FSM	ENSG00000112234.9	ENST00000369244.7	8058	10	-18	5542	-18	-352	multi-exon	TRUE	canonical	3	32	junction_8	10.0455751575962	NA	NA	NA	FALSE	0	NA	NA	A	non_coding	NA	NA	NA	NA	NA	NA	NA	35	GAATATGAGTGGATATTATT	-8	True	NA	NA	False	NA	NA	NA	98947964	98874076	Fake_Experiment_ID
G2121.1	chr6	-	1728	6	FSM	ENSG00000146267.12	ENST00000389677.6	11528	6	308	9492	308	7	multi-exon	FALSE	canonical	3	20	junction_3	26.9933325100848	NA	NA	NA	FALSE	0	NA	NA	A	non_coding	NA	NA	NA	NA	NA	NA	NA	35	CACCTACTATGTGCAAAGCA	695	False	NA	NA	False	NA	NA	NA	99349366	99280659	Fake_Experiment_ID
G2122.1	chr6	-	1270	7	FSM	ENSG00000132423.12	ENST00000254759.8	1325	7	-11	66	-11	-63	multi-exon	FALSE	canonical	3	238	junction_3	35.613667788271	NA	NA	NA	FALSE	0	NA	NA	A	non_coding	NA	NA	NA	NA	NA	NA	NA	15	GTTTTTGTTATTTCGTCTAA	-18	True	NA	NA	False	NA	NA	NA	99394206	99369466	Fake_Experiment_ID
G2123.1	chr6	-	2968	13	NIC	ENSG00000132424.17	novel	5113	12	NA	NA	-1	0	combination_of_known_junctions	FALSE	canonical	3	568	junction_4	93.5525327764507	NA	NA	NA	FALSE	0	NA	NA	A	non_coding	NA	NA	NA	NA	NA	NA	NA	20	CTCTTGCACCTTAATTTTAT	-15	True	NA	NA	False	NA	NA	NA	99425309	99399963	Fake_Experiment_ID
G2124.2	chr6	-	2156	12	FSM	ENSG00000112237.13	ENST00000520429.6	2153	12	-3	0	-1	0	multi-exon	FALSE	canonical	3	1132	junction_7	94.0506281805551	NA	NA	NA	FALSE	0	NA	NA	A	non_coding	NA	NA	NA	NA	NA	NA	NA	20	TCGACTAGTGTCTTGAATTT	1	True	NA	NA	False	NA	NA	NA	99568663	99542386	Fake_Experiment_ID
G2125.1	chr6	-	4466	24	FSM	ENSG00000085382.12	ENST00000262903.9	4575	24	106	3	64	0	multi-exon	FALSE	canonical	3	68	junction_18	14.8726160104512	NA	NA	NA	FALSE	0	NA	NA	A	non_coding	NA	NA	NA	NA	NA	NA	NA	10	TGAGTGTGGTGGCTTATGTC	67	False	NA	NA	False	NA	NA	NA	104859813	104728096	Fake_Experiment_ID
G2126.1	chr6	+	5467	4	FSM	ENSG00000187772.8	ENST00000345080.5	5446	4	-21	0	-21	0	multi-exon	FALSE	canonical	3	70	junction_1	120.476830414261	NA	NA	NA	FALSE	0	NA	NA	A	non_coding	NA	NA	NA	NA	NA	NA	NA	15	TGATGGGTTTTGGAGATTTT	45	False	NA	NA	False	NA	NA	NA	104957085	105083332	Fake_Experiment_ID
G2127.1	chr6	-	2621	15	FSM	ENSG00000085377.15	ENST00000652536.2	7250	15	128	4501	128	-449	multi-exon	FALSE	canonical	3	348	junction_10	35.1664409832524	NA	NA	NA	FALSE	0	NA	NA	A	non_coding	NA	NA	NA	NA	NA	NA	NA	10	CAGGCTTTTACTTCCGGTTT	249	False	NA	NA	False	NA	NA	NA	105402954	105277718	Fake_Experiment_ID
G2128.1	chr6	-	1661	8	FSM	ENSG00000057663.16	ENST00000343245.7	3092	8	-5	1436	-5	30	multi-exon	FALSE	canonical	3	19	junction_7	127.613255021345	NA	NA	NA	FALSE	0	NA	NA	A	non_coding	NA	NA	NA	NA	NA	NA	NA	20	CAGTTTTGTCACTTTTCAAG	5	True	NA	NA	False	NA	NA	NA	106325422	106185911	Fake_Experiment_ID
G2129.1	chr6	-	1624	9	FSM	ENSG00000130347.13	ENST00000369063.8	2893	9	64	1205	64	1	multi-exon	FALSE	canonical	3	158	junction_7	9.96791728496981	NA	NA	NA	FALSE	0	NA	NA	A	non_coding	NA	NA	NA	NA	NA	NA	NA	10	TTGTTGACGTTCTTATTTGG	-1	True	NA	NA	False	NA	NA	NA	106629434	106571975	Fake_Experiment_ID
G213.1	chr1	+	2809	6	FSM	ENSG00000162368.14	ENST00000371873.10	2937	6	124	4	0	-4	multi-exon	FALSE	canonical	3	308	junction_5	35.194317723178	NA	NA	NA	FALSE	0	NA	NA	A	non_coding	NA	NA	NA	NA	NA	NA	NA	15	GCTATTTGTTGGTTTAGATT	2	True	NA	NA	False	NA	NA	NA	47333913	47378835	Fake_Experiment_ID
G2130.1	chr6	+	2043	11	FSM	ENSG00000130348.11	ENST00000369046.8	4106	11	0	2063	0	-2063	multi-exon	FALSE	canonical	3	147	junction_10	22.3508389104302	NA	NA	NA	FALSE	0	NA	NA	A	non_coding	NA	NA	NA	NA	NA	NA	NA	30	GATTCTATATTCTAGAGAGT	3	True	NA	NA	False	NA	NA	NA	106629577	106666354	Fake_Experiment_ID
G2131.1	chr6	+	885	4	FSM	ENSG00000130349.10	ENST00000311381.8	1158	4	29	244	15	6	multi-exon	FALSE	canonical	3	164	junction_1	25.9015229067499	NA	NA	NA	FALSE	0	NA	NA	A	non_coding	NA	NA	NA	NA	NA	NA	NA	10	TCTGCCGAGCCATTTTGTGG	5	True	NA	NA	False	NA	NA	NA	107028227	107051342	Fake_Experiment_ID
G2132.1	chr6	-	2759	4	FSM	ENSG00000178409.14	ENST00000369042.6	6446	4	334	3353	334	-3348	multi-exon	FALSE	canonical	3	93	junction_3	13.0213499897497	NA	NA	NA	FALSE	0	NA	NA	A	non_coding	NA	NA	NA	NA	NA	NA	NA	30	AAAGAAGCCTTGAGTTTGGT	1016	False	NA	NA	False	NA	NA	NA	107115181	107068534	Fake_Experiment_ID
G2133.1	chr6	-	3543	8	FSM	ENSG00000164494.12	ENST00000369037.9	3536	8	-7	0	-7	0	multi-exon	FALSE	canonical	3	55	junction_2	13.0243100800474	NA	NA	NA	FALSE	0	NA	NA	A	non_coding	NA	NA	NA	NA	NA	NA	NA	10	TTCTTTCCAGGTTTGTTTTA	-7	True	NA	NA	False	NA	NA	NA	107459571	107152561	Fake_Experiment_ID
G2134.1	chr6	-	3419	21	FSM	ENSG00000025796.14	ENST00000369002.9	6430	21	1	3010	1	-1	multi-exon	TRUE	canonical	3	357	junction_10	44.3024830003918	NA	NA	NA	FALSE	0	NA	NA	A	non_coding	NA	NA	NA	NA	NA	NA	NA	15	TTTATGTTTCAATGGTGTGT	-16	True	NA	NA	False	NA	NA	NA	107958207	107870765	Fake_Experiment_ID
G2135.1	chr6	-	3029	6	FSM	ENSG00000081087.15	ENST00000193322.8	4471	6	22	1420	22	-1357	multi-exon	FALSE	canonical	3	201	junction_4	17.7471124411832	NA	NA	NA	FALSE	0	NA	NA	A	non_coding	NA	NA	NA	NA	NA	NA	NA	30	GGAAATTGTAAGCTTTATTT	16	True	NA	NA	False	NA	NA	NA	108074719	108042828	Fake_Experiment_ID
G2136.1	chr6	-	1193	4	FSM	ENSG00000112335.15	ENST00000230085.13	1535	4	51	291	-25	0	multi-exon	FALSE	canonical	3	854	junction_1	41.3843770844345	NA	NA	NA	FALSE	0	NA	NA	A	non_coding	NA	NA	NA	NA	NA	NA	NA	10	CTGATTGTGTTGCCTCCAGC	30	True	NA	NA	False	NA	NA	NA	108260989	108211512	Fake_Experiment_ID
G2137.1	chr6	+	1505	13	FSM	ENSG00000135537.17	ENST00000368977.9	5048	13	12	3531	12	5	multi-exon	FALSE	canonical	3	19	junction_5	5.61434175423382	NA	NA	NA	FALSE	0	NA	NA	A	non_coding	NA	NA	NA	NA	NA	NA	NA	20	GGCAGAACTCCTTATTGTGG	7	True	NA	NA	False	NA	NA	NA	108295065	108522470	Fake_Experiment_ID
G2138.1	chr6	-	2601	10	FSM	ENSG00000080546.13	ENST00000356644.7	2676	10	75	0	75	0	multi-exon	FALSE	canonical	3	159	junction_9	11.2940495640649	NA	NA	NA	FALSE	0	NA	NA	A	non_coding	NA	NA	NA	NA	NA	NA	NA	15	TTTTATTTGCTGTCTCAATC	49	False	NA	NA	False	NA	NA	NA	109009480	108986441	Fake_Experiment_ID
G2139.1	chr6	+	1892	12	NIC	ENSG00000183137.15	novel	2522	12	NA	NA	0	1	combination_of_known_junctions	FALSE	canonical	3	27	junction_2	19.3877357502278	NA	NA	NA	FALSE	0	NA	NA	A	non_coding	NA	NA	NA	NA	NA	NA	NA	20	TTTTTCTTATTGATTGAAGC	17	True	NA	NA	False	NA	NA	NA	109095518	109163164	Fake_Experiment_ID
G214.1	chr1	-	4289	13	FSM	ENSG00000132122.12	ENST00000371847.8	5003	13	83	631	34	-630	multi-exon	FALSE	canonical	3	24	junction_2	8.58737768795315	NA	NA	NA	FALSE	0	NA	NA	A	non_coding	NA	NA	NA	NA	NA	NA	NA	10	TGAGACTCTTCCTTGGTTCT	4	True	NA	NA	False	NA	NA	NA	48472121	48296003	Fake_Experiment_ID
G2140.1	chr6	-	2960	6	FSM	ENSG00000135535.17	ENST00000310786.10	3020	6	56	4	0	0	multi-exon	FALSE	canonical	3	658	junction_3	55.0904710453632	NA	NA	NA	FALSE	0	NA	NA	A	non_coding	NA	NA	NA	NA	NA	NA	NA	20	TTAATAGTGTGTTACTGCGT	-4	True	NA	NA	False	NA	NA	NA	109382411	109366517	Fake_Experiment_ID
G2141.1	chr6	+	1512	10	FSM	ENSG00000135587.9	ENST00000258052.8	1684	10	177	-5	177	5	multi-exon	FALSE	canonical	3	70	junction_1	9.20681443816293	NA	NA	NA	FALSE	0	NA	NA	C	non_coding	NA	NA	NA	NA	NA	NA	NA	10	TCTGCCTTTTTCCTTGTAGA	-2	True	NA	NA	False	NA	NA	NA	109440900	109443924	Fake_Experiment_ID
G2141.2	chr6	+	1638	9	NIC	ENSG00000135587.9	novel	1684	10	NA	NA	177	5	intron_retention	FALSE	canonical	3	70	junction_1	8.87059749960509	NA	NA	NA	FALSE	0	NA	NA	C	non_coding	NA	NA	NA	NA	NA	NA	NA	10	TCTGCCTTTTTCCTTGTAGA	-2	True	NA	NA	False	NA	NA	NA	109440900	109443924	Fake_Experiment_ID
G2142.1	chr6	-	3399	25	FSM	ENSG00000135596.18	ENST00000358807.8	3430	25	31	0	1	0	multi-exon	FALSE	canonical	3	55	junction_24	49.3175650475794	NA	NA	NA	FALSE	0	NA	NA	C	non_coding	NA	NA	NA	NA	NA	NA	NA	25	CAGCGTTCACACCGCCTACA	3	True	NA	NA	False	NA	NA	NA	109455741	109444061	Fake_Experiment_ID
G2142.2	chr6	-	3141	24	FSM	ENSG00000135596.18	ENST00000358577.7	3142	24	1	0	1	0	multi-exon	FALSE	canonical	3	21	junction_17	61.3247268008775	NA	NA	NA	FALSE	0	NA	NA	C	non_coding	NA	NA	NA	NA	NA	NA	NA	25	CAGCGTTCACACCGCCTACA	3	True	NA	NA	False	NA	NA	NA	109455741	109444061	Fake_Experiment_ID
G2143.1	chr6	-	2486	7	FSM	ENSG00000112365.5	ENST00000230122.4	5501	7	31	2984	31	-2984	multi-exon	FALSE	canonical	3	98	junction_4	16.9189243156886	NA	NA	NA	FALSE	0	NA	NA	C	non_coding	NA	NA	NA	NA	NA	NA	NA	15	TTTGGGGGCATTGATCTCAG	-7	True	NA	NA	False	NA	NA	NA	109483188	109465577	Fake_Experiment_ID
G2143.2	chr6	-	2318	6	NIC	ENSG00000112365.5	novel	5501	7	NA	NA	31	-2984	combination_of_known_splicesites	FALSE	canonical	3	19	junction_4	44.2881473985986	NA	NA	NA	FALSE	0	NA	NA	C	non_coding	NA	NA	NA	NA	NA	NA	NA	15	TTTGGGGGCATTGATCTCAG	-7	True	NA	NA	False	NA	NA	NA	109483188	109465577	Fake_Experiment_ID
G2144.1	chr6	+	3016	23	FSM	ENSG00000112367.12	ENST00000230124.8	3025	23	19	-10	0	5	multi-exon	TRUE	canonical	3	189	junction_7	26.1953878976326	NA	NA	NA	FALSE	0	NA	NA	A	non_coding	NA	NA	NA	NA	NA	NA	NA	10	TTGCCTTTGCTTTATTTTAG	24	True	NA	NA	False	NA	NA	NA	109691314	109825436	Fake_Experiment_ID
G2145.1	chr6	-	2698	10	NIC	ENSG00000112290.13	novel	2815	11	NA	NA	21	2	combination_of_known_junctions	FALSE	canonical	3	17	junction_9	121.186826485308	NA	NA	NA	FALSE	0	NA	NA	A	non_coding	NA	NA	NA	NA	NA	NA	NA	20	TCAGTGTTGCTCTTTGAATA	-11	True	NA	NA	False	NA	NA	NA	110179980	110099816	Fake_Experiment_ID
G2146.1	chr6	+	3851	15	FSM	ENSG00000168438.15	ENST00000307731.2	3859	15	0	8	0	1	multi-exon	FALSE	canonical	3	114	junction_6	16.3071600650682	NA	NA	NA	FALSE	0	NA	NA	A	non_coding	NA	NA	NA	NA	NA	NA	NA	30	TATCAAAATGTTCATCTTGT	-1	True	NA	NA	False	NA	NA	NA	110180426	110232224	Fake_Experiment_ID
G2147.1	chr6	+	1879	9	FSM	ENSG00000123505.19	ENST00000368882.8	3419	9	1	1539	0	108	multi-exon	FALSE	canonical	3	572	junction_6	57.649262788001	NA	NA	NA	FALSE	0	NA	NA	A	non_coding	NA	NA	NA	NA	NA	NA	NA	35	GTTGAGTCCTTAAGAAAATG	1	True	NA	NA	False	NA	NA	NA	110874784	110894169	Fake_Experiment_ID
G2148.1	chr6	+	754	6	NNC	ENSG00000155115.7	novel	788	6	NA	NA	37	0	at_least_one_novel_splicesite	FALSE	canonical	3	372	junction_1	672.376501671496	NA	NA	NA	FALSE	0	NA	NA	A	non_coding	NA	NA	NA	NA	NA	NA	NA	20	GCTTTCAGTCTTTTAATATT	-9	True	NA	NA	False	NA	NA	NA	110958742	110967872	Fake_Experiment_ID
G2149.1	chr6	+	997	10	FSM	ENSG00000197498.13	ENST00000441448.7	3671	10	0	2674	0	1262	multi-exon	FALSE	canonical	3	861	junction_7	65.6355444203674	NA	NA	NA	FALSE	0	NA	NA	A	non_coding	NA	NA	NA	NA	NA	NA	NA	20	TAGCCAGCCACTACTGTTTC	-26	True	NA	NA	False	NA	NA	NA	110982037	111025589	Fake_Experiment_ID
G215.1	chr1	-	1285	6	FSM	ENSG00000162373.13	ENST00000371833.4	1693	6	60	348	60	0	multi-exon	FALSE	canonical	3	34	junction_4	13.5262707351287	NA	NA	NA	FALSE	0	NA	NA	A	non_coding	NA	NA	NA	NA	NA	NA	NA	0	GCTTTCGTGTTTTCCTTGTG	-1	True	NA	NA	False	NA	NA	NA	48776831	48727866	Fake_Experiment_ID
G2150.1	chr6	+	2161	6	FSM	ENSG00000112394.17	ENST00000368851.10	10757	6	422	8174	422	-8174	multi-exon	FALSE	canonical	3	64	junction_4	14.1223227551278	NA	NA	NA	FALSE	0	NA	NA	A	non_coding	NA	NA	NA	NA	NA	NA	NA	20	TTCTGGCGATTGTAACTTAG	421	False	NA	NA	False	NA	NA	NA	111087924	111223020	Fake_Experiment_ID
G2151.1	chr6	+	2053	4	FSM	ENSG00000173214.7	ENST00000671876.2	14805	4	11	12741	9	37	multi-exon	FALSE	canonical	3	23	junction_1	6.59966329107444	NA	NA	NA	FALSE	0	NA	NA	A	non_coding	NA	NA	NA	NA	NA	NA	NA	20	TGTTCTGTAATTCCCAGAGT	11	True	NA	NA	False	NA	NA	NA	111259349	111267264	Fake_Experiment_ID
G2152.1	chr6	-	2271	9	FSM	ENSG00000056972.20	ENST00000368761.11	5833	9	3	3559	3	0	multi-exon	FALSE	canonical	3	71	junction_5	11.2576362971984	NA	NA	NA	FALSE	0	NA	NA	A	non_coding	NA	NA	NA	NA	NA	NA	NA	20	GATTATGTTTTACTTATCTC	15	True	NA	NA	False	NA	NA	NA	111605875	111558939	Fake_Experiment_ID
G2153.2	chr6	-	2284	14	FSM	ENSG00000010810.17	ENST00000354650.7	3628	14	397	947	12	3	multi-exon	FALSE	canonical	3	131	junction_5	43.4890994980113	NA	NA	NA	FALSE	0	NA	NA	A	non_coding	NA	NA	NA	NA	NA	NA	NA	10	GGACAGGTGTTTGTTTTTGT	619	False	NA	NA	False	NA	NA	NA	111873055	111661278	Fake_Experiment_ID
G2154.2	chr6	-	2111	12	FSM	ENSG00000074935.14	ENST00000368662.10	2225	12	0	114	0	-114	multi-exon	FALSE	canonical	3	76	junction_5	19.4647381964888	NA	NA	NA	FALSE	0	NA	NA	A	non_coding	NA	NA	NA	NA	NA	NA	NA	15	CAGTGCTACTTGTTATTGTT	17	True	NA	NA	False	NA	NA	NA	112087482	112070776	Fake_Experiment_ID
G2155.2	chr6	-	2122	14	NNC	ENSG00000196591.12	novel	9737	14	NA	NA	-2	1906	at_least_one_novel_splicesite	FALSE	canonical	3	34	junction_1	827.494979337278	NA	NA	NA	TRUE	0	NA	NA	A	non_coding	NA	NA	NA	NA	NA	NA	NA	20	CTTAGTGACCAAGTCTGTTG	-2	True	NA	NA	False	NA	NA	NA	113971159	113938811	Fake_Experiment_ID
G2156.1	chr6	-	2141	4	ISM	ENSG00000249853.9	ENST00000312719.10	3869	5	114286	858	-60287	-858	3prime_fragment	FALSE	canonical	3	28	junction_1	11.5566238822398	NA	NA	NA	FALSE	0	NA	NA	A	non_coding	NA	NA	NA	NA	NA	NA	NA	10	TTTTTTTTTTTTTTACTCAT	NA	False	NA	NA	False	NA	NA	NA	114228737	114056453	Fake_Experiment_ID
G2157.1	chr6	+	1556	12	FSM	ENSG00000178425.14	ENST00000319550.9	6919	12	0	5363	0	5011	multi-exon	FALSE	canonical	3	290	junction_6	39.2063833561292	NA	NA	NA	FALSE	0	NA	NA	A	non_coding	NA	NA	NA	NA	NA	NA	NA	20	GTTGATATTTGTCCATAGGT	0	True	NA	NA	False	NA	NA	NA	116100852	116244134	Fake_Experiment_ID
G2158.1	chr6	+	4039	6	FSM	ENSG00000111817.19	ENST00000644252.3	10621	6	0	6582	0	2	multi-exon	FALSE	canonical	3	122	junction_5	10.7032705282077	NA	NA	NA	FALSE	0	NA	NA	A	non_coding	NA	NA	NA	NA	NA	NA	NA	10	TTTTCTCTAGTATTCTTCTT	-1	True	NA	NA	False	NA	NA	NA	116370946	116438279	Fake_Experiment_ID
G2159.1	chr6	+	985	7	FSM	ENSG00000111832.13	ENST00000466444.7	5385	7	0	4400	0	-313	multi-exon	FALSE	canonical	3	597	junction_4	53.5288084430555	NA	NA	NA	FALSE	0	NA	NA	A	non_coding	NA	NA	NA	NA	NA	NA	NA	15	TGTTCAAGGCTTCTTACTGT	-13	True	NA	NA	False	NA	NA	NA	116571503	116593275	Fake_Experiment_ID
G216.1	chr1	+	2374	3	FSM	ENSG00000123091.5	ENST00000242719.4	3074	3	358	342	292	-342	multi-exon	FALSE	canonical	3	462	junction_1	37.5	NA	NA	NA	FALSE	0	NA	NA	A	non_coding	NA	NA	NA	NA	NA	NA	NA	35	CAACTGAAGTTGTGCAATAT	115	False	NA	NA	False	NA	NA	NA	51236630	51273105	Fake_Experiment_ID
G2160.1	chr6	-	2206	10	FSM	ENSG00000153975.10	ENST00000368576.8	2167	10	-39	0	-11	0	multi-exon	FALSE	canonical	3	116	junction_9	12.0932590140229	NA	NA	NA	FALSE	0	NA	NA	A	non_coding	NA	NA	NA	NA	NA	NA	NA	15	GATTTTGTTTTTCTTATCTA	-21	True	NA	NA	False	NA	NA	NA	116668805	116635617	Fake_Experiment_ID
G2161.1	chr6	-	4510	8	FSM	ENSG00000047932.14	ENST00000052569.10	4590	8	29	51	12	-48	multi-exon	FALSE	canonical	3	134	junction_6	9.64259258896355	NA	NA	NA	FALSE	0	NA	NA	A	non_coding	NA	NA	NA	NA	NA	NA	NA	20	TGATATTGATCTCATTTTTT	-12	True	NA	NA	False	NA	NA	NA	117602499	117560319	Fake_Experiment_ID
G2162.1	chr6	+	995	4	FSM	ENSG00000111875.8	ENST00000229595.6	2434	4	68	1371	-1	-1371	multi-exon	FALSE	canonical	3	661	junction_3	37.9326889224701	NA	NA	NA	FALSE	0	NA	NA	A	non_coding	NA	NA	NA	NA	NA	NA	NA	15	TTTTTTTCTCTAATGTGTTA	34	True	NA	NA	False	NA	NA	NA	118894219	118907800	Fake_Experiment_ID
G2163.1	chr6	+	3056	2	FSM	ENSG00000152661.9	ENST00000282561.4	3083	2	23	4	23	-4	multi-exon	FALSE	canonical	3	1142	junction_1	0	NA	NA	NA	FALSE	0	NA	NA	A	non_coding	NA	NA	NA	NA	NA	NA	NA	20	CATAGCTTCTATATTCCGTG	-6	True	NA	NA	False	NA	NA	NA	121435668	121449723	Fake_Experiment_ID
G2164.1	chr6	+	2377	12	FSM	ENSG00000025156.13	ENST00000452194.5	2643	12	107	159	6	-159	multi-exon	TRUE	canonical	3	81	junction_10	14.4370963862584	NA	NA	NA	FALSE	0	NA	NA	A	non_coding	NA	NA	NA	NA	NA	NA	NA	10	CTAGTGTCTGTTATGTGTCT	4	True	NA	NA	False	NA	NA	NA	122399657	122432960	Fake_Experiment_ID
G2165.1	chr6	-	3099	10	FSM	ENSG00000111897.7	ENST00000339697.5	3125	10	26	0	26	0	multi-exon	FALSE	canonical	3	272	junction_2	28.5696031162882	NA	NA	NA	FALSE	0	NA	NA	A	non_coding	NA	NA	NA	NA	NA	NA	NA	20	GTGTGTAGTGTACTGATTAT	18	True	NA	NA	False	NA	NA	NA	122471781	122443350	Fake_Experiment_ID
G2166.1	chr6	+	785	4	FSM	ENSG00000164434.12	ENST00000368444.8	785	4	0	0	0	0	multi-exon	FALSE	canonical	3	106	junction_3	10.4029910228848	NA	NA	NA	FALSE	0	NA	NA	A	non_coding	NA	NA	NA	NA	NA	NA	NA	15	TTTTGTTGTTGTTTCTAATA	-3	True	NA	NA	False	NA	NA	NA	122779715	122784074	Fake_Experiment_ID
G2167.1	chr6	+	1340	7	FSM	ENSG00000111907.21	ENST00000534000.6	2239	7	-10	909	-2	1	multi-exon	FALSE	canonical	3	59	junction_6	52.1472274750378	NA	NA	NA	FALSE	0	NA	NA	A	non_coding	NA	NA	NA	NA	NA	NA	NA	20	TTTGAATTCTTAATTTCTTT	12	True	NA	NA	False	NA	NA	NA	125153762	125263498	Fake_Experiment_ID
G2168.1	chr6	-	898	6	FSM	ENSG00000111906.18	ENST00000398153.7	1446	6	16	532	7	0	multi-exon	FALSE	canonical	3	451	junction_4	227.375812258032	NA	NA	NA	FALSE	0	NA	NA	A	non_coding	NA	NA	NA	NA	NA	NA	NA	35	TATTAGAATATTTATTGGAG	-8	True	NA	NA	False	NA	NA	NA	125301951	125275881	Fake_Experiment_ID
G2169.1	chr6	+	1131	5	FSM	ENSG00000111911.7	ENST00000229633.7	3325	5	4	2190	4	-2190	multi-exon	FALSE	canonical	3	30	junction_1	2.69258240356725	NA	NA	NA	FALSE	0	NA	NA	A	non_coding	NA	NA	NA	NA	NA	NA	NA	20	CTTTGTGGGAACCTTTATTA	2	True	NA	NA	False	NA	NA	NA	125956773	125978054	Fake_Experiment_ID
G217.1	chr1	-	4211	25	FSM	ENSG00000085832.17	ENST00000371733.8	5163	25	-9	961	-9	-961	multi-exon	FALSE	canonical	3	91	junction_16	17.2197802928299	NA	NA	NA	FALSE	0	NA	NA	A	non_coding	NA	NA	NA	NA	NA	NA	NA	0	TGGTGCTTGTTTTGTTTTCT	-17	True	NA	NA	False	NA	NA	NA	51519275	51355223	Fake_Experiment_ID
G2170.1	chr6	+	1842	13	FSM	ENSG00000066651.20	ENST00000334379.11	1843	13	0	1	0	-1	multi-exon	FALSE	canonical	3	270	junction_8	36.9800058590224	NA	NA	NA	FALSE	0	NA	NA	A	non_coding	NA	NA	NA	NA	NA	NA	NA	20	ATTGTGTCATATCTAGTTGT	4	True	NA	NA	False	NA	NA	NA	125986539	126039275	Fake_Experiment_ID
G2171.1	chr6	+	583	3	FSM	ENSG00000203760.9	ENST00000368325.5	528	3	-59	4	0	-4	multi-exon	FALSE	canonical	3	119	junction_1	845.5	NA	NA	NA	FALSE	0	NA	NA	A	non_coding	NA	NA	NA	NA	NA	NA	NA	10	GTGATGTGTGTGTTTGTATT	-44	True	NA	NA	False	NA	NA	NA	126340114	126348604	Fake_Experiment_ID
G2172.1	chr6	+	2047	4	FSM	ENSG00000118518.17	ENST00000356799.6	2267	4	15	205	0	0	multi-exon	FALSE	canonical	3	62	junction_2	12.2292908852294	NA	NA	NA	FALSE	0	NA	NA	A	non_coding	NA	NA	NA	NA	NA	NA	NA	10	CAGTTTGTCTCTTGTTTGAG	12	True	NA	NA	False	NA	NA	NA	127266863	127288362	Fake_Experiment_ID
G2173.1	chr6	-	3493	15	FSM	ENSG00000146376.11	ENST00000368149.3	4414	15	-45	966	-45	-966	multi-exon	FALSE	canonical	3	21	junction_4	5.86280214399154	NA	NA	NA	FALSE	0	NA	NA	A	non_coding	NA	NA	NA	NA	NA	NA	NA	20	TTATCTTCTCTTGGAATCAT	1	True	NA	NA	False	NA	NA	NA	129710222	129577097	Fake_Experiment_ID
G2174.1	chr6	+	2764	2	FSM	ENSG00000164484.12	ENST00000617887.4	2899	2	136	-1	136	1	multi-exon	FALSE	canonical	3	40	junction_1	0	NA	NA	NA	FALSE	0	NA	NA	A	non_coding	NA	NA	NA	NA	NA	NA	NA	25	GAAAATTTTCATGTTTTCCT	3	True	NA	NA	False	NA	NA	NA	130366416	130443062	Fake_Experiment_ID
G2175.1	chr6	-	4192	18	NIC	ENSG00000079819.19	novel	4247	18	NA	NA	-3	0	intron_retention	FALSE	canonical	3	107	junction_17	63.3079473192081	NA	NA	NA	FALSE	0	NA	NA	A	non_coding	NA	NA	NA	NA	NA	NA	NA	5	CTTGTCACTTCTCTTTTTCT	-9	True	NA	NA	False	NA	NA	NA	131063254	130839346	Fake_Experiment_ID
G2176.1	chr6	+	2032	8	FSM	ENSG00000118507.18	ENST00000683794.1	2281	8	249	0	-21	0	multi-exon	FALSE	canonical	3	62	junction_1	8.50929863533453	NA	NA	NA	FALSE	0	NA	NA	A	non_coding	NA	NA	NA	NA	NA	NA	NA	5	GTTGCTTTTCCTCATTTCTT	38	False	NA	NA	False	NA	NA	NA	131135715	131283532	Fake_Experiment_ID
G2177.1	chr6	-	2194	10	FSM	ENSG00000079950.14	ENST00000367941.7	15845	10	5	13646	5	2201	multi-exon	FALSE	canonical	3	167	junction_1	18.6309181499762	NA	NA	NA	FALSE	0	NA	NA	A	non_coding	NA	NA	NA	NA	NA	NA	NA	15	TCTGGTTAGGCCTATTTCAT	-27	True	NA	NA	False	NA	NA	NA	132513111	132459512	Fake_Experiment_ID
G2178.1	chr6	-	2431	14	FSM	ENSG00000146409.12	ENST00000275227.9	2452	14	15	6	15	-6	multi-exon	FALSE	canonical	3	229	junction_5	28.10462279564	NA	NA	NA	FALSE	0	NA	NA	A	non_coding	NA	NA	NA	NA	NA	NA	NA	10	CTCTCATGCTTCTTGGTCTA	9	True	NA	NA	False	NA	NA	NA	132798622	132769375	Fake_Experiment_ID
[truncated: 4,864 more rows]
[truncated: 2 more columns]
