# Supplementary material for: Evaluation of strategies for evidence-driven genome annotation using long-read RNA-seq
Source: Genome Res. 2025 Apr;35(4):1053–64. doi: 10.1101/gr.279864.124 (PMC12047274; doi:10.1101/gr.279864.124)
Supplement: Supplement 2 [file Supplemental_Code.zip › Supplemental_Code/lr_evidence_driven-main/plotting/fig2_sup2/genes/PB_classification.txt]

isoform	chrom	strand	length	exons	structural_category	associated_gene	associated_transcript	ref_length	ref_exons	diff_to_TSS	diff_to_TTS	diff_to_gene_TSS	diff_to_gene_TTS	subcategory	RTS_stage	all_canonical	min_sample_cov	min_cov	min_cov_pos	sd_cov	FL	n_indels	n_indels_junc	bite	iso_exp	gene_exp	ratio_exp	FSM_class	coding	ORF_length	CDS_length	CDS_start	CDS_end	CDS_genomic_start	CDS_genomic_end	predicted_NMD	perc_A_downstream_TTS	seq_A_downstream_TTS	dist_to_cage_peak	within_cage_peak	pos_cage_peak	dist_to_polya_site	within_polya_site	polyA_motif	polyA_dist	ORF_seq	TSS_genomic_coord	TTS_genomic_coord	experiment_id
G1.2	chr1	-	3011	18	NIC	ENSG00000188976.11	novel	2757	19	NA	NA	-9	-9	intron_retention	TRUE	canonical	3	1419	junction_6	184.398057469746	NA	NA	NA	FALSE	0	NA	NA	A	non_coding	NA	NA	NA	NA	NA	NA	NA	10	CATTGTGTTGAGTGGTGGCT	-6	True	NA	NA	False	NA	NA	NA	959265	944213	Fake_Experiment_ID
G10.1	chr1	-	664	4	FSM	ENSG00000242485.6	ENST00000344843.12	700	4	32	4	7	0	multi-exon	FALSE	canonical	3	1942	junction_1	54.7783412186483	NA	NA	NA	FALSE	0	NA	NA	A	non_coding	NA	NA	NA	NA	NA	NA	NA	20	TTCAGTTTTTAGAGTCATTT	13	True	NA	NA	False	NA	NA	NA	1407261	1401912	Fake_Experiment_ID
G100.1	chr1	-	4346	13	NIC	ENSG00000127483.19	novel	3884	13	NA	NA	1	0	intron_retention	FALSE	canonical	2	94	junction_12	97.1214874954731	NA	NA	NA	FALSE	0	NA	NA	A	non_coding	NA	NA	NA	NA	NA	NA	NA	25	GCTGAACCGTAGCTTATATT	1	True	NA	NA	False	NA	NA	NA	20786651	20742678	Fake_Experiment_ID
G1000.1	chr2	-	2300	14	FSM	ENSG00000115484.15	ENST00000394440.8	2376	14	35	41	35	-1	multi-exon	FALSE	canonical	3	2611	junction_12	320.807745335825	NA	NA	NA	FALSE	0	NA	NA	A	non_coding	NA	NA	NA	NA	NA	NA	NA	40	ATGTAGCAAATCTTACTTAA	6	True	NA	NA	False	NA	NA	NA	61888621	61868125	Fake_Experiment_ID
G1001.1	chr2	+	695	3	FSM	ENSG00000173163.10	ENST00000311832.5	911	3	27	189	27	0	multi-exon	FALSE	canonical	3	381	junction_2	12.5	NA	NA	NA	FALSE	0	NA	NA	A	non_coding	NA	NA	NA	NA	NA	NA	NA	10	TTCCTGCCTCTACTTGCTCA	0	True	NA	NA	False	NA	NA	NA	61905673	62136058	Fake_Experiment_ID
G1002.1	chr2	+	2577	2	FSM	ENSG00000170340.11	ENST00000301998.5	2761	2	5	179	5	3	multi-exon	FALSE	canonical	3	514	junction_1	0	NA	NA	NA	FALSE	0	NA	NA	A	non_coding	NA	NA	NA	NA	NA	NA	NA	20	TAAAATTTGTTTTTTGGGGG	-11	True	NA	NA	False	NA	NA	NA	62196119	62224552	Fake_Experiment_ID
G1003.1	chr2	+	4894	24	NIC	ENSG00000115504.15	novel	5105	23	NA	NA	0	-3	intron_retention	FALSE	canonical	3	22	junction_1	12.0160573097136	NA	NA	NA	FALSE	0	NA	NA	A	non_coding	NA	NA	NA	NA	NA	NA	NA	25	AAACACGGCTGCTACTTTCT	17	True	NA	NA	False	NA	NA	NA	62705712	63046484	Fake_Experiment_ID
G1004.3	chr2	+	1554	9	FSM	ENSG00000014641.21	ENST00000432309.6	1443	9	-111	0	42	0	multi-exon	FALSE	canonical	2	53	junction_1	1550.43146716487	NA	NA	NA	FALSE	0	NA	NA	A	non_coding	NA	NA	NA	NA	NA	NA	NA	30	AAAGTGACTCAGACTCTGTT	34	False	NA	NA	False	NA	NA	NA	63589039	63607194	Fake_Experiment_ID
G1005.4	chr2	+	2718	10	FSM	ENSG00000169764.16	ENST00000337130.10	2150	10	-570	2	100	-2	multi-exon	FALSE	canonical	3	1748	junction_1	565.842341607232	NA	NA	NA	FALSE	0	NA	NA	A	non_coding	NA	NA	NA	NA	NA	NA	NA	30	AATACTTGTGTACACTGGTA	151	False	NA	NA	False	NA	NA	NA	63841325	63891558	Fake_Experiment_ID
G1006.1	chr2	-	3966	23	FSM	ENSG00000143952.20	ENST00000272322.9	4725	23	7	752	7	-1	multi-exon	FALSE	canonical	3	59	junction_21	18.3357123425145	NA	NA	NA	FALSE	0	NA	NA	A	non_coding	NA	NA	NA	NA	NA	NA	NA	30	ATTTAGGAATTCAATTTTTG	-21	True	NA	NA	False	NA	NA	NA	64019421	63892901	Fake_Experiment_ID
G1007.1	chr2	+	1188	5	FSM	ENSG00000119862.13	ENST00000238875.10	3856	5	-55	2723	-55	218	multi-exon	FALSE	canonical	3	115	junction_1	8.76070773396762	NA	NA	NA	FALSE	0	NA	NA	A	non_coding	NA	NA	NA	NA	NA	NA	NA	35	AAAATGGATTTGTGATGATT	15	False	NA	NA	False	NA	NA	NA	64454106	64458658	Fake_Experiment_ID
G1008.2	chr2	+	3346	7	NIC	ENSG00000011523.14	novel	5803	7	NA	NA	0	-2453	intron_retention	FALSE	canonical	3	38	junction_1	21.8816259806157	NA	NA	NA	FALSE	0	NA	NA	A	non_coding	NA	NA	NA	NA	NA	NA	NA	40	TCAAAGCATCAATTCTATAG	-11	True	NA	NA	False	NA	NA	NA	65056415	65084551	Fake_Experiment_ID
G1009.1	chr2	-	2871	6	FSM	ENSG00000138069.18	ENST00000409784.8	2448	6	9	-432	4	432	multi-exon	FALSE	canonical	3	1284	junction_5	112.362627238775	NA	NA	NA	FALSE	0	NA	NA	A	non_coding	NA	NA	NA	NA	NA	NA	NA	50	AAAAAATATATACCCCTTTA	15	True	NA	NA	False	NA	NA	NA	65130097	65086421	Fake_Experiment_ID
G101.1	chr1	-	6562	33	ISM	ENSG00000075151.23	ENST00000634879.2	5325	34	-38	-836	10	0	intron_retention	FALSE	canonical	3	111	junction_25	46.4239970273995	NA	NA	NA	FALSE	0	NA	NA	B	non_coding	NA	NA	NA	NA	NA	NA	NA	55	AAAAGAAAGTAAAGTGACTT	5	True	NA	NA	False	NA	NA	NA	21176874	20806482	Fake_Experiment_ID
G101.3	chr1	-	6435	36	NIC	ENSG00000075151.23	novel	5762	35	NA	NA	-1	0	combination_of_known_junctions	FALSE	canonical	3	26	junction_31	75.2345990748883	NA	NA	NA	FALSE	0	NA	NA	B	non_coding	NA	NA	NA	NA	NA	NA	NA	55	AAAAGAAAGTAAAGTGACTT	-6	True	NA	NA	False	NA	NA	NA	21176885	20806482	Fake_Experiment_ID
G1010.1	chr2	+	3816	9	FSM	ENSG00000138071.14	ENST00000260641.10	3783	9	-37	4	6	-4	multi-exon	FALSE	canonical	3	667	junction_8	49.5548938047495	NA	NA	NA	FALSE	0	NA	NA	A	non_coding	NA	NA	NA	NA	NA	NA	NA	25	TCAATTTGAATTTTGTCATT	-31	True	NA	NA	False	NA	NA	NA	65227793	65271249	Fake_Experiment_ID
G1011.1	chr2	-	4680	6	FSM	ENSG00000198369.10	ENST00000356388.9	4519	6	-164	3	-126	-3	multi-exon	FALSE	canonical	3	120	junction_1	14.4554487996741	NA	NA	NA	FALSE	0	NA	NA	A	non_coding	NA	NA	NA	NA	NA	NA	NA	15	AGATCGCTGGCTTTGGGGTA	3	True	NA	NA	False	NA	NA	NA	65432763	65310853	Fake_Experiment_ID
G1012.1	chr2	+	3397	6	FSM	ENSG00000143971.9	ENST00000272342.6	4948	6	0	1551	0	-1551	multi-exon	FALSE	canonical	3	130	junction_1	23.8796984905589	NA	NA	NA	FALSE	0	NA	NA	A	non_coding	NA	NA	NA	NA	NA	NA	NA	35	AAGGAAATTATGTTCAGTTC	10	True	NA	NA	False	NA	NA	NA	67397332	67410538	Fake_Experiment_ID
G1013.1	chr2	-	2170	5	FSM	ENSG00000197223.12	ENST00000410067.8	2241	5	14	57	4	-57	multi-exon	FALSE	canonical	3	269	junction_4	101.701462624684	NA	NA	NA	FALSE	0	NA	NA	A	non_coding	NA	NA	NA	NA	NA	NA	NA	30	ATTTTATTATGTATAATTTT	4	True	NA	NA	False	NA	NA	NA	68062990	68041186	Fake_Experiment_ID
G1014.1	chr2	-	2580	8	FSM	ENSG00000243667.7	ENST00000295121.11	2591	8	10	1	10	-1	multi-exon	FALSE	canonical	3	104	junction_1	14.4660051888021	NA	NA	NA	FALSE	0	NA	NA	A	non_coding	NA	NA	NA	NA	NA	NA	NA	25	ATTTTGCTTTATAAATGCTT	-1	True	NA	NA	False	NA	NA	NA	68157517	68129805	Fake_Experiment_ID
G1015.1	chr2	+	2279	7	FSM	ENSG00000115946.8	ENST00000263657.7	2242	7	-42	5	-42	-5	multi-exon	FALSE	canonical	3	502	junction_2	46.7285304236668	NA	NA	NA	FALSE	0	NA	NA	A	non_coding	NA	NA	NA	NA	NA	NA	NA	20	ACTTCTCTTATGCATCTCTA	NA	False	NA	NA	False	NA	NA	NA	68157845	68176233	Fake_Experiment_ID
G1016.1	chr2	-	3228	6	FSM	ENSG00000221823.11	ENST00000234310.8	3024	6	-195	-9	-195	9	multi-exon	FALSE	canonical	3	41	junction_4	5.57135531087365	NA	NA	NA	FALSE	0	NA	NA	A	non_coding	NA	NA	NA	NA	NA	NA	NA	15	ATTCAGTGGTCTTTGATGGT	NA	False	NA	NA	False	NA	NA	NA	68252727	68178847	Fake_Experiment_ID
G1017.1	chr2	+	5509	18	FSM	ENSG00000169604.21	ENST00000303714.9	5858	18	190	159	12	-159	multi-exon	FALSE	canonical	3	29	junction_15	29.8594168577771	NA	NA	NA	FALSE	0	NA	NA	A	non_coding	NA	NA	NA	NA	NA	NA	NA	10	AACTCTTTTTTCTGGTTGTC	12	True	NA	NA	False	NA	NA	NA	69013368	69249168	Fake_Experiment_ID
G1018.1	chr2	-	8629	19	FSM	ENSG00000198380.13	ENST00000361060.5	8632	19	1	2	1	-2	multi-exon	FALSE	canonical	3	455	junction_4	55.9131822615855	NA	NA	NA	FALSE	0	NA	NA	A	non_coding	NA	NA	NA	NA	NA	NA	NA	40	AATATTTATTATTAATTTAC	6	True	NA	NA	False	NA	NA	NA	69387247	69319781	Fake_Experiment_ID
G1019.1	chr2	-	1110	8	FSM	ENSG00000169599.13	ENST00000410022.7	898	8	-213	1	-20	-1	multi-exon	FALSE	canonical	3	361	junction_5	19.4967291867019	NA	NA	NA	FALSE	0	NA	NA	A	non_coding	NA	NA	NA	NA	NA	NA	NA	35	ATATAAATATTGCATGTTTG	367	False	NA	NA	False	NA	NA	NA	69437648	69396126	Fake_Experiment_ID
G102.2	chr1	-	2759	19	FSM	ENSG00000117298.16	ENST00000374893.11	5067	19	22	2286	22	278	multi-exon	TRUE	canonical	3	38	junction_18	31.1779044901203	NA	NA	NA	FALSE	0	NA	NA	A	non_coding	NA	NA	NA	NA	NA	NA	NA	40	AAAGAATTGGTATATTTATT	-2	True	NA	NA	False	NA	NA	NA	21290441	21219535	Fake_Experiment_ID
G1020.1	chr2	+	1385	13	FSM	ENSG00000196975.16	ENST00000394295.6	2651	13	-202	1468	-42	-130	multi-exon	FALSE	canonical	3	63	junction_5	10.3037210107158	NA	NA	NA	FALSE	0	NA	NA	A	non_coding	NA	NA	NA	NA	NA	NA	NA	35	AATATAGACTGTCTGTATTA	-1	True	NA	NA	False	NA	NA	NA	69741931	69825644	Fake_Experiment_ID
G1021.1	chr2	+	4254	14	FSM	ENSG00000087338.5	ENST00000282570.4	4161	14	-3	-90	-3	90	multi-exon	FALSE	canonical	3	167	junction_8	30.8370406641603	NA	NA	NA	FALSE	0	NA	NA	A	non_coding	NA	NA	NA	NA	NA	NA	NA	25	AAGAATGATTTGTGTTTGTC	-16	True	NA	NA	False	NA	NA	NA	69829656	69881474	Fake_Experiment_ID
G1022.1	chr2	+	590	6	FSM	ENSG00000124380.11	ENST00000244227.8	1425	6	0	835	0	-270	multi-exon	FALSE	canonical	3	422	junction_3	29.0489242485845	NA	NA	NA	FALSE	0	NA	NA	A	non_coding	NA	NA	NA	NA	NA	NA	NA	10	ATCTCAGTTCTCCTTTCTTG	-1	True	NA	NA	False	NA	NA	NA	69893955	69904401	Fake_Experiment_ID
G1023.1	chr2	-	4702	13	FSM	ENSG00000116001.17	ENST00000433529.7	4634	13	-70	2	-38	-2	multi-exon	TRUE	canonical	3	286	junction_8	72.1605078203368	NA	NA	NA	FALSE	0	NA	NA	A	non_coding	NA	NA	NA	NA	NA	NA	NA	25	AATAGGTTTTTCTACCTTCA	-8	True	NA	NA	False	NA	NA	NA	70248698	70209445	Fake_Experiment_ID
G1024.1	chr2	+	3608	6	FSM	ENSG00000116005.12	ENST00000433351.7	5339	6	-20	1751	-20	331	multi-exon	FALSE	canonical	3	235	junction_3	23.9282260103001	NA	NA	NA	FALSE	0	NA	NA	A	non_coding	NA	NA	NA	NA	NA	NA	NA	15	TCATTTGTAGACTTGTTTTG	-8	True	NA	NA	False	NA	NA	NA	70258116	70279434	Fake_Experiment_ID
G1025.1	chr2	-	1804	3	FSM	ENSG00000035141.8	ENST00000037869.7	1810	3	4	2	4	-1	multi-exon	FALSE	canonical	3	1877	junction_1	25.5	NA	NA	NA	FALSE	0	NA	NA	A	non_coding	NA	NA	NA	NA	NA	NA	NA	15	ACTATTGAGTCTTCTTTCCT	NA	False	NA	NA	False	NA	NA	NA	70302086	70295976	Fake_Experiment_ID
G1026.1	chr2	-	4909	16	FSM	ENSG00000075340.23	ENST00000264436.9	9290	16	-38	4419	-13	927	multi-exon	TRUE	canonical	3	181	junction_2	19.9147070165633	NA	NA	NA	FALSE	0	NA	NA	A	non_coding	NA	NA	NA	NA	NA	NA	NA	10	AGCCTTTTGTGTGCGAGTTG	-8	True	NA	NA	False	NA	NA	NA	70768238	70661202	Fake_Experiment_ID
G1027.1	chr2	-	3346	6	FSM	ENSG00000144043.12	ENST00000272438.9	3365	6	17	2	17	0	multi-exon	FALSE	canonical	3	124	junction_4	12.3515181253156	NA	NA	NA	FALSE	0	NA	NA	A	non_coding	NA	NA	NA	NA	NA	NA	NA	30	AATGAATTGTAGTGATGTGT	-6	True	NA	NA	False	NA	NA	NA	70994856	70985943	Fake_Experiment_ID
G1028.2	chr2	+	1549	10	FSM	ENSG00000124357.13	ENST00000455662.6	1778	10	0	229	0	0	multi-exon	FALSE	canonical	3	200	junction_3	20.7602421546808	NA	NA	NA	FALSE	0	NA	NA	A	non_coding	NA	NA	NA	NA	NA	NA	NA	40	AATTGGACTGCATTATCAAA	-3	True	NA	NA	False	NA	NA	NA	71068300	71078639	Fake_Experiment_ID
G1029.1	chr2	-	823	3	FSM	ENSG00000124370.11	ENST00000244217.6	824	3	0	1	0	-1	multi-exon	FALSE	canonical	3	115	junction_2	15	NA	NA	NA	FALSE	0	NA	NA	A	non_coding	NA	NA	NA	NA	NA	NA	NA	35	ACAATGGGGTAATTGAATGT	14	True	NA	NA	False	NA	NA	NA	71130229	71109687	Fake_Experiment_ID
G103.1	chr1	+	2438	11	NIC	ENSG00000162551.14	novel	2536	12	NA	NA	-12	-1	combination_of_known_junctions	FALSE	canonical	3	111	junction_8	200.769619215657	NA	NA	NA	FALSE	0	NA	NA	C	non_coding	NA	NA	NA	NA	NA	NA	NA	20	ACAGAGCTGAGTCTTTGTGG	406	False	NA	NA	False	NA	NA	NA	21509384	21578409	Fake_Experiment_ID
G103.3	chr1	+	2559	12	FSM	ENSG00000162551.14	ENST00000374840.8	2536	12	-24	1	2	-1	multi-exon	FALSE	canonical	3	680	junction_5	50.1177126769263	NA	NA	NA	FALSE	0	NA	NA	C	non_coding	NA	NA	NA	NA	NA	NA	NA	20	ACAGAGCTGAGTCTTTGTGG	420	False	NA	NA	False	NA	NA	NA	21509398	21578409	Fake_Experiment_ID
G1030.1	chr2	+	2470	11	FSM	ENSG00000124383.9	ENST00000244230.7	2164	11	-307	1	-305	-1	multi-exon	FALSE	canonical	3	288	junction_7	22.3194982022446	NA	NA	NA	FALSE	0	NA	NA	A	non_coding	NA	NA	NA	NA	NA	NA	NA	25	CCTTTGCATCGATGACAGAT	-5	True	NA	NA	False	NA	NA	NA	71130326	71150100	Fake_Experiment_ID
G1031.1	chr2	-	7291	4	FSM	ENSG00000124374.9	ENST00000244221.9	6300	4	45	-1036	45	1036	multi-exon	FALSE	canonical	3	131	junction_1	15.7973274814304	NA	NA	NA	FALSE	0	NA	NA	A	non_coding	NA	NA	NA	NA	NA	NA	NA	35	AACTTAGTTGAAGTATGATG	25	True	NA	NA	False	NA	NA	NA	71227058	71181701	Fake_Experiment_ID
G1032.1	chr2	+	6549	28	NIC	ENSG00000075292.19	novel	4233	18	NA	NA	-3	0	combination_of_known_junctions	TRUE	canonical	3	82	junction_1	106.86637682906	NA	NA	NA	FALSE	0	NA	NA	A	non_coding	NA	NA	NA	NA	NA	NA	NA	30	AAAATACCATCTGTGTTTGT	4	True	NA	NA	False	NA	NA	NA	71276589	71435052	Fake_Experiment_ID
G1033.1	chr2	-	5879	22	FSM	ENSG00000144036.16	ENST00000272427.11	5910	22	30	1	2	-1	multi-exon	FALSE	canonical	3	123	junction_3	18.0483100759777	NA	NA	NA	FALSE	0	NA	NA	A	non_coding	NA	NA	NA	NA	NA	NA	NA	15	ACGGTGTTGTCTCATGGGTA	23	True	NA	NA	False	NA	NA	NA	72826003	72175984	Fake_Experiment_ID
G1034.1	chr2	+	1426	3	FSM	ENSG00000116096.6	ENST00000234454.6	1432	3	6	0	6	0	multi-exon	FALSE	canonical	3	79	junction_1	13.5	NA	NA	NA	FALSE	0	NA	NA	A	non_coding	NA	NA	NA	NA	NA	NA	NA	5	TTCATGCTTGCTTTCTCCTC	11	True	NA	NA	False	NA	NA	NA	72887413	72892158	Fake_Experiment_ID
G1035.1	chr2	-	4012	14	FSM	ENSG00000144040.13	ENST00000272433.7	4016	14	3	1	0	-1	multi-exon	FALSE	canonical	3	83	junction_2	44.0849100026395	NA	NA	NA	FALSE	0	NA	NA	A	non_coding	NA	NA	NA	NA	NA	NA	NA	15	ATCAGGGTGTGGTTTTGTGA	12	True	NA	NA	False	NA	NA	NA	73071709	72942036	Fake_Experiment_ID
G1036.2	chr2	+	2543	13	FSM	ENSG00000135632.12	ENST00000389501.9	2554	13	10	1	10	-1	multi-exon	FALSE	canonical	3	229	junction_6	15.7206516687092	NA	NA	NA	FALSE	0	NA	NA	A	non_coding	NA	NA	NA	NA	NA	NA	NA	25	AGAGGCCTCTGCAGGAATGC	2	True	NA	NA	False	NA	NA	NA	73214254	73227220	Fake_Experiment_ID
G1037.1	chr2	-	1087	5	FSM	ENSG00000135617.4	ENST00000258083.3	1090	5	3	0	2	0	multi-exon	FALSE	canonical	3	123	junction_1	16.9558249578132	NA	NA	NA	FALSE	0	NA	NA	A	non_coding	NA	NA	NA	NA	NA	NA	NA	35	GCAACTGTGTCCTAGAATAA	5	True	NA	NA	False	NA	NA	NA	73233236	73228009	Fake_Experiment_ID
G1038.1	chr2	+	2138	12	FSM	ENSG00000135624.16	ENST00000258091.10	1847	12	10	-301	9	285	multi-exon	FALSE	canonical	3	3300	junction_5	272.191200421279	NA	NA	NA	FALSE	0	NA	NA	A	non_coding	NA	NA	NA	NA	NA	NA	NA	15	ATATTCTTTTGGTTTAGTCT	9	True	NA	NA	False	NA	NA	NA	73234317	73253306	Fake_Experiment_ID
G1039.1	chr2	-	1170	5	FSM	ENSG00000144034.16	ENST00000272424.11	664	5	0	-506	0	-133	multi-exon	FALSE	canonical	3	577	junction_4	126.383098157942	NA	NA	NA	FALSE	0	NA	NA	A	non_coding	NA	NA	NA	NA	NA	NA	NA	30	TATGGAATGCCTACAGTGTA	-1	True	NA	NA	False	NA	NA	NA	73737345	73729366	Fake_Experiment_ID
G104.2	chr1	-	3285	25	FSM	ENSG00000076864.20	ENST00000495204.5	2489	25	-10	-786	-10	0	multi-exon	TRUE	canonical	3	21	junction_24	15.1280988561022	NA	NA	NA	FALSE	0	NA	NA	A	non_coding	NA	NA	NA	NA	NA	NA	NA	15	ACCCAGAGTTGGGCCTGGCT	-2	True	NA	NA	False	NA	NA	NA	21651846	21596221	Fake_Experiment_ID
G1040.1	chr2	-	1568	9	FSM	ENSG00000144048.10	ENST00000272444.7	1653	9	54	31	18	-31	multi-exon	FALSE	canonical	3	205	junction_7	15.5964739604822	NA	NA	NA	FALSE	0	NA	NA	A	non_coding	NA	NA	NA	NA	NA	NA	NA	30	AATTTCTTTAGAACCTAGTT	-11	True	NA	NA	False	NA	NA	NA	73780103	73762214	Fake_Experiment_ID
G1041.1	chr2	+	1932	10	FSM	ENSG00000124356.17	ENST00000339566.7	6277	10	60	4285	0	10	multi-exon	FALSE	canonical	3	68	junction_1	85.2748642281875	NA	NA	NA	FALSE	0	NA	NA	A	non_coding	NA	NA	NA	NA	NA	NA	NA	15	ATGTTTTTGTGCTTCAGAGT	2	True	NA	NA	False	NA	NA	NA	73828975	73862883	Fake_Experiment_ID
G1042.1	chr2	+	1070	7	FSM	ENSG00000114956.20	ENST00000264093.9	1075	7	4	1	4	-1	multi-exon	FALSE	canonical	3	410	junction_1	650.490947071689	NA	NA	NA	FALSE	0	NA	NA	A	non_coding	NA	NA	NA	NA	NA	NA	NA	20	ATGCTTGTTTTTCTAATTCA	3	True	NA	NA	False	NA	NA	NA	73926883	73958945	Fake_Experiment_ID
G1043.1	chr2	-	7146	3	NIC	ENSG00000163170.12	novel	555	4	NA	NA	13	-1	intron_retention	TRUE	canonical	3	1720	junction_1	308.5	NA	NA	NA	FALSE	0	NA	NA	A	non_coding	NA	NA	NA	NA	NA	NA	NA	25	CATTAGTAATGTTTCAGGTT	6	True	NA	NA	False	NA	NA	NA	74147892	74135401	Fake_Experiment_ID
G1044.1	chr2	-	4877	6	FSM	ENSG00000114978.18	ENST00000396049.5	4896	6	18	1	5	-1	multi-exon	FALSE	canonical	3	787	junction_2	49.4732250818561	NA	NA	NA	FALSE	0	NA	NA	A	non_coding	NA	NA	NA	NA	NA	NA	NA	20	AGATTCTGTGGATTTTTGAG	-10	True	NA	NA	False	NA	NA	NA	74178861	74152528	Fake_Experiment_ID
G1045.2	chr2	+	4525	8	FSM	ENSG00000065911.13	ENST00000394053.7	4403	8	-2	-120	0	120	multi-exon	FALSE	canonical	3	825	junction_1	129.098917935995	NA	NA	NA	FALSE	0	NA	NA	A	non_coding	NA	NA	NA	NA	NA	NA	NA	40	AAACATTTATCCACTCAGAT	-1	True	NA	NA	False	NA	NA	NA	74198612	74217685	Fake_Experiment_ID
G1046.2	chr2	-	4322	28	FSM	ENSG00000204843.13	ENST00000409240.5	4365	28	41	2	-10	0	multi-exon	TRUE	canonical	3	731	junction_18	106.748592509426	NA	NA	NA	FALSE	0	NA	NA	A	non_coding	NA	NA	NA	NA	NA	NA	NA	5	AGTGCTTCCTGTGTGGTGTT	12	True	NA	NA	False	NA	NA	NA	74392046	74361158	Fake_Experiment_ID
G1047.1	chr2	+	1169	10	FSM	ENSG00000005448.17	ENST00000480089.5	1046	10	-19	-104	-4	0	multi-exon	FALSE	canonical	3	28	junction_1	209.820617094757	NA	NA	NA	FALSE	0	NA	NA	A	non_coding	NA	NA	NA	NA	NA	NA	NA	20	AGCCTTTGTCTGATTACTCA	-5	True	NA	NA	False	NA	NA	NA	74421739	74425754	Fake_Experiment_ID
G1048.1	chr2	-	3888	12	FSM	ENSG00000114993.17	ENST00000272430.10	2221	12	20	-1687	-19	1687	multi-exon	FALSE	canonical	3	358	junction_10	27.7848879788996	NA	NA	NA	FALSE	0	NA	NA	A	non_coding	NA	NA	NA	NA	NA	NA	NA	25	AAAGTATCTCTGGCTTTATC	-1	True	NA	NA	False	NA	NA	NA	74441917	74424147	Fake_Experiment_ID
G1049.2	chr2	+	1390	4	FSM	ENSG00000115274.15	ENST00000471577.5	818	4	2	-574	1	1	multi-exon	FALSE	canonical	3	54	junction_2	8.83176086632785	NA	NA	NA	FALSE	0	NA	NA	A	non_coding	NA	NA	NA	NA	NA	NA	NA	20	TCGGCTTGTACAGAACTGGG	8	True	NA	NA	False	NA	NA	NA	74455109	74457945	Fake_Experiment_ID
G105.2	chr1	-	3465	27	FSM	ENSG00000090686.16	ENST00000308271.14	4419	27	25	929	25	-28	multi-exon	FALSE	canonical	3	171	junction_21	32.8011987441504	NA	NA	NA	FALSE	0	NA	NA	A	non_coding	NA	NA	NA	NA	NA	NA	NA	35	AGACTTGAAGGAAATGTTTC	0	True	NA	NA	False	NA	NA	NA	21783124	21679226	Fake_Experiment_ID
G1050.2	chr2	+	1642	4	NIC	ENSG00000239779.7	novel	1325	5	NA	NA	0	0	combination_of_known_junctions	FALSE	canonical	3	37	junction_1	252.964204758082	NA	NA	NA	FALSE	0	NA	NA	A	non_coding	NA	NA	NA	NA	NA	NA	NA	15	TACTTGTGGATTTGGGTGGA	93	False	NA	NA	False	NA	NA	NA	74458399	74460883	Fake_Experiment_ID
G1051.1	chr2	-	2830	4	FSM	ENSG00000115275.14	ENST00000448666.7	2867	4	17	20	-3	-7	multi-exon	FALSE	canonical	3	212	junction_1	8.5764535535124	NA	NA	NA	FALSE	0	NA	NA	A	non_coding	NA	NA	NA	NA	NA	NA	NA	50	AAAAAACATTTTGAACTCTA	15	True	NA	NA	False	NA	NA	NA	74465365	74461076	Fake_Experiment_ID
G1052.1	chr2	+	2911	13	FSM	ENSG00000115282.21	ENST00000233623.11	2916	13	3	2	2	-2	multi-exon	TRUE	canonical	3	80	junction_8	29.963403604323	NA	NA	NA	FALSE	0	NA	NA	A	non_coding	NA	NA	NA	NA	NA	NA	NA	30	AACTGTCCTACATAGTCATG	5	True	NA	NA	False	NA	NA	NA	74483083	74494557	Fake_Experiment_ID
G1053.1	chr2	-	1438	12	FSM	ENSG00000115307.17	ENST00000377526.4	1458	12	18	2	-3	-2	multi-exon	TRUE	canonical	3	829	junction_9	86	NA	NA	NA	FALSE	0	NA	NA	A	non_coding	NA	NA	NA	NA	NA	NA	NA	15	AAGGCATCTGTTGTCTCTCT	7	True	NA	NA	False	NA	NA	NA	74529688	74526653	Fake_Experiment_ID
G1054.2	chr2	+	1769	8	FSM	ENSG00000115317.12	ENST00000258080.8	1785	8	28	-12	28	-1	multi-exon	FALSE	canonical	3	164	junction_5	7.12855711421409	NA	NA	NA	FALSE	0	NA	NA	A	non_coding	NA	NA	NA	NA	NA	NA	NA	15	AGTTAGTCAGGTGCTGCTCT	-9	True	NA	NA	False	NA	NA	NA	74529960	74533331	Fake_Experiment_ID
G1055.1	chr2	-	2834	14	FSM	ENSG00000115318.12	ENST00000264094.8	3689	14	-21	876	-2	-4	multi-exon	FALSE	canonical	3	64	junction_13	59.6130520635486	NA	NA	NA	FALSE	0	NA	NA	A	non_coding	NA	NA	NA	NA	NA	NA	NA	25	ATTCTTCAGAGCCCAGGAGT	1741	False	NA	NA	False	NA	NA	NA	74553963	74533133	Fake_Experiment_ID
G1056.1	chr2	+	2547	5	FSM	ENSG00000115325.14	ENST00000233668.10	1918	5	-634	5	-74	-5	multi-exon	FALSE	canonical	3	63	junction_4	10.1242283656583	NA	NA	NA	FALSE	0	NA	NA	A	non_coding	NA	NA	NA	NA	NA	NA	NA	35	AAGAAGTTTATGTGTGTGAA	4972	False	NA	NA	False	NA	NA	NA	74554085	74557546	Fake_Experiment_ID
G1057.1	chr2	+	5611	18	FSM	ENSG00000159399.10	ENST00000290573.7	5626	18	3	12	3	-12	multi-exon	FALSE	canonical	3	159	junction_4	42.7104194640587	NA	NA	NA	FALSE	0	NA	NA	A	non_coding	NA	NA	NA	NA	NA	NA	NA	50	AAAATAATCAAATGTGATTC	4	True	NA	NA	False	NA	NA	NA	74834129	74893347	Fake_Experiment_ID
G1058.1	chr2	+	691	4	FSM	ENSG00000115350.12	ENST00000483063.2	1097	4	9	397	9	0	multi-exon	FALSE	canonical	3	289	junction_1	21.5612821717283	NA	NA	NA	FALSE	0	NA	NA	A	non_coding	NA	NA	NA	NA	NA	NA	NA	25	AGTCCAGTGTGTTTTATAAT	-4	True	NA	NA	False	NA	NA	NA	74958651	74969731	Fake_Experiment_ID
G1059.1	chr2	+	5213	6	FSM	ENSG00000115364.14	ENST00000393909.7	7825	6	0	2612	0	-2612	multi-exon	FALSE	canonical	3	551	junction_2	51.2624618995225	NA	NA	NA	FALSE	0	NA	NA	A	non_coding	NA	NA	NA	NA	NA	NA	NA	20	AGAATGTCTTGATTTCTCCC	-9	True	NA	NA	False	NA	NA	NA	75646782	75659594	Fake_Experiment_ID
G106.1	chr1	+	2253	6	FSM	ENSG00000070831.17	ENST00000656825.1	10503	6	-164	8414	-82	0	multi-exon	FALSE	canonical	3	432	junction_1	52.715842021161	NA	NA	NA	FALSE	0	NA	NA	A	non_coding	NA	NA	NA	NA	NA	NA	NA	15	GCCAGCCTGAGGGTTGTTAT	NA	False	NA	NA	False	NA	NA	NA	22052544	22092946	Fake_Experiment_ID
G1060.1	chr2	-	4509	17	NNC	ENSG00000005436.14	novel	4367	17	NA	NA	0	48	at_least_one_novel_splicesite	FALSE	canonical	3	26	junction_15	29.497815067391	NA	NA	NA	FALSE	0	NA	NA	A	non_coding	NA	NA	NA	NA	NA	NA	NA	25	GAGTTTGAACGTTAAGGTTT	20	False	NA	NA	False	NA	NA	NA	75710985	75662656	Fake_Experiment_ID
G1061.1	chr2	-	1463	9	FSM	ENSG00000163541.12	ENST00000393868.7	1270	9	-195	2	-190	0	multi-exon	FALSE	canonical	3	360	junction_3	33.2187353010316	NA	NA	NA	FALSE	0	NA	NA	A	non_coding	NA	NA	NA	NA	NA	NA	NA	25	AATATGGTTTTGGAGGCTTA	-11	True	NA	NA	False	NA	NA	NA	84459475	84423529	Fake_Experiment_ID
G1062.1	chr2	+	3120	12	FSM	ENSG00000152284.5	ENST00000282111.4	2985	12	-139	4	-139	-4	multi-exon	FALSE	canonical	3	740	junction_5	77.3332383394496	NA	NA	NA	FALSE	0	NA	NA	A	non_coding	NA	NA	NA	NA	NA	NA	NA	10	CTTTTCTGAGTGTTTCTTTA	4936	False	NA	NA	False	NA	NA	NA	85133252	85310383	Fake_Experiment_ID
G1063.1	chr2	-	6121	5	FSM	ENSG00000152291.14	ENST00000398263.6	6138	5	10	7	10	-7	multi-exon	FALSE	canonical	3	54	junction_3	57.5124986415996	NA	NA	NA	FALSE	0	NA	NA	A	non_coding	NA	NA	NA	NA	NA	NA	NA	50	AAAGCAATGGATTTAATACA	5	True	NA	NA	False	NA	NA	NA	85328241	85318033	Fake_Experiment_ID
G1064.1	chr2	+	2320	13	FSM	ENSG00000115459.18	ENST00000393852.8	2332	13	10	2	-2	-2	multi-exon	FALSE	canonical	3	30	junction_2	9.64761052742537	NA	NA	NA	FALSE	0	NA	NA	A	non_coding	NA	NA	NA	NA	NA	NA	NA	25	AATTAAGCGTCTCAGGTGTT	4	True	NA	NA	False	NA	NA	NA	85354766	85391746	Fake_Experiment_ID
G1065.1	chr2	+	1596	9	FSM	ENSG00000168906.13	ENST00000306434.8	2817	9	0	1221	0	452	multi-exon	FALSE	canonical	3	248	junction_8	41.9268335913887	NA	NA	NA	FALSE	0	NA	NA	A	non_coding	NA	NA	NA	NA	NA	NA	NA	20	AACCTTTGTGCCCTATCACC	1	True	NA	NA	False	NA	NA	NA	85539167	85544060	Fake_Experiment_ID
G1066.1	chr2	-	4898	15	FSM	ENSG00000115486.12	ENST00000233838.9	7556	15	5	2653	5	247	multi-exon	FALSE	canonical	3	93	junction_5	16.7735518247128	NA	NA	NA	FALSE	0	NA	NA	A	non_coding	NA	NA	NA	NA	NA	NA	NA	20	AGTTGGGTTGCAACTGTAGC	6	True	NA	NA	False	NA	NA	NA	85561488	85547372	Fake_Experiment_ID
G1067.1	chr2	+	683	3	FSM	ENSG00000118640.11	ENST00000263864.10	679	3	-5	1	-5	-1	multi-exon	FALSE	canonical	3	650	junction_2	6.5	NA	NA	NA	FALSE	0	NA	NA	A	non_coding	NA	NA	NA	NA	NA	NA	NA	20	ATATGTGTGAGGCACTTTCT	-2	True	NA	NA	False	NA	NA	NA	85577580	85582030	Fake_Experiment_ID
G1068.1	chr2	+	655	3	FSM	ENSG00000168899.5	ENST00000306384.5	660	3	-12	17	-12	-17	multi-exon	FALSE	canonical	3	34	junction_1	14	NA	NA	NA	FALSE	0	NA	NA	A	non_coding	NA	NA	NA	NA	NA	NA	NA	25	AAAAGCTGGTATCTGTGTGT	-13	True	NA	NA	False	NA	NA	NA	85584418	85593389	Fake_Experiment_ID
G1069.1	chr2	+	599	5	FSM	ENSG00000168894.10	ENST00000306368.9	685	5	0	86	0	9	multi-exon	FALSE	canonical	3	1537	junction_3	164.385788619333	NA	NA	NA	FALSE	0	NA	NA	A	non_coding	NA	NA	NA	NA	NA	NA	NA	20	ATCCTCCATCAGGTCTCTAC	-4	True	NA	NA	False	NA	NA	NA	85595744	85597622	Fake_Experiment_ID
G107.1	chr1	+	4217	16	FSM	ENSG00000133216.17	ENST00000374630.8	11035	16	-10	6828	-10	402	multi-exon	FALSE	canonical	3	41	junction_2	7.80996514432398	NA	NA	NA	FALSE	0	NA	NA	A	non_coding	NA	NA	NA	NA	NA	NA	NA	25	ATATGCACATTTCTGGATTT	NA	False	NA	NA	False	NA	NA	NA	22710828	22914672	Fake_Experiment_ID
G1070.1	chr2	-	1790	7	FSM	ENSG00000168890.14	ENST00000409668.1	1776	7	22	-36	22	0	multi-exon	FALSE	canonical	3	65	junction_4	26.0026708029942	NA	NA	NA	FALSE	0	NA	NA	A	non_coding	NA	NA	NA	NA	NA	NA	NA	10	ATGTTTGTAGCCTGTTCTGG	3	True	NA	NA	False	NA	NA	NA	85602394	85598547	Fake_Experiment_ID
G1071.1	chr2	-	2850	4	FSM	ENSG00000168887.11	ENST00000306336.6	4274	4	22	1402	-12	-1402	multi-exon	FALSE	canonical	3	184	junction_2	38.5082963644055	NA	NA	NA	FALSE	0	NA	NA	A	non_coding	NA	NA	NA	NA	NA	NA	NA	25	AATTTTGCTTTTCAAGTGCA	5	True	NA	NA	False	NA	NA	NA	85612044	85606655	Fake_Experiment_ID
G1072.1	chr2	+	2023	14	FSM	ENSG00000168883.20	ENST00000409470.5	2034	14	8	3	8	0	multi-exon	FALSE	canonical	3	156	junction_13	148.787485953394	NA	NA	NA	FALSE	0	NA	NA	A	non_coding	NA	NA	NA	NA	NA	NA	NA	25	AAACCAGCCTCTTGTTTTAT	13	True	NA	NA	False	NA	NA	NA	85616176	85649277	Fake_Experiment_ID
G1073.1	chr2	-	8429	34	FSM	ENSG00000068654.17	ENST00000263857.11	12480	34	-4	4055	0	2057	multi-exon	FALSE	canonical	3	128	junction_31	24.6779067533362	NA	NA	NA	FALSE	0	NA	NA	A	non_coding	NA	NA	NA	NA	NA	NA	NA	10	ATGTCTTTTTGTGACCGGCT	-28	True	NA	NA	False	NA	NA	NA	86105890	86024270	Fake_Experiment_ID
G1074.1	chr2	+	2034	4	FSM	ENSG00000132313.15	ENST00000337109.9	3723	4	9	1680	3	-728	multi-exon	FALSE	canonical	3	315	junction_3	15.5777619273972	NA	NA	NA	FALSE	0	NA	NA	A	non_coding	NA	NA	NA	NA	NA	NA	NA	25	AATTACTGTTTCAGATCCTT	-5	True	NA	NA	False	NA	NA	NA	86199465	86212110	Fake_Experiment_ID
G1075.1	chr2	+	4655	26	FSM	ENSG00000115548.17	ENST00000312912.10	4667	26	8	4	0	-2	multi-exon	TRUE	canonical	3	107	junction_7	22.1234355379087	NA	NA	NA	FALSE	0	NA	NA	A	non_coding	NA	NA	NA	NA	NA	NA	NA	25	AATATTTTGGCTCAGTTTAT	5	True	NA	NA	False	NA	NA	NA	86441378	86492712	Fake_Experiment_ID
G1076.1	chr2	-	3109	6	FSM	ENSG00000115561.16	ENST00000263856.9	3138	6	23	6	20	-6	multi-exon	FALSE	canonical	3	109	junction_2	15.7556339129849	NA	NA	NA	FALSE	0	NA	NA	A	non_coding	NA	NA	NA	NA	NA	NA	NA	15	ATCATATGGTTTGTCTCGTT	-1	True	NA	NA	False	NA	NA	NA	86563420	86503435	Fake_Experiment_ID
G1077.1	chr2	-	5901	4	FSM	ENSG00000239305.7	ENST00000237455.5	3482	4	29	-2448	29	2448	multi-exon	FALSE	canonical	3	40	junction_1	4.49691252107735	NA	NA	NA	FALSE	0	NA	NA	A	non_coding	NA	NA	NA	NA	NA	NA	NA	25	GGGAATTTCATTTATTTATT	27	True	NA	NA	False	NA	NA	NA	86623836	86600949	Fake_Experiment_ID
G1078.1	chr2	+	2625	9	FSM	ENSG00000153561.13	ENST00000283632.5	6183	9	-281	3839	-281	605	multi-exon	FALSE	canonical	3	239	junction_2	42.1485468314152	NA	NA	NA	FALSE	0	NA	NA	A	non_coding	NA	NA	NA	NA	NA	NA	NA	30	AGAAGTGTTCTTAAGTTGAT	NA	False	NA	NA	False	NA	NA	NA	86720009	86774202	Fake_Experiment_ID
G1079.1	chr2	-	1880	4	FSM	ENSG00000172086.9	ENST00000347055.4	1807	4	-74	1	-74	-1	multi-exon	FALSE	canonical	3	68	junction_2	5.71547606649408	NA	NA	NA	FALSE	0	NA	NA	A	non_coding	NA	NA	NA	NA	NA	NA	NA	15	ACATGTTGTTGTGTGTCAGT	11	False	NA	NA	False	NA	NA	NA	88055857	88027205	Fake_Experiment_ID
G108.7	chr1	+	3091	20	NIC	ENSG00000004487.17	novel	3085	21	NA	NA	0	0	combination_of_known_junctions	FALSE	canonical	3	90	junction_13	770.492313025985	NA	NA	NA	FALSE	0	NA	NA	B	non_coding	NA	NA	NA	NA	NA	NA	NA	0	GCCCTCTCTTTTGTTCCTTT	-37	True	NA	NA	False	NA	NA	NA	23019467	23083689	Fake_Experiment_ID
G108.9	chr1	+	2710	17	NIC	ENSG00000004487.17	novel	3085	21	NA	NA	0	0	combination_of_known_splicesites	FALSE	canonical	3	126	junction_14	719.680267549417	NA	NA	NA	FALSE	0	NA	NA	B	non_coding	NA	NA	NA	NA	NA	NA	NA	0	GCCCTCTCTTTTGTTCCTTT	-37	True	NA	NA	False	NA	NA	NA	23019467	23083689	Fake_Experiment_ID
G1080.1	chr2	-	4861	2	FSM	ENSG00000214336.5	ENST00000428390.3	2841	2	-59	-1961	-59	1961	multi-exon	FALSE	canonical	3	34	junction_1	0	NA	NA	NA	FALSE	0	NA	NA	A	non_coding	NA	NA	NA	NA	NA	NA	NA	10	ACTTCTGGCTTCCTGGGTAT	NA	False	NA	NA	False	NA	NA	NA	88452752	88444825	Fake_Experiment_ID
G1081.1	chr2	-	4502	17	FSM	ENSG00000172071.15	ENST00000303236.9	4536	17	32	2	13	-2	multi-exon	FALSE	canonical	3	80	junction_7	16.1408594489265	NA	NA	NA	FALSE	0	NA	NA	A	non_coding	NA	NA	NA	NA	NA	NA	NA	25	AAGTATGTTGACTCTTATTT	17	True	NA	NA	False	NA	NA	NA	88627432	88556742	Fake_Experiment_ID
G1082.1	chr2	+	1201	9	FSM	ENSG00000153574.9	ENST00000283646.5	1813	9	0	612	0	-612	multi-exon	FALSE	canonical	3	220	junction_3	19.6850196850295	NA	NA	NA	FALSE	0	NA	NA	A	non_coding	NA	NA	NA	NA	NA	NA	NA	35	AAGTAGAACTTGAGTTCATG	0	True	NA	NA	False	NA	NA	NA	88691672	88750317	Fake_Experiment_ID
G1083.1	chr2	-	2514	12	FSM	ENSG00000144029.12	ENST00000272418.7	3298	12	-198	982	-193	857	multi-exon	TRUE	canonical	3	627	junction_5	94.9297260744072	NA	NA	NA	FALSE	0	NA	NA	A	non_coding	NA	NA	NA	NA	NA	NA	NA	10	ATTTTTTATGTCTTCTCTTT	-1	True	NA	NA	False	NA	NA	NA	95122006	95086350	Fake_Experiment_ID
G1084.1	chr2	+	1535	9	NIC	ENSG00000115042.10	novel	1366	9	NA	NA	0	34	combination_of_known_junctions	FALSE	canonical	3	21	junction_1	139.070968843249	NA	NA	NA	FALSE	0	NA	NA	A	non_coding	NA	NA	NA	NA	NA	NA	NA	5	AGCTTTGCTTCTGCTGTTTG	-22	True	NA	NA	False	NA	NA	NA	95402707	95413130	Fake_Experiment_ID
G1085.1	chr2	-	3614	8	FSM	ENSG00000084090.14	ENST00000337288.10	3377	8	-245	8	-245	0	multi-exon	FALSE	canonical	3	1602	junction_6	90.253384808481	NA	NA	NA	FALSE	0	NA	NA	A	non_coding	NA	NA	NA	NA	NA	NA	NA	40	AAAAAAAAGTGTTTGTCTTT	NA	False	NA	NA	False	NA	NA	NA	96209072	96184866	Fake_Experiment_ID
G1086.1	chr2	-	4192	4	FSM	ENSG00000135956.9	ENST00000258439.8	6271	4	17	2062	14	1084	multi-exon	FALSE	canonical	3	82	junction_3	41.3467720088952	NA	NA	NA	FALSE	0	NA	NA	A	non_coding	NA	NA	NA	NA	NA	NA	NA	20	AAGCTGGGAGTGTGTTCTCA	-1	True	NA	NA	False	NA	NA	NA	96265980	96250575	Fake_Experiment_ID
G1087.1	chr2	+	3007	7	FSM	ENSG00000144021.3	ENST00000488633.2	3968	7	-9	970	-9	-146	multi-exon	FALSE	canonical	3	603	junction_5	51.9358578761662	NA	NA	NA	FALSE	0	NA	NA	C	non_coding	NA	NA	NA	NA	NA	NA	NA	45	AAGAATTCAATGAACCATTT	-43	True	NA	NA	False	NA	NA	NA	96266215	96273203	Fake_Experiment_ID
G1087.8	chr2	+	1426	6	NIC	ENSG00000144021.3	novel	3968	7	NA	NA	5	-1791	intron_retention	FALSE	canonical	3	603	junction_4	53.9281002817641	NA	NA	NA	FALSE	0	NA	NA	C	non_coding	NA	NA	NA	NA	NA	NA	NA	35	AGTACATTGTTATACCACAG	-8	True	NA	NA	False	NA	NA	NA	96266250	96271558	Fake_Experiment_ID
G1088.1	chr2	-	6763	45	FSM	ENSG00000144028.15	ENST00000323853.10	7194	45	32	399	32	-6	multi-exon	TRUE	canonical	3	557	junction_38	163.31074926791	NA	NA	NA	FALSE	0	NA	NA	A	non_coding	NA	NA	NA	NA	NA	NA	NA	25	AAACCATTTGTCTTTGTAGT	-9	True	NA	NA	False	NA	NA	NA	96305514	96274736	Fake_Experiment_ID
G1089.1	chr2	+	3322	3	FSM	ENSG00000198885.10	ENST00000439118.3	2064	3	-12	-1246	-12	-918	multi-exon	FALSE	canonical	3	82	junction_1	0.5	NA	NA	NA	FALSE	0	NA	NA	A	non_coding	NA	NA	NA	NA	NA	NA	NA	15	AACTGTGTTTGTGGTTTTGA	-20	True	NA	NA	False	NA	NA	NA	96325304	96329599	Fake_Experiment_ID
G109.1	chr1	-	8387	4	FSM	ENSG00000169641.13	ENST00000418342.5	8421	4	24	10	11	-3	multi-exon	FALSE	canonical	3	60	junction_3	20.0388511535855	NA	NA	NA	FALSE	0	NA	NA	A	non_coding	NA	NA	NA	NA	NA	NA	NA	25	AAAGGCTCAGACTTTGTTTC	-7	True	NA	NA	False	NA	NA	NA	23168834	23084032	Fake_Experiment_ID
G1090.2	chr2	+	2782	18	FSM	ENSG00000121152.10	ENST00000240423.9	6030	18	-4	3252	-4	24	multi-exon	FALSE	canonical	3	138	junction_1	29.8239354885917	NA	NA	NA	FALSE	0	NA	NA	A	non_coding	NA	NA	NA	NA	NA	NA	NA	35	AAAATATTTGAGTGTCCACT	-21	True	NA	NA	False	NA	NA	NA	96335761	96373839	Fake_Experiment_ID
G1091.1	chr2	+	2175	7	FSM	ENSG00000196843.17	ENST00000357485.8	2181	7	0	6	0	-2	multi-exon	FALSE	canonical	3	49	junction_2	8.41955396021006	NA	NA	NA	FALSE	0	NA	NA	A	non_coding	NA	NA	NA	NA	NA	NA	NA	25	AATCCACGTAGCCCTGAGGT	-1	True	NA	NA	False	NA	NA	NA	96536751	96552628	Fake_Experiment_ID
G1092.1	chr2	-	4755	20	ISM	ENSG00000114982.19	ENST00000354204.10	5253	21	23	6486	1	3644	5prime_fragment	TRUE	canonical	3	35	junction_18	24.360405638677	NA	NA	NA	FALSE	0	NA	NA	A	non_coding	NA	NA	NA	NA	NA	NA	NA	15	TCAGTGGCTCATATTTTTTT	-19	True	NA	NA	False	NA	NA	NA	96638323	96599655	Fake_Experiment_ID
G1093.1	chr2	-	2394	8	FSM	ENSG00000114988.12	ENST00000264963.9	2398	8	1	3	0	-3	multi-exon	FALSE	canonical	3	167	junction_6	18.4888272936354	NA	NA	NA	FALSE	0	NA	NA	A	non_coding	NA	NA	NA	NA	NA	NA	NA	30	AAACATGAGCTTCTGACTGT	-5	True	NA	NA	False	NA	NA	NA	96740063	96705931	Fake_Experiment_ID
G1094.2	chr2	+	5357	6	ISM	ENSG00000158158.12	ENST00000377075.3	4783	7	0	3	0	-3	intron_retention	FALSE	canonical	3	44	junction_5	8.51821577561874	NA	NA	NA	FALSE	0	NA	NA	A	non_coding	NA	NA	NA	NA	NA	NA	NA	40	AAATCCTGGTGAATCTACAA	-2	True	NA	NA	False	NA	NA	NA	96760901	96811871	Fake_Experiment_ID
G1095.1	chr2	+	3439	8	FSM	ENSG00000168763.16	ENST00000305510.4	4900	8	-14	1475	9	-4	multi-exon	FALSE	canonical	3	222	junction_2	26.3787174573344	NA	NA	NA	FALSE	0	NA	NA	A	non_coding	NA	NA	NA	NA	NA	NA	NA	20	AGAACAGTGGTTTTTTGTTT	-4	True	NA	NA	False	NA	NA	NA	96816253	96833907	Fake_Experiment_ID
G1096.1	chr2	-	4075	14	ISM	ENSG00000168758.11	ENST00000305476.10	3652	15	1499	30	7	0	3prime_fragment	TRUE	canonical	3	220	junction_12	41.0864293235152	NA	NA	NA	FALSE	0	NA	NA	B	non_coding	NA	NA	NA	NA	NA	NA	NA	40	AAAATGAAACGATTGCTCTG	10	True	NA	NA	False	NA	NA	NA	96868581	96859747	Fake_Experiment_ID
G1096.3	chr2	-	3808	14	NNC	ENSG00000168758.11	novel	3652	15	NA	NA	629	0	intron_retention	FALSE	canonical	3	56	junction_13	65.7776422871181	NA	NA	NA	FALSE	0	NA	NA	B	non_coding	NA	NA	NA	NA	NA	NA	NA	40	AAAATGAAACGATTGCTCTG	-19	True	NA	NA	False	NA	NA	NA	96869451	96859747	Fake_Experiment_ID
G1098.1	chr2	+	483	4	FSM	ENSG00000135940.7	ENST00000258424.3	690	4	16	191	16	1	multi-exon	FALSE	canonical	3	6549	junction_3	293.170030300961	NA	NA	NA	FALSE	0	NA	NA	A	non_coding	NA	NA	NA	NA	NA	NA	NA	15	TAGATGGCTGGTCTTATTTC	17	True	NA	NA	False	NA	NA	NA	97646077	97648192	Fake_Experiment_ID
G1099.1	chr2	-	6970	41	FSM	ENSG00000075568.17	ENST00000186436.10	6701	41	-273	4	-273	-4	multi-exon	TRUE	canonical	3	55	junction_20	9.94472221834275	NA	NA	NA	FALSE	0	NA	NA	A	non_coding	NA	NA	NA	NA	NA	NA	NA	20	AAAAGCCTTGTTTTGTGGTT	-7	True	NA	NA	False	NA	NA	NA	97996221	97756339	Fake_Experiment_ID
G11.1	chr1	+	4491	3	FSM	ENSG00000179403.12	ENST00000476993.2	4492	3	-4	5	-4	-5	multi-exon	FALSE	canonical	3	243	junction_1	1.5	NA	NA	NA	FALSE	0	NA	NA	A	non_coding	NA	NA	NA	NA	NA	NA	NA	40	AGTGACGGTGATAAACCAAG	-18	True	NA	NA	False	NA	NA	NA	1435685	1442877	Fake_Experiment_ID
G110.1	chr1	-	7775	11	FSM	ENSG00000125944.21	ENST00000302271.11	7751	11	-28	4	-2	-4	multi-exon	FALSE	canonical	3	458	junction_10	342.113563016727	NA	NA	NA	FALSE	0	NA	NA	C	non_coding	NA	NA	NA	NA	NA	NA	NA	25	AAAATGTTGTGTTGGTGATT	338	False	NA	NA	False	NA	NA	NA	23344312	23304691	Fake_Experiment_ID
G110.8	chr1	-	2494	10	NIC	ENSG00000125944.21	novel	7751	11	NA	NA	2	-6	combination_of_known_junctions	FALSE	canonical	3	99	junction_5	514.25784952927	NA	NA	NA	FALSE	0	NA	NA	C	non_coding	NA	NA	NA	NA	NA	NA	NA	50	AAAACATTACCTATTTCAAA	342	False	NA	NA	False	NA	NA	NA	23344308	23309791	Fake_Experiment_ID
G1100.1	chr2	+	3341	25	NIC	ENSG00000040933.16	novel	9996	26	NA	NA	-10	-119	combination_of_known_junctions	FALSE	canonical	3	101	junction_13	14.9608284827041	NA	NA	NA	FALSE	0	NA	NA	C	non_coding	NA	NA	NA	NA	NA	NA	NA	30	AAAGAGTCTCTGGAGCATGT	-31	True	NA	NA	False	NA	NA	NA	98444843	98587740	Fake_Experiment_ID
G1100.4	chr2	+	3451	25	FSM	ENSG00000040933.16	ENST00000409851.8	10096	25	-7	6652	-3	-119	multi-exon	FALSE	canonical	3	30	junction_16	25.6539132275933	NA	NA	NA	FALSE	0	NA	NA	C	non_coding	NA	NA	NA	NA	NA	NA	NA	30	AAAGAGTCTCTGGAGCATGT	-24	True	NA	NA	False	NA	NA	NA	98444850	98587740	Fake_Experiment_ID
G1101.2	chr2	+	1018	6	NIC	ENSG00000115446.12	novel	1133	6	NA	NA	26	-108	combination_of_known_junctions	FALSE	canonical	3	29	junction_5	210.209799961848	NA	NA	NA	FALSE	0	NA	NA	A	non_coding	NA	NA	NA	NA	NA	NA	NA	45	AAAGGTGTAAAGTTTGCAAA	10	True	NA	NA	False	NA	NA	NA	98608614	98618404	Fake_Experiment_ID
G1102.1	chr2	+	1961	4	FSM	ENSG00000273045.7	ENST00000650052.2	1627	4	-335	1	-335	-1	multi-exon	FALSE	canonical	3	20	junction_3	5.8878405775519	NA	NA	NA	FALSE	0	NA	NA	A	non_coding	NA	NA	NA	NA	NA	NA	NA	30	ATTTCACATTTTAAATCGTG	NA	False	NA	NA	False	NA	NA	NA	99141371	99151668	Fake_Experiment_ID
G1103.1	chr2	+	1367	3	FSM	ENSG00000144182.17	ENST00000393473.6	1424	3	43	14	5	-5	multi-exon	FALSE	canonical	3	31	junction_2	1.5	NA	NA	NA	FALSE	0	NA	NA	A	non_coding	NA	NA	NA	NA	NA	NA	NA	55	ATGTCAAAAAAAAACCTAGT	0	True	NA	NA	False	NA	NA	NA	99154997	99163143	Fake_Experiment_ID
G1104.2	chr2	-	814	6	FSM	ENSG00000158411.11	ENST00000409107.1	662	6	28	-180	12	1	multi-exon	FALSE	canonical	3	79	junction_3	90.3424595635961	NA	NA	NA	FALSE	0	NA	NA	C	non_coding	NA	NA	NA	NA	NA	NA	NA	30	AATTTATGGATCCATCATTC	16	True	NA	NA	False	NA	NA	NA	99181022	99169264	Fake_Experiment_ID
G1104.3	chr2	-	1221	7	FSM	ENSG00000158411.11	ENST00000289359.6	939	7	-284	2	-284	1	multi-exon	FALSE	canonical	3	257	junction_3	27.2870543176308	NA	NA	NA	FALSE	0	NA	NA	C	non_coding	NA	NA	NA	NA	NA	NA	NA	30	AATTTATGGATCCATCATTC	NA	False	NA	NA	False	NA	NA	NA	99181342	99169264	Fake_Experiment_ID
G1105.1	chr2	+	747	6	FSM	ENSG00000185414.20	ENST00000338148.8	4435	6	-85	3773	-53	610	multi-exon	FALSE	canonical	3	316	junction_2	42.0552018185622	NA	NA	NA	FALSE	0	NA	NA	A	non_coding	NA	NA	NA	NA	NA	NA	NA	30	AAAACCATTTTCAGGCCGGG	NA	False	NA	NA	False	NA	NA	NA	99181098	99195788	Fake_Experiment_ID
G1106.1	chr2	-	1500	5	FSM	ENSG00000115514.12	ENST00000264255.8	1508	5	0	8	0	-8	multi-exon	FALSE	canonical	3	416	junction_1	81.536418243629	NA	NA	NA	FALSE	0	NA	NA	A	non_coding	NA	NA	NA	NA	NA	NA	NA	50	AACAAAAACAGTTTTTCAAG	0	True	NA	NA	False	NA	NA	NA	99336333	99318989	Fake_Experiment_ID
G1107.2	chr2	-	4462	23	FSM	ENSG00000135945.10	ENST00000258428.8	4731	23	-197	466	-179	7	multi-exon	TRUE	canonical	3	32	junction_15	31.8738798215095	NA	NA	NA	FALSE	0	NA	NA	A	non_coding	NA	NA	NA	NA	NA	NA	NA	20	TACAGGCTCCTTTTTGTGAA	NA	False	NA	NA	False	NA	NA	NA	99490214	99400942	Fake_Experiment_ID
G1108.1	chr2	-	2836	7	FSM	ENSG00000115526.11	ENST00000264249.8	2854	7	16	2	16	-2	multi-exon	FALSE	canonical	3	136	junction_1	32.9427112154149	NA	NA	NA	FALSE	0	NA	NA	A	non_coding	NA	NA	NA	NA	NA	NA	NA	15	GACATGAGCTGCGGTTCTGG	-6	True	NA	NA	False	NA	NA	NA	100417652	100391861	Fake_Experiment_ID
G1109.1	chr2	+	1212	6	FSM	ENSG00000115539.14	ENST00000264254.11	1038	6	-181	7	-181	-7	multi-exon	FALSE	canonical	3	983	junction_5	73.3664773585321	NA	NA	NA	FALSE	0	NA	NA	A	non_coding	NA	NA	NA	NA	NA	NA	NA	20	AAATGTCTGTTTTCCTCATT	0	True	NA	NA	False	NA	NA	NA	100562811	100576732	Fake_Experiment_ID
G111.1	chr1	-	4282	25	FSM	ENSG00000088280.19	ENST00000336689.8	4051	25	-233	2	152	-2	multi-exon	FALSE	canonical	3	223	junction_8	15.9528384795796	NA	NA	NA	FALSE	0	NA	NA	A	non_coding	NA	NA	NA	NA	NA	NA	NA	15	TTTCCAGTGGTTTCATTTAT	NA	False	NA	NA	False	NA	NA	NA	23484412	23428564	Fake_Experiment_ID
G1110.1	chr2	+	1125	5	FSM	ENSG00000071082.11	ENST00000409028.8	1110	5	7	-22	1	22	multi-exon	FALSE	canonical	3	59	junction_4	6795.64884687253	NA	NA	NA	FALSE	0	NA	NA	A	non_coding	NA	NA	NA	NA	NA	NA	NA	50	AAACAAGTAGTAATTCATTA	6	True	NA	NA	False	NA	NA	NA	101002289	101019750	Fake_Experiment_ID
G1111.1	chr2	-	5842	20	FSM	ENSG00000204634.13	ENST00000376840.8	3627	20	-200	-2015	-71	1626	multi-exon	FALSE	canonical	3	81	junction_10	15.4620435985599	NA	NA	NA	FALSE	0	NA	NA	A	non_coding	NA	NA	NA	NA	NA	NA	NA	15	ATGGTGGCTTGCCCCTGTAA	NA	False	NA	NA	False	NA	NA	NA	101151453	101005601	Fake_Experiment_ID
G1112.1	chr2	+	1849	7	FSM	ENSG00000158435.8	ENST00000289382.8	2515	7	-111	777	-111	224	multi-exon	FALSE	canonical	3	574	junction_1	48.5443668776878	NA	NA	NA	FALSE	0	NA	NA	A	non_coding	NA	NA	NA	NA	NA	NA	NA	25	AAAGTTTTGCTTTCTTGAAT	1	True	NA	NA	False	NA	NA	NA	101252774	101269539	Fake_Experiment_ID
G1113.3	chr2	-	1542	7	FSM	ENSG00000163162.9	ENST00000295317.4	2953	7	-4	1415	-4	-1415	multi-exon	FALSE	canonical	3	94	junction_3	21.6698715578412	NA	NA	NA	FALSE	0	NA	NA	A	non_coding	NA	NA	NA	NA	NA	NA	NA	25	AACAGTGTGTTGCTTCAGAC	142	False	101308719	NA	False	NA	NA	NA	101308705	101277015	Fake_Experiment_ID
G1114.1	chr2	+	4616	29	NIC	ENSG00000071054.16	novel	7458	31	NA	NA	-398	-1	combination_of_known_junctions	FALSE	canonical	3	31	junction_26	55.3729931225226	NA	NA	NA	FALSE	0	NA	NA	B	non_coding	NA	NA	NA	NA	NA	NA	NA	30	ACCATCAGGTGCTATAAGTG	NA	False	NA	NA	False	NA	NA	NA	101697304	101891495	Fake_Experiment_ID
G1114.3	chr2	+	4568	30	NIC	ENSG00000071054.16	novel	7640	31	NA	NA	-180	1	combination_of_known_junctions	FALSE	canonical	3	43	junction_21	60.9243307593773	NA	NA	NA	FALSE	0	NA	NA	B	non_coding	NA	NA	NA	NA	NA	NA	NA	25	CATCAGGTGCTATAAGTGTT	170	False	NA	NA	False	NA	NA	NA	101697522	101891497	Fake_Experiment_ID
G1114.4	chr2	+	5588	30	NIC	ENSG00000071054.16	novel	7640	31	NA	NA	8	811	combination_of_known_junctions	FALSE	canonical	3	43	junction_21	61.2532413178125	NA	NA	NA	FALSE	0	NA	NA	B	non_coding	NA	NA	NA	NA	NA	NA	NA	30	AAAGAATTTGTTTCATGGCT	0	True	NA	NA	False	NA	NA	NA	101697710	101892798	Fake_Experiment_ID
G1115.1	chr2	-	5262	6	FSM	ENSG00000135953.11	ENST00000258436.10	5293	6	29	2	19	-2	multi-exon	FALSE	canonical	3	72	junction_2	13.8506317545446	NA	NA	NA	FALSE	0	NA	NA	A	non_coding	NA	NA	NA	NA	NA	NA	NA	35	AATGAGGAACTGTCATTTAT	3	True	NA	NA	False	NA	NA	NA	102736859	102714631	Fake_Experiment_ID
G1116.1	chr2	+	1407	11	FSM	ENSG00000135972.9	ENST00000258455.8	1414	11	6	1	6	-1	multi-exon	FALSE	canonical	3	707	junction_8	95.4153551583811	NA	NA	NA	FALSE	0	NA	NA	A	non_coding	NA	NA	NA	NA	NA	NA	NA	10	ATTCTGCCGCTTTATTTTTT	4	True	NA	NA	False	NA	NA	NA	105038074	105099959	Fake_Experiment_ID
G1117.1	chr2	-	5924	12	NNC	ENSG00000135966.13	novel	5680	12	NA	NA	-246	1	intron_retention	FALSE	canonical	3	60	junction_11	22.1993224526194	NA	NA	NA	TRUE	0	NA	NA	A	non_coding	NA	NA	NA	NA	NA	NA	NA	15	TGATGGTTTTCACTCGCACC	2	True	NA	NA	False	NA	NA	NA	105329981	105264412	Fake_Experiment_ID
G1118.1	chr2	+	872	4	FSM	ENSG00000135974.10	ENST00000258457.7	4587	4	28	3687	28	-72	multi-exon	FALSE	canonical	3	238	junction_2	22.4548930574657	NA	NA	NA	FALSE	0	NA	NA	A	non_coding	NA	NA	NA	NA	NA	NA	NA	0	CTTCTTCCCTCCCTCCCTTC	17	True	NA	NA	False	NA	NA	NA	105337567	105345524	Fake_Experiment_ID
G1119.1	chr2	-	1400	6	FSM	ENSG00000115641.19	ENST00000408995.5	1367	6	0	-33	0	0	multi-exon	TRUE	canonical	3	48	junction_5	32.4567404401613	NA	NA	NA	FALSE	0	NA	NA	A	non_coding	NA	NA	NA	NA	NA	NA	NA	30	AATCTTTTGCCAGGCACAGA	-3	True	NA	NA	False	NA	NA	NA	105399050	105360827	Fake_Experiment_ID
G112.1	chr1	-	1436	3	FSM	ENSG00000117318.9	ENST00000374561.6	950	3	0	-486	0	486	multi-exon	FALSE	canonical	3	4362	junction_1	73.5	NA	NA	NA	FALSE	0	NA	NA	A	non_coding	NA	NA	NA	NA	NA	NA	NA	5	CCTGGTTTCATTTCCTTCTT	-1	True	NA	NA	False	NA	NA	NA	23559501	23557439	Fake_Experiment_ID
G1120.1	chr2	+	2392	5	FSM	ENSG00000071051.14	ENST00000233154.9	2666	5	-56	330	-56	-330	multi-exon	FALSE	canonical	3	435	junction_4	44.1842732202308	NA	NA	NA	FALSE	0	NA	NA	A	non_coding	NA	NA	NA	NA	NA	NA	NA	30	AAAACAGCTGATCTTTGGGG	16	True	NA	NA	False	NA	NA	NA	105744855	105893942	Fake_Experiment_ID
G1121.2	chr2	-	2082	15	FSM	ENSG00000115652.15	ENST00000283148.12	2053	15	-33	4	-33	-4	multi-exon	FALSE	canonical	3	111	junction_13	67.3047061459134	NA	NA	NA	FALSE	0	NA	NA	A	non_coding	NA	NA	NA	NA	NA	NA	NA	25	ACCAGTCATGGACTTCCAGT	-2	True	NA	NA	False	NA	NA	NA	106194334	106093314	Fake_Experiment_ID
G1122.1	chr2	+	7476	23	FSM	ENSG00000135968.21	ENST00000309863.11	6909	23	-585	18	-570	0	multi-exon	FALSE	canonical	3	115	junction_13	19.8177647996158	NA	NA	NA	FALSE	0	NA	NA	A	non_coding	NA	NA	NA	NA	NA	NA	NA	15	ATATTTTTATGGCTGCTCTT	NA	False	NA	NA	False	NA	NA	NA	108448620	108509397	Fake_Experiment_ID
G1123.1	chr2	+	10199	29	FSM	ENSG00000153201.16	ENST00000283195.11	11708	29	0	1509	0	-1509	multi-exon	FALSE	canonical	3	113	junction_7	111.289473620714	NA	NA	NA	FALSE	0	NA	NA	A	non_coding	NA	NA	NA	NA	NA	NA	NA	40	AATTTTAGGTTTGAAATATA	-28	True	NA	NA	False	NA	NA	NA	108719481	108784300	Fake_Experiment_ID
G1124.2	chr2	+	7242	15	FSM	ENSG00000163006.12_ENSG00000227470.1	ENST00000295124.9	2375	15	-8	-4859	2	2977	multi-exon	FALSE	canonical	3	100	junction_13	21.7786873913419	NA	NA	NA	FALSE	0	NA	NA	A	non_coding	NA	NA	NA	NA	NA	NA	NA	20	AATAAGGCTGCTGTGTTTTC	-13	True	NA	NA	False	NA	NA	NA	108786762	108881437	Fake_Experiment_ID
G1125.1	chr2	-	9214	25	FSM	ENSG00000169679.15	ENST00000302759.11	3762	25	-4	-5448	-4	5448	multi-exon	FALSE	canonical	1	366	junction_3	158.980994452866	NA	NA	NA	FALSE	0	NA	NA	A	non_coding	NA	NA	NA	NA	NA	NA	NA	5	ATTTTTTGTGTGTCCTCTTC	-5	True	NA	NA	False	NA	NA	NA	110678067	110632079	Fake_Experiment_ID
G1126.1	chr2	+	2371	18	FSM	ENSG00000153093.20	ENST00000439055.6	2699	18	30	298	30	-298	multi-exon	TRUE	canonical	3	43	junction_15	18.9356952244489	NA	NA	NA	FALSE	0	NA	NA	A	non_coding	NA	NA	NA	NA	NA	NA	NA	55	AAAAGAAAAAAGCTCCACTC	-9	True	NA	NA	False	NA	NA	NA	110732602	111118250	Fake_Experiment_ID
G1127.1	chr2	+	5122	4	FSM	ENSG00000153094.24	ENST00000393256.8	5098	4	-24	0	-24	0	multi-exon	FALSE	canonical	3	26	junction_1	4.10960933531265	NA	NA	NA	FALSE	0	NA	NA	A	non_coding	NA	NA	NA	NA	NA	NA	NA	10	TTTGGTGAGCGTTTGATTTG	6	False	NA	NA	False	NA	NA	NA	111120889	111168444	Fake_Experiment_ID
G1128.1	chr2	+	3532	7	FSM	ENSG00000114999.8	ENST00000233336.7	14267	7	-21	10756	-21	-1428	multi-exon	FALSE	canonical	3	116	junction_1	12.2258832900622	NA	NA	NA	FALSE	0	NA	NA	A	non_coding	NA	NA	NA	NA	NA	NA	NA	25	ACAGAGACGTGGTCTCACTG	-20	True	NA	NA	False	NA	NA	NA	112482134	112530983	Fake_Experiment_ID
G1129.1	chr2	+	4564	15	FSM	ENSG00000125630.16	ENST00000263331.10	7527	15	-558	3521	-8	2	multi-exon	FALSE	canonical	3	266	junction_5	40.3758490148934	NA	NA	NA	FALSE	0	NA	NA	A	non_coding	NA	NA	NA	NA	NA	NA	NA	10	AAGTTTCCTCCTGCCCCTTT	0	True	NA	NA	False	NA	NA	NA	112541906	112576297	Fake_Experiment_ID
G113.1	chr1	+	642	6	FSM	ENSG00000142676.14	ENST00000643754.2	1017	6	-45	420	19	-2	multi-exon	FALSE	canonical	3	7040	junction_1	2285.80034123718	NA	NA	NA	FALSE	0	NA	NA	A	non_coding	NA	NA	NA	NA	NA	NA	NA	25	AAATGTGCAATTCTGTTGTG	NA	False	NA	NA	False	NA	NA	NA	23691760	23696415	Fake_Experiment_ID
G1130.1	chr2	+	655	4	FSM	ENSG00000125611.15	ENST00000324913.9	691	4	36	0	8	0	multi-exon	FALSE	canonical	3	536	junction_1	26.7124606795322	NA	NA	NA	FALSE	0	NA	NA	A	non_coding	NA	NA	NA	NA	NA	NA	NA	10	CTTTGATTCCTGCCATCCGT	13	True	NA	NA	False	NA	NA	NA	112584476	112589040	Fake_Experiment_ID
G1131.1	chr2	+	4212	11	FSM	ENSG00000144136.11	ENST00000272542.8	3297	11	0	-915	0	915	multi-exon	TRUE	canonical	3	578	junction_6	92.0186937529543	NA	NA	NA	FALSE	0	NA	NA	A	non_coding	NA	NA	NA	NA	NA	NA	NA	40	ATTAAGTGGAAATGGATCAT	-1	True	NA	NA	False	NA	NA	NA	112645938	112664740	Fake_Experiment_ID
G1132.1	chr2	-	4736	9	FSM	ENSG00000169607.13	ENST00000302450.11	4723	9	-17	4	-8	-4	multi-exon	FALSE	canonical	3	37	junction_2	6.80073525436772	NA	NA	NA	FALSE	0	NA	NA	A	non_coding	NA	NA	NA	NA	NA	NA	NA	50	AAAATGCAAGAATTAGAGTT	-1	True	NA	NA	False	NA	NA	NA	112764626	112736352	Fake_Experiment_ID
G1133.1	chr2	+	1893	15	FSM	ENSG00000136682.15	ENST00000259199.9	1827	15	100	-166	0	166	multi-exon	FALSE	canonical	3	615	junction_6	448.384037291649	NA	NA	NA	FALSE	0	NA	NA	A	non_coding	NA	NA	NA	NA	NA	NA	NA	10	GGACAGTTGTCCCTTTCGCT	9	False	NA	NA	False	NA	NA	NA	113437790	113496370	Fake_Experiment_ID
G1134.1	chr2	-	3234	16	FSM	ENSG00000115084.15	ENST00000245680.7	10314	16	0	7080	0	564	multi-exon	TRUE	canonical	3	54	junction_7	9.18597965500807	NA	NA	NA	FALSE	0	NA	NA	A	non_coding	NA	NA	NA	NA	NA	NA	NA	45	AAAATACAAACAGCTCTCTT	-3	True	NA	NA	False	NA	NA	NA	113756642	113713788	Fake_Experiment_ID
G1135.1	chr2	+	3517	12	FSM	ENSG00000115091.12	ENST00000263238.7	6589	12	-136	3208	-110	799	multi-exon	TRUE	canonical	3	915	junction_3	78.7377696130413	NA	NA	NA	FALSE	0	NA	NA	A	non_coding	NA	NA	NA	NA	NA	NA	NA	25	TAAATATGTCTTTTCCACCG	-1	True	NA	NA	False	NA	NA	NA	113889952	113959388	Fake_Experiment_ID
G1136.1	chr2	+	3866	14	FSM	ENSG00000088205.13	ENST00000263239.7	3753	14	-113	0	-113	0	multi-exon	FALSE	canonical	3	886	junction_7	98.4923629634815	NA	NA	NA	FALSE	0	NA	NA	A	non_coding	NA	NA	NA	NA	NA	NA	NA	15	TATTTCGTTTATGGATGCTT	NA	False	NA	NA	False	NA	NA	NA	117814577	117832377	Fake_Experiment_ID
G1137.1	chr2	-	6902	24	FSM	ENSG00000125633.11	ENST00000376300.7	6833	24	-73	4	-10	-4	multi-exon	FALSE	canonical	3	61	junction_5	12.0324074057237	NA	NA	NA	FALSE	0	NA	NA	A	non_coding	NA	NA	NA	NA	NA	NA	NA	35	AAAAGTAGTGAGACTCTTTC	-5	True	NA	NA	False	NA	NA	NA	118014143	117915484	Fake_Experiment_ID
G1138.1	chr2	+	1126	6	FSM	ENSG00000125629.15	ENST00000245787.9	3562	6	32	2404	29	126	multi-exon	FALSE	canonical	3	207	junction_1	47.3184953268804	NA	NA	NA	FALSE	0	NA	NA	A	non_coding	NA	NA	NA	NA	NA	NA	NA	50	AGATGAAATTTTTAAATTAA	24	True	NA	NA	False	NA	NA	NA	118088502	118108593	Fake_Experiment_ID
G1139.1	chr2	+	4017	5	FSM	ENSG00000115107.20	ENST00000393107.2	1871	5	-195	-1951	-173	-3	multi-exon	FALSE	canonical	3	142	junction_1	18.1727818453862	NA	NA	NA	FALSE	0	NA	NA	A	non_coding	NA	NA	NA	NA	NA	NA	NA	25	AAACTTCAGGCTTTTATTTC	965	False	NA	NA	False	NA	NA	NA	119223657	119265649	Fake_Experiment_ID
G114.1	chr1	+	3003	11	FSM	ENSG00000011007.12	ENST00000609199.1	2671	11	-320	-12	-3	12	multi-exon	FALSE	canonical	3	308	junction_10	30.5563414040359	NA	NA	NA	FALSE	0	NA	NA	A	non_coding	NA	NA	NA	NA	NA	NA	NA	10	ATCCCCCAGGTTTGTTTTTG	NA	False	NA	NA	False	NA	NA	NA	23743151	23759905	Fake_Experiment_ID
G1140.1	chr2	-	661	6	FSM	ENSG00000186132.15	ENST00000334816.12	685	6	16	8	7	-8	multi-exon	FALSE	canonical	3	85	junction_4	3.24961536185438	NA	NA	NA	FALSE	0	NA	NA	A	non_coding	NA	NA	NA	NA	NA	NA	NA	45	AAAAATTATTGTGGAATATT	9	True	NA	NA	False	NA	NA	NA	119366818	119302232	Fake_Experiment_ID
G1141.1	chr2	+	647	5	FSM	ENSG00000155368.17	ENST00000409094.5	576	5	-12	-59	0	-3	multi-exon	FALSE	canonical	3	27	junction_1	2669.6281927452	NA	NA	NA	FALSE	0	NA	NA	A	non_coding	NA	NA	NA	NA	NA	NA	NA	40	AAATAACTTTAGTGATCTGA	-6	True	NA	NA	False	NA	NA	NA	119366976	119372540	Fake_Experiment_ID
G1142.1	chr2	+	931	2	FSM	ENSG00000171227.7	ENST00000306406.5	1687	2	-25	781	-25	124	multi-exon	FALSE	canonical	3	102	junction_1	0	NA	NA	NA	FALSE	0	NA	NA	A	non_coding	NA	NA	NA	NA	NA	NA	NA	10	CTTCTTGAATTTTCTTCCCT	26	False	NA	NA	False	NA	NA	NA	119431828	119437723	Fake_Experiment_ID
G1143.1	chr2	+	1704	2	FSM	ENSG00000144120.13	ENST00000424086.5	1738	2	34	0	0	0	multi-exon	FALSE	canonical	3	47	junction_1	0	NA	NA	NA	FALSE	0	NA	NA	A	non_coding	NA	NA	NA	NA	NA	NA	NA	0	CTTGGTCGTTTTTTTTTTTT	0	True	NA	NA	False	NA	NA	NA	119679200	119682118	Fake_Experiment_ID
G1144.1	chr2	+	3769	27	FSM	ENSG00000088179.9	ENST00000263708.7	11090	27	-116	7437	-116	1	multi-exon	FALSE	canonical	3	54	junction_12	20.5167344022518	NA	NA	NA	FALSE	0	NA	NA	A	non_coding	NA	NA	NA	NA	NA	NA	NA	5	TCTTTTGCAGTGGTTTGCGT	31	False	NA	NA	False	NA	NA	NA	119759805	119977462	Fake_Experiment_ID
G1145.4	chr2	+	3558	25	FSM	ENSG00000115109.14	ENST00000263713.10	6556	25	-2	3000	-2	258	multi-exon	FALSE	canonical	3	48	junction_16	96.9083186430465	NA	NA	NA	FALSE	0	NA	NA	A	non_coding	NA	NA	NA	NA	NA	NA	NA	30	TCCATCTGTAATTCTAATAC	-7	True	NA	NA	False	NA	NA	NA	120013074	120176119	Fake_Experiment_ID
G1146.1	chr2	+	2242	5	FSM	ENSG00000144118.14	ENST00000272519.10	2247	5	-2	7	0	-7	multi-exon	FALSE	canonical	3	223	junction_1	39.2706951810125	NA	NA	NA	FALSE	0	NA	NA	A	non_coding	NA	NA	NA	NA	NA	NA	NA	30	AAATAGACTTTCTCGGGATT	-11	True	NA	NA	False	NA	NA	NA	120252849	120294703	Fake_Experiment_ID
G1147.1	chr2	+	6983	14	FSM	ENSG00000074047.22	ENST00000361492.9	7136	14	-3	156	-3	-156	multi-exon	FALSE	canonical	3	47	junction_13	40.1279020222844	NA	NA	NA	FALSE	0	NA	NA	A	non_coding	NA	NA	NA	NA	NA	NA	NA	20	AATTTATCTTGTCTATCTGC	-9	True	NA	NA	False	NA	NA	NA	120735864	120992497	Fake_Experiment_ID
G1148.1	chr2	-	9281	15	FSM	ENSG00000115112.8	ENST00000263707.6	9287	15	0	6	0	-6	multi-exon	FALSE	canonical	3	23	junction_9	5.58834428401961	NA	NA	NA	FALSE	0	NA	NA	A	non_coding	NA	NA	NA	NA	NA	NA	NA	30	AAGAAACCTCTGTGGCTCAG	-1	True	NA	NA	False	NA	NA	NA	121285202	121216592	Fake_Experiment_ID
G1149.1	chr2	-	1663	7	FSM	ENSG00000155438.12	ENST00000285814.9	1686	7	-11	34	-11	-34	multi-exon	FALSE	canonical	3	657	junction_3	61.5532741253912	NA	NA	NA	FALSE	0	NA	NA	A	non_coding	NA	NA	NA	NA	NA	NA	NA	45	CGAATTCAGACTCATTAAAA	7	True	NA	NA	False	NA	NA	NA	121736886	121726978	Fake_Experiment_ID
G115.1	chr1	+	1062	6	FSM	ENSG00000057757.10	ENST00000246151.9	1590	6	-4	532	-4	-532	multi-exon	TRUE	canonical	3	350	junction_4	31.7389350798038	NA	NA	NA	FALSE	0	NA	NA	A	non_coding	NA	NA	NA	NA	NA	NA	NA	20	AAGATTGTTGTGTGACTTGT	10	True	NA	NA	False	NA	NA	NA	23778413	23787700	Fake_Experiment_ID
G1150.1	chr2	+	3569	6	FSM	ENSG00000211460.12	ENST00000409193.1	1436	6	-503	-1630	5	-3	multi-exon	FALSE	canonical	3	469	junction_1	191.746290707278	NA	NA	NA	FALSE	0	NA	NA	A	non_coding	NA	NA	NA	NA	NA	NA	NA	25	AAGTGAGTGTGCTGCTGTAA	-7	True	NA	NA	False	NA	NA	NA	121755667	121767291	Fake_Experiment_ID
G1151.1	chr2	+	959	3	FSM	ENSG00000136732.16	ENST00000409836.3	932	3	-25	-2	1	-1	multi-exon	FALSE	canonical	3	60	junction_1	92	NA	NA	NA	FALSE	0	NA	NA	A	non_coding	NA	NA	NA	NA	NA	NA	NA	30	AGCATTCCGAGTCCAACAGT	3	True	NA	NA	False	NA	NA	NA	126656158	126696666	Fake_Experiment_ID
G1152.1	chr2	-	11360	17	FSM	ENSG00000169967.17	ENST00000682094.1	11360	17	-3	3	-3	-3	multi-exon	FALSE	canonical	3	33	junction_16	6.83253933395191	NA	NA	NA	FALSE	0	NA	NA	A	non_coding	NA	NA	NA	NA	NA	NA	NA	20	TGATTGGTTTTTCCAAATCT	22	False	127388000	NA	False	NA	NA	NA	127387978	127298670	Fake_Experiment_ID
G1153.1	chr2	-	7821	14	FSM	ENSG00000163166.15	ENST00000295321.9	2973	14	18	-4866	-5	4864	multi-exon	FALSE	canonical	3	412	junction_12	45.4738366809444	NA	NA	NA	FALSE	0	NA	NA	A	non_coding	NA	NA	NA	NA	NA	NA	NA	15	AATTCTTTTAGTGTGCTCTT	8	True	NA	NA	False	NA	NA	NA	127526471	127475945	Fake_Experiment_ID
G1154.1	chr2	-	6277	22	FSM	ENSG00000136709.12	ENST00000322313.9	9490	22	7	3206	7	-3206	multi-exon	FALSE	canonical	3	138	junction_15	63.1605232774418	NA	NA	NA	FALSE	0	NA	NA	A	non_coding	NA	NA	NA	NA	NA	NA	NA	50	AAATATATATGGCATTTAAA	7	True	NA	NA	False	NA	NA	NA	127811164	127704232	Fake_Experiment_ID
G1155.1	chr2	-	5010	4	FSM	ENSG00000144231.11	ENST00000272645.9	5038	4	28	0	-8	0	multi-exon	FALSE	canonical	3	1000	junction_3	10.6562449087639	NA	NA	NA	FALSE	0	NA	NA	A	non_coding	NA	NA	NA	NA	NA	NA	NA	25	CACTGGTGTCAGATAATTTT	8	True	NA	NA	False	NA	NA	NA	127858127	127843552	Fake_Experiment_ID
G1156.1	chr2	-	4828	8	FSM	ENSG00000144233.11	ENST00000272647.10	4692	8	-141	5	-130	2	multi-exon	FALSE	canonical	3	49	junction_4	12.1889880044009	NA	NA	NA	FALSE	0	NA	NA	A	non_coding	NA	NA	NA	NA	NA	NA	NA	25	AAAAATCGTTTTGTTCTGCT	94	False	NA	NA	False	NA	NA	NA	127886097	127861634	Fake_Experiment_ID
G1157.1	chr2	-	4165	21	FSM	ENSG00000136715.19	ENST00000357702.9	4173	21	2	6	0	-1	multi-exon	TRUE	canonical	2	43	junction_20	35.73776014246	NA	NA	NA	FALSE	0	NA	NA	C	non_coding	NA	NA	NA	NA	NA	NA	NA	15	ACTTGCGCAGTTTGCATCTT	-1	True	NA	NA	False	NA	NA	NA	128027293	127941222	Fake_Experiment_ID
G1157.2	chr2	-	4061	20	FSM	ENSG00000136715.19	ENST00000259235.7	4065	20	-1	5	-1	-1	multi-exon	FALSE	canonical	2	43	junction_19	41.2872512903629	NA	NA	NA	FALSE	0	NA	NA	C	non_coding	NA	NA	NA	NA	NA	NA	NA	15	ACTTGCGCAGTTTGCATCTT	-2	True	NA	NA	False	NA	NA	NA	128027294	127941222	Fake_Experiment_ID
G1158.1	chr2	+	5664	41	FSM	ENSG00000136731.13	ENST00000259253.11	10761	41	-11	5108	-11	585	multi-exon	FALSE	canonical	3	58	junction_1	17.6705263079513	NA	NA	NA	FALSE	0	NA	NA	A	non_coding	NA	NA	NA	NA	NA	NA	NA	15	AAAGTCTTTGCTTTTTCTTT	-16	True	NA	NA	False	NA	NA	NA	128091188	128190569	Fake_Experiment_ID
G1159.1	chr2	-	4221	2	FSM	ENSG00000136720.7	ENST00000259241.7	4223	2	1	1	1	-1	multi-exon	FALSE	canonical	3	212	junction_1	0	NA	NA	NA	FALSE	0	NA	NA	A	non_coding	NA	NA	NA	NA	NA	NA	NA	5	AGTGGCGGGTGTGCTGTGGT	0	True	NA	NA	False	NA	NA	NA	128318867	128265480	Fake_Experiment_ID
G116.1	chr1	+	2029	7	NIC	ENSG00000011009.11	novel	1072	8	NA	NA	-19	-2	intron_retention	TRUE	canonical	3	82	junction_1	737.865088541861	NA	NA	NA	FALSE	0	NA	NA	B	non_coding	NA	NA	NA	NA	NA	NA	NA	20	AACGCTCAGGCCTGGCTGAT	14	True	NA	NA	False	NA	NA	NA	23791167	23795537	Fake_Experiment_ID
G116.2	chr1	+	1703	10	NIC	ENSG00000011009.11	novel	1635	10	NA	NA	-7	-2	combination_of_known_splicesites	TRUE	canonical	3	82	junction_1	611.450188758932	NA	NA	NA	FALSE	0	NA	NA	B	non_coding	NA	NA	NA	NA	NA	NA	NA	20	AACGCTCAGGCCTGGCTGAT	-3	True	NA	NA	False	NA	NA	NA	23791179	23795537	Fake_Experiment_ID
G1160.1	chr2	-	4236	19	FSM	ENSG00000136699.20	ENST00000351288.10	3661	19	-576	1	-420	0	multi-exon	TRUE	canonical	3	516	junction_8	72.53853807579	NA	NA	NA	FALSE	0	NA	NA	A	non_coding	NA	NA	NA	NA	NA	NA	NA	10	AGTCTTCTGGCACCTGGGCT	1716	False	NA	NA	False	NA	NA	NA	130182177	130151408	Fake_Experiment_ID
G1161.1	chr2	+	1154	3	FSM	ENSG00000152082.15	ENST00000281871.11	599	3	-562	7	-37	-7	multi-exon	FALSE	canonical	3	1757	junction_2	61.5	NA	NA	NA	FALSE	0	NA	NA	A	non_coding	NA	NA	NA	NA	NA	NA	NA	20	CAGGTCAGATGTTGTCTACC	16	True	NA	NA	False	NA	NA	NA	130181699	130190720	Fake_Experiment_ID
G1162.1	chr2	-	1753	5	FSM	ENSG00000136710.10	ENST00000259229.7	1769	5	15	1	-14	-1	multi-exon	FALSE	canonical	3	250	junction_1	24.1091269024824	NA	NA	NA	FALSE	0	NA	NA	A	non_coding	NA	NA	NA	NA	NA	NA	NA	35	ACTTCTTGAACTTTAACATA	3	True	NA	NA	False	NA	NA	NA	130342149	130337933	Fake_Experiment_ID
G1163.1	chr2	+	2226	9	FSM	ENSG00000136718.10	ENST00000259239.8	2411	9	-1155	1340	-1135	2	multi-exon	FALSE	canonical	3	587	junction_1	135.503171088355	NA	NA	NA	FALSE	0	NA	NA	A	non_coding	NA	NA	NA	NA	NA	NA	NA	10	GCCTGCCTCTGAGTGGTCAG	NA	False	NA	NA	False	NA	NA	NA	130341741	130346627	Fake_Experiment_ID
G1164.1	chr2	-	5563	8	NNC	ENSG00000152102.18	novel	5435	7	NA	NA	-6	-1	at_least_one_novel_splicesite	FALSE	canonical	3	21	junction_7	151.360901321905	NA	NA	NA	FALSE	0	NA	NA	A	non_coding	NA	NA	NA	NA	NA	NA	NA	20	ATATTGTGGTTTTCATGATT	1	True	NA	NA	False	NA	NA	NA	131093434	131047876	Fake_Experiment_ID
G1165.1	chr2	+	3908	9	NIC	ENSG00000115762.16	novel	4349	9	NA	NA	3	-7	combination_of_known_junctions	FALSE	canonical	3	41	junction_7	271.03018166802	NA	NA	NA	FALSE	0	NA	NA	A	non_coding	NA	NA	NA	NA	NA	NA	NA	15	ATGTTTCATTGTGACTTCTG	-1	True	NA	NA	False	NA	NA	NA	131105304	131149844	Fake_Experiment_ID
G1167.1	chr2	+	1442	8	FSM	ENSG00000163040.15	ENST00000295171.10	1543	8	99	2	-2	0	multi-exon	FALSE	canonical	3	46	junction_2	30.1506421903381	NA	NA	NA	FALSE	0	NA	NA	C	non_coding	NA	NA	NA	NA	NA	NA	NA	10	AAGTTGTGTGCCTGGCTCCT	35	True	NA	NA	False	NA	NA	NA	131527931	131533664	Fake_Experiment_ID
G1167.2	chr2	+	2325	7	NIC	ENSG00000163040.15	novel	1543	8	NA	NA	2	0	intron_retention	FALSE	canonical	3	84	junction_1	22.3507394856536	NA	NA	NA	FALSE	0	NA	NA	C	non_coding	NA	NA	NA	NA	NA	NA	NA	10	AAGTTGTGTGCCTGGCTCCT	39	True	NA	NA	False	NA	NA	NA	131527935	131533664	Fake_Experiment_ID
G1168.3	chr2	+	3400	9	FSM	ENSG00000082258.13	ENST00000264157.10	6920	9	14	3506	-1	998	multi-exon	TRUE	canonical	3	310	junction_6	37.9275625370258	NA	NA	NA	FALSE	0	NA	NA	A	non_coding	NA	NA	NA	NA	NA	NA	NA	15	TGTGCATTGTACCTGTATTT	-3	True	NA	NA	False	NA	NA	NA	134918835	134955836	Fake_Experiment_ID
G1169.2	chr2	+	4438	25	NIC	ENSG00000048991.17	novel	4781	27	NA	NA	8	-1	combination_of_known_junctions	FALSE	canonical	3	39	junction_3	75.0485838011322	NA	NA	NA	FALSE	0	NA	NA	B	non_coding	NA	NA	NA	NA	NA	NA	NA	20	ATATAGGCTCACTTTGTCTT	4	True	NA	NA	False	NA	NA	NA	135531491	135725264	Fake_Experiment_ID
G1169.3	chr2	+	4362	24	NIC	ENSG00000048991.17	novel	4781	27	NA	NA	-4	-3	combination_of_known_junctions	FALSE	canonical	3	39	junction_3	63.5144625776031	NA	NA	NA	FALSE	0	NA	NA	B	non_coding	NA	NA	NA	NA	NA	NA	NA	30	AAATATAGGCTCACTTTGTC	9	True	NA	NA	False	NA	NA	NA	135531496	135725262	Fake_Experiment_ID
G117.1	chr1	-	1867	11	NIC	ENSG00000117308.15	novel	1516	12	NA	NA	0	0	intron_retention	FALSE	canonical	3	259	junction_9	21.4746362018079	NA	NA	NA	FALSE	0	NA	NA	A	non_coding	NA	NA	NA	NA	NA	NA	NA	20	GCAGGTTCTCACAGATGGTC	2	True	NA	NA	False	NA	NA	NA	23800752	23795598	Fake_Experiment_ID
G1170.1	chr2	+	2347	13	FSM	ENSG00000144224.17	ENST00000272638.14	3771	13	-222	1646	-101	-1645	multi-exon	FALSE	canonical	3	408	junction_7	62.8469812763951	NA	NA	NA	FALSE	0	NA	NA	A	non_coding	NA	NA	NA	NA	NA	NA	NA	20	AATGATCTTAGTTTTGCTTT	-1	True	NA	NA	False	NA	NA	NA	135741632	135783410	Fake_Experiment_ID
G1171.1	chr2	-	3728	17	FSM	ENSG00000076003.5	ENST00000264156.3	3753	17	17	8	17	-8	multi-exon	FALSE	canonical	3	704	junction_13	98.5761127251425	NA	NA	NA	FALSE	0	NA	NA	A	non_coding	NA	NA	NA	NA	NA	NA	NA	55	AAAAACAAGAGTGAATACTC	-15	True	NA	NA	False	NA	NA	NA	135876426	135839633	Fake_Experiment_ID
G1172.1	chr2	-	3952	16	FSM	ENSG00000115866.11	ENST00000264161.9	3099	16	92	-945	29	945	multi-exon	FALSE	canonical	3	806	junction_8	80.4574145467996	NA	NA	NA	FALSE	0	NA	NA	A	non_coding	NA	NA	NA	NA	NA	NA	NA	20	AAAAGTGTTTTGCTTTTTGT	-9	True	NA	NA	False	NA	NA	NA	135985534	135904935	Fake_Experiment_ID
G1173.1	chr2	+	4863	11	FSM	ENSG00000144228.9	ENST00000280098.9	6056	11	-51	1244	-51	-1244	multi-exon	FALSE	canonical	3	23	junction_3	3.64005494464026	NA	NA	NA	FALSE	0	NA	NA	A	non_coding	NA	NA	NA	NA	NA	NA	NA	45	TCAAAAAGTTGTCATGAACA	NA	False	NA	NA	False	NA	NA	NA	138501718	138572303	Fake_Experiment_ID
G1174.1	chr2	-	4694	12	FSM	ENSG00000121964.15	ENST00000682281.1	10585	12	-26	5917	-4	1769	multi-exon	FALSE	canonical	3	46	junction_4	24.6217668935168	NA	NA	NA	FALSE	0	NA	NA	A	non_coding	NA	NA	NA	NA	NA	NA	NA	30	TCTTTAAAAGTCCATCCATT	33	True	NA	NA	False	NA	NA	NA	144332538	143943984	Fake_Experiment_ID
G1175.1	chr2	+	2985	11	FSM	ENSG00000121989.15	ENST00000241416.12	5214	11	-652	2881	-140	12	multi-exon	FALSE	canonical	3	338	junction_2	16.6385095486345	NA	NA	NA	FALSE	0	NA	NA	A	non_coding	NA	NA	NA	NA	NA	NA	NA	35	AACAAATTCACTGTGTTATT	18	False	NA	NA	False	NA	NA	NA	147844376	147927941	Fake_Experiment_ID
G1176.1	chr2	-	6542	14	FSM	ENSG00000115947.14	ENST00000392857.10	6547	14	3	2	3	-1	multi-exon	FALSE	canonical	3	372	junction_6	43.8767774299018	NA	NA	NA	FALSE	0	NA	NA	A	non_coding	NA	NA	NA	NA	NA	NA	NA	20	TATCTGTGATGAAGCTTCTT	-15	True	NA	NA	False	NA	NA	NA	148020734	147930397	Fake_Experiment_ID
G1177.1	chr2	+	3715	26	FSM	ENSG00000168280.18	ENST00000435030.6	6954	26	-1	3240	-1	9	multi-exon	FALSE	canonical	3	138	junction_8	19.7874303536361	NA	NA	NA	FALSE	0	NA	NA	A	non_coding	NA	NA	NA	NA	NA	NA	NA	45	AACAAAAAGTGCTGCTATAG	-7	True	NA	NA	False	NA	NA	NA	148875225	149023519	Fake_Experiment_ID
G1178.1	chr2	+	1084	5	FSM	ENSG00000187123.15	ENST00000334166.9	4011	5	-106	3033	-106	-2	multi-exon	FALSE	canonical	3	36	junction_3	13.8089644796415	NA	NA	NA	FALSE	0	NA	NA	A	non_coding	NA	NA	NA	NA	NA	NA	NA	35	AAGAAGTAGTTCTGCATTTA	450	False	NA	NA	False	NA	NA	NA	149330480	149471105	Fake_Experiment_ID
G1179.1	chr2	-	6479	8	FSM	ENSG00000168288.13	ENST00000303319.10	1392	8	20	-5107	20	5107	multi-exon	FALSE	canonical	3	1035	junction_1	56.890514255409	NA	NA	NA	FALSE	0	NA	NA	A	non_coding	NA	NA	NA	NA	NA	NA	NA	25	CCTTAAACTGAGTCCAGTTT	-13	True	NA	NA	False	NA	NA	NA	149587755	149564529	Fake_Experiment_ID
G118.1	chr1	-	1577	9	FSM	ENSG00000117305.15	ENST00000374490.8	1570	9	-9	2	-9	0	multi-exon	FALSE	canonical	3	209	junction_3	31.8607811423386	NA	NA	NA	FALSE	0	NA	NA	A	non_coding	NA	NA	NA	NA	NA	NA	NA	20	AATTCCAGCATTCGGTTGTG	-7	True	NA	NA	False	NA	NA	NA	23825438	23801886	Fake_Experiment_ID
G1180.1	chr2	-	2843	5	FSM	ENSG00000115963.14	ENST00000375734.6	2777	5	-70	4	-8	-4	multi-exon	FALSE	canonical	3	425	junction_1	48.002604096028	NA	NA	NA	FALSE	0	NA	NA	A	non_coding	NA	NA	NA	NA	NA	NA	NA	25	TAAATGTGATCTGTCTTTTA	NA	False	NA	NA	False	NA	NA	NA	150487737	150468198	Fake_Experiment_ID
G1181.1	chr2	+	9799	36	NNC	ENSG00000080345.18	novel	14662	36	NA	NA	3	1714	at_least_one_novel_splicesite	FALSE	canonical	3	28	junction_16	48.4876251833225	NA	NA	NA	TRUE	0	NA	NA	A	non_coding	NA	NA	NA	NA	NA	NA	NA	40	AATAACACTCAAATGTGTCT	-19	True	NA	NA	False	NA	NA	NA	151409904	151477336	Fake_Experiment_ID
G1182.1	chr2	-	7447	6	FSM	ENSG00000162980.17	ENST00000295087.13	5264	6	-50	-2133	-3	2133	multi-exon	FALSE	canonical	3	507	junction_5	25.4841126979144	NA	NA	NA	FALSE	0	NA	NA	A	non_coding	NA	NA	NA	NA	NA	NA	NA	10	ACCTCTGTGTTGTCAGTGTT	14	True	NA	NA	False	NA	NA	NA	151828471	151796663	Fake_Experiment_ID
G1183.1	chr2	-	1988	14	FSM	ENSG00000115145.10	ENST00000263904.5	5472	14	-147	3631	-147	0	multi-exon	FALSE	canonical	3	36	junction_3	5.27918767285338	NA	NA	NA	FALSE	0	NA	NA	A	non_coding	NA	NA	NA	NA	NA	NA	NA	40	ACAAGGCCATAAAAGGTTTT	86	False	NA	NA	False	NA	NA	NA	152175910	152120431	Fake_Experiment_ID
G1184.1	chr2	+	5107	26	FSM	ENSG00000157827.20	ENST00000288670.14	5630	26	-43	566	-43	-563	multi-exon	FALSE	canonical	1	36	junction_19	21.2172005693494	NA	NA	NA	FALSE	0	NA	NA	A	non_coding	NA	NA	NA	NA	NA	NA	NA	15	TTTATGGTTTTTACACTTCT	NA	False	NA	NA	False	NA	NA	NA	152335130	152649260	Fake_Experiment_ID
G1185.1	chr2	+	3085	4	FSM	ENSG00000177917.11	ENST00000326446.10	3242	4	-986	1143	-259	489	multi-exon	FALSE	canonical	3	688	junction_2	24.4449494897321	NA	NA	NA	FALSE	0	NA	NA	A	non_coding	NA	NA	NA	NA	NA	NA	NA	10	TGTGTGTGTGTGTGTATCTA	250	False	NA	NA	False	NA	NA	NA	152717633	152761253	Fake_Experiment_ID
G1187.1	chr2	+	5993	17	FSM	ENSG00000115159.16	ENST00000310454.10	6041	17	45	3	45	-3	multi-exon	TRUE	canonical	3	36	junction_1	28.7086659390505	NA	NA	NA	FALSE	0	NA	NA	A	non_coding	NA	NA	NA	NA	NA	NA	NA	15	TCAGTTGAATTCTTTTTTCC	16	True	NA	NA	False	NA	NA	NA	156435485	156586400	Fake_Experiment_ID
G1188.1	chr2	-	3303	11	FSM	ENSG00000115170.16	ENST00000434821.7	3332	11	226	-197	-224	2	multi-exon	FALSE	canonical	3	55	junction_6	10.2489023802552	NA	NA	NA	FALSE	0	NA	NA	A	non_coding	NA	NA	NA	NA	NA	NA	NA	5	ATTTTTTTGTTTTTTTGTGT	-20	True	NA	NA	False	NA	NA	NA	157876104	157736248	Fake_Experiment_ID
G1189.1	chr2	+	5904	27	FSM	ENSG00000115183.15	ENST00000263635.8	7501	27	29	1568	29	-1564	multi-exon	TRUE	canonical	3	27	junction_13	8.63502226212855	NA	NA	NA	FALSE	0	NA	NA	A	non_coding	NA	NA	NA	NA	NA	NA	NA	40	AAAAATTATTTTTTAGCCAT	14	True	NA	NA	False	NA	NA	NA	158968668	159231091	Fake_Experiment_ID
G119.1	chr1	-	2042	8	FSM	ENSG00000179163.12	ENST00000374479.4	2043	8	-7	8	-7	-8	multi-exon	FALSE	canonical	3	67	junction_6	15.8178406121902	NA	NA	NA	FALSE	0	NA	NA	A	non_coding	NA	NA	NA	NA	NA	NA	NA	50	CAAAAAAACATGGTATAGCT	24	True	NA	NA	False	NA	NA	NA	23868297	23845084	Fake_Experiment_ID
G1190.1	chr2	-	1804	11	FSM	ENSG00000196151.11	ENST00000359774.9	1811	11	4	3	4	0	multi-exon	FALSE	canonical	3	44	junction_7	11.6206712370672	NA	NA	NA	FALSE	0	NA	NA	A	non_coding	NA	NA	NA	NA	NA	NA	NA	30	AAATTGCAGTGTCCTAAGTT	-14	True	NA	NA	False	NA	NA	NA	159286699	159235800	Fake_Experiment_ID
G1191.9	chr2	+	6120	9	NIC	ENSG00000136536.15	novel	5922	10	NA	NA	3	-11	intron_retention	FALSE	canonical	3	327	junction_1	166.289609943015	NA	NA	NA	FALSE	0	NA	NA	A	non_coding	NA	NA	NA	NA	NA	NA	NA	25	ATTTTACTGTTTGAAATGTT	-1	True	NA	NA	False	NA	NA	NA	159712509	159768572	Fake_Experiment_ID
G1192.4	chr2	-	4253	15	NIC	ENSG00000153250.20	novel	4016	16	NA	NA	-14	-1	combination_of_known_junctions	FALSE	canonical	3	100	junction_6	87.1448770257709	NA	NA	NA	FALSE	0	NA	NA	A	non_coding	NA	NA	NA	NA	NA	NA	NA	15	TATTTTTCCTGTCAATTTTT	-8	True	NA	NA	False	NA	NA	NA	160407903	160272152	Fake_Experiment_ID
G1193.1	chr2	+	2129	8	FSM	ENSG00000136560.14	ENST00000392749.7	2098	8	-90	59	-6	5	multi-exon	FALSE	canonical	3	86	junction_5	31.5523536429244	NA	NA	NA	FALSE	0	NA	NA	A	non_coding	NA	NA	NA	NA	NA	NA	NA	20	ACTTATGTTGTGATCATTTG	-3	True	NA	NA	False	NA	NA	NA	161160337	161236171	Fake_Experiment_ID
G1194.1	chr2	+	1515	12	FSM	ENSG00000115233.12	ENST00000409682.8	1567	12	50	2	14	0	multi-exon	FALSE	canonical	3	1507	junction_5	78.1379369453958	NA	NA	NA	FALSE	0	NA	NA	A	non_coding	NA	NA	NA	NA	NA	NA	NA	15	TATGCCTCCTGAGATCTTTT	20	True	NA	NA	False	NA	NA	NA	161308474	161411715	Fake_Experiment_ID
G1195.1	chr2	+	3191	8	FSM	ENSG00000115271.11	ENST00000437150.7	3651	8	-27	487	-27	-487	multi-exon	FALSE	canonical	3	340	junction_6	28.4827194299008	NA	NA	NA	FALSE	0	NA	NA	A	non_coding	NA	NA	NA	NA	NA	NA	NA	45	AAAGTTTTGTATCATACAAA	6593	False	NA	NA	False	NA	NA	NA	162344104	162362636	Fake_Experiment_ID
G1196.1	chr2	-	9530	3	FSM	ENSG00000182263.14	ENST00000333129.4	9537	3	0	7	0	-7	multi-exon	FALSE	canonical	3	95	junction_1	27	NA	NA	NA	FALSE	0	NA	NA	A	non_coding	NA	NA	NA	NA	NA	NA	NA	45	AAAAAAATTGCAGTTTGATT	17	True	NA	NA	False	NA	NA	NA	163736008	163602617	Fake_Experiment_ID
G1197.1	chr2	-	3100	14	FSM	ENSG00000115290.10	ENST00000263915.8	2415	14	17	-702	13	702	multi-exon	FALSE	canonical	3	77	junction_9	61.3644655573247	NA	NA	NA	FALSE	0	NA	NA	A	non_coding	NA	NA	NA	NA	NA	NA	NA	55	AAAAAGAATTATTTATTGAA	18	True	NA	NA	False	NA	NA	NA	164621465	164491714	Fake_Experiment_ID
G1198.1	chr2	-	3695	11	FSM	ENSG00000115339.14	ENST00000392701.8	3436	11	-12	-247	-12	247	multi-exon	FALSE	canonical	3	113	junction_6	18.8212645696297	NA	NA	NA	FALSE	0	NA	NA	A	non_coding	NA	NA	NA	NA	NA	NA	NA	15	GGACATGGTGGCTCAGCTTC	-11	True	NA	NA	False	NA	NA	NA	165794259	165747340	Fake_Experiment_ID
G1199.4	chr2	-	5316	27	FSM	ENSG00000123607.16	ENST00000679840.1	5722	27	81	325	10	-325	multi-exon	FALSE	canonical	3	69	junction_5	13.2519954955993	NA	NA	NA	FALSE	0	NA	NA	A	non_coding	NA	NA	NA	NA	NA	NA	NA	15	ACTAGTTCTTTCATTGTGTC	-1	True	NA	NA	False	NA	NA	NA	165953735	165879197	Fake_Experiment_ID
G12.1	chr1	+	3739	15	NIC	ENSG00000160072.20	novel	4098	16	NA	NA	5	0	intron_retention	FALSE	canonical	3	206	junction_12	116.174745227056	NA	NA	NA	FALSE	0	NA	NA	A	non_coding	NA	NA	NA	NA	NA	NA	NA	10	ACCGCCGTGTCTCTCTATTG	-2	True	NA	NA	False	NA	NA	NA	1471769	1496201	Fake_Experiment_ID
G120.1	chr1	+	2945	3	FSM	ENSG00000189266.13	ENST00000334351.8	2400	3	-550	5	169	-5	multi-exon	FALSE	canonical	3	1047	junction_1	8.5	NA	NA	NA	FALSE	0	NA	NA	A	non_coding	NA	NA	NA	NA	NA	NA	NA	30	AAAAATGGTTTTGATTGCTT	-7	True	NA	NA	False	NA	NA	NA	23959277	23963457	Fake_Experiment_ID
G1200.1	chr2	+	1998	5	Fusion	ENSG00000172318.5_ENSG00000228222.1	novel	462	3	NA	NA	-138	-3816	multi-exon	FALSE	canonical	3	41	junction_2	9.28372231381357	NA	NA	NA	TRUE	0	NA	NA	A	non_coding	NA	NA	NA	NA	NA	NA	NA	25	ATTTCATTCTCAGTCCCAGA	17	True	NA	NA	False	NA	NA	NA	167293032	167870225	Fake_Experiment_ID
G1201.2	chr2	-	3552	18	FSM	ENSG00000198648.11	ENST00000355999.5	3272	18	-281	1	-281	-1	multi-exon	FALSE	canonical	3	138	junction_5	25.6395023946445	NA	NA	NA	FALSE	0	NA	NA	A	non_coding	NA	NA	NA	NA	NA	NA	NA	15	AGATTGTTTTGCATTGTTTC	6	True	NA	NA	False	NA	NA	NA	168247876	167954022	Fake_Experiment_ID
G1202.1	chr2	+	2355	10	FSM	ENSG00000172292.15	ENST00000305747.11	6804	10	-423	4872	-400	-4872	multi-exon	FALSE	canonical	3	114	junction_9	7.77619031418786	NA	NA	NA	FALSE	0	NA	NA	A	non_coding	NA	NA	NA	NA	NA	NA	NA	20	AACTTTTTTGAATGGTTTTG	2	True	NA	NA	False	NA	NA	NA	168455848	168770262	Fake_Experiment_ID
G1203.1	chr2	-	1337	7	FSM	ENSG00000152253.9	ENST00000282074.7	1342	7	0	5	0	-5	multi-exon	FALSE	canonical	3	508	junction_4	31.4430702487315	NA	NA	NA	FALSE	0	NA	NA	A	non_coding	NA	NA	NA	NA	NA	NA	NA	30	CTTTATAGCAGCATGATTTA	-16	True	NA	NA	False	NA	NA	NA	168890430	168870895	Fake_Experiment_ID
G1204.1	chr2	+	2859	14	FSM	ENSG00000138398.17	ENST00000260970.8	6357	14	2	3496	0	-51	multi-exon	FALSE	canonical	3	399	junction_1	45.3424837035022	NA	NA	NA	FALSE	0	NA	NA	A	non_coding	NA	NA	NA	NA	NA	NA	NA	40	ACTAGAAGACATCTTGTATA	-6	True	NA	NA	False	NA	NA	NA	169584352	169637910	Fake_Experiment_ID
G1205.1	chr2	+	4012	4	FSM	ENSG00000144362.12	ENST00000359744.8	1121	4	-19	-2872	-4	2872	multi-exon	FALSE	canonical	3	82	junction_3	12.7540843131393	NA	NA	NA	FALSE	0	NA	NA	A	non_coding	NA	NA	NA	NA	NA	NA	NA	35	ACACCAGATTTGTGGTAATA	-33	True	NA	NA	False	NA	NA	NA	169694449	169704580	Fake_Experiment_ID
G1206.1	chr2	+	1604	12	FSM	ENSG00000138385.16	ENST00000260956.9	1650	12	33	13	24	-13	multi-exon	FALSE	canonical	3	2869	junction_8	314.549999967158	NA	NA	NA	FALSE	0	NA	NA	A	non_coding	NA	NA	NA	NA	NA	NA	NA	55	AAAAGAGCAAAAACAGTTTT	1	True	NA	NA	False	NA	NA	NA	169798903	169812051	Fake_Experiment_ID
G1207.1	chr2	-	1444	7	FSM	ENSG00000138382.15	ENST00000410097.5	1370	7	-19	-55	8	-1	multi-exon	FALSE	canonical	3	894	junction_6	238.376977355896	NA	NA	NA	FALSE	0	NA	NA	A	non_coding	NA	NA	NA	NA	NA	NA	NA	25	AACTACTGGTCTCCAGCACC	5	True	NA	NA	False	NA	NA	NA	169824893	169811758	Fake_Experiment_ID
G1208.1	chr2	+	2672	10	FSM	ENSG00000115806.13	ENST00000234160.5	2447	10	-233	8	-177	-8	multi-exon	FALSE	canonical	3	919	junction_9	85.430211211575	NA	NA	NA	FALSE	0	NA	NA	A	non_coding	NA	NA	NA	NA	NA	NA	NA	50	AAATAAGACAAAAGTGCTTC	510	False	NA	NA	False	NA	NA	NA	170929019	170967122	Fake_Experiment_ID
G1209.1	chr2	-	5625	21	FSM	ENSG00000198586.14	ENST00000431350.7	5723	21	-61	159	-54	-159	multi-exon	TRUE	canonical	3	151	junction_18	22.8142499328819	NA	NA	NA	FALSE	0	NA	NA	A	non_coding	NA	NA	NA	NA	NA	NA	NA	40	AAAACAACTCTGTCAGTTTA	-13	True	NA	NA	False	NA	NA	NA	171160954	170990981	Fake_Experiment_ID
G121.1	chr1	-	3845	9	FSM	ENSG00000001460.18	ENST00000337248.9	2726	9	50	-1169	-7	1169	multi-exon	FALSE	canonical	3	43	junction_7	16.4767829080801	NA	NA	NA	FALSE	0	NA	NA	C	non_coding	NA	NA	NA	NA	NA	NA	NA	25	AGCATTTGTCAATTTCTGAC	23	True	NA	NA	False	NA	NA	NA	24413732	24355829	Fake_Experiment_ID
G121.3	chr1	-	2579	8	FSM	ENSG00000001460.18	ENST00000003583.12	2544	8	-32	-3	25	-3	multi-exon	FALSE	canonical	3	31	junction_6	19.0177146205257	NA	NA	NA	FALSE	0	NA	NA	C	non_coding	NA	NA	NA	NA	NA	NA	NA	10	TGAGCTTTTGGGTACCCCTT	-2	True	NA	NA	False	NA	NA	NA	24413757	24357001	Fake_Experiment_ID
G1210.2	chr2	+	2894	14	FSM	ENSG00000115827.14	ENST00000375255.8	5853	14	71	2888	46	6	multi-exon	FALSE	canonical	3	68	junction_8	19.2433804802507	NA	NA	NA	FALSE	0	NA	NA	A	non_coding	NA	NA	NA	NA	NA	NA	NA	25	AGAAAATGTTTCTTTGTGCT	30	False	NA	NA	False	NA	NA	NA	171434296	171482164	Fake_Experiment_ID
G1211.1	chr2	+	4351	4	FSM	ENSG00000071967.12	ENST00000321348.9	4235	4	-118	2	8	-2	multi-exon	FALSE	canonical	3	28	junction_3	1.88561808316413	NA	NA	NA	FALSE	0	NA	NA	A	non_coding	NA	NA	NA	NA	NA	NA	NA	20	AAGCTCTTTGTGTGTTATCA	108	False	NA	NA	False	NA	NA	NA	171522355	171558127	Fake_Experiment_ID
G1212.3	chr2	+	2194	17	NIC	ENSG00000077380.16	novel	4354	18	NA	NA	0	7	combination_of_known_junctions	FALSE	canonical	3	39	junction_4	223.79879879872	NA	NA	NA	FALSE	0	NA	NA	A	non_coding	NA	NA	NA	NA	NA	NA	NA	45	AGCAAGGAAACTTACAATGT	-5	True	NA	NA	False	NA	NA	NA	171687470	171748018	Fake_Experiment_ID
G1213.1	chr2	-	5929	18	FSM	ENSG00000115840.14	ENST00000422440.7	3936	18	10	-2003	10	2003	multi-exon	FALSE	canonical	3	29	junction_9	11.7667645257668	NA	NA	NA	FALSE	0	NA	NA	A	non_coding	NA	NA	NA	NA	NA	NA	NA	35	AAGAAGGTCTTGTAAATCTT	5	True	NA	NA	False	NA	NA	NA	171894234	171781401	Fake_Experiment_ID
G1214.1	chr2	+	1621	11	FSM	ENSG00000128708.13	ENST00000264108.5	1634	11	11	2	10	2	multi-exon	FALSE	canonical	3	621	junction_1	88.2054986948093	NA	NA	NA	FALSE	0	NA	NA	A	non_coding	NA	NA	NA	NA	NA	NA	NA	20	TATCATTCCTTCCACACTTT	3	True	NA	NA	False	NA	NA	NA	171922471	171983684	Fake_Experiment_ID
G1215.1	chr2	+	3991	25	FSM	ENSG00000091409.16	ENST00000409080.6	5686	25	3	1692	3	233	multi-exon	FALSE	canonical	3	387	junction_9	43.2376347127772	NA	NA	NA	FALSE	0	NA	NA	A	non_coding	NA	NA	NA	NA	NA	NA	NA	5	ACCGTCTTTTCCTGTTTCCT	0	True	NA	NA	False	NA	NA	NA	172427588	172504767	Fake_Experiment_ID
G1216.1	chr2	+	4378	12	FSM	ENSG00000152256.14	ENST00000392571.6	1515	12	-7	-2856	-7	-312	multi-exon	FALSE	canonical	3	23	junction_3	58.0225091688384	NA	NA	NA	FALSE	0	NA	NA	C	non_coding	NA	NA	NA	NA	NA	NA	NA	40	AAAAATATAGTCATCTCTTT	2	True	NA	NA	False	NA	NA	NA	172555999	172598825	Fake_Experiment_ID
G1216.3	chr2	+	4297	11	FSM	ENSG00000152256.14	ENST00000282077.8	14072	11	-69	9844	14	-312	multi-exon	FALSE	canonical	3	112	junction_6	26.0578203232734	NA	NA	NA	FALSE	0	NA	NA	C	non_coding	NA	NA	NA	NA	NA	NA	NA	40	AAAAATATAGTCATCTCTTT	4	True	NA	NA	False	NA	NA	NA	172556020	172598825	Fake_Experiment_ID
G1217.1	chr2	+	2084	9	FSM	ENSG00000144354.14	ENST00000347703.7	2500	9	18	398	18	6	multi-exon	FALSE	canonical	3	504	junction_2	85.5727030074427	NA	NA	NA	FALSE	0	NA	NA	A	non_coding	NA	NA	NA	NA	NA	NA	NA	40	GATATTAAAAACTAGTCTGT	-25	True	NA	NA	False	NA	NA	NA	173354837	173368506	Fake_Experiment_ID
G1218.1	chr2	-	4431	7	FSM	ENSG00000172845.18	ENST00000310015.12	11714	7	-473	7756	-473	-1	multi-exon	FALSE	canonical	3	55	junction_6	109.359879907274	NA	NA	NA	FALSE	0	NA	NA	A	non_coding	NA	NA	NA	NA	NA	NA	NA	15	AGTTTGTTGTATTCCTATGC	10	True	NA	NA	False	NA	NA	NA	173965846	173908530	Fake_Experiment_ID
G1219.1	chr2	-	4300	11	FSM	ENSG00000138430.16	ENST00000284719.8	4251	11	-50	1	17	-1	multi-exon	FALSE	canonical	3	658	junction_9	30.3189709587908	NA	NA	NA	FALSE	0	NA	NA	A	non_coding	NA	NA	NA	NA	NA	NA	NA	15	ACTTTTGAGTGACTTTTTTG	7	True	NA	NA	False	NA	NA	NA	174248582	174072447	Fake_Experiment_ID
G122.2	chr1	+	2745	5	FSM	ENSG00000117602.13	ENST00000374395.9	6863	5	92	4026	31	-5	multi-exon	FALSE	canonical	3	56	junction_1	12.7867118525444	NA	NA	NA	FALSE	0	NA	NA	A	non_coding	NA	NA	NA	NA	NA	NA	NA	25	AACTCAGCATTGTGCCCATT	4	True	NA	NA	False	NA	NA	NA	24502927	24537014	Fake_Experiment_ID
G1220.1	chr2	-	2535	14	NIC	ENSG00000128656.15	novel	3156	13	NA	NA	-10	-2	combination_of_known_junctions	FALSE	canonical	3	87	junction_7	34.3183839842429	NA	NA	NA	FALSE	0	NA	NA	A	non_coding	NA	NA	NA	NA	NA	NA	NA	10	GACCTCTTTTGTTTACTGTT	-10	True	NA	NA	False	NA	NA	NA	175005391	174799314	Fake_Experiment_ID
G1221.1	chr2	-	4266	14	FSM	ENSG00000115966.17	ENST00000264110.7	4164	14	-102	0	77	0	multi-exon	FALSE	canonical	3	88	junction_9	33.3342406188162	NA	NA	NA	FALSE	0	NA	NA	A	non_coding	NA	NA	NA	NA	NA	NA	NA	15	TGTTCATAATTTGCTTGTTC	5	True	NA	NA	False	NA	NA	NA	175168305	175072258	Fake_Experiment_ID
G1222.1	chr2	-	2707	4	FSM	ENSG00000200121.2_ENSG00000154518.10	ENST00000392541.3	842	4	17	-1882	17	-5	multi-exon	FALSE	canonical	3	3447	junction_1	88.649121071033	NA	NA	NA	FALSE	0	NA	NA	A	non_coding	NA	NA	NA	NA	NA	NA	NA	20	AAAGACCTGTTCTTGGTGCT	61	False	NA	NA	False	NA	NA	NA	175181646	175176262	Fake_Experiment_ID
G1223.1	chr2	-	7569	13	FSM	ENSG00000144320.14	ENST00000272748.9	7542	13	-10	-17	2	17	multi-exon	FALSE	canonical	3	38	junction_2	9.18634251968045	NA	NA	NA	FALSE	0	NA	NA	A	non_coding	NA	NA	NA	NA	NA	NA	NA	25	ATATATTATTTGTCTCATCC	-5	True	NA	NA	False	NA	NA	NA	176002277	175923864	Fake_Experiment_ID
G1224.1	chr2	+	1156	10	FSM	ENSG00000128654.14	ENST00000249442.11	1341	10	6	179	-4	167	multi-exon	FALSE	canonical	3	601	junction_2	44.4133224368155	NA	NA	NA	FALSE	0	NA	NA	A	non_coding	NA	NA	NA	NA	NA	NA	NA	30	ATTTAATCTGATATGTTGTA	10	True	NA	NA	False	NA	NA	NA	176269447	176337846	Fake_Experiment_ID
G1225.1	chr2	+	1753	11	FSM	ENSG00000170144.21	ENST00000392524.6	2067	11	5	309	5	-89	multi-exon	FALSE	canonical	3	2384	junction_1	500.593607629982	NA	NA	NA	FALSE	0	NA	NA	A	non_coding	NA	NA	NA	NA	NA	NA	NA	25	AATATTTGTGTAGTTCAGTT	NA	False	NA	NA	False	NA	NA	NA	177212567	177219776	Fake_Experiment_ID
G1226.1	chr2	-	3647	5	FSM	ENSG00000225808.1_ENSG00000116044.16	ENST00000397062.8	2446	5	14	-1215	14	98	multi-exon	FALSE	canonical	3	208	junction_1	16.3152535990097	NA	NA	NA	FALSE	0	NA	NA	A	non_coding	NA	NA	NA	NA	NA	NA	NA	5	TCCTCTGGCTTGTGTGTTGA	24	True	NA	NA	False	NA	NA	NA	177264713	177229092	Fake_Experiment_ID
G1227.1	chr2	+	2148	20	FSM	ENSG00000018510.18	ENST00000264167.11	7633	20	-13	5498	0	-82	multi-exon	TRUE	canonical	3	289	junction_12	49.2945806217109	NA	NA	NA	FALSE	0	NA	NA	A	non_coding	NA	NA	NA	NA	NA	NA	NA	15	AGTTTGTTTTGTTTCTACAT	-6	True	NA	NA	False	NA	NA	NA	177392759	177538336	Fake_Experiment_ID
G1228.1	chr2	+	2234	10	FSM	ENSG00000155636.15	ENST00000286070.10	1803	10	5	-436	5	436	multi-exon	FALSE	canonical	3	86	junction_4	14.3561403389664	NA	NA	NA	FALSE	0	NA	NA	A	non_coding	NA	NA	NA	NA	NA	NA	NA	30	AATAAATGTCAGTGGCTTTG	-9	True	NA	NA	False	NA	NA	NA	178112441	178130092	Fake_Experiment_ID
G1229.1	chr2	+	4218	25	FSM	ENSG00000079156.17	ENST00000190611.9	10652	25	-53	6487	-22	621	multi-exon	FALSE	canonical	3	31	junction_3	8.26125074603651	NA	NA	NA	FALSE	0	NA	NA	A	non_coding	NA	NA	NA	NA	NA	NA	NA	20	CTAACCTCACAGTGTGCCCT	NA	False	NA	NA	False	NA	NA	NA	178194458	178396406	Fake_Experiment_ID
G123.1	chr1	+	3125	6	FSM	ENSG00000169504.15	ENST00000374379.9	4253	6	-74	1202	-9	-1148	multi-exon	FALSE	canonical	3	2138	junction_2	130.005230664001	NA	NA	NA	FALSE	0	NA	NA	A	non_coding	NA	NA	NA	NA	NA	NA	NA	35	AAATGTTCTAGGAAGGCATG	14	True	NA	NA	False	NA	NA	NA	24745372	24843119	Fake_Experiment_ID
G1230.1	chr2	-	1879	7	FSM	ENSG00000180228.14	ENST00000432031.6	1344	7	20	-555	3	-6	multi-exon	TRUE	canonical	3	643	junction_2	78.5445733325989	NA	NA	NA	FALSE	0	NA	NA	A	non_coding	NA	NA	NA	NA	NA	NA	NA	40	AAACATACATGTAATGGGTT	2	True	NA	NA	False	NA	NA	NA	178450737	178431420	Fake_Experiment_ID
G1231.1	chr2	-	2864	4	FSM	ENSG00000079150.18	ENST00000424785.7	2876	4	8	4	3	-4	multi-exon	FALSE	canonical	3	42	junction_2	7.93025150224688	NA	NA	NA	FALSE	0	NA	NA	A	non_coding	NA	NA	NA	NA	NA	NA	NA	45	ACAATACAGTGTACAAGTAT	-16	True	NA	NA	False	NA	NA	NA	178478592	178463667	Fake_Experiment_ID
G1232.1	chr2	+	2626	8	FSM	ENSG00000116095.11	ENST00000234453.10	13892	8	-144	11410	-144	1092	multi-exon	FALSE	canonical	3	74	junction_2	12.2757434622519	NA	NA	NA	FALSE	0	NA	NA	A	non_coding	NA	NA	NA	NA	NA	NA	NA	55	AAACACATCATATAATACAT	NA	False	NA	NA	False	NA	NA	NA	178480312	178505053	Fake_Experiment_ID
G1233.1	chr2	-	9787	18	FSM	ENSG00000187231.14	ENST00000428443.8	10671	18	43	841	43	-841	multi-exon	FALSE	canonical	3	68	junction_11	10.8196924145115	NA	NA	NA	FALSE	0	NA	NA	A	non_coding	NA	NA	NA	NA	NA	NA	NA	25	AATGGCAGCAGGTTTTGGTA	13	True	NA	NA	False	NA	NA	NA	179264789	179102518	Fake_Experiment_ID
G1234.1	chr2	-	3972	20	FSM	ENSG00000163510.14	ENST00000404136.2	2392	20	-213	-1367	-29	622	multi-exon	TRUE	canonical	2	213	junction_15	29.6136713206227	NA	NA	NA	FALSE	0	NA	NA	A	non_coding	NA	NA	NA	NA	NA	NA	NA	35	AAGATATTAGACTTGCTGAC	NA	False	NA	NA	False	NA	NA	NA	180007326	179944253	Fake_Experiment_ID
G1235.1	chr2	+	1798	6	FSM	ENSG00000170035.16	ENST00000410062.9	1555	6	-245	2	-13	-1	multi-exon	FALSE	canonical	3	564	junction_1	77.8033418305409	NA	NA	NA	FALSE	0	NA	NA	A	non_coding	NA	NA	NA	NA	NA	NA	NA	25	CATAGTTTCCTGTCGTAATA	-8	True	NA	NA	False	NA	NA	NA	180980359	181063423	Fake_Experiment_ID
G1236.1	chr2	+	4275	24	FSM	ENSG00000077232.19	ENST00000264065.12	20144	24	-87	15956	-85	-15956	multi-exon	FALSE	canonical	3	412	junction_11	57.1565025565688	NA	NA	NA	FALSE	0	NA	NA	C	non_coding	NA	NA	NA	NA	NA	NA	NA	45	AAAAACCTGTTAGAATATGC	72	False	NA	NA	False	NA	NA	NA	182716169	182778508	Fake_Experiment_ID
G1236.3	chr2	+	2997	23	FSM	ENSG00000077232.19	ENST00000616986.5	20006	23	1	17008	0	-17008	multi-exon	FALSE	canonical	3	66	junction_10	113.741987275682	NA	NA	NA	FALSE	0	NA	NA	C	non_coding	NA	NA	NA	NA	NA	NA	NA	40	ATACAAAAGTAGGCTGGATT	-17	True	NA	NA	False	NA	NA	NA	182716257	182777456	Fake_Experiment_ID
G1237.1	chr2	-	2628	6	FSM	ENSG00000162998.5	ENST00000295113.5	2637	6	4	5	4	-5	multi-exon	FALSE	canonical	3	24	junction_1	3.54400902933387	NA	NA	NA	FALSE	0	NA	NA	A	non_coding	NA	NA	NA	NA	NA	NA	NA	30	AAAAATCGTGCTATGTTTCC	8	True	NA	NA	False	NA	NA	NA	182866633	182833279	Fake_Experiment_ID
G1238.1	chr2	-	4778	31	FSM	ENSG00000061676.15	ENST00000361354.9	20332	31	13	15541	13	221	multi-exon	FALSE	canonical	3	491	junction_29	91.2463637022807	NA	NA	NA	FALSE	0	NA	NA	A	non_coding	NA	NA	NA	NA	NA	NA	NA	40	AAAGAAAACTTGTATGCTGT	-1	True	NA	NA	False	NA	NA	NA	183038444	182924655	Fake_Experiment_ID
G1239.1	chr2	+	2744	9	FSM	ENSG00000163002.13	ENST00000295119.9	1545	9	-41	-1158	-10	1158	multi-exon	FALSE	canonical	3	336	junction_1	22.0283907719107	NA	NA	NA	FALSE	0	NA	NA	A	non_coding	NA	NA	NA	NA	NA	NA	NA	15	AGGGGGTGTTTTATTTATTT	-4	True	NA	NA	False	NA	NA	NA	183124401	183162838	Fake_Experiment_ID
G124.1	chr1	-	1674	7	FSM	ENSG00000117614.10	ENST00000236273.9	1757	7	-13	96	-13	-96	multi-exon	TRUE	canonical	3	593	junction_4	32.2076595444831	NA	NA	NA	FALSE	0	NA	NA	A	non_coding	NA	NA	NA	NA	NA	NA	NA	40	AATACTATTATCACTGCAAT	3743	False	NA	NA	False	NA	NA	NA	25232515	25222371	Fake_Experiment_ID
G1240.1	chr2	+	6037	10	FSM	ENSG00000065548.18	ENST00000337859.11	2032	10	5	-4010	2	4010	multi-exon	FALSE	canonical	3	519	junction_6	80.2191442930621	NA	NA	NA	FALSE	0	NA	NA	A	non_coding	NA	NA	NA	NA	NA	NA	NA	40	TCAAGTTAGAAGTATAGTAT	-31	True	NA	NA	False	NA	NA	NA	186486264	186513371	Fake_Experiment_ID
G1241.1	chr2	+	7172	30	FSM	ENSG00000138448.12	ENST00000261023.8	7039	30	-134	1	-134	-1	multi-exon	FALSE	canonical	3	96	junction_15	14.1467592285523	NA	NA	NA	FALSE	0	NA	NA	A	non_coding	NA	NA	NA	NA	NA	NA	NA	15	ACTTTTGTGTATGGGGTTTA	131	False	NA	NA	False	NA	NA	NA	186589921	186680900	Fake_Experiment_ID
G1242.1	chr2	-	3658	8	FSM	ENSG00000003436.16	ENST00000392365.5	3649	8	-12	3	0	-3	multi-exon	FALSE	canonical	3	32	junction_7	7.57816411992848	NA	NA	NA	FALSE	0	NA	NA	A	non_coding	NA	NA	NA	NA	NA	NA	NA	20	AAACCTGGCTGTTGTACTCG	0	True	NA	NA	False	NA	NA	NA	187513653	187464232	Fake_Experiment_ID
G1243.1	chr2	+	6146	21	FSM	ENSG00000115368.10	ENST00000314761.9	2647	21	0	-3499	0	3499	multi-exon	FALSE	canonical	3	390	junction_8	48.5925920280036	NA	NA	NA	FALSE	0	NA	NA	A	non_coding	NA	NA	NA	NA	NA	NA	NA	45	ACGTATCTAAAATATTTCAA	0	True	NA	NA	False	NA	NA	NA	189441473	189479051	Fake_Experiment_ID
G1244.1	chr2	+	2411	6	FSM	ENSG00000138381.10	ENST00000260952.9	2411	6	-1	1	-1	-1	multi-exon	FALSE	canonical	3	311	junction_5	44.2971782397028	NA	NA	NA	FALSE	0	NA	NA	A	non_coding	NA	NA	NA	NA	NA	NA	NA	20	ATTTGGTTGAATTTTCATTT	-15	True	NA	NA	False	NA	NA	NA	189661457	189670830	Fake_Experiment_ID
G1245.1	chr2	-	1773	9	NIC	ENSG00000128694.12	novel	1910	9	NA	NA	-3	-278	intron_retention	FALSE	canonical	3	75	junction_1	22.2285711416636	NA	NA	NA	FALSE	0	NA	NA	A	non_coding	NA	NA	NA	NA	NA	NA	NA	25	AGGCTTCTTGCACACCAATT	8	True	NA	NA	False	NA	NA	NA	189762770	189746937	Fake_Experiment_ID
G1246.1	chr2	-	3437	4	FSM	ENSG00000128699.14	ENST00000392350.7	2009	4	29	-1457	4	1401	multi-exon	FALSE	canonical	3	552	junction_3	168.056207528579	NA	NA	NA	FALSE	0	NA	NA	A	non_coding	NA	NA	NA	NA	NA	NA	NA	25	TTCCATATGATATGGTTTCA	-9	True	NA	NA	False	NA	NA	NA	189784335	189768865	Fake_Experiment_ID
G1247.1	chr2	+	3500	13	FSM	ENSG00000064933.18	ENST00000441310.7	3156	13	-346	2	19	0	multi-exon	FALSE	canonical	3	344	junction_3	62.8647136494092	NA	NA	NA	FALSE	0	NA	NA	A	non_coding	NA	NA	NA	NA	NA	NA	NA	35	CATTTGATTCTCAAGAACCA	NA	False	NA	NA	False	NA	NA	NA	189784103	189877627	Fake_Experiment_ID
G1248.2	chr2	-	1718	14	FSM	ENSG00000198130.16	ENST00000359678.10	2434	14	0	716	0	-1	multi-exon	FALSE	canonical	3	434	junction_6	38.0427974506321	NA	NA	NA	FALSE	0	NA	NA	A	non_coding	NA	NA	NA	NA	NA	NA	NA	25	GATACTGTGTTAATGCCTCA	0	True	NA	NA	False	NA	NA	NA	190319826	190204635	Fake_Experiment_ID
G1249.1	chr2	-	3600	9	FSM	ENSG00000189362.12	ENST00000409150.8	6172	9	16	2556	16	-2556	multi-exon	FALSE	canonical	3	22	junction_2	3.38886042793149	NA	NA	NA	FALSE	0	NA	NA	A	non_coding	NA	NA	NA	NA	NA	NA	NA	20	ACAGGTGGTTGGAAGTTGGC	18	True	NA	NA	False	NA	NA	NA	190534706	190506893	Fake_Experiment_ID
G125.1	chr1	-	1422	5	FSM	ENSG00000117616.18	ENST00000243189.12	1425	5	0	3	0	-3	multi-exon	FALSE	canonical	3	28	junction_2	33.9889687987147	NA	NA	NA	FALSE	0	NA	NA	A	non_coding	NA	NA	NA	NA	NA	NA	NA	25	TTAGTCTTTATTGTATATAT	0	True	NA	NA	False	NA	NA	NA	25247454	25242251	Fake_Experiment_ID
G1250.1	chr2	+	4199	8	FSM	ENSG00000138386.17	ENST00000409581.5	2360	8	7	-1846	-6	-1	multi-exon	FALSE	canonical	3	29	junction_1	29.5234254967344	NA	NA	NA	FALSE	0	NA	NA	A	non_coding	NA	NA	NA	NA	NA	NA	NA	30	ACATTTATGTTTATAGCATT	-26	True	NA	NA	False	NA	NA	NA	190649076	190692765	Fake_Experiment_ID
G1251.5	chr2	+	4515	18	FSM	ENSG00000115419.13	ENST00000320717.8	4840	18	0	325	0	-325	multi-exon	FALSE	canonical	3	28	junction_16	151.658672489167	NA	NA	NA	FALSE	0	NA	NA	A	non_coding	NA	NA	NA	NA	NA	NA	NA	5	ATTGTTGTTTTTGCTGGTCT	1	True	NA	NA	False	NA	NA	NA	190880820	190965227	Fake_Experiment_ID
G1252.1	chr2	-	4258	25	FSM	ENSG00000115415.20	ENST00000361099.8	4116	25	11	-153	0	153	multi-exon	FALSE	canonical	3	151	junction_2	19.4250250250089	NA	NA	NA	FALSE	0	NA	NA	A	non_coding	NA	NA	NA	NA	NA	NA	NA	45	AAAATTACTGACGTTATGAA	20	True	NA	NA	False	NA	NA	NA	191014160	190968995	Fake_Experiment_ID
G1253.1	chr2	+	5200	31	FSM	ENSG00000128641.19	ENST00000392318.8	5069	31	-134	3	-6	-3	multi-exon	FALSE	canonical	3	177	junction_22	48.7555808771331	NA	NA	NA	FALSE	0	NA	NA	C	non_coding	NA	NA	NA	NA	NA	NA	NA	15	GAAGTCTTTGTGTTTATTGG	NA	False	NA	NA	False	NA	NA	NA	191245269	191425383	Fake_Experiment_ID
G1253.3	chr2	+	4900	29	FSM	ENSG00000128641.19	ENST00000339514.8	5026	29	121	5	-7	-2	multi-exon	FALSE	canonical	3	152	junction_22	44.1341155237218	NA	NA	NA	FALSE	0	NA	NA	C	non_coding	NA	NA	NA	NA	NA	NA	NA	15	AAGTCTTTGTGTTTATTGGT	-15	True	NA	NA	False	NA	NA	NA	191245396	191425384	Fake_Experiment_ID
G1253.5	chr2	+	4762	30	NIC	ENSG00000128641.19	novel	5069	31	NA	NA	-6	-226	combination_of_known_junctions	FALSE	canonical	3	60	junction_22	58.2189070792145	NA	NA	NA	FALSE	0	NA	NA	C	non_coding	NA	NA	NA	NA	NA	NA	NA	30	ATTTCCTGAATCACAACTGT	-14	True	NA	NA	False	NA	NA	NA	191245397	191425160	Fake_Experiment_ID
G1254.1	chr2	+	4206	11	NNC	ENSG00000196950.14	novel	2009	6	NA	NA	10322	-1177	intron_retention	FALSE	canonical	3	199	junction_2	320.198938161887	NA	NA	NA	FALSE	0	NA	NA	A	non_coding	NA	NA	NA	NA	NA	NA	NA	35	TAAAATGTTTTCATTTAGTA	-4	True	NA	NA	False	NA	NA	NA	195586298	195736523	Fake_Experiment_ID
G1255.1	chr2	-	6250	18	FSM	ENSG00000119041.11	ENST00000263956.8	4261	18	-14	-1975	9	1975	multi-exon	FALSE	canonical	3	241	junction_8	28.1204773372491	NA	NA	NA	FALSE	0	NA	NA	A	non_coding	NA	NA	NA	NA	NA	NA	NA	55	AATGAAAAATCTCAACAATG	-11	True	NA	NA	False	NA	NA	NA	196799697	196761059	Fake_Experiment_ID
G1256.1	chr2	-	8770	27	FSM	ENSG00000197121.15	ENST00000354764.9	11090	27	-266	2586	-228	0	multi-exon	TRUE	canonical	3	36	junction_11	7.94368119991715	NA	NA	NA	FALSE	0	NA	NA	A	non_coding	NA	NA	NA	NA	NA	NA	NA	40	AAAACTTATATTTCATACCC	-1	True	NA	NA	False	NA	NA	NA	196926973	196835589	Fake_Experiment_ID
G1257.2	chr2	-	5764	25	FSM	ENSG00000115524.17	ENST00000335508.11	6463	25	0	699	0	-691	multi-exon	TRUE	canonical	3	1353	junction_21	222.037155142757	NA	NA	NA	FALSE	0	NA	NA	A	non_coding	NA	NA	NA	NA	NA	NA	NA	20	ATCTTTCTGTTGTTAGAAGT	-1	True	NA	NA	False	NA	NA	NA	197435028	197390482	Fake_Experiment_ID
G1258.1	chr2	+	901	5	FSM	ENSG00000115520.8	ENST00000263960.6	2239	5	101	1237	31	-97	multi-exon	FALSE	canonical	3	286	junction_2	26.2392835268039	NA	NA	NA	FALSE	0	NA	NA	A	non_coding	NA	NA	NA	NA	NA	NA	NA	40	AATATAGACTCACTTGTACA	-6	True	NA	NA	False	NA	NA	NA	197453523	197474071	Fake_Experiment_ID
G1259.1	chr2	-	2983	12	FSM	ENSG00000144381.18	ENST00000388968.8	2245	12	0	-738	0	738	multi-exon	FALSE	canonical	1	3325	junction_7	2089.94940426717	NA	NA	NA	FALSE	0	NA	NA	A	non_coding	NA	NA	NA	NA	NA	NA	NA	35	AAATCTTGTCTAGAATGTAG	0	True	NA	NA	False	NA	NA	NA	197499840	197485845	Fake_Experiment_ID
G126.1	chr1	+	1445	7	FSM	ENSG00000183726.11	ENST00000374358.5	2266	7	-26	847	-9	235	multi-exon	FALSE	canonical	3	983	junction_5	66.2363193421857	NA	NA	NA	FALSE	0	NA	NA	A	non_coding	NA	NA	NA	NA	NA	NA	NA	30	ATCTGTGTACTGAACCACTA	-14	True	NA	NA	False	NA	NA	NA	25338307	25361514	Fake_Experiment_ID
G1260.1	chr2	+	880	4	FSM	ENSG00000115541.11	ENST00000233893.10	557	4	-392	69	-153	-1	multi-exon	FALSE	canonical	3	15674	junction_3	266.609577222325	NA	NA	NA	FALSE	0	NA	NA	A	non_coding	NA	NA	NA	NA	NA	NA	NA	35	ACATCCAGTGTCTCCAAAAT	1	False	NA	NA	False	NA	NA	NA	197499986	197503380	Fake_Experiment_ID
G1261.2	chr2	+	3743	8	FSM	ENSG00000115540.15	ENST00000323303.9	3752	8	8	1	0	-1	multi-exon	FALSE	canonical	3	1340	junction_1	122.559439973144	NA	NA	NA	FALSE	0	NA	NA	A	non_coding	NA	NA	NA	NA	NA	NA	NA	25	ATTTCTTCAAGCATCTCATT	9	True	NA	NA	False	NA	NA	NA	197516073	197553698	Fake_Experiment_ID
G1262.1	chr2	+	3658	2	FSM	ENSG00000178074.6	ENST00000319974.6	3691	2	29	4	16	-4	multi-exon	FALSE	canonical	3	209	junction_1	0	NA	NA	NA	FALSE	0	NA	NA	A	non_coding	NA	NA	NA	NA	NA	NA	NA	20	AGAAGTTTGTTTGGATGTGC	-5	True	NA	NA	False	NA	NA	NA	199911321	199928269	Fake_Experiment_ID
G1263.1	chr2	-	4890	8	FSM	ENSG00000162971.11	ENST00000354611.9	5123	8	-2	235	-2	-235	multi-exon	TRUE	canonical	3	60	junction_6	30.3637807868762	NA	NA	NA	FALSE	0	NA	NA	A	non_coding	NA	NA	NA	NA	NA	NA	NA	30	AAAATGACCTTTTTTGGTGA	-1	True	NA	NA	False	NA	NA	NA	199955493	199929147	Fake_Experiment_ID
G1264.1	chr2	+	1399	5	FSM	ENSG00000162972.10	ENST00000392290.5	1386	5	-30	17	-30	0	multi-exon	FALSE	canonical	3	307	junction_3	15.9275704361965	NA	NA	NA	FALSE	0	NA	NA	A	non_coding	NA	NA	NA	NA	NA	NA	NA	55	AAAAAACTACTTACAAATTT	2	True	NA	NA	False	NA	NA	NA	199955572	199964108	Fake_Experiment_ID
G1265.1	chr2	+	2776	13	FSM	ENSG00000196141.14	ENST00000409988.7	2698	13	-78	0	-78	0	multi-exon	FALSE	canonical	3	209	junction_1	303.601438292597	NA	NA	NA	FALSE	0	NA	NA	C	non_coding	NA	NA	NA	NA	NA	NA	NA	15	ACACCTGGCTAGTTTCTTTT	16	False	NA	NA	False	NA	NA	NA	200306072	200478529	Fake_Experiment_ID
G1265.2	chr2	+	2569	12	FSM	ENSG00000196141.14	ENST00000360760.9	2119	12	-451	1	-78	0	multi-exon	FALSE	canonical	3	209	junction_1	232.545134693077	NA	NA	NA	FALSE	0	NA	NA	C	non_coding	NA	NA	NA	NA	NA	NA	NA	15	ACACCTGGCTAGTTTCTTTT	16	False	NA	NA	False	NA	NA	NA	200306072	200478529	Fake_Experiment_ID
G1266.1	chr2	-	2908	7	FSM	ENSG00000155729.13	ENST00000359878.8	2939	7	22	9	22	-9	multi-exon	FALSE	canonical	3	28	junction_3	3.69684550213647	NA	NA	NA	FALSE	0	NA	NA	A	non_coding	NA	NA	NA	NA	NA	NA	NA	35	CCATAAAAAGTGGTATTTTC	55	False	NA	NA	False	NA	NA	NA	200510046	200488966	Fake_Experiment_ID
G1267.1	chr2	+	4520	9	FSM	ENSG00000163535.18	ENST00000357799.9	4478	9	-40	-2	0	2	multi-exon	FALSE	canonical	3	179	junction_6	25.9855729203726	NA	NA	NA	FALSE	0	NA	NA	A	non_coding	NA	NA	NA	NA	NA	NA	NA	40	TCAATACACAGTTTATTGAA	0	True	NA	NA	False	NA	NA	NA	200526166	200584098	Fake_Experiment_ID
G1268.1	chr2	-	1776	13	FSM	ENSG00000013441.16	ENST00000321356.9	1847	13	-3	74	1	-1	multi-exon	TRUE	canonical	2	22	junction_9	30.5917336329059	NA	NA	NA	FALSE	0	NA	NA	A	non_coding	NA	NA	NA	NA	NA	NA	NA	35	AAGTTGATATGTATCTGAAC	-5	True	NA	NA	False	NA	NA	NA	200864661	200853082	Fake_Experiment_ID
G1269.1	chr2	-	1225	7	FSM	ENSG00000240344.9	ENST00000392283.9	1166	7	-59	0	0	0	multi-exon	FALSE	canonical	3	273	junction_6	54.4867466046153	NA	NA	NA	FALSE	0	NA	NA	A	non_coding	NA	NA	NA	NA	NA	NA	NA	25	GGTCTCATCTCCAAGATATC	193	False	NA	NA	False	NA	NA	NA	200889136	200870906	Fake_Experiment_ID
G127.1	chr1	+	2349	11	FSM	ENSG00000204178.11	ENST00000374343.5	3940	11	-58	1649	-19	-670	multi-exon	FALSE	canonical	3	57	junction_3	7.12460525222275	NA	NA	NA	FALSE	0	NA	NA	A	non_coding	NA	NA	NA	NA	NA	NA	NA	20	TATTTTGTGGAACTGTATCT	501	False	NA	NA	False	NA	NA	NA	25430838	25498560	Fake_Experiment_ID
G1270.1	chr2	+	1426	7	NIC	ENSG00000196290.16	novel	1689	7	NA	NA	0	0	combination_of_known_splicesites	FALSE	canonical	3	77	junction_1	146.154788570961	NA	NA	NA	FALSE	0	NA	NA	A	non_coding	NA	NA	NA	NA	NA	NA	NA	30	AACATTCTTTGGAAGGAGCT	0	True	NA	NA	False	NA	NA	NA	200889370	200903923	Fake_Experiment_ID
G1271.1	chr2	-	4319	18	FSM	ENSG00000115942.9	ENST00000234296.7	4288	18	-32	1	-12	-1	multi-exon	FALSE	canonical	3	191	junction_2	22.0972997771096	NA	NA	NA	FALSE	0	NA	NA	A	non_coding	NA	NA	NA	NA	NA	NA	NA	25	ATAAATTGGTAGTGCTGGTT	8	False	NA	NA	False	NA	NA	NA	200963692	200908977	Fake_Experiment_ID
G1272.1	chr2	-	2058	12	FSM	ENSG00000155744.10	ENST00000418596.7	9333	12	-23	7298	-21	-2523	multi-exon	FALSE	canonical	3	23	junction_7	4.59967659660855	NA	NA	NA	FALSE	0	NA	NA	A	non_coding	NA	NA	NA	NA	NA	NA	NA	5	TTCCTTTCTCCTTGGGTGAT	-43	True	NA	NA	False	NA	NA	NA	201071692	200981015	Fake_Experiment_ID
G1273.1	chr2	+	1669	12	FSM	ENSG00000082146.13	ENST00000194530.8	2222	12	-20	573	-14	-75	multi-exon	FALSE	canonical	3	275	junction_10	29.6003685480742	NA	NA	NA	FALSE	0	NA	NA	A	non_coding	NA	NA	NA	NA	NA	NA	NA	25	ATACAGTTGGTGCACTGGAG	-20	True	NA	NA	False	NA	NA	NA	201451719	201480273	Fake_Experiment_ID
G1274.1	chr2	-	6624	34	FSM	ENSG00000003393.16	ENST00000264276.11	6675	34	-236	287	-11	6	multi-exon	TRUE	canonical	1	41	junction_23	20.7818703216999	NA	NA	NA	FALSE	0	NA	NA	A	non_coding	NA	NA	NA	NA	NA	NA	NA	15	ATGTGGTTGTTTTATGATTG	NA	False	NA	NA	False	NA	NA	NA	201781169	201700553	Fake_Experiment_ID
G1275.1	chr2	-	1487	5	FSM	ENSG00000116030.17	ENST00000392246.7	1523	5	31	5	0	0	multi-exon	FALSE	canonical	3	4127	junction_4	621.502413511002	NA	NA	NA	FALSE	0	NA	NA	A	non_coding	NA	NA	NA	NA	NA	NA	NA	35	AAAAATTCTTACTGGATTTT	15	True	NA	NA	False	NA	NA	NA	202238566	202206186	Fake_Experiment_ID
G1276.1	chr2	+	2481	15	FSM	ENSG00000055044.11	ENST00000264279.10	1994	15	-489	2	-462	-2	multi-exon	FALSE	canonical	3	1111	junction_3	116.855942187335	NA	NA	NA	FALSE	0	NA	NA	A	non_coding	NA	NA	NA	NA	NA	NA	NA	30	AAGACAATTTTGTGATCTCT	NA	False	NA	NA	False	NA	NA	NA	202265273	202303659	Fake_Experiment_ID
G1277.1	chr2	+	2633	8	FSM	ENSG00000138439.12	ENST00000392238.3	5982	8	18	3331	18	-3331	multi-exon	FALSE	canonical	3	76	junction_1	15.2863818278805	NA	NA	NA	FALSE	0	NA	NA	A	non_coding	NA	NA	NA	NA	NA	NA	NA	50	AAAAAGCAATATTCGTACAT	-6	True	NA	NA	False	NA	NA	NA	202634986	202766426	Fake_Experiment_ID
G1278.1	chr2	-	5333	13	FSM	ENSG00000138442.10	ENST00000261015.5	8068	13	37	2698	37	-2698	multi-exon	FALSE	canonical	3	664	junction_8	58.9935848678105	NA	NA	NA	FALSE	0	NA	NA	A	non_coding	NA	NA	NA	NA	NA	NA	NA	15	ACTAGTTTTTATTTTTGTTC	24	True	NA	NA	False	NA	NA	NA	202911636	202876958	Fake_Experiment_ID
G1279.1	chr2	+	1647	13	FSM	ENSG00000119004.16	ENST00000356079.9	10552	13	0	8905	0	-105	multi-exon	FALSE	canonical	3	71	junction_3	28.5057255457371	NA	NA	NA	FALSE	0	NA	NA	A	non_coding	NA	NA	NA	NA	NA	NA	NA	25	AAACTTTAGCTTTCTACTTT	-5	True	NA	NA	False	NA	NA	NA	203239017	203297121	Fake_Experiment_ID
G128.2	chr1	+	2891	9	FSM	ENSG00000157978.12	ENST00000374338.5	2914	9	21	2	21	0	multi-exon	FALSE	canonical	3	100	junction_8	16.3778623452513	NA	NA	NA	FALSE	0	NA	NA	A	non_coding	NA	NA	NA	NA	NA	NA	NA	30	AAGCAACGCTCATCAGGTGG	-8	True	NA	NA	False	NA	NA	NA	25543626	25568884	Fake_Experiment_ID
G1280.12	chr2	+	1878	10	NIC	ENSG00000138443.17	novel	6484	10	NA	NA	17	28	combination_of_known_junctions	FALSE	canonical	3	33	junction_2	165.424705933949	NA	NA	NA	FALSE	0	NA	NA	C	non_coding	NA	NA	NA	NA	NA	NA	NA	45	ATGTCAAAGGTATAACAGCA	8	True	NA	NA	False	NA	NA	NA	203328298	203427597	Fake_Experiment_ID
G1280.2	chr2	+	4658	10	FSM	ENSG00000138443.17	ENST00000261017.9	6484	10	-9	1835	-9	1742	multi-exon	TRUE	canonical	3	206	junction_8	89.6723803769541	NA	NA	NA	FALSE	0	NA	NA	C	non_coding	NA	NA	NA	NA	NA	NA	NA	40	AAGATAGAGGGATTCTAATG	-20	True	NA	NA	False	NA	NA	NA	203328270	203430338	Fake_Experiment_ID
G1280.3	chr2	+	2015	10	FSM	ENSG00000138443.17	ENST00000424558.5	2240	10	-122	347	-7	32	multi-exon	FALSE	canonical	3	27	junction_6	163.282834219085	NA	NA	NA	FALSE	0	NA	NA	C	non_coding	NA	NA	NA	NA	NA	NA	NA	50	CAAAGGTATAACAGCATAAC	-18	True	NA	NA	False	NA	NA	NA	203328272	203427601	Fake_Experiment_ID
G1281.1	chr2	+	4106	17	FSM	ENSG00000118257.17	ENST00000357785.10	6644	17	-22	2560	-21	450	multi-exon	TRUE	canonical	3	46	junction_15	7.24541881122134	NA	NA	NA	FALSE	0	NA	NA	A	non_coding	NA	NA	NA	NA	NA	NA	NA	15	TTATCCCATCCTCTGATTGT	0	True	NA	NA	False	NA	NA	NA	205682478	205795571	Fake_Experiment_ID
G1282.1	chr2	-	4587	19	FSM	ENSG00000023228.14	ENST00000233190.11	11660	19	-75	7148	-10	1146	multi-exon	FALSE	canonical	3	381	junction_16	52.0684793633334	NA	NA	NA	FALSE	0	NA	NA	A	non_coding	NA	NA	NA	NA	NA	NA	NA	20	AGCACTGTGCTCATCTTGAG	-1	True	NA	NA	False	NA	NA	NA	206159519	206121964	Fake_Experiment_ID
G1283.1	chr2	+	843	7	FSM	ENSG00000114942.14	ENST00000392221.5	880	7	37	0	-5	0	multi-exon	FALSE	canonical	3	449	junction_1	1366.4439757593	NA	NA	NA	FALSE	0	NA	NA	A	non_coding	NA	NA	NA	NA	NA	NA	NA	15	ACCTTTGGCTCTTGAGTATG	5	True	NA	NA	False	NA	NA	NA	206159630	206162927	Fake_Experiment_ID
G1284.1	chr2	+	3690	26	FSM	ENSG00000114948.13	ENST00000264377.8	6334	26	-18	2662	-18	610	multi-exon	FALSE	canonical	3	23	junction_24	13.4640261437655	NA	NA	NA	FALSE	0	NA	NA	A	non_coding	NA	NA	NA	NA	NA	NA	NA	15	ATTTTCACTTGTCTGTATTG	-6	True	NA	NA	False	NA	NA	NA	206443513	206618465	Fake_Experiment_ID
G1285.1	chr2	+	2617	12	FSM	ENSG00000118246.14	ENST00000236980.10	3188	12	7	564	-1	-1	multi-exon	FALSE	canonical	3	207	junction_1	65.4436859678445	NA	NA	NA	FALSE	0	NA	NA	A	non_coding	NA	NA	NA	NA	NA	NA	NA	30	GAAGAAATGTTGTTACTGCC	NA	False	NA	NA	False	NA	NA	NA	206765363	206791945	Fake_Experiment_ID
G1286.2	chr2	+	6978	9	FSM	ENSG00000118260.15	ENST00000432329.6	7650	9	17	655	-14	-655	multi-exon	FALSE	canonical	3	79	junction_4	50.6087937022806	NA	NA	NA	FALSE	0	NA	NA	A	non_coding	NA	NA	NA	NA	NA	NA	NA	30	AACATTTTTTTTGAGTATAG	-9	True	NA	NA	False	NA	NA	NA	207529908	207602776	Fake_Experiment_ID
G1287.1	chr2	-	1174	5	NIC	ENSG00000144401.14	novel	1103	4	NA	NA	-15	1	combination_of_known_junctions	FALSE	canonical	3	23	junction_2	282.603520855633	NA	NA	NA	FALSE	0	NA	NA	A	non_coding	NA	NA	NA	NA	NA	NA	NA	40	GAAGGGCCGGTATAAAGAAG	1	True	NA	NA	False	NA	NA	NA	207625394	207612741	Fake_Experiment_ID
G1288.1	chr2	+	2241	10	FSM	ENSG00000163249.13	ENST00000295414.8	3813	10	-125	1697	-25	12	multi-exon	FALSE	canonical	3	113	junction_3	22.3976409692551	NA	NA	NA	FALSE	0	NA	NA	C	non_coding	NA	NA	NA	NA	NA	NA	NA	30	CCAACCAACATGGTGGTTCA	0	True	NA	NA	False	NA	NA	NA	207711514	207754477	Fake_Experiment_ID
G1288.4	chr2	+	2076	8	FSM	ENSG00000163249.13	ENST00000339882.9	2619	8	-111	654	0	125	multi-exon	FALSE	canonical	3	26	junction_4	58.6581239915161	NA	NA	NA	FALSE	0	NA	NA	C	non_coding	NA	NA	NA	NA	NA	NA	NA	55	AAAAAACATGATTTGAAAGT	-2	True	NA	NA	False	NA	NA	NA	207711639	207754590	Fake_Experiment_ID
G1289.1	chr2	-	7047	2	FSM	ENSG00000163251.4	ENST00000295417.4	7039	2	1	-9	1	9	multi-exon	FALSE	canonical	3	115	junction_1	0	NA	NA	NA	FALSE	0	NA	NA	A	non_coding	NA	NA	NA	NA	NA	NA	NA	15	GAAGTCTTTTTCTCCTCATG	-4	True	NA	NA	False	NA	NA	NA	207769905	207762588	Fake_Experiment_ID
G129.1	chr1	+	3531	12	FSM	ENSG00000117643.15	ENST00000374332.9	3561	12	21	9	21	-9	multi-exon	FALSE	canonical	3	64	junction_5	10.269911118416	NA	NA	NA	FALSE	0	NA	NA	A	non_coding	NA	NA	NA	NA	NA	NA	NA	45	AATAAGAAATATGATTGGGC	-7	True	NA	NA	False	NA	NA	NA	25616811	25784441	Fake_Experiment_ID
G1290.1	chr2	-	2106	10	FSM	ENSG00000138413.14	ENST00000345146.7	2318	10	0	212	0	-176	multi-exon	FALSE	canonical	3	4299	junction_2	481.899969129397	NA	NA	NA	FALSE	0	NA	NA	A	non_coding	NA	NA	NA	NA	NA	NA	NA	0	TCTCTTTCTCCTCCTGGCCT	2	True	NA	NA	False	NA	NA	NA	208255071	208236440	Fake_Experiment_ID
G1291.1	chr2	+	9919	42	FSM	ENSG00000115020.17	ENST00000264380.9	9908	42	-12	1	-12	-1	multi-exon	FALSE	canonical	3	39	junction_11	14.3755195441896	NA	NA	NA	FALSE	0	NA	NA	A	non_coding	NA	NA	NA	NA	NA	NA	NA	25	ACTCCACTTAGTTTTGAATC	-32	True	NA	NA	False	NA	NA	NA	208266242	208358745	Fake_Experiment_ID
G1292.3	chr2	+	3247	7	FSM	ENSG00000197713.15	ENST00000436630.6	1128	7	40	-2159	0	0	multi-exon	TRUE	canonical	3	45	junction_3	240.354599151615	NA	NA	NA	FALSE	0	NA	NA	A	non_coding	NA	NA	NA	NA	NA	NA	NA	40	ATATATGAATTTCTGTAAAT	-8	True	NA	NA	False	NA	NA	NA	210002623	210022259	Fake_Experiment_ID
G1293.1	chr2	-	4556	10	FSM	ENSG00000115365.12	ENST00000450366.7	4592	10	35	1	15	-1	multi-exon	FALSE	canonical	3	200	junction_9	37.2200662725543	NA	NA	NA	FALSE	0	NA	NA	A	non_coding	NA	NA	NA	NA	NA	NA	NA	20	ATATCATCATGTGCTTTTTG	7	True	NA	NA	False	NA	NA	NA	210476724	210431251	Fake_Experiment_ID
G1294.1	chr2	-	5478	11	FSM	ENSG00000138376.11	ENST00000260947.9	5478	11	0	0	0	0	multi-exon	TRUE	canonical	3	123	junction_8	22.7806935803105	NA	NA	NA	FALSE	0	NA	NA	A	non_coding	NA	NA	NA	NA	NA	NA	NA	25	TCTTCGTTTAAGAGCTGTAA	0	True	NA	NA	False	NA	NA	NA	214809683	214725645	Fake_Experiment_ID
G1295.2	chr2	+	3116	16	FSM	ENSG00000138363.15	ENST00000236959.14	1972	16	19	-1163	6	1154	multi-exon	FALSE	canonical	3	1042	junction_10	94.8930626196316	NA	NA	NA	FALSE	0	NA	NA	A	non_coding	NA	NA	NA	NA	NA	NA	NA	25	TAATGGTCATCTTTCTAAGT	-10	True	NA	NA	False	NA	NA	NA	215312077	215350927	Fake_Experiment_ID
G1296.2	chr2	-	8389	46	FSM	ENSG00000115414.21	ENST00000354785.11	8390	46	0	1	0	0	multi-exon	TRUE	canonical	3	216	junction_33	56.2517972278044	NA	NA	NA	FALSE	0	NA	NA	A	non_coding	NA	NA	NA	NA	NA	NA	NA	35	ACAACTTGAAGTTCATCTAT	0	True	NA	NA	False	NA	NA	NA	215436068	215360865	Fake_Experiment_ID
G1297.1	chr2	-	1292	5	FSM	ENSG00000118242.16	ENST00000263268.11	3148	5	-49	1905	13	470	multi-exon	FALSE	canonical	3	105	junction_3	3.04138126514911	NA	NA	NA	FALSE	0	NA	NA	A	non_coding	NA	NA	NA	NA	NA	NA	NA	25	AGAGAGCTGTCATTGAGTCC	11	True	NA	NA	False	NA	NA	NA	216013600	215944488	Fake_Experiment_ID
G1298.2	chr2	+	2601	21	FSM	ENSG00000079246.16	ENST00000392132.7	3379	21	27	751	24	119	multi-exon	FALSE	canonical	3	3978	junction_9	294.693310918317	NA	NA	NA	FALSE	0	NA	NA	A	non_coding	NA	NA	NA	NA	NA	NA	NA	20	AGCCCTTGTGATGTGATTAG	-23	True	NA	NA	False	NA	NA	NA	216109374	216205542	Fake_Experiment_ID
G1299.1	chr2	+	3189	18	FSM	ENSG00000138375.13	ENST00000357276.9	3201	18	8	4	8	-4	multi-exon	FALSE	canonical	1	38	junction_5	24.1974290149647	NA	NA	NA	FALSE	0	NA	NA	A	non_coding	NA	NA	NA	NA	NA	NA	NA	25	AAAACTTTTTGAGCTTCTCT	-3	True	NA	NA	False	NA	NA	NA	216412491	216483049	Fake_Experiment_ID
G13.1	chr1	-	1263	5	FSM	ENSG00000160075.12	ENST00000291386.4	1284	5	20	1	20	0	multi-exon	FALSE	canonical	3	1633	junction_2	81.9649315256226	NA	NA	NA	FALSE	0	NA	NA	A	non_coding	NA	NA	NA	NA	NA	NA	NA	15	ATTGTGCCTGGTCCTGAATT	12	True	NA	NA	False	NA	NA	NA	1574843	1541673	Fake_Experiment_ID
G130.1	chr1	+	1286	7	FSM	ENSG00000117640.18	ENST00000374303.7	1953	7	15	652	-9	-48	multi-exon	TRUE	canonical	3	228	junction_1	29.8742735848459	NA	NA	NA	FALSE	0	NA	NA	A	non_coding	NA	NA	NA	NA	NA	NA	NA	30	AAGAGAGAAGTTGTTTCTGG	-2	True	NA	NA	False	NA	NA	NA	25819968	25832286	Fake_Experiment_ID
G1300.2	chr2	+	1378	4	FSM	ENSG00000115457.10	ENST00000233809.9	1414	4	27	9	18	-6	multi-exon	FALSE	canonical	3	9942	junction_1	349.642039170858	NA	NA	NA	FALSE	0	NA	NA	A	non_coding	NA	NA	NA	NA	NA	NA	NA	35	AAAAGTAAAGTGTGTGTCTT	-34	True	NA	NA	False	NA	NA	NA	216633446	216664427	Fake_Experiment_ID
G1301.1	chr2	+	1975	11	FSM	ENSG00000163466.16	ENST00000315717.10	1410	11	-16	-549	-8	541	multi-exon	TRUE	canonical	3	2735	junction_1	307.563326812544	NA	NA	NA	FALSE	0	NA	NA	A	non_coding	NA	NA	NA	NA	NA	NA	NA	30	ATCTTTTTATTGTGAATAAT	3	True	NA	NA	False	NA	NA	NA	218217172	218254897	Fake_Experiment_ID
G1302.2	chr2	-	1611	12	NNC	ENSG00000127837.10	novel	1760	11	NA	NA	0	0	at_least_one_novel_splicesite	FALSE	canonical	3	24	junction_1	324.734042482625	NA	NA	NA	FALSE	0	NA	NA	A	non_coding	NA	NA	NA	NA	NA	NA	NA	25	AGACAGAGTCTGTGTGGATT	0	True	NA	NA	False	NA	NA	NA	218270137	218264129	Fake_Experiment_ID
G1303.1	chr2	-	4632	26	FSM	ENSG00000135913.11	ENST00000258399.8	8022	26	144	3246	84	4	multi-exon	TRUE	canonical	3	33	junction_7	7.32950202946967	NA	NA	NA	FALSE	0	NA	NA	A	non_coding	NA	NA	NA	NA	NA	NA	NA	10	ATATTCTTTCGTGTTTTTTC	1803	False	NA	NA	False	NA	NA	NA	218568207	218453496	Fake_Experiment_ID
G1304.1	chr2	+	2121	8	FSM	ENSG00000144580.14	ENST00000273064.11	3820	8	-247	1946	12	238	multi-exon	FALSE	canonical	3	109	junction_7	32.6471550781056	NA	NA	NA	FALSE	0	NA	NA	A	non_coding	NA	NA	NA	NA	NA	NA	NA	25	TAATCAGGCTGTCTTGGAAG	-29	True	NA	NA	False	NA	NA	NA	218568591	218595134	Fake_Experiment_ID
G1305.1	chr2	+	1714	8	FSM	ENSG00000074582.15	ENST00000359273.8	1427	8	-288	1	19	0	multi-exon	FALSE	canonical	3	68	junction_1	51.8597008420659	NA	NA	NA	FALSE	0	NA	NA	A	non_coding	NA	NA	NA	NA	NA	NA	NA	10	ACTCTGCTCTCTCATCTCCC	NA	False	NA	NA	False	NA	NA	NA	218659394	218663442	Fake_Experiment_ID
G1306.1	chr2	-	3275	10	FSM	ENSG00000163481.8	ENST00000295704.7	1477	10	12	-1810	-6	1810	multi-exon	FALSE	canonical	3	227	junction_3	16.1314048434172	NA	NA	NA	FALSE	0	NA	NA	A	non_coding	NA	NA	NA	NA	NA	NA	NA	25	AACTTTTCATTCCTCTTAAT	-1	True	NA	NA	False	NA	NA	NA	218671990	218662081	Fake_Experiment_ID
G1307.1	chr2	+	4871	27	FSM	ENSG00000163482.12	ENST00000295709.8	4873	27	0	2	0	-2	multi-exon	FALSE	canonical	3	43	junction_1	20.0443295704544	NA	NA	NA	FALSE	0	NA	NA	A	non_coding	NA	NA	NA	NA	NA	NA	NA	20	AAGATCCTGGTCTGGCAGCT	26	True	NA	NA	False	NA	NA	NA	218672085	218702713	Fake_Experiment_ID
G1308.1	chr2	+	4980	20	FSM	ENSG00000135912.11	ENST00000392102.6	5007	20	21	6	7	-6	multi-exon	FALSE	canonical	3	144	junction_6	27.6443579472519	NA	NA	NA	FALSE	0	NA	NA	A	non_coding	NA	NA	NA	NA	NA	NA	NA	40	AATAAATGTTGACTGAGTGA	-4	True	NA	NA	False	NA	NA	NA	218710855	218755410	Fake_Experiment_ID
G1309.1	chr2	+	2287	9	FSM	ENSG00000135929.9	ENST00000258415.9	1895	9	-398	6	0	-1	multi-exon	FALSE	canonical	3	28	junction_3	7.84219357067906	NA	NA	NA	FALSE	0	NA	NA	A	non_coding	NA	NA	NA	NA	NA	NA	NA	20	ATTGGAGACCTTTGTCATTC	-9	True	NA	NA	False	NA	NA	NA	218781748	218815287	Fake_Experiment_ID
G131.1	chr1	-	4248	3	FSM	ENSG00000272478.1_ENSG00000127423.11	ENST00000374298.4	2161	3	8	-2095	8	2	multi-exon	FALSE	canonical	3	117	junction_1	29.5	NA	NA	NA	FALSE	0	NA	NA	A	non_coding	NA	NA	NA	NA	NA	NA	NA	40	AATAATAGCTTGAGTACTTA	-41	True	NA	NA	False	NA	NA	NA	25859449	25831910	Fake_Experiment_ID
G1310.1	chr2	-	2070	8	FSM	ENSG00000187736.13	ENST00000356853.10	8020	8	9	5941	-8	19	multi-exon	FALSE	canonical	3	133	junction_5	7.68778516975641	NA	NA	NA	FALSE	0	NA	NA	A	non_coding	NA	NA	NA	NA	NA	NA	NA	35	AGTTAATGTATACCAGCTAC	-4	True	NA	NA	False	NA	NA	NA	219160806	219075297	Fake_Experiment_ID
G1311.1	chr2	-	2153	7	FSM	ENSG00000115649.16	ENST00000451647.1	919	7	-81	-1153	-54	-1	multi-exon	FALSE	canonical	3	259	junction_4	23.5914297056273	NA	NA	NA	FALSE	0	NA	NA	C	non_coding	NA	NA	NA	NA	NA	NA	NA	10	ATGGCCTGGACTTTTCCTTC	-39	True	NA	NA	False	NA	NA	NA	219176979	219171897	Fake_Experiment_ID
G1311.2	chr2	-	1968	9	NNC	ENSG00000115649.16	novel	2073	9	NA	NA	-42	-1	at_least_one_novel_splicesite	FALSE	canonical	3	49	junction_8	83.0413112553023	NA	NA	NA	TRUE	0	NA	NA	C	non_coding	NA	NA	NA	NA	NA	NA	NA	10	ATGGCCTGGACTTTTCCTTC	-9	True	NA	NA	False	NA	NA	NA	219178148	219171897	Fake_Experiment_ID
G1312.1	chr2	+	2893	9	FSM	ENSG00000144567.11	ENST00000430297.7	4556	9	-20	1683	-20	-8	multi-exon	FALSE	canonical	3	111	junction_5	6.35904867098845	NA	NA	NA	FALSE	0	NA	NA	A	non_coding	NA	NA	NA	NA	NA	NA	NA	25	AACCTTAACACTGCTTTCTT	17	True	NA	NA	False	NA	NA	NA	219178254	219183792	Fake_Experiment_ID
G1313.2	chr2	+	1177	10	FSM	ENSG00000158552.13	ENST00000444522.6	1199	10	11	11	2	-7	multi-exon	FALSE	canonical	3	104	junction_6	22.2049933212118	NA	NA	NA	FALSE	0	NA	NA	A	non_coding	NA	NA	NA	NA	NA	NA	NA	35	AAAACGTACAAGTGGTGTGT	3	True	NA	NA	False	NA	NA	NA	219206794	219209640	Fake_Experiment_ID
G1314.1	chr2	-	3016	19	FSM	ENSG00000115657.14	ENST00000265316.9	2980	19	-36	0	0	0	multi-exon	TRUE	canonical	3	136	junction_12	30.3500666096448	NA	NA	NA	FALSE	0	NA	NA	A	non_coding	NA	NA	NA	NA	NA	NA	NA	15	CGAGGATCACTGTGGCTTTG	NA	False	NA	NA	False	NA	NA	NA	219218994	219209771	Fake_Experiment_ID
G1315.1	chr2	-	4296	15	NIC	ENSG00000198925.12	novel	4025	16	NA	NA	-2	-1	intron_retention	FALSE	canonical	3	71	junction_14	72.6850909676778	NA	NA	NA	FALSE	0	NA	NA	A	non_coding	NA	NA	NA	NA	NA	NA	NA	5	ACTTCTTGTTGTCTCGCGCG	-4	True	NA	NA	False	NA	NA	NA	219229344	219219380	Fake_Experiment_ID
G1316.1	chr2	+	2485	14	FSM	ENSG00000163516.14	ENST00000323348.10	2540	14	25	30	4	0	multi-exon	TRUE	canonical	2	157	junction_5	45.1359550455047	NA	NA	NA	FALSE	0	NA	NA	A	non_coding	NA	NA	NA	NA	NA	NA	NA	30	AATGTGTACTTGTACTTACA	-4	True	NA	NA	False	NA	NA	NA	219229830	219236649	Fake_Experiment_ID
G1318.1	chr2	-	3842	15	FSM	ENSG00000123992.20	ENST00000273075.9	3825	15	-17	0	0	0	multi-exon	FALSE	canonical	3	605	junction_13	37.5146229992454	NA	NA	NA	FALSE	0	NA	NA	A	non_coding	NA	NA	NA	NA	NA	NA	NA	30	CATATATCATTGTACATTTG	-17	True	NA	NA	False	NA	NA	NA	219387929	219372042	Fake_Experiment_ID
G1319.1	chr2	+	1671	12	FSM	ENSG00000144591.20	ENST00000373917.7	1630	12	11	-52	0	0	multi-exon	TRUE	canonical	3	185	junction_1	61.1991735481388	NA	NA	NA	FALSE	0	NA	NA	C	non_coding	NA	NA	NA	NA	NA	NA	NA	30	GAGCCAGCACAGACTGTACT	10	True	NA	NA	False	NA	NA	NA	219498898	219506987	Fake_Experiment_ID
G1319.2	chr2	+	1510	13	FSM	ENSG00000144591.20	ENST00000313597.10	1522	13	10	2	0	0	multi-exon	FALSE	canonical	3	185	junction_1	58.7920062593547	NA	NA	NA	FALSE	0	NA	NA	C	non_coding	NA	NA	NA	NA	NA	NA	NA	30	GAGCCAGCACAGACTGTACT	12	True	NA	NA	False	NA	NA	NA	219498900	219506987	Fake_Experiment_ID
G132.1	chr1	-	1754	5	FSM	ENSG00000117632.23	ENST00000399728.5	1712	5	-42	0	-42	0	multi-exon	FALSE	canonical	3	225	junction_4	1515.54486901576	NA	NA	NA	FALSE	0	NA	NA	A	non_coding	NA	NA	NA	NA	NA	NA	NA	40	AACTCCTGTGAAATGACTAA	810	False	NA	NA	False	NA	NA	NA	25906195	25900117	Fake_Experiment_ID
G1320.1	chr2	-	3175	4	FSM	ENSG00000123989.14	ENST00000243776.11	3028	4	35	-182	35	176	multi-exon	FALSE	canonical	3	631	junction_2	17.7826382244655	NA	NA	NA	FALSE	0	NA	NA	A	non_coding	NA	NA	NA	NA	NA	NA	NA	10	TCTTTATGCCTCTTTATTCC	-4	True	NA	NA	False	NA	NA	NA	219543774	219538771	Fake_Experiment_ID
G1321.2	chr2	+	2509	4	ISM	ENSG00000188760.11	ENST00000373883.4	2213	5	59	7	37	-7	intron_retention	FALSE	canonical	3	38	junction_1	4.02768199119819	NA	NA	NA	FALSE	0	NA	NA	A	non_coding	NA	NA	NA	NA	NA	NA	NA	15	CCAGGAATGGTGGTCTTTGG	52	False	NA	NA	False	NA	NA	NA	219544086	219550588	Fake_Experiment_ID
G1322.1	chr2	-	5758	14	FSM	ENSG00000124006.15	ENST00000603926.5	5520	14	-222	-16	-19	16	multi-exon	FALSE	canonical	3	31	junction_2	205.850149438053	NA	NA	NA	FALSE	0	NA	NA	A	non_coding	NA	NA	NA	NA	NA	NA	NA	20	ATTCACCTTGTACAGCTGGG	-7	True	NA	NA	False	NA	NA	NA	219571511	219555149	Fake_Experiment_ID
G1323.1	chr2	+	3610	25	FSM	ENSG00000144589.22	ENST00000456909.6	3618	25	5	3	5	-3	multi-exon	FALSE	canonical	3	50	junction_3	12.1614572180585	NA	NA	NA	FALSE	0	NA	NA	A	non_coding	NA	NA	NA	NA	NA	NA	NA	20	ATAGGTCATGTGTGGTACTT	1	True	NA	NA	False	NA	NA	NA	219597861	219616448	Fake_Experiment_ID
G1324.1	chr2	-	6762	17	FSM	ENSG00000116120.11	ENST00000281828.8	6761	17	-3	2	-3	-2	multi-exon	FALSE	canonical	3	670	junction_6	88.7588023803837	NA	NA	NA	FALSE	0	NA	NA	A	non_coding	NA	NA	NA	NA	NA	NA	NA	20	CACCCAGCCTATAGTCTTTT	-12	True	NA	NA	False	NA	NA	NA	222656095	222566900	Fake_Experiment_ID
G1325.1	chr2	+	3018	15	FSM	ENSG00000123983.15	ENST00000680251.1	5433	15	30	2385	0	2	multi-exon	FALSE	canonical	3	31	junction_1	127.956804733281	NA	NA	NA	FALSE	0	NA	NA	A	non_coding	NA	NA	NA	NA	NA	NA	NA	30	TGAGATCTTGTGAATATATG	-13	True	NA	NA	False	NA	NA	NA	222861013	222942224	Fake_Experiment_ID
G1326.1	chr2	-	3977	5	FSM	ENSG00000152056.17	ENST00000396654.7	3986	5	0	9	0	-9	multi-exon	FALSE	canonical	3	22	junction_2	5	NA	NA	NA	FALSE	0	NA	NA	A	non_coding	NA	NA	NA	NA	NA	NA	NA	25	AATGAGGAACTTGGTGTGTT	-1	True	NA	NA	False	NA	NA	NA	223837582	223755334	Fake_Experiment_ID
G1327.1	chr2	-	4670	12	FSM	ENSG00000085449.15	ENST00000233055.9	4607	12	-64	1	-42	-1	multi-exon	FALSE	canonical	3	371	junction_3	60.0536949820054	NA	NA	NA	FALSE	0	NA	NA	A	non_coding	NA	NA	NA	NA	NA	NA	NA	25	ACTGTGTTTGCCTAATATCA	NA	False	NA	NA	False	NA	NA	NA	223945399	223875348	Fake_Experiment_ID
G1328.1	chr2	+	1697	4	FSM	ENSG00000135900.4	ENST00000258383.4	1689	4	-15	7	-15	-7	multi-exon	FALSE	canonical	3	396	junction_3	20.6774165590278	NA	NA	NA	FALSE	0	NA	NA	A	non_coding	NA	NA	NA	NA	NA	NA	NA	35	ATGTTAACATTGCATTTTAA	-5	True	NA	NA	False	NA	NA	NA	223957447	223967707	Fake_Experiment_ID
G1329.1	chr2	-	2217	9	FSM	ENSG00000135919.14	ENST00000409304.6	2226	9	0	9	0	-9	multi-exon	FALSE	canonical	3	226	junction_3	40.9969511061493	NA	NA	NA	FALSE	0	NA	NA	A	non_coding	NA	NA	NA	NA	NA	NA	NA	40	AAATTCAAAGCTCGGAGACT	-1	True	NA	NA	False	NA	NA	NA	224039286	223975053	Fake_Experiment_ID
G133.1	chr1	-	3475	11	FSM	ENSG00000158006.14	ENST00000374282.8	3487	11	10	2	2	-2	multi-exon	FALSE	canonical	3	58	junction_10	8.35703296631047	NA	NA	NA	FALSE	0	NA	NA	A	non_coding	NA	NA	NA	NA	NA	NA	NA	20	AAGAAGTTGTTGGCTTGCTC	17	True	NA	NA	False	NA	NA	NA	25998053	25959768	Fake_Experiment_ID
G1330.1	chr2	-	4291	16	FSM	ENSG00000036257.13	ENST00000264414.9	6756	16	-135	2600	-101	1152	multi-exon	TRUE	canonical	3	497	junction_15	77.1545634856854	NA	NA	NA	FALSE	0	NA	NA	A	non_coding	NA	NA	NA	NA	NA	NA	NA	5	TTCCCCATGCGTCTTGGGTT	6	True	NA	NA	False	NA	NA	NA	224585498	224472749	Fake_Experiment_ID
G1331.1	chr2	-	5860	2	FSM	ENSG00000169047.6	ENST00000305123.6	9771	2	0	3911	0	-3911	multi-exon	FALSE	canonical	3	54	junction_1	0	NA	NA	NA	FALSE	0	NA	NA	A	non_coding	NA	NA	NA	NA	NA	NA	NA	5	TCTTCTGTCCCCTCCCCCCA	-3	True	NA	NA	False	NA	NA	NA	226799820	226735222	Fake_Experiment_ID
G1332.1	chr2	+	2871	7	FSM	ENSG00000144468.17	ENST00000341329.7	4883	7	78	1934	-20	1380	multi-exon	FALSE	canonical	3	65	junction_1	18.496996753227	NA	NA	NA	FALSE	0	NA	NA	A	non_coding	NA	NA	NA	NA	NA	NA	NA	20	ACTGCTCTCTCCCAAATTCT	NA	False	NA	NA	False	NA	NA	NA	226836013	226997281	Fake_Experiment_ID
G1333.1	chr2	+	1105	8	FSM	ENSG00000168958.20	ENST00000337110.11	1760	8	2	653	-1	-1	multi-exon	FALSE	canonical	3	46	junction_6	208.343613351813	NA	NA	NA	FALSE	0	NA	NA	C	non_coding	NA	NA	NA	NA	NA	NA	NA	5	CTTTGTTTCTGTCTCTGCAT	3	True	NA	NA	False	NA	NA	NA	227325269	227357180	Fake_Experiment_ID
G1333.2	chr2	+	1030	7	FSM	ENSG00000168958.20	ENST00000354503.10	1085	7	20	35	-1	-1	multi-exon	FALSE	canonical	3	411	junction_2	73.3403405743085	NA	NA	NA	FALSE	0	NA	NA	C	non_coding	NA	NA	NA	NA	NA	NA	NA	5	CTTTGTTTCTGTCTCTGCAT	3	True	NA	NA	False	NA	NA	NA	227325269	227357180	Fake_Experiment_ID
G1334.2	chr2	+	2211	13	FSM	ENSG00000173744.18	ENST00000310078.13	8677	13	6	6460	6	-155	multi-exon	FALSE	canonical	3	459	junction_11	33.3603015906964	NA	NA	NA	FALSE	0	NA	NA	A	non_coding	NA	NA	NA	NA	NA	NA	NA	25	ATTCATTATGCTGCAGTACT	1	True	NA	NA	False	NA	NA	NA	227472161	227554757	Fake_Experiment_ID
G1335.2	chr2	-	10099	42	FSM	ENSG00000153827.14	ENST00000675903.1	10100	42	0	1	0	0	multi-exon	TRUE	canonical	3	86	junction_39	78.0560210056151	NA	NA	NA	FALSE	0	NA	NA	A	non_coding	NA	NA	NA	NA	NA	NA	NA	35	ACATGGTCAGTTTTATTAAA	-7	True	NA	NA	False	NA	NA	NA	229922009	229763837	Fake_Experiment_ID
G1336.1	chr2	+	3801	9	FSM	ENSG00000135932.11	ENST00000258418.10	3829	9	20	8	20	-8	multi-exon	FALSE	canonical	3	261	junction_2	23.4916873595747	NA	NA	NA	FALSE	0	NA	NA	A	non_coding	NA	NA	NA	NA	NA	NA	NA	25	AAACAGCATTGTCTGTCTTT	-9	True	NA	NA	False	NA	NA	NA	230712861	230821067	Fake_Experiment_ID
G1337.2	chr2	+	2480	5	ISM	ENSG00000135916.16	ENST00000326427.11	2037	6	13	1	7	0	intron_retention	TRUE	canonical	3	3799	junction_2	293.125826224848	NA	NA	NA	FALSE	0	NA	NA	A	non_coding	NA	NA	NA	NA	NA	NA	NA	15	ACCTTGACTTGAGTGTGGCT	3	True	NA	NA	False	NA	NA	NA	230864954	230879247	Fake_Experiment_ID
G1338.1	chr2	+	3279	25	FSM	ENSG00000173692.14	ENST00000308696.11	3323	25	33	11	6	7	multi-exon	FALSE	canonical	3	1154	junction_6	87.134464654094	NA	NA	NA	FALSE	0	NA	NA	A	non_coding	NA	NA	NA	NA	NA	NA	NA	45	AAATGCCTAAATCCCAAGAG	7	True	NA	NA	False	NA	NA	NA	231056899	231172816	Fake_Experiment_ID
G1339.2	chr2	+	2208	21	FSM	ENSG00000135931.19	ENST00000349938.8	2300	21	85	7	0	0	multi-exon	FALSE	canonical	3	205	junction_9	24.2080048744212	NA	NA	NA	FALSE	0	NA	NA	C	non_coding	NA	NA	NA	NA	NA	NA	NA	35	AAAAGCATTTATCTCTTTAT	-28	True	NA	NA	False	NA	NA	NA	231198630	231345195	Fake_Experiment_ID
G1339.3	chr2	+	2098	20	FSM	ENSG00000135931.19	ENST00000683271.1	2091	20	7	-14	-1	0	multi-exon	FALSE	canonical	3	52	junction_8	47.5378840033132	NA	NA	NA	FALSE	0	NA	NA	C	non_coding	NA	NA	NA	NA	NA	NA	NA	35	AAAAGCATTTATCTCTTTAT	-17	True	NA	NA	False	NA	NA	NA	231198641	231345195	Fake_Experiment_ID
G134.1	chr1	+	728	2	FSM	ENSG00000142684.9	ENST00000270812.6	698	2	-38	8	-4	-8	multi-exon	FALSE	canonical	3	366	junction_1	0	NA	NA	NA	FALSE	0	NA	NA	C	non_coding	NA	NA	NA	NA	NA	NA	NA	40	AAAGAGAACTTGCCTCCAAC	-25	True	NA	NA	False	NA	NA	NA	26169903	26170865	Fake_Experiment_ID
G134.2	chr1	+	626	3	FSM	ENSG00000142684.9	ENST00000374266.7	638	3	4	8	4	-8	multi-exon	FALSE	canonical	3	366	junction_1	5	NA	NA	NA	FALSE	0	NA	NA	C	non_coding	NA	NA	NA	NA	NA	NA	NA	40	AAAGAGAACTTGCCTCCAAC	-17	True	NA	NA	False	NA	NA	NA	26169911	26170865	Fake_Experiment_ID
G1340.1	chr2	+	3684	2	FSM	ENSG00000156966.7	ENST00000287590.6	3539	2	-147	2	-147	-2	multi-exon	FALSE	canonical	3	204	junction_1	0	NA	NA	NA	FALSE	0	NA	NA	A	non_coding	NA	NA	NA	NA	NA	NA	NA	20	AATCCGGTGTCTGAGGAGTT	2	True	NA	NA	False	NA	NA	NA	231395562	231401162	Fake_Experiment_ID
G1341.1	chr2	-	2840	14	FSM	ENSG00000115053.17	ENST00000322723.9	3924	14	-120	1204	-53	13	multi-exon	FALSE	canonical	3	3953	junction_8	529.250558663998	NA	NA	NA	FALSE	0	NA	NA	C	non_coding	NA	NA	NA	NA	NA	NA	NA	30	AAAGAGTGTTTCCCCTGGAA	NA	False	NA	NA	False	NA	NA	NA	231464604	231454734	Fake_Experiment_ID
G1341.4	chr2	-	2776	15	FSM	ENSG00000115053.17	ENST00000356936.6	2205	15	-131	-440	0	0	multi-exon	FALSE	canonical	3	36	junction_6	1678.10409451882	NA	NA	NA	FALSE	0	NA	NA	C	non_coding	NA	NA	NA	NA	NA	NA	NA	30	AGACGTGTTACTTCCTAAAG	5	True	NA	NA	False	NA	NA	NA	231464484	231454750	Fake_Experiment_ID
G1342.3	chr2	+	1485	4	FSM	ENSG00000284378.1_ENSG00000187514.17	ENST00000468027.5	621	4	-4	-860	1	-1	multi-exon	FALSE	canonical	3	22775	junction_2	2229.33188795806	NA	NA	NA	FALSE	0	NA	NA	A	non_coding	NA	NA	NA	NA	NA	NA	NA	35	AACAAAGCTGTCTCAAGCCT	0	True	NA	NA	False	NA	NA	NA	231708525	231713535	Fake_Experiment_ID
G1343.1	chr2	-	1133	5	FSM	ENSG00000156973.14	ENST00000287600.9	1140	5	3	4	3	-4	multi-exon	FALSE	canonical	3	243	junction_4	10.4731800328267	NA	NA	NA	FALSE	0	NA	NA	A	non_coding	NA	NA	NA	NA	NA	NA	NA	15	TTTAGCATGGCACTGCTTTT	4	True	NA	NA	False	NA	NA	NA	231781279	231732436	Fake_Experiment_ID
G1344.1	chr2	+	2181	7	FSM	ENSG00000144524.18	ENST00000350033.8	2513	7	0	332	0	157	multi-exon	TRUE	canonical	3	881	junction_3	71.3037321759683	NA	NA	NA	FALSE	0	NA	NA	A	non_coding	NA	NA	NA	NA	NA	NA	NA	10	TATGTGACTGGGGTTTGGGG	-2	True	NA	NA	False	NA	NA	NA	231786444	231808921	Fake_Experiment_ID
G1345.1	chr2	+	3346	21	FSM	ENSG00000144535.20	ENST00000325385.12	3366	21	18	2	18	-2	multi-exon	TRUE	canonical	3	33	junction_7	12.5614489610076	NA	NA	NA	FALSE	0	NA	NA	A	non_coding	NA	NA	NA	NA	NA	NA	NA	30	AACACTGAGAGCGCCCCCAT	10	True	NA	NA	False	NA	NA	NA	231961730	232337190	Fake_Experiment_ID
G1346.1	chr2	-	2888	18	FSM	ENSG00000171551.12	ENST00000304546.6	2871	18	-17	0	-17	0	multi-exon	FALSE	canonical	3	124	junction_15	15.3794002339849	NA	NA	NA	FALSE	0	NA	NA	A	non_coding	NA	NA	NA	NA	NA	NA	NA	5	GCCTTGGCCTCTTCACGGGT	-1	True	NA	NA	False	NA	NA	NA	232487851	232479826	Fake_Experiment_ID
G1347.2	chr2	+	959	7	FSM	ENSG00000135930.14	ENST00000258416.8	967	7	7	1	4	-1	multi-exon	FALSE	canonical	3	1016	junction_6	130.464554573263	NA	NA	NA	FALSE	0	NA	NA	A	non_coding	NA	NA	NA	NA	NA	NA	NA	10	AGCTTGTCTCATGCTCTTGC	11	True	NA	NA	False	NA	NA	NA	232550695	232569209	Fake_Experiment_ID
G1348.1	chr2	+	1885	4	FSM	ENSG00000115468.12	ENST00000264059.8	1878	4	-8	1	-8	1	multi-exon	FALSE	canonical	3	53	junction_3	4.32049379893857	NA	NA	NA	FALSE	0	NA	NA	A	non_coding	NA	NA	NA	NA	NA	NA	NA	20	ATCTTACAGCTATTTCTTTT	6	True	NA	NA	False	NA	NA	NA	232633595	232682775	Fake_Experiment_ID
G1349.2	chr2	+	3290	18	FSM	ENSG00000085978.22	ENST00000392017.9	3298	18	5	3	2	0	multi-exon	TRUE	canonical	3	44	junction_8	30.7953396015772	NA	NA	NA	FALSE	0	NA	NA	A	non_coding	NA	NA	NA	NA	NA	NA	NA	20	AAACTCCATGCCTCTTGGTG	12	True	NA	NA	False	NA	NA	NA	233251677	233295666	Fake_Experiment_ID
G135.1	chr1	+	2520	21	FSM	ENSG00000142675.18	ENST00000361530.11	2535	21	10	5	-2	-3	multi-exon	TRUE	canonical	3	74	junction_8	13.6872203167773	NA	NA	NA	FALSE	0	NA	NA	A	non_coding	NA	NA	NA	NA	NA	NA	NA	45	AAGAATGAGTCTACATGTAA	-8	True	NA	NA	False	NA	NA	NA	26177500	26189879	Fake_Experiment_ID
G1350.1	chr2	+	6292	30	FSM	ENSG00000077044.11	ENST00000264057.7	6308	30	14	2	0	0	multi-exon	FALSE	canonical	3	97	junction_28	13.6344321768374	NA	NA	NA	FALSE	0	NA	NA	A	non_coding	NA	NA	NA	NA	NA	NA	NA	20	CATCGCCAGAGTCTTTGTCA	6	True	NA	NA	False	NA	NA	NA	233354507	233472096	Fake_Experiment_ID
G1351.2	chr2	-	3155	9	FSM	ENSG00000123485.12	ENST00000411486.7	3157	9	0	2	0	-2	multi-exon	FALSE	canonical	3	459	junction_5	59.3094374867946	NA	NA	NA	FALSE	0	NA	NA	A	non_coding	NA	NA	NA	NA	NA	NA	NA	15	CATATGAGTTTGGGTTTTTT	-2	True	NA	NA	False	NA	NA	NA	233854535	233836703	Fake_Experiment_ID
G1352.1	chr2	+	5148	6	FSM	ENSG00000130147.16	ENST00000392011.7	5150	6	0	2	0	-2	multi-exon	FALSE	canonical	3	129	junction_5	15.0279739153354	NA	NA	NA	FALSE	0	NA	NA	A	non_coding	NA	NA	NA	NA	NA	NA	NA	40	AATGTACGTATTTATACATA	-7	True	NA	NA	False	NA	NA	NA	234952016	235055712	Fake_Experiment_ID
G1353.1	chr2	-	2129	2	FSM	ENSG00000168505.7	ENST00000306318.5	2140	2	0	11	0	-11	multi-exon	FALSE	canonical	3	52	junction_1	0	NA	NA	NA	FALSE	0	NA	NA	A	non_coding	NA	NA	NA	NA	NA	NA	NA	40	AAAAAGACCAATCCCTGGGC	1	True	NA	NA	False	NA	NA	NA	236168386	236165246	Fake_Experiment_ID
G1354.1	chr2	+	1793	8	FSM	ENSG00000198612.11	ENST00000354371.7	3438	8	20	1625	0	231	multi-exon	FALSE	canonical	3	1084	junction_5	60.5768191671382	NA	NA	NA	FALSE	0	NA	NA	A	non_coding	NA	NA	NA	NA	NA	NA	NA	20	ATTTTAGTGGCTATTTCAGT	-7	True	NA	NA	False	NA	NA	NA	237085908	237098849	Fake_Experiment_ID
G1355.1	chr2	-	1962	6	FSM	ENSG00000124839.13	ENST00000264601.8	1603	6	-361	2	-24	-1	multi-exon	FALSE	canonical	3	432	junction_4	144.059709842829	NA	NA	NA	FALSE	0	NA	NA	A	non_coding	NA	NA	NA	NA	NA	NA	NA	25	AATCTGGCTTTTAGAAGTTT	-2	True	NA	NA	False	NA	NA	NA	237591095	237574327	Fake_Experiment_ID
G1356.1	chr2	+	2293	13	NIC	ENSG00000124831.19	novel	4092	24	NA	NA	-166	-1	combination_of_known_junctions	FALSE	canonical	3	251	junction_1	177.280380565175	NA	NA	NA	FALSE	0	NA	NA	B	non_coding	NA	NA	NA	NA	NA	NA	NA	25	AGCAATGTGGTTCTAATTTT	NA	False	NA	NA	False	NA	NA	NA	237627420	237780314	Fake_Experiment_ID
G1356.2	chr2	+	4306	10	NIC	ENSG00000124831.19	novel	4092	24	NA	NA	-23	-4	combination_of_known_splicesites	FALSE	canonical	3	23	junction_7	294.605197208437	NA	NA	NA	FALSE	0	NA	NA	B	non_coding	NA	NA	NA	NA	NA	NA	NA	15	GCAAGCCTGTGGTTCCACTC	NA	False	NA	NA	False	NA	NA	NA	237627563	237765911	Fake_Experiment_ID
G1356.3	chr2	+	2235	14	NIC	ENSG00000124831.19	novel	4092	24	NA	NA	-15	-1	combination_of_known_splicesites	FALSE	canonical	3	23	junction_7	248.005082024662	NA	NA	NA	FALSE	0	NA	NA	B	non_coding	NA	NA	NA	NA	NA	NA	NA	25	AGCAATGTGGTTCTAATTTT	-34	True	NA	NA	False	NA	NA	NA	237627571	237780314	Fake_Experiment_ID
G1356.5	chr2	+	2055	12	NIC	ENSG00000124831.19	novel	4092	24	NA	NA	0	-1	combination_of_known_junctions	FALSE	canonical	3	251	junction_1	158.005335196041	NA	NA	NA	FALSE	0	NA	NA	B	non_coding	NA	NA	NA	NA	NA	NA	NA	25	AGCAATGTGGTTCTAATTTT	-19	True	NA	NA	False	NA	NA	NA	237627586	237780314	Fake_Experiment_ID
G1356.7	chr2	+	4184	9	NIC	ENSG00000124831.19	novel	4092	24	NA	NA	8	-2	combination_of_known_junctions	FALSE	canonical	3	251	junction_1	235.901330008968	NA	NA	NA	FALSE	0	NA	NA	B	non_coding	NA	NA	NA	NA	NA	NA	NA	15	AAGCCTGTGGTTCCACTCTT	-11	True	NA	NA	False	NA	NA	NA	237627594	237765913	Fake_Experiment_ID
G1357.1	chr2	+	1130	10	FSM	ENSG00000184182.19	ENST00000272930.9	2137	10	-3	1010	-3	2	multi-exon	FALSE	canonical	3	371	junction_5	25.3659633912342	NA	NA	NA	FALSE	0	NA	NA	A	non_coding	NA	NA	NA	NA	NA	NA	NA	35	ATTGGATGCAAAATCTCTTA	-23	True	NA	NA	False	NA	NA	NA	237967010	238041772	Fake_Experiment_ID
G1358.2	chr2	+	2428	12	FSM	ENSG00000132330.18	ENST00000254663.12	2450	12	21	1	2	0	multi-exon	FALSE	canonical	3	231	junction_11	67.5243451658929	NA	NA	NA	FALSE	0	NA	NA	A	non_coding	NA	NA	NA	NA	NA	NA	NA	10	ACTTGGGGATCCTGTGGTTT	-2	True	NA	NA	False	NA	NA	NA	238061021	238099412	Fake_Experiment_ID
G1359.1	chr2	-	1416	12	FSM	ENSG00000132323.9	ENST00000254654.8	1455	12	38	1	-19	0	multi-exon	FALSE	canonical	3	152	junction_6	19.54186013461	NA	NA	NA	FALSE	0	NA	NA	A	non_coding	NA	NA	NA	NA	NA	NA	NA	25	AGTCTTTTGAGTTATTATAC	0	True	NA	NA	False	NA	NA	NA	238203657	238170402	Fake_Experiment_ID
G136.1	chr1	+	3927	14	FSM	ENSG00000130695.16	ENST00000451429.8	3934	14	7	0	5	0	multi-exon	FALSE	canonical	3	204	junction_13	22.7541530119216	NA	NA	NA	FALSE	0	NA	NA	A	non_coding	NA	NA	NA	NA	NA	NA	NA	15	TCCTCAGTTTTCCATACCCT	-3	True	NA	NA	False	NA	NA	NA	26234206	26278808	Fake_Experiment_ID
G1360.1	chr2	-	1969	4	FSM	ENSG00000144485.11	ENST00000272937.10	1368	4	-603	2	21	1	multi-exon	FALSE	canonical	3	211	junction_1	87.9242097869902	NA	NA	NA	FALSE	0	NA	NA	A	non_coding	NA	NA	NA	NA	NA	NA	NA	25	AAGTATTGTTGAGTGATGTG	28	False	NA	NA	False	NA	NA	NA	238240641	238238268	Fake_Experiment_ID
G1361.1	chr2	+	1325	2	FSM	ENSG00000233608.4	ENST00000612363.2	1342	2	-91	108	-38	-108	multi-exon	FALSE	canonical	3	31	junction_1	0	NA	NA	NA	FALSE	0	NA	NA	A	non_coding	NA	NA	NA	NA	NA	NA	NA	10	ATATGTTGCTTGTTTGTTTT	NA	False	NA	NA	False	NA	NA	NA	238847993	238910426	Fake_Experiment_ID
G1362.1	chr2	-	8713	27	NNC	ENSG00000068024.17	novel	8461	27	NA	NA	33	-1	at_least_one_novel_splicesite	FALSE	canonical	3	26	junction_26	11.4835230558896	NA	NA	NA	FALSE	0	NA	NA	A	non_coding	NA	NA	NA	NA	NA	NA	NA	5	AGCTCTGGTTTCTGCCCGTG	664	False	NA	NA	False	NA	NA	NA	239400987	239048168	Fake_Experiment_ID
G1363.1	chr2	-	4844	10	FSM	ENSG00000130414.13	ENST00000252711.7	4855	10	10	1	6	0	multi-exon	FALSE	canonical	3	802	junction_2	81.5358741011102	NA	NA	NA	FALSE	0	NA	NA	A	non_coding	NA	NA	NA	NA	NA	NA	NA	30	ACTATACCTGGTGATTATAT	5	True	NA	NA	False	NA	NA	NA	240025332	239957372	Fake_Experiment_ID
G1364.1	chr2	+	4010	9	FSM	ENSG00000063660.9	ENST00000264039.7	3719	9	-292	1	-292	-1	multi-exon	FALSE	canonical	3	167	junction_8	21.383039423805	NA	NA	NA	FALSE	0	NA	NA	A	non_coding	NA	NA	NA	NA	NA	NA	NA	20	ACAGCAGGGCGAGGCCTCGG	21	True	NA	NA	False	NA	NA	NA	240435370	240468075	Fake_Experiment_ID
G1365.1	chr2	-	1585	4	FSM	ENSG00000122085.17	ENST00000391980.7	1587	4	0	2	0	-2	multi-exon	FALSE	canonical	3	102	junction_2	4.98887651569859	NA	NA	NA	FALSE	0	NA	NA	A	non_coding	NA	NA	NA	NA	NA	NA	NA	30	AATGTGAGGTTTTAGTACAT	13	True	NA	NA	False	NA	NA	NA	241102287	241095572	Fake_Experiment_ID
G1366.1	chr2	-	4528	18	FSM	ENSG00000115687.14	ENST00000234040.9	4540	18	11	1	2	0	multi-exon	FALSE	canonical	3	117	junction_13	37.5914110782132	NA	NA	NA	FALSE	0	NA	NA	A	non_coding	NA	NA	NA	NA	NA	NA	NA	15	ATCCTGACTTGGATGTTGTG	9	True	NA	NA	False	NA	NA	NA	241149461	241106099	Fake_Experiment_ID
G1367.2	chr2	+	1305	10	FSM	ENSG00000115685.15	ENST00000234038.11	1941	10	8	628	-5	0	multi-exon	FALSE	canonical	3	260	junction_8	118.938826480021	NA	NA	NA	FALSE	0	NA	NA	A	non_coding	NA	NA	NA	NA	NA	NA	NA	15	CTCCTGGGTGATTGTTGACA	-5	True	NA	NA	False	NA	NA	NA	241150474	241183024	Fake_Experiment_ID
G1368.1	chr2	-	6368	28	FSM	ENSG00000115677.18	ENST00000310931.10	6322	28	-41	-5	-11	5	multi-exon	FALSE	canonical	3	535	junction_27	203.802440717106	NA	NA	NA	FALSE	0	NA	NA	A	non_coding	NA	NA	NA	NA	NA	NA	NA	15	CATGCTGGGACTCATTTTGT	3	True	NA	NA	False	NA	NA	NA	241315713	241227285	Fake_Experiment_ID
G1369.1	chr2	+	2057	13	NIC	ENSG00000168385.18	novel	3701	13	NA	NA	7	-74	combination_of_known_junctions	FALSE	canonical	3	79	junction_12	1486.84806441905	NA	NA	NA	FALSE	0	NA	NA	A	non_coding	NA	NA	NA	NA	NA	NA	NA	40	TAATGAGATATATCTTTATA	12	True	NA	NA	False	NA	NA	NA	241315295	241352552	Fake_Experiment_ID
G137.1	chr1	-	1559	14	FSM	ENSG00000158062.20	ENST00000357089.8	1555	14	-4	0	0	0	multi-exon	TRUE	canonical	3	24	junction_11	26.2477950609595	NA	NA	NA	FALSE	0	NA	NA	A	non_coding	NA	NA	NA	NA	NA	NA	NA	15	AACCCGCTGCTCCGCCAGGC	0	True	NA	NA	False	NA	NA	NA	26306636	26282283	Fake_Experiment_ID
G1370.1	chr2	-	4561	11	FSM	ENSG00000115694.15	ENST00000401869.5	2251	11	33	-2343	3	-6	multi-exon	FALSE	canonical	3	797	junction_4	70.0339917468653	NA	NA	NA	FALSE	0	NA	NA	A	non_coding	NA	NA	NA	NA	NA	NA	NA	45	AACCAACCATCCACAAACCC	11	True	NA	NA	False	NA	NA	NA	241508329	241492675	Fake_Experiment_ID
G1371.1	chr2	+	2615	5	FSM	ENSG00000176720.6	ENST00000318407.5	2626	5	5	6	5	-6	multi-exon	TRUE	canonical	3	120	junction_1	35.5351938224628	NA	NA	NA	FALSE	0	NA	NA	A	non_coding	NA	NA	NA	NA	NA	NA	NA	35	ATTTTAGACAGAATGTCACT	6	True	NA	NA	False	NA	NA	NA	241558749	241574125	Fake_Experiment_ID
G1372.1	chr2	-	2442	6	FSM	ENSG00000176946.12	ENST00000407315.6	2076	6	-389	23	-389	0	multi-exon	FALSE	canonical	3	390	junction_5	40.1666528354056	NA	NA	NA	FALSE	0	NA	NA	A	non_coding	NA	NA	NA	NA	NA	NA	NA	30	ATGGCTGAGGATTTTGAATA	9	True	NA	NA	False	NA	NA	NA	241637547	241584427	Fake_Experiment_ID
G1373.1	chr2	+	2353	12	ISM	ENSG00000168397.17	ENST00000402096.5	1685	13	81	0	0	0	intron_retention	FALSE	canonical	3	560	junction_10	70.2764317499411	NA	NA	NA	FALSE	0	NA	NA	A	non_coding	NA	NA	NA	NA	NA	NA	NA	40	AGACACAGACATGAATTTCT	1	True	NA	NA	False	NA	NA	NA	241637692	241672628	Fake_Experiment_ID
G1374.1	chr2	-	1036	5	FSM	ENSG00000168393.13	ENST00000305784.7	1051	5	11	4	11	-4	multi-exon	FALSE	canonical	3	694	junction_2	175.012142435889	NA	NA	NA	FALSE	0	NA	NA	A	non_coding	NA	NA	NA	NA	NA	NA	NA	30	AAAATTGTTTGTGGAACGCT	0	True	NA	NA	False	NA	NA	NA	241686804	241675750	Fake_Experiment_ID
G1375.1	chr2	+	2996	9	NIC	ENSG00000180902.18	novel	2566	10	NA	NA	5	0	intron_retention	FALSE	canonical	3	28	junction_3	7.17635004720366	NA	NA	NA	FALSE	0	NA	NA	A	non_coding	NA	NA	NA	NA	NA	NA	NA	10	AACCTTCTCTTTGCTTCTGT	1	True	NA	NA	False	NA	NA	NA	241734634	241768809	Fake_Experiment_ID
G1376.1	chr3	+	2068	8	FSM	ENSG00000072756.17	ENST00000251607.11	2252	8	11	173	-1	-51	multi-exon	FALSE	canonical	3	162	junction_5	25.5214995401036	NA	NA	NA	FALSE	0	NA	NA	A	non_coding	NA	NA	NA	NA	NA	NA	NA	30	TAAATATGTTTATGTGGTAT	-2	True	NA	NA	False	NA	NA	NA	3126950	3148850	Fake_Experiment_ID
G1377.2	chr3	-	3294	11	FSM	ENSG00000113851.15	ENST00000231948.9	2187	11	-10	-1097	0	78	multi-exon	FALSE	canonical	3	217	junction_4	51.5499757516917	NA	NA	NA	FALSE	0	NA	NA	A	non_coding	NA	NA	NA	NA	NA	NA	NA	35	AGGCATATTACCATTGTATA	-6	True	NA	NA	False	NA	NA	NA	3179701	3148913	Fake_Experiment_ID
G1378.1	chr3	+	4285	2	FSM	ENSG00000175928.6	ENST00000319331.4	5960	2	-117	1792	-117	-1792	multi-exon	FALSE	canonical	3	695	junction_1	0	NA	NA	NA	FALSE	0	NA	NA	A	non_coding	NA	NA	NA	NA	NA	NA	NA	20	ATTTTCTTTTGTAGTATCCA	NA	False	NA	NA	False	NA	NA	NA	3799313	3848042	Fake_Experiment_ID
G1379.1	chr3	+	1691	2	FSM	ENSG00000170364.12	ENST00000430981.1	1671	2	-29	9	0	-9	multi-exon	FALSE	canonical	3	40	junction_1	0	NA	NA	NA	FALSE	0	NA	NA	A	non_coding	NA	NA	NA	NA	NA	NA	NA	5	TCTGTCTGACTCCTGCGTCC	-6	True	NA	NA	False	NA	NA	NA	4303331	4314393	Fake_Experiment_ID
G138.1	chr1	+	1476	4	FSM	ENSG00000131914.11	ENST00000326279.11	3975	4	-35	2534	-35	-2525	multi-exon	TRUE	canonical	3	1453	junction_3	81.2567945876938	NA	NA	NA	FALSE	0	NA	NA	A	non_coding	NA	NA	NA	NA	NA	NA	NA	25	ATTTTTGTATATTTTAATCT	3	False	NA	NA	False	NA	NA	NA	26410781	26427194	Fake_Experiment_ID
G1380.1	chr3	-	2132	9	FSM	ENSG00000144455.14	ENST00000272902.10	2147	9	14	1	6	-1	multi-exon	FALSE	canonical	3	92	junction_4	12.6682427747498	NA	NA	NA	FALSE	0	NA	NA	A	non_coding	NA	NA	NA	NA	NA	NA	NA	15	GCTTCACCGTCATCAGCTTC	4	True	NA	NA	False	NA	NA	NA	4467255	4361146	Fake_Experiment_ID
G1382.2	chr3	+	2431	12	FSM	ENSG00000134109.11	ENST00000256497.9	6113	12	-152	3834	-91	-3834	multi-exon	FALSE	canonical	3	44	junction_8	7.72245839330738	NA	NA	NA	FALSE	0	NA	NA	A	non_coding	NA	NA	NA	NA	NA	NA	NA	45	AATTTGAAGTGAGAAGATAC	-2	True	NA	NA	False	NA	NA	NA	5187554	5216124	Fake_Experiment_ID
G1383.1	chr3	+	2204	6	FSM	ENSG00000071282.12	ENST00000157600.8	8284	6	18	6062	16	481	multi-exon	FALSE	canonical	3	42	junction_5	5.42586398650021	NA	NA	NA	FALSE	0	NA	NA	A	non_coding	NA	NA	NA	NA	NA	NA	NA	30	TTAACAATGCCACTTTTATG	17	False	NA	NA	False	NA	NA	NA	8501840	8568606	Fake_Experiment_ID
G1384.1	chr3	-	5859	13	FSM	ENSG00000070950.10	ENST00000264926.7	5857	13	2	-4	0	4	multi-exon	FALSE	canonical	3	97	junction_4	20.7971352193838	NA	NA	NA	FALSE	0	NA	NA	A	non_coding	NA	NA	NA	NA	NA	NA	NA	20	ATGCTAGTAAGTGCCTGTGT	-13	True	NA	NA	False	NA	NA	NA	8963470	8877070	Fake_Experiment_ID
G1385.1	chr3	+	2787	10	FSM	ENSG00000134077.16	ENST00000452837.7	3754	10	-12	979	-9	942	multi-exon	FALSE	canonical	3	170	junction_1	75.219678276366	NA	NA	NA	FALSE	0	NA	NA	A	non_coding	NA	NA	NA	NA	NA	NA	NA	25	AATTTGGGAGTTATGTGAGT	-24	True	NA	NA	False	NA	NA	NA	9363041	9385812	Fake_Experiment_ID
G1386.1	chr3	+	2496	19	FSM	ENSG00000163719.20	ENST00000296003.9	2452	19	-45	1	10	0	multi-exon	TRUE	canonical	3	214	junction_17	111.480940074974	NA	NA	NA	FALSE	0	NA	NA	C	non_coding	NA	NA	NA	NA	NA	NA	NA	15	ACTCTTGTGTCATCATTTGG	-29	True	NA	NA	False	NA	NA	NA	9649459	9702392	Fake_Experiment_ID
G1386.3	chr3	+	2221	17	NIC	ENSG00000163719.20	novel	2368	18	NA	NA	-8	-2	combination_of_known_splicesites	FALSE	canonical	3	100	junction_8	140.595997009161	NA	NA	NA	FALSE	0	NA	NA	C	non_coding	NA	NA	NA	NA	NA	NA	NA	25	AATAGCCACTCTTGTGTCAT	8	True	NA	NA	False	NA	NA	NA	9649496	9702385	Fake_Experiment_ID
G1387.2	chr3	+	4810	13	NIC	ENSG00000156983.17	novel	4743	14	NA	NA	12	-4	intron_retention	FALSE	canonical	3	21	junction_6	23.1557228347551	NA	NA	NA	FALSE	0	NA	NA	A	non_coding	NA	NA	NA	NA	NA	NA	NA	15	AGAATTCTTTGTTCTTGCCC	5	True	NA	NA	False	NA	NA	NA	9731765	9748011	Fake_Experiment_ID
G1388.1	chr3	+	1640	7	FSM	ENSG00000114026.22	ENST00000302003.11	1655	7	11	4	3	-4	multi-exon	FALSE	canonical	3	23	junction_6	57.3817624918115	NA	NA	NA	FALSE	0	NA	NA	A	non_coding	NA	NA	NA	NA	NA	NA	NA	35	AAAATGCAGTGAGGAGTGGT	-20	True	NA	NA	False	NA	NA	NA	9749954	9757403	Fake_Experiment_ID
G1389.1	chr3	-	1451	12	FSM	ENSG00000134072.11	ENST00000256460.8	1453	12	-5	7	-5	0	multi-exon	FALSE	canonical	3	24	junction_10	4.66745369199761	NA	NA	NA	FALSE	0	NA	NA	A	non_coding	NA	NA	NA	NA	NA	NA	NA	30	AAAACCATCCTTAGCGCTGT	-6	True	NA	NA	False	NA	NA	NA	9769952	9757353	Fake_Experiment_ID
G139.3	chr1	+	3172	8	FSM	ENSG00000117682.17	ENST00000525682.6	1235	8	-16	-1921	0	0	multi-exon	FALSE	canonical	3	32	junction_5	62.8782432116846	NA	NA	NA	FALSE	0	NA	NA	C	non_coding	NA	NA	NA	NA	NA	NA	NA	30	TTAGATGTAAAACTTGTTTG	-5	True	NA	NA	False	NA	NA	NA	26432322	26471294	Fake_Experiment_ID
G139.4	chr1	+	1243	9	FSM	ENSG00000117682.17	ENST00000360009.6	3245	9	-21	2023	5	45	multi-exon	FALSE	canonical	3	45	junction_8	54.8963511993284	NA	NA	NA	FALSE	0	NA	NA	C	non_coding	NA	NA	NA	NA	NA	NA	NA	20	TTTGCTGGCCATAGATACCT	6	True	NA	NA	False	NA	NA	NA	26432333	26469271	Fake_Experiment_ID
G1390.1	chr3	-	2216	9	FSM	ENSG00000171148.14	ENST00000301964.7	1974	9	-249	7	14	-7	multi-exon	FALSE	canonical	3	328	junction_3	26.7041078300699	NA	NA	NA	FALSE	0	NA	NA	A	non_coding	NA	NA	NA	NA	NA	NA	NA	45	AAAAAAAGCATCCAGTCTTT	9	True	NA	NA	False	NA	NA	NA	9792722	9779973	Fake_Experiment_ID
G1391.2	chr3	+	3604	5	FSM	ENSG00000241553.13	ENST00000467289.5	729	5	8	-2883	7	-4	multi-exon	FALSE	canonical	3	544	junction_1	125.637126280411	NA	NA	NA	FALSE	0	NA	NA	A	non_coding	NA	NA	NA	NA	NA	NA	NA	15	ATGAGGTCTATGCTGTGTGT	12	True	NA	NA	False	NA	NA	NA	9793102	9807097	Fake_Experiment_ID
G1392.1	chr3	-	1306	9	NIC	ENSG00000156990.14	novel	1225	9	NA	NA	-3	45	combination_of_known_junctions	FALSE	canonical	3	46	junction_1	233.855591124095	NA	NA	NA	FALSE	0	NA	NA	A	non_coding	NA	NA	NA	NA	NA	NA	NA	15	GATCTTGCTTACTGCTGAGT	0	True	NA	NA	False	NA	NA	NA	9844005	9837803	Fake_Experiment_ID
G1393.1	chr3	+	1627	2	FSM	ENSG00000171135.15	ENST00000647897.1	1637	2	6	4	6	-4	multi-exon	FALSE	canonical	3	421	junction_1	0	NA	NA	NA	FALSE	0	NA	NA	A	non_coding	NA	NA	NA	NA	NA	NA	NA	35	AAAATTCTGGCAGTATTTAT	7	True	NA	NA	False	NA	NA	NA	9890615	9894345	Fake_Experiment_ID
G1394.1	chr3	+	2334	18	FSM	ENSG00000163702.20	ENST00000383812.9	2388	18	51	3	0	1	multi-exon	FALSE	canonical	3	25	junction_3	10.7655094524888	NA	NA	NA	FALSE	0	NA	NA	A	non_coding	NA	NA	NA	NA	NA	NA	NA	15	CCATGTGGCCCACACGCGTC	-3	True	NA	NA	False	NA	NA	NA	9917124	9933618	Fake_Experiment_ID
G1395.5	chr3	+	2020	12	FSM	ENSG00000163703.20	ENST00000326434.9	1994	12	-30	4	1	2	multi-exon	FALSE	canonical	3	30	junction_10	55.2265057934029	NA	NA	NA	FALSE	0	NA	NA	A	non_coding	NA	NA	NA	NA	NA	NA	NA	40	AAAAGGCATCAGTCTTACTA	-16	True	NA	NA	False	NA	NA	NA	9933825	9945028	Fake_Experiment_ID
G1396.1	chr3	-	3739	4	FSM	ENSG00000163704.12	ENST00000412055.6	3775	4	36	0	2	0	multi-exon	FALSE	canonical	3	48	junction_3	1.69967317119759	NA	NA	NA	FALSE	0	NA	NA	A	non_coding	NA	NA	NA	NA	NA	NA	NA	10	CTCATGCTTCCCTCTGGCCA	17	True	NA	NA	False	NA	NA	NA	9952372	9945541	Fake_Experiment_ID
G1397.6	chr3	-	1022	7	FSM	ENSG00000125037.12	ENST00000487465.5	1909	7	9	878	9	207	multi-exon	FALSE	canonical	3	381	junction_6	25.9706030392485	NA	NA	NA	FALSE	0	NA	NA	A	non_coding	NA	NA	NA	NA	NA	NA	NA	25	ACTGGTTTTTAAATGCTCAC	-2	True	NA	NA	False	NA	NA	NA	9986829	9969521	Fake_Experiment_ID
G1398.2	chr3	+	4550	43	FSM	ENSG00000144554.13	ENST00000287647.7	5219	43	20	649	-3	2	multi-exon	TRUE	canonical	3	82	junction_1	17.5999413779688	NA	NA	NA	FALSE	0	NA	NA	A	non_coding	NA	NA	NA	NA	NA	NA	NA	20	ACTCCTGAGTATCTCGAGTT	-15	True	NA	NA	False	NA	NA	NA	10026433	10099011	Fake_Experiment_ID
G1399.1	chr3	+	1609	3	FSM	ENSG00000134086.8	ENST00000256474.3	4414	3	2	2803	2	719	multi-exon	FALSE	canonical	3	61	junction_1	13	NA	NA	NA	FALSE	0	NA	NA	A	non_coding	NA	NA	NA	NA	NA	NA	NA	5	ATTTGGGTTTTTTTGTTGTT	-22	True	NA	NA	False	NA	NA	NA	10141779	10150864	Fake_Experiment_ID
G14.1	chr1	+	3225	20	FSM	ENSG00000197530.13	ENST00000355826.10	3206	20	-21	2	-17	0	multi-exon	TRUE	canonical	3	39	junction_1	113.76673418049	NA	NA	NA	FALSE	0	NA	NA	A	non_coding	NA	NA	NA	NA	NA	NA	NA	5	GACGTTGCCTCTGCTGTCTG	-34	True	NA	NA	False	NA	NA	NA	1615478	1630603	Fake_Experiment_ID
G1400.1	chr3	+	2992	7	ISM	ENSG00000157014.11	ENST00000448281.7	4937	8	39	2063	39	-10	5prime_fragment	FALSE	canonical	3	36	junction_3	5.04700130990891	NA	NA	NA	FALSE	0	NA	NA	A	non_coding	NA	NA	NA	NA	NA	NA	NA	20	TTAAGCCTGATTTGTTTTGA	8	True	NA	NA	False	NA	NA	NA	10248497	10279155	Fake_Experiment_ID
G1401.4	chr3	-	1389	10	FSM	ENSG00000157020.18	ENST00000337354.8	1363	10	-28	2	2	0	multi-exon	FALSE	canonical	3	42	junction_9	431.984567625589	NA	NA	NA	FALSE	0	NA	NA	A	non_coding	NA	NA	NA	NA	NA	NA	NA	15	AATTCCTGCTGCGTTATCCT	-22	True	NA	NA	False	NA	NA	NA	10321110	10300932	Fake_Experiment_ID
G1402.1	chr3	+	2394	19	FSM	ENSG00000197548.12	ENST00000354449.7	4959	19	-18	2583	-5	-1	multi-exon	FALSE	canonical	3	76	junction_8	10.2458964986832	NA	NA	NA	FALSE	0	NA	NA	A	non_coding	NA	NA	NA	NA	NA	NA	NA	15	ACTTGGTCCTCCATGCAGTT	-2	True	NA	NA	False	NA	NA	NA	11272397	11555082	Fake_Experiment_ID
G1403.1	chr3	-	3773	5	FSM	ENSG00000144560.15	ENST00000430365.7	3775	5	1	1	1	0	multi-exon	FALSE	canonical	3	68	junction_4	20.6926919466753	NA	NA	NA	FALSE	0	NA	NA	A	non_coding	NA	NA	NA	NA	NA	NA	NA	25	ACATAGTGTACGTGTGCAGT	0	True	NA	NA	False	NA	NA	NA	11643914	11556069	Fake_Experiment_ID
G1404.1	chr3	-	1320	8	FSM	ENSG00000144559.10	ENST00000455809.5	1213	8	-111	4	-2	0	multi-exon	FALSE	canonical	3	171	junction_5	20.6733585830179	NA	NA	NA	FALSE	0	NA	NA	A	non_coding	NA	NA	NA	NA	NA	NA	NA	25	AGAACAGTGTTTGTTACTTT	-29	True	NA	NA	False	NA	NA	NA	11846883	11790445	Fake_Experiment_ID
G1405.1	chr3	-	5618	5	FSM	ENSG00000157150.5	ENST00000287814.5	1194	5	-3	-4421	-3	4421	multi-exon	FALSE	canonical	3	106	junction_3	7.82623792124926	NA	NA	NA	FALSE	0	NA	NA	A	non_coding	NA	NA	NA	NA	NA	NA	NA	10	GCTTTGTCTGGAATGCTGCT	16	True	NA	NA	False	NA	NA	NA	12158915	12148646	Fake_Experiment_ID
G1406.1	chr3	+	1959	11	FSM	ENSG00000154743.19	ENST00000415684.6	2358	11	52	347	-4	5	multi-exon	FALSE	canonical	3	26	junction_5	27.7994604264184	NA	NA	NA	FALSE	0	NA	NA	C	non_coding	NA	NA	NA	NA	NA	NA	NA	50	AGAAAGTCATGAAGACTTAA	-7	True	NA	NA	False	NA	NA	NA	12484486	12533312	Fake_Experiment_ID
G1406.2	chr3	+	2027	12	FSM	ENSG00000154743.19	ENST00000679699.1	2444	12	76	341	0	5	multi-exon	FALSE	canonical	3	52	junction_6	20.5128462068074	NA	NA	NA	FALSE	0	NA	NA	C	non_coding	NA	NA	NA	NA	NA	NA	NA	50	AGAAAGTCATGAAGACTTAA	3	True	NA	NA	False	NA	NA	NA	12484496	12533312	Fake_Experiment_ID
G1407.8	chr3	+	2930	7	FSM	ENSG00000075975.17	ENST00000677237.1	2510	7	32	-452	-1	-6	multi-exon	FALSE	canonical	2	151	junction_2	22.4028767993954	NA	NA	NA	FALSE	0	NA	NA	A	non_coding	NA	NA	NA	NA	NA	NA	NA	30	AGAAAACCTGTATTCCTGGC	-16	True	NA	NA	False	NA	NA	NA	12557088	12583707	Fake_Experiment_ID
G1408.1	chr3	-	3177	17	FSM	ENSG00000132155.13	ENST00000251849.9	3191	17	6	8	6	-8	multi-exon	FALSE	canonical	3	316	junction_8	30.6102005057138	NA	NA	NA	FALSE	0	NA	NA	C	non_coding	NA	NA	NA	NA	NA	NA	NA	15	AGGTGTAATGGCTGGCTGTT	11	True	NA	NA	False	NA	NA	NA	12664111	12583608	Fake_Experiment_ID
G1408.2	chr3	-	3083	16	NIC	ENSG00000132155.13	novel	3191	17	NA	NA	1	-8	combination_of_known_junctions	FALSE	canonical	3	46	junction_11	86.2494057950546	NA	NA	NA	FALSE	0	NA	NA	C	non_coding	NA	NA	NA	NA	NA	NA	NA	15	AGGTGTAATGGCTGGCTGTT	6	True	NA	NA	False	NA	NA	NA	12664116	12583608	Fake_Experiment_ID
G1409.1	chr3	-	4327	4	FSM	ENSG00000272263.1_ENSG00000144713.13	ENST00000429711.7	2094	4	25	-2258	3	-8	multi-exon	FALSE	canonical	3	14194	junction_3	1178.33847240746	NA	NA	NA	FALSE	0	NA	NA	A	non_coding	NA	NA	NA	NA	NA	NA	NA	35	ACAGAAGATTTCATTTTTGA	17	True	NA	NA	False	NA	NA	NA	12841540	12832226	Fake_Experiment_ID
G141.1	chr1	+	8239	20	NIC	ENSG00000117713.20	novel	8595	20	NA	NA	-40	-2	intron_retention	FALSE	canonical	3	56	junction_1	30.3947254499865	NA	NA	NA	FALSE	0	NA	NA	A	non_coding	NA	NA	NA	NA	NA	NA	NA	25	GTAAGACTTTTGTGAAGCTT	-10	True	NA	NA	False	NA	NA	NA	26696363	26782100	Fake_Experiment_ID
G1410.1	chr3	+	2812	10	FSM	ENSG00000163517.15	ENST00000295757.8	2819	10	6	1	6	-1	multi-exon	FALSE	canonical	3	26	junction_5	12.9710027977889	NA	NA	NA	FALSE	0	NA	NA	A	non_coding	NA	NA	NA	NA	NA	NA	NA	15	ATCTTCTGAGTCCTGTGGAG	9	True	NA	NA	False	NA	NA	NA	13480311	13506415	Fake_Experiment_ID
G1411.1	chr3	+	2629	14	ISM	ENSG00000163520.14	ENST00000295760.11	4127	17	60329	14	-4388	1	3prime_fragment	FALSE	canonical	3	87	junction_1	20.0708803166775	NA	NA	NA	FALSE	0	NA	NA	A	non_coding	NA	NA	NA	NA	NA	NA	NA	5	TCTTGGTCCCTTTACTTTTG	1205	False	NA	NA	False	NA	NA	NA	13609509	13638408	Fake_Experiment_ID
G1412.2	chr3	-	1486	4	FSM	ENSG00000163528.13	ENST00000295767.9	1603	4	114	3	-7	-3	multi-exon	FALSE	canonical	3	29	junction_3	163.965443513768	NA	NA	NA	FALSE	0	NA	NA	A	non_coding	NA	NA	NA	NA	NA	NA	NA	15	TGATTTTGAATGTGTCCTTT	-10	True	NA	NA	False	NA	NA	NA	14124756	14112079	Fake_Experiment_ID
G1413.1	chr3	+	3854	12	FSM	ENSG00000170876.8	ENST00000306077.5	3230	12	-626	2	-589	-2	multi-exon	FALSE	canonical	3	200	junction_9	21.4918781507406	NA	NA	NA	FALSE	0	NA	NA	A	non_coding	NA	NA	NA	NA	NA	NA	NA	10	TCTTCTGGTGTGGGACTTTA	NA	False	NA	NA	False	NA	NA	NA	14124425	14143678	Fake_Experiment_ID
G1414.2	chr3	-	3684	16	FSM	ENSG00000154767.15	ENST00000285021.12	3650	16	-37	3	-17	-3	multi-exon	FALSE	canonical	3	251	junction_8	26.3602394189093	NA	NA	NA	FALSE	0	NA	NA	A	non_coding	NA	NA	NA	NA	NA	NA	NA	30	AAAGATTTGGCTCTATATTT	1	True	NA	NA	False	NA	NA	NA	14178638	14145149	Fake_Experiment_ID
G1415.1	chr3	+	596	4	FSM	ENSG00000170860.4	ENST00000306024.4	3359	4	-16	2779	-16	-2779	multi-exon	FALSE	canonical	3	3315	junction_1	434.707564538123	NA	NA	NA	FALSE	0	NA	NA	A	non_coding	NA	NA	NA	NA	NA	NA	NA	25	AGAACTCTTTCAGGACTTCT	19	False	NA	NA	False	NA	NA	NA	14178800	14198343	Fake_Experiment_ID
G1416.1	chr3	+	4113	11	FSM	ENSG00000154781.16	ENST00000383794.7	2940	11	0	-1173	0	1169	multi-exon	TRUE	canonical	3	120	junction_7	27.8827903912073	NA	NA	NA	FALSE	0	NA	NA	A	non_coding	NA	NA	NA	NA	NA	NA	NA	25	TATAATTTAGTTCAGTGTTT	-2	True	NA	NA	False	NA	NA	NA	14651761	14673828	Fake_Experiment_ID
G1417.1	chr3	+	2483	14	FSM	ENSG00000177463.15	ENST00000425241.5	2494	14	-1	12	-1	0	multi-exon	FALSE	canonical	3	24	junction_2	7.89202278688037	NA	NA	NA	FALSE	0	NA	NA	A	non_coding	NA	NA	NA	NA	NA	NA	NA	40	AACCTGAGAGAATAGTATGT	-5	True	NA	NA	False	NA	NA	NA	14947582	15043337	Fake_Experiment_ID
G1418.1	chr3	-	10656	4	FSM	ENSG00000131368.8	ENST00000253686.7	4572	4	14	-6098	-1	46	multi-exon	FALSE	canonical	3	653	junction_2	26.4491125665032	NA	NA	NA	FALSE	0	NA	NA	A	non_coding	NA	NA	NA	NA	NA	NA	NA	55	ATAAAACAGCAAGTATAGAT	-20	True	NA	NA	False	NA	NA	NA	15065301	15042413	Fake_Experiment_ID
G1419.1	chr3	-	6524	13	FSM	ENSG00000131381.12	ENST00000476527.6	3005	13	20	-3539	0	7	multi-exon	FALSE	canonical	3	58	junction_10	11.2125921277028	NA	NA	NA	FALSE	0	NA	NA	A	non_coding	NA	NA	NA	NA	NA	NA	NA	5	GTGTGTGTGTCTGTGTGCAC	-1	True	NA	NA	False	NA	NA	NA	15099143	15070065	Fake_Experiment_ID
G142.1	chr1	+	4796	3	ISM	ENSG00000060642.11	ENST00000455364.2	2117	4	898	-37	2	-8	3prime_fragment	FALSE	canonical	3	103	junction_2	5.5	NA	NA	NA	FALSE	0	NA	NA	A	non_coding	NA	NA	NA	NA	NA	NA	NA	30	AAATGCGACATTGTTTCTGA	-26	True	NA	NA	False	NA	NA	NA	26787951	26798294	Fake_Experiment_ID
G1420.1	chr3	+	3001	21	FSM	ENSG00000131375.10	ENST00000253693.7	4348	21	-16	1363	9	251	multi-exon	TRUE	canonical	3	47	junction_15	28.5770449836928	NA	NA	NA	FALSE	0	NA	NA	A	non_coding	NA	NA	NA	NA	NA	NA	NA	20	ACTGTGAGATGCCTTTGCTA	1	True	NA	NA	False	NA	NA	NA	15206229	15251553	Fake_Experiment_ID
G1421.1	chr3	-	2252	6	FSM	ENSG00000206562.12	ENST00000383790.8	2618	6	18	348	6	-348	multi-exon	FALSE	canonical	3	84	junction_2	63.3264557669226	NA	NA	NA	FALSE	0	NA	NA	C	non_coding	NA	NA	NA	NA	NA	NA	NA	45	AAAAGTAGTCAAAGTTTTAT	-9	True	NA	NA	False	NA	NA	NA	15427526	15410107	Fake_Experiment_ID
G1421.2	chr3	-	1140	6	NIC	ENSG00000206562.12	novel	615	4	NA	NA	6	-3	combination_of_known_junctions	FALSE	canonical	3	101	junction_1	53.0750412152454	NA	NA	NA	FALSE	0	NA	NA	C	non_coding	NA	NA	NA	NA	NA	NA	NA	30	ATAATGCCTTGAGATTACTT	-9	True	NA	NA	False	NA	NA	NA	15427526	15413671	Fake_Experiment_ID
G1422.1	chr3	+	4464	6	FSM	ENSG00000144597.14	ENST00000396842.7	4447	6	-20	3	-20	-3	multi-exon	FALSE	canonical	3	67	junction_4	4.53431361950185	NA	NA	NA	FALSE	0	NA	NA	A	non_coding	NA	NA	NA	NA	NA	NA	NA	10	ACATTTCTTGTCTTGGTGGG	-15	True	NA	NA	False	NA	NA	NA	15427577	15442610	Fake_Experiment_ID
G1423.2	chr3	+	2052	4	FSM	ENSG00000169814.16	ENST00000672065.1	2069	4	15	2	1	-2	multi-exon	FALSE	canonical	1	65	junction_2	21.4165045389453	NA	NA	NA	FALSE	0	NA	NA	A	non_coding	NA	NA	NA	NA	NA	NA	NA	25	ACAAAGCAGTGGCTTGGGGT	-15	True	NA	NA	False	NA	NA	NA	15601759	15645817	Fake_Experiment_ID
G1424.1	chr3	-	6598	28	FSM	ENSG00000206560.12	ENST00000399451.6	6564	28	-40	6	-40	-3	multi-exon	FALSE	canonical	3	147	junction_27	24.731146953379	NA	NA	NA	FALSE	0	NA	NA	A	non_coding	NA	NA	NA	NA	NA	NA	NA	35	AATAAATCAAGTGTCTGTCT	2	True	NA	NA	False	NA	NA	NA	15859811	15667241	Fake_Experiment_ID
G1425.1	chr3	+	1574	9	FSM	ENSG00000154814.14	ENST00000285083.10	3916	9	-3	2345	-1	-241	multi-exon	FALSE	canonical	3	113	junction_2	19.5859484069575	NA	NA	NA	FALSE	0	NA	NA	A	non_coding	NA	NA	NA	NA	NA	NA	NA	45	AAAGACCTCAGTGATCAAAC	-6	True	NA	NA	False	NA	NA	NA	16265208	16303742	Fake_Experiment_ID
G1426.1	chr3	+	4354	6	FSM	ENSG00000154822.18	ENST00000615277.5	4161	6	-195	2	-195	-2	multi-exon	FALSE	canonical	3	61	junction_2	11.5169440391104	NA	NA	NA	FALSE	0	NA	NA	A	non_coding	NA	NA	NA	NA	NA	NA	NA	35	AATAGCAGTACATGTGTTTA	8	True	NA	NA	False	NA	NA	NA	16884759	17090602	Fake_Experiment_ID
G1427.1	chr3	-	6658	22	NIC	ENSG00000131374.14	novel	7854	22	NA	NA	-104	-3	combination_of_known_junctions	TRUE	canonical	3	34	junction_20	14.8461497791618	NA	NA	NA	FALSE	0	NA	NA	A	non_coding	NA	NA	NA	NA	NA	NA	NA	30	AGACTATAGCTTGACTTATT	NA	False	NA	NA	False	NA	NA	NA	17742852	17157164	Fake_Experiment_ID
G1428.1	chr3	-	5252	11	FSM	ENSG00000182568.17	ENST00000338745.11	7822	11	4	2566	4	-3	multi-exon	FALSE	canonical	3	49	junction_3	7.2691127381545	NA	NA	NA	FALSE	0	NA	NA	A	non_coding	NA	NA	NA	NA	NA	NA	NA	20	ATGACATGGTAGGGTTTGTC	-14	True	NA	NA	False	NA	NA	NA	18425335	18347942	Fake_Experiment_ID
G143.2	chr1	+	3147	8	FSM	ENSG00000204160.12	ENST00000374142.9	5045	8	7	1891	7	1750	multi-exon	FALSE	canonical	3	116	junction_1	6.67006715995929	NA	NA	NA	FALSE	0	NA	NA	A	non_coding	NA	NA	NA	NA	NA	NA	NA	15	AAGAGTTGCTTTGCTTTGGT	-16	True	NA	NA	False	NA	NA	NA	26826694	26855713	Fake_Experiment_ID
G1430.1	chr3	-	2967	8	ISM	ENSG00000129810.15	ENST00000263753.8	2338	9	-24	8892	-9	-1	5prime_fragment	FALSE	canonical	3	122	junction_7	46.1819825278656	NA	NA	NA	FALSE	0	NA	NA	A	non_coding	NA	NA	NA	NA	NA	NA	NA	15	AGTGATTGCTTTCCTTCTAT	25	False	20186224	NA	False	NA	NA	NA	20186215	20169484	Fake_Experiment_ID
G1431.1	chr3	-	5036	5	FSM	ENSG00000197885.11	ENST00000425478.7	4069	5	29	-996	2	996	multi-exon	FALSE	canonical	1	22	junction_1	29.584624384974	NA	NA	NA	FALSE	0	NA	NA	A	non_coding	NA	NA	NA	NA	NA	NA	NA	25	ATCTCAGGGACTGTGTCAAT	-7	True	NA	NA	False	NA	NA	NA	23916961	23888954	Fake_Experiment_ID
G1432.1	chr3	+	701	4	FSM	ENSG00000174748.22	ENST00000307839.10	2155	4	16	1438	0	0	multi-exon	FALSE	canonical	3	16163	junction_1	3419.98297591604	NA	NA	NA	FALSE	0	NA	NA	A	non_coding	NA	NA	NA	NA	NA	NA	NA	20	ATGTCTGCTTACAGGTGTTA	-3	True	NA	NA	False	NA	NA	NA	23917147	23919551	Fake_Experiment_ID
G1433.1	chr3	+	5216	8	FSM	ENSG00000174738.13	ENST00000312521.9	5231	8	13	2	13	-2	multi-exon	FALSE	canonical	3	53	junction_5	11.4731274315779	NA	NA	NA	FALSE	0	NA	NA	A	non_coding	NA	NA	NA	NA	NA	NA	NA	10	AACTGTGGTGTTTGGTGTCT	-2	True	NA	NA	False	NA	NA	NA	23945298	23980615	Fake_Experiment_ID
G1434.1	chr3	-	5909	36	FSM	ENSG00000077097.16	ENST00000264331.9	5814	36	-16	-79	-16	79	multi-exon	TRUE	canonical	3	149	junction_35	171.83979249788	NA	NA	NA	FALSE	0	NA	NA	A	non_coding	NA	NA	NA	NA	NA	NA	NA	45	CAGGAGACTCCATGGAAAAA	-8	True	NA	NA	False	NA	NA	NA	25664923	25597904	Fake_Experiment_ID
G1435.2	chr3	-	2511	12	FSM	ENSG00000151092.18	ENST00000280700.10	2534	12	22	1	3	0	multi-exon	FALSE	canonical	3	264	junction_8	19.0614491310395	NA	NA	NA	FALSE	0	NA	NA	A	non_coding	NA	NA	NA	NA	NA	NA	NA	20	ACATCTTTTTAGTGGTTATT	-16	True	NA	NA	False	NA	NA	NA	25783421	25718944	Fake_Experiment_ID
G1436.1	chr3	-	7696	25	FSM	ENSG00000033867.16	ENST00000455077.5	3775	25	-39	-3882	10	-1	multi-exon	FALSE	canonical	3	82	junction_24	35.721433808476	NA	NA	NA	FALSE	0	NA	NA	A	non_coding	NA	NA	NA	NA	NA	NA	NA	10	AGTTGTTGGCTATTGTCTTT	-4	True	NA	NA	False	NA	NA	NA	27484386	27372723	Fake_Experiment_ID
G1437.1	chr3	+	632	4	FSM	ENSG00000187118.14	ENST00000466830.6	6009	4	5	5372	0	0	multi-exon	FALSE	canonical	3	611	junction_1	142.731293773378	NA	NA	NA	FALSE	0	NA	NA	A	non_coding	NA	NA	NA	NA	NA	NA	NA	30	AAAGTTTTGGTTTCTTAAAT	-4	True	NA	NA	False	NA	NA	NA	28241623	28319770	Fake_Experiment_ID
G1438.1	chr3	-	4606	8	FSM	ENSG00000163512.14	ENST00000479665.6	4403	8	-212	9	14	-9	multi-exon	FALSE	canonical	3	93	junction_1	36.1809511274897	NA	NA	NA	FALSE	0	NA	NA	A	non_coding	NA	NA	NA	NA	NA	NA	NA	40	AAGAGTAAAGTGTGGAACTT	67	False	28349071	NA	False	NA	NA	NA	28349036	28321055	Fake_Experiment_ID
G1439.1	chr3	+	4549	7	FSM	ENSG00000163513.19	ENST00000295754.10	4530	7	-55	36	-55	13	multi-exon	FALSE	canonical	3	24	junction_1	10.3400515794974	NA	NA	NA	FALSE	0	NA	NA	A	non_coding	NA	NA	NA	NA	NA	NA	NA	5	GCATCCTGCCTCCTGTTCCC	1	True	NA	NA	False	NA	NA	NA	30606545	30694106	Fake_Experiment_ID
G144.1	chr1	-	2113	7	FSM	ENSG00000198746.13	ENST00000361720.10	2125	7	10	2	10	-2	multi-exon	FALSE	canonical	3	88	junction_1	7.68114574786861	NA	NA	NA	FALSE	0	NA	NA	A	non_coding	NA	NA	NA	NA	NA	NA	NA	20	GAGCTCCCTTACTTTTCTAA	-1	True	NA	NA	False	NA	NA	NA	26900457	26890489	Fake_Experiment_ID
G1440.1	chr3	+	3048	16	FSM	ENSG00000163527.10	ENST00000295770.4	4107	16	-321	1380	-34	191	multi-exon	TRUE	canonical	3	567	junction_6	53.6997413608504	NA	NA	NA	FALSE	0	NA	NA	A	non_coding	NA	NA	NA	NA	NA	NA	NA	20	AACAGCTGTTTTCGATTTCT	9	True	NA	NA	False	NA	NA	NA	31532603	31636236	Fake_Experiment_ID
G1441.1	chr3	-	5602	11	NIC	ENSG00000144645.15	novel	3625	12	NA	NA	-16	-1	intron_retention	FALSE	canonical	3	164	junction_10	23.4531447784727	NA	NA	NA	FALSE	0	NA	NA	A	non_coding	NA	NA	NA	NA	NA	NA	NA	15	ATATCTGTGTCTGTGTTTTA	1	True	NA	NA	False	NA	NA	NA	31981278	31660825	Fake_Experiment_ID
G1442.1	chr3	+	4055	8	FSM	ENSG00000152642.11	ENST00000282541.10	3947	8	-111	3	-103	0	multi-exon	FALSE	canonical	3	24	junction_6	5.80640040940045	NA	NA	NA	FALSE	0	NA	NA	A	non_coding	NA	NA	NA	NA	NA	NA	NA	25	AAACTTGCACCGTGGATCCT	-3	True	NA	NA	False	NA	NA	NA	32106508	32168706	Fake_Experiment_ID
G1443.1	chr3	+	915	2	ISM	ENSG00000170293.9	ENST00000307526.4	1169	4	43	12431	43	-12431	5prime_fragment	FALSE	canonical	3	67	junction_1	0	NA	NA	NA	FALSE	0	NA	NA	C	non_coding	NA	NA	NA	NA	NA	NA	NA	20	AACCTCTGCAGATCGTGCTT	16	True	NA	NA	False	NA	NA	NA	32238722	32357890	Fake_Experiment_ID
G1443.2	chr3	+	1111	4	FSM	ENSG00000170293.9	ENST00000307526.4	1169	4	56	2	56	-2	multi-exon	FALSE	canonical	3	59	junction_3	7.36357401145817	NA	NA	NA	FALSE	0	NA	NA	C	non_coding	NA	NA	NA	NA	NA	NA	NA	25	AAGTAATGTTGTGTTTGATT	29	True	NA	NA	False	NA	NA	NA	32238735	32370319	Fake_Experiment_ID
G1444.1	chr3	+	1362	5	FSM	ENSG00000153551.14	ENST00000334983.10	1856	5	-193	687	-38	6	multi-exon	FALSE	canonical	3	192	junction_3	80.9980709646841	NA	NA	NA	FALSE	0	NA	NA	A	non_coding	NA	NA	NA	NA	NA	NA	NA	30	GCACAAGGATTTCTTATTGA	6442	False	NA	NA	False	NA	NA	NA	32391659	32454841	Fake_Experiment_ID
G1445.1	chr3	-	3275	4	FSM	ENSG00000091317.8	ENST00000205636.4	3307	4	31	1	-25	-1	multi-exon	FALSE	canonical	3	574	junction_1	17.7451088722749	NA	NA	NA	FALSE	0	NA	NA	A	non_coding	NA	NA	NA	NA	NA	NA	NA	15	TCTTACCTTTGTAAGTGTTT	-1	True	NA	NA	False	NA	NA	NA	32502821	32481312	Fake_Experiment_ID
G1446.1	chr3	-	2471	13	FSM	ENSG00000144635.9	ENST00000273130.9	2485	13	0	14	0	-14	multi-exon	FALSE	canonical	3	273	junction_9	50.2267082558893	NA	NA	NA	FALSE	0	NA	NA	A	non_coding	NA	NA	NA	NA	NA	NA	NA	35	CATTCAGGTTCAAATAACTT	33	False	32570891	NA	False	NA	NA	NA	32570858	32525987	Fake_Experiment_ID
G1447.1	chr3	+	2742	19	FSM	ENSG00000182973.19	ENST00000328834.9	2815	19	71	2	-4	-2	multi-exon	FALSE	canonical	3	211	junction_12	25.9539597112147	NA	NA	NA	FALSE	0	NA	NA	A	non_coding	NA	NA	NA	NA	NA	NA	NA	25	AAGTCTTTTACACTTTTATT	9	True	NA	NA	False	NA	NA	NA	32685215	32773873	Fake_Experiment_ID
G1448.1	chr3	+	4889	4	FSM	ENSG00000206557.6	ENST00000383763.6	8704	4	-1283	5098	-1283	-5098	multi-exon	FALSE	canonical	3	108	junction_1	18.0800688297608	NA	NA	NA	FALSE	0	NA	NA	A	non_coding	NA	NA	NA	NA	NA	NA	NA	30	AAAAGTTATGCTTTCTTATT	83	False	NA	NA	False	NA	NA	NA	32816713	32892726	Fake_Experiment_ID
G1449.2	chr3	-	2507	16	FSM	ENSG00000170266.16	ENST00000307363.10	2523	16	9	7	5	-7	multi-exon	FALSE	canonical	3	362	junction_6	23.837971576644	NA	NA	NA	FALSE	0	NA	NA	A	non_coding	NA	NA	NA	NA	NA	NA	NA	50	AAAAGGATGGAAAATAGTCT	5	True	NA	NA	False	NA	NA	NA	33097137	32996623	Fake_Experiment_ID
G145.1	chr1	+	1974	10	NNC	ENSG00000090273.14	novel	1792	9	NA	NA	2	13	at_least_one_novel_splicesite	TRUE	canonical	3	98	junction_2	1205.01489156312	NA	NA	NA	TRUE	0	NA	NA	A	non_coding	NA	NA	NA	NA	NA	NA	NA	25	GTATGTTTCTGAGCAAAGGT	-10	True	NA	NA	False	NA	NA	NA	26921744	26946884	Fake_Experiment_ID
G1450.1	chr3	+	2130	7	FSM	ENSG00000170275.15	ENST00000320954.11	6595	7	-144	4609	-144	6	multi-exon	FALSE	canonical	1	284	junction_1	219.110892776542	NA	NA	NA	FALSE	0	NA	NA	A	non_coding	NA	NA	NA	NA	NA	NA	NA	35	ATAATTGTGAAAACCTCCTT	12	False	NA	NA	False	NA	NA	NA	33113869	33143164	Fake_Experiment_ID
G1451.1	chr3	-	4236	15	FSM	ENSG00000153560.12	ENST00000447368.6	3669	15	-567	0	10	0	multi-exon	TRUE	canonical	3	154	junction_8	39.9175169977456	NA	NA	NA	FALSE	0	NA	NA	C	non_coding	NA	NA	NA	NA	NA	NA	NA	35	AAATGTGTGTCTCATTTAAA	15	True	NA	NA	False	NA	NA	NA	33440577	33388338	Fake_Experiment_ID
G1451.2	chr3	-	4354	16	FSM	ENSG00000153560.12	ENST00000283629.8	4175	16	-182	3	0	0	multi-exon	FALSE	canonical	3	126	junction_8	52.7057239143277	NA	NA	NA	FALSE	0	NA	NA	C	non_coding	NA	NA	NA	NA	NA	NA	NA	35	AAATGTGTGTCTCATTTAAA	5	True	NA	NA	False	NA	NA	NA	33440587	33388338	Fake_Experiment_ID
G1452.1	chr3	-	7078	36	NIC	ENSG00000163539.18	novel	7159	39	NA	NA	-9	0	combination_of_known_splicesites	FALSE	canonical	3	109	junction_12	24.4404148399944	NA	NA	NA	FALSE	0	NA	NA	A	non_coding	NA	NA	NA	NA	NA	NA	NA	30	AAAACATGTTTATTTCTTCT	12	True	NA	NA	False	NA	NA	NA	33718222	33496248	Fake_Experiment_ID
G1453.1	chr3	+	3635	18	FSM	ENSG00000170248.15	ENST00000307296.8	5884	18	-44	2293	11	942	multi-exon	FALSE	canonical	3	411	junction_10	49.8439086038956	NA	NA	NA	FALSE	0	NA	NA	A	non_coding	NA	NA	NA	NA	NA	NA	NA	35	TTCATAATGTAATGGAATTG	-36	True	NA	NA	False	NA	NA	NA	33798585	33867410	Fake_Experiment_ID
G1454.1	chr3	+	2692	19	FSM	ENSG00000076242.16	ENST00000231790.8	2494	19	-200	2	-32	0	multi-exon	FALSE	canonical	3	243	junction_10	50.0519791545145	NA	NA	NA	FALSE	0	NA	NA	A	non_coding	NA	NA	NA	NA	NA	NA	NA	30	AATTTCTTATTTAATTTTAT	3953	False	NA	NA	False	NA	NA	NA	36993317	37050844	Fake_Experiment_ID
G1455.1	chr3	-	2830	14	FSM	ENSG00000093167.18	ENST00000354379.8	2821	14	14	-23	-9	-7	multi-exon	FALSE	canonical	3	98	junction_8	23.5703655079321	NA	NA	NA	FALSE	0	NA	NA	C	non_coding	NA	NA	NA	NA	NA	NA	NA	15	TTCCTTTTTTAATTAGCCCT	-37	True	NA	NA	False	NA	NA	NA	37176346	37052632	Fake_Experiment_ID
G1455.2	chr3	-	2529	15	FSM	ENSG00000093167.18	ENST00000421276.6	2522	15	-9	2	-9	-2	multi-exon	FALSE	canonical	3	44	junction_8	39.05523299751	NA	NA	NA	FALSE	0	NA	NA	C	non_coding	NA	NA	NA	NA	NA	NA	NA	25	AATTGGCTACTGACATGTTC	-37	True	NA	NA	False	NA	NA	NA	37176346	37053005	Fake_Experiment_ID
G1456.1	chr3	+	4767	8	FSM	ENSG00000144677.15	ENST00000273179.10	4753	8	-15	1	-15	0	multi-exon	FALSE	canonical	3	50	junction_2	31.6066384140537	NA	NA	NA	FALSE	0	NA	NA	A	non_coding	NA	NA	NA	NA	NA	NA	NA	20	ACTCTTTTGTGGATTGACTA	-22	True	NA	NA	False	NA	NA	NA	37861864	37984468	Fake_Experiment_ID
G1457.1	chr3	-	2649	15	FSM	ENSG00000187091.14	ENST00000334661.5	2651	15	0	2	0	0	multi-exon	TRUE	canonical	3	47	junction_14	13.713541646482	NA	NA	NA	FALSE	0	NA	NA	A	non_coding	NA	NA	NA	NA	NA	NA	NA	15	AAGCCTTGTGGTCTCTTTAC	-2	True	NA	NA	False	NA	NA	NA	38029642	38007497	Fake_Experiment_ID
G1458.1	chr3	-	1733	12	FSM	ENSG00000060971.19	ENST00000333167.13	1699	12	-35	1	-25	0	multi-exon	FALSE	canonical	3	138	junction_4	34.4966161952969	NA	NA	NA	FALSE	0	NA	NA	A	non_coding	NA	NA	NA	NA	NA	NA	NA	10	ATCTTAGTGGCTGTGGTTTT	-3	True	NA	NA	False	NA	NA	NA	38137162	38122715	Fake_Experiment_ID
G1459.1	chr3	+	3462	4	NIC	ENSG00000172936.16	novel	2667	5	NA	NA	37	0	intron_retention	FALSE	canonical	3	113	junction_2	10.8730042868667	NA	NA	NA	FALSE	0	NA	NA	A	non_coding	NA	NA	NA	NA	NA	NA	NA	20	AAACTTGTGTGTGTGTTGAG	34	True	NA	NA	False	NA	NA	NA	38138697	38143019	Fake_Experiment_ID
G146.1	chr1	-	1769	4	FSM	ENSG00000175707.9	ENST00000320567.6	1855	4	78	8	-5	-5	multi-exon	FALSE	canonical	3	153	junction_3	35.2230984819148	NA	NA	NA	FALSE	0	NA	NA	A	non_coding	NA	NA	NA	NA	NA	NA	NA	30	AAAGGTAATTGGTATCTGCC	-8	True	NA	NA	False	NA	NA	NA	26960390	26949569	Fake_Experiment_ID
G1460.1	chr3	+	4518	18	FSM	ENSG00000172939.9	ENST00000311806.8	4517	18	-1	0	-1	0	multi-exon	FALSE	canonical	3	202	junction_8	26.6558224778812	NA	NA	NA	FALSE	0	NA	NA	A	non_coding	NA	NA	NA	NA	NA	NA	NA	15	CTTAGTGGTGTATGGACGCT	-12	True	NA	NA	False	NA	NA	NA	38165535	38255484	Fake_Experiment_ID
G1461.1	chr3	+	2631	19	FSM	ENSG00000114742.14	ENST00000302313.10	3965	19	-5	1339	-2	247	multi-exon	TRUE	canonical	3	180	junction_12	27.1793880689479	NA	NA	NA	FALSE	0	NA	NA	A	non_coding	NA	NA	NA	NA	NA	NA	NA	30	AATATTGCATCTCAGATGTG	1	True	NA	NA	False	NA	NA	NA	39052010	39095325	Fake_Experiment_ID
G1462.1	chr3	-	3260	9	FSM	ENSG00000114745.14	ENST00000319283.8	3046	9	-222	8	14	-8	multi-exon	FALSE	canonical	3	139	junction_4	16.5713419794536	NA	NA	NA	FALSE	0	NA	NA	A	non_coding	NA	NA	NA	NA	NA	NA	NA	25	GCATTGCAGACTGTCGAATT	NA	False	NA	NA	False	NA	NA	NA	39107849	39096606	Fake_Experiment_ID
G1463.1	chr3	+	2042	7	FSM	ENSG00000144659.13	ENST00000650617.1	2101	7	23	36	-4	-36	multi-exon	FALSE	canonical	3	169	junction_6	22.7284696654512	NA	NA	NA	FALSE	0	NA	NA	A	non_coding	NA	NA	NA	NA	NA	NA	NA	20	GCTGGTTATTGACCTATGTA	10	True	NA	NA	False	NA	NA	NA	39383392	39397315	Fake_Experiment_ID
G1464.1	chr3	+	1136	7	FSM	ENSG00000168028.14	ENST00000301821.11	1140	7	0	4	0	-4	multi-exon	FALSE	canonical	3	3815	junction_1	865.145925391909	NA	NA	NA	FALSE	0	NA	NA	A	non_coding	NA	NA	NA	NA	NA	NA	NA	35	TAAAGCCCACTGTAGATAGT	-1	True	NA	NA	False	NA	NA	NA	39406719	39412538	Fake_Experiment_ID
G1465.1	chr3	+	962	4	FSM	ENSG00000114784.4	ENST00000232905.4	987	4	0	25	0	-25	multi-exon	FALSE	canonical	3	829	junction_2	40.8683523306509	NA	NA	NA	FALSE	0	NA	NA	A	non_coding	NA	NA	NA	NA	NA	NA	NA	35	AAAATACACATTTTGTCTTT	10	True	NA	NA	False	NA	NA	NA	40309706	40312399	Fake_Experiment_ID
G1466.1	chr3	+	712	6	FSM	ENSG00000188846.14	ENST00000338970.10	7072	6	47	6313	0	-6	multi-exon	FALSE	canonical	3	3548	junction_1	761.738432796981	NA	NA	NA	FALSE	0	NA	NA	A	non_coding	NA	NA	NA	NA	NA	NA	NA	35	GACAAATGTATTTAAGCCTT	2	True	NA	NA	False	NA	NA	NA	40457338	40462274	Fake_Experiment_ID
G1467.1	chr3	+	3571	16	FSM	ENSG00000168036.18	ENST00000396183.7	3268	16	-303	0	-258	0	multi-exon	FALSE	canonical	3	769	junction_15	158.077561834549	NA	NA	NA	FALSE	0	NA	NA	A	non_coding	NA	NA	NA	NA	NA	NA	NA	10	GATTGTGTCACTCTTTCTTT	2292	False	NA	NA	False	NA	NA	NA	41199130	41240443	Fake_Experiment_ID
G1468.4	chr3	+	4830	15	NNC	ENSG00000182606.17	novel	5033	15	NA	NA	-19	-116	at_least_one_novel_splicesite	TRUE	canonical	3	68	junction_1	32.4905009666091	NA	NA	NA	TRUE	0	NA	NA	A	non_coding	NA	NA	NA	NA	NA	NA	NA	20	ACACTGGTATTCTGATTTGT	-11	True	NA	NA	False	NA	NA	NA	42160192	42225773	Fake_Experiment_ID
G1469.1	chr3	-	6327	7	FSM	ENSG00000093183.14	ENST00000264454.8	6340	7	11	2	4	0	multi-exon	FALSE	canonical	3	63	junction_1	48.2320778459039	NA	NA	NA	FALSE	0	NA	NA	A	non_coding	NA	NA	NA	NA	NA	NA	NA	25	AACATGTGTCTTTGCACTTA	10	True	NA	NA	False	NA	NA	NA	42581956	42547970	Fake_Experiment_ID
G147.1	chr1	-	4731	12	FSM	ENSG00000090020.11	ENST00000263980.8	4737	12	0	6	0	0	multi-exon	FALSE	canonical	3	38	junction_10	7.13853470160021	NA	NA	NA	FALSE	0	NA	NA	A	non_coding	NA	NA	NA	NA	NA	NA	NA	30	AATAGAGTCAAGGGCTGCTT	1	True	NA	NA	False	NA	NA	NA	27155125	27098814	Fake_Experiment_ID
G1470.1	chr3	+	7300	18	NIC	ENSG00000114857.18	novel	7325	19	NA	NA	-5	0	combination_of_known_junctions	FALSE	canonical	3	32	junction_7	47.081759116695	NA	NA	NA	FALSE	0	NA	NA	A	non_coding	NA	NA	NA	NA	NA	NA	NA	20	AAGTCTGAGTCTGTTCATGT	-1	True	NA	NA	False	NA	NA	NA	42600676	42648733	Fake_Experiment_ID
G1471.1	chr3	-	1539	4	FSM	ENSG00000181061.14	ENST00000452906.3	585	4	-4	-950	-4	28	multi-exon	FALSE	canonical	3	72	junction_3	1469.69996938151	NA	NA	NA	FALSE	0	NA	NA	A	non_coding	NA	NA	NA	NA	NA	NA	NA	25	CAAATGTCTTTTATTTATTT	-2	True	NA	NA	False	NA	NA	NA	42804437	42784301	Fake_Experiment_ID
G1472.1	chr3	-	2541	2	FSM	ENSG00000144647.6	ENST00000344697.3	2547	2	5	1	5	-1	multi-exon	FALSE	canonical	3	88	junction_1	0	NA	NA	NA	FALSE	0	NA	NA	A	non_coding	NA	NA	NA	NA	NA	NA	NA	20	ATCTTGGTCAAGTCTTCTTA	3	True	NA	NA	False	NA	NA	NA	43106074	43079234	Fake_Experiment_ID
G1473.1	chr3	+	5152	7	FSM	ENSG00000163788.14	ENST00000296088.12	5188	7	28	8	-18	-8	multi-exon	FALSE	canonical	3	27	junction_1	3.34995854037363	NA	NA	NA	FALSE	0	NA	NA	A	non_coding	NA	NA	NA	NA	NA	NA	NA	30	AATATAAACCGTGTCCTGTG	0	True	NA	NA	False	NA	NA	NA	43286567	43351135	Fake_Experiment_ID
G1474.1	chr3	-	5716	13	FSM	ENSG00000160746.13	ENST00000292246.8	3155	13	-26	-2535	-26	2535	multi-exon	FALSE	canonical	3	158	junction_10	16.4156091029916	NA	NA	NA	FALSE	0	NA	NA	A	non_coding	NA	NA	NA	NA	NA	NA	NA	25	AGCCCATGTCCACCCACATC	1	True	NA	NA	False	NA	NA	NA	43622037	43363312	Fake_Experiment_ID
G1475.1	chr3	+	5345	7	FSM	ENSG00000011198.10	ENST00000644371.2	5298	7	-48	1	-2	-1	multi-exon	FALSE	canonical	3	80	junction_5	10.6679686705368	NA	NA	NA	FALSE	0	NA	NA	A	non_coding	NA	NA	NA	NA	NA	NA	NA	25	ATTCAGTAGTTTTATTTTTA	-9	True	NA	NA	False	NA	NA	NA	43690889	43722724	Fake_Experiment_ID
G1476.1	chr3	-	8375	8	FSM	ENSG00000185219.17	ENST00000396077.8	18314	8	0	9939	0	-1874	multi-exon	FALSE	canonical	3	28	junction_4	3.80654645556407	NA	NA	NA	FALSE	0	NA	NA	A	non_coding	NA	NA	NA	NA	NA	NA	NA	25	ATAGTCTCTGACATCTTATG	-4	True	NA	NA	False	NA	NA	NA	44477670	44441643	Fake_Experiment_ID
G1477.1	chr3	+	5924	3	FSM	ENSG00000144792.9	ENST00000322734.2	5834	3	-93	3	-91	-3	multi-exon	FALSE	canonical	3	31	junction_1	0	NA	NA	NA	FALSE	0	NA	NA	A	non_coding	NA	NA	NA	NA	NA	NA	NA	25	AAATATCACTTTTTTTTTCT	-11	True	NA	NA	False	NA	NA	NA	44584870	44599691	Fake_Experiment_ID
G1478.1	chr3	+	2637	4	FSM	ENSG00000169981.11	ENST00000396056.7	2658	4	13	8	0	-8	multi-exon	FALSE	canonical	3	29	junction_1	2.82842712474619	NA	NA	NA	FALSE	0	NA	NA	A	non_coding	NA	NA	NA	NA	NA	NA	NA	10	ATGCCCCAGTTGTCTCTGCT	-3	True	NA	NA	False	NA	NA	NA	44648744	44660783	Fake_Experiment_ID
G1479.1	chr3	+	1537	3	FSM	ENSG00000186446.12	ENST00000396048.6	3099	3	13	1549	13	-1549	multi-exon	FALSE	canonical	3	25	junction_1	7	NA	NA	NA	FALSE	0	NA	NA	A	non_coding	NA	NA	NA	NA	NA	NA	NA	40	AATTAATTAGCCGTTCTAAA	-26	True	NA	NA	False	NA	NA	NA	44729608	44735534	Fake_Experiment_ID
G148.1	chr1	+	4423	16	FSM	ENSG00000142784.16	ENST00000319394.8	4706	16	-112	395	-112	0	multi-exon	FALSE	canonical	3	57	junction_10	10.9997979779428	NA	NA	NA	FALSE	0	NA	NA	A	non_coding	NA	NA	NA	NA	NA	NA	NA	10	AGGTGTGGCTGGTGGCATTT	NA	False	NA	NA	False	NA	NA	NA	27234519	27308241	Fake_Experiment_ID
G1480.1	chr3	-	5069	3	FSM	ENSG00000163807.6	ENST00000296121.6	5079	3	2	8	2	-8	multi-exon	FALSE	canonical	3	358	junction_1	12	NA	NA	NA	FALSE	0	NA	NA	A	non_coding	NA	NA	NA	NA	NA	NA	NA	40	AAAATGAATGAGAGTGTTGT	-2	True	NA	NA	False	NA	NA	NA	44761617	44748751	Fake_Experiment_ID
G1481.1	chr3	+	4537	35	FSM	ENSG00000163808.17	ENST00000326047.9	4760	35	-7	230	-7	5	multi-exon	FALSE	canonical	3	134	junction_21	14.8729335455093	NA	NA	NA	FALSE	0	NA	NA	A	non_coding	NA	NA	NA	NA	NA	NA	NA	30	GACATTAGCCAGATCATTTT	-1	True	NA	NA	False	NA	NA	NA	44761786	44853026	Fake_Experiment_ID
G1482.1	chr3	+	985	3	FSM	ENSG00000169964.8	ENST00000302392.5	977	3	-12	4	-4	-4	multi-exon	FALSE	canonical	3	25	junction_1	34.5	NA	NA	NA	FALSE	0	NA	NA	A	non_coding	NA	NA	NA	NA	NA	NA	NA	40	AAAACTACCAGGTACGGTAT	-2	True	NA	NA	False	NA	NA	NA	44861899	44865660	Fake_Experiment_ID
G1483.1	chr3	-	3950	8	NIC	ENSG00000163812.15	novel	3902	7	NA	NA	14	-2	combination_of_known_junctions	TRUE	canonical	3	38	junction_1	90.2183292838851	NA	NA	NA	FALSE	0	NA	NA	C	non_coding	NA	NA	NA	NA	NA	NA	NA	15	CAGTGACTGGAGTCTCCTGT	4	True	NA	NA	False	NA	NA	NA	44976152	44915262	Fake_Experiment_ID
G1483.2	chr3	-	3865	7	FSM	ENSG00000163812.15	ENST00000339420.7	3902	7	30	7	14	-3	multi-exon	FALSE	canonical	3	38	junction_1	68.5776121550531	NA	NA	NA	FALSE	0	NA	NA	C	non_coding	NA	NA	NA	NA	NA	NA	NA	15	TCAGTGACTGGAGTCTCCTG	4	True	NA	NA	False	NA	NA	NA	44976152	44915263	Fake_Experiment_ID
G1484.1	chr3	+	1273	8	FSM	ENSG00000075914.13	ENST00000265564.8	1042	8	9	-240	2	240	multi-exon	FALSE	canonical	3	1094	junction_4	87.8983643134478	NA	NA	NA	FALSE	0	NA	NA	A	non_coding	NA	NA	NA	NA	NA	NA	NA	15	ATTCACCTTGTGTATTTGGG	-6	True	NA	NA	False	NA	NA	NA	44976252	45011711	Fake_Experiment_ID
G1485.1	chr3	-	5957	9	FSM	ENSG00000163814.8	ENST00000296129.6	5963	9	0	6	0	-6	multi-exon	FALSE	canonical	3	74	junction_2	11.7307022381441	NA	NA	NA	FALSE	0	NA	NA	A	non_coding	NA	NA	NA	NA	NA	NA	NA	20	TCGCCACCACTGGTTTTCAA	5	True	NA	NA	False	NA	NA	NA	45146378	45082282	Fake_Experiment_ID
G1486.1	chr3	+	4796	22	FSM	ENSG00000011376.12	ENST00000645846.2	4781	22	-3	-12	0	12	multi-exon	TRUE	canonical	3	154	junction_10	20.5323703281554	NA	NA	NA	FALSE	0	NA	NA	A	non_coding	NA	NA	NA	NA	NA	NA	NA	30	AAGGAGTGAGTGATTTTGAT	0	True	NA	NA	False	NA	NA	NA	45388572	45549419	Fake_Experiment_ID
G1487.2	chr3	+	7258	8	FSM	ENSG00000144791.10	ENST00000273317.5	11442	8	-893	5077	-466	-5077	multi-exon	FALSE	canonical	3	64	junction_2	5.99319341811515	NA	NA	NA	FALSE	0	NA	NA	A	non_coding	NA	NA	NA	NA	NA	NA	NA	5	ATTTCCTGGGTCTTTTCTGT	NA	False	NA	NA	False	NA	NA	NA	45593857	45681264	Fake_Experiment_ID
G1488.1	chr3	+	2199	20	FSM	ENSG00000211456.13	ENST00000672858.2	1830	20	-96	-273	13	73	multi-exon	TRUE	canonical	3	478	junction_10	33.6580490511256	NA	NA	NA	FALSE	0	NA	NA	A	non_coding	NA	NA	NA	NA	NA	NA	NA	30	AGCTCCTTTCATTATTTAAA	-3	True	NA	NA	False	NA	NA	NA	45689369	45744008	Fake_Experiment_ID
G1489.1	chr3	-	3358	10	FSM	ENSG00000163818.19	ENST00000296135.11	4026	10	-10	678	0	-651	multi-exon	FALSE	canonical	3	33	junction_7	8.32369813347913	NA	NA	NA	FALSE	0	NA	NA	A	non_coding	NA	NA	NA	NA	NA	NA	NA	25	TAATTTGCTTATGTCTTATA	-24	True	NA	NA	False	NA	NA	NA	45842129	45823993	Fake_Experiment_ID
G149.1	chr1	+	2132	2	FSM	ENSG00000181773.7	ENST00000374024.4	2137	2	2	3	2	-3	multi-exon	FALSE	canonical	3	74	junction_1	0	NA	NA	NA	FALSE	0	NA	NA	A	non_coding	NA	NA	NA	NA	NA	NA	NA	25	AAATATGTTTCCCTATGTGT	-2	True	NA	NA	False	NA	NA	NA	27392623	27395811	Fake_Experiment_ID
G1490.1	chr3	+	2580	6	NNC	ENSG00000241186.10	novel	1956	6	NA	NA	-558	-1	at_least_one_novel_splicesite	FALSE	canonical	3	58	junction_4	1849.700191923	NA	NA	NA	FALSE	0	NA	NA	A	non_coding	NA	NA	NA	NA	NA	NA	NA	35	ACCTAAATGTGAACTGGTTA	2655	False	NA	NA	False	NA	NA	NA	46577189	46582456	Fake_Experiment_ID
G1491.1	chr3	+	8760	53	NIC	ENSG00000160796.18	novel	8842	54	NA	NA	0	-1	combination_of_known_junctions	TRUE	canonical	3	51	junction_9	48.9915159905596	NA	NA	NA	FALSE	0	NA	NA	A	non_coding	NA	NA	NA	NA	NA	NA	NA	10	AGCTGCTCCGTCTCCGAGTG	-1	True	NA	NA	False	NA	NA	NA	46979665	47009700	Fake_Experiment_ID
G1492.1	chr3	+	4898	10	FSM	ENSG00000114648.12	ENST00000232766.6	4622	10	-280	4	-253	-4	multi-exon	FALSE	canonical	3	55	junction_6	13.7553581030524	NA	NA	NA	FALSE	0	NA	NA	A	non_coding	NA	NA	NA	NA	NA	NA	NA	15	AATAGCTCTTGTCCTTTCTT	9	True	NA	NA	False	NA	NA	NA	47282663	47346812	Fake_Experiment_ID
G1493.1	chr3	+	5336	24	NIC	ENSG00000076201.16	novel	5237	25	NA	NA	1	3	intron_retention	FALSE	canonical	3	37	junction_11	10.3748277595196	NA	NA	NA	FALSE	0	NA	NA	A	non_coding	NA	NA	NA	NA	NA	NA	NA	10	CGTGTCTGAGTCTGCCCATT	-19	True	NA	NA	False	NA	NA	NA	47381014	47413438	Fake_Experiment_ID
G1494.1	chr3	-	1339	7	FSM	ENSG00000163832.16	ENST00000296149.9	1352	7	12	1	2	0	multi-exon	FALSE	canonical	3	144	junction_6	46.0956131920984	NA	NA	NA	FALSE	0	NA	NA	A	non_coding	NA	NA	NA	NA	NA	NA	NA	5	AGCTTCCTGTGGGTTGTCTT	-3	True	NA	NA	False	NA	NA	NA	47513700	47495640	Fake_Experiment_ID
G1495.1	chr3	-	6325	28	FSM	ENSG00000173473.11	ENST00000254480.10	6354	28	26	3	14	-3	multi-exon	FALSE	canonical	3	1047	junction_8	72.1265653321423	NA	NA	NA	FALSE	0	NA	NA	A	non_coding	NA	NA	NA	NA	NA	NA	NA	30	AAACTTGTGTGTGAATTATT	3	True	NA	NA	False	NA	NA	NA	47781867	47585271	Fake_Experiment_ID
G1496.1	chr3	+	4443	22	NNC	ENSG00000132153.15	novel	3887	23	NA	NA	-276	0	at_least_one_novel_splicesite	FALSE	canonical	3	33	junction_2	205.772676898132	NA	NA	NA	FALSE	0	NA	NA	A	non_coding	NA	NA	NA	NA	NA	NA	NA	20	ACCACTGCTGTCCACTAGGG	NA	False	NA	NA	False	NA	NA	NA	47802632	47850192	Fake_Experiment_ID
G1497.11	chr3	-	5586	16	NIC	ENSG00000047849.22	novel	5142	19	NA	NA	-35	-2	combination_of_known_splicesites	FALSE	canonical	3	39	junction_11	153.855112217812	NA	NA	NA	FALSE	0	NA	NA	C	non_coding	NA	NA	NA	NA	NA	NA	NA	10	TCACGCAGGCTTCGTGCTTC	-10	True	NA	NA	False	NA	NA	NA	48088876	47850697	Fake_Experiment_ID
G1497.7	chr3	-	6313	19	FSM	ENSG00000047849.22	ENST00000360240.10	5142	19	1	-1172	1	0	multi-exon	FALSE	canonical	3	323	junction_6	64.8150264546809	NA	NA	NA	FALSE	0	NA	NA	C	non_coding	NA	NA	NA	NA	NA	NA	NA	10	ACGCAGGCTTCGTGCTTCTG	-13	True	NA	NA	False	NA	NA	NA	48089271	47850695	Fake_Experiment_ID
G1498.1	chr3	-	3774	15	FSM	ENSG00000164045.12	ENST00000302506.8	3844	15	36	34	21	-34	multi-exon	FALSE	canonical	3	177	junction_11	43.2900162878704	NA	NA	NA	FALSE	0	NA	NA	C	non_coding	NA	NA	NA	NA	NA	NA	NA	10	ATGCTCTCTGCCTAGTTCTT	18	True	NA	NA	False	NA	NA	NA	48188381	48157179	Fake_Experiment_ID
G1498.2	chr3	-	3663	14	FSM	ENSG00000164045.12	ENST00000351231.7	3663	14	-34	34	12	-34	multi-exon	FALSE	canonical	3	66	junction_9	72.4946029413314	NA	NA	NA	FALSE	0	NA	NA	C	non_coding	NA	NA	NA	NA	NA	NA	NA	10	ATGCTCTCTGCCTAGTTCTT	9	True	NA	NA	False	NA	NA	NA	48188390	48157179	Fake_Experiment_ID
G1499.1	chr3	+	3364	4	FSM	ENSG00000164048.14	ENST00000354698.8	3367	4	0	3	0	-3	multi-exon	FALSE	canonical	3	166	junction_3	213.496291927206	NA	NA	NA	FALSE	0	NA	NA	A	non_coding	NA	NA	NA	NA	NA	NA	NA	25	AAACATGGTGTGTCTGGAGT	-2	True	NA	NA	False	NA	NA	NA	48241103	48270987	Fake_Experiment_ID
G15.1	chr1	+	2110	2	ISM	ENSG00000189409.14	ENST00000356026.10	1248	8	-37	1	-27	-1	intron_retention	FALSE	canonical	3	78	junction_1	0	NA	NA	NA	FALSE	0	NA	NA	A	non_coding	NA	NA	NA	NA	NA	NA	NA	10	ATGGCTCCTCGCTCATTCTT	5	True	NA	NA	False	NA	NA	NA	1632135	1634653	Fake_Experiment_ID
G150.1	chr1	-	5683	9	FSM	ENSG00000158195.11	ENST00000618852.5	5681	9	0	-2	0	2	multi-exon	FALSE	canonical	3	377	junction_1	55.6731533146812	NA	NA	NA	FALSE	0	NA	NA	A	non_coding	NA	NA	NA	NA	NA	NA	NA	10	CACCTCTGGTGTTTGTGGTA	-14	True	NA	NA	False	NA	NA	NA	27490167	27404227	Fake_Experiment_ID
G1500.3	chr3	-	2959	6	FSM	ENSG00000172113.10	ENST00000421967.5	2004	6	-9	-946	0	-1	multi-exon	FALSE	canonical	3	40	junction_5	38.6336640768126	NA	NA	NA	FALSE	0	NA	NA	A	non_coding	NA	NA	NA	NA	NA	NA	NA	30	AGATATCAGTGTGAACTCGT	8	True	NA	NA	False	NA	NA	NA	48301367	48292317	Fake_Experiment_ID
G1501.1	chr3	-	7471	38	FSM	ENSG00000164050.13	ENST00000358536.8	7308	38	-162	-1	-144	-1	multi-exon	TRUE	canonical	3	59	junction_37	83.1083673913776	NA	NA	NA	FALSE	0	NA	NA	A	non_coding	NA	NA	NA	NA	NA	NA	NA	20	ACTGAGTCTGATGTGTGAGC	-18	True	NA	NA	False	NA	NA	NA	48429625	48403854	Fake_Experiment_ID
G1502.1	chr3	-	2967	3	ISM	ENSG00000164051.14	ENST00000447018.5	1461	4	3453	13	1590	-4	3prime_fragment	TRUE	canonical	3	263	junction_1	2.5	NA	NA	NA	FALSE	0	NA	NA	A	non_coding	NA	NA	NA	NA	NA	NA	NA	45	AAAACAATCAGACTGAGTTT	3502	False	NA	NA	False	NA	NA	NA	48436628	48432176	Fake_Experiment_ID
G1503.1	chr3	+	2520	8	ISM	ENSG00000164053.22	ENST00000346691.9	2509	12	45	4149	41	1344	5prime_fragment	FALSE	canonical	3	67	junction_6	12.4326758411626	NA	NA	NA	FALSE	0	NA	NA	A	non_coding	NA	NA	NA	NA	NA	NA	NA	15	AGCTCAGCACTGCTGTTTCC	5	True	NA	NA	False	NA	NA	NA	48446777	48461506	Fake_Experiment_ID
G1504.1	chr3	-	1854	4	FSM	ENSG00000164054.16	ENST00000426002.5	1839	4	49	-64	-32	-14	multi-exon	FALSE	canonical	3	997	junction_3	156.256199876997	NA	NA	NA	FALSE	0	NA	NA	A	non_coding	NA	NA	NA	NA	NA	NA	NA	5	CCATTTGGGCTTCTCTGTGT	-18	True	NA	NA	False	NA	NA	NA	48473159	48467811	Fake_Experiment_ID
G1505.1	chr3	-	3521	14	FSM	ENSG00000114268.12	ENST00000232375.8	3499	14	-31	9	-31	-9	multi-exon	TRUE	canonical	3	80	junction_8	14.6751813190012	NA	NA	NA	FALSE	0	NA	NA	A	non_coding	NA	NA	NA	NA	NA	NA	NA	45	AAAAAATAATCTCAGGTTGT	3	True	NA	NA	False	NA	NA	NA	48556834	48517692	Fake_Experiment_ID
G1506.1	chr3	-	2035	12	NIC	ENSG00000010256.11	novel	1595	13	NA	NA	0	-2	intron_retention	FALSE	canonical	3	2906	junction_11	193.909112219238	NA	NA	NA	FALSE	0	NA	NA	A	non_coding	NA	NA	NA	NA	NA	NA	NA	15	AAGTGTGTCATCCCTCTTTT	1	True	NA	NA	False	NA	NA	NA	48609646	48599003	Fake_Experiment_ID
G1507.2	chr3	-	2984	21	FSM	ENSG00000225697.13	ENST00000395550.7	2611	21	-375	2	-343	0	multi-exon	FALSE	canonical	1	65	junction_5	52.3770942302072	NA	NA	NA	FALSE	0	NA	NA	A	non_coding	NA	NA	NA	NA	NA	NA	NA	15	AACTCCAGTCTCTGCTGTGG	NA	False	NA	NA	False	NA	NA	NA	48635836	48625724	Fake_Experiment_ID
G1508.1	chr3	-	2957	13	FSM	ENSG00000213672.8	ENST00000294129.7	2977	13	17	3	-14	-3	multi-exon	TRUE	canonical	3	118	junction_10	29.1293809294556	NA	NA	NA	FALSE	0	NA	NA	A	non_coding	NA	NA	NA	NA	NA	NA	NA	30	AAACAGGCTTCCCTGTATGA	-14	True	NA	NA	False	NA	NA	NA	48685898	48673846	Fake_Experiment_ID
G1509.3	chr3	-	1836	6	FSM	ENSG00000068745.15	ENST00000328631.10	1746	6	-91	1	-34	-1	multi-exon	FALSE	canonical	3	382	junction_2	22.7894712531906	NA	NA	NA	FALSE	0	NA	NA	A	non_coding	NA	NA	NA	NA	NA	NA	NA	20	ATATAGTGCTCCTGTCATTC	NA	False	NA	NA	False	NA	NA	NA	48717312	48688003	Fake_Experiment_ID
G151.1	chr1	+	2330	9	FSM	ENSG00000117758.14	ENST00000373943.9	3034	9	29	675	-7	-675	multi-exon	FALSE	canonical	3	72	junction_4	8.68097776750983	NA	NA	NA	FALSE	0	NA	NA	A	non_coding	NA	NA	NA	NA	NA	NA	NA	20	TTTGTAGTATGTTTTTATGA	19	True	NA	NA	False	NA	NA	NA	27773247	27823768	Fake_Experiment_ID
G1510.1	chr3	-	6440	11	FSM	ENSG00000114302.16	ENST00000265563.13	6492	11	51	1	5	-1	multi-exon	FALSE	canonical	3	62	junction_2	6.87677249878168	NA	NA	NA	FALSE	0	NA	NA	A	non_coding	NA	NA	NA	NA	NA	NA	NA	15	ATGTCTGACTTTCTGGTGCA	21	True	NA	NA	False	NA	NA	NA	48847823	48746586	Fake_Experiment_ID
G1511.1	chr3	-	1794	9	FSM	ENSG00000178537.10	ENST00000319017.5	1778	9	-17	1	5	-1	multi-exon	FALSE	canonical	3	28	junction_1	4.62162038683404	NA	NA	NA	FALSE	0	NA	NA	A	non_coding	NA	NA	NA	NA	NA	NA	NA	15	TGCATTGTGTTATATTTTCT	-20	True	NA	NA	False	NA	NA	NA	48898899	48856926	Fake_Experiment_ID
G1512.1	chr3	+	5468	16	NIC	ENSG00000177479.20	novel	2278	17	NA	NA	0	494	intron_retention	FALSE	canonical	3	350	junction_2	83.8982452471776	NA	NA	NA	FALSE	0	NA	NA	A	non_coding	NA	NA	NA	NA	NA	NA	NA	10	CTTTCTTTTGTGCCAGTATT	-36	True	NA	NA	False	NA	NA	NA	48918820	48984173	Fake_Experiment_ID
G1513.1	chr3	+	2090	9	FSM	ENSG00000178467.18	ENST00000383729.9	1771	9	-358	39	-6	-1	multi-exon	FALSE	canonical	1	40	junction_6	26.2535711856502	NA	NA	NA	FALSE	0	NA	NA	A	non_coding	NA	NA	NA	NA	NA	NA	NA	25	AGCCGCCGGGCCCGACAAAC	-9	True	NA	NA	False	NA	NA	NA	48989882	49007114	Fake_Experiment_ID
G1514.1	chr3	+	4123	6	FSM	ENSG00000178252.18	ENST00000608424.6	4070	6	-53	0	-15	0	multi-exon	FALSE	canonical	3	501	junction_2	65.9102419962178	NA	NA	NA	FALSE	0	NA	NA	A	non_coding	NA	NA	NA	NA	NA	NA	NA	10	TCCTGGTTGTCTATGCCTCA	0	True	NA	NA	False	NA	NA	NA	49007337	49015951	Fake_Experiment_ID
G1515.3	chr3	-	1926	10	NIC	ENSG00000178149.17	novel	1968	12	NA	NA	-2	0	intron_retention	TRUE	canonical	3	105	junction_2	33.2502668698099	NA	NA	NA	FALSE	0	NA	NA	A	non_coding	NA	NA	NA	NA	NA	NA	NA	25	ACAAAGTTCTGTCTTGTCAT	-7	True	NA	NA	False	NA	NA	NA	49018582	49015492	Fake_Experiment_ID
G1516.1	chr3	-	1641	14	FSM	ENSG00000178035.13	ENST00000326739.9	1651	14	0	10	0	-2	multi-exon	FALSE	canonical	3	1664	junction_1	203.054048828291	NA	NA	NA	FALSE	0	NA	NA	C	non_coding	NA	NA	NA	NA	NA	NA	NA	50	AAAGAAAAAAGTGATGCCTG	5	True	NA	NA	False	NA	NA	NA	49029398	49024334	Fake_Experiment_ID
G1516.2	chr3	-	1716	15	FSM	ENSG00000178035.13	ENST00000429182.6	1751	15	25	10	0	-2	multi-exon	FALSE	canonical	3	26	junction_5	749.443198076317	NA	NA	NA	FALSE	0	NA	NA	C	non_coding	NA	NA	NA	NA	NA	NA	NA	50	AAAGAAAAAAGTGATGCCTG	2	True	NA	NA	False	NA	NA	NA	49029401	49024334	Fake_Experiment_ID
G1517.1	chr3	-	3304	11	FSM	ENSG00000198218.11	ENST00000357496.6	3083	11	0	-221	0	-4	multi-exon	FALSE	canonical	3	37	junction_10	139.505591285798	NA	NA	NA	FALSE	0	NA	NA	A	non_coding	NA	NA	NA	NA	NA	NA	NA	40	AACATGTTAGTGAACAACGT	-3	True	NA	NA	False	NA	NA	NA	49094062	49029710	Fake_Experiment_ID
G1518.1	chr3	-	2571	24	NIC	ENSG00000172053.18	novel	2449	24	NA	NA	1	-1	combination_of_known_junctions	FALSE	canonical	3	31	junction_22	190.143851622972	NA	NA	NA	FALSE	0	NA	NA	A	non_coding	NA	NA	NA	NA	NA	NA	NA	15	AGAGTCTGTGTGTTATCTCT	-3	True	NA	NA	False	NA	NA	NA	49104756	49095934	Fake_Experiment_ID
G1519.2	chr3	-	4846	27	NIC	ENSG00000172046.19	novel	4677	27	NA	NA	22	0	combination_of_known_junctions	FALSE	canonical	3	50	junction_1	71.4576570114227	NA	NA	NA	FALSE	0	NA	NA	A	non_coding	NA	NA	NA	NA	NA	NA	NA	15	AATCTCGTCTCTCTGTCTCA	0	True	NA	NA	False	NA	NA	NA	49120916	49108674	Fake_Experiment_ID
G152.1	chr1	+	2709	6	FSM	ENSG00000130775.16	ENST00000373921.8	2713	6	3	1	-2	1	multi-exon	FALSE	canonical	3	42	junction_4	13.9226434271657	NA	NA	NA	FALSE	0	NA	NA	A	non_coding	NA	NA	NA	NA	NA	NA	NA	40	ATGAATGAGAACGGTATCAT	-2	True	NA	NA	False	NA	NA	NA	27872546	27886674	Fake_Experiment_ID
G1520.1	chr3	-	5666	32	FSM	ENSG00000172037.14	ENST00000305544.9	5692	32	25	1	25	0	multi-exon	FALSE	canonical	3	100	junction_26	32.0461750620604	NA	NA	NA	FALSE	0	NA	NA	A	non_coding	NA	NA	NA	NA	NA	NA	NA	10	ACTGTGTTGTCTGGACTCTG	3	True	NA	NA	False	NA	NA	NA	49133025	49121114	Fake_Experiment_ID
G1521.1	chr3	+	1968	6	FSM	ENSG00000185909.15	ENST00000332780.4	1972	6	3	1	3	-1	multi-exon	FALSE	canonical	3	46	junction_2	3.91918358845308	NA	NA	NA	FALSE	0	NA	NA	A	non_coding	NA	NA	NA	NA	NA	NA	NA	10	AGTGTGTGGACCCTGGTGTG	-10	True	NA	NA	False	NA	NA	NA	49171600	49176485	Fake_Experiment_ID
G1522.1	chr3	-	3823	21	FSM	ENSG00000114316.13	ENST00000351842.8	3222	21	-200	-401	-180	-286	multi-exon	FALSE	canonical	3	81	junction_15	50.2373118309489	NA	NA	NA	FALSE	0	NA	NA	C	non_coding	NA	NA	NA	NA	NA	NA	NA	20	ATGCTTTCTAGAACGGGTTC	4933	False	NA	NA	False	NA	NA	NA	49340233	49277429	Fake_Experiment_ID
G1522.2	chr3	-	3958	22	FSM	ENSG00000114316.13	ENST00000265560.9	4070	22	-176	288	-176	-288	multi-exon	FALSE	canonical	3	121	junction_16	49.7025620184897	NA	NA	NA	FALSE	0	NA	NA	C	non_coding	NA	NA	NA	NA	NA	NA	NA	25	AGATGCTTTCTAGAACGGGT	-20	True	NA	NA	False	NA	NA	NA	49340229	49277431	Fake_Experiment_ID
G1523.3	chr3	-	1844	9	NIC	ENSG00000145020.16	novel	1831	10	NA	NA	0	0	intron_retention	TRUE	canonical	3	72	junction_1	149.522573546605	NA	NA	NA	FALSE	0	NA	NA	C	non_coding	NA	NA	NA	NA	NA	NA	NA	15	AGTCTCTAGCTTCATTGTTC	2	True	NA	NA	False	NA	NA	NA	49422460	49416778	Fake_Experiment_ID
G1523.5	chr3	-	2244	9	FSM	ENSG00000145020.16	ENST00000273588.9	1997	9	-248	1	-36	0	multi-exon	FALSE	canonical	3	339	junction_3	76.7503053739853	NA	NA	NA	FALSE	0	NA	NA	C	non_coding	NA	NA	NA	NA	NA	NA	NA	15	AGTCTCTAGCTTCATTGTTC	6571	False	NA	NA	False	NA	NA	NA	49422721	49416778	Fake_Experiment_ID
G1524.1	chr3	+	3578	3	FSM	ENSG00000173402.12	ENST00000308775.7	5387	3	-134	1943	1	-820	multi-exon	FALSE	canonical	3	299	junction_1	63.5	NA	NA	NA	FALSE	0	NA	NA	A	non_coding	NA	NA	NA	NA	NA	NA	NA	35	AAGTTAAGGTTAAGTTTTTA	-4	True	NA	NA	False	NA	NA	NA	49470132	49533672	Fake_Experiment_ID
G1525.2	chr3	+	2244	21	NIC	ENSG00000164062.13	novel	2879	22	NA	NA	0	-1	combination_of_known_junctions	FALSE	canonical	3	52	junction_6	297.362955830076	NA	NA	NA	FALSE	0	NA	NA	B	non_coding	NA	NA	NA	NA	NA	NA	NA	10	AGCCTGGTTCCTGCTGGTAC	6	True	NA	NA	False	NA	NA	NA	49674378	49683502	Fake_Experiment_ID
G1525.4	chr3	+	2534	20	NIC	ENSG00000164062.13	novel	2879	22	NA	NA	2	-3	intron_retention	FALSE	canonical	3	1164	junction_6	113.631542380726	NA	NA	NA	FALSE	0	NA	NA	B	non_coding	NA	NA	NA	NA	NA	NA	NA	10	AGAGCCTGGTTCCTGCTGGT	8	True	NA	NA	False	NA	NA	NA	49674380	49683500	Fake_Experiment_ID
G1525.7	chr3	+	2449	21	NIC	ENSG00000164062.13	novel	2879	22	NA	NA	2	-1	intron_retention	FALSE	canonical	3	1164	junction_6	110.914832191191	NA	NA	NA	FALSE	0	NA	NA	B	non_coding	NA	NA	NA	NA	NA	NA	NA	10	AGCCTGGTTCCTGCTGGTAC	14	True	NA	NA	False	NA	NA	NA	49674386	49683502	Fake_Experiment_ID
G1526.1	chr3	+	4252	39	FSM	ENSG00000164068.16	ENST00000327697.11	4255	39	2	1	2	1	multi-exon	TRUE	canonical	2	81	junction_10	26.6482161471029	NA	NA	NA	FALSE	0	NA	NA	A	non_coding	NA	NA	NA	NA	NA	NA	NA	5	AGCCCTGGCCCTGGCCCTTC	2	True	NA	NA	False	NA	NA	NA	49689558	49721528	Fake_Experiment_ID
G1527.1	chr3	-	3230	8	FSM	ENSG00000173540.14	ENST00000308375.10	3217	8	0	-13	0	5	multi-exon	FALSE	canonical	3	193	junction_1	12.8333112465575	NA	NA	NA	FALSE	0	NA	NA	A	non_coding	NA	NA	NA	NA	NA	NA	NA	10	TCTTCCAGACTCCCCCTTTT	-5	True	NA	NA	False	NA	NA	NA	49723951	49719910	Fake_Experiment_ID
G1528.1	chr3	-	4459	6	FSM	ENSG00000176095.12	ENST00000321599.9	4471	6	10	2	8	-1	multi-exon	FALSE	canonical	3	122	junction_5	14.7431339951857	NA	NA	NA	FALSE	0	NA	NA	A	non_coding	NA	NA	NA	NA	NA	NA	NA	10	GAGGCGAGTCTGTCTTTGTG	0	True	NA	NA	False	NA	NA	NA	49786532	49724295	Fake_Experiment_ID
G1529.1	chr3	+	1029	2	FSM	ENSG00000185614.7	ENST00000333323.6	1033	2	2	2	2	-2	multi-exon	FALSE	canonical	3	30	junction_1	0	NA	NA	NA	FALSE	0	NA	NA	A	non_coding	NA	NA	NA	NA	NA	NA	NA	15	ACTGTCCTGGCTCCATACCC	-11	True	NA	NA	False	NA	NA	NA	49803262	49805028	Fake_Experiment_ID
G153.1	chr1	+	1855	8	FSM	ENSG00000130768.15	ENST00000373894.8	1866	8	10	1	10	0	multi-exon	FALSE	canonical	3	189	junction_7	15.7557893473854	NA	NA	NA	FALSE	0	NA	NA	A	non_coding	NA	NA	NA	NA	NA	NA	NA	5	ATTCTGTGTTGTGTTCCTTT	16	False	NA	NA	False	NA	NA	NA	27935009	27959151	Fake_Experiment_ID
G1530.1	chr3	-	2073	6	FSM	ENSG00000164077.14	ENST00000296473.7	2370	6	284	13	26	0	multi-exon	FALSE	canonical	3	63	junction_3	3.86781592116274	NA	NA	NA	FALSE	0	NA	NA	A	non_coding	NA	NA	NA	NA	NA	NA	NA	30	AAGACACTTGTCAAGCTCTG	15	True	NA	NA	False	NA	NA	NA	49929861	49908874	Fake_Experiment_ID
G1531.1	chr3	+	3093	25	FSM	ENSG00000003756.17	ENST00000347869.8	3177	25	20	64	-15	0	multi-exon	TRUE	canonical	3	146	junction_6	53.9232994374623	NA	NA	NA	FALSE	0	NA	NA	A	non_coding	NA	NA	NA	NA	NA	NA	NA	15	AAATGGGTGTCCTGTGTCTC	-2	True	NA	NA	False	NA	NA	NA	50088938	50118957	Fake_Experiment_ID
G1532.2	chr3	+	2992	19	FSM	ENSG00000001617.12	ENST00000002829.8	3607	19	-242	857	-9	-855	multi-exon	FALSE	canonical	3	85	junction_5	22.9190739476377	NA	NA	NA	FALSE	0	NA	NA	A	non_coding	NA	NA	NA	NA	NA	NA	NA	30	ACACCCTGCCCCTGCAAAGA	-2	True	NA	NA	False	NA	NA	NA	50155081	50188218	Fake_Experiment_ID
G1533.1	chr3	-	2009	11	NIC	ENSG00000214706.12	novel	1943	12	NA	NA	1	-2	intron_retention	FALSE	canonical	3	696	junction_1	29.1815009894968	NA	NA	NA	FALSE	0	NA	NA	A	non_coding	NA	NA	NA	NA	NA	NA	NA	15	AACCCCTGGGTATTTTTCTG	4	True	NA	NA	False	NA	NA	NA	50292419	50287733	Fake_Experiment_ID
G1534.1	chr3	-	1451	2	FSM	ENSG00000243477.6	ENST00000443094.3	1464	2	12	1	7	-1	multi-exon	FALSE	canonical	3	56	junction_1	0	NA	NA	NA	FALSE	0	NA	NA	A	non_coding	NA	NA	NA	NA	NA	NA	NA	20	ATGGCTGTGACAGTTTATTT	4180	False	50299412	NA	False	NA	NA	NA	50299393	50296402	Fake_Experiment_ID
G1535.1	chr3	-	2722	3	FSM	ENSG00000068001.14	ENST00000447092.5	4054	3	1313	19	244	0	multi-exon	FALSE	canonical	3	618	junction_1	22.5	NA	NA	NA	FALSE	0	NA	NA	A	non_coding	NA	NA	NA	NA	NA	NA	NA	10	TTCTCTGCTTGGATTTTGTA	0	True	NA	NA	False	NA	NA	NA	50321469	50317808	Fake_Experiment_ID
G1536.1	chr3	-	1652	3	FSM	ENSG00000114383.10	ENST00000232496.5	1669	3	16	1	-1	-1	multi-exon	FALSE	canonical	3	779	junction_1	27	NA	NA	NA	FALSE	0	NA	NA	A	non_coding	NA	NA	NA	NA	NA	NA	NA	25	ACATGAGAGTGGCATCCTGT	3	True	NA	NA	False	NA	NA	NA	50328207	50324909	Fake_Experiment_ID
G1537.1	chr3	-	1383	11	FSM	ENSG00000114388.14	ENST00000232501.8	1542	11	-6	165	0	-1	multi-exon	FALSE	canonical	3	186	junction_9	21.5072080940321	NA	NA	NA	FALSE	0	NA	NA	A	non_coding	NA	NA	NA	NA	NA	NA	NA	30	AAACAGCCTTTATTGAGTGC	-19	True	NA	NA	False	NA	NA	NA	50350781	50347494	Fake_Experiment_ID
G1538.1	chr3	-	2763	2	FSM	ENSG00000126062.4	ENST00000266025.4	2107	2	-13	-643	-13	643	multi-exon	FALSE	canonical	3	167	junction_1	0	NA	NA	NA	FALSE	0	NA	NA	A	non_coding	NA	NA	NA	NA	NA	NA	NA	10	AACTCTGGGCTGCTTCTCCC	22	False	50359556	NA	False	NA	NA	NA	50359534	50354106	Fake_Experiment_ID
G1539.1	chr3	-	2583	5	FSM	ENSG00000088543.15	ENST00000426034.5	2486	5	-104	7	-22	0	multi-exon	FALSE	canonical	3	20	junction_4	14.2302494707577	NA	NA	NA	FALSE	0	NA	NA	A	non_coding	NA	NA	NA	NA	NA	NA	NA	25	ACATGGAGAGTGTGTGAGCC	-19	True	NA	NA	False	NA	NA	NA	50567769	50558031	Fake_Experiment_ID
G154.1	chr1	+	2154	3	FSM	ENSG00000158156.9	ENST00000373884.6	2178	3	24	0	24	0	multi-exon	FALSE	canonical	3	90	junction_2	14	NA	NA	NA	FALSE	0	NA	NA	A	non_coding	NA	NA	NA	NA	NA	NA	NA	25	CAACCTAGTCTGTGTCATCA	-5	True	NA	NA	False	NA	NA	NA	27959996	27968093	Fake_Experiment_ID
G1540.1	chr3	+	1463	11	FSM	ENSG00000114735.10	ENST00000232854.9	16993	11	34	15496	-11	-2	multi-exon	FALSE	canonical	3	36	junction_1	11.317685275709	NA	NA	NA	FALSE	0	NA	NA	A	non_coding	NA	NA	NA	NA	NA	NA	NA	40	AACAAATGGTGACCTAATGT	52	False	NA	NA	False	NA	NA	NA	50569555	50580670	Fake_Experiment_ID
G1541.1	chr3	+	2551	11	FSM	ENSG00000114738.11	ENST00000621469.5	2537	11	-16	2	4	0	multi-exon	TRUE	canonical	3	103	junction_1	73.2929055229768	NA	NA	NA	FALSE	0	NA	NA	A	non_coding	NA	NA	NA	NA	NA	NA	NA	5	TCTCTTGGCTCCTGGGTTTA	-18	True	NA	NA	False	NA	NA	NA	50617134	50649289	Fake_Experiment_ID
G1542.1	chr3	+	1365	4	FSM	ENSG00000145050.19	ENST00000528157.7	909	4	-30	-426	-30	426	multi-exon	FALSE	canonical	3	701	junction_1	44.7735040695573	NA	NA	NA	FALSE	0	NA	NA	A	non_coding	NA	NA	NA	NA	NA	NA	NA	20	ATTCCAAGCCTCTGATGTCT	4	False	NA	NA	False	NA	NA	NA	51385260	51389823	Fake_Experiment_ID
G1543.1	chr3	-	5718	26	NNC	ENSG00000145041.16	novel	5649	25	NA	NA	10	0	at_least_one_novel_splicesite	FALSE	canonical	3	48	junction_24	55.637311221877	NA	NA	NA	TRUE	0	NA	NA	A	non_coding	NA	NA	NA	NA	NA	NA	NA	10	TATGGCCTTTCCCTATTTTC	2	True	NA	NA	False	NA	NA	NA	51499984	51397841	Fake_Experiment_ID
G1544.1	chr3	+	1316	5	FSM	ENSG00000164081.13	ENST00000341333.10	1320	5	0	4	0	-2	multi-exon	FALSE	canonical	3	69	junction_1	41.1726547601682	NA	NA	NA	FALSE	0	NA	NA	A	non_coding	NA	NA	NA	NA	NA	NA	NA	10	TGGATTTGGGTTGTGTATTT	16	True	NA	NA	False	NA	NA	NA	51671251	51704319	Fake_Experiment_ID
G1545.2	chr3	-	1540	15	FSM	ENSG00000114767.7	ENST00000232888.7	1542	15	0	2	0	-2	multi-exon	FALSE	canonical	3	410	junction_14	22.6248238238715	NA	NA	NA	FALSE	0	NA	NA	A	non_coding	NA	NA	NA	NA	NA	NA	NA	5	GCCTTGTTTCTTGTAGCTTC	-8	True	NA	NA	False	NA	NA	NA	51941904	51933430	Fake_Experiment_ID
G1546.1	chr3	-	2059	13	FSM	ENSG00000090097.22	ENST00000355852.6	2015	13	-46	2	-46	0	multi-exon	TRUE	canonical	3	111	junction_12	21.2380685457872	NA	NA	NA	FALSE	0	NA	NA	A	non_coding	NA	NA	NA	NA	NA	NA	NA	30	AAGTTGTGAAATACTGGTGT	8336	False	NA	NA	False	NA	NA	NA	51967503	51957455	Fake_Experiment_ID
G1547.1	chr3	-	1638	4	FSM	ENSG00000114779.20	ENST00000361143.10	1657	4	18	1	0	0	multi-exon	FALSE	canonical	3	33	junction_3	6.59966329107444	NA	NA	NA	FALSE	0	NA	NA	A	non_coding	NA	NA	NA	NA	NA	NA	NA	10	ACCCCACCGGCTCCTGCTTC	-4	True	NA	NA	False	NA	NA	NA	51974031	51968515	Fake_Experiment_ID
G1548.2	chr3	+	1060	5	FSM	ENSG00000248487.9	ENST00000273596.8	1066	5	0	6	0	-5	multi-exon	FALSE	canonical	3	47	junction_3	5.40254569624358	NA	NA	NA	FALSE	0	NA	NA	A	non_coding	NA	NA	NA	NA	NA	NA	NA	20	TGGGAAGTGACAGGTTCCGT	-5	True	NA	NA	False	NA	NA	NA	51975063	51981190	Fake_Experiment_ID
G1549.1	chr3	+	1985	15	FSM	ENSG00000243989.9	ENST00000636358.2	1422	15	-559	-4	-364	4	multi-exon	FALSE	canonical	3	289	junction_6	29.0822198293748	NA	NA	NA	FALSE	0	NA	NA	A	non_coding	NA	NA	NA	NA	NA	NA	NA	30	ACTCGTGGAGCAAGAATTTT	5119	False	NA	NA	False	NA	NA	NA	51982975	51989201	Fake_Experiment_ID
G155.2	chr1	-	6001	18	FSM	ENSG00000158161.16	ENST00000373871.8	5999	18	-3	1	-3	-1	multi-exon	FALSE	canonical	3	22	junction_11	20.3541312130841	NA	NA	NA	FALSE	0	NA	NA	A	non_coding	NA	NA	NA	NA	NA	NA	NA	5	AGTTTGCTCCTGTGTCTTTT	-3	True	NA	NA	False	NA	NA	NA	28088613	27970344	Fake_Experiment_ID
G1550.1	chr3	-	716	4	FSM	ENSG00000162244.12	ENST00000495383.5	713	4	-3	0	-3	0	multi-exon	FALSE	canonical	3	198	junction_3	3783.08551317572	NA	NA	NA	FALSE	0	NA	NA	A	non_coding	NA	NA	NA	NA	NA	NA	NA	15	ATTTGTTAGCCTCTGTCTAT	563	False	NA	NA	False	NA	NA	NA	51995847	51993628	Fake_Experiment_ID
G1551.1	chr3	-	3299	3	FSM	ENSG00000164086.10	ENST00000495880.2	3361	3	58	4	58	-4	multi-exon	FALSE	canonical	3	52	junction_2	0.5	NA	NA	NA	FALSE	0	NA	NA	A	non_coding	NA	NA	NA	NA	NA	NA	NA	35	AAAATGAGTCGTGTCCGATA	8586	False	NA	NA	False	NA	NA	NA	52056513	52048922	Fake_Experiment_ID
G1552.1	chr3	-	4731	11	FSM	ENSG00000164087.8	ENST00000296484.7	1936	11	-7	-2788	-7	2788	multi-exon	FALSE	canonical	3	108	junction_2	35.8993036144157	NA	NA	NA	FALSE	0	NA	NA	A	non_coding	NA	NA	NA	NA	NA	NA	NA	15	GCAGCCTGCTGCCTACCATT	-23	True	NA	NA	False	NA	NA	NA	52154430	52072437	Fake_Experiment_ID
G1553.1	chr3	+	2237	11	FSM	ENSG00000023330.15	ENST00000469224.5	2125	11	35	-147	-11	0	multi-exon	FALSE	canonical	3	205	junction_1	39.6252444787411	NA	NA	NA	FALSE	0	NA	NA	A	non_coding	NA	NA	NA	NA	NA	NA	NA	10	GTTCTTTCTGCTATTGGCTA	-6	True	NA	NA	False	NA	NA	NA	52198120	52214327	Fake_Experiment_ID
G1554.1	chr3	-	1558	9	FSM	ENSG00000247596.10	ENST00000305533.10	1614	9	54	2	27	-2	multi-exon	FALSE	canonical	3	422	junction_6	20.5209496612608	NA	NA	NA	FALSE	0	NA	NA	A	non_coding	NA	NA	NA	NA	NA	NA	NA	15	AAGACTTGTGCTTGGCCCTG	19	True	NA	NA	False	NA	NA	NA	52239104	52228613	Fake_Experiment_ID
G1555.1	chr3	-	4294	9	FSM	ENSG00000164091.12	ENST00000296490.8	4286	9	4	-12	4	12	multi-exon	FALSE	canonical	3	90	junction_4	11.7253731283913	NA	NA	NA	FALSE	0	NA	NA	A	non_coding	NA	NA	NA	NA	NA	NA	NA	15	AGCCTCTTCGATTTGAGTTT	-7	True	NA	NA	False	NA	NA	NA	52278645	52254421	Fake_Experiment_ID
G1556.1	chr3	-	3886	17	FSM	ENSG00000163930.10	ENST00000460680.6	3600	17	-291	5	-291	-5	multi-exon	TRUE	canonical	3	219	junction_9	36.2956608976886	NA	NA	NA	FALSE	0	NA	NA	A	non_coding	NA	NA	NA	NA	NA	NA	NA	30	AGAAATGAACCCTCCTGTGG	233	False	NA	NA	False	NA	NA	NA	52410299	52401012	Fake_Experiment_ID
G1557.1	chr3	-	710	6	FSM	ENSG00000114854.8	ENST00000232975.8	687	6	-25	2	-25	-2	multi-exon	FALSE	canonical	3	29	junction_1	3.2	NA	NA	NA	FALSE	0	NA	NA	A	non_coding	NA	NA	NA	NA	NA	NA	NA	15	AAGGTCTGCTATCTGGCTCT	2177	False	NA	NA	False	NA	NA	NA	52454066	52451101	Fake_Experiment_ID
G1558.1	chr3	+	5223	21	FSM	ENSG00000010322.16	ENST00000345716.9	5139	21	-84	0	-84	0	multi-exon	FALSE	canonical	3	198	junction_13	31.3633544124349	NA	NA	NA	FALSE	0	NA	NA	A	non_coding	NA	NA	NA	NA	NA	NA	NA	30	TGCATCTTCTAAACCAAGGG	14	True	NA	NA	False	NA	NA	NA	52455519	52493068	Fake_Experiment_ID
G1559.2	chr3	-	1824	14	FSM	ENSG00000168268.11	ENST00000422318.7	1877	14	54	-1	-26	-1	multi-exon	FALSE	canonical	3	1719	junction_13	150.511750312886	NA	NA	NA	FALSE	0	NA	NA	C	non_coding	NA	NA	NA	NA	NA	NA	NA	10	GCATGCTTCTGCTTTCAGCC	32	True	NA	NA	False	NA	NA	NA	52533803	52524385	Fake_Experiment_ID
G1559.3	chr3	-	1736	13	NIC	ENSG00000168268.11	novel	1877	14	NA	NA	-26	0	combination_of_known_splicesites	FALSE	canonical	3	38	junction_3	542.759845603928	NA	NA	NA	FALSE	0	NA	NA	C	non_coding	NA	NA	NA	NA	NA	NA	NA	10	TGCATGCTTCTGCTTTCAGC	32	True	NA	NA	False	NA	NA	NA	52533803	52524386	Fake_Experiment_ID
G156.1	chr1	-	1739	9	FSM	ENSG00000126698.11	ENST00000263697.6	1763	9	20	4	-5	-4	multi-exon	FALSE	canonical	3	2090	junction_2	252.620763200494	NA	NA	NA	FALSE	0	NA	NA	A	non_coding	NA	NA	NA	NA	NA	NA	NA	30	GAAAGCGTCCAGCTCACAGT	16	True	NA	NA	False	NA	NA	NA	28233009	28200281	Fake_Experiment_ID
G1560.2	chr3	-	8084	32	NIC	ENSG00000163939.18	novel	5145	30	NA	NA	7	-16	combination_of_known_junctions	FALSE	canonical	3	35	junction_30	64.4074083936262	NA	NA	NA	FALSE	0	NA	NA	B	non_coding	NA	NA	NA	NA	NA	NA	NA	25	ATTTGGATTAACCAGGTTTG	27	True	NA	NA	False	NA	NA	NA	52685910	52545367	Fake_Experiment_ID
G1560.4	chr3	-	7730	30	NIC	ENSG00000163939.18	novel	5071	30	NA	NA	-21	-16	combination_of_known_junctions	FALSE	canonical	3	25	junction_11	50.4127788944635	NA	NA	NA	FALSE	0	NA	NA	B	non_coding	NA	NA	NA	NA	NA	NA	NA	25	ATTTGGATTAACCAGGTTTG	-1	True	NA	NA	False	NA	NA	NA	52685938	52545367	Fake_Experiment_ID
G1561.1	chr3	+	2288	15	FSM	ENSG00000163938.17	ENST00000418458.6	1933	15	-361	6	-334	-1	multi-exon	FALSE	canonical	3	1107	junction_4	156.69268310542	NA	NA	NA	FALSE	0	NA	NA	A	non_coding	NA	NA	NA	NA	NA	NA	NA	40	GAAAAATGTAAGTTTTATTT	-3	True	NA	NA	False	NA	NA	NA	52685670	52694491	Fake_Experiment_ID
G1562.1	chr3	-	2405	11	NIC	ENSG00000016864.19	novel	1826	11	NA	NA	2	322	combination_of_known_junctions	FALSE	canonical	3	79	junction_10	61.1382858771817	NA	NA	NA	FALSE	0	NA	NA	A	non_coding	NA	NA	NA	NA	NA	NA	NA	55	AAAAAGTAAAAGTGATTCTA	-13	True	NA	NA	False	NA	NA	NA	52705789	52694163	Fake_Experiment_ID
G1563.1	chr3	+	1069	4	FSM	ENSG00000114902.14	ENST00000233025.11	1082	4	0	13	0	9	multi-exon	FALSE	canonical	3	1491	junction_2	74.4057942785521	NA	NA	NA	FALSE	0	NA	NA	A	non_coding	NA	NA	NA	NA	NA	NA	NA	25	AAGTTCTTTGTCTAAAGGGT	-23	True	NA	NA	False	NA	NA	NA	52705840	52708166	Fake_Experiment_ID
G1564.1	chr3	-	6035	16	FSM	ENSG00000114904.13	ENST00000233027.10	6053	16	11	7	10	-7	multi-exon	TRUE	canonical	3	88	junction_9	25.0249653124413	NA	NA	NA	FALSE	0	NA	NA	C	non_coding	NA	NA	NA	NA	NA	NA	NA	30	AACAATGCATCGTGTACTCT	2	True	NA	NA	False	NA	NA	NA	52770929	52708450	Fake_Experiment_ID
G1564.3	chr3	-	5665	15	NIC	ENSG00000114904.13	novel	6053	16	NA	NA	11	-238	combination_of_known_junctions	FALSE	canonical	3	65	junction_8	27.2775791911711	NA	NA	NA	FALSE	0	NA	NA	C	non_coding	NA	NA	NA	NA	NA	NA	NA	45	AAATACAAAATCACTTGTCT	3	True	NA	NA	False	NA	NA	NA	52770928	52708681	Fake_Experiment_ID
G1565.1	chr3	-	4757	8	FSM	ENSG00000213533.13	ENST00000355083.11	4744	8	-22	9	-22	-9	multi-exon	FALSE	canonical	3	152	junction_2	24.1035182460307	NA	NA	NA	FALSE	0	NA	NA	A	non_coding	NA	NA	NA	NA	NA	NA	NA	55	AAAAAGAAACCATCACATTT	4	True	NA	NA	False	NA	NA	NA	52897570	52836741	Fake_Experiment_ID
G1566.1	chr3	-	4522	21	FSM	ENSG00000163935.14	ENST00000394752.8	4553	21	28	3	7	-3	multi-exon	TRUE	canonical	3	26	junction_20	16.841837785705	NA	NA	NA	FALSE	0	NA	NA	A	non_coding	NA	NA	NA	NA	NA	NA	NA	35	AAATTTTAACTGATTGTGAT	14	True	NA	NA	False	NA	NA	NA	53046045	52903574	Fake_Experiment_ID
G1567.1	chr3	-	5070	13	FSM	ENSG00000163933.10	ENST00000296292.8	5081	13	0	11	0	-11	multi-exon	FALSE	canonical	3	261	junction_7	33.466401061363	NA	NA	NA	FALSE	0	NA	NA	A	non_coding	NA	NA	NA	NA	NA	NA	NA	30	ACTTTTGAAAAGACCTTTCT	4	True	NA	NA	False	NA	NA	NA	53130435	53088493	Fake_Experiment_ID
G1568.1	chr3	+	2536	18	FSM	ENSG00000163932.15	ENST00000394729.6	2810	18	97	177	0	-18	multi-exon	FALSE	canonical	3	57	junction_1	12.9227141031746	NA	NA	NA	FALSE	0	NA	NA	A	non_coding	NA	NA	NA	NA	NA	NA	NA	45	ATATATATATATAATAGGCT	4	True	NA	NA	False	NA	NA	NA	53161216	53192540	Fake_Experiment_ID
G1569.4	chr3	-	2875	13	NIC	ENSG00000163931.16	novel	2075	15	NA	NA	0	0	intron_retention	FALSE	canonical	3	3915	junction_10	447.374904923774	NA	NA	NA	FALSE	0	NA	NA	A	non_coding	NA	NA	NA	NA	NA	NA	NA	45	AAAAATGAATTGGCCCTGAA	-4	True	NA	NA	False	NA	NA	NA	53256022	53225656	Fake_Experiment_ID
G157.1	chr1	+	470	3	FSM	ENSG00000130770.18	ENST00000335514.10	503	3	31	2	1	0	multi-exon	FALSE	canonical	3	4018	junction_2	180.5	NA	NA	NA	FALSE	0	NA	NA	A	non_coding	NA	NA	NA	NA	NA	NA	NA	15	AACTGTGTTTGATGCCTTCT	16	True	NA	NA	False	NA	NA	NA	28236154	28238098	Fake_Experiment_ID
G1570.1	chr3	-	3651	9	FSM	ENSG00000016391.11	ENST00000315251.11	7694	9	10	4033	10	-4033	multi-exon	TRUE	canonical	3	35	junction_6	4.84122918275927	NA	NA	NA	FALSE	0	NA	NA	A	non_coding	NA	NA	NA	NA	NA	NA	NA	20	TGAACTGAGATGCCTTCTCC	1	True	NA	NA	False	NA	NA	NA	53846409	53816367	Fake_Experiment_ID
G1571.1	chr3	-	5128	13	FSM	ENSG00000113812.14	ENST00000335754.8	3579	13	0	-1549	0	1549	multi-exon	FALSE	canonical	3	107	junction_2	10.2588038072455	NA	NA	NA	FALSE	0	NA	NA	A	non_coding	NA	NA	NA	NA	NA	NA	NA	40	AAAACAGCTTTGAAGTTGTA	-1	True	NA	NA	False	NA	NA	NA	53882152	53865516	Fake_Experiment_ID
G1572.1	chr3	+	3005	17	ISM	ENSG00000180376.17	ENST00000394672.8	3134	18	4	1755	4	-1680	5prime_fragment	FALSE	canonical	3	84	junction_13	23.5895070688219	NA	NA	NA	FALSE	0	NA	NA	A	non_coding	NA	NA	NA	NA	NA	NA	NA	15	ACTGCCGTCTTTGAGTAGTT	-13	True	NA	NA	False	NA	NA	NA	56557178	56620082	Fake_Experiment_ID
G1573.1	chr3	-	8328	24	NIC	ENSG00000163946.14	novel	5600	24	NA	NA	2	0	combination_of_known_junctions	FALSE	canonical	3	30	junction_7	16.3511791195967	NA	NA	NA	FALSE	0	NA	NA	C	non_coding	NA	NA	NA	NA	NA	NA	NA	25	AGAACTGTCTGATGATTTCG	-6	True	NA	NA	False	NA	NA	NA	56683263	56620132	Fake_Experiment_ID
G1573.2	chr3	-	8432	24	FSM	ENSG00000163946.14	ENST00000493960.6	5600	24	-229	-2603	-9	-2	multi-exon	FALSE	canonical	3	34	junction_7	16.0369375143548	NA	NA	NA	FALSE	0	NA	NA	C	non_coding	NA	NA	NA	NA	NA	NA	NA	25	TTAGAACTGTCTGATGATTT	11	True	NA	NA	False	NA	NA	NA	56683246	56620134	Fake_Experiment_ID
G1574.1	chr3	-	8727	13	FSM	ENSG00000144730.19	ENST00000296318.12	8698	13	-31	2	-9	-2	multi-exon	FALSE	canonical	3	64	junction_8	9.31955828710066	NA	NA	NA	FALSE	0	NA	NA	A	non_coding	NA	NA	NA	NA	NA	NA	NA	20	AAGGTTGTAGTGGCTCATTT	2	True	NA	NA	False	NA	NA	NA	57165384	57089983	Fake_Experiment_ID
G1575.1	chr3	-	2261	5	NIC	ENSG00000163666.10	novel	1308	7	NA	NA	-9	-8	intron_retention	FALSE	canonical	3	21	junction_4	41.4547946563483	NA	NA	NA	FALSE	0	NA	NA	A	non_coding	NA	NA	NA	NA	NA	NA	NA	50	AAAATCAATAGACTCATGAC	-7	True	NA	NA	False	NA	NA	NA	57227615	57197923	Fake_Experiment_ID
G1576.3	chr3	+	3976	22	FSM	ENSG00000157500.12	ENST00000288266.8	6069	22	31	2062	-29	-2062	multi-exon	FALSE	canonical	3	178	junction_8	24.3042879488047	NA	NA	NA	FALSE	0	NA	NA	A	non_coding	NA	NA	NA	NA	NA	NA	NA	45	AAAAGGAATGCTTTCACAAT	4	True	NA	NA	False	NA	NA	NA	57227759	57271409	Fake_Experiment_ID
G1577.1	chr3	+	5499	3	FSM	ENSG00000174840.9	ENST00000311180.9	8780	3	-16	3297	-16	2614	multi-exon	FALSE	canonical	3	146	junction_1	7.5	NA	NA	NA	FALSE	0	NA	NA	A	non_coding	NA	NA	NA	NA	NA	NA	NA	35	GAGAATTTTAATAATTTGCT	-33	True	NA	NA	False	NA	NA	NA	57556257	57563551	Fake_Experiment_ID
G1579.11	chr3	+	5455	24	NIC	ENSG00000163681.16	novel	6381	25	NA	NA	0	0	combination_of_known_junctions	FALSE	canonical	3	30	junction_23	51.5992995365771	NA	NA	NA	FALSE	0	NA	NA	B	non_coding	NA	NA	NA	NA	NA	NA	NA	30	ACGCATGTTTGAGTTGAATA	18	True	NA	NA	False	NA	NA	NA	57756308	57929167	Fake_Experiment_ID
G1579.13	chr3	+	5341	22	NIC	ENSG00000163681.16	novel	6240	23	NA	NA	0	0	combination_of_known_junctions	FALSE	canonical	3	30	junction_21	44.777656802839	NA	NA	NA	FALSE	0	NA	NA	B	non_coding	NA	NA	NA	NA	NA	NA	NA	30	ACGCATGTTTGAGTTGAATA	18	True	NA	NA	False	NA	NA	NA	57756308	57929167	Fake_Experiment_ID
G158.1	chr1	+	3461	10	FSM	ENSG00000130766.5	ENST00000253063.4	3462	10	0	1	0	-1	multi-exon	TRUE	canonical	3	121	junction_3	17.9876500843094	NA	NA	NA	FALSE	0	NA	NA	A	non_coding	NA	NA	NA	NA	NA	NA	NA	10	ACTCCCTTTTTATGGGCTGT	3	True	NA	NA	False	NA	NA	NA	28259517	28282490	Fake_Experiment_ID
G1580.2	chr3	+	9437	46	FSM	ENSG00000136068.16	ENST00000295956.9	9441	46	0	4	0	4	multi-exon	TRUE	canonical	3	160	junction_15	78.2965745115769	NA	NA	NA	FALSE	0	NA	NA	A	non_coding	NA	NA	NA	NA	NA	NA	NA	15	TAAAGTTGCCTTGGTGTTCT	0	True	NA	NA	False	NA	NA	NA	58008421	58172247	Fake_Experiment_ID
G1581.1	chr3	+	2374	9	FSM	ENSG00000163686.15	ENST00000295962.8	2393	9	18	1	18	-1	multi-exon	FALSE	canonical	3	45	junction_1	12.4473892845046	NA	NA	NA	FALSE	0	NA	NA	A	non_coding	NA	NA	NA	NA	NA	NA	NA	20	ACATGCAGGTGGTTTCTATT	21	True	NA	NA	False	NA	NA	NA	58237549	58294733	Fake_Experiment_ID
G1582.1	chr3	+	1202	6	FSM	ENSG00000163684.12	ENST00000295959.10	3266	6	17	2047	0	368	multi-exon	FALSE	canonical	3	115	junction_1	53.3913850728748	NA	NA	NA	FALSE	0	NA	NA	A	non_coding	NA	NA	NA	NA	NA	NA	NA	35	AAACACCAATGCTGTTGTTA	-13	True	NA	NA	False	NA	NA	NA	58306261	58318146	Fake_Experiment_ID
G1583.1	chr3	+	2046	18	FSM	ENSG00000168297.16	ENST00000356151.7	3001	18	-12	967	0	9	multi-exon	FALSE	canonical	3	36	junction_16	14.406361532155	NA	NA	NA	FALSE	0	NA	NA	A	non_coding	NA	NA	NA	NA	NA	NA	NA	25	AAGATCTTGCTCCTTTATTA	-38	True	NA	NA	False	NA	NA	NA	58332879	58425160	Fake_Experiment_ID
G1584.2	chr3	-	1496	10	FSM	ENSG00000168291.13	ENST00000302746.11	1507	10	10	1	-2	-1	multi-exon	FALSE	canonical	3	2067	junction_3	100.850824929144	NA	NA	NA	FALSE	0	NA	NA	A	non_coding	NA	NA	NA	NA	NA	NA	NA	20	ACTAATTTTTTTTTTTTTGA	11	True	NA	NA	False	NA	NA	NA	58433822	58427630	Fake_Experiment_ID
G1585.1	chr3	+	1263	3	FSM	ENSG00000168301.13	ENST00000404589.8	1555	3	25	267	2	-238	multi-exon	FALSE	canonical	3	88	junction_1	21	NA	NA	NA	FALSE	0	NA	NA	A	non_coding	NA	NA	NA	NA	NA	NA	NA	45	AAAGGAAAACTGTTCCAATC	7	True	NA	NA	False	NA	NA	NA	58492120	58502089	Fake_Experiment_ID
G1586.1	chr3	+	4733	27	ISM	ENSG00000144724.20	ENST00000295874.14	4650	29	427758	-694	-227914	472	3prime_fragment	FALSE	canonical	3	122	junction_2	70.773035014807	NA	NA	NA	FALSE	0	NA	NA	A	non_coding	NA	NA	NA	NA	NA	NA	NA	25	GCTATGTGGACAATGTGTTA	NA	False	NA	NA	False	NA	NA	NA	61989668	62294023	Fake_Experiment_ID
G1587.1	chr3	+	3383	6	FSM	ENSG00000114405.11	ENST00000462069.6	3369	6	-15	1	-8	-1	multi-exon	FALSE	canonical	3	140	junction_1	21.8265892892133	NA	NA	NA	FALSE	0	NA	NA	A	non_coding	NA	NA	NA	NA	NA	NA	NA	25	ATTTTGTCACTTCTGAGATA	-1	True	NA	NA	False	NA	NA	NA	62319006	62336212	Fake_Experiment_ID
G1588.1	chr3	-	3922	8	FSM	ENSG00000163636.11_ENSG00000271843.1	ENST00000295901.9	1362	8	32	-2592	-4	123	multi-exon	FALSE	canonical	3	949	junction_7	112.566714912191	NA	NA	NA	FALSE	0	NA	NA	A	non_coding	NA	NA	NA	NA	NA	NA	NA	50	AAACAGTGTAAAAACCACTT	5	True	NA	NA	False	NA	NA	NA	64023462	64007958	Fake_Experiment_ID
G1589.1	chr3	+	1185	10	FSM	ENSG00000144741.18	ENST00000354883.11	2035	10	6	844	-5	0	multi-exon	FALSE	canonical	3	142	junction_1	63.9670053838522	NA	NA	NA	FALSE	0	NA	NA	A	non_coding	NA	NA	NA	NA	NA	NA	NA	20	AGGCCAGGCCTTTTAGAGCT	5	True	NA	NA	False	NA	NA	NA	66221006	66378079	Fake_Experiment_ID
G159.1	chr1	+	1949	3	FSM	ENSG00000130772.14	ENST00000373842.9	1829	3	-119	-1	-81	1	multi-exon	FALSE	canonical	3	60	junction_2	13	NA	NA	NA	FALSE	0	NA	NA	A	non_coding	NA	NA	NA	NA	NA	NA	NA	20	ATGTCTGTGTAATTCTGATT	NA	False	NA	NA	False	NA	NA	NA	28328920	28335966	Fake_Experiment_ID
G1590.3	chr3	-	5359	19	FSM	ENSG00000144749.14	ENST00000273261.8	5363	19	3	1	3	0	multi-exon	FALSE	canonical	3	442	junction_15	62.4693752130288	NA	NA	NA	FALSE	0	NA	NA	A	non_coding	NA	NA	NA	NA	NA	NA	NA	15	AGTATAGTTGGTGGTCCTTC	-18	True	NA	NA	False	NA	NA	NA	66501019	66378797	Fake_Experiment_ID
G1591.1	chr3	+	4671	4	FSM	ENSG00000163376.11	ENST00000417314.2	4680	4	5	4	5	-4	multi-exon	FALSE	canonical	3	39	junction_1	7.48331477354788	NA	NA	NA	FALSE	0	NA	NA	A	non_coding	NA	NA	NA	NA	NA	NA	NA	40	AAAACTTCCAGTGTTGCAAA	-5	True	NA	NA	False	NA	NA	NA	66998311	67011206	Fake_Experiment_ID
G1592.1	chr3	-	2829	11	FSM	ENSG00000172340.15	ENST00000307227.10	2350	11	10	-489	5	489	multi-exon	TRUE	canonical	3	484	junction_4	52.6943070928919	NA	NA	NA	FALSE	0	NA	NA	A	non_coding	NA	NA	NA	NA	NA	NA	NA	25	AGTCTTACATCCTTTCTTAA	0	True	NA	NA	False	NA	NA	NA	67654602	67374229	Fake_Experiment_ID
G1593.1	chr3	-	4703	18	FSM	ENSG00000163378.14	ENST00000383701.8	4443	18	-262	2	-262	0	multi-exon	FALSE	canonical	3	73	junction_16	11.5396113347801	NA	NA	NA	FALSE	0	NA	NA	A	non_coding	NA	NA	NA	NA	NA	NA	NA	45	AATATCAGAACCATTTTTAA	NA	False	NA	NA	False	NA	NA	NA	69013946	68975226	Fake_Experiment_ID
G1594.1	chr3	-	6828	17	FSM	ENSG00000144747.17	ENST00000398559.7	6879	17	48	3	5	-3	multi-exon	FALSE	canonical	3	63	junction_14	16.6320473784799	NA	NA	NA	FALSE	0	NA	NA	A	non_coding	NA	NA	NA	NA	NA	NA	NA	25	TAATAGTGTATTTCATTTTT	-1	True	NA	NA	False	NA	NA	NA	69052285	69019829	Fake_Experiment_ID
G1595.1	chr3	-	2108	18	FSM	ENSG00000144744.17	ENST00000361055.9	2111	18	2	1	0	-1	multi-exon	FALSE	canonical	3	733	junction_17	79.3147991880596	NA	NA	NA	FALSE	0	NA	NA	A	non_coding	NA	NA	NA	NA	NA	NA	NA	20	ACTTCTTTCACTGAAGTTTT	7	True	NA	NA	False	NA	NA	NA	69080363	69054730	Fake_Experiment_ID
G1596.1	chr3	+	913	3	FSM	ENSG00000144746.7	ENST00000273258.4	2134	3	77	1144	-1	459	multi-exon	FALSE	canonical	3	498	junction_2	49.5	NA	NA	NA	FALSE	0	NA	NA	A	non_coding	NA	NA	NA	NA	NA	NA	NA	45	AACAATACGATTATCTTATA	2	True	NA	NA	False	NA	NA	NA	69085013	69104948	Fake_Experiment_ID
G1597.1	chr3	-	6254	7	FSM	ENSG00000163412.13	ENST00000425534.8	9978	7	11	3713	11	162	multi-exon	FALSE	canonical	3	219	junction_6	16.6999667331671	NA	NA	NA	FALSE	0	NA	NA	A	non_coding	NA	NA	NA	NA	NA	NA	NA	35	AATAAACTTACAGTGTTTCT	9	True	NA	NA	False	NA	NA	NA	71725391	71679126	Fake_Experiment_ID
G1598.1	chr3	-	2837	11	FSM	ENSG00000144736.14	ENST00000325599.13	2846	11	5	4	5	-2	multi-exon	FALSE	canonical	2	145	junction_6	14.2481577756565	NA	NA	NA	FALSE	0	NA	NA	A	non_coding	NA	NA	NA	NA	NA	NA	NA	25	ACAAGTCTTCATGTGGACGT	-4	True	NA	NA	False	NA	NA	NA	72848440	72749280	Fake_Experiment_ID
G1599.1	chr3	+	1621	9	FSM	ENSG00000163605.15	ENST00000356692.10	4957	9	0	3336	0	572	multi-exon	FALSE	canonical	3	743	junction_7	32.326218074498	NA	NA	NA	FALSE	0	NA	NA	A	non_coding	NA	NA	NA	NA	NA	NA	NA	45	AAAGAGTTGTACATGTAAGA	-22	True	NA	NA	False	NA	NA	NA	72996810	73065862	Fake_Experiment_ID
G16.1	chr1	-	4999	10	NIC	ENSG00000078369.18	novel	3163	12	NA	NA	46	-1	intron_retention	TRUE	canonical	3	1599	junction_9	315.205439572039	NA	NA	NA	FALSE	0	NA	NA	A	non_coding	NA	NA	NA	NA	NA	NA	NA	15	ACTTTGGTGTGGTGATTATT	-1	True	NA	NA	False	NA	NA	NA	1891041	1785286	Fake_Experiment_ID
G160.1	chr1	+	1977	10	ISM	ENSG00000204138.13	ENST00000373839.8	6048	14	1	11101	1	-7893	5prime_fragment	FALSE	canonical	3	58	junction_7	13.0903790889095	NA	NA	NA	FALSE	0	NA	NA	A	non_coding	NA	NA	NA	NA	NA	NA	NA	15	TTTGTATGTTTCTGACTTTA	45	True	NA	NA	False	NA	NA	NA	28369740	28489263	Fake_Experiment_ID
G1600.1	chr3	-	4251	10	FSM	ENSG00000121440.15	ENST00000263666.9	4251	10	0	0	0	0	multi-exon	FALSE	canonical	3	42	junction_6	5.79484658240236	NA	NA	NA	FALSE	0	NA	NA	A	non_coding	NA	NA	NA	NA	NA	NA	NA	0	TGCTTTTTTTCCCTTGGTTG	0	True	NA	NA	False	NA	NA	NA	73624941	73382430	Fake_Experiment_ID
G1601.1	chr3	-	3380	14	ISM	ENSG00000114480.13	ENST00000429644.7	2941	16	113	44061	113	903	5prime_fragment	FALSE	canonical	3	61	junction_7	10.5348112712431	NA	NA	NA	FALSE	0	NA	NA	A	non_coding	NA	NA	NA	NA	NA	NA	NA	30	CAAAATTTCTTTCATATTTT	1	True	NA	NA	False	NA	NA	NA	81761532	81533763	Fake_Experiment_ID
G1602.1	chr3	+	2680	6	FSM	ENSG00000083937.10	ENST00000263780.9	2590	6	-2	-88	-2	88	multi-exon	FALSE	canonical	3	325	junction_1	26.081411004775	NA	NA	NA	FALSE	0	NA	NA	A	non_coding	NA	NA	NA	NA	NA	NA	NA	50	AAGAAATAATTTGTACTAGA	6	True	NA	NA	False	NA	NA	NA	87227306	87255644	Fake_Experiment_ID
G1603.1	chr3	-	4411	3	FSM	ENSG00000163320.12	ENST00000309534.10	4495	3	72	12	29	-6	multi-exon	FALSE	canonical	3	692	junction_1	90	NA	NA	NA	FALSE	0	NA	NA	A	non_coding	NA	NA	NA	NA	NA	NA	NA	45	AAAACAGCAGAATCTTACTG	5	True	NA	NA	False	NA	NA	NA	88058976	88051955	Fake_Experiment_ID
G1604.1	chr3	+	1683	3	FSM	ENSG00000179021.10	ENST00000318887.8	2414	3	-312	1043	-312	-22	multi-exon	FALSE	canonical	3	100	junction_2	14	NA	NA	NA	FALSE	0	NA	NA	A	non_coding	NA	NA	NA	NA	NA	NA	NA	30	TAACTGTGTGCCTTAGAAAC	NA	False	NA	NA	False	NA	NA	NA	88149646	88156922	Fake_Experiment_ID
G1605.1	chr3	+	2397	6	FSM	ENSG00000178694.10	ENST00000314622.9	6431	6	-60	4094	3	-4094	multi-exon	FALSE	canonical	3	44	junction_1	4.92341345003647	NA	NA	NA	FALSE	0	NA	NA	A	non_coding	NA	NA	NA	NA	NA	NA	NA	30	AATACTTTTGAATTGTTCAT	-22	True	NA	NA	False	NA	NA	NA	94063000	94127738	Fake_Experiment_ID
G1606.1	chr3	+	3521	8	FSM	ENSG00000113966.10	ENST00000463745.6	3988	8	-210	677	15	-555	multi-exon	FALSE	canonical	3	37	junction_6	10.0914188642568	NA	NA	NA	FALSE	0	NA	NA	A	non_coding	NA	NA	NA	NA	NA	NA	NA	15	ATATGTTTGTTTTTTATTTC	-3	True	NA	NA	False	NA	NA	NA	97764547	97800552	Fake_Experiment_ID
G1607.2	chr3	-	4715	10	FSM	ENSG00000170854.18	ENST00000394198.7	4854	10	-10	149	-10	-149	multi-exon	FALSE	canonical	3	63	junction_4	14.1578403877302	NA	NA	NA	FALSE	0	NA	NA	A	non_coding	NA	NA	NA	NA	NA	NA	NA	15	ATTATGTTGAGCTTGGTTTT	-12	True	NA	NA	False	NA	NA	NA	97972441	97941966	Fake_Experiment_ID
G1608.1	chr3	-	3186	5	FSM	ENSG00000080822.17	ENST00000503004.5	2818	5	-355	-13	6	10	multi-exon	FALSE	canonical	3	51	junction_4	324.072137031248	NA	NA	NA	FALSE	0	NA	NA	C	non_coding	NA	NA	NA	NA	NA	NA	NA	30	AGAGTGTCTGAATTGATTTA	22	True	NA	NA	False	NA	NA	NA	98522869	98515469	Fake_Experiment_ID
G1608.2	chr3	-	2186	4	FSM	ENSG00000080822.17	ENST00000507411.5	815	4	-22	-1349	2	6	multi-exon	FALSE	canonical	3	675	junction_3	42.5936875865688	NA	NA	NA	FALSE	0	NA	NA	C	non_coding	NA	NA	NA	NA	NA	NA	NA	35	ATATAGAGTGTCTGAATTGA	-6	True	NA	NA	False	NA	NA	NA	98522897	98515473	Fake_Experiment_ID
G1609.1	chr3	-	2583	7	FSM	ENSG00000080819.9	ENST00000647941.2	2709	7	-12	138	-12	-138	multi-exon	FALSE	canonical	3	117	junction_2	8.62972897733308	NA	NA	NA	FALSE	0	NA	NA	A	non_coding	NA	NA	NA	NA	NA	NA	NA	35	ATCTCATACATATCATTATC	-13	True	NA	NA	False	NA	NA	NA	98593623	98579583	Fake_Experiment_ID
G161.1	chr1	+	2711	14	NIC	ENSG00000180198.17	novel	2686	14	NA	NA	0	-98	combination_of_known_junctions	FALSE	canonical	3	61	junction_3	282.506050623793	NA	NA	NA	FALSE	0	NA	NA	A	non_coding	NA	NA	NA	NA	NA	NA	NA	30	TTAAGTGATGTCAAGATGTC	-4	True	NA	NA	False	NA	NA	NA	28506042	28539098	Fake_Experiment_ID
G1610.1	chr3	-	6095	16	FSM	ENSG00000057019.16	ENST00000326840.11	6128	16	0	33	0	-33	multi-exon	FALSE	canonical	3	263	junction_2	28.1933010167703	NA	NA	NA	FALSE	0	NA	NA	A	non_coding	NA	NA	NA	NA	NA	NA	NA	35	TATAAAATGCCAGATTCTTC	-16	True	NA	NA	False	NA	NA	NA	98901695	98795973	Fake_Experiment_ID
G1611.2	chr3	+	2312	19	FSM	ENSG00000036054.13	ENST00000394144.9	3697	19	0	1385	0	162	multi-exon	FALSE	canonical	3	28	junction_14	103.990384170845	NA	NA	NA	FALSE	0	NA	NA	A	non_coding	NA	NA	NA	NA	NA	NA	NA	30	GCATTTTGGTTTTATAAAAT	-14	True	NA	NA	False	NA	NA	NA	100260991	100323853	Fake_Experiment_ID
G1612.1	chr3	+	2494	10	FSM	ENSG00000114021.12	ENST00000394140.9	7233	10	-23	4762	-5	1522	multi-exon	FALSE	canonical	3	279	junction_5	34.3547218527562	NA	NA	NA	FALSE	0	NA	NA	A	non_coding	NA	NA	NA	NA	NA	NA	NA	10	AGTGCTTTTTCTGTATGTCT	1	True	NA	NA	False	NA	NA	NA	100334733	100356873	Fake_Experiment_ID
G1613.1	chr3	-	4386	12	FSM	ENSG00000154174.8	ENST00000284320.6	4100	12	-320	34	-320	-34	multi-exon	FALSE	canonical	3	284	junction_8	30.0071616796077	NA	NA	NA	FALSE	0	NA	NA	A	non_coding	NA	NA	NA	NA	NA	NA	NA	20	AAGCTCTTCTATCTATTCTT	9	True	NA	NA	False	NA	NA	NA	100401409	100363464	Fake_Experiment_ID
G1614.1	chr3	+	2216	4	FSM	ENSG00000206535.8	ENST00000383693.8	1864	4	-353	1	-346	-1	multi-exon	FALSE	canonical	3	37	junction_2	2.44948974278318	NA	NA	NA	FALSE	0	NA	NA	A	non_coding	NA	NA	NA	NA	NA	NA	NA	15	ACTCTTGAGTTTACTTTCTT	7	False	NA	NA	False	NA	NA	NA	100401185	100456318	Fake_Experiment_ID
G1615.1	chr3	+	3426	7	NIC	ENSG00000181458.10	novel	1910	8	NA	NA	-22	1690	combination_of_known_splicesites	FALSE	canonical	3	76	junction_2	64.0381830542442	NA	NA	NA	FALSE	0	NA	NA	A	non_coding	NA	NA	NA	NA	NA	NA	NA	50	AGATCATGGGATGAGAAAAA	-16	True	NA	NA	False	NA	NA	NA	100492596	100579134	Fake_Experiment_ID
G1616.1	chr3	+	2946	8	FSM	ENSG00000114354.15	ENST00000490574.6	1816	8	55	-1185	-3	1185	multi-exon	FALSE	canonical	3	228	junction_1	181.100152694918	NA	NA	NA	FALSE	0	NA	NA	A	non_coding	NA	NA	NA	NA	NA	NA	NA	30	ATATACCTTTTTGATGTTAA	-7	True	NA	NA	False	NA	NA	NA	100709349	100750149	Fake_Experiment_ID
G1617.1	chr3	-	4879	24	FSM	ENSG00000138468.16	ENST00000394095.7	4973	24	23	71	-5	-3	multi-exon	FALSE	canonical	3	43	junction_7	11.3545707092976	NA	NA	NA	FALSE	0	NA	NA	A	non_coding	NA	NA	NA	NA	NA	NA	NA	30	AAATTGAGGTGTAATTTTTT	8	True	NA	NA	False	NA	NA	NA	101513189	101324275	Fake_Experiment_ID
G1618.1	chr3	+	1624	2	FSM	ENSG00000174173.7	ENST00000309922.7	1813	2	20	169	20	-169	multi-exon	FALSE	canonical	3	686	junction_1	0	NA	NA	NA	FALSE	0	NA	NA	A	non_coding	NA	NA	NA	NA	NA	NA	NA	35	AAATAGTTGTACCATTGGTA	16	True	NA	NA	False	NA	NA	NA	101561887	101566277	Fake_Experiment_ID
G1619.1	chr3	+	2313	5	FSM	ENSG00000081154.12	ENST00000265260.8	2285	5	15	-43	1	43	multi-exon	FALSE	canonical	3	2047	junction_1	204.023282985055	NA	NA	NA	FALSE	0	NA	NA	C	non_coding	NA	NA	NA	NA	NA	NA	NA	15	AAGTGTTGCTCTTGTTCATT	6	True	NA	NA	False	NA	NA	NA	101574194	101594508	Fake_Experiment_ID
G1619.2	chr3	+	2163	4	NIC	ENSG00000081154.12	novel	2285	5	NA	NA	3	-2	combination_of_known_splicesites	FALSE	canonical	3	148	junction_2	1019.50652550906	NA	NA	NA	FALSE	0	NA	NA	C	non_coding	NA	NA	NA	NA	NA	NA	NA	25	AATAGTGTTTTTATTTTCTA	8	True	NA	NA	False	NA	NA	NA	101574196	101594435	Fake_Experiment_ID
G162.1	chr1	+	1800	9	FSM	ENSG00000180098.9	ENST00000373830.4	1799	9	7	-8	-5	8	multi-exon	FALSE	canonical	3	155	junction_3	24.3207730140306	NA	NA	NA	FALSE	0	NA	NA	A	non_coding	NA	NA	NA	NA	NA	NA	NA	15	TTTATTCTTCTTTTATTGAT	-3	True	NA	NA	False	NA	NA	NA	28553091	28578553	Fake_Experiment_ID
G1620.1	chr3	-	5721	10	NIC	ENSG00000066422.5	novel	5657	11	NA	NA	-3	-555	intron_retention	FALSE	canonical	3	45	junction_8	9.88826464946088	NA	NA	NA	FALSE	0	NA	NA	A	non_coding	NA	NA	NA	NA	NA	NA	NA	25	ATGAACTTTGGAGTTGAGCT	-1	True	NA	NA	False	NA	NA	NA	101677135	101649443	Fake_Experiment_ID
G1621.1	chr3	+	3162	8	FSM	ENSG00000144815.16	ENST00000273347.10	8568	8	0	5406	0	0	multi-exon	TRUE	canonical	3	49	junction_6	21.7415242692646	NA	NA	NA	FALSE	0	NA	NA	A	non_coding	NA	NA	NA	NA	NA	NA	NA	10	AGTTTCAGGTGTTTTTTTTT	8	True	NA	NA	False	NA	NA	NA	101779210	101822825	Fake_Experiment_ID
G1622.1	chr3	+	4046	12	FSM	ENSG00000144802.11	ENST00000326172.9	3923	12	-121	-2	-121	2	multi-exon	FALSE	canonical	3	33	junction_5	10.560334329794	NA	NA	NA	FALSE	0	NA	NA	A	non_coding	NA	NA	NA	NA	NA	NA	NA	20	ATTTGTCTTACATGCATTTT	1851	False	NA	NA	False	NA	NA	NA	101849392	101861024	Fake_Experiment_ID
G1623.1	chr3	-	6581	19	NIC	ENSG00000114423.23	novel	3669	20	NA	NA	-5	-3	combination_of_known_junctions	FALSE	canonical	3	24	junction_18	14.9720933822533	NA	NA	NA	FALSE	0	NA	NA	A	non_coding	NA	NA	NA	NA	NA	NA	NA	30	AAATGCAGAGTTGGTACTTT	374	False	105869041	NA	False	NA	NA	NA	105869023	105655463	Fake_Experiment_ID
G1624.1	chr3	+	5995	17	FSM	ENSG00000114439.19	ENST00000415149.6	8930	17	24	2911	-1	2071	multi-exon	FALSE	canonical	2	34	junction_10	8.72854512504805	NA	NA	NA	FALSE	0	NA	NA	A	non_coding	NA	NA	NA	NA	NA	NA	NA	45	AAAAAAAATTGTCCTAGCCC	-12	True	NA	NA	False	NA	NA	NA	107522959	107808413	Fake_Experiment_ID
G1625.4	chr3	-	1296	11	FSM	ENSG00000196776.17	ENST00000361309.6	5292	11	7	3989	1	-1	multi-exon	FALSE	canonical	3	105	junction_3	27.3256289955053	NA	NA	NA	FALSE	0	NA	NA	A	non_coding	NA	NA	NA	NA	NA	NA	NA	20	ATGTTGTTTGCCCAATTGAG	-21	True	NA	NA	False	NA	NA	NA	108091024	108047079	Fake_Experiment_ID
G1626.1	chr3	-	3041	11	FSM	ENSG00000114446.5	ENST00000264538.4	3057	11	15	1	15	-1	multi-exon	FALSE	canonical	3	278	junction_7	30.5843097028525	NA	NA	NA	FALSE	0	NA	NA	A	non_coding	NA	NA	NA	NA	NA	NA	NA	20	ATATTGTTATTTTCTTCCAT	13	True	NA	NA	False	NA	NA	NA	108222409	108160812	Fake_Experiment_ID
G1627.1	chr3	-	3817	21	FSM	ENSG00000163507.14	ENST00000295746.13	4066	21	17	232	-10	-110	multi-exon	TRUE	canonical	3	34	junction_7	10.5417028984885	NA	NA	NA	FALSE	0	NA	NA	A	non_coding	NA	NA	NA	NA	NA	NA	NA	15	ACTTGGTGTTTTCTTCACCA	10	True	NA	NA	False	NA	NA	NA	108589421	108550095	Fake_Experiment_ID
G1628.1	chr3	+	4713	33	FSM	ENSG00000198919.13	ENST00000361582.8	5304	33	-217	808	-200	0	multi-exon	FALSE	canonical	3	111	junction_13	24.3688293471394	NA	NA	NA	FALSE	0	NA	NA	A	non_coding	NA	NA	NA	NA	NA	NA	NA	30	ACCTTGTGAGATAAATGTTC	-9	True	NA	NA	False	NA	NA	NA	108589504	108694032	Fake_Experiment_ID
G1629.1	chr3	-	1375	9	FSM	ENSG00000163530.4	ENST00000478945.1	1383	9	0	8	0	-8	multi-exon	FALSE	canonical	3	45	junction_8	18.3094067353369	NA	NA	NA	FALSE	0	NA	NA	A	non_coding	NA	NA	NA	NA	NA	NA	NA	15	GCCTTGTATTCATTCAGTGT	-8	True	NA	NA	False	NA	NA	NA	109316517	109293795	Fake_Experiment_ID
G163.1	chr1	+	786	2	FSM	ENSG00000188060.8	ENST00000465518.3	2236	2	237	1213	237	-1207	multi-exon	FALSE	canonical	3	102	junction_1	0	NA	NA	NA	FALSE	0	NA	NA	A	non_coding	NA	NA	NA	NA	NA	NA	NA	15	AGTCATGCTTCCTGGATTTT	0	True	NA	NA	False	NA	NA	NA	28592501	28594236	Fake_Experiment_ID
G1630.7	chr3	-	2189	7	FSM	ENSG00000121570.12	ENST00000335658.6	2817	7	32	596	5	116	multi-exon	FALSE	canonical	3	3899	junction_3	559.07823443792	NA	NA	NA	FALSE	0	NA	NA	A	non_coding	NA	NA	NA	NA	NA	NA	NA	30	ATCCTATTGTGTAATTAATT	6	True	NA	NA	False	NA	NA	NA	109337540	109326736	Fake_Experiment_ID
G1631.1	chr3	-	5857	3	NNC	ENSG00000242242.6	novel	1415	4	NA	NA	-76360	609	intron_retention	FALSE	canonical	3	84	junction_2	0.5	NA	NA	NA	TRUE	0	NA	NA	A	non_coding	NA	NA	NA	NA	NA	NA	NA	35	CCAAATTATTGGACTATTAG	0	True	NA	NA	False	NA	NA	NA	110969836	110887774	Fake_Experiment_ID
G1632.1	chr3	+	2777	6	FSM	ENSG00000177707.11	ENST00000485303.6	5197	6	-176	2596	-176	974	multi-exon	FALSE	canonical	3	82	junction_5	12.5123938556936	NA	NA	NA	FALSE	0	NA	NA	A	non_coding	NA	NA	NA	NA	NA	NA	NA	25	ATAATTATTAGTTTTTTTTT	0	True	NA	NA	False	NA	NA	NA	111071639	111134964	Fake_Experiment_ID
G1633.1	chr3	+	1323	5	FSM	ENSG00000144827.9	ENST00000273359.8	2604	5	-9	1290	-1	102	multi-exon	FALSE	canonical	3	203	junction_4	16.4525833837729	NA	NA	NA	FALSE	0	NA	NA	A	non_coding	NA	NA	NA	NA	NA	NA	NA	45	ACAGAAATTTGTAACATTAC	-12	True	NA	NA	False	NA	NA	NA	111979016	111992078	Fake_Experiment_ID
G1634.1	chr3	+	2170	6	FSM	ENSG00000114529.13	ENST00000264848.10	2237	6	-72	139	-18	-139	multi-exon	FALSE	canonical	3	63	junction_4	6.52380257212004	NA	NA	NA	FALSE	0	NA	NA	A	non_coding	NA	NA	NA	NA	NA	NA	NA	10	TAGTGGATTTCTCTTCTTCC	NA	False	NA	NA	False	NA	NA	NA	112086316	112118071	Fake_Experiment_ID
G1635.2	chr3	+	2201	7	FSM	ENSG00000091972.18	ENST00000473539.5	1524	7	0	-677	0	0	multi-exon	FALSE	canonical	3	34	junction_1	130.543734689439	NA	NA	NA	FALSE	0	NA	NA	A	non_coding	NA	NA	NA	NA	NA	NA	NA	35	AAATATTTGGCTTATGATAT	-16	True	NA	NA	False	NA	NA	NA	112333155	112362809	Fake_Experiment_ID
G1636.1	chr3	-	1914	12	FSM	ENSG00000144848.11	ENST00000283290.10	1568	12	-350	4	-266	-4	multi-exon	FALSE	canonical	3	595	junction_9	44.5586251401473	NA	NA	NA	FALSE	0	NA	NA	A	non_coding	NA	NA	NA	NA	NA	NA	NA	10	GAGAGTTTTTCTTGTGTCTT	-12	True	NA	NA	False	NA	NA	NA	112562312	112532513	Fake_Experiment_ID
G1637.1	chr3	+	4361	7	FSM	ENSG00000138459.9	ENST00000492406.6	4366	7	3	2	3	-2	multi-exon	FALSE	canonical	3	195	junction_3	31.4240707455642	NA	NA	NA	FALSE	0	NA	NA	A	non_coding	NA	NA	NA	NA	NA	NA	NA	35	AAGATGCGAAGTTCTGATAT	5	True	NA	NA	False	NA	NA	NA	112562047	112585577	Fake_Experiment_ID
G1638.1	chr3	+	1482	6	FSM	ENSG00000163607.17	ENST00000383678.8	1921	6	-22	461	-22	135	multi-exon	FALSE	canonical	3	97	junction_2	13.8910042833483	NA	NA	NA	FALSE	0	NA	NA	A	non_coding	NA	NA	NA	NA	NA	NA	NA	25	ACTTGATTTCTCGGAAATTC	-19	True	NA	NA	False	NA	NA	NA	112990961	113001508	Fake_Experiment_ID
G1639.1	chr3	-	4806	9	FSM	ENSG00000163608.15	ENST00000314400.10	4820	9	11	3	-2	-3	multi-exon	TRUE	canonical	3	76	junction_7	17.066048165876	NA	NA	NA	FALSE	0	NA	NA	A	non_coding	NA	NA	NA	NA	NA	NA	NA	20	AAACTGGATTTGTTGGCCTC	4	True	NA	NA	False	NA	NA	NA	113019660	113002446	Fake_Experiment_ID
G164.1	chr1	-	1088	6	FSM	ENSG00000120656.13	ENST00000373824.9	1335	6	-2	249	-2	2	multi-exon	FALSE	canonical	3	338	junction_2	22.657449106199	NA	NA	NA	FALSE	0	NA	NA	A	non_coding	NA	NA	NA	NA	NA	NA	NA	40	AAAGACAGGGTACCTTTGAA	-14	True	NA	NA	False	NA	NA	NA	28643069	28603098	Fake_Experiment_ID
G1640.1	chr3	-	3471	18	FSM	ENSG00000163611.11	ENST00000295872.8	5417	18	25	1921	25	615	multi-exon	FALSE	canonical	3	36	junction_17	18.832902078332	NA	NA	NA	FALSE	0	NA	NA	A	non_coding	NA	NA	NA	NA	NA	NA	NA	40	AAATGCCTAAATGTGGTAAC	-4	True	NA	NA	False	NA	NA	NA	113515131	113444638	Fake_Experiment_ID
G1641.1	chr3	-	6084	5	FSM	ENSG00000121579.13	ENST00000240922.8	6112	5	25	3	6	-3	multi-exon	FALSE	canonical	3	1031	junction_4	192.003255180739	NA	NA	NA	FALSE	0	NA	NA	A	non_coding	NA	NA	NA	NA	NA	NA	NA	25	ATATGTGTAATTGCTTATGC	12	True	NA	NA	False	NA	NA	NA	113746224	113716460	Fake_Experiment_ID
G1642.1	chr3	+	5328	15	FSM	ENSG00000114573.10	ENST00000273398.8	4575	15	-755	2	-753	-2	multi-exon	FALSE	canonical	3	215	junction_12	21.4875379165293	NA	NA	NA	FALSE	0	NA	NA	A	non_coding	NA	NA	NA	NA	NA	NA	NA	15	AACATTTTTTTCTTTTTCTC	811	False	NA	NA	False	NA	NA	NA	113746279	113812054	Fake_Experiment_ID
G1643.1	chr3	+	3646	9	NNC	ENSG00000151576.10	novel	3844	9	NA	NA	10	-6	at_least_one_novel_splicesite	TRUE	canonical	2	55	junction_6	44.4562636194271	NA	NA	NA	TRUE	0	NA	NA	A	non_coding	NA	NA	NA	NA	NA	NA	NA	30	TAAAAATTTACTGTGTTTGG	8	True	NA	NA	False	NA	NA	NA	114056791	114088343	Fake_Experiment_ID
G1644.1	chr3	+	1706	3	FSM	ENSG00000172020.13	ENST00000305124.11	1498	3	-210	2	-210	-2	multi-exon	FALSE	canonical	3	228	junction_2	15	NA	NA	NA	FALSE	0	NA	NA	A	non_coding	NA	NA	NA	NA	NA	NA	NA	20	AAGGTCCAATGGCTCTGTGT	-1	True	NA	NA	False	NA	NA	NA	115623299	115721481	Fake_Experiment_ID
G1645.1	chr3	-	5127	8	FSM	ENSG00000121578.13	ENST00000393765.7	2234	8	-4	-2889	-4	2879	multi-exon	FALSE	canonical	3	90	junction_6	26.6603734070639	NA	NA	NA	FALSE	0	NA	NA	A	non_coding	NA	NA	NA	NA	NA	NA	NA	10	TGTGTGCCCATGTGTGGAGT	-5	True	NA	NA	False	NA	NA	NA	119240882	119208852	Fake_Experiment_ID
G1646.1	chr3	-	4301	9	FSM	ENSG00000176142.13	ENST00000319172.10	4853	9	-1	553	0	-2	multi-exon	FALSE	canonical	2	132	junction_1	22.470814404467	NA	NA	NA	FALSE	0	NA	NA	A	non_coding	NA	NA	NA	NA	NA	NA	NA	25	AATTCTTTGTTGGCAAGTTA	12	True	NA	NA	False	NA	NA	NA	119463616	119429501	Fake_Experiment_ID
G1647.1	chr3	+	1663	11	FSM	ENSG00000163389.12	ENST00000295588.9	3508	11	4	1841	4	-279	multi-exon	FALSE	canonical	3	126	junction_8	12.4358353157317	NA	NA	NA	FALSE	0	NA	NA	A	non_coding	NA	NA	NA	NA	NA	NA	NA	20	ATTCAAGGCGTGATCTCTGT	-18	True	NA	NA	False	NA	NA	NA	119468966	119492867	Fake_Experiment_ID
G1648.1	chr3	+	1562	7	FSM	ENSG00000113845.10	ENST00000494664.6	2379	7	3	814	-2	210	multi-exon	FALSE	canonical	3	440	junction_1	55.8074566901433	NA	NA	NA	FALSE	0	NA	NA	A	non_coding	NA	NA	NA	NA	NA	NA	NA	50	AAAAAGTAGATCAGCATTAT	-2	True	NA	NA	False	NA	NA	NA	119498549	119524276	Fake_Experiment_ID
G1649.1	chr3	-	7224	11	FSM	ENSG00000082701.17	ENST00000264235.13	7743	11	-117	636	7	-7	multi-exon	FALSE	canonical	3	109	junction_6	9.16515138991168	NA	NA	NA	FALSE	0	NA	NA	A	non_coding	NA	NA	NA	NA	NA	NA	NA	35	AAAATTCACAAGTGTGTGGT	1143	False	NA	NA	False	NA	NA	NA	120094564	119821956	Fake_Experiment_ID
G165.1	chr1	+	2178	10	FSM	ENSG00000162419.13	ENST00000373816.6	6358	10	-41	4221	-35	67	multi-exon	TRUE	canonical	3	43	junction_1	9.75375837660211	NA	NA	NA	FALSE	0	NA	NA	A	non_coding	NA	NA	NA	NA	NA	NA	NA	40	AAACTCTGGAACACAGATCT	14	False	NA	NA	False	NA	NA	NA	28668742	28715132	Fake_Experiment_ID
G1650.1	chr3	-	7954	4	FSM	ENSG00000163428.4	ENST00000295628.4	7918	4	0	-36	0	36	multi-exon	FALSE	canonical	3	40	junction_2	5.31245915016974	NA	NA	NA	FALSE	0	NA	NA	A	non_coding	NA	NA	NA	NA	NA	NA	NA	10	ACTTGTCTTCTAGTCTTCCT	-25	True	NA	NA	False	NA	NA	NA	120349354	120324472	Fake_Experiment_ID
G1651.1	chr3	-	4016	11	FSM	ENSG00000163430.12	ENST00000295633.8	5682	11	-321	1987	-320	1943	multi-exon	FALSE	canonical	3	942	junction_5	89.6937010051431	NA	NA	NA	FALSE	0	NA	NA	A	non_coding	NA	NA	NA	NA	NA	NA	NA	10	ATGGTTTTATTGGTTTCCTT	NA	False	NA	NA	False	NA	NA	NA	120451313	120394279	Fake_Experiment_ID
G1652.1	chr3	+	642	3	FSM	ENSG00000065518.8	ENST00000184266.3	651	3	8	1	-3	-1	multi-exon	FALSE	canonical	3	4242	junction_1	210.5	NA	NA	NA	FALSE	0	NA	NA	A	non_coding	NA	NA	NA	NA	NA	NA	NA	35	ACAGATTCTACAATCAGTTG	9	True	NA	NA	False	NA	NA	NA	120596343	120602506	Fake_Experiment_ID
G1653.1	chr3	-	3857	8	FSM	ENSG00000144840.10	ENST00000273375.8	5605	8	0	1748	0	15	multi-exon	FALSE	canonical	3	141	junction_2	11.0822527732683	NA	NA	NA	FALSE	0	NA	NA	A	non_coding	NA	NA	NA	NA	NA	NA	NA	25	AATAATCTGTCTTTCGTTAT	0	True	NA	NA	False	NA	NA	NA	120742516	120686685	Fake_Experiment_ID
G1654.1	chr3	+	2833	5	FSM	ENSG00000153767.10	ENST00000283875.6	3000	5	0	167	0	-167	multi-exon	FALSE	canonical	3	239	junction_2	28.9352725924606	NA	NA	NA	FALSE	0	NA	NA	A	non_coding	NA	NA	NA	NA	NA	NA	NA	35	GTAACAATTGTATATCTTAC	4	True	NA	NA	False	NA	NA	NA	120742743	120782902	Fake_Experiment_ID
G1655.1	chr3	-	11199	22	FSM	ENSG00000173230.15	ENST00000393667.7	11198	22	-1	0	-1	0	multi-exon	FALSE	canonical	3	26	junction_16	51.4628633468337	NA	NA	NA	FALSE	0	NA	NA	A	non_coding	NA	NA	NA	NA	NA	NA	NA	20	AAGAGTTTGTGTGTATGTGT	-13	True	NA	NA	False	NA	NA	NA	121749741	121663202	Fake_Experiment_ID
G1656.1	chr3	-	2937	15	FSM	ENSG00000173226.17	ENST00000310864.11	2577	15	2	-362	2	362	multi-exon	FALSE	canonical	3	188	junction_11	17.4595742987588	NA	NA	NA	FALSE	0	NA	NA	A	non_coding	NA	NA	NA	NA	NA	NA	NA	30	CTATATTTGTACTTATAATT	-26	True	NA	NA	False	NA	NA	NA	121835058	121769398	Fake_Experiment_ID
G1657.1	chr3	+	1015	6	FSM	ENSG00000145088.9	ENST00000273668.7	998	6	-18	1	8	-1	multi-exon	FALSE	canonical	3	82	junction_3	9.98799279134702	NA	NA	NA	FALSE	0	NA	NA	A	non_coding	NA	NA	NA	NA	NA	NA	NA	20	AGTTGATGTTATGTATTTGT	5	True	NA	NA	False	NA	NA	NA	121835190	121886525	Fake_Experiment_ID
G1658.1	chr3	-	719	5	FSM	ENSG00000160124.9	ENST00000291458.9	720	5	0	1	0	-1	multi-exon	FALSE	canonical	3	486	junction_1	54.207932998778	NA	NA	NA	FALSE	0	NA	NA	A	non_coding	NA	NA	NA	NA	NA	NA	NA	25	ACATATTTATTTGATTGTTT	5	True	NA	NA	False	NA	NA	NA	122383231	122359591	Fake_Experiment_ID
G1659.2	chr3	+	3006	5	FSM	ENSG00000114023.15	ENST00000477892.5	3052	5	45	1	29	-1	multi-exon	FALSE	canonical	3	2467	junction_2	27.1327753832887	NA	NA	NA	FALSE	0	NA	NA	A	non_coding	NA	NA	NA	NA	NA	NA	NA	20	ACGGTTACTTTTTATTTTTA	22	True	NA	NA	False	NA	NA	NA	122384226	122412333	Fake_Experiment_ID
G166.1	chr1	+	3062	5	FSM	ENSG00000198492.16	ENST00000373812.8	2744	5	-319	1	0	0	multi-exon	FALSE	canonical	3	964	junction_1	78.1484964666627	NA	NA	NA	FALSE	0	NA	NA	A	non_coding	NA	NA	NA	NA	NA	NA	NA	30	ACTTCTAGTACCATTTAGTA	1	True	NA	NA	False	NA	NA	NA	28736620	28769774	Fake_Experiment_ID
G1660.1	chr3	-	6814	14	FSM	ENSG00000114030.13	ENST00000344337.11	6888	14	23	51	-10	-51	multi-exon	FALSE	canonical	3	278	junction_4	18.4076135521797	NA	NA	NA	FALSE	0	NA	NA	A	non_coding	NA	NA	NA	NA	NA	NA	NA	25	AATATGCATGCATCTTTGTG	-3	True	NA	NA	False	NA	NA	NA	122514916	122421952	Fake_Experiment_ID
G1661.1	chr3	-	1928	8	FSM	ENSG00000169087.11	ENST00000306103.3	1964	8	31	5	31	-1	multi-exon	FALSE	canonical	3	50	junction_3	4.91146098219174	NA	NA	NA	FALSE	0	NA	NA	A	non_coding	NA	NA	NA	NA	NA	NA	NA	25	ACACGGCCATGCCATTCATT	7	True	NA	NA	False	NA	NA	NA	122793800	122740003	Fake_Experiment_ID
G1662.1	chr3	+	1924	9	FSM	ENSG00000138463.9	ENST00000261038.6	3322	9	0	1398	0	-7	multi-exon	TRUE	canonical	3	100	junction_6	17.5908356822523	NA	NA	NA	FALSE	0	NA	NA	A	non_coding	NA	NA	NA	NA	NA	NA	NA	35	AAGATAACGCCTTCCCTAAG	-24	True	NA	NA	False	NA	NA	NA	122795068	122879741	Fake_Experiment_ID
G1663.1	chr3	-	4565	22	NIC	ENSG00000082684.16	novel	4855	23	NA	NA	15	-1	combination_of_known_junctions	FALSE	canonical	3	23	junction_21	12.9962492408797	NA	NA	NA	FALSE	0	NA	NA	A	non_coding	NA	NA	NA	NA	NA	NA	NA	20	CCAAATGTCTCTGTGCATCT	-1	True	NA	NA	False	NA	NA	NA	123027748	122909194	Fake_Experiment_ID
G1664.1	chr3	+	1817	17	FSM	ENSG00000065485.20	ENST00000316218.12	1844	17	26	1	-11	0	multi-exon	FALSE	canonical	3	173	junction_12	33.9875321809336	NA	NA	NA	FALSE	0	NA	NA	A	non_coding	NA	NA	NA	NA	NA	NA	NA	15	ATTTGGTGGTATGGTTTATT	-51	True	NA	NA	False	NA	NA	NA	123067050	123162103	Fake_Experiment_ID
G1665.1	chr3	+	1494	7	FSM	ENSG00000121542.12	ENST00000492595.6	3401	7	0	1907	0	320	multi-exon	FALSE	canonical	3	77	junction_1	9.87280214641326	NA	NA	NA	FALSE	0	NA	NA	A	non_coding	NA	NA	NA	NA	NA	NA	NA	20	AAATTGGTTCTTTTTACTTT	-1	True	NA	NA	False	NA	NA	NA	123201942	123272229	Fake_Experiment_ID
G1666.1	chr3	-	3269	13	FSM	ENSG00000175455.16	ENST00000409697.8	4131	13	-36	898	7	-1	multi-exon	FALSE	canonical	3	92	junction_9	50.4306454450069	NA	NA	NA	FALSE	0	NA	NA	A	non_coding	NA	NA	NA	NA	NA	NA	NA	20	AGGCCAGTGTTGTTGGTGAA	171	False	NA	NA	False	NA	NA	NA	123961265	123914319	Fake_Experiment_ID
G1667.1	chr3	+	6776	6	FSM	ENSG00000114491.14	ENST00000232607.7	6652	6	-13	-111	6	111	multi-exon	FALSE	canonical	3	379	junction_1	22.3660456943108	NA	NA	NA	FALSE	0	NA	NA	A	non_coding	NA	NA	NA	NA	NA	NA	NA	25	ATTTATTTATTTATTTATTT	-9	True	NA	NA	False	NA	NA	NA	124730438	124749384	Fake_Experiment_ID
G1668.1	chr3	-	4145	12	NIC	ENSG00000082781.12	novel	4440	15	NA	NA	-56	-3	combination_of_known_junctions	FALSE	canonical	3	24	junction_7	496.972803020597	NA	NA	NA	FALSE	0	NA	NA	C	non_coding	NA	NA	NA	NA	NA	NA	NA	20	AAACTTTGGGTTTCTCTCAT	6	True	NA	NA	False	NA	NA	NA	124887421	124761950	Fake_Experiment_ID
G1668.2	chr3	-	4602	14	NIC	ENSG00000082781.12	novel	4440	15	NA	NA	61	-6	combination_of_known_junctions	FALSE	canonical	3	82	junction_7	445.975070282644	NA	NA	NA	FALSE	0	NA	NA	C	non_coding	NA	NA	NA	NA	NA	NA	NA	25	AAGAAACTTTGGGTTTCTCT	0	True	NA	NA	False	NA	NA	NA	124887623	124761953	Fake_Experiment_ID
G1668.3	chr3	-	4695	15	FSM	ENSG00000082781.12	ENST00000296181.9	4440	15	-261	6	58	-6	multi-exon	FALSE	canonical	3	1430	junction_14	157.007360415013	NA	NA	NA	FALSE	0	NA	NA	C	non_coding	NA	NA	NA	NA	NA	NA	NA	25	AAGAAACTTTGGGTTTCTCT	-3	True	NA	NA	False	NA	NA	NA	124887626	124761953	Fake_Experiment_ID
G1669.1	chr3	-	3481	14	FSM	ENSG00000221955.11	ENST00000469902.6	3485	14	2	2	2	-2	multi-exon	TRUE	canonical	3	28	junction_10	11.0067219913143	NA	NA	NA	FALSE	0	NA	NA	A	non_coding	NA	NA	NA	NA	NA	NA	NA	30	AATTGCCTAATGGTGACTCA	2	True	NA	NA	False	NA	NA	NA	125212746	125082645	Fake_Experiment_ID
G167.1	chr1	+	5834	19	NIC	ENSG00000159023.22	novel	5925	21	NA	NA	-7	-5	combination_of_known_junctions	FALSE	canonical	3	36	junction_1	60.6192580327774	NA	NA	NA	FALSE	0	NA	NA	A	non_coding	NA	NA	NA	NA	NA	NA	NA	40	AAAAAGAACTCTCTCTGTGA	-30	True	NA	NA	False	NA	NA	NA	28887083	29120033	Fake_Experiment_ID
G1670.1	chr3	-	9495	9	FSM	ENSG00000163848.20	ENST00000360647.9	9514	9	17	2	5	-2	multi-exon	FALSE	canonical	3	59	junction_6	7.54983443527075	NA	NA	NA	FALSE	0	NA	NA	A	non_coding	NA	NA	NA	NA	NA	NA	NA	30	AATTAATGTGTTGTCATTGA	11	True	NA	NA	False	NA	NA	NA	125375308	125225670	Fake_Experiment_ID
G1671.1	chr3	-	2498	14	FSM	ENSG00000114520.11	ENST00000251775.9	2512	14	11	3	0	-3	multi-exon	FALSE	canonical	3	208	junction_10	24.0271050097162	NA	NA	NA	FALSE	0	NA	NA	A	non_coding	NA	NA	NA	NA	NA	NA	NA	20	TGATTTTCAGATGATTTTTG	-3	True	NA	NA	False	NA	NA	NA	125520191	125446652	Fake_Experiment_ID
G1672.1	chr3	-	4661	13	FSM	ENSG00000144909.8	ENST00000296220.6	4598	13	-72	9	-72	-9	multi-exon	TRUE	canonical	3	71	junction_8	11.037813793199	NA	NA	NA	FALSE	0	NA	NA	A	non_coding	NA	NA	NA	NA	NA	NA	NA	45	AACAAACAATAATGCTTCTG	-37	True	NA	NA	False	NA	NA	NA	125595569	125528866	Fake_Experiment_ID
G1673.1	chr3	-	1219	6	FSM	ENSG00000189366.10	ENST00000340333.7	805	6	24	-438	24	3	multi-exon	FALSE	canonical	3	42	junction_4	9.66229786334493	NA	NA	NA	FALSE	0	NA	NA	A	non_coding	NA	NA	NA	NA	NA	NA	NA	20	AGAGTTTTCATGTCTGAGTG	49	False	NA	NA	False	NA	NA	NA	125937015	125928836	Fake_Experiment_ID
G1674.1	chr3	-	2359	11	FSM	ENSG00000114544.17	ENST00000360370.9	2182	11	-179	2	1	-1	multi-exon	FALSE	canonical	3	31	junction_10	12.5223799654858	NA	NA	NA	FALSE	0	NA	NA	A	non_coding	NA	NA	NA	NA	NA	NA	NA	25	GACCCTTTATGTCTTTAAAG	-7	True	NA	NA	False	NA	NA	NA	126084303	126006358	Fake_Experiment_ID
G1675.1	chr3	-	3492	10	FSM	ENSG00000070476.15	ENST00000389709.8	3377	10	-117	2	-117	-2	multi-exon	FALSE	canonical	3	36	junction_3	26.5376508677812	NA	NA	NA	FALSE	0	NA	NA	A	non_coding	NA	NA	NA	NA	NA	NA	NA	15	GATGGCGCGTGTATGTTTTA	25	False	NA	NA	False	NA	NA	NA	126476008	126437602	Fake_Experiment_ID
G1676.1	chr3	+	1942	3	FSM	ENSG00000180767.10	ENST00000319340.7	1917	3	-26	1	-26	-1	multi-exon	FALSE	canonical	3	30	junction_1	0	NA	NA	NA	FALSE	0	NA	NA	A	non_coding	NA	NA	NA	NA	NA	NA	NA	15	ATTTTTTGGAGTTTATCTGC	NA	False	NA	NA	False	NA	NA	NA	126524128	126543290	Fake_Experiment_ID
G1677.1	chr3	+	966	8	FSM	ENSG00000159685.11	ENST00000290913.8	1000	8	11	23	8	-1	multi-exon	FALSE	canonical	3	397	junction_4	39.1073874747731	NA	NA	NA	FALSE	0	NA	NA	A	non_coding	NA	NA	NA	NA	NA	NA	NA	25	AGTCGTTGACTCACTGGCAA	9	True	NA	NA	False	NA	NA	NA	126704250	126960397	Fake_Experiment_ID
G1678.1	chr3	+	9364	32	FSM	ENSG00000114554.12	ENST00000393409.3	9309	32	-59	4	-59	-4	multi-exon	FALSE	canonical	3	87	junction_1	64.5449935430102	NA	NA	NA	FALSE	0	NA	NA	A	non_coding	NA	NA	NA	NA	NA	NA	NA	25	AAAAGCTCTTGGCTCCAGGT	-24	True	NA	NA	False	NA	NA	NA	126983055	127037385	Fake_Experiment_ID
G1679.1	chr3	-	1911	11	FSM	ENSG00000163870.16	ENST00000355552.8	3752	11	0	1841	0	-4	multi-exon	TRUE	canonical	3	145	junction_10	24.1993801573511	NA	NA	NA	FALSE	0	NA	NA	A	non_coding	NA	NA	NA	NA	NA	NA	NA	30	AGAAGGTGCTAATGTGGAGG	-9	True	NA	NA	False	NA	NA	NA	127590733	127573072	Fake_Experiment_ID
G168.1	chr1	-	2486	2	FSM	ENSG00000253304.2	ENST00000521452.2	2468	2	-18	0	-18	0	multi-exon	FALSE	canonical	3	68	junction_1	0	NA	NA	NA	FALSE	0	NA	NA	A	non_coding	NA	NA	NA	NA	NA	NA	NA	10	GTTACTGTGGTGTGTCTGAG	-10	True	NA	NA	False	NA	NA	NA	29123921	29119428	Fake_Experiment_ID
G1680.1	chr3	+	3404	16	FSM	ENSG00000073111.14	ENST00000265056.12	3434	16	17	13	17	-13	multi-exon	FALSE	canonical	3	691	junction_4	95.3430298099097	NA	NA	NA	FALSE	0	NA	NA	A	non_coding	NA	NA	NA	NA	NA	NA	NA	50	AATAAAATATAAACGCTGGT	5	True	NA	NA	False	NA	NA	NA	127598427	127622423	Fake_Experiment_ID
G1681.1	chr3	+	2175	8	FSM	ENSG00000114631.11	ENST00000342480.7	2175	8	0	0	0	0	multi-exon	FALSE	canonical	3	347	junction_4	25.0077538995816	NA	NA	NA	FALSE	0	NA	NA	A	non_coding	NA	NA	NA	NA	NA	NA	NA	10	CGTCTGCCTTCTTGACTCAT	-7	True	NA	NA	False	NA	NA	NA	127629184	127672802	Fake_Experiment_ID
G1682.1	chr3	+	1963	12	FSM	ENSG00000114626.18	ENST00000232744.13	1962	12	-10	9	-5	-3	multi-exon	FALSE	canonical	3	23	junction_4	6.81999975764038	NA	NA	NA	FALSE	0	NA	NA	A	non_coding	NA	NA	NA	NA	NA	NA	NA	15	GGAGCATGAGCCTGTGTCCT	-31	True	NA	NA	False	NA	NA	NA	127672941	127680917	Fake_Experiment_ID
G1683.1	chr3	+	4362	12	FSM	ENSG00000058262.10	ENST00000243253.8	3568	12	-796	2	0	-2	multi-exon	FALSE	canonical	3	911	junction_8	44.2395806475126	NA	NA	NA	FALSE	0	NA	NA	A	non_coding	NA	NA	NA	NA	NA	NA	NA	15	TACTTGATCATGTTCTCTTG	10	True	NA	NA	False	NA	NA	NA	128051640	128071681	Fake_Experiment_ID
G1684.1	chr3	-	1882	11	FSM	ENSG00000175792.12	ENST00000322623.10	1899	11	-134	151	-134	0	multi-exon	FALSE	canonical	3	880	junction_6	79.1927395662001	NA	NA	NA	FALSE	0	NA	NA	A	non_coding	NA	NA	NA	NA	NA	NA	NA	30	TTTAGATGTACAGAGTCATT	NA	False	NA	NA	False	NA	NA	NA	128123946	128080960	Fake_Experiment_ID
G1685.1	chr3	+	2916	7	FSM	ENSG00000132394.11	ENST00000254730.11	2205	7	-40	-671	-40	671	multi-exon	FALSE	canonical	3	143	junction_4	22.4697327284703	NA	NA	NA	FALSE	0	NA	NA	C	non_coding	NA	NA	NA	NA	NA	NA	NA	30	GCAGGTTTCGATCAAATGAC	-21	True	NA	NA	False	NA	NA	NA	128153440	128409317	Fake_Experiment_ID
G1685.4	chr3	+	2032	6	NIC	ENSG00000132394.11	novel	2205	7	NA	NA	2	-2	combination_of_known_junctions	FALSE	canonical	3	54	junction_3	56.1583475540369	NA	NA	NA	FALSE	0	NA	NA	C	non_coding	NA	NA	NA	NA	NA	NA	NA	10	ACTCTACTGGTGTCTCTCTC	21	True	NA	NA	False	NA	NA	NA	128153482	128408640	Fake_Experiment_ID
G1686.1	chr3	-	2380	10	FSM	ENSG00000163902.12	ENST00000296255.8	2284	10	5	-101	3	101	multi-exon	FALSE	canonical	3	1404	junction_5	64.4325659550786	NA	NA	NA	FALSE	0	NA	NA	A	non_coding	NA	NA	NA	NA	NA	NA	NA	30	AGCAGGTTTGCAAGGCAAGC	4	True	NA	NA	False	NA	NA	NA	128650813	128619867	Fake_Experiment_ID
G1687.1	chr3	+	1785	6	FSM	ENSG00000075785.14	ENST00000265062.8	2185	6	-13	413	7	32	multi-exon	FALSE	canonical	3	1213	junction_5	82.2153270382111	NA	NA	NA	FALSE	0	NA	NA	A	non_coding	NA	NA	NA	NA	NA	NA	NA	50	AAAAATTAAAATTCTCATTT	-7	True	NA	NA	False	NA	NA	NA	128726169	128814385	Fake_Experiment_ID
G1688.1	chr3	+	2412	18	FSM	ENSG00000177646.20	ENST00000308982.12	2445	18	23	10	0	0	multi-exon	FALSE	canonical	3	185	junction_1	20.8296767263909	NA	NA	NA	FALSE	0	NA	NA	A	non_coding	NA	NA	NA	NA	NA	NA	NA	10	TGTACTGTTAGCCTTTGCTG	13	True	NA	NA	False	NA	NA	NA	128879642	128913104	Fake_Experiment_ID
G1689.1	chr3	-	3611	11	FSM	ENSG00000240682.10	ENST00000393295.8	3612	11	0	1	0	-1	multi-exon	FALSE	canonical	3	147	junction_2	11.3318136235997	NA	NA	NA	FALSE	0	NA	NA	A	non_coding	NA	NA	NA	NA	NA	NA	NA	5	AGCTTTGGCTCTGCCTGTGG	0	True	NA	NA	False	NA	NA	NA	129161063	129127415	Fake_Experiment_ID
G169.1	chr1	-	2351	10	FSM	ENSG00000116353.16	ENST00000263702.11	2515	10	14	150	4	66	multi-exon	FALSE	canonical	3	290	junction_9	36.5648417789683	NA	NA	NA	FALSE	0	NA	NA	A	non_coding	NA	NA	NA	NA	NA	NA	NA	20	CCCCAGGGACAGGGGTATGC	-6	True	NA	NA	False	NA	NA	NA	29230920	29192806	Fake_Experiment_ID
G1690.1	chr3	-	3296	5	FSM	ENSG00000169714.17	ENST00000422453.7	3295	5	-2	1	1	-1	multi-exon	FALSE	canonical	3	3489	junction_3	1374.95443106308	NA	NA	NA	FALSE	0	NA	NA	A	non_coding	NA	NA	NA	NA	NA	NA	NA	30	ATTTTCTACCATATGTATGA	-4	True	NA	NA	False	NA	NA	NA	129183898	129167827	Fake_Experiment_ID
G1691.1	chr3	+	2840	24	FSM	ENSG00000181789.14	ENST00000314797.10	3078	24	4	234	4	41	multi-exon	TRUE	canonical	2	356	junction_5	67.4695758642129	NA	NA	NA	FALSE	0	NA	NA	A	non_coding	NA	NA	NA	NA	NA	NA	NA	25	AATCATTGCAGATTTTTTTT	-19	True	NA	NA	False	NA	NA	NA	129249609	129277539	Fake_Experiment_ID
G1692.3	chr3	-	2159	8	FSM	ENSG00000129071.10	ENST00000249910.5	2470	8	-13	324	13	-8	multi-exon	FALSE	canonical	3	101	junction_5	70.4675348610107	NA	NA	NA	FALSE	0	NA	NA	A	non_coding	NA	NA	NA	NA	NA	NA	NA	45	AAAAAAAATACGGCTTTTCC	3	True	NA	NA	False	NA	NA	NA	129440022	129431273	Fake_Experiment_ID
G1693.1	chr3	+	3863	29	NIC	ENSG00000163913.13	novel	4057	31	NA	NA	-23	0	combination_of_known_junctions	FALSE	canonical	3	23	junction_21	21.7277625002048	NA	NA	NA	FALSE	0	NA	NA	A	non_coding	NA	NA	NA	NA	NA	NA	NA	20	AGAATGTGTTTCTTGCCCAG	-22	True	NA	NA	False	NA	NA	NA	129440101	129520347	Fake_Experiment_ID
G1694.1	chr3	-	7027	36	FSM	ENSG00000004399.13	ENST00000324093.9	6913	36	-117	3	-117	1	multi-exon	FALSE	canonical	3	38	junction_16	7.8023544327259	NA	NA	NA	FALSE	0	NA	NA	A	non_coding	NA	NA	NA	NA	NA	NA	NA	10	CTACTGTGGGCTCCAGCCTT	9008	False	NA	NA	False	NA	NA	NA	129606793	129555216	Fake_Experiment_ID
G1695.1	chr3	-	4991	20	FSM	ENSG00000196455.8	ENST00000356763.8	5016	20	23	2	23	-2	multi-exon	TRUE	canonical	3	191	junction_17	29.8858400401101	NA	NA	NA	FALSE	0	NA	NA	A	non_coding	NA	NA	NA	NA	NA	NA	NA	30	TATTCATGCATCCTAAGAGT	-7	True	NA	NA	False	NA	NA	NA	130746806	130678935	Fake_Experiment_ID
G1696.3	chr3	+	3402	29	NIC	ENSG00000017260.20	novel	4969	28	NA	NA	-17	-296	combination_of_known_junctions	FALSE	canonical	3	69	junction_28	126.035810427847	NA	NA	NA	FALSE	0	NA	NA	A	non_coding	NA	NA	NA	NA	NA	NA	NA	40	AAAAGCACTGTAACAGCTTT	-23	True	NA	NA	False	NA	NA	NA	130893973	131016373	Fake_Experiment_ID
G1697.1	chr3	-	2655	6	FSM	ENSG00000034533.12	ENST00000264992.8	2687	6	27	5	-6	-5	multi-exon	FALSE	canonical	3	26	junction_5	15.2918278828922	NA	NA	NA	FALSE	0	NA	NA	A	non_coding	NA	NA	NA	NA	NA	NA	NA	30	AAGAAGCTTCTGTATTTCTA	-18	True	NA	NA	False	NA	NA	NA	131026798	131013879	Fake_Experiment_ID
G1698.1	chr3	+	3493	3	FSM	ENSG00000198585.12	ENST00000521288.2	6108	3	-11	2626	-11	-2626	multi-exon	FALSE	canonical	3	143	junction_1	14	NA	NA	NA	FALSE	0	NA	NA	C	non_coding	NA	NA	NA	NA	NA	NA	NA	10	ACTGGGGTTTGTGTTCATCT	-21	True	NA	NA	False	NA	NA	NA	131381762	131386204	Fake_Experiment_ID
G1698.2	chr3	+	1770	2	FSM	ENSG00000198585.12	ENST00000502852.1	1552	2	-15	-203	-4	203	multi-exon	FALSE	canonical	3	143	junction_1	0	NA	NA	NA	FALSE	0	NA	NA	C	non_coding	NA	NA	NA	NA	NA	NA	NA	20	ACAGCCTGACACCTTCCCCT	-14	True	NA	NA	False	NA	NA	NA	131381769	131383642	Fake_Experiment_ID
G1699.1	chr3	-	8788	10	FSM	ENSG00000114686.9_ENSG00000261167.1	ENST00000264995.8	1708	10	2	-7082	-2	-4	multi-exon	FALSE	canonical	3	1120	junction_6	114.720056476732	NA	NA	NA	FALSE	0	NA	NA	A	non_coding	NA	NA	NA	NA	NA	NA	NA	25	ACAAGCTGTCAATCTTGCCT	-1	True	NA	NA	False	NA	NA	NA	131502969	131455129	Fake_Experiment_ID
G17.1	chr1	+	3934	18	FSM	ENSG00000067606.17	ENST00000378567.8	2385	18	37	-1586	-37	1586	multi-exon	FALSE	canonical	3	132	junction_3	12.3624613175124	NA	NA	NA	FALSE	0	NA	NA	A	non_coding	NA	NA	NA	NA	NA	NA	NA	35	AAGTGTGGTTTGAAAAATCC	26	True	NA	NA	False	NA	NA	NA	2050447	2186981	Fake_Experiment_ID
G170.1	chr1	+	5861	29	ISM	ENSG00000060656.20	ENST00000373779.8	5573	30	-17	1	-11	-1	intron_retention	FALSE	canonical	3	93	junction_6	40.904614654095	NA	NA	NA	FALSE	0	NA	NA	A	non_coding	NA	NA	NA	NA	NA	NA	NA	20	ACAGAGCAGCCCTGTGTGTG	-16	True	NA	NA	False	NA	NA	NA	29236504	29326799	Fake_Experiment_ID
G1700.1	chr3	+	7738	56	FSM	ENSG00000138246.17	ENST00000260818.11	7754	56	15	1	15	-1	multi-exon	TRUE	canonical	3	26	junction_4	19.6771126014611	NA	NA	NA	FALSE	0	NA	NA	A	non_coding	NA	NA	NA	NA	NA	NA	NA	30	ATATATTTGTTCTAGTTTAA	6	True	NA	NA	False	NA	NA	NA	132417516	132539031	Fake_Experiment_ID
G1701.1	chr3	-	4307	20	FSM	ENSG00000240303.8	ENST00000264990.11	3231	20	-8	-1068	-8	1065	multi-exon	FALSE	canonical	3	98	junction_14	34.5101855774097	NA	NA	NA	FALSE	0	NA	NA	A	non_coding	NA	NA	NA	NA	NA	NA	NA	50	AAAATGTCTGCTATGAAAAA	-10	True	NA	NA	False	NA	NA	NA	132659817	132557072	Fake_Experiment_ID
G1702.1	chr3	+	2931	12	FSM	ENSG00000081307.15	ENST00000356232.10	4692	12	-845	2606	-434	-1	multi-exon	FALSE	canonical	3	424	junction_3	28.5538493735886	NA	NA	NA	FALSE	0	NA	NA	A	non_coding	NA	NA	NA	NA	NA	NA	NA	40	ACAAAGTTGATTTCAGGAAG	5054	False	NA	NA	False	NA	NA	NA	132659483	132677188	Fake_Experiment_ID
G1703.1	chr3	+	2263	6	FSM	ENSG00000144868.14	ENST00000321871.11	3727	6	-100	1564	-100	-17	multi-exon	FALSE	canonical	3	70	junction_2	25.4684118075706	NA	NA	NA	FALSE	0	NA	NA	A	non_coding	NA	NA	NA	NA	NA	NA	NA	30	AAAGCAGTTGCATTGATTGC	3	True	NA	NA	False	NA	NA	NA	133038290	133396211	Fake_Experiment_ID
G1704.4	chr3	+	3356	5	FSM	ENSG00000091527.16	ENST00000264993.8	3351	5	-6	1	-6	0	multi-exon	FALSE	canonical	3	226	junction_4	119.627285767086	NA	NA	NA	FALSE	0	NA	NA	A	non_coding	NA	NA	NA	NA	NA	NA	NA	25	ATTTTGGACTGTAATGGTTA	12	True	NA	NA	False	NA	NA	NA	133573679	133590260	Fake_Experiment_ID
G1705.1	chr3	-	6111	28	FSM	ENSG00000163781.14	ENST00000260810.10	5761	28	27	-377	27	377	multi-exon	TRUE	canonical	3	132	junction_21	29.7736776244839	NA	NA	NA	FALSE	0	NA	NA	A	non_coding	NA	NA	NA	NA	NA	NA	NA	25	AACTCTGTATTGCATTAGCC	24	True	NA	NA	False	NA	NA	NA	133661914	133599860	Fake_Experiment_ID
G1706.1	chr3	+	1891	7	FSM	ENSG00000144867.13	ENST00000678299.1	2576	7	-11	696	-11	-696	multi-exon	FALSE	canonical	3	302	junction_4	12.8246724021404	NA	NA	NA	FALSE	0	NA	NA	A	non_coding	NA	NA	NA	NA	NA	NA	NA	35	TACAAATGAGTGCACATGTC	-18	True	NA	NA	False	NA	NA	NA	133805803	133820796	Fake_Experiment_ID
G1707.1	chr3	-	4106	15	FSM	ENSG00000163785.13	ENST00000623711.4	3049	15	20	-1077	20	1077	multi-exon	TRUE	canonical	3	242	junction_8	47.2295739241974	NA	NA	NA	FALSE	0	NA	NA	A	non_coding	NA	NA	NA	NA	NA	NA	NA	50	AAGCAAATTGACAAAGCAGT	23	True	NA	NA	False	NA	NA	NA	134250839	134156055	Fake_Experiment_ID
G1708.1	chr3	-	4868	10	FSM	ENSG00000114019.15	ENST00000249883.10	4868	10	-1	1	-1	-1	multi-exon	FALSE	canonical	3	153	junction_2	34.8425027803687	NA	NA	NA	FALSE	0	NA	NA	A	non_coding	NA	NA	NA	NA	NA	NA	NA	10	AGTCTTGCTTGTTCTTGTAT	-3	True	NA	NA	False	NA	NA	NA	134374448	134355347	Fake_Experiment_ID
G1709.1	chr3	+	2200	13	FSM	ENSG00000182923.20	ENST00000684217.1	2182	13	-19	1	-8	-1	multi-exon	FALSE	canonical	3	57	junction_9	46.7445778198451	NA	NA	NA	FALSE	0	NA	NA	C	non_coding	NA	NA	NA	NA	NA	NA	NA	30	ACTTTTTTCTCATACGAATA	-3	True	NA	NA	False	NA	NA	NA	134485734	134561766	Fake_Experiment_ID
G1709.2	chr3	+	2196	12	FSM	ENSG00000182923.20	ENST00000332047.10	5319	12	-8	3131	-8	5	multi-exon	FALSE	canonical	3	75	junction_1	32.6769815614439	NA	NA	NA	FALSE	0	NA	NA	C	non_coding	NA	NA	NA	NA	NA	NA	NA	35	TTTAGGGGAAATGTGTAGAA	-3	True	NA	NA	False	NA	NA	NA	134485734	134561900	Fake_Experiment_ID
G171.1	chr1	-	5274	5	FSM	ENSG00000162512.16	ENST00000339394.7	5246	5	-29	1	-29	0	multi-exon	FALSE	canonical	3	99	junction_4	33.5149220497378	NA	NA	NA	FALSE	0	NA	NA	A	non_coding	NA	NA	NA	NA	NA	NA	NA	20	ATGTGCCGTGTCCAGAGTAT	-41	True	NA	NA	False	NA	NA	NA	30908787	30869466	Fake_Experiment_ID
G1710.1	chr3	-	7160	2	FSM	ENSG00000174579.4	ENST00000309993.3	5186	2	40	-2014	32	2014	multi-exon	FALSE	canonical	3	96	junction_1	0	NA	NA	NA	FALSE	0	NA	NA	A	non_coding	NA	NA	NA	NA	NA	NA	NA	35	ATCTGGCTTCTAAGAAAAGT	-22	True	NA	NA	False	NA	NA	NA	136196295	136146902	Fake_Experiment_ID
G1711.1	chr3	+	2256	15	FSM	ENSG00000114054.14	ENST00000251654.9	1799	15	14	-471	-1	470	multi-exon	FALSE	canonical	3	492	junction_3	72.2135791967699	NA	NA	NA	FALSE	0	NA	NA	A	non_coding	NA	NA	NA	NA	NA	NA	NA	45	GATAGAAATGTTGCAAGAAG	0	True	NA	NA	False	NA	NA	NA	136250353	136330640	Fake_Experiment_ID
G1712.1	chr3	-	6054	34	FSM	ENSG00000118007.13	ENST00000383202.7	6062	34	1	7	0	-7	multi-exon	FALSE	canonical	3	60	junction_21	11.6482735767426	NA	NA	NA	FALSE	0	NA	NA	A	non_coding	NA	NA	NA	NA	NA	NA	NA	30	AAAATCAGGCTTGTGGTAGT	7	True	NA	NA	False	NA	NA	NA	136752377	136336242	Fake_Experiment_ID
G1713.1	chr3	+	1674	4	FSM	ENSG00000158092.7	ENST00000481752.6	4451	4	34	2743	0	-263	multi-exon	FALSE	canonical	3	75	junction_1	49.7080364618126	NA	NA	NA	FALSE	0	NA	NA	A	non_coding	NA	NA	NA	NA	NA	NA	NA	35	ACATATGCTAAAATTTCTTG	18	True	NA	NA	False	NA	NA	NA	136862241	136948863	Fake_Experiment_ID
G1714.1	chr3	-	2519	8	FSM	ENSG00000138231.13	ENST00000260803.9	2662	8	-10	153	-10	-153	multi-exon	TRUE	canonical	3	60	junction_2	15.5825648251696	NA	NA	NA	FALSE	0	NA	NA	A	non_coding	NA	NA	NA	NA	NA	NA	NA	15	TATGATGTATGCTTTCTTTT	-15	True	NA	NA	False	NA	NA	NA	138174931	138161140	Fake_Experiment_ID
G1715.4	chr3	+	2884	22	FSM	ENSG00000114098.18	ENST00000469044.6	4757	22	17	1856	0	-24	multi-exon	FALSE	canonical	3	160	junction_1	87.9737386087874	NA	NA	NA	FALSE	0	NA	NA	A	non_coding	NA	NA	NA	NA	NA	NA	NA	30	AACTTACATAGATTTTCTTT	-13	True	NA	NA	False	NA	NA	NA	138187317	138296517	Fake_Experiment_ID
G1716.1	chr3	+	4232	6	FSM	ENSG00000158186.13	ENST00000423968.7	4098	6	-134	0	-134	0	multi-exon	FALSE	canonical	3	27	junction_1	4.73286382647969	NA	NA	NA	FALSE	0	NA	NA	A	non_coding	NA	NA	NA	NA	NA	NA	NA	10	TATCTGTCTTAGTTCCTTTT	126	False	NA	NA	False	NA	NA	NA	138348444	138405533	Fake_Experiment_ID
G1717.1	chr3	-	2654	18	FSM	ENSG00000114107.9	ENST00000484888.5	1993	18	-5	-656	-5	-3	multi-exon	FALSE	canonical	3	111	junction_16	33.1945090719226	NA	NA	NA	FALSE	0	NA	NA	A	non_coding	NA	NA	NA	NA	NA	NA	NA	35	AAACATAAGTGTCCTCAGTG	23	True	NA	NA	False	NA	NA	NA	138594229	138494346	Fake_Experiment_ID
G1718.1	chr3	+	1185	5	FSM	ENSG00000158234.12	ENST00000393035.6	946	5	-246	7	-1	0	multi-exon	FALSE	canonical	3	100	junction_1	6.96419413859206	NA	NA	NA	FALSE	0	NA	NA	A	non_coding	NA	NA	NA	NA	NA	NA	NA	40	AAAAAAATCTGCTTGATTTG	18	False	NA	NA	False	NA	NA	NA	138608604	138633369	Fake_Experiment_ID
G1719.1	chr3	-	4988	24	FSM	ENSG00000051382.9	ENST00000674063.1	6259	24	-49	1320	-49	0	multi-exon	FALSE	canonical	3	151	junction_22	28.3253445129435	NA	NA	NA	FALSE	0	NA	NA	A	non_coding	NA	NA	NA	NA	NA	NA	NA	10	GGTGAGCCTCTTCTTTATGG	NA	False	NA	NA	False	NA	NA	NA	138834977	138654017	Fake_Experiment_ID
G172.2	chr1	-	5135	21	NIC	ENSG00000134644.16	novel	5360	22	NA	NA	0	0	combination_of_known_junctions	FALSE	canonical	3	32	junction_8	125.639126071459	NA	NA	NA	FALSE	0	NA	NA	C	non_coding	NA	NA	NA	NA	NA	NA	NA	15	GGTTTGTGCTTTATTTTAAC	4	True	NA	NA	False	NA	NA	NA	31065695	30931505	Fake_Experiment_ID
G172.3	chr1	-	5360	22	FSM	ENSG00000134644.16	ENST00000257075.9	5360	22	0	0	0	0	multi-exon	FALSE	canonical	3	219	junction_5	73.1938996008241	NA	NA	NA	FALSE	0	NA	NA	C	non_coding	NA	NA	NA	NA	NA	NA	NA	15	GGTTTGTGCTTTATTTTAAC	1	True	NA	NA	False	NA	NA	NA	31065698	30931505	Fake_Experiment_ID
G1720.1	chr3	+	1201	8	FSM	ENSG00000175110.13	ENST00000680020.1	1205	8	-7	11	-7	-11	multi-exon	TRUE	canonical	3	410	junction_1	58.2205518100028	NA	NA	NA	FALSE	0	NA	NA	A	non_coding	NA	NA	NA	NA	NA	NA	NA	40	AGTTCTCCCTACAAAGCAAA	0	True	NA	NA	False	NA	NA	NA	139344012	139357118	Fake_Experiment_ID
G1721.1	chr3	-	6730	22	FSM	ENSG00000184432.11	ENST00000333188.10	3275	22	1	-3456	0	-4	multi-exon	FALSE	canonical	3	763	junction_12	59.1099901007031	NA	NA	NA	FALSE	0	NA	NA	A	non_coding	NA	NA	NA	NA	NA	NA	NA	20	AAACATTTCTGCGTTGCTCT	8	True	NA	NA	False	NA	NA	NA	139389646	139353949	Fake_Experiment_ID
G1722.1	chr3	+	2518	7	FSM	ENSG00000114120.14	ENST00000324194.12	5697	7	-37	3216	-31	1132	multi-exon	FALSE	canonical	3	105	junction_4	58.0162812397424	NA	NA	NA	FALSE	0	NA	NA	A	non_coding	NA	NA	NA	NA	NA	NA	NA	10	TTGGACGCCGGTGTGGTACT	-37	True	NA	NA	False	NA	NA	NA	140941798	140977779	Fake_Experiment_ID
G1723.1	chr3	+	2907	3	FSM	ENSG00000175093.5	ENST00000310546.3	2963	3	53	3	53	-2	multi-exon	FALSE	canonical	3	123	junction_1	3.5	NA	NA	NA	FALSE	0	NA	NA	A	non_coding	NA	NA	NA	NA	NA	NA	NA	25	TCAGCTGCGTATTAAATGTT	47	False	NA	NA	False	NA	NA	NA	141051399	141148608	Fake_Experiment_ID
G1724.1	chr3	+	3285	6	FSM	ENSG00000155893.13	ENST00000286353.9	3302	6	7	10	3	-10	multi-exon	FALSE	canonical	3	130	junction_1	20.3174801587205	NA	NA	NA	FALSE	0	NA	NA	A	non_coding	NA	NA	NA	NA	NA	NA	NA	55	AAAAAATCAATTGATAGTAT	-1	True	NA	NA	False	NA	NA	NA	141231831	141294914	Fake_Experiment_ID
G1725.2	chr3	+	6735	3	FSM	ENSG00000177311.12	ENST00000510338.5	644	3	-10	-6081	-10	720	multi-exon	FALSE	canonical	3	23	junction_2	2.5	NA	NA	NA	FALSE	0	NA	NA	A	non_coding	NA	NA	NA	NA	NA	NA	NA	25	ATGATTGAGTGTTTTGGATA	-26	True	NA	NA	False	NA	NA	NA	141402338	141448907	Fake_Experiment_ID
G1726.1	chr3	+	4335	24	FSM	ENSG00000155903.13	ENST00000286364.9	5638	24	-19	1322	-19	-1322	multi-exon	FALSE	canonical	3	62	junction_19	19.2816160717011	NA	NA	NA	FALSE	0	NA	NA	A	non_coding	NA	NA	NA	NA	NA	NA	NA	35	CATTTAGATTAAAATTCCTT	13	False	NA	NA	False	NA	NA	NA	141487007	141614022	Fake_Experiment_ID
G1727.1	chr3	+	2015	3	FSM	ENSG00000114125.14	ENST00000273480.4	2669	3	-104	758	-55	408	multi-exon	FALSE	canonical	3	1626	junction_1	205.5	NA	NA	NA	FALSE	0	NA	NA	A	non_coding	NA	NA	NA	NA	NA	NA	NA	20	ATATGGGTTACTTTTTATTG	-5	True	NA	NA	False	NA	NA	NA	141738193	141746802	Fake_Experiment_ID
G1728.3	chr3	+	4960	6	ISM	ENSG00000069849.11	ENST00000286371.8	1847	7	-2	356	-2	11	intron_retention	FALSE	canonical	3	1679	junction_5	150.99086065057	NA	NA	NA	FALSE	0	NA	NA	A	non_coding	NA	NA	NA	NA	NA	NA	NA	35	AAAAATATTATCTTGGGTTC	-2	True	NA	NA	False	NA	NA	NA	141876640	141926193	Fake_Experiment_ID
G1729.2	chr3	-	2736	13	FSM	ENSG00000114126.18	ENST00000489671.6	9880	13	51	7093	-23	-19	multi-exon	FALSE	canonical	3	46	junction_10	141.241002663297	NA	NA	NA	FALSE	0	NA	NA	A	non_coding	NA	NA	NA	NA	NA	NA	NA	45	AAGAATATGAACAGCAGTGT	-11	True	NA	NA	False	NA	NA	NA	142149493	141951520	Fake_Experiment_ID
G173.1	chr1	-	3574	7	FSM	ENSG00000084628.10	ENST00000373736.7	2922	7	-74	-578	-74	578	multi-exon	FALSE	canonical	3	81	junction_6	8.91939210683977	NA	NA	NA	FALSE	0	NA	NA	A	non_coding	NA	NA	NA	NA	NA	NA	NA	25	TCAAATATCCTTTGCATCTT	-10	True	NA	NA	False	NA	NA	NA	31239961	31179166	Fake_Experiment_ID
G1730.1	chr3	-	8189	47	FSM	ENSG00000175054.16	ENST00000350721.9	8158	47	-37	6	-37	-3	multi-exon	FALSE	canonical	1	23	junction_12	18.6298132918509	NA	NA	NA	FALSE	0	NA	NA	A	non_coding	NA	NA	NA	NA	NA	NA	NA	40	AATACATACTGTGCATTATA	-12	True	NA	NA	False	NA	NA	NA	142578770	142449240	Fake_Experiment_ID
G1731.1	chr3	+	3893	16	FSM	ENSG00000120756.13	ENST00000457734.7	3700	16	8	-201	8	201	multi-exon	FALSE	canonical	3	296	junction_14	57.6812698272922	NA	NA	NA	FALSE	0	NA	NA	A	non_coding	NA	NA	NA	NA	NA	NA	NA	30	ACAATTTAGTTTGTGCTGAA	-15	True	NA	NA	False	NA	NA	NA	142596400	142713865	Fake_Experiment_ID
G1732.1	chr3	+	3791	11	NIC	ENSG00000144935.16	novel	4324	12	NA	NA	-21	-3	combination_of_known_junctions	TRUE	canonical	3	38	junction_7	15.6537535434796	NA	NA	NA	FALSE	0	NA	NA	A	non_coding	NA	NA	NA	NA	NA	NA	NA	25	AAATGGAGTCTGTTCATTGT	1	True	NA	NA	False	NA	NA	NA	142724543	142807885	Fake_Experiment_ID
G1733.1	chr3	-	2011	9	FSM	ENSG00000163710.9	ENST00000295992.8	1896	9	-116	1	7	-1	multi-exon	TRUE	canonical	3	83	junction_6	12.3995967676372	NA	NA	NA	FALSE	0	NA	NA	A	non_coding	NA	NA	NA	NA	NA	NA	NA	55	ATTACAGAACAACCACTAAA	-14	True	NA	NA	False	NA	NA	NA	142889199	142817874	Fake_Experiment_ID
G1734.1	chr3	+	4649	2	FSM	ENSG00000175040.6	ENST00000309575.5	4142	2	41	-548	41	548	multi-exon	FALSE	canonical	3	94	junction_1	0	NA	NA	NA	FALSE	0	NA	NA	A	non_coding	NA	NA	NA	NA	NA	NA	NA	30	AAATTTTGTGTGGCATTAGA	-10	True	NA	NA	False	NA	NA	NA	143119811	143124562	Fake_Experiment_ID
G1735.1	chr3	+	4327	3	FSM	ENSG00000181744.9	ENST00000315691.8	4330	3	0	3	0	-2	multi-exon	FALSE	canonical	3	154	junction_1	4.5	NA	NA	NA	FALSE	0	NA	NA	A	non_coding	NA	NA	NA	NA	NA	NA	NA	25	ACACTTTTCAGACTATTTCT	-2	True	NA	NA	False	NA	NA	NA	143971822	143992365	Fake_Experiment_ID
G1736.1	chr3	-	3715	20	FSM	ENSG00000152952.12	ENST00000282903.10	3749	20	-148	182	-148	-178	multi-exon	FALSE	canonical	3	38	junction_6	70.7444388151372	NA	NA	NA	FALSE	0	NA	NA	C	non_coding	NA	NA	NA	NA	NA	NA	NA	40	ACAAAAATACTTGTTGACTT	0	True	NA	NA	False	NA	NA	NA	146161332	146069621	Fake_Experiment_ID
G1736.2	chr3	-	3651	19	FSM	ENSG00000152952.12	ENST00000360060.7	3665	19	-165	179	-148	-179	multi-exon	FALSE	canonical	3	202	junction_6	30.5131523959063	NA	NA	NA	FALSE	0	NA	NA	C	non_coding	NA	NA	NA	NA	NA	NA	NA	45	AACAAAAATACTTGTTGACT	0	True	NA	NA	False	NA	NA	NA	146161332	146069622	Fake_Experiment_ID
G1737.1	chr3	-	2085	9	FSM	ENSG00000188313.13	ENST00000342435.9	1976	9	-110	1	10	0	multi-exon	FALSE	canonical	3	203	junction_3	10.1604318313741	NA	NA	NA	FALSE	0	NA	NA	A	non_coding	NA	NA	NA	NA	NA	NA	NA	20	ATATTTGATTTTTGTTTTTA	14	True	NA	NA	False	NA	NA	NA	146544717	146515180	Fake_Experiment_ID
G1738.1	chr3	+	1996	7	FSM	ENSG00000163754.18	ENST00000296048.10	1890	7	-108	2	-64	-1	multi-exon	FALSE	canonical	3	239	junction_6	29.1685713663792	NA	NA	NA	FALSE	0	NA	NA	A	non_coding	NA	NA	NA	NA	NA	NA	NA	25	TATCTTGGTTGTTTAATTAA	NA	False	NA	NA	False	NA	NA	NA	148991343	149027630	Fake_Experiment_ID
G1739.1	chr3	-	4538	26	NIC	ENSG00000071794.16	novel	3896	26	NA	NA	-8	63	combination_of_known_junctions	FALSE	canonical	3	72	junction_7	105.002857103986	NA	NA	NA	FALSE	0	NA	NA	A	non_coding	NA	NA	NA	NA	NA	NA	NA	30	ACATTTCTATGCAAGTGTTA	10	True	NA	NA	False	NA	NA	NA	149086513	149030063	Fake_Experiment_ID
G174.3	chr1	-	1812	11	NNC	ENSG00000060688.13	novel	1615	10	NA	NA	15	-4	at_least_one_novel_splicesite	FALSE	canonical	3	29	junction_1	581.802234440536	NA	NA	NA	TRUE	0	NA	NA	A	non_coding	NA	NA	NA	NA	NA	NA	NA	25	CCAAGAAGCTGCTCACTTGT	9	True	NA	NA	False	NA	NA	NA	31296767	31259571	Fake_Experiment_ID
G1740.1	chr3	+	3809	17	FSM	ENSG00000163755.9	ENST00000296051.7	4611	17	29	773	-24	-2	multi-exon	TRUE	canonical	3	336	junction_10	46.0559696863501	NA	NA	NA	FALSE	0	NA	NA	A	non_coding	NA	NA	NA	NA	NA	NA	NA	25	AACCATGTGTCTTCATTTAT	7	True	NA	NA	False	NA	NA	NA	149129666	149172959	Fake_Experiment_ID
G1741.1	chr3	-	5036	7	FSM	ENSG00000018408.15	ENST00000360632.8	5037	7	0	1	0	-1	multi-exon	FALSE	canonical	3	54	junction_4	11.2755881837219	NA	NA	NA	FALSE	0	NA	NA	A	non_coding	NA	NA	NA	NA	NA	NA	NA	15	ACTTGGAGCTTTTGACTTTT	-3	True	NA	NA	False	NA	NA	NA	149658025	149517235	Fake_Experiment_ID
G1742.1	chr3	-	4999	5	FSM	ENSG00000114744.9	ENST00000473414.6	3694	5	0	-1305	0	1305	multi-exon	FALSE	canonical	3	575	junction_1	27.0404789158772	NA	NA	NA	FALSE	0	NA	NA	A	non_coding	NA	NA	NA	NA	NA	NA	NA	25	AGAGTGAGAGACTGTGTTTT	-17	True	NA	NA	False	NA	NA	NA	149752489	149737166	Fake_Experiment_ID
G1743.1	chr3	+	2185	9	ISM	ENSG00000082996.20	ENST00000392894.8	2336	10	32795	13	-10	0	3prime_fragment	FALSE	canonical	3	256	junction_6	24.2019498181448	NA	NA	NA	FALSE	0	NA	NA	A	non_coding	NA	NA	NA	NA	NA	NA	NA	35	AAGATCCAGTAAATGTCTGT	NA	False	NA	NA	False	NA	NA	NA	149846009	149962126	Fake_Experiment_ID
G1744.1	chr3	-	2602	3	FSM	ENSG00000070087.14	ENST00000239940.11	2261	3	-344	3	-230	-3	multi-exon	FALSE	canonical	3	287	junction_1	355.5	NA	NA	NA	FALSE	0	NA	NA	A	non_coding	NA	NA	NA	NA	NA	NA	NA	25	AAATACTCTAGGCTCCTGTT	8	True	NA	NA	False	NA	NA	NA	149971453	149964906	Fake_Experiment_ID
G1745.1	chr3	+	4815	3	FSM	ENSG00000196428.12	ENST00000466814.1	2093	3	-2722	0	-48	0	multi-exon	FALSE	canonical	3	110	junction_1	0.5	NA	NA	NA	FALSE	0	NA	NA	A	non_coding	NA	NA	NA	NA	NA	NA	NA	30	AAATATTTGGCTCTATATGT	-8	True	NA	NA	False	NA	NA	NA	150408286	150460116	Fake_Experiment_ID
G1746.1	chr3	+	2323	14	FSM	ENSG00000144895.12	ENST00000460851.6	3879	14	-220	1776	-111	-2	multi-exon	FALSE	canonical	3	546	junction_4	68.7236985730696	NA	NA	NA	FALSE	0	NA	NA	A	non_coding	NA	NA	NA	NA	NA	NA	NA	35	AATCACTGTTTTTATTATAA	818	False	NA	NA	False	NA	NA	NA	150546566	150584240	Fake_Experiment_ID
G1747.1	chr3	-	2622	2	FSM	ENSG00000181788.4	ENST00000312960.4	2311	2	-312	1	-4	-1	multi-exon	FALSE	canonical	3	181	junction_1	0	NA	NA	NA	FALSE	0	NA	NA	A	non_coding	NA	NA	NA	NA	NA	NA	NA	15	ATATTGTGCTTCATTTCCCT	3	True	NA	NA	False	NA	NA	NA	150763481	150741125	Fake_Experiment_ID
G1748.1	chr3	-	7427	25	FSM	ENSG00000174953.14	ENST00000496811.6	6723	25	18	-722	-9	722	multi-exon	FALSE	canonical	3	216	junction_22	75.0135057284131	NA	NA	NA	FALSE	0	NA	NA	A	non_coding	NA	NA	NA	NA	NA	NA	NA	20	TATATAAGTCTTTGTGTGGT	4	True	NA	NA	False	NA	NA	NA	154324469	154271823	Fake_Experiment_ID
G1749.1	chr3	+	2991	23	FSM	ENSG00000196549.13	ENST00000460393.6	5593	23	-36	2638	-11	217	multi-exon	TRUE	canonical	3	23	junction_1	12.3274872601338	NA	NA	NA	FALSE	0	NA	NA	A	non_coding	NA	NA	NA	NA	NA	NA	NA	25	TAAAATTGTTTTTTGTTGTA	67	False	NA	NA	False	NA	NA	NA	155079635	155181066	Fake_Experiment_ID
G175.1	chr1	+	1473	7	FSM	ENSG00000121766.16	ENST00000616393.4	1534	7	41	20	-9	-3	multi-exon	FALSE	canonical	3	37	junction_3	216.809952621081	NA	NA	NA	FALSE	0	NA	NA	A	non_coding	NA	NA	NA	NA	NA	NA	NA	30	AAACTTACTGAGTTATTTTT	5	True	NA	NA	False	NA	NA	NA	31297022	31364933	Fake_Experiment_ID
G1750.1	chr3	-	1800	5	FSM	ENSG00000174928.16	ENST00000534941.2	1804	5	4	0	-2	0	multi-exon	FALSE	canonical	3	46	junction_2	2.23606797749979	NA	NA	NA	FALSE	0	NA	NA	A	non_coding	NA	NA	NA	NA	NA	NA	NA	25	ATGTCCAAAGTAGCTTTTTT	10	True	NA	NA	False	NA	NA	NA	155806268	155762617	Fake_Experiment_ID
G1751.1	chr3	-	3749	6	FSM	ENSG00000169359.16	ENST00000643144.2	9266	6	19	5498	8	4	multi-exon	FALSE	canonical	3	82	junction_5	27.5637443029789	NA	NA	NA	FALSE	0	NA	NA	A	non_coding	NA	NA	NA	NA	NA	NA	NA	30	TACATATGAAATGTGTTTTG	3	True	NA	NA	False	NA	NA	NA	155854408	155826521	Fake_Experiment_ID
G1752.1	chr3	+	2435	16	FSM	ENSG00000163655.16	ENST00000496455.7	8631	16	-114	6310	-114	0	multi-exon	FALSE	canonical	3	744	junction_10	118.947607514121	NA	NA	NA	FALSE	0	NA	NA	A	non_coding	NA	NA	NA	NA	NA	NA	NA	30	AAAGTACCGTGTGCAGTTTA	-10	True	NA	NA	False	NA	NA	NA	155870535	155937710	Fake_Experiment_ID
G1753.1	chr3	-	4275	5	FSM	ENSG00000114850.7	ENST00000265044.7	4236	5	-40	1	-8	-1	multi-exon	FALSE	canonical	3	1093	junction_2	82.4454365019678	NA	NA	NA	FALSE	0	NA	NA	A	non_coding	NA	NA	NA	NA	NA	NA	NA	15	ACTTATCCCTGTTTGATTTC	-9	True	NA	NA	False	NA	NA	NA	156555157	156539553	Fake_Experiment_ID
G1754.1	chr3	-	2316	11	FSM	ENSG00000163660.12	ENST00000295926.8	2322	11	0	6	0	-6	multi-exon	FALSE	canonical	3	127	junction_8	33.4216995378751	NA	NA	NA	FALSE	0	NA	NA	A	non_coding	NA	NA	NA	NA	NA	NA	NA	35	AAAAAACCTGATTTGCTTTT	-15	True	NA	NA	False	NA	NA	NA	157160147	157147558	Fake_Experiment_ID
G1755.1	chr3	+	1398	10	FSM	ENSG00000174891.14	ENST00000611884.5	2597	10	1	1198	1	7	multi-exon	FALSE	canonical	3	37	junction_1	11.6724853214835	NA	NA	NA	FALSE	0	NA	NA	A	non_coding	NA	NA	NA	NA	NA	NA	NA	50	AAAATGAATGGTAGACACTA	-8	True	NA	NA	False	NA	NA	NA	158110089	158544532	Fake_Experiment_ID
G1756.1	chr3	+	1358	7	FSM	ENSG00000178053.20	ENST00000355893.11	2168	7	-5	815	-2	37	multi-exon	FALSE	canonical	3	459	junction_3	39.997569370595	NA	NA	NA	FALSE	0	NA	NA	A	non_coding	NA	NA	NA	NA	NA	NA	NA	30	ATCTCTAATTTTATAATGTG	2	True	NA	NA	False	NA	NA	NA	158571188	158605641	Fake_Experiment_ID
G1757.1	chr3	-	1054	6	FSM	ENSG00000079257.8	ENST00000264265.4	1071	6	14	3	14	-3	multi-exon	FALSE	canonical	3	54	junction_3	12.9676520619579	NA	NA	NA	FALSE	0	NA	NA	A	non_coding	NA	NA	NA	NA	NA	NA	NA	30	TCATAATGTTTAATTACGTT	-22	True	NA	NA	False	NA	NA	NA	158672634	158666416	Fake_Experiment_ID
G1758.1	chr3	+	1639	16	FSM	ENSG00000118855.21	ENST00000264266.12	1594	16	-33	-12	1	12	multi-exon	FALSE	canonical	3	54	junction_5	7.99888881171768	NA	NA	NA	FALSE	0	NA	NA	A	non_coding	NA	NA	NA	NA	NA	NA	NA	15	TATTTGTGAGGCCTGTTTTA	-43	True	NA	NA	False	NA	NA	NA	158802057	158829128	Fake_Experiment_ID
G1759.1	chr3	+	2118	8	NIC	ENSG00000283154.2	novel	1884	7	NA	NA	90	0	combination_of_known_junctions	FALSE	canonical	3	30	junction_1	41.7885835400736	NA	NA	NA	FALSE	0	NA	NA	A	non_coding	NA	NA	NA	NA	NA	NA	NA	20	ATATCATATGTCTTTTTGCT	0	True	NA	NA	False	NA	NA	NA	159764091	159897358	Fake_Experiment_ID
G176.1	chr1	-	887	4	FSM	ENSG00000121769.8	ENST00000373713.7	1097	4	0	210	0	-210	multi-exon	FALSE	canonical	3	254	junction_2	16.2138486760204	NA	NA	NA	FALSE	0	NA	NA	A	non_coding	NA	NA	NA	NA	NA	NA	NA	20	ACACGTTGCCTTTACACTGC	-1	True	NA	NA	False	NA	NA	NA	31373076	31365462	Fake_Experiment_ID
G1760.2	chr3	+	4482	24	FSM	ENSG00000113810.16	ENST00000357388.8	5116	24	1	633	0	330	multi-exon	TRUE	canonical	3	292	junction_2	96.4736856489079	NA	NA	NA	FALSE	0	NA	NA	A	non_coding	NA	NA	NA	NA	NA	NA	NA	25	AATTTGATGTTTGACCATTT	-2	True	NA	NA	False	NA	NA	NA	160399650	160434320	Fake_Experiment_ID
G1761.1	chr3	-	3843	3	FSM	ENSG00000213186.8	ENST00000309784.9	3824	3	-20	1	-20	-1	multi-exon	FALSE	canonical	3	41	junction_1	1.5	NA	NA	NA	FALSE	0	NA	NA	A	non_coding	NA	NA	NA	NA	NA	NA	NA	25	ATTTGCACTGTCTTAATGAG	-25	True	NA	NA	False	NA	NA	NA	160449806	160435503	Fake_Experiment_ID
G1762.7	chr3	-	2002	17	FSM	ENSG00000186432.10	ENST00000334256.9	8952	17	0	6950	0	83	multi-exon	FALSE	canonical	3	254	junction_12	18.7666592658363	NA	NA	NA	FALSE	0	NA	NA	A	non_coding	NA	NA	NA	NA	NA	NA	NA	50	AAAGAAAATGTGAAGATTTC	-2	True	NA	NA	False	NA	NA	NA	160565571	160501956	Fake_Experiment_ID
G1763.1	chr3	-	3273	5	FSM	ENSG00000169255.15	ENST00000320474.10	3295	5	7	15	-4	3	multi-exon	FALSE	canonical	3	42	junction_1	4.15331193145904	NA	NA	NA	FALSE	0	NA	NA	A	non_coding	NA	NA	NA	NA	NA	NA	NA	35	ATTTACTTTTTATAATTAGA	-35	True	NA	NA	False	NA	NA	NA	161105342	161083897	Fake_Experiment_ID
G1764.1	chr3	+	2740	16	FSM	ENSG00000169251.13	ENST00000351193.7	3028	16	-14	302	9	1	multi-exon	FALSE	canonical	3	298	junction_1	40.0194397206602	NA	NA	NA	FALSE	0	NA	NA	A	non_coding	NA	NA	NA	NA	NA	NA	NA	20	GCCACTGTGTGGAACATTTT	-8	True	NA	NA	False	NA	NA	NA	161221296	161252005	Fake_Experiment_ID
G1765.1	chr3	-	2398	4	FSM	ENSG00000114200.10	ENST00000264381.8	2405	4	0	7	0	-6	multi-exon	FALSE	canonical	2	25	junction_1	2.86744175568088	NA	NA	NA	FALSE	0	NA	NA	A	non_coding	NA	NA	NA	NA	NA	NA	NA	25	AAAATCATTGGTCTCTTTGT	-2	True	NA	NA	False	NA	NA	NA	165837423	165772910	Fake_Experiment_ID
G1766.1	chr3	-	3187	8	FSM	ENSG00000114209.15	ENST00000497056.6	1276	8	57	-1968	-10	1354	multi-exon	FALSE	canonical	3	1175	junction_7	116.420420398289	NA	NA	NA	FALSE	0	NA	NA	A	non_coding	NA	NA	NA	NA	NA	NA	NA	10	ATTTTATTGTTTGCTTTTTC	4	True	NA	NA	False	NA	NA	NA	167734873	167681943	Fake_Experiment_ID
G1767.1	chr3	+	1589	9	FSM	ENSG00000163536.13	ENST00000446050.7	1600	9	2	9	0	0	multi-exon	FALSE	canonical	3	37	junction_4	8.40293847412915	NA	NA	NA	FALSE	0	NA	NA	A	non_coding	NA	NA	NA	NA	NA	NA	NA	35	AACATGTGACTAGATCTATT	-3	True	NA	NA	False	NA	NA	NA	167735722	167825560	Fake_Experiment_ID
G1768.1	chr3	-	3262	2	FSM	ENSG00000184378.3	ENST00000330368.3	1671	2	-273	-1318	-273	1318	multi-exon	FALSE	canonical	3	28	junction_1	0	NA	NA	NA	FALSE	0	NA	NA	A	non_coding	NA	NA	NA	NA	NA	NA	NA	40	TAATAATGTAGTAGTTACAC	6	True	NA	NA	False	NA	NA	NA	169769834	169765602	Fake_Experiment_ID
G1769.1	chr3	+	2690	8	FSM	ENSG00000085274.16	ENST00000349841.10	4969	8	-609	2888	-609	-674	multi-exon	TRUE	canonical	3	128	junction_1	50.8772031062869	NA	NA	NA	FALSE	0	NA	NA	A	non_coding	NA	NA	NA	NA	NA	NA	NA	15	GCAATGTTTGTTTTTATTTT	-9	True	NA	NA	False	NA	NA	NA	169772786	169786828	Fake_Experiment_ID
G177.1	chr1	+	1880	10	FSM	ENSG00000168528.12	ENST00000373709.8	1900	10	16	4	16	-3	multi-exon	FALSE	canonical	3	150	junction_1	19.274495397792	NA	NA	NA	FALSE	0	NA	NA	A	non_coding	NA	NA	NA	NA	NA	NA	NA	15	ACCATGTTCTGTGCCCCTCA	9	True	NA	NA	False	NA	NA	NA	31413228	31434674	Fake_Experiment_ID
G1770.1	chr3	-	4149	9	FSM	ENSG00000171757.17	ENST00000522080.5	1475	9	-379	-2295	0	0	multi-exon	FALSE	canonical	3	30	junction_8	6.19349457091875	NA	NA	NA	FALSE	0	NA	NA	A	non_coding	NA	NA	NA	NA	NA	NA	NA	40	TATTGTGAAAAACTGAGTAG	1	True	NA	NA	False	NA	NA	NA	169812904	169793484	Fake_Experiment_ID
G1771.1	chr3	+	3314	8	FSM	ENSG00000008952.17	ENST00000337002.9	6526	8	-9	3221	-3	1321	multi-exon	FALSE	canonical	3	890	junction_4	211.817788465001	NA	NA	NA	FALSE	0	NA	NA	A	non_coding	NA	NA	NA	NA	NA	NA	NA	40	AGCATGGAAAATCGTTTATA	-7	True	NA	NA	False	NA	NA	NA	169966797	169995152	Fake_Experiment_ID
G1772.1	chr3	+	6210	4	FSM	ENSG00000173890.17	ENST00000355897.10	1962	4	-56	-4192	-56	4192	multi-exon	FALSE	canonical	3	400	junction_1	40.8357142163028	NA	NA	NA	FALSE	0	NA	NA	A	non_coding	NA	NA	NA	NA	NA	NA	NA	25	CCAATGATCTCCTTTGAGAT	5	True	NA	NA	False	NA	NA	NA	170037938	170089584	Fake_Experiment_ID
G1773.1	chr3	-	5014	15	FSM	ENSG00000173889.16	ENST00000495893.7	12652	15	0	7638	0	-1	multi-exon	FALSE	canonical	3	23	junction_2	8.74380246990136	NA	NA	NA	FALSE	0	NA	NA	A	non_coding	NA	NA	NA	NA	NA	NA	NA	30	AGGTACTCTATAATGAGTTT	2	True	NA	NA	False	NA	NA	NA	170181733	170095221	Fake_Experiment_ID
G1774.1	chr3	+	5171	18	FSM	ENSG00000163558.13	ENST00000295797.5	4887	18	-285	1	-285	-1	multi-exon	FALSE	canonical	3	731	junction_14	71.7614753371233	NA	NA	NA	FALSE	0	NA	NA	A	non_coding	NA	NA	NA	NA	NA	NA	NA	25	ATTGAGAGTGGATCATTTTT	NA	False	NA	NA	False	NA	NA	NA	170222138	170305976	Fake_Experiment_ID
G1775.1	chr3	-	1356	4	FSM	ENSG00000163584.18	ENST00000295830.13	1902	4	0	546	0	373	multi-exon	TRUE	canonical	3	697	junction_3	151.627467461832	NA	NA	NA	FALSE	0	NA	NA	A	non_coding	NA	NA	NA	NA	NA	NA	NA	40	AATCGAAATGGTTTGGCAAA	-1	True	NA	NA	False	NA	NA	NA	170870195	170865420	Fake_Experiment_ID
G1777.2	chr3	-	6881	32	FSM	ENSG00000154310.17	ENST00000357327.9	3996	32	-345	-2540	0	1920	multi-exon	TRUE	canonical	3	48	junction_13	32.4593718679267	NA	NA	NA	FALSE	0	NA	NA	A	non_coding	NA	NA	NA	NA	NA	NA	NA	25	AAGCCATGCCTTTTATATTT	-6	True	NA	NA	False	NA	NA	NA	171460408	171061340	Fake_Experiment_ID
G1778.1	chr3	+	5074	26	FSM	ENSG00000075420.13	ENST00000415807.7	8031	26	65	2892	15	1296	multi-exon	TRUE	canonical	3	96	junction_6	15.4850121084874	NA	NA	NA	FALSE	0	NA	NA	A	non_coding	NA	NA	NA	NA	NA	NA	NA	25	AATGTTTGTAAGTGCTTTGA	-5	True	NA	NA	False	NA	NA	NA	172039642	172398777	Fake_Experiment_ID
G1779.1	chr3	-	4128	5	FSM	ENSG00000144959.11	ENST00000475381.7	4536	5	0	408	0	-12	multi-exon	FALSE	canonical	3	23	junction_3	5.1478150704935	NA	NA	NA	FALSE	0	NA	NA	A	non_coding	NA	NA	NA	NA	NA	NA	NA	15	AATGTGCTTTCATTTTCCCG	13	True	NA	NA	False	NA	NA	NA	172711067	172630656	Fake_Experiment_ID
G178.1	chr1	+	2181	12	FSM	ENSG00000142910.16	ENST00000271064.12	2207	12	24	2	-3	0	multi-exon	FALSE	canonical	3	46	junction_8	5.69471264122394	NA	NA	NA	FALSE	0	NA	NA	A	non_coding	NA	NA	NA	NA	NA	NA	NA	30	AACTACAGTGTCTTGGAACC	-2	True	NA	NA	False	NA	NA	NA	31576538	31587684	Fake_Experiment_ID
G1780.1	chr3	+	5760	25	NIC	ENSG00000114346.14	novel	4136	25	NA	NA	16	0	intron_retention	FALSE	canonical	3	46	junction_24	87.6046893563479	NA	NA	NA	FALSE	0	NA	NA	A	non_coding	NA	NA	NA	NA	NA	NA	NA	25	ATTTTATGTCTCATGTATTA	8	False	NA	NA	False	NA	NA	NA	172750700	172821473	Fake_Experiment_ID
G1782.1	chr3	-	8984	6	ISM	ENSG00000172667.11	ENST00000652290.1	2826	10	-35	57108	-35	-6	5prime_fragment	FALSE	canonical	3	21	junction_5	5.45527267879434	NA	NA	NA	FALSE	0	NA	NA	A	non_coding	NA	NA	NA	NA	NA	NA	NA	30	TGAAAATTGTTTGGTTATGA	0	True	NA	NA	False	NA	NA	NA	179071866	179017228	Fake_Experiment_ID
G1783.1	chr3	+	4402	21	FSM	ENSG00000121879.6	ENST00000263967.4	9259	21	-253	5110	-10	-33	multi-exon	FALSE	canonical	3	23	junction_4	7.28766080440082	NA	NA	NA	FALSE	0	NA	NA	A	non_coding	NA	NA	NA	NA	NA	NA	NA	15	TGATTTGAGGTTTTATCTGC	-21	True	NA	NA	False	NA	NA	NA	179148103	179234983	Fake_Experiment_ID
G1784.1	chr3	+	2382	7	FSM	ENSG00000121864.10	ENST00000491818.5	1228	7	-155	-999	-110	0	multi-exon	TRUE	canonical	3	127	junction_1	63.0046294595352	NA	NA	NA	FALSE	0	NA	NA	A	non_coding	NA	NA	NA	NA	NA	NA	NA	25	AATTGCGTGATAGTTTGTAG	17	True	NA	NA	False	NA	NA	NA	179322920	179334612	Fake_Experiment_ID
G1785.1	chr3	+	2860	18	FSM	ENSG00000171109.19	ENST00000471841.6	5212	18	14	2338	-12	102	multi-exon	FALSE	canonical	3	64	junction_1	13.182509120528	NA	NA	NA	FALSE	0	NA	NA	A	non_coding	NA	NA	NA	NA	NA	NA	NA	30	ATTCCCGTTAAAACTGATGT	8	True	NA	NA	False	NA	NA	NA	179347722	179392598	Fake_Experiment_ID
G1787.2	chr3	+	1905	14	FSM	ENSG00000136518.17	ENST00000429709.7	1854	14	10	-61	6	61	multi-exon	FALSE	canonical	3	821	junction_1	77.6380617935124	NA	NA	NA	FALSE	0	NA	NA	A	non_coding	NA	NA	NA	NA	NA	NA	NA	30	GAATCAAAGTCCTCCGTTTA	-12	True	NA	NA	False	NA	NA	NA	179562935	179588468	Fake_Experiment_ID
G1788.1	chr3	-	1543	7	FSM	ENSG00000136522.14	ENST00000476781.6	1354	7	0	-189	0	189	multi-exon	FALSE	canonical	3	934	junction_1	90.196082693947	NA	NA	NA	FALSE	0	NA	NA	A	non_coding	NA	NA	NA	NA	NA	NA	NA	30	AAAAGATGGTCATTCTTTTC	-1	True	NA	NA	False	NA	NA	NA	179604638	179588095	Fake_Experiment_ID
G1789.1	chr3	+	662	6	FSM	ENSG00000136521.13	ENST00000259037.8	4199	6	13	3524	-2	23	multi-exon	FALSE	canonical	3	910	junction_2	106.831830462648	NA	NA	NA	FALSE	0	NA	NA	A	non_coding	NA	NA	NA	NA	NA	NA	NA	55	AAAAACAAAAGAGCCTCTGA	6	True	NA	NA	False	NA	NA	NA	179604806	179624123	Fake_Experiment_ID
G179.2	chr1	+	1487	9	FSM	ENSG00000121774.18	ENST00000327300.12	2713	9	0	1226	0	27	multi-exon	FALSE	canonical	3	1468	junction_1	179.002051315062	NA	NA	NA	FALSE	0	NA	NA	A	non_coding	NA	NA	NA	NA	NA	NA	NA	30	TATGAGCAAAGTTGTTACTG	4	True	NA	NA	False	NA	NA	NA	32013867	32042651	Fake_Experiment_ID
G1790.1	chr3	+	5327	21	FSM	ENSG00000058056.10	ENST00000263966.8	8038	21	-297	3008	-289	1987	multi-exon	FALSE	canonical	3	43	junction_2	15.6788870778509	NA	NA	NA	FALSE	0	NA	NA	A	non_coding	NA	NA	NA	NA	NA	NA	NA	55	AAAAATCAGTGATGTAAAAT	6	True	NA	NA	False	NA	NA	NA	179652742	179786393	Fake_Experiment_ID
G1791.1	chr3	+	2817	12	FSM	ENSG00000163728.11	ENST00000296015.9	3000	12	30	153	0	-3	multi-exon	FALSE	canonical	3	43	junction_10	13.6205969456931	NA	NA	NA	FALSE	0	NA	NA	A	non_coding	NA	NA	NA	NA	NA	NA	NA	20	TATATGTTCGAATGTTTCTT	-1	True	NA	NA	False	NA	NA	NA	180602192	180610977	Fake_Experiment_ID
G1792.10	chr3	+	2220	16	NIC	ENSG00000114416.18	novel	8343	17	NA	NA	0	0	intron_retention	FALSE	canonical	3	284	junction_14	98.6033580676755	NA	NA	NA	FALSE	0	NA	NA	C	non_coding	NA	NA	NA	NA	NA	NA	NA	30	ATAGGAAATGTTATTTTGTT	2	True	NA	NA	False	NA	NA	NA	180912671	180976545	Fake_Experiment_ID
G1792.6	chr3	+	2750	17	FSM	ENSG00000114416.18	ENST00000357559.9	8343	17	-2	5595	-2	3	multi-exon	TRUE	canonical	3	284	junction_15	95.4780529428099	NA	NA	NA	FALSE	0	NA	NA	C	non_coding	NA	NA	NA	NA	NA	NA	NA	25	TGAATTTTTTTAACTTTCTA	-2	True	NA	NA	False	NA	NA	NA	180912667	180977158	Fake_Experiment_ID
G1793.1	chr3	-	1557	6	FSM	ENSG00000205981.8	ENST00000382564.8	1416	6	10	-151	1	151	multi-exon	FALSE	canonical	3	1289	junction_3	120.483027850399	NA	NA	NA	FALSE	0	NA	NA	A	non_coding	NA	NA	NA	NA	NA	NA	NA	30	CTTAAGTCATCATAAGTTTC	1	True	NA	NA	False	NA	NA	NA	180989726	180983557	Fake_Experiment_ID
G1794.2	chr3	+	4766	30	FSM	ENSG00000058063.16	ENST00000323116.10	7315	30	-25	2574	-24	-8	multi-exon	TRUE	canonical	3	67	junction_9	13.1451242865527	NA	NA	NA	FALSE	0	NA	NA	A	non_coding	NA	NA	NA	NA	NA	NA	NA	45	TATTTAAATATTGCAAATAT	-21	True	NA	NA	False	NA	NA	NA	182793478	182919055	Fake_Experiment_ID
G1795.1	chr3	-	7754	7	FSM	ENSG00000043093.15	ENST00000292782.9	7849	7	7	88	7	-88	multi-exon	FALSE	canonical	3	212	junction_6	22.7058484879019	NA	NA	NA	FALSE	0	NA	NA	A	non_coding	NA	NA	NA	NA	NA	NA	NA	35	CGAATATATTTTTCAAGTTA	11	True	NA	NA	False	NA	NA	NA	182980531	182938161	Fake_Experiment_ID
G1796.1	chr3	-	2489	19	FSM	ENSG00000078070.13	ENST00000265594.9	2454	19	-39	4	-5	-2	multi-exon	FALSE	canonical	3	115	junction_16	17.1598332318007	NA	NA	NA	FALSE	0	NA	NA	A	non_coding	NA	NA	NA	NA	NA	NA	NA	10	CCAATGTTTGTTTCTGCCTC	3	True	NA	NA	False	NA	NA	NA	183099535	183015221	Fake_Experiment_ID
G1797.1	chr3	+	2280	8	FSM	ENSG00000114796.16	ENST00000242810.11	7331	8	0	5051	0	-5009	multi-exon	FALSE	canonical	3	34	junction_1	21.8883996860512	NA	NA	NA	FALSE	0	NA	NA	A	non_coding	NA	NA	NA	NA	NA	NA	NA	50	AAAAAAAAAACTTTTTTGTT	-15	True	NA	NA	False	NA	NA	NA	183635622	183679468	Fake_Experiment_ID
G1798.1	chr3	+	6514	31	FSM	ENSG00000163872.16	ENST00000305135.10	6526	31	10	2	10	-1	multi-exon	FALSE	canonical	3	125	junction_10	22.6817596809027	NA	NA	NA	FALSE	0	NA	NA	A	non_coding	NA	NA	NA	NA	NA	NA	NA	5	TGGTGGGTGTTTCTGAGTTT	-9	True	NA	NA	False	NA	NA	NA	183697806	183812622	Fake_Experiment_ID
G1799.1	chr3	-	1374	10	FSM	ENSG00000175193.14	ENST00000317096.9	1501	10	6	121	5	-2	multi-exon	FALSE	canonical	3	816	junction_4	144.597098821706	NA	NA	NA	FALSE	0	NA	NA	C	non_coding	NA	NA	NA	NA	NA	NA	NA	20	AAGCAGATGTGTGTGTTCTC	2	True	NA	NA	False	NA	NA	NA	183884874	183829391	Fake_Experiment_ID
G1799.2	chr3	-	1224	9	FSM	ENSG00000175193.14	ENST00000311101.9	1240	9	14	2	5	-2	multi-exon	FALSE	canonical	3	255	junction_4	294.938102616464	NA	NA	NA	FALSE	0	NA	NA	C	non_coding	NA	NA	NA	NA	NA	NA	NA	20	AAGCAGATGTGTGTGTTCTC	2	True	NA	NA	False	NA	NA	NA	183884874	183829391	Fake_Experiment_ID
G18.4	chr1	-	1553	4	FSM	ENSG00000162585.17	ENST00000420515.1	1544	4	-11	2	-8	-2	multi-exon	FALSE	canonical	3	139	junction_1	454.245406018475	NA	NA	NA	FALSE	0	NA	NA	A	non_coding	NA	NA	NA	NA	NA	NA	NA	20	TATTTGGACATTTTGTGCAT	7	True	NA	NA	False	NA	NA	NA	2194759	2191902	Fake_Experiment_ID
G180.1	chr1	+	1776	9	FSM	ENSG00000121775.18	ENST00000336294.10	1778	9	0	2	0	-2	multi-exon	FALSE	canonical	3	22	junction_3	40.5670740872447	NA	NA	NA	FALSE	0	NA	NA	A	non_coding	NA	NA	NA	NA	NA	NA	NA	20	AACAAGCCTGTGTCCTGTGG	-27	True	NA	NA	False	NA	NA	NA	32072938	32102861	Fake_Experiment_ID
G1800.2	chr3	-	4828	30	FSM	ENSG00000114770.17	ENST00000334444.11	5790	30	2	960	2	-955	multi-exon	TRUE	canonical	3	94	junction_20	30.1928797584694	NA	NA	NA	FALSE	0	NA	NA	A	non_coding	NA	NA	NA	NA	NA	NA	NA	15	TCATTTTTGTACAGTTTGCT	23	True	NA	NA	False	NA	NA	NA	184017882	183920893	Fake_Experiment_ID
G1801.1	chr3	+	3712	16	FSM	ENSG00000145191.15	ENST00000648915.2	2562	16	21	-1171	0	355	multi-exon	TRUE	canonical	3	224	junction_7	29.0176957504669	NA	NA	NA	FALSE	0	NA	NA	A	non_coding	NA	NA	NA	NA	NA	NA	NA	30	AAACGGTGGCTAATGTGACT	11	True	NA	NA	False	NA	NA	NA	184135378	184146482	Fake_Experiment_ID
G1802.1	chr3	+	5317	15	FSM	ENSG00000161202.20	ENST00000313143.9	5269	15	-52	4	-52	-4	multi-exon	FALSE	canonical	3	433	junction_14	40.1405693298245	NA	NA	NA	FALSE	0	NA	NA	C	non_coding	NA	NA	NA	NA	NA	NA	NA	30	ATTATTTTATCATTATTATT	-52	True	NA	NA	False	NA	NA	NA	184155324	184173610	Fake_Experiment_ID
G1802.2	chr3	+	2467	14	NIC	ENSG00000161202.20	novel	5269	15	NA	NA	-18	68	combination_of_known_splicesites	FALSE	canonical	3	110	junction_10	112.147884193123	NA	NA	NA	FALSE	0	NA	NA	C	non_coding	NA	NA	NA	NA	NA	NA	NA	15	AACCTGCCTCTGGCCCCAGT	-18	True	NA	NA	False	NA	NA	NA	184155358	184170944	Fake_Experiment_ID
G1803.1	chr3	+	2454	21	FSM	ENSG00000161204.11	ENST00000429586.6	2624	21	168	2	0	0	multi-exon	TRUE	canonical	3	366	junction_14	29.9941244246269	NA	NA	NA	FALSE	0	NA	NA	A	non_coding	NA	NA	NA	NA	NA	NA	NA	5	TCCTTTGCCTCATGTCTGCT	9	True	NA	NA	False	NA	NA	NA	184186190	184194005	Fake_Experiment_ID
G1804.1	chr3	+	966	3	FSM	ENSG00000284753.2	ENST00000324557.9	975	3	2	7	2	-7	multi-exon	FALSE	canonical	3	274	junction_1	1	NA	NA	NA	FALSE	0	NA	NA	A	non_coding	NA	NA	NA	NA	NA	NA	NA	20	ATCCAGATTCCAGGTTTCTT	8	True	NA	NA	False	NA	NA	NA	184249673	184258752	Fake_Experiment_ID
G1805.1	chr3	+	3001	21	FSM	ENSG00000175166.17	ENST00000310118.9	2913	21	-90	2	-47	0	multi-exon	FALSE	canonical	3	2520	junction_8	241.502893357409	NA	NA	NA	FALSE	0	NA	NA	A	non_coding	NA	NA	NA	NA	NA	NA	NA	10	AAGGTCTCTCTGTGTCTGTT	2688	False	NA	NA	False	NA	NA	NA	184299150	184309048	Fake_Experiment_ID
G1806.10	chr3	+	5108	32	NIC	ENSG00000114867.22	novel	5405	33	NA	NA	0	86	combination_of_known_splicesites	FALSE	canonical	3	130	junction_3	466.083674542821	NA	NA	NA	FALSE	0	NA	NA	A	non_coding	NA	NA	NA	NA	NA	NA	NA	35	ATAAAGTCTTGAAATTTGGT	29	True	NA	NA	False	NA	NA	NA	184314605	184335140	Fake_Experiment_ID
G1807.1	chr3	+	2603	4	NIC	ENSG00000175182.15	novel	2421	6	NA	NA	3	-10	intron_retention	FALSE	canonical	3	26	junction_1	23.9768406778059	NA	NA	NA	FALSE	0	NA	NA	A	non_coding	NA	NA	NA	NA	NA	NA	NA	35	TGTAAATCTCTATATACATC	-14	True	NA	NA	False	NA	NA	NA	184335931	184346263	Fake_Experiment_ID
G1808.1	chr3	+	1845	6	NIC	ENSG00000163882.9	novel	1802	6	NA	NA	14	1	combination_of_known_junctions	FALSE	canonical	3	45	junction_1	441.591847750839	NA	NA	NA	FALSE	0	NA	NA	A	non_coding	NA	NA	NA	NA	NA	NA	NA	5	TTTGTCTGTGGTGTATTGTT	-14	True	NA	NA	False	NA	NA	NA	184361736	184368592	Fake_Experiment_ID
G1809.2	chr3	+	4344	15	NIC	ENSG00000182580.3	novel	4234	16	NA	NA	0	-1	intron_retention	FALSE	canonical	3	24	junction_8	4.14839531306617	NA	NA	NA	FALSE	0	NA	NA	A	non_coding	NA	NA	NA	NA	NA	NA	NA	10	ATTCTCTTGCCCCTTCTTAT	-2	True	NA	NA	False	NA	NA	NA	184561784	184582407	Fake_Experiment_ID
G1810.1	chr3	+	6397	47	FSM	ENSG00000156931.16	ENST00000436792.6	5011	47	7	-1393	-5	1391	multi-exon	FALSE	canonical	3	175	junction_16	18.6706101244619	NA	NA	NA	FALSE	0	NA	NA	A	non_coding	NA	NA	NA	NA	NA	NA	NA	45	AAAATAGCCTGTTATAACTA	-4	True	NA	NA	False	NA	NA	NA	184812177	185054005	Fake_Experiment_ID
G1811.1	chr3	-	2804	5	FSM	ENSG00000163900.11	ENST00000421852.6	2805	5	0	1	0	-1	multi-exon	FALSE	canonical	3	58	junction_3	10.5918600821574	NA	NA	NA	FALSE	0	NA	NA	A	non_coding	NA	NA	NA	NA	NA	NA	NA	10	CTGTGTGGTGCTTGTTTGAA	-3	True	NA	NA	False	NA	NA	NA	185499035	185489601	Fake_Experiment_ID
G1812.1	chr3	+	3336	17	NIC	ENSG00000163904.13	novel	878	7	NA	NA	-3	781	combination_of_known_junctions	FALSE	canonical	3	124	junction_1	28.4670862576415	NA	NA	NA	FALSE	0	NA	NA	A	non_coding	NA	NA	NA	NA	NA	NA	NA	35	AAAAATTGTGCACGTGTTAC	-6	True	NA	NA	False	NA	NA	NA	185582492	185631186	Fake_Experiment_ID
G1813.2	chr3	-	2882	15	FSM	ENSG00000073792.16	ENST00000346192.7	3291	15	-16	425	2	-425	multi-exon	FALSE	canonical	3	218	junction_6	136.549684461483	NA	NA	NA	FALSE	0	NA	NA	C	non_coding	NA	NA	NA	NA	NA	NA	NA	30	AAAGAATGTATTTTGTCTTT	1	True	NA	NA	False	NA	NA	NA	185825040	185644399	Fake_Experiment_ID
G1813.3	chr3	-	3007	16	FSM	ENSG00000073792.16	ENST00000382199.7	4283	16	5	1271	5	-426	multi-exon	FALSE	canonical	3	412	junction_6	97.5844705313755	NA	NA	NA	FALSE	0	NA	NA	C	non_coding	NA	NA	NA	NA	NA	NA	NA	30	GAAAGAATGTATTTTGTCTT	4	True	NA	NA	False	NA	NA	NA	185825037	185644400	Fake_Experiment_ID
G1814.1	chr3	-	2845	9	FSM	ENSG00000136527.18	ENST00000453386.7	4178	9	-15	1348	0	838	multi-exon	TRUE	canonical	3	983	junction_8	106.130741894137	NA	NA	NA	FALSE	0	NA	NA	A	non_coding	NA	NA	NA	NA	NA	NA	NA	25	TTTTATCGTGGTAGTATATA	-9	True	NA	NA	False	NA	NA	NA	185938029	185915905	Fake_Experiment_ID
G1815.1	chr3	-	4860	13	FSM	ENSG00000244405.8	ENST00000306376.10	4082	13	0	-778	0	778	multi-exon	FALSE	canonical	3	184	junction_7	24.3600025086662	NA	NA	NA	FALSE	0	NA	NA	A	non_coding	NA	NA	NA	NA	NA	NA	NA	30	AGAACAGAAGGCTTTCTGTC	5	True	NA	NA	False	NA	NA	NA	186109089	186045535	Fake_Experiment_ID
G1816.1	chr3	-	2683	8	FSM	ENSG00000113838.13	ENST00000338733.10	2700	8	11	6	11	0	multi-exon	FALSE	canonical	3	132	junction_2	14.1767271200632	NA	NA	NA	FALSE	0	NA	NA	A	non_coding	NA	NA	NA	NA	NA	NA	NA	35	AAAGAATAATTTCCTTTTTT	-7	True	NA	NA	False	NA	NA	NA	186567328	186546072	Fake_Experiment_ID
G1817.1	chr3	+	1634	10	FSM	ENSG00000090520.12	ENST00000265028.8	1640	10	6	0	6	0	multi-exon	FALSE	canonical	3	734	junction_4	69.7839700012532	NA	NA	NA	FALSE	0	NA	NA	A	non_coding	NA	NA	NA	NA	NA	NA	NA	10	TTCATGACTCCTGTTTCTTC	20	True	NA	NA	False	NA	NA	NA	186570725	186585793	Fake_Experiment_ID
G1818.11	chr3	+	1394	11	FSM	ENSG00000156976.17	ENST00000440191.6	1889	11	6	489	5	-69	multi-exon	FALSE	canonical	3	571	junction_1	550.559070400261	NA	NA	NA	FALSE	0	NA	NA	A	non_coding	NA	NA	NA	NA	NA	NA	NA	30	AAAGCGACGTTAGTCGTGAG	4	True	NA	NA	False	NA	NA	NA	186783582	186789408	Fake_Experiment_ID
G1819.2	chr3	-	1447	10	NIC	ENSG00000163918.12	novel	1365	11	NA	NA	0	0	intron_retention	FALSE	canonical	3	484	junction_9	122.920028202622	NA	NA	NA	FALSE	0	NA	NA	A	non_coding	NA	NA	NA	NA	NA	NA	NA	50	AAAGTGAATATACAATTTAT	-3	True	NA	NA	False	NA	NA	NA	186806482	186789894	Fake_Experiment_ID
G182.1	chr1	+	3095	11	FSM	ENSG00000084652.16	ENST00000373610.8	4865	11	7	1763	7	-1763	multi-exon	FALSE	canonical	3	106	junction_1	24.6787357860973	NA	NA	NA	FALSE	0	NA	NA	A	non_coding	NA	NA	NA	NA	NA	NA	NA	5	TTTCTGTGTCCTGTTCTACC	2	True	NA	NA	False	NA	NA	NA	32179681	32196522	Fake_Experiment_ID
G1820.1	chr3	+	4803	8	FSM	ENSG00000073849.16	ENST00000169298.8	4604	8	-201	2	0	0	multi-exon	FALSE	canonical	3	157	junction_1	45.5658303771498	NA	NA	NA	FALSE	0	NA	NA	A	non_coding	NA	NA	NA	NA	NA	NA	NA	15	AAGCTGCTTCTCTCTTCTTA	NA	False	NA	NA	False	NA	NA	NA	186930324	187078551	Fake_Experiment_ID
G1821.1	chr3	-	3541	15	FSM	ENSG00000090530.10	ENST00000319332.10	3477	15	-66	2	-66	-2	multi-exon	FALSE	canonical	3	196	junction_13	26.6792168596625	NA	NA	NA	FALSE	0	NA	NA	A	non_coding	NA	NA	NA	NA	NA	NA	NA	25	AATATCTGGCATTTATTTTT	-1	True	NA	NA	False	NA	NA	NA	190120963	189956729	Fake_Experiment_ID
G1822.1	chr3	+	4062	11	FSM	ENSG00000152492.15	ENST00000392456.4	1926	11	162	-2298	-147	2298	multi-exon	FALSE	canonical	3	182	junction_5	33.0013636081905	NA	NA	NA	FALSE	0	NA	NA	A	non_coding	NA	NA	NA	NA	NA	NA	NA	0	TGTTGTTGTTGTTGTTGTTC	3	True	NA	NA	False	NA	NA	NA	191329246	191394473	Fake_Experiment_ID
G1823.1	chr3	-	3205	2	FSM	ENSG00000180611.7	ENST00000392452.3	3063	2	0	-142	0	142	multi-exon	FALSE	canonical	3	137	junction_1	0	NA	NA	NA	FALSE	0	NA	NA	A	non_coding	NA	NA	NA	NA	NA	NA	NA	30	ACCAGTTGTCCATATAGTGA	3	True	NA	NA	False	NA	NA	NA	192917856	192796672	Fake_Experiment_ID
G1824.1	chr3	+	1110	4	FSM	ENSG00000127252.7	ENST00000650797.1	1062	4	-49	1	-49	-1	multi-exon	FALSE	canonical	3	40	junction_1	11.7284080571728	NA	NA	NA	FALSE	0	NA	NA	A	non_coding	NA	NA	NA	NA	NA	NA	NA	40	TATCATTGAGCCAATGAAAT	NA	False	NA	NA	False	NA	NA	NA	193241078	193270853	Fake_Experiment_ID
G1825.5	chr3	+	3571	31	FSM	ENSG00000198836.11	ENST00000361510.8	6429	31	-73	2931	-9	-528	multi-exon	FALSE	canonical	3	62	junction_5	76.4529194268531	NA	NA	NA	FALSE	0	NA	NA	A	non_coding	NA	NA	NA	NA	NA	NA	NA	15	AAACTTGTTCTCTGTTTGTT	-3	True	NA	NA	False	NA	NA	NA	193593134	193694880	Fake_Experiment_ID
G1826.1	chr3	+	1580	4	FSM	ENSG00000114315.4	ENST00000232424.4	1575	4	-6	1	-6	-1	multi-exon	FALSE	canonical	3	264	junction_2	38.3782345723313	NA	NA	NA	FALSE	0	NA	NA	A	non_coding	NA	NA	NA	NA	NA	NA	NA	35	ATCAAACTTTTCACCAATCC	-5	True	NA	NA	False	NA	NA	NA	194136141	194138731	Fake_Experiment_ID
G1827.1	chr3	-	7453	33	FSM	ENSG00000133657.16	ENST00000645538.1	7451	33	-8	6	-8	-3	multi-exon	TRUE	canonical	3	78	junction_28	20.1950450296601	NA	NA	NA	FALSE	0	NA	NA	A	non_coding	NA	NA	NA	NA	NA	NA	NA	30	AAATAACACTTTTTTTCTGT	-7	True	NA	NA	False	NA	NA	NA	194487010	194402679	Fake_Experiment_ID
G1828.1	chr3	-	2368	10	FSM	ENSG00000145014.18	ENST00000347147.9	2342	10	-31	5	-29	-2	multi-exon	FALSE	canonical	3	22	junction_5	10.1701572635546	NA	NA	NA	FALSE	0	NA	NA	A	non_coding	NA	NA	NA	NA	NA	NA	NA	25	AAGTATCTCACTGTGGAGTG	20	True	NA	NA	False	NA	NA	NA	194633450	194587682	Fake_Experiment_ID
G1829.1	chr3	-	4022	4	FSM	ENSG00000173950.16	ENST00000310380.11	2714	4	2	-1310	2	1310	multi-exon	FALSE	canonical	3	113	junction_2	6.48074069840786	NA	NA	NA	FALSE	0	NA	NA	A	non_coding	NA	NA	NA	NA	NA	NA	NA	35	AAAATGTGTCTATAGCTATG	2	True	NA	NA	False	NA	NA	NA	195271157	195066973	Fake_Experiment_ID
G183.1	chr1	+	819	6	FSM	ENSG00000160050.16	ENST00000373602.10	880	6	50	11	1	-7	multi-exon	FALSE	canonical	3	383	junction_3	13.5440023626696	NA	NA	NA	FALSE	0	NA	NA	A	non_coding	NA	NA	NA	NA	NA	NA	NA	40	AAAGAAAGCAAGCGGCTCCG	14	True	NA	NA	False	NA	NA	NA	32200644	32205376	Fake_Experiment_ID
G1830.1	chr3	-	7085	23	FSM	ENSG00000114331.15	ENST00000326793.11	7093	23	6	2	6	-2	multi-exon	FALSE	canonical	3	101	junction_11	18.0617055288688	NA	NA	NA	FALSE	0	NA	NA	A	non_coding	NA	NA	NA	NA	NA	NA	NA	15	TAGTTCTTTCATGGTGATTT	-2	True	NA	NA	False	NA	NA	NA	195443014	195274746	Fake_Experiment_ID
G1831.1	chr3	-	3386	6	FSM	ENSG00000184203.8	ENST00000618156.5	3386	6	-1	1	-1	-1	multi-exon	FALSE	canonical	3	286	junction_5	30.6293976434405	NA	NA	NA	FALSE	0	NA	NA	A	non_coding	NA	NA	NA	NA	NA	NA	NA	20	ACAATTGCCTGTGTGTGGAT	-4	True	NA	NA	False	NA	NA	NA	195543326	195514428	Fake_Experiment_ID
G1832.1	chr3	-	5011	19	FSM	ENSG00000072274.13	ENST00000360110.9	5012	19	0	1	0	-1	multi-exon	FALSE	canonical	3	389	junction_14	33.2686409270923	NA	NA	NA	FALSE	0	NA	NA	A	non_coding	NA	NA	NA	NA	NA	NA	NA	25	AGTTGTCATTTCTTTAGATA	1	True	NA	NA	False	NA	NA	NA	196082090	196049284	Fake_Experiment_ID
G1833.1	chr3	-	5608	9	NIC	ENSG00000161217.12	novel	5546	9	NA	NA	7	-1	combination_of_known_junctions	TRUE	canonical	3	31	junction_8	21.0579557412395	NA	NA	NA	FALSE	0	NA	NA	A	non_coding	NA	NA	NA	NA	NA	NA	NA	15	ATGTTCCATGTCCAGTGGTG	-3	True	NA	NA	False	NA	NA	NA	196287706	196234368	Fake_Experiment_ID
G1834.1	chr3	-	3352	11	FSM	ENSG00000163960.12	ENST00000296328.9	10521	11	0	7169	0	46	multi-exon	FALSE	canonical	3	21	junction_8	7.47596147662627	NA	NA	NA	FALSE	0	NA	NA	A	non_coding	NA	NA	NA	NA	NA	NA	NA	25	TCATTTCTACCTTGAGTCAA	8	True	NA	NA	False	NA	NA	NA	196432427	196354830	Fake_Experiment_ID
G1835.1	chr3	-	3102	3	NIC	ENSG00000185798.8	novel	1594	4	NA	NA	6	1945	combination_of_known_splicesites	FALSE	canonical	3	40	junction_2	28.5	NA	NA	NA	FALSE	0	NA	NA	A	non_coding	NA	NA	NA	NA	NA	NA	NA	30	TAAATAGTATTCTGTATTTT	5	True	NA	NA	False	NA	NA	NA	196568548	196552231	Fake_Experiment_ID
G1836.1	chr3	+	1547	6	NIC	ENSG00000163964.18	novel	1677	8	NA	NA	-80	54	combination_of_known_junctions	FALSE	canonical	3	29	junction_1	48.5905340575713	NA	NA	NA	FALSE	0	NA	NA	A	non_coding	NA	NA	NA	NA	NA	NA	NA	25	ACGAGAGGTGTTCTTCTAGA	162	False	NA	NA	False	NA	NA	NA	196712296	196733956	Fake_Experiment_ID
G1837.1	chr3	+	3850	15	FSM	ENSG00000180370.10	ENST00000327134.7	6139	15	-112	2401	-112	1817	multi-exon	FALSE	canonical	3	177	junction_9	16.1227751194086	NA	NA	NA	FALSE	0	NA	NA	A	non_coding	NA	NA	NA	NA	NA	NA	NA	45	AAACATATTTAGAGCACTTA	NA	False	NA	NA	False	NA	NA	NA	196739744	196830246	Fake_Experiment_ID
G1838.1	chr3	+	2780	10	FSM	ENSG00000119231.11	ENST00000323460.10	6244	10	-20	3484	-20	119	multi-exon	FALSE	canonical	3	26	junction_2	3.62092683040007	NA	NA	NA	FALSE	0	NA	NA	A	non_coding	NA	NA	NA	NA	NA	NA	NA	20	GATTTGGTGCAGCTTTTGAA	-7	True	NA	NA	False	NA	NA	NA	196867899	196931230	Fake_Experiment_ID
G1839.1	chr3	-	2558	3	FSM	ENSG00000114503.11	ENST00000468923.5	1096	3	-34	-1428	3	1	multi-exon	FALSE	canonical	3	852	junction_1	5.5	NA	NA	NA	FALSE	0	NA	NA	C	non_coding	NA	NA	NA	NA	NA	NA	NA	0	GTTGTTGCTGCCTGTTTCCT	-15	True	NA	NA	False	NA	NA	NA	196942557	196935404	Fake_Experiment_ID
G1839.2	chr3	-	2489	4	FSM	ENSG00000114503.11	ENST00000452404.6	1133	4	13	-1369	9	-1	multi-exon	FALSE	canonical	3	77	junction_3	374.364350154588	NA	NA	NA	FALSE	0	NA	NA	C	non_coding	NA	NA	NA	NA	NA	NA	NA	5	ATCGTTGTTGCTGCCTGTTT	9	True	NA	NA	False	NA	NA	NA	196942427	196935407	Fake_Experiment_ID
G184.2	chr1	+	2020	5	FSM	ENSG00000160051.12	ENST00000291358.11	2012	5	-9	1	-9	-1	multi-exon	FALSE	canonical	3	26	junction_4	4.96865172858795	NA	NA	NA	FALSE	0	NA	NA	A	non_coding	NA	NA	NA	NA	NA	NA	NA	10	ATTCTGAGTCTGGCTGCTTT	3	True	NA	NA	False	NA	NA	NA	32205661	32208681	Fake_Experiment_ID
G1840.3	chr3	-	4861	25	FSM	ENSG00000075711.21	ENST00000661453.1	4653	25	-191	-17	-51	10	multi-exon	FALSE	canonical	3	40	junction_8	69.8575808142697	NA	NA	NA	FALSE	0	NA	NA	C	non_coding	NA	NA	NA	NA	NA	NA	NA	25	ATATGTTAAGTGTGTCTTGA	-4	True	NA	NA	False	NA	NA	NA	197298062	197042927	Fake_Experiment_ID
G1840.4	chr3	-	5044	26	NIC	ENSG00000075711.21	novel	5034	26	NA	NA	35	10	combination_of_known_junctions	FALSE	canonical	3	67	junction_21	64.6335392810884	NA	NA	NA	FALSE	0	NA	NA	C	non_coding	NA	NA	NA	NA	NA	NA	NA	25	ATATGTTAAGTGTGTCTTGA	-22	True	NA	NA	False	NA	NA	NA	197298080	197042927	Fake_Experiment_ID
G1841.1	chr3	-	3539	8	FSM	ENSG00000161267.12	ENST00000392379.6	3527	8	-5	-7	-1	7	multi-exon	FALSE	canonical	3	23	junction_7	56.3223231199908	NA	NA	NA	FALSE	0	NA	NA	A	non_coding	NA	NA	NA	NA	NA	NA	NA	10	AGTTGCACGTGTGCGTCCCT	1	True	NA	NA	False	NA	NA	NA	197555973	197509775	Fake_Experiment_ID
G1842.1	chr3	+	3589	9	FSM	ENSG00000122068.13	ENST00000241502.9	6733	9	-155	3299	-150	1917	multi-exon	FALSE	canonical	3	239	junction_4	21.6733563390629	NA	NA	NA	FALSE	0	NA	NA	A	non_coding	NA	NA	NA	NA	NA	NA	NA	30	ATTTATTCTCAGCTCTAAAG	300	False	NA	NA	False	NA	NA	NA	197749727	197784297	Fake_Experiment_ID
G1843.2	chr3	+	4523	21	FSM	ENSG00000186001.14	ENST00000425562.7	7129	21	0	2606	0	1832	multi-exon	FALSE	canonical	3	95	junction_20	34.0690475358499	NA	NA	NA	FALSE	0	NA	NA	C	non_coding	NA	NA	NA	NA	NA	NA	NA	10	ATCTCTTTTGTTTCTGTAGT	1	True	NA	NA	False	NA	NA	NA	197791253	197885830	Fake_Experiment_ID
G1843.3	chr3	+	4451	20	NIC	ENSG00000186001.14	novel	7129	21	NA	NA	0	1832	combination_of_known_junctions	FALSE	canonical	3	32	junction_14	43.2129302491768	NA	NA	NA	FALSE	0	NA	NA	C	non_coding	NA	NA	NA	NA	NA	NA	NA	10	ATCTCTTTTGTTTCTGTAGT	1	True	NA	NA	False	NA	NA	NA	197791253	197885830	Fake_Experiment_ID
G1844.1	chr3	+	1056	5	FSM	ENSG00000182899.17	ENST00000647248.2	1234	5	3	175	0	-175	multi-exon	FALSE	canonical	3	10338	junction_1	2770.17304288017	NA	NA	NA	FALSE	0	NA	NA	A	non_coding	NA	NA	NA	NA	NA	NA	NA	45	ATAAAAAGCAATCCTATGGT	3	True	NA	NA	False	NA	NA	NA	197950192	197956435	Fake_Experiment_ID
G1845.1	chr4	+	2182	4	FSM	ENSG00000272602.6	ENST00000610261.6	2872	4	1	689	1	-2	multi-exon	FALSE	canonical	3	68	junction_3	6.23609564462324	NA	NA	NA	FALSE	0	NA	NA	A	non_coding	NA	NA	NA	NA	NA	NA	NA	35	ATATAAACTTGTATTATTTT	-18	True	NA	NA	False	NA	NA	NA	53321	87519	Fake_Experiment_ID
G1846.1	chr4	+	2509	2	FSM	ENSG00000198155.5	ENST00000356347.3	2598	2	6	83	6	-83	multi-exon	FALSE	canonical	3	149	junction_1	0	NA	NA	NA	FALSE	0	NA	NA	A	non_coding	NA	NA	NA	NA	NA	NA	NA	10	CTTCTTTTGTTTTTACTTTA	-13	True	NA	NA	False	NA	NA	NA	212615	255902	Fake_Experiment_ID
G1847.1	chr4	+	3365	4	FSM	ENSG00000131127.14	ENST00000240499.8	12601	4	-30	9266	-30	2576	multi-exon	FALSE	canonical	3	41	junction_3	9.8770215933527	NA	NA	NA	FALSE	0	NA	NA	A	non_coding	NA	NA	NA	NA	NA	NA	NA	35	AACCTATTAGAGAATTTCTT	10	False	NA	NA	False	NA	NA	NA	337783	375602	Fake_Experiment_ID
G1848.1	chr4	-	5187	3	FSM	ENSG00000182903.16	ENST00000505900.1	664	3	1	-4524	1	429	multi-exon	FALSE	canonical	3	237	junction_1	32	NA	NA	NA	FALSE	0	NA	NA	A	non_coding	NA	NA	NA	NA	NA	NA	NA	45	AATACTTTTAAAAAATGTTT	-28	True	NA	NA	False	NA	NA	NA	474166	439558	Fake_Experiment_ID
G1849.1	chr4	+	3183	13	FSM	ENSG00000174227.16	ENST00000453061.7	3909	13	54	672	6	0	multi-exon	FALSE	canonical	3	54	junction_10	31.0092952014213	NA	NA	NA	FALSE	0	NA	NA	A	non_coding	NA	NA	NA	NA	NA	NA	NA	25	ACAGTTTGTATCATATTTTC	21	True	NA	NA	False	NA	NA	NA	499263	539528	Fake_Experiment_ID
G185.1	chr1	+	1518	10	FSM	ENSG00000084623.12	ENST00000678883.1	1400	10	-20	-98	-1	1	multi-exon	FALSE	canonical	3	1244	junction_1	164.211546788785	NA	NA	NA	FALSE	0	NA	NA	A	non_coding	NA	NA	NA	NA	NA	NA	NA	10	ATTTTGTGGTGTCTGTTTCA	0	True	NA	NA	False	NA	NA	NA	32222403	32231603	Fake_Experiment_ID
G1850.1	chr4	+	3059	11	FSM	ENSG00000185619.18	ENST00000362003.9	5685	11	19	2607	0	169	multi-exon	TRUE	canonical	3	90	junction_4	15.8962259671911	NA	NA	NA	FALSE	0	NA	NA	A	non_coding	NA	NA	NA	NA	NA	NA	NA	40	AATATCATTGTAATAATCTC	-3	True	NA	NA	False	NA	NA	NA	705783	768033	Fake_Experiment_ID
G1851.2	chr4	-	4418	28	NIC	ENSG00000178950.17	novel	4461	28	NA	NA	9	0	combination_of_known_junctions	FALSE	canonical	3	67	junction_7	50.864407287114	NA	NA	NA	FALSE	0	NA	NA	B	non_coding	NA	NA	NA	NA	NA	NA	NA	10	ACTGCTGTGTCTCCAGTGTG	1	True	NA	NA	False	NA	NA	NA	932307	849277	Fake_Experiment_ID
G1851.3	chr4	-	4588	29	NNC	ENSG00000178950.17	novel	4461	28	NA	NA	1	0	at_least_one_novel_splicesite	FALSE	canonical	3	30	junction_12	67.4745227807489	NA	NA	NA	TRUE	0	NA	NA	B	non_coding	NA	NA	NA	NA	NA	NA	NA	10	ACTGCTGTGTCTCCAGTGTG	-7	True	NA	NA	False	NA	NA	NA	932315	849277	Fake_Experiment_ID
G1852.1	chr4	-	4938	23	FSM	ENSG00000145214.14	ENST00000273814.8	4649	23	-2	-287	-2	287	multi-exon	FALSE	canonical	3	35	junction_10	12.1577102019818	NA	NA	NA	FALSE	0	NA	NA	A	non_coding	NA	NA	NA	NA	NA	NA	NA	25	AAGAACCACTGCGGCCTGCC	-7	True	NA	NA	False	NA	NA	NA	973571	958599	Fake_Experiment_ID
G1853.1	chr4	+	3241	7	FSM	ENSG00000127418.15	ENST00000510644.6	3411	7	-45	215	-45	-208	multi-exon	FALSE	canonical	3	54	junction_1	14.6021307425397	NA	NA	NA	FALSE	0	NA	NA	C	non_coding	NA	NA	NA	NA	NA	NA	NA	25	AAGACTGGGTTGCAGGGACT	560	False	NA	NA	False	NA	NA	NA	1011580	1026683	Fake_Experiment_ID
G1853.3	chr4	+	3661	6	ISM	ENSG00000127418.15	ENST00000510644.6	3411	7	-12	2	-12	-1	intron_retention	FALSE	canonical	3	54	junction_1	15.587174214719	NA	NA	NA	FALSE	0	NA	NA	C	non_coding	NA	NA	NA	NA	NA	NA	NA	10	CAGGCTGGTGTTTCTGCCCA	-16	True	NA	NA	False	NA	NA	NA	1011613	1026896	Fake_Experiment_ID
G1854.3	chr4	-	2109	8	NIC	ENSG00000159692.16	novel	2297	9	NA	NA	8	-6	combination_of_known_junctions	FALSE	canonical	3	44	junction_7	392.001613907548	NA	NA	NA	FALSE	0	NA	NA	A	non_coding	NA	NA	NA	NA	NA	NA	NA	30	AAAGAGCCAGCGTGCCCAGC	8	True	NA	NA	False	NA	NA	NA	1249110	1211453	Fake_Experiment_ID
G1855.1	chr4	+	2166	9	FSM	ENSG00000090316.16	ENST00000303400.9	2182	9	15	1	-2	0	multi-exon	FALSE	canonical	3	658	junction_6	59.5482997238376	NA	NA	NA	FALSE	0	NA	NA	A	non_coding	NA	NA	NA	NA	NA	NA	NA	15	ATTTCCGTGTGAGCCGAGGC	11	True	NA	NA	False	NA	NA	NA	1289905	1340136	Fake_Experiment_ID
G1856.1	chr4	-	2231	8	FSM	ENSG00000163950.13	ENST00000489418.6	1810	8	-425	4	-400	-4	multi-exon	FALSE	canonical	3	367	junction_7	26.0133403766418	NA	NA	NA	FALSE	0	NA	NA	C	non_coding	NA	NA	NA	NA	NA	NA	NA	15	AGAATTGTGTCTGCCTTTCT	8591	False	NA	NA	False	NA	NA	NA	1712744	1692734	Fake_Experiment_ID
G1856.2	chr4	-	2079	7	FSM	ENSG00000163950.13	ENST00000488267.5	987	7	-445	-647	-418	0	multi-exon	FALSE	canonical	3	31	junction_5	144.94414633077	NA	NA	NA	FALSE	0	NA	NA	C	non_coding	NA	NA	NA	NA	NA	NA	NA	10	TTTCACTGACTGGGGCTGTT	8573	False	NA	NA	False	NA	NA	NA	1712762	1692799	Fake_Experiment_ID
G1857.1	chr4	-	2823	4	FSM	ENSG00000168936.11	ENST00000382936.8	2803	4	-22	2	13	-2	multi-exon	FALSE	canonical	3	204	junction_3	42.8096562315871	NA	NA	NA	FALSE	0	NA	NA	A	non_coding	NA	NA	NA	NA	NA	NA	NA	10	GATGTACTGTGTTTTGTGTT	-10	True	NA	NA	False	NA	NA	NA	1721345	1715953	Fake_Experiment_ID
G1858.1	chr4	+	4298	18	FSM	ENSG00000068078.20	ENST00000440486.8	4301	18	1	2	1	-2	multi-exon	FALSE	canonical	3	33	junction_1	10.9841030144087	NA	NA	NA	FALSE	0	NA	NA	A	non_coding	NA	NA	NA	NA	NA	NA	NA	10	AACCTGGCCCTGTGCTTTCT	0	True	NA	NA	False	NA	NA	NA	1793293	1808865	Fake_Experiment_ID
G1859.1	chr4	-	5356	14	FSM	ENSG00000168924.15	ENST00000302787.3	5371	14	13	2	13	-2	multi-exon	FALSE	canonical	3	141	junction_9	30.4438565619874	NA	NA	NA	FALSE	0	NA	NA	A	non_coding	NA	NA	NA	NA	NA	NA	NA	50	AACAGTGCAGAGTAATAATA	-6	True	NA	NA	False	NA	NA	NA	1856143	1811480	Fake_Experiment_ID
G186.3	chr1	+	2250	12	NIC	ENSG00000182866.17	novel	2099	13	NA	NA	2	0	intron_retention	TRUE	canonical	3	160	junction_4	19.0657843329721	NA	NA	NA	FALSE	0	NA	NA	A	non_coding	NA	NA	NA	NA	NA	NA	NA	15	ACATCTCTTTGCTGTCCACT	12	False	NA	NA	False	NA	NA	NA	32274133	32286164	Fake_Experiment_ID
G1860.1	chr4	-	2404	11	FSM	ENSG00000185049.16	ENST00000542778.5	2465	11	52	9	0	-3	multi-exon	FALSE	canonical	3	376	junction_3	31.0444842121753	NA	NA	NA	FALSE	0	NA	NA	A	non_coding	NA	NA	NA	NA	NA	NA	NA	30	AAAGCCACCATAGCTGTGTT	-5	True	NA	NA	False	NA	NA	NA	2009183	1982725	Fake_Experiment_ID
G1861.1	chr4	-	3028	6	FSM	ENSG00000214367.9	ENST00000443786.3	5879	6	0	2851	0	-2851	multi-exon	FALSE	canonical	3	31	junction_5	54.4448344657232	NA	NA	NA	FALSE	0	NA	NA	A	non_coding	NA	NA	NA	NA	NA	NA	NA	35	AAATTGTATTCCTCCATAAT	4	True	NA	NA	False	NA	NA	NA	2242121	2231199	Fake_Experiment_ID
G1862.1	chr4	-	3863	6	FSM	ENSG00000123933.17	ENST00000337190.7	3871	6	7	1	7	-1	multi-exon	FALSE	canonical	3	224	junction_3	12.7342059037853	NA	NA	NA	FALSE	0	NA	NA	A	non_coding	NA	NA	NA	NA	NA	NA	NA	5	ACCCTGCTGGCTCCGGCTCT	2	True	NA	NA	False	NA	NA	NA	2262102	2247432	Fake_Experiment_ID
G1863.1	chr4	-	1940	6	FSM	ENSG00000168884.15	ENST00000315423.12	1946	6	-11	17	-5	-17	multi-exon	FALSE	canonical	3	252	junction_2	28.5068412841549	NA	NA	NA	FALSE	0	NA	NA	A	non_coding	NA	NA	NA	NA	NA	NA	NA	20	ACTGCTCTGAGAATTTGTGT	0	True	NA	NA	False	NA	NA	NA	2756347	2741664	Fake_Experiment_ID
G1864.3	chr4	+	2602	13	FSM	ENSG00000087266.17	ENST00000511747.6	2351	13	-251	0	-251	0	multi-exon	TRUE	canonical	2	51	junction_9	14.6066480298071	NA	NA	NA	FALSE	0	NA	NA	A	non_coding	NA	NA	NA	NA	NA	NA	NA	5	CTTGGTGGCTGGGGCTTGAT	5617	False	NA	NA	False	NA	NA	NA	2817933	2834289	Fake_Experiment_ID
G1865.1	chr4	+	5966	14	ISM	ENSG00000087274.18	ENST00000513328.6	3107	16	-85	-753	16	-2	intron_retention	TRUE	canonical	3	681	junction_10	60.6513950043718	NA	NA	NA	FALSE	0	NA	NA	C	non_coding	NA	NA	NA	NA	NA	NA	NA	25	AAGTTCCTTGTCTAAATCTG	14	True	NA	NA	False	NA	NA	NA	2843887	2930060	Fake_Experiment_ID
G1865.3	chr4	+	3983	15	FSM	ENSG00000087274.18	ENST00000264758.11	4045	15	62	0	-3	0	multi-exon	FALSE	canonical	3	75	junction_10	218.701035336239	NA	NA	NA	FALSE	0	NA	NA	C	non_coding	NA	NA	NA	NA	NA	NA	NA	35	AAATCTGGGAAGCAGTTTTA	45	True	NA	NA	False	NA	NA	NA	2843918	2930073	Fake_Experiment_ID
G1866.1	chr4	-	1814	12	NIC	ENSG00000109736.15	novel	1717	13	NA	NA	5	-2	intron_retention	FALSE	canonical	3	580	junction_11	108.779479712911	NA	NA	NA	FALSE	0	NA	NA	B	non_coding	NA	NA	NA	NA	NA	NA	NA	25	AAGTGCCTTTCGCCATATAT	12	True	NA	NA	False	NA	NA	NA	2934810	2930562	Fake_Experiment_ID
G1866.4	chr4	-	1808	12	NIC	ENSG00000109736.15	novel	1717	13	NA	NA	5	0	intron_retention	FALSE	canonical	3	580	junction_11	109.150741167986	NA	NA	NA	FALSE	0	NA	NA	B	non_coding	NA	NA	NA	NA	NA	NA	NA	25	ATACCAAGTGCCTTTCGCCA	12	True	NA	NA	False	NA	NA	NA	2934810	2930567	Fake_Experiment_ID
G1867.1	chr4	-	3545	18	FSM	ENSG00000087269.16	ENST00000416614.7	3556	18	8	3	8	-3	multi-exon	FALSE	canonical	3	123	junction_11	11.0588235294118	NA	NA	NA	FALSE	0	NA	NA	A	non_coding	NA	NA	NA	NA	NA	NA	NA	40	AAACAAGTTTGCAGATATTT	-18	True	NA	NA	False	NA	NA	NA	2963398	2937938	Fake_Experiment_ID
G1868.1	chr4	-	1483	8	FSM	ENSG00000163956.13	ENST00000650182.1	10446	8	2	8961	0	360	multi-exon	TRUE	canonical	3	728	junction_5	28.9475246553737	NA	NA	NA	FALSE	0	NA	NA	A	non_coding	NA	NA	NA	NA	NA	NA	NA	20	AAACCACCCGCTTGTTGGCT	1	True	NA	NA	False	NA	NA	NA	3532420	3512572	Fake_Experiment_ID
G1869.1	chr4	-	1241	5	FSM	ENSG00000132406.12	ENST00000382753.5	1243	5	2	0	2	0	multi-exon	FALSE	canonical	3	206	junction_1	21.3702480097916	NA	NA	NA	FALSE	0	NA	NA	A	non_coding	NA	NA	NA	NA	NA	NA	NA	10	CTTGTGAGTTTTGTTCATGC	-4	True	NA	NA	False	NA	NA	NA	4248221	4235541	Fake_Experiment_ID
G187.2	chr1	+	1980	13	NIC	ENSG00000116478.12	novel	2118	14	NA	NA	-8	-1	combination_of_known_splicesites	TRUE	canonical	3	47	junction_6	308.141742276721	NA	NA	NA	FALSE	0	NA	NA	A	non_coding	NA	NA	NA	NA	NA	NA	NA	10	ATCCTCCTGAGCTTGTTTCC	-14	True	NA	NA	False	NA	NA	NA	32292126	32333625	Fake_Experiment_ID
G1870.1	chr4	-	1502	9	NIC	ENSG00000145220.14	novel	1554	10	NA	NA	-5	0	combination_of_known_splicesites	FALSE	canonical	3	31	junction_8	134.910155288622	NA	NA	NA	FALSE	0	NA	NA	A	non_coding	NA	NA	NA	NA	NA	NA	NA	40	AAATTTGTTGTGGCAAAAAT	1	True	NA	NA	False	NA	NA	NA	4290159	4267703	Fake_Experiment_ID
G1871.1	chr4	+	997	5	FSM	ENSG00000168824.14	ENST00000433139.6	2254	5	-7	1264	-7	115	multi-exon	TRUE	canonical	3	67	junction_1	31.5634282041733	NA	NA	NA	FALSE	0	NA	NA	A	non_coding	NA	NA	NA	NA	NA	NA	NA	25	GAAGGGTTTGGATCTCAGAT	-10	True	NA	NA	False	NA	NA	NA	4386530	4417735	Fake_Experiment_ID
G1872.1	chr4	-	2119	11	FSM	ENSG00000168818.10	ENST00000306200.7	2158	11	36	3	-2	-3	multi-exon	FALSE	canonical	3	196	junction_1	19.3142434488126	NA	NA	NA	FALSE	0	NA	NA	A	non_coding	NA	NA	NA	NA	NA	NA	NA	25	AAATACAGGCTCGGCCTCTG	-10	True	NA	NA	False	NA	NA	NA	4542012	4418970	Fake_Experiment_ID
G1873.1	chr4	-	995	4	FSM	ENSG00000170891.11	ENST00000307746.9	989	4	-11	5	-11	-5	multi-exon	FALSE	canonical	3	63	junction_1	5.79271573232759	NA	NA	NA	FALSE	0	NA	NA	A	non_coding	NA	NA	NA	NA	NA	NA	NA	30	AGAAACACGTGTCCTGTTAT	16	False	NA	NA	False	NA	NA	NA	5019469	5014590	Fake_Experiment_ID
G1874.2	chr4	-	3143	14	FSM	ENSG00000072832.15	ENST00000324989.12	3174	14	6	25	6	-5	multi-exon	FALSE	canonical	3	83	junction_13	161.917759824997	NA	NA	NA	FALSE	0	NA	NA	A	non_coding	NA	NA	NA	NA	NA	NA	NA	25	CACTGACCTGACTAGGGCAC	3	True	NA	NA	False	NA	NA	NA	5893080	5820788	Fake_Experiment_ID
G1875.1	chr4	+	3635	8	FSM	ENSG00000109501.15	ENST00000226760.5	3640	8	2	3	2	-2	multi-exon	FALSE	canonical	3	142	junction_1	26.2460881438957	NA	NA	NA	FALSE	0	NA	NA	A	non_coding	NA	NA	NA	NA	NA	NA	NA	5	GCAGCGCTTTCCTTCCTTTC	2	True	NA	NA	False	NA	NA	NA	6269851	6303262	Fake_Experiment_ID
G1876.1	chr4	+	1215	2	FSM	ENSG00000179010.15	ENST00000382581.5	1574	2	-5	364	-5	-330	multi-exon	FALSE	canonical	3	752	junction_1	0	NA	NA	NA	FALSE	0	NA	NA	A	non_coding	NA	NA	NA	NA	NA	NA	NA	20	TATGTAACCTGTCTGGTGAG	-9	True	NA	NA	False	NA	NA	NA	6640679	6642365	Fake_Experiment_ID
G1878.1	chr4	+	4860	14	FSM	ENSG00000132405.19	ENST00000448507.5	4887	14	22	5	22	-1	multi-exon	FALSE	canonical	3	23	junction_1	79.5810033530274	NA	NA	NA	FALSE	0	NA	NA	A	non_coding	NA	NA	NA	NA	NA	NA	NA	20	ACTTATGTTCACCATCGTTT	3	True	NA	NA	False	NA	NA	NA	6909465	7033113	Fake_Experiment_ID
G1879.1	chr4	+	3073	2	FSM	ENSG00000173011.12	ENST00000310074.8	4369	2	-20	1316	-20	-5	multi-exon	FALSE	canonical	3	107	junction_1	0	NA	NA	NA	FALSE	0	NA	NA	A	non_coding	NA	NA	NA	NA	NA	NA	NA	20	ATTGTATATGGCTTTAGTTG	-15	True	NA	NA	False	NA	NA	NA	7043351	7056636	Fake_Experiment_ID
G188.1	chr1	-	1761	2	FSM	ENSG00000175130.7	ENST00000329421.8	1546	2	-216	1	-216	-1	multi-exon	FALSE	canonical	3	12716	junction_1	0	NA	NA	NA	FALSE	0	NA	NA	A	non_coding	NA	NA	NA	NA	NA	NA	NA	20	AGTGGTGCTTTAATGAGTGG	3224	False	NA	NA	False	NA	NA	NA	32336449	32333839	Fake_Experiment_ID
G1880.1	chr4	-	2910	4	FSM	ENSG00000109519.13	ENST00000264954.5	2653	4	-11	-246	-11	246	multi-exon	FALSE	canonical	3	861	junction_2	27.8846831711525	NA	NA	NA	FALSE	0	NA	NA	A	non_coding	NA	NA	NA	NA	NA	NA	NA	25	ACCTTCTAGTAGTTACTGGA	-15	True	NA	NA	False	NA	NA	NA	7068075	7058648	Fake_Experiment_ID
G1881.1	chr4	-	5061	17	FSM	ENSG00000196526.11	ENST00000358461.6	7516	17	24	2431	24	2076	multi-exon	TRUE	canonical	3	46	junction_7	7.92839044194974	NA	NA	NA	FALSE	0	NA	NA	A	non_coding	NA	NA	NA	NA	NA	NA	NA	40	ATATCTGTACATATTAGACA	NA	False	NA	NA	False	NA	NA	NA	7939902	7761145	Fake_Experiment_ID
G1882.1	chr4	-	2912	18	FSM	ENSG00000087008.16	ENST00000503233.5	2253	18	18	-677	-7	-2	multi-exon	FALSE	canonical	3	47	junction_11	10.2676971876041	NA	NA	NA	FALSE	0	NA	NA	A	non_coding	NA	NA	NA	NA	NA	NA	NA	25	AACATGTATGATCTGTTTGT	-19	True	NA	NA	False	NA	NA	NA	8428468	8366283	Fake_Experiment_ID
G1883.2	chr4	+	2857	11	FSM	ENSG00000155275.19	ENST00000389737.5	2874	11	16	1	-12	0	multi-exon	FALSE	canonical	3	26	junction_2	12.0149906367005	NA	NA	NA	FALSE	0	NA	NA	A	non_coding	NA	NA	NA	NA	NA	NA	NA	25	ACATGGGCCACTCTAAGTGG	1	True	NA	NA	False	NA	NA	NA	8440792	8476554	Fake_Experiment_ID
G1884.1	chr4	+	2162	11	FSM	ENSG00000109625.19	ENST00000360986.9	2163	11	0	1	0	0	multi-exon	FALSE	canonical	3	56	junction_2	19.1112532294457	NA	NA	NA	FALSE	0	NA	NA	A	non_coding	NA	NA	NA	NA	NA	NA	NA	30	TGCACTGGAATGAGAGGATC	-13	True	NA	NA	False	NA	NA	NA	8592764	8619751	Fake_Experiment_ID
G1885.1	chr4	-	2114	2	FSM	ENSG00000215612.8	ENST00000400677.5	1917	2	-198	1	-198	-1	multi-exon	FALSE	canonical	3	36	junction_1	0	NA	NA	NA	FALSE	0	NA	NA	A	non_coding	NA	NA	NA	NA	NA	NA	NA	20	ACAGTTTCACTGCTTTGTGA	NA	False	NA	NA	False	NA	NA	NA	8872037	8867048	Fake_Experiment_ID
G1886.2	chr4	-	1689	7	FSM	ENSG00000157869.16	ENST00000330852.10	1690	7	0	1	0	0	multi-exon	FALSE	canonical	3	202	junction_1	46.8958657263327	NA	NA	NA	FALSE	0	NA	NA	A	non_coding	NA	NA	NA	NA	NA	NA	NA	15	ACTTCTTTTGGCAATTTTCT	-10	True	NA	NA	False	NA	NA	NA	13484340	13367724	Fake_Experiment_ID
G1887.1	chr4	-	10658	27	NIC	ENSG00000038219.13	novel	10567	26	NA	NA	22	-4	combination_of_known_junctions	FALSE	canonical	3	33	junction_2	36.9853641291162	NA	NA	NA	FALSE	0	NA	NA	A	non_coding	NA	NA	NA	NA	NA	NA	NA	45	AAAATTTGAGTGGTAAGAAT	17	True	NA	NA	False	NA	NA	NA	13627679	13568741	Fake_Experiment_ID
G1888.1	chr4	-	3416	11	FSM	ENSG00000118564.15	ENST00000341285.8	3488	11	-17	89	8	-89	multi-exon	FALSE	canonical	3	373	junction_3	24.0881713710277	NA	NA	NA	FALSE	0	NA	NA	A	non_coding	NA	NA	NA	NA	NA	NA	NA	15	ATCTGTGGCCAGTGATTGTT	-31	True	NA	NA	False	NA	NA	NA	15655374	15604469	Fake_Experiment_ID
G1889.1	chr4	+	2918	2	FSM	ENSG00000237765.8	ENST00000503617.1	1027	2	31	-1922	-3	0	multi-exon	FALSE	canonical	3	109	junction_1	0	NA	NA	NA	FALSE	0	NA	NA	A	non_coding	NA	NA	NA	NA	NA	NA	NA	10	TTTTGTCTTTGTATTTCTTA	-8	True	NA	NA	False	NA	NA	NA	15681787	15688972	Fake_Experiment_ID
G189.2	chr1	-	2707	11	FSM	ENSG00000160058.19	ENST00000446293.6	1505	11	-1	-1201	0	-105	multi-exon	FALSE	canonical	3	26	junction_8	54.8289157288378	NA	NA	NA	FALSE	0	NA	NA	A	non_coding	NA	NA	NA	NA	NA	NA	NA	30	AATGCATCTCCCCAGAGTAT	3	True	NA	NA	False	NA	NA	NA	32394431	32365275	Fake_Experiment_ID
G1890.1	chr4	-	4197	27	FSM	ENSG00000007062.12	ENST00000508167.5	4014	27	-187	4	104	0	multi-exon	TRUE	canonical	3	43	junction_26	45.7381277640542	NA	NA	NA	FALSE	0	NA	NA	A	non_coding	NA	NA	NA	NA	NA	NA	NA	35	AAAACATGGTCTGTATGTTA	227	False	NA	NA	False	NA	NA	NA	16083919	15968233	Fake_Experiment_ID
G1891.3	chr4	-	2790	14	FSM	ENSG00000169762.17	ENST00000405303.7	4521	14	-508	2239	431	508	multi-exon	TRUE	canonical	3	40	junction_12	8.97531130478222	NA	NA	NA	FALSE	0	NA	NA	A	non_coding	NA	NA	NA	NA	NA	NA	NA	40	ACATGATGAATAGTAGCATT	NA	False	NA	NA	False	NA	NA	NA	16226979	16162743	Fake_Experiment_ID
G1892.2	chr4	-	2515	8	FSM	ENSG00000169744.13	ENST00000304523.10	2384	8	-134	3	-101	0	multi-exon	FALSE	canonical	3	97	junction_1	41.9791007283289	NA	NA	NA	FALSE	0	NA	NA	A	non_coding	NA	NA	NA	NA	NA	NA	NA	40	AAAGCAAGTGAATCTGGCTA	-1	True	NA	NA	False	NA	NA	NA	16898779	16501543	Fake_Experiment_ID
G1893.1	chr4	-	3636	7	FSM	ENSG00000151552.12	ENST00000281243.10	1507	7	0	-2129	0	2129	multi-exon	FALSE	canonical	3	502	junction_6	21.4741446602394	NA	NA	NA	FALSE	0	NA	NA	A	non_coding	NA	NA	NA	NA	NA	NA	NA	10	ATCGTGTTGCCTTTTTATTT	-2	True	NA	NA	False	NA	NA	NA	17512090	17484265	Fake_Experiment_ID
G1894.1	chr4	+	1713	13	FSM	ENSG00000002549.13	ENST00000606142.5	1876	13	-89	252	-20	-252	multi-exon	FALSE	canonical	3	376	junction_5	34.9295918797928	NA	NA	NA	FALSE	0	NA	NA	A	non_coding	NA	NA	NA	NA	NA	NA	NA	50	ACAAAGGATGGTATTTAAAA	190	False	NA	NA	False	NA	NA	NA	17577405	17607682	Fake_Experiment_ID
G1895.1	chr4	+	1065	4	FSM	ENSG00000118579.13	ENST00000237380.12	10858	4	0	9793	0	-3858	multi-exon	FALSE	canonical	3	819	junction_3	58.9594964549581	NA	NA	NA	FALSE	0	NA	NA	A	non_coding	NA	NA	NA	NA	NA	NA	NA	30	TCCAGAGCTCTCAGAATGAG	-1	True	NA	NA	False	NA	NA	NA	17614640	17624312	Fake_Experiment_ID
G1896.2	chr4	+	3809	21	FSM	ENSG00000109805.10	ENST00000251496.7	4587	21	9	769	9	648	multi-exon	TRUE	canonical	3	347	junction_8	48.8491555710025	NA	NA	NA	FALSE	0	NA	NA	A	non_coding	NA	NA	NA	NA	NA	NA	NA	20	GAAGCTGCTCGCTATATTTT	2	True	NA	NA	False	NA	NA	NA	17810987	17844096	Fake_Experiment_ID
G1897.1	chr4	-	9192	19	FSM	ENSG00000152990.14	ENST00000334304.10	4577	19	0	-4615	0	4615	multi-exon	FALSE	canonical	3	261	junction_9	27.6856806595078	NA	NA	NA	FALSE	0	NA	NA	A	non_coding	NA	NA	NA	NA	NA	NA	NA	20	ACTTGTCTCAGATGTTTTGA	-21	True	NA	NA	False	NA	NA	NA	22516066	22382760	Fake_Experiment_ID
G1898.1	chr4	-	13016	14	FSM	ENSG00000109606.13_ENSG00000207697.1	ENST00000336812.5	2998	14	27	-10045	10	11	multi-exon	FALSE	canonical	3	1027	junction_5	117.39509984431	NA	NA	NA	FALSE	0	NA	NA	A	non_coding	NA	NA	NA	NA	NA	NA	NA	20	AATTTTTTAGTTGTGTTATT	14	True	NA	NA	False	NA	NA	NA	24584527	24517429	Fake_Experiment_ID
G1899.1	chr4	+	1414	2	FSM	ENSG00000109610.6	ENST00000382120.4	1416	2	1	1	1	-1	multi-exon	FALSE	canonical	3	58	junction_1	0	NA	NA	NA	FALSE	0	NA	NA	A	non_coding	NA	NA	NA	NA	NA	NA	NA	15	AGTACTGCGTCGAGGTCTTG	-3	True	NA	NA	False	NA	NA	NA	24795573	24800841	Fake_Experiment_ID
G19.1	chr1	+	3212	8	NNC	ENSG00000157916.20	novel	695	8	NA	NA	-24	-1	intron_retention	FALSE	canonical	3	30	junction_1	416.323510393207	NA	NA	NA	TRUE	0	NA	NA	A	non_coding	NA	NA	NA	NA	NA	NA	NA	30	ACTTCTGAATTACTTCTCAA	6400	False	NA	NA	False	NA	NA	NA	2391803	2405435	Fake_Experiment_ID
G190.1	chr1	+	1724	4	FSM	ENSG00000273274.2	ENST00000609129.2	12831	4	-22	11129	-22	-11129	multi-exon	FALSE	canonical	3	34	junction_1	12.7104506432917	NA	NA	NA	FALSE	0	NA	NA	A	non_coding	NA	NA	NA	NA	NA	NA	NA	25	ATCTGATAGAGGTTGGATTT	-15	True	NA	NA	False	NA	NA	NA	32465049	32485557	Fake_Experiment_ID
G1900.1	chr4	-	6510	8	FSM	ENSG00000153012.12	ENST00000382114.9	6495	8	-17	2	-17	-2	multi-exon	FALSE	canonical	3	59	junction_6	9.1294544620974	NA	NA	NA	FALSE	0	NA	NA	A	non_coding	NA	NA	NA	NA	NA	NA	NA	20	AATATGGTTTTGATCTCTGG	-18	True	NA	NA	False	NA	NA	NA	25030963	24998848	Fake_Experiment_ID
G1901.1	chr4	+	2705	10	FSM	ENSG00000038210.14	ENST00000264864.8	3594	10	-91	980	-91	918	multi-exon	FALSE	canonical	3	180	junction_1	12.684198393627	NA	NA	NA	FALSE	0	NA	NA	A	non_coding	NA	NA	NA	NA	NA	NA	NA	30	AAATGTATTTTTGTACTTTA	NA	False	NA	NA	False	NA	NA	NA	25233941	25278224	Fake_Experiment_ID
G1902.2	chr4	+	2314	13	FSM	ENSG00000168228.15	ENST00000302874.9	2797	13	10	473	-1	-116	multi-exon	FALSE	canonical	3	90	junction_7	22.8381989949587	NA	NA	NA	FALSE	0	NA	NA	A	non_coding	NA	NA	NA	NA	NA	NA	NA	40	ACTTGAAAAGTATAGCGTAC	-7	True	NA	NA	False	NA	NA	NA	25312783	25369910	Fake_Experiment_ID
G1903.1	chr4	+	2624	29	FSM	ENSG00000053900.11	ENST00000315368.8	2635	29	9	2	9	-1	multi-exon	TRUE	canonical	3	234	junction_9	31.1063022684524	NA	NA	NA	FALSE	0	NA	NA	A	non_coding	NA	NA	NA	NA	NA	NA	NA	15	CATATTCTGCTTCATCTTCT	27	True	NA	NA	False	NA	NA	NA	25377271	25418496	Fake_Experiment_ID
G1904.1	chr4	-	4543	24	FSM	ENSG00000091490.11	ENST00000399878.8	4543	24	-3	3	-3	-2	multi-exon	TRUE	canonical	3	247	junction_15	25.7153974014805	NA	NA	NA	FALSE	0	NA	NA	A	non_coding	NA	NA	NA	NA	NA	NA	NA	30	TGACTACCAGAAAGTGGTTT	-2	True	NA	NA	False	NA	NA	NA	25862991	25747435	Fake_Experiment_ID
G1905.1	chr4	+	5145	11	FSM	ENSG00000168214.21	ENST00000361572.10	1697	11	135	-3583	-27	-333	multi-exon	FALSE	canonical	3	166	junction_1	367.191557637155	NA	NA	NA	FALSE	0	NA	NA	A	non_coding	NA	NA	NA	NA	NA	NA	NA	20	AACTGTATCTCCTTTTGTTA	19	True	NA	NA	False	NA	NA	NA	26320697	26434590	Fake_Experiment_ID
G1906.1	chr4	+	3253	14	FSM	ENSG00000169299.14	ENST00000381967.9	3211	14	1	-43	1	43	multi-exon	FALSE	canonical	3	167	junction_7	18.7076543521882	NA	NA	NA	FALSE	0	NA	NA	A	non_coding	NA	NA	NA	NA	NA	NA	NA	25	ATGGAGTTTGTTTCTGGAAA	-17	True	NA	NA	False	NA	NA	NA	37826686	37862980	Fake_Experiment_ID
G1907.1	chr4	+	4017	19	NIC	ENSG00000065882.16	novel	2977	17	NA	NA	26	325	combination_of_known_junctions	FALSE	canonical	3	209	junction_10	36.8292690903362	NA	NA	NA	FALSE	0	NA	NA	A	non_coding	NA	NA	NA	NA	NA	NA	NA	30	ATATCCTGATCACTGTCAAG	6	True	NA	NA	False	NA	NA	NA	37977335	38138068	Fake_Experiment_ID
G1908.1	chr4	+	4706	6	FSM	ENSG00000109787.13	ENST00000261438.10	5594	6	-181	1069	-179	-1069	multi-exon	FALSE	canonical	3	86	junction_4	9.86711710683521	NA	NA	NA	FALSE	0	NA	NA	A	non_coding	NA	NA	NA	NA	NA	NA	NA	35	AATTGCTGTCATACATGAAG	9447	False	NA	NA	False	NA	NA	NA	38664017	38700448	Fake_Experiment_ID
G1909.1	chr4	-	4869	25	FSM	ENSG00000035928.16	ENST00000349703.7	4870	25	0	1	0	-1	multi-exon	FALSE	canonical	3	172	junction_12	32.3747318736216	NA	NA	NA	FALSE	0	NA	NA	A	non_coding	NA	NA	NA	NA	NA	NA	NA	15	GCCTGCTGAGTCACGACCCT	2	True	NA	NA	False	NA	NA	NA	39366362	39287456	Fake_Experiment_ID
G191.1	chr1	-	1983	7	FSM	ENSG00000176261.16	ENST00000468695.6	1567	7	-421	5	-68	-5	multi-exon	FALSE	canonical	3	458	junction_3	181.017494550481	NA	NA	NA	FALSE	0	NA	NA	A	non_coding	NA	NA	NA	NA	NA	NA	NA	30	AAAAATTTCTTTATTGTTGT	257	False	NA	NA	False	NA	NA	NA	32650971	32620824	Fake_Experiment_ID
G1910.2	chr4	-	799	7	FSM	ENSG00000163682.17	ENST00000503277.6	772	7	-24	-3	2	3	multi-exon	FALSE	canonical	3	5546	junction_6	1263.54295754262	NA	NA	NA	FALSE	0	NA	NA	A	non_coding	NA	NA	NA	NA	NA	NA	NA	20	TTAAACCGGTTATCCTTTTT	9	True	NA	NA	False	NA	NA	NA	39458918	39454128	Fake_Experiment_ID
G1911.1	chr4	+	1678	11	FSM	ENSG00000121897.15	ENST00000640888.2	3572	11	37	1857	0	1	multi-exon	TRUE	canonical	3	75	junction_7	14.5880087743324	NA	NA	NA	FALSE	0	NA	NA	A	non_coding	NA	NA	NA	NA	NA	NA	NA	45	AAAATATCTTTGTAAGAATT	0	True	NA	NA	False	NA	NA	NA	39459092	39477649	Fake_Experiment_ID
G1912.1	chr4	-	3154	12	FSM	ENSG00000109814.12	ENST00000316423.11	3037	12	-125	8	0	0	multi-exon	FALSE	canonical	3	659	junction_9	79.0348808861898	NA	NA	NA	FALSE	0	NA	NA	A	non_coding	NA	NA	NA	NA	NA	NA	NA	40	AACAACTATATGGGTGTAAT	-1	True	NA	NA	False	NA	NA	NA	39527564	39498762	Fake_Experiment_ID
G1913.1	chr4	-	7150	33	FSM	ENSG00000121892.15	ENST00000303538.13	7131	33	-20	1	-20	-1	multi-exon	TRUE	canonical	1	148	junction_3	54.1261457009226	NA	NA	NA	FALSE	0	NA	NA	A	non_coding	NA	NA	NA	NA	NA	NA	NA	25	ATATAGTAGTGTGGAGCCCT	32	False	39977963	NA	False	NA	NA	NA	39977931	39822863	Fake_Experiment_ID
G1914.1	chr4	-	5087	8	NIC	ENSG00000163694.15	novel	5114	7	NA	NA	-169	4	combination_of_known_junctions	FALSE	canonical	3	55	junction_7	119.92957116915	NA	NA	NA	FALSE	0	NA	NA	B	non_coding	NA	NA	NA	NA	NA	NA	NA	25	AAATTGTGTTTTCTTTATAC	NA	False	NA	NA	False	NA	NA	NA	40631044	40423262	Fake_Experiment_ID
G1914.2	chr4	-	4923	6	NIC	ENSG00000163694.15	novel	5114	7	NA	NA	-13	3	combination_of_known_junctions	FALSE	canonical	3	53	junction_2	142.190576340347	NA	NA	NA	FALSE	0	NA	NA	B	non_coding	NA	NA	NA	NA	NA	NA	NA	35	CAAGACCTTATTTTAAATTG	1003	False	NA	NA	False	NA	NA	NA	40629877	40423276	Fake_Experiment_ID
G1915.1	chr4	+	4840	12	FSM	ENSG00000179299.17	ENST00000381782.7	4839	12	-2	1	-2	-1	multi-exon	FALSE	canonical	3	38	junction_7	54.0859432403499	NA	NA	NA	FALSE	0	NA	NA	A	non_coding	NA	NA	NA	NA	NA	NA	NA	15	ACTGCAGTTTTCTTCTTTGA	8	True	NA	NA	False	NA	NA	NA	40749952	40811183	Fake_Experiment_ID
G1916.1	chr4	+	1060	8	NIC	ENSG00000154277.13	novel	1578	8	NA	NA	0	0	combination_of_known_splicesites	FALSE	canonical	3	42	junction_1	862.954370113484	NA	NA	NA	FALSE	0	NA	NA	A	non_coding	NA	NA	NA	NA	NA	NA	NA	25	AGCCACAGCTGATTCTCATT	2	True	NA	NA	False	NA	NA	NA	41256931	41268428	Fake_Experiment_ID
G1917.1	chr4	+	1511	8	FSM	ENSG00000109133.13	ENST00000513702.5	1092	8	-18	-401	-18	-61	multi-exon	FALSE	canonical	3	66	junction_1	84.2220098238905	NA	NA	NA	FALSE	0	NA	NA	A	non_coding	NA	NA	NA	NA	NA	NA	NA	15	ACTTCTGTGGCCTTGAGTAT	708	False	NA	NA	False	NA	NA	NA	41935110	41954796	Fake_Experiment_ID
G1918.2	chr4	+	2369	17	ISM	ENSG00000014824.14	ENST00000264451.12	6164	18	-3	11554	0	56	5prime_fragment	FALSE	canonical	3	523	junction_12	48.3754844936978	NA	NA	NA	FALSE	0	NA	NA	A	non_coding	NA	NA	NA	NA	NA	NA	NA	35	TATATAATTTGTTGAAGGCA	6	True	NA	NA	False	NA	NA	NA	41990526	42078907	Fake_Experiment_ID
G1919.1	chr4	-	10649	4	NIC	ENSG00000188848.16	novel	8692	6	NA	NA	-108	0	intron_retention	FALSE	canonical	3	87	junction_3	6.23609564462324	NA	NA	NA	FALSE	0	NA	NA	A	non_coding	NA	NA	NA	NA	NA	NA	NA	20	AAGTGTTTTAACTTGGTTTT	16	True	NA	NA	False	NA	NA	NA	42152291	42110939	Fake_Experiment_ID
G1920.1	chr4	+	2588	2	FSM	ENSG00000178343.5	ENST00000319234.5	2322	2	-267	1	-267	-1	multi-exon	FALSE	canonical	3	24	junction_1	0	NA	NA	NA	FALSE	0	NA	NA	A	non_coding	NA	NA	NA	NA	NA	NA	NA	35	ATTTAAATTTTAATGTGATT	NA	False	NA	NA	False	NA	NA	NA	42397220	42402486	Fake_Experiment_ID
G1921.1	chr4	+	2678	17	FSM	ENSG00000151806.14	ENST00000281543.6	4460	17	17	1765	10	-1516	multi-exon	FALSE	canonical	3	190	junction_8	35.1340624430196	NA	NA	NA	FALSE	0	NA	NA	A	non_coding	NA	NA	NA	NA	NA	NA	NA	45	AAAAAAAATTGGTTTATGCG	-10	True	NA	NA	False	NA	NA	NA	44678436	44699163	Fake_Experiment_ID
G1923.1	chr4	-	1412	5	FSM	ENSG00000169019.11	ENST00000381571.6	1461	5	40	9	3	-9	multi-exon	FALSE	canonical	3	168	junction_3	7.8541390362025	NA	NA	NA	FALSE	0	NA	NA	A	non_coding	NA	NA	NA	NA	NA	NA	NA	35	AAATGAAAAGTGTCTTGTTT	17	True	NA	NA	False	NA	NA	NA	47463662	47450795	Fake_Experiment_ID
G1924.1	chr4	-	10812	23	FSM	ENSG00000259959.1_ENSG00000170448.12	ENST00000381538.7	3728	23	33	-7117	0	-1	multi-exon	FALSE	canonical	3	91	junction_21	13.9923975816386	NA	NA	NA	FALSE	0	NA	NA	A	non_coding	NA	NA	NA	NA	NA	NA	NA	30	AGAAATGTTTCTTTTTGTAA	-3	True	NA	NA	False	NA	NA	NA	47914583	47840122	Fake_Experiment_ID
G1925.1	chr4	-	4633	18	FSM	ENSG00000135605.13	ENST00000381501.8	3661	18	20	-992	20	992	multi-exon	TRUE	canonical	3	72	junction_2	12.6263852917742	NA	NA	NA	FALSE	0	NA	NA	A	non_coding	NA	NA	NA	NA	NA	NA	NA	35	AATTAGTTGACACATGGTTA	3	True	NA	NA	False	NA	NA	NA	48269818	48134790	Fake_Experiment_ID
G1926.1	chr4	+	2545	8	FSM	ENSG00000109171.15	ENST00000264313.11	6081	8	-139	3675	-139	2037	multi-exon	FALSE	canonical	3	143	junction_5	14.2599768153917	NA	NA	NA	FALSE	0	NA	NA	A	non_coding	NA	NA	NA	NA	NA	NA	NA	40	AACTAATATTCTGACTAATT	4	True	NA	NA	False	NA	NA	NA	48341389	48422526	Fake_Experiment_ID
G1927.1	chr4	+	1961	3	FSM	ENSG00000145248.7	ENST00000273861.5	2120	3	-44	203	-44	-187	multi-exon	FALSE	canonical	3	43	junction_2	0.5	NA	NA	NA	FALSE	0	NA	NA	A	non_coding	NA	NA	NA	NA	NA	NA	NA	50	AAAAAAAAAAGTGTGCTTGC	71	False	NA	NA	False	NA	NA	NA	48483298	48489323	Fake_Experiment_ID
G1928.1	chr4	-	10594	64	NNC	ENSG00000075539.15	novel	11692	64	NA	NA	0	72	at_least_one_novel_splicesite	TRUE	canonical	3	25	junction_22	10.8119592622678	NA	NA	NA	TRUE	0	NA	NA	A	non_coding	NA	NA	NA	NA	NA	NA	NA	40	AGAAAAGTTTTAACTTATTT	9	True	NA	NA	False	NA	NA	NA	48780271	48498473	Fake_Experiment_ID
G1929.1	chr4	+	1848	9	NIC	ENSG00000109180.15	novel	1204	8	NA	NA	0	-3	combination_of_known_junctions	FALSE	canonical	3	38	junction_1	296.301762355542	NA	NA	NA	FALSE	0	NA	NA	A	non_coding	NA	NA	NA	NA	NA	NA	NA	35	TCACAGAGACTGATATTATG	NA	False	NA	NA	False	NA	NA	NA	48830997	48861812	Fake_Experiment_ID
G193.1	chr1	+	5328	7	FSM	ENSG00000162522.11	ENST00000373481.7	5293	7	-35	0	-33	0	multi-exon	FALSE	canonical	3	34	junction_5	11.8801889247978	NA	NA	NA	FALSE	0	NA	NA	A	non_coding	NA	NA	NA	NA	NA	NA	NA	10	GCTGTGGCTACTGCTTCTTA	6	False	NA	NA	False	NA	NA	NA	32753985	32774970	Fake_Experiment_ID
G1930.1	chr4	-	696	7	FSM	ENSG00000145247.12	ENST00000508632.6	1109	7	42	371	-5	0	multi-exon	FALSE	canonical	3	2622	junction_5	205.93101595761	NA	NA	NA	FALSE	0	NA	NA	A	non_coding	NA	NA	NA	NA	NA	NA	NA	40	AACAAAAACATTGTGTCTGT	19	True	NA	NA	False	NA	NA	NA	48906732	48885389	Fake_Experiment_ID
G1931.1	chr4	+	2114	10	FSM	ENSG00000109184.15	ENST00000381441.7	4207	10	61	2032	-7	511	multi-exon	FALSE	canonical	3	81	junction_8	65.6084532343392	NA	NA	NA	FALSE	0	NA	NA	A	non_coding	NA	NA	NA	NA	NA	NA	NA	15	AGGTTTGTATTTTATGTCTT	-25	True	NA	NA	False	NA	NA	NA	51843123	51914805	Fake_Experiment_ID
G1932.1	chr4	-	4226	6	FSM	ENSG00000163069.13	ENST00000381431.10	4248	6	22	0	22	0	multi-exon	FALSE	canonical	3	495	junction_4	59.4387079267374	NA	NA	NA	FALSE	0	NA	NA	A	non_coding	NA	NA	NA	NA	NA	NA	NA	20	TTTGCTGTTAATTTTTTAAG	6	True	NA	NA	False	NA	NA	NA	52038277	52020705	Fake_Experiment_ID
G1934.1	chr4	-	3793	3	FSM	ENSG00000226887.8	ENST00000443173.6	3614	3	-178	-1	-17	1	multi-exon	FALSE	canonical	3	105	junction_1	4	NA	NA	NA	FALSE	0	NA	NA	A	non_coding	NA	NA	NA	NA	NA	NA	NA	40	AATTGAAAGTGATTCACATG	2	True	NA	NA	False	NA	NA	NA	52751603	52742551	Fake_Experiment_ID
G1935.1	chr4	+	1961	4	FSM	ENSG00000128045.7	ENST00000248706.5	1968	4	0	7	0	-7	multi-exon	FALSE	canonical	3	282	junction_1	4.18993502999218	NA	NA	NA	FALSE	0	NA	NA	A	non_coding	NA	NA	NA	NA	NA	NA	NA	50	AAAAAGAGCAGATGTCTAAC	-1	True	NA	NA	False	NA	NA	NA	52862316	52866828	Fake_Experiment_ID
G1936.10	chr4	+	2026	16	NIC	ENSG00000145216.16	novel	3396	18	NA	NA	0	5	combination_of_known_junctions	FALSE	canonical	3	154	junction_1	107.664582023162	NA	NA	NA	FALSE	0	NA	NA	B	non_coding	NA	NA	NA	NA	NA	NA	NA	50	AAGAAAGGAATGTGAATGAG	-15	True	NA	NA	False	NA	NA	NA	53377644	53459673	Fake_Experiment_ID
G1936.15	chr4	+	2083	17	NIC	ENSG00000145216.16	novel	3396	18	NA	NA	10	3	combination_of_known_junctions	FALSE	canonical	3	151	junction_9	114.420277923102	NA	NA	NA	FALSE	0	NA	NA	B	non_coding	NA	NA	NA	NA	NA	NA	NA	45	CCAAGAAAGGAATGTGAATG	-5	True	NA	NA	False	NA	NA	NA	53377654	53459671	Fake_Experiment_ID
G1936.28	chr4	+	2125	18	NIC	ENSG00000145216.16	novel	3396	18	NA	NA	10	5	combination_of_known_junctions	FALSE	canonical	3	138	junction_13	112.780860483282	NA	NA	NA	FALSE	0	NA	NA	B	non_coding	NA	NA	NA	NA	NA	NA	NA	50	AAGAAAGGAATGTGAATGAG	21	True	NA	NA	False	NA	NA	NA	53377680	53459673	Fake_Experiment_ID
G1936.7	chr4	+	5135	19	NIC	ENSG00000145216.16	novel	3396	18	NA	NA	0	1714	intron_retention	TRUE	canonical	3	138	junction_14	117.018042293581	NA	NA	NA	FALSE	0	NA	NA	B	non_coding	NA	NA	NA	NA	NA	NA	NA	45	TAAATGATAAAGTTGATCAT	-17	True	NA	NA	False	NA	NA	NA	53377642	53462576	Fake_Experiment_ID
G1937.1	chr4	-	3620	6	FSM	ENSG00000109220.11	ENST00000263921.8	1109	6	-8	-2503	-8	2503	multi-exon	FALSE	canonical	3	130	junction_3	17.652195330893	NA	NA	NA	FALSE	0	NA	NA	A	non_coding	NA	NA	NA	NA	NA	NA	NA	55	AATAATAGTAAACAATGATT	-11	True	NA	NA	False	NA	NA	NA	54064613	54007285	Fake_Experiment_ID
G1938.1	chr4	+	5217	21	FSM	ENSG00000157404.16	ENST00000288135.6	5147	21	-3	-67	-3	67	multi-exon	FALSE	canonical	3	35	junction_9	27.0907733370607	NA	NA	NA	FALSE	0	NA	NA	A	non_coding	NA	NA	NA	NA	NA	NA	NA	30	ACAAAGTTTTGTACGCAGTT	-6	True	NA	NA	False	NA	NA	NA	54657953	54740782	Fake_Experiment_ID
G1939.1	chr4	-	6051	30	FSM	ENSG00000128052.10	ENST00000263923.5	5833	30	3	-221	3	221	multi-exon	FALSE	canonical	3	98	junction_24	38.2904911465931	NA	NA	NA	FALSE	0	NA	NA	A	non_coding	NA	NA	NA	NA	NA	NA	NA	25	ACATAATTTCCATGTGGTTG	2	True	NA	NA	False	NA	NA	NA	55125592	55078259	Fake_Experiment_ID
G194.1	chr1	-	2906	13	FSM	ENSG00000134684.12	ENST00000373477.9	2443	13	-1	-462	-1	460	multi-exon	FALSE	canonical	3	997	junction_4	77.8731161712579	NA	NA	NA	FALSE	0	NA	NA	A	non_coding	NA	NA	NA	NA	NA	NA	NA	25	TTACTCTAGGTCAAGCTCAT	-9	True	NA	NA	False	NA	NA	NA	32817359	32774776	Fake_Experiment_ID
G1940.1	chr4	+	3930	4	FSM	ENSG00000128039.13	ENST00000679836.1	2766	4	21	-1185	-8	-4	multi-exon	FALSE	canonical	3	32	junction_3	144.822496717725	NA	NA	NA	FALSE	0	NA	NA	C	non_coding	NA	NA	NA	NA	NA	NA	NA	40	TAAATGAGCAAGTCGAATTT	-17	True	NA	NA	False	NA	NA	NA	55346233	55373096	Fake_Experiment_ID
G1940.2	chr4	+	1263	5	FSM	ENSG00000128039.13	ENST00000264228.9	4061	5	0	2798	0	-8	multi-exon	FALSE	canonical	3	297	junction_4	25.0049995001	NA	NA	NA	FALSE	0	NA	NA	C	non_coding	NA	NA	NA	NA	NA	NA	NA	15	ATCTGCGATTTCTGGGTCCA	-9	True	NA	NA	False	NA	NA	NA	55346241	55370302	Fake_Experiment_ID
G1941.1	chr4	+	1387	6	FSM	ENSG00000134851.13	ENST00000381334.10	1931	6	0	544	0	0	multi-exon	FALSE	canonical	3	524	junction_1	75.1467896852554	NA	NA	NA	FALSE	0	NA	NA	A	non_coding	NA	NA	NA	NA	NA	NA	NA	50	AAAAGAAACCTGACTTCTAA	-4	True	NA	NA	False	NA	NA	NA	55395956	55425631	Fake_Experiment_ID
G1942.1	chr4	-	1331	9	ISM	ENSG00000109255.11	ENST00000264218.7	816	10	-43	3258	-43	663	5prime_fragment	TRUE	canonical	3	281	junction_8	36.665506610437	NA	NA	NA	FALSE	0	NA	NA	A	non_coding	NA	NA	NA	NA	NA	NA	NA	45	CAAATGCAGATTCATAAATT	-1	True	NA	NA	False	NA	NA	NA	55636341	55598488	Fake_Experiment_ID
G1943.1	chr4	+	3331	19	FSM	ENSG00000090989.18	ENST00000346134.11	3357	19	4	22	4	5	multi-exon	FALSE	canonical	3	41	junction_1	24.3430345958209	NA	NA	NA	FALSE	0	NA	NA	A	non_coding	NA	NA	NA	NA	NA	NA	NA	35	AGTTGACATTTGATAATATT	-40	True	NA	NA	False	NA	NA	NA	55853678	55905012	Fake_Experiment_ID
G1944.1	chr4	-	3543	15	FSM	ENSG00000157426.14	ENST00000205214.11	3581	15	32	6	0	-3	multi-exon	FALSE	canonical	3	35	junction_4	12.0756543744606	NA	NA	NA	FALSE	0	NA	NA	A	non_coding	NA	NA	NA	NA	NA	NA	NA	45	AAGAAACGGAAACTTGTCTA	3	True	NA	NA	False	NA	NA	NA	56387459	56338295	Fake_Experiment_ID
G1945.1	chr4	-	4665	11	FSM	ENSG00000128059.8	ENST00000264220.6	3682	11	53	-1036	53	1036	multi-exon	FALSE	canonical	3	548	junction_6	32.977113275725	NA	NA	NA	FALSE	0	NA	NA	A	non_coding	NA	NA	NA	NA	NA	NA	NA	35	ACTAATGGTCTTTTTTAAAA	0	True	NA	NA	False	NA	NA	NA	56435562	56392325	Fake_Experiment_ID
G1946.1	chr4	+	3676	9	FSM	ENSG00000128050.9	ENST00000512576.3	6371	9	-524	3219	-5	-2	multi-exon	FALSE	canonical	3	2749	junction_2	325.314631357091	NA	NA	NA	FALSE	0	NA	NA	A	non_coding	NA	NA	NA	NA	NA	NA	NA	15	AACTTTGGTTTCATGGTCTC	-19	True	NA	NA	False	NA	NA	NA	56435735	56461359	Fake_Experiment_ID
G1947.1	chr4	+	4079	19	FSM	ENSG00000174780.17	ENST00000642900.1	3855	19	-22	-202	-22	202	multi-exon	FALSE	canonical	3	429	junction_8	65.0711149435754	NA	NA	NA	FALSE	0	NA	NA	A	non_coding	NA	NA	NA	NA	NA	NA	NA	50	AAAAAGTCATTAAGCATAGC	-21	True	NA	NA	False	NA	NA	NA	56467594	56503883	Fake_Experiment_ID
G1948.1	chr4	+	4863	4	FSM	ENSG00000084093.19	ENST00000309042.12	7309	4	-52	2498	-28	1160	multi-exon	TRUE	canonical	3	215	junction_1	47.3075046900595	NA	NA	NA	FALSE	0	NA	NA	A	non_coding	NA	NA	NA	NA	NA	NA	NA	40	AACCTGGAATTAGGAGATAT	NA	False	NA	NA	False	NA	NA	NA	56907847	56933346	Fake_Experiment_ID
G1949.1	chr4	-	4639	7	FSM	ENSG00000269949.1_ENSG00000084092.7	ENST00000264230.5	2218	7	1	-2422	1	-1	multi-exon	FALSE	canonical	3	298	junction_4	28.8655888944297	NA	NA	NA	FALSE	0	NA	NA	A	non_coding	NA	NA	NA	NA	NA	NA	NA	25	ATGCAACTTGTTGTAGACCT	-10	True	NA	NA	False	NA	NA	NA	56977605	56960927	Fake_Experiment_ID
G195.1	chr1	+	1621	7	FSM	ENSG00000116497.18	ENST00000373475.10	4220	7	-47	2646	14	44	multi-exon	TRUE	canonical	3	178	junction_3	47.4672401650748	NA	NA	NA	FALSE	0	NA	NA	A	non_coding	NA	NA	NA	NA	NA	NA	NA	5	ATTTTGTGTGTGTGTGTCTG	-11	True	NA	NA	False	NA	NA	NA	32817605	32856229	Fake_Experiment_ID
G1950.1	chr4	+	3119	20	ISM	ENSG00000047315.17	ENST00000314595.6	3785	25	16353	2	-14310	-2	3prime_fragment	FALSE	canonical	3	330	junction_4	73.7658945734143	NA	NA	NA	FALSE	0	NA	NA	A	non_coding	NA	NA	NA	NA	NA	NA	NA	15	TCTTGATGTGTGATCTTTAT	NA	False	NA	NA	False	NA	NA	NA	56995248	57031156	Fake_Experiment_ID
G1951.1	chr4	-	9523	33	FSM	ENSG00000033178.13	ENST00000322244.10	9540	33	14	3	1	-3	multi-exon	FALSE	canonical	3	151	junction_21	20.6389157600393	NA	NA	NA	FALSE	0	NA	NA	A	non_coding	NA	NA	NA	NA	NA	NA	NA	30	AAACTATTTGCACATTTTTT	5	True	NA	NA	False	NA	NA	NA	67701141	67612654	Fake_Experiment_ID
G1952.1	chr4	-	3679	17	FSM	ENSG00000083896.13	ENST00000579690.5	2983	17	-334	-362	2	359	multi-exon	FALSE	canonical	3	80	junction_4	63.3915165854233	NA	NA	NA	FALSE	0	NA	NA	A	non_coding	NA	NA	NA	NA	NA	NA	NA	15	TTGTATTAGTTCTGTATTTT	18	False	68350105	NA	False	NA	NA	NA	68350087	68312961	Fake_Experiment_ID
G1953.1	chr4	-	6606	10	FSM	ENSG00000132463.14	ENST00000254799.11	6610	10	0	4	0	-4	multi-exon	FALSE	canonical	3	510	junction_5	71.7898166718496	NA	NA	NA	FALSE	0	NA	NA	A	non_coding	NA	NA	NA	NA	NA	NA	NA	30	ACAACCTTTTTGTGAACCTA	-6	True	NA	NA	False	NA	NA	NA	70839890	70815786	Fake_Experiment_ID
G1955.1	chr4	+	2754	7	FSM	ENSG00000156136.10	ENST00000286648.10	2506	7	-254	6	-168	-6	multi-exon	FALSE	canonical	3	203	junction_5	20.4728817924807	NA	NA	NA	FALSE	0	NA	NA	A	non_coding	NA	NA	NA	NA	NA	NA	NA	25	TCAAAAGTTGTCTCAGTGTG	NA	False	NA	NA	False	NA	NA	NA	70993394	71030908	Fake_Experiment_ID
G1956.1	chr4	-	1172	4	FSM	ENSG00000163734.4	ENST00000296026.4	1075	4	-105	8	13	-8	multi-exon	FALSE	canonical	3	43	junction_1	2.16024689946929	NA	NA	NA	FALSE	0	NA	NA	A	non_coding	NA	NA	NA	NA	NA	NA	NA	45	AAAAAAAAGGCTTATGTGGT	12	True	NA	NA	False	NA	NA	NA	74038794	74036596	Fake_Experiment_ID
G1957.1	chr4	+	3838	4	FSM	ENSG00000169116.11	ENST00000307428.7	5011	4	-74	1247	-53	-1247	multi-exon	FALSE	canonical	3	63	junction_2	10.4986771653491	NA	NA	NA	FALSE	0	NA	NA	A	non_coding	NA	NA	NA	NA	NA	NA	NA	25	ATTTTGCCAAATGTATCTTT	NA	False	NA	NA	False	NA	NA	NA	74933041	75048866	Fake_Experiment_ID
G1958.1	chr4	-	5094	9	FSM	ENSG00000163743.14	ENST00000324439.10	4408	9	95	-781	4	781	multi-exon	FALSE	canonical	3	576	junction_5	22.9615847667359	NA	NA	NA	FALSE	0	NA	NA	A	non_coding	NA	NA	NA	NA	NA	NA	NA	10	TCATGGGTTGTCTCTTCATT	-4	True	NA	NA	False	NA	NA	NA	75514308	75478251	Fake_Experiment_ID
G1959.1	chr4	+	3554	5	FSM	ENSG00000174796.12	ENST00000311638.7	3549	5	-8	3	-8	-3	multi-exon	FALSE	canonical	3	51	junction_3	8.92678553567856	NA	NA	NA	FALSE	0	NA	NA	A	non_coding	NA	NA	NA	NA	NA	NA	NA	20	TAATGTGTTATGTGGTTTTA	-8	True	NA	NA	False	NA	NA	NA	75514464	75530023	Fake_Experiment_ID
G196.1	chr1	-	1466	5	NIC	ENSG00000121900.19	novel	1030	6	NA	NA	-10	0	intron_retention	FALSE	canonical	3	209	junction_4	17.1682847133894	NA	NA	NA	FALSE	0	NA	NA	A	non_coding	NA	NA	NA	NA	NA	NA	NA	15	ATTTGGCTGCATGCAGGGGG	-31	True	NA	NA	False	NA	NA	NA	32901399	32894593	Fake_Experiment_ID
G1960.1	chr4	-	5408	12	FSM	ENSG00000138757.15	ENST00000359707.9	4321	12	33	-1120	0	183	multi-exon	FALSE	canonical	3	151	junction_5	742.617773167861	NA	NA	NA	FALSE	0	NA	NA	C	non_coding	NA	NA	NA	NA	NA	NA	NA	30	TACACATTATGTTTCATATG	12	True	NA	NA	False	NA	NA	NA	75673378	75641665	Fake_Experiment_ID
G1960.2	chr4	-	5310	11	FSM	ENSG00000138757.15	ENST00000357854.7	2609	11	14	-2715	0	175	multi-exon	FALSE	canonical	3	1718	junction_4	203.542845612416	NA	NA	NA	FALSE	0	NA	NA	C	non_coding	NA	NA	NA	NA	NA	NA	NA	30	AGTACCTGTACACATTATGT	3	True	NA	NA	False	NA	NA	NA	75673387	75641673	Fake_Experiment_ID
G1961.1	chr4	+	3255	25	NIC	ENSG00000138768.15	novel	4135	26	NA	NA	1	-888	combination_of_known_junctions	TRUE	canonical	3	69	junction_13	282.214306743219	NA	NA	NA	FALSE	0	NA	NA	A	non_coding	NA	NA	NA	NA	NA	NA	NA	50	AAAACATTCACTATTAAGAC	-2	True	NA	NA	False	NA	NA	NA	75724577	75813398	Fake_Experiment_ID
G1962.1	chr4	-	4877	22	FSM	ENSG00000198301.12	ENST00000356260.10	3003	22	5	-1879	-2	1870	multi-exon	TRUE	canonical	3	346	junction_6	35.2420203734122	NA	NA	NA	FALSE	0	NA	NA	A	non_coding	NA	NA	NA	NA	NA	NA	NA	35	ATGATAGAGTATTATGCAGC	1	True	NA	NA	False	NA	NA	NA	75990940	75948035	Fake_Experiment_ID
G1963.1	chr4	-	2280	12	FSM	ENSG00000138750.15	ENST00000264883.8	2249	12	-32	1	5	-1	multi-exon	FALSE	canonical	3	540	junction_7	51.3826995999803	NA	NA	NA	FALSE	0	NA	NA	A	non_coding	NA	NA	NA	NA	NA	NA	NA	20	ATATAATTCTGTCTGGTGCT	0	True	NA	NA	False	NA	NA	NA	76148429	76114664	Fake_Experiment_ID
G1964.1	chr4	-	3619	12	FSM	ENSG00000138760.11	ENST00000264896.8	4694	12	-73	1148	-21	127	multi-exon	TRUE	canonical	3	156	junction_8	30.001101908138	NA	NA	NA	FALSE	0	NA	NA	A	non_coding	NA	NA	NA	NA	NA	NA	NA	20	ACTTATTGGTTTAGTCCTAT	4	True	NA	NA	False	NA	NA	NA	76213897	76159884	Fake_Experiment_ID
G1965.1	chr4	+	2290	2	FSM	ENSG00000118804.9	ENST00000237642.7	2244	2	-47	1	-47	-1	multi-exon	FALSE	canonical	3	36	junction_1	0	NA	NA	NA	FALSE	0	NA	NA	A	non_coding	NA	NA	NA	NA	NA	NA	NA	25	ATTTGATGTCTGAATTATTT	24	False	NA	NA	False	NA	NA	NA	76306685	76311129	Fake_Experiment_ID
G1966.1	chr4	+	6617	10	NIC	ENSG00000138771.16	novel	3766	4	NA	NA	-211	606	combination_of_known_junctions	FALSE	canonical	3	93	junction_1	31.4077131361779	NA	NA	NA	FALSE	0	NA	NA	A	non_coding	NA	NA	NA	NA	NA	NA	NA	35	AAAGATAGTCACGTTGAGCG	8	True	NA	NA	False	NA	NA	NA	76689359	76779783	Fake_Experiment_ID
G1968.1	chr4	-	3077	7	FSM	ENSG00000118816.11	ENST00000237654.9	2759	7	-320	2	0	-2	multi-exon	FALSE	canonical	3	764	junction_5	76.5079879634945	NA	NA	NA	FALSE	0	NA	NA	A	non_coding	NA	NA	NA	NA	NA	NA	NA	15	AACTTTTGTTTTTGTGACTT	-6	True	NA	NA	False	NA	NA	NA	77076309	77047156	Fake_Experiment_ID
G1969.1	chr4	+	3940	7	FSM	ENSG00000138764.15	ENST00000395640.5	1410	7	-1380	-1150	-290	1029	multi-exon	FALSE	canonical	3	95	junction_4	13.996031183478	NA	NA	NA	FALSE	0	NA	NA	A	non_coding	NA	NA	NA	NA	NA	NA	NA	25	GTTTGGGATCACATCTTAAT	NA	False	NA	NA	False	NA	NA	NA	77156916	77167213	Fake_Experiment_ID
G197.1	chr1	-	2743	9	FSM	ENSG00000116514.17	ENST00000235150.5	2677	9	-68	2	-68	-2	multi-exon	FALSE	canonical	3	53	junction_7	7.99609279585974	NA	NA	NA	FALSE	0	NA	NA	A	non_coding	NA	NA	NA	NA	NA	NA	NA	20	AACTTACCTCATTTTCCTTG	12	True	NA	NA	False	NA	NA	NA	32964877	32936450	Fake_Experiment_ID
G1970.1	chr4	+	1590	9	FSM	ENSG00000169288.18	ENST00000315567.13	1175	9	-417	2	-417	0	multi-exon	FALSE	canonical	3	301	junction_6	37.9769667035165	NA	NA	NA	FALSE	0	NA	NA	A	non_coding	NA	NA	NA	NA	NA	NA	NA	20	AACCTGCCTTTTAGACCCTG	265	False	NA	NA	False	NA	NA	NA	77862412	77952783	Fake_Experiment_ID
G1971.1	chr4	+	1458	13	FSM	ENSG00000138772.13	ENST00000264908.11	1432	13	-30	4	-7	-4	multi-exon	FALSE	canonical	3	150	junction_9	21.5501675683096	NA	NA	NA	FALSE	0	NA	NA	A	non_coding	NA	NA	NA	NA	NA	NA	NA	30	AAAAGTAATTTCTTTGTTTG	-36	True	NA	NA	False	NA	NA	NA	78551739	78610443	Fake_Experiment_ID
G1972.1	chr4	-	3051	9	FSM	ENSG00000138668.19	ENST00000313899.12	3068	9	16	1	8	-1	multi-exon	FALSE	canonical	3	3271	junction_3	1342.5812591795	NA	NA	NA	FALSE	0	NA	NA	A	non_coding	NA	NA	NA	NA	NA	NA	NA	10	ACAGGGTCTCCCTCTGTCGT	2	True	NA	NA	False	NA	NA	NA	82373975	82352498	Fake_Experiment_ID
G1973.1	chr4	-	3171	8	FSM	ENSG00000152795.18	ENST00000621267.4	4139	8	787	181	3	-177	multi-exon	FALSE	canonical	3	2144	junction_1	271.295681754752	NA	NA	NA	FALSE	0	NA	NA	A	non_coding	NA	NA	NA	NA	NA	NA	NA	30	ACAAATGCTCGGTTTGTATA	-1	True	NA	NA	False	NA	NA	NA	82429438	82422745	Fake_Experiment_ID
G1974.1	chr4	+	3030	6	FSM	ENSG00000145293.16	ENST00000273920.8	2083	6	-1028	81	-1028	6	multi-exon	FALSE	canonical	3	514	junction_1	94.4300799533708	NA	NA	NA	FALSE	0	NA	NA	A	non_coding	NA	NA	NA	NA	NA	NA	NA	30	ATATAGGTTCCTGAACTCTA	NA	False	NA	NA	False	NA	NA	NA	82429561	82461096	Fake_Experiment_ID
G1975.3	chr4	-	4132	27	NIC	ENSG00000138674.17	novel	4255	27	NA	NA	-1	0	combination_of_known_junctions	TRUE	canonical	3	33	junction_6	203.354545083008	NA	NA	NA	FALSE	0	NA	NA	B	non_coding	NA	NA	NA	NA	NA	NA	NA	20	ATTTTATGTGTGTATAGTCT	2	True	NA	NA	False	NA	NA	NA	82891179	82818661	Fake_Experiment_ID
G1975.5	chr4	-	4226	28	NIC	ENSG00000138674.17	novel	4255	27	NA	NA	8	0	combination_of_known_junctions	FALSE	canonical	3	33	junction_6	199.801568228747	NA	NA	NA	FALSE	0	NA	NA	B	non_coding	NA	NA	NA	NA	NA	NA	NA	20	ATTTTATGTGTGTATAGTCT	-14	True	NA	NA	False	NA	NA	NA	82891195	82818661	Fake_Experiment_ID
G1976.1	chr4	+	4187	5	FSM	ENSG00000168152.13	ENST00000302236.10	3825	5	-44	-318	7	318	multi-exon	FALSE	canonical	3	89	junction_1	11.0538454847171	NA	NA	NA	FALSE	0	NA	NA	A	non_coding	NA	NA	NA	NA	NA	NA	NA	15	AGTGTTGTGCATTATTCTTT	-22	True	NA	NA	False	NA	NA	NA	82900690	82920287	Fake_Experiment_ID
G1977.1	chr4	-	5561	13	FSM	ENSG00000189308.11	ENST00000505397.1	2742	13	-15	-2804	-15	-370	multi-exon	TRUE	canonical	3	30	junction_11	11.3685115804821	NA	NA	NA	FALSE	0	NA	NA	A	non_coding	NA	NA	NA	NA	NA	NA	NA	35	AAAAGTTATCTATTTTTATT	-1	True	NA	NA	False	NA	NA	NA	83012941	82924972	Fake_Experiment_ID
G1978.1	chr4	+	1701	10	FSM	ENSG00000138663.9	ENST00000264389.7	1651	10	-79	29	-67	0	multi-exon	FALSE	canonical	3	388	junction_9	59.7422447056447	NA	NA	NA	FALSE	0	NA	NA	A	non_coding	NA	NA	NA	NA	NA	NA	NA	45	AAATAAAAGTAGTACTTTGT	14	False	NA	NA	False	NA	NA	NA	83035103	83075789	Fake_Experiment_ID
G1979.2	chr4	-	1160	7	FSM	ENSG00000173085.15	ENST00000647002.2	1525	7	0	365	0	-363	multi-exon	FALSE	canonical	3	154	junction_5	17.1893054607283	NA	NA	NA	FALSE	0	NA	NA	A	non_coding	NA	NA	NA	NA	NA	NA	NA	40	TTATCTAGGAATTTTTAAAA	-19	True	NA	NA	False	NA	NA	NA	83284798	83264188	Fake_Experiment_ID
G198.1	chr1	-	5946	6	FSM	ENSG00000004455.17	ENST00000672715.1	5970	6	24	0	0	0	multi-exon	FALSE	canonical	3	1240	junction_3	51.6720427310552	NA	NA	NA	FALSE	0	NA	NA	A	non_coding	NA	NA	NA	NA	NA	NA	NA	20	GAGGTTCTGCATGCATTATC	3	True	NA	NA	False	NA	NA	NA	33036859	33007985	Fake_Experiment_ID
G1980.1	chr4	+	486	6	FSM	ENSG00000163319.11	ENST00000295491.9	1550	6	1	1063	1	0	multi-exon	TRUE	canonical	3	1586	junction_3	220.751081537554	NA	NA	NA	FALSE	0	NA	NA	A	non_coding	NA	NA	NA	NA	NA	NA	NA	30	AAGTGGTTGTATGATGCCAA	-3	True	NA	NA	False	NA	NA	NA	83456058	83461235	Fake_Experiment_ID
G1981.1	chr4	-	1832	9	FSM	ENSG00000163322.14	ENST00000321945.12	4210	9	0	2378	0	114	multi-exon	FALSE	canonical	3	110	junction_1	11.2742793561274	NA	NA	NA	FALSE	0	NA	NA	A	non_coding	NA	NA	NA	NA	NA	NA	NA	40	AAAATTTAAATTTGTCCTAC	0	True	NA	NA	False	NA	NA	NA	83485100	83461894	Fake_Experiment_ID
G1982.1	chr4	+	3316	13	FSM	ENSG00000163624.6	ENST00000295887.6	4309	13	-231	1224	-231	-1224	multi-exon	FALSE	canonical	3	107	junction_5	6.56326053794064	NA	NA	NA	FALSE	0	NA	NA	A	non_coding	NA	NA	NA	NA	NA	NA	NA	40	AGCAAAAACTTTCCATTATT	-4	True	NA	NA	False	NA	NA	NA	84582895	84650110	Fake_Experiment_ID
G1983.1	chr4	+	5140	28	ISM	ENSG00000163629.13	ENST00000411767.7	8548	48	4	47010	2	1498	5prime_fragment	FALSE	canonical	3	45	junction_20	22.3008485570591	NA	NA	NA	FALSE	0	NA	NA	A	non_coding	NA	NA	NA	NA	NA	NA	NA	30	TCATAGGGTCTGAAAGACTT	1	True	NA	NA	False	NA	NA	NA	86594318	86768151	Fake_Experiment_ID
G1984.1	chr4	-	1765	7	FSM	ENSG00000198189.11	ENST00000358290.9	1782	7	-8	25	-8	-25	multi-exon	FALSE	canonical	3	103	junction_3	9.37490740695016	NA	NA	NA	FALSE	0	NA	NA	A	non_coding	NA	NA	NA	NA	NA	NA	NA	35	GCAATCTTTTTTTAAAAACT	-10	True	NA	NA	False	NA	NA	NA	87391196	87336539	Fake_Experiment_ID
G1985.2	chr4	+	1666	8	FSM	ENSG00000170502.13	ENST00000302174.9	2820	8	42	1112	18	425	multi-exon	FALSE	canonical	3	240	junction_1	45.2670083042421	NA	NA	NA	FALSE	0	NA	NA	A	non_coding	NA	NA	NA	NA	NA	NA	NA	25	ATAACTTCTGTTTCATCTAG	8	True	NA	NA	False	NA	NA	NA	87422614	87458343	Fake_Experiment_ID
G1986.1	chr4	+	1560	7	FSM	ENSG00000118785.15	ENST00000395080.8	1561	7	0	1	0	-1	multi-exon	FALSE	canonical	3	254	junction_4	69.5087924094659	NA	NA	NA	FALSE	0	NA	NA	A	non_coding	NA	NA	NA	NA	NA	NA	NA	35	ATATAATGTTTTTAAAGGTT	0	True	NA	NA	False	NA	NA	NA	87975713	87983410	Fake_Experiment_ID
G1987.1	chr4	+	5081	15	FSM	ENSG00000118762.8	ENST00000237596.7	5089	15	4	4	4	-4	multi-exon	FALSE	canonical	3	101	junction_5	42.6626539354542	NA	NA	NA	FALSE	0	NA	NA	A	non_coding	NA	NA	NA	NA	NA	NA	NA	25	AGCAGATGTGAGAGTTGTCT	-9	True	NA	NA	False	NA	NA	NA	88007638	88077773	Fake_Experiment_ID
G1988.1	chr4	-	2952	7	FSM	ENSG00000163644.15	ENST00000608933.6	6309	7	-54	3411	16	840	multi-exon	FALSE	canonical	3	29	junction_6	5.04700130990891	NA	NA	NA	FALSE	0	NA	NA	A	non_coding	NA	NA	NA	NA	NA	NA	NA	25	AGCTCTTTCACCAGTTTTAA	128	False	NA	NA	False	NA	NA	NA	88284615	88261030	Fake_Experiment_ID
G1989.1	chr4	+	3564	23	FSM	ENSG00000138642.15	ENST00000264346.12	3776	23	211	1	-1	0	multi-exon	FALSE	canonical	3	23	junction_12	5.98206686413167	NA	NA	NA	FALSE	0	NA	NA	A	non_coding	NA	NA	NA	NA	NA	NA	NA	25	ATTCATGCATGTCGCTCAAT	16	True	NA	NA	False	NA	NA	NA	88379062	88443096	Fake_Experiment_ID
G199.1	chr1	-	4611	5	FSM	ENSG00000116525.14	ENST00000291416.10	3817	5	0	-794	0	794	multi-exon	FALSE	canonical	3	66	junction_3	10.8253175473055	NA	NA	NA	FALSE	0	NA	NA	A	non_coding	NA	NA	NA	NA	NA	NA	NA	35	AAGTCTTACTGAGTACTATA	6	True	NA	NA	False	NA	NA	NA	33182043	33144604	Fake_Experiment_ID
G1990.1	chr4	+	3529	23	FSM	ENSG00000138646.9	ENST00000264350.8	3511	23	0	-18	0	18	multi-exon	FALSE	canonical	3	102	junction_14	14.6110028731322	NA	NA	NA	FALSE	0	NA	NA	A	non_coding	NA	NA	NA	NA	NA	NA	NA	25	TATTCAATGTGTTTACCAGC	-30	True	NA	NA	False	NA	NA	NA	88457118	88506181	Fake_Experiment_ID
G1991.2	chr4	-	1275	2	FSM	ENSG00000145337.5	ENST00000273968.5	1311	2	26	10	26	-10	multi-exon	FALSE	canonical	3	1071	junction_1	0	NA	NA	NA	FALSE	0	NA	NA	A	non_coding	NA	NA	NA	NA	NA	NA	NA	55	AAAAAATAAACCAGTTTGCA	13	True	NA	NA	False	NA	NA	NA	88523750	88521007	Fake_Experiment_ID
G1992.1	chr4	+	2928	2	FSM	ENSG00000180346.4	ENST00000603357.3	3186	2	24	234	24	-232	multi-exon	FALSE	canonical	3	22	junction_1	0	NA	NA	NA	FALSE	0	NA	NA	A	non_coding	NA	NA	NA	NA	NA	NA	NA	30	AATTAGATGTCAGTTTGGAT	-16	True	NA	NA	False	NA	NA	NA	89111556	89114667	Fake_Experiment_ID
G1993.1	chr4	-	2190	6	FSM	ENSG00000145335.17	ENST00000394991.8	3177	6	-10	997	-3	247	multi-exon	TRUE	canonical	3	243	junction_2	17.4172328456618	NA	NA	NA	FALSE	0	NA	NA	A	non_coding	NA	NA	NA	NA	NA	NA	NA	30	AAAAATTATTTGGTTTCTCT	-7	True	NA	NA	False	NA	NA	NA	89837171	89725095	Fake_Experiment_ID
G1994.1	chr4	+	3612	24	FSM	ENSG00000163104.18	ENST00000359052.8	5017	24	13	1392	13	-1	multi-exon	FALSE	canonical	3	97	junction_18	45.4331391423171	NA	NA	NA	FALSE	0	NA	NA	A	non_coding	NA	NA	NA	NA	NA	NA	NA	30	ATAATGTGTGTAGATTTTTA	3	True	NA	NA	False	NA	NA	NA	94207623	94289898	Fake_Experiment_ID
G1995.1	chr4	+	5023	13	FSM	ENSG00000163110.15	ENST00000317968.9	6043	13	-42	1062	-8	609	multi-exon	FALSE	canonical	3	111	junction_6	19.7737199332852	NA	NA	NA	FALSE	0	NA	NA	A	non_coding	NA	NA	NA	NA	NA	NA	NA	35	TAAAAACTCCTTGGATTTAT	171	False	NA	NA	False	NA	NA	NA	94451899	94667161	Fake_Experiment_ID
G1996.1	chr4	+	2428	15	FSM	ENSG00000138698.15	ENST00000339360.9	2092	15	-144	-192	-10	-140	multi-exon	FALSE	canonical	3	48	junction_1	26.9327393515697	NA	NA	NA	FALSE	0	NA	NA	A	non_coding	NA	NA	NA	NA	NA	NA	NA	35	AAAAATAGCTCCATTTTTTG	-26	True	NA	NA	False	NA	NA	NA	98261373	98442526	Fake_Experiment_ID
G1997.1	chr4	-	3475	8	FSM	ENSG00000168785.8	ENST00000305798.8	3347	8	-129	1	-129	-1	multi-exon	FALSE	canonical	3	162	junction_5	36.6934348796254	NA	NA	NA	FALSE	0	NA	NA	A	non_coding	NA	NA	NA	NA	NA	NA	NA	15	ACATGGTGTGTCTTTCTTCA	45	False	NA	NA	False	NA	NA	NA	98658740	98470367	Fake_Experiment_ID
G1998.1	chr4	-	4453	7	FSM	ENSG00000151247.13	ENST00000450253.7	2427	7	7	-2033	-1	2033	multi-exon	FALSE	canonical	3	1783	junction_6	269.76867662664	NA	NA	NA	FALSE	0	NA	NA	C	non_coding	NA	NA	NA	NA	NA	NA	NA	45	AAATTCAAGATTGACATTGA	8	True	NA	NA	False	NA	NA	NA	98929126	98877242	Fake_Experiment_ID
G1998.4	chr4	-	2511	8	FSM	ENSG00000151247.13	ENST00000505992.1	898	8	8	-1621	0	-1	multi-exon	FALSE	canonical	3	23	junction_3	1043.40304694176	NA	NA	NA	FALSE	0	NA	NA	C	non_coding	NA	NA	NA	NA	NA	NA	NA	35	ACTGATTTCATTGTAAAATT	9	True	NA	NA	False	NA	NA	NA	98929125	98879276	Fake_Experiment_ID
G1999.1	chr4	+	2644	10	NIC	ENSG00000164024.12	novel	2686	11	NA	NA	-41	-1	combination_of_known_junctions	FALSE	canonical	3	26	junction_8	171.576207737927	NA	NA	NA	FALSE	0	NA	NA	C	non_coding	NA	NA	NA	NA	NA	NA	NA	30	ACCATGTAGTCATTAACTTT	-2	True	NA	NA	False	NA	NA	NA	98995617	99062808	Fake_Experiment_ID
G1999.2	chr4	+	2786	11	FSM	ENSG00000164024.12	ENST00000296411.11	2686	11	-101	1	-39	-1	multi-exon	FALSE	canonical	3	475	junction_9	46.7205522227638	NA	NA	NA	FALSE	0	NA	NA	C	non_coding	NA	NA	NA	NA	NA	NA	NA	30	ACCATGTAGTCATTAACTTT	0	True	NA	NA	False	NA	NA	NA	98995619	99062808	Fake_Experiment_ID
G2.1	chr1	+	628	2	FSM	ENSG00000187608.10	ENST00000649529.1	637	2	0	9	0	-9	multi-exon	FALSE	canonical	3	588	junction_1	0	NA	NA	NA	FALSE	0	NA	NA	A	non_coding	NA	NA	NA	NA	NA	NA	NA	35	AAAGAGAAATGGCCGCCTCT	1	True	NA	NA	False	NA	NA	NA	1013496	1014531	Fake_Experiment_ID
G20.3	chr1	-	2073	5	NIC	ENSG00000157911.11	novel	2835	6	NA	NA	11	13	intron_retention	TRUE	canonical	3	203	junction_2	27.9060925247517	NA	NA	NA	FALSE	0	NA	NA	A	non_coding	NA	NA	NA	NA	NA	NA	NA	30	GCAAAATGTGGGTACGTTAC	-8	True	NA	NA	False	NA	NA	NA	2412553	2404824	Fake_Experiment_ID
G200.1	chr1	+	3245	8	NIC	ENSG00000160094.15	novel	3187	9	NA	NA	-184	0	combination_of_known_junctions	FALSE	canonical	3	32	junction_1	11.183077594732	NA	NA	NA	FALSE	0	NA	NA	A	non_coding	NA	NA	NA	NA	NA	NA	NA	0	GTGGCGGTGGTGTTTGGCGT	-2	True	NA	NA	False	NA	NA	NA	33256307	33300719	Fake_Experiment_ID
G2000.1	chr4	-	2574	9	FSM	ENSG00000197894.12	ENST00000296412.14	2652	9	75	3	0	-3	multi-exon	FALSE	canonical	3	2081	junction_8	86.2560686270827	NA	NA	NA	FALSE	0	NA	NA	A	non_coding	NA	NA	NA	NA	NA	NA	NA	20	AAATCTTCCTGGTGGTGGTA	13	True	NA	NA	False	NA	NA	NA	99088713	99070980	Fake_Experiment_ID
G2001.1	chr4	-	1393	7	FSM	ENSG00000109270.13	ENST00000499666.7	4163	7	7	2763	7	108	multi-exon	FALSE	canonical	3	354	junction_6	25.1025673764436	NA	NA	NA	FALSE	0	NA	NA	A	non_coding	NA	NA	NA	NA	NA	NA	NA	20	AGGTATTGGTTTGGAGATTG	-4	True	NA	NA	False	NA	NA	NA	99894420	99881098	Fake_Experiment_ID
G2002.1	chr4	-	3435	8	FSM	ENSG00000164031.17	ENST00000442697.7	5967	8	21	2511	-2	1	multi-exon	TRUE	canonical	3	104	junction_5	13.5511126134065	NA	NA	NA	FALSE	0	NA	NA	A	non_coding	NA	NA	NA	NA	NA	NA	NA	30	TATGTTTAGCTACATGAACT	5	True	NA	NA	False	NA	NA	NA	99946597	99898758	Fake_Experiment_ID
G2003.1	chr4	-	2602	3	FSM	ENSG00000145358.6	ENST00000273990.6	2604	3	0	2	0	-2	multi-exon	FALSE	canonical	3	27	junction_1	0.5	NA	NA	NA	FALSE	0	NA	NA	A	non_coding	NA	NA	NA	NA	NA	NA	NA	10	AATTCTCTTGTCCTCTTTTT	-2	True	NA	NA	False	NA	NA	NA	100190468	100185871	Fake_Experiment_ID
G2005.1	chr4	-	3286	8	FSM	ENSG00000138821.14	ENST00000394833.6	3238	8	-49	1	17	-1	multi-exon	FALSE	canonical	3	209	junction_5	28.9750068232634	NA	NA	NA	FALSE	0	NA	NA	A	non_coding	NA	NA	NA	NA	NA	NA	NA	20	ATGTATTGTGTCATTTGTTA	291	False	NA	NA	False	NA	NA	NA	102345188	102261666	Fake_Experiment_ID
G2006.1	chr4	+	3614	23	ISM	ENSG00000109320.13	ENST00000226574.9	4055	24	-177	3470	-149	-3083	5prime_fragment	FALSE	canonical	3	25	junction_1	8.46724364099871	NA	NA	NA	FALSE	0	NA	NA	A	non_coding	NA	NA	NA	NA	NA	NA	NA	45	AAAAACAACATGATGTGGGT	102	False	NA	NA	False	NA	NA	NA	102501181	102613832	Fake_Experiment_ID
G2007.1	chr4	-	3255	17	FSM	ENSG00000109323.11	ENST00000647097.2	4001	17	19	727	3	-2	multi-exon	TRUE	canonical	3	128	junction_11	19.4115582514645	NA	NA	NA	FALSE	0	NA	NA	A	non_coding	NA	NA	NA	NA	NA	NA	NA	30	ACAACTTGATATTTCATCTG	-5	True	NA	NA	False	NA	NA	NA	102760949	102631496	Fake_Experiment_ID
G2008.1	chr4	-	4862	8	FSM	ENSG00000109332.20	ENST00000453744.7	3729	8	6	-1139	6	1139	multi-exon	FALSE	canonical	1	1098	junction_3	779.818084490196	NA	NA	NA	FALSE	0	NA	NA	A	non_coding	NA	NA	NA	NA	NA	NA	NA	20	ACTACTGTCTGATCCTCTAT	7	True	NA	NA	False	NA	NA	NA	102827545	102793243	Fake_Experiment_ID
G2009.1	chr4	+	1127	3	FSM	ENSG00000145354.12	ENST00000273986.10	5878	3	-18	4769	0	282	multi-exon	FALSE	canonical	3	953	junction_1	34	NA	NA	NA	FALSE	0	NA	NA	A	non_coding	NA	NA	NA	NA	NA	NA	NA	25	ACAAAAGGCTTGTGTCTGTG	-23	True	NA	NA	False	NA	NA	NA	102868973	102888038	Fake_Experiment_ID
G201.1	chr1	-	896	3	FSM	ENSG00000243749.1	ENST00000373337.3	922	3	28	-2	28	2	multi-exon	FALSE	canonical	3	187	junction_1	18.5	NA	NA	NA	FALSE	0	NA	NA	A	non_coding	NA	NA	NA	NA	NA	NA	NA	10	TCATGTCTCTTTTGCCTCAT	-2	True	NA	NA	False	NA	NA	NA	34985325	34981532	Fake_Experiment_ID
G2010.1	chr4	-	2950	10	FSM	ENSG00000164039.15	ENST00000296424.9	2920	10	-32	2	-4	-2	multi-exon	FALSE	canonical	3	303	junction_4	13.8225080356302	NA	NA	NA	FALSE	0	NA	NA	A	non_coding	NA	NA	NA	NA	NA	NA	NA	40	AACAAATGATCTGAGTTAGT	2	True	NA	NA	False	NA	NA	NA	103099866	103077593	Fake_Experiment_ID
G2011.1	chr4	-	4649	2	ISM	ENSG00000168772.11	ENST00000394767.3	5569	3	3557	4	3557	-4	3prime_fragment	FALSE	canonical	2	24	junction_1	0	NA	NA	NA	FALSE	0	NA	NA	A	non_coding	NA	NA	NA	NA	NA	NA	NA	35	AAAATATCTCTATTTTTCCA	3673	False	NA	NA	False	NA	NA	NA	104491337	104468311	Fake_Experiment_ID
G2012.2	chr4	-	1174	12	FSM	ENSG00000138777.20	ENST00000341695.10	1665	12	0	491	0	-3	multi-exon	TRUE	canonical	3	433	junction_6	47.3787273114516	NA	NA	NA	FALSE	0	NA	NA	C	non_coding	NA	NA	NA	NA	NA	NA	NA	30	AAATTACTCTCCTTTGGACA	3	True	NA	NA	False	NA	NA	NA	105474062	105369567	Fake_Experiment_ID
G2012.3	chr4	-	1102	11	FSM	ENSG00000138777.20	ENST00000348706.9	1414	11	-13	325	-10	-3	multi-exon	FALSE	canonical	3	50	junction_6	149.888491886469	NA	NA	NA	FALSE	0	NA	NA	C	non_coding	NA	NA	NA	NA	NA	NA	NA	30	AAATTACTCTCCTTTGGACA	-12	True	NA	NA	False	NA	NA	NA	105474077	105369567	Fake_Experiment_ID
G2013.1	chr4	-	2059	7	FSM	ENSG00000138785.15	ENST00000451321.6	1975	7	437	-521	-6	521	multi-exon	FALSE	canonical	3	123	junction_6	30.7918640047804	NA	NA	NA	FALSE	0	NA	NA	A	non_coding	NA	NA	NA	NA	NA	NA	NA	35	AATACAATATTTTTTCTCAC	6	True	NA	NA	False	NA	NA	NA	105708671	105682105	Fake_Experiment_ID
G2014.1	chr4	+	2982	12	FSM	ENSG00000138780.15	ENST00000515279.6	4304	12	7	1315	4	432	multi-exon	FALSE	canonical	3	89	junction_7	9.54502163520486	NA	NA	NA	FALSE	0	NA	NA	A	non_coding	NA	NA	NA	NA	NA	NA	NA	30	AAATGAGATTGTCACTGGTT	-8	True	NA	NA	False	NA	NA	NA	105708790	105846410	Fake_Experiment_ID
G2015.1	chr4	+	2782	7	FSM	ENSG00000164022.18	ENST00000672341.1	2773	7	-10	1	4	-1	multi-exon	FALSE	canonical	3	563	junction_1	57.8467803771308	NA	NA	NA	FALSE	0	NA	NA	A	non_coding	NA	NA	NA	NA	NA	NA	NA	40	ATAATGTAGCATCATCAGTA	-6	True	NA	NA	False	NA	NA	NA	106316539	106349455	Fake_Experiment_ID
G2016.1	chr4	-	2694	12	FSM	ENSG00000138801.9	ENST00000265174.5	2513	12	-182	1	-182	-1	multi-exon	FALSE	canonical	3	295	junction_6	37.1910413099581	NA	NA	NA	FALSE	0	NA	NA	A	non_coding	NA	NA	NA	NA	NA	NA	NA	25	ATTTATGTGATCTATTTTAT	NA	False	NA	NA	False	NA	NA	NA	107720416	107613666	Fake_Experiment_ID
G2017.1	chr4	+	4761	5	FSM	ENSG00000155016.18	ENST00000332884.11	4768	5	6	1	6	-1	multi-exon	FALSE	canonical	3	33	junction_2	5.22015325445528	NA	NA	NA	FALSE	0	NA	NA	A	non_coding	NA	NA	NA	NA	NA	NA	NA	25	AGAAAGTGTCATGTCTGTTT	-14	True	NA	NA	False	NA	NA	NA	107931554	107953460	Fake_Experiment_ID
G2018.1	chr4	+	1841	8	FSM	ENSG00000138796.18	ENST00000309522.8	1803	8	-42	4	0	-4	multi-exon	FALSE	canonical	3	291	junction_3	31.0338853644903	NA	NA	NA	FALSE	0	NA	NA	A	non_coding	NA	NA	NA	NA	NA	NA	NA	20	AGAAGCTATTTCTCCTCTTC	0	True	NA	NA	False	NA	NA	NA	107989846	108035167	Fake_Experiment_ID
G2019.1	chr4	+	472	5	FSM	ENSG00000109475.17	ENST00000394667.8	546	5	-42	116	-35	-1	multi-exon	FALSE	canonical	3	16269	junction_1	3960.95951128006	NA	NA	NA	FALSE	0	NA	NA	A	non_coding	NA	NA	NA	NA	NA	NA	NA	15	TATGTATGACTTTTTTTTTT	-1	True	NA	NA	False	NA	NA	NA	108620533	108625254	Fake_Experiment_ID
G202.1	chr1	-	5108	16	FSM	ENSG00000163867.17	ENST00000357182.9	5122	16	10	4	0	-4	multi-exon	TRUE	canonical	3	47	junction_15	18.9556206850516	NA	NA	NA	FALSE	0	NA	NA	A	non_coding	NA	NA	NA	NA	NA	NA	NA	50	GAAATATGAATTTCATATAA	5	True	NA	NA	False	NA	NA	NA	35031935	34986168	Fake_Experiment_ID
G2020.1	chr4	+	804	4	FSM	ENSG00000198856.13	ENST00000361564.9	1062	4	26	232	-2	193	multi-exon	FALSE	canonical	3	2271	junction_3	102.882889193922	NA	NA	NA	FALSE	0	NA	NA	A	non_coding	NA	NA	NA	NA	NA	NA	NA	25	AACCCTCTTAACATTTTTTG	11	True	NA	NA	False	NA	NA	NA	108650624	108667588	Fake_Experiment_ID
G2021.1	chr4	+	4735	23	FSM	ENSG00000138802.11	ENST00000399100.6	3780	23	-198	-757	-157	-443	multi-exon	FALSE	canonical	3	62	junction_3	19.3055038613045	NA	NA	NA	FALSE	0	NA	NA	C	non_coding	NA	NA	NA	NA	NA	NA	NA	20	ACAGTATGGTTTGGTGATTT	NA	False	NA	NA	False	NA	NA	NA	109433614	109540453	Fake_Experiment_ID
G2021.2	chr4	+	4617	24	FSM	ENSG00000138802.11	ENST00000265175.5	5083	24	23	443	23	-443	multi-exon	FALSE	canonical	3	47	junction_4	23.8568509735525	NA	NA	NA	FALSE	0	NA	NA	C	non_coding	NA	NA	NA	NA	NA	NA	NA	20	ACAGTATGGTTTGGTGATTT	-2	True	NA	NA	False	NA	NA	NA	109433837	109540453	Fake_Experiment_ID
G2022.2	chr4	+	2486	8	FSM	ENSG00000005059.16	ENST00000394650.7	2230	8	-331	75	-294	-75	multi-exon	FALSE	canonical	3	211	junction_4	36.9920013417131	NA	NA	NA	FALSE	0	NA	NA	A	non_coding	NA	NA	NA	NA	NA	NA	NA	35	ATTAAGGGATGATTTAATTC	1558	False	NA	NA	False	NA	NA	NA	109559914	109688644	Fake_Experiment_ID
G2023.1	chr4	-	4394	7	FSM	ENSG00000138794.10	ENST00000265164.7	1634	7	31	-2791	5	2785	multi-exon	FALSE	canonical	3	370	junction_2	32.9869502817234	NA	NA	NA	FALSE	0	NA	NA	A	non_coding	NA	NA	NA	NA	NA	NA	NA	25	AAACTTGTGTTCGTACCATG	16	True	NA	NA	False	NA	NA	NA	109703414	109685836	Fake_Experiment_ID
G2024.1	chr4	-	5194	4	FSM	ENSG00000123739.11	ENST00000243501.10	5219	4	24	1	24	-1	multi-exon	FALSE	canonical	3	398	junction_3	72.3202753190433	NA	NA	NA	FALSE	0	NA	NA	A	non_coding	NA	NA	NA	NA	NA	NA	NA	25	ATCACTAGTGTCATCTTTTA	1	True	NA	NA	False	NA	NA	NA	109730046	109709989	Fake_Experiment_ID
G2025.1	chr4	+	1242	7	FSM	ENSG00000109534.17	ENST00000226796.7	1015	7	-229	2	23	-2	multi-exon	FALSE	canonical	3	246	junction_1	68.2481175971584	NA	NA	NA	FALSE	0	NA	NA	A	non_coding	NA	NA	NA	NA	NA	NA	NA	25	AAGTTATTTAGAGTGTGTTT	12	True	NA	NA	False	NA	NA	NA	109815532	109824735	Fake_Experiment_ID
G2026.1	chr4	-	3319	4	FSM	ENSG00000170522.10	ENST00000302274.8	6570	4	63	3188	-2	2636	multi-exon	FALSE	canonical	3	341	junction_3	13.4412301024373	NA	NA	NA	FALSE	0	NA	NA	A	non_coding	NA	NA	NA	NA	NA	NA	NA	35	TAACAGTTGACTTGAATTTA	-12	True	NA	NA	False	NA	NA	NA	110198552	110049033	Fake_Experiment_ID
G2027.1	chr4	-	2291	3	FSM	ENSG00000164093.17	ENST00000644743.1	2294	3	0	3	0	0	multi-exon	FALSE	canonical	3	36	junction_2	4	NA	NA	NA	FALSE	0	NA	NA	A	non_coding	NA	NA	NA	NA	NA	NA	NA	20	AAATTGGTCTGGATTCTTTC	-4	True	NA	NA	False	NA	NA	NA	110623077	110617425	Fake_Experiment_ID
G2028.1	chr4	+	2997	10	FSM	ENSG00000138660.12	ENST00000274000.10	5915	10	-14	2932	-14	501	multi-exon	FALSE	canonical	3	282	junction_6	18.9502272047359	NA	NA	NA	FALSE	0	NA	NA	A	non_coding	NA	NA	NA	NA	NA	NA	NA	35	AGAAAATGTGTTTTAACTGT	-15	True	NA	NA	False	NA	NA	NA	112231772	112270178	Fake_Experiment_ID
G2029.1	chr4	-	6587	27	NIC	ENSG00000138658.16	novel	6648	28	NA	NA	-9	0	combination_of_known_splicesites	FALSE	canonical	3	42	junction_26	21.8331488918237	NA	NA	NA	FALSE	0	NA	NA	A	non_coding	NA	NA	NA	NA	NA	NA	NA	35	AAGAAGAATGATTTCTGTTT	16	True	NA	NA	False	NA	NA	NA	112636871	112539343	Fake_Experiment_ID
G203.1	chr1	+	4150	10	FSM	ENSG00000197056.11	ENST00000359858.9	4161	10	5	6	-1	-1	multi-exon	FALSE	canonical	3	71	junction_1	17.641141588435	NA	NA	NA	FALSE	0	NA	NA	A	non_coding	NA	NA	NA	NA	NA	NA	NA	25	ATCAAATGTTTTGATCTTTC	-4	True	NA	NA	False	NA	NA	NA	35079389	35115853	Fake_Experiment_ID
G2030.1	chr4	+	2310	13	NIC	ENSG00000174720.16	novel	2107	13	NA	NA	-129	-1	combination_of_known_junctions	FALSE	canonical	3	143	junction_7	112.54588570396	NA	NA	NA	FALSE	0	NA	NA	A	non_coding	NA	NA	NA	NA	NA	NA	NA	25	ATTTGGAAATGTGTTGATTT	3554	False	NA	NA	False	NA	NA	NA	112636977	112657585	Fake_Experiment_ID
G2032.1	chr4	+	3397	6	FSM	ENSG00000174607.11	ENST00000310836.11	3733	6	-406	742	-369	-742	multi-exon	FALSE	canonical	3	148	junction_1	37.2204245005346	NA	NA	NA	FALSE	0	NA	NA	A	non_coding	NA	NA	NA	NA	NA	NA	NA	30	AAAATGAGTTCCTGTCATCT	-4	True	NA	NA	False	NA	NA	NA	114598400	114677483	Fake_Experiment_ID
G2033.1	chr4	-	4783	13	FSM	ENSG00000164099.3	ENST00000296498.3	4809	13	25	1	25	-1	multi-exon	FALSE	canonical	3	27	junction_4	3.19178633370093	NA	NA	NA	FALSE	0	NA	NA	A	non_coding	NA	NA	NA	NA	NA	NA	NA	30	ATAACTGCCTTAAATTTTTG	37	True	NA	NA	False	NA	NA	NA	118352978	118280038	Fake_Experiment_ID
G2034.1	chr4	+	1981	11	FSM	ENSG00000145388.15	ENST00000388822.10	6642	11	-11	4672	-11	157	multi-exon	FALSE	canonical	2	141	junction_3	35.108403552426	NA	NA	NA	FALSE	0	NA	NA	A	non_coding	NA	NA	NA	NA	NA	NA	NA	10	TTTCTTCTTTTTTTTTAAGT	-12	True	NA	NA	False	NA	NA	NA	118685380	118710758	Fake_Experiment_ID
G2035.1	chr4	-	4039	23	FSM	ENSG00000150961.15	ENST00000280551.11	4018	23	-22	1	-22	-1	multi-exon	TRUE	canonical	3	272	junction_18	36.7295510094443	NA	NA	NA	FALSE	0	NA	NA	A	non_coding	NA	NA	NA	NA	NA	NA	NA	30	AGTAGGTAGATTTATTTATT	2511	False	118836173	NA	False	NA	NA	NA	118836148	118722823	Fake_Experiment_ID
G2036.1	chr4	+	6409	17	NIC	ENSG00000145390.11	novel	5936	19	NA	NA	28	5	combination_of_known_splicesites	FALSE	canonical	3	25	junction_3	11.0776732101105	NA	NA	NA	FALSE	0	NA	NA	A	non_coding	NA	NA	NA	NA	NA	NA	NA	15	ATTGGACTTCTCTTTGCATT	-6	True	NA	NA	False	NA	NA	NA	119212663	119295522	Fake_Experiment_ID
G2037.2	chr4	-	5822	21	FSM	ENSG00000138735.16	ENST00000354960.8	6959	21	10	1127	10	-1127	multi-exon	TRUE	canonical	3	66	junction_6	7.22841614740048	NA	NA	NA	FALSE	0	NA	NA	A	non_coding	NA	NA	NA	NA	NA	NA	NA	30	AATTTGATCTACAATTTTTT	9	True	NA	NA	False	NA	NA	NA	119628794	119495529	Fake_Experiment_ID
G2038.1	chr4	-	5215	5	FSM	ENSG00000164109.14	ENST00000296509.11	5227	5	8	4	-7	-4	multi-exon	FALSE	canonical	3	1216	junction_1	90.4499170812224	NA	NA	NA	FALSE	0	NA	NA	A	non_coding	NA	NA	NA	NA	NA	NA	NA	45	AATAGCTGTGAAATGGAAAC	-18	True	NA	NA	False	NA	NA	NA	120066840	120055626	Fake_Experiment_ID
G2039.1	chr4	-	5403	15	FSM	ENSG00000138738.11	ENST00000428209.6	2338	15	-158	-2907	-146	-1	multi-exon	FALSE	canonical	3	31	junction_9	17.8199612908716	NA	NA	NA	FALSE	0	NA	NA	A	non_coding	NA	NA	NA	NA	NA	NA	NA	20	AGACTTGGTGTTAGCATTTT	NA	False	NA	NA	False	NA	NA	NA	120923016	120691915	Fake_Experiment_ID
G204.4	chr1	+	6667	30	FSM	ENSG00000146463.12	ENST00000314607.11	7366	30	-27	726	-27	-726	multi-exon	TRUE	canonical	3	148	junction_1	44.1145412163618	NA	NA	NA	FALSE	0	NA	NA	A	non_coding	NA	NA	NA	NA	NA	NA	NA	15	TAATTCCATCTGTGTTTGTC	-21	True	NA	NA	False	NA	NA	NA	35268681	35421332	Fake_Experiment_ID
G2040.1	chr4	-	2189	13	FSM	ENSG00000164111.15	ENST00000296511.10	1638	13	-5	-546	-5	546	multi-exon	FALSE	canonical	3	2233	junction_4	165.25256343616	NA	NA	NA	FALSE	0	NA	NA	A	non_coding	NA	NA	NA	NA	NA	NA	NA	45	AAAATAGTGATAATATTCTT	-12	True	NA	NA	False	NA	NA	NA	121696985	121667399	Fake_Experiment_ID
G2041.1	chr4	+	1507	13	FSM	ENSG00000123737.13	ENST00000379663.7	1529	13	21	1	-5	-1	multi-exon	FALSE	canonical	3	86	junction_10	185.869727377956	NA	NA	NA	FALSE	0	NA	NA	A	non_coding	NA	NA	NA	NA	NA	NA	NA	25	ATTCTGAGAACCCTGGGTAT	-16	True	NA	NA	False	NA	NA	NA	121801340	121816908	Fake_Experiment_ID
G2042.1	chr4	-	5852	8	FSM	ENSG00000145386.11	ENST00000274026.10	2748	8	-30	-3074	-30	3074	multi-exon	FALSE	canonical	3	767	junction_3	63.5889221516465	NA	NA	NA	FALSE	0	NA	NA	A	non_coding	NA	NA	NA	NA	NA	NA	NA	25	AGGTTCTGCTTCAGCAATGA	-23	True	NA	NA	False	NA	NA	NA	121823913	121813369	Fake_Experiment_ID
G2043.2	chr4	-	3429	19	FSM	ENSG00000138686.10	ENST00000264499.9	3840	19	-20	431	-7	164	multi-exon	FALSE	canonical	3	33	junction_1	62.1317049937638	NA	NA	NA	FALSE	0	NA	NA	A	non_coding	NA	NA	NA	NA	NA	NA	NA	35	ACGTATAGTTAAGAGAGTTT	-29	True	NA	NA	False	NA	NA	NA	121870494	121824759	Fake_Experiment_ID
G2044.1	chr4	+	4083	3	FSM	ENSG00000138685.17	ENST00000608478.1	3880	3	-207	4	-84	-4	multi-exon	FALSE	canonical	3	497	junction_1	17.5	NA	NA	NA	FALSE	0	NA	NA	A	non_coding	NA	NA	NA	NA	NA	NA	NA	40	AAATAATCTGCAGAATGTGG	NA	False	NA	NA	False	NA	NA	NA	122826623	122895460	Fake_Experiment_ID
G2045.1	chr4	+	6282	2	FSM	ENSG00000164056.11	ENST00000515726.1	849	2	-18	-5415	-2	0	multi-exon	FALSE	canonical	3	190	junction_1	0	NA	NA	NA	FALSE	0	NA	NA	A	non_coding	NA	NA	NA	NA	NA	NA	NA	20	AAACTGTCTCTCGATTTCTT	-16	True	NA	NA	False	NA	NA	NA	123396792	123403752	Fake_Experiment_ID
G2046.1	chr4	-	8819	5	FSM	ENSG00000151458.12	ENST00000504087.6	8798	5	-24	3	-24	-3	multi-exon	FALSE	canonical	3	33	junction_2	6.02079728939615	NA	NA	NA	FALSE	0	NA	NA	A	non_coding	NA	NA	NA	NA	NA	NA	NA	25	AAACTTGCGTCACTTCTTCA	NA	False	NA	NA	False	NA	NA	NA	124712756	124664050	Fake_Experiment_ID
G2047.1	chr4	+	3821	16	FSM	ENSG00000142731.11	ENST00000270861.10	3838	16	11	6	5	-6	multi-exon	FALSE	canonical	3	139	junction_5	27.9160646701262	NA	NA	NA	FALSE	0	NA	NA	C	non_coding	NA	NA	NA	NA	NA	NA	NA	30	TGAAAATCTTGGTATATTTT	-8	True	NA	NA	False	NA	NA	NA	127880903	127899218	Fake_Experiment_ID
G2047.3	chr4	+	3085	16	NIC	ENSG00000142731.11	novel	3838	16	NA	NA	4	14	combination_of_known_junctions	FALSE	canonical	3	24	junction_5	48.7339261249856	NA	NA	NA	FALSE	0	NA	NA	C	non_coding	NA	NA	NA	NA	NA	NA	NA	30	TCAAGTAAAGTGATTTTTTT	1	True	NA	NA	False	NA	NA	NA	127880912	127898593	Fake_Experiment_ID
G2048.1	chr4	-	4412	12	FSM	ENSG00000164073.11	ENST00000641686.2	4422	12	9	1	0	-1	multi-exon	FALSE	canonical	3	46	junction_1	12.4229858935924	NA	NA	NA	FALSE	0	NA	NA	A	non_coding	NA	NA	NA	NA	NA	NA	NA	35	ACCTTAAGCTTTAAAACTTT	-5	True	NA	NA	False	NA	NA	NA	127965164	127917805	Fake_Experiment_ID
G2049.1	chr4	-	3123	3	FSM	ENSG00000164040.18	ENST00000296425.10	2769	3	-356	2	34	-2	multi-exon	FALSE	canonical	3	489	junction_2	38.5	NA	NA	NA	FALSE	0	NA	NA	A	non_coding	NA	NA	NA	NA	NA	NA	NA	25	AACTTCAGTTGAATGTTTCT	19	True	NA	NA	False	NA	NA	NA	128288169	128269243	Fake_Experiment_ID
G205.1	chr1	-	4764	21	FSM	ENSG00000142687.18	ENST00000325722.8	4777	21	13	0	-2	0	multi-exon	TRUE	canonical	3	180	junction_20	31.115751638037	NA	NA	NA	FALSE	0	NA	NA	A	non_coding	NA	NA	NA	NA	NA	NA	NA	5	CACTCTGTCTGCTGGGTGTG	4	True	NA	NA	False	NA	NA	NA	35557390	35433491	Fake_Experiment_ID
G2050.1	chr4	+	3557	9	FSM	ENSG00000077684.16	ENST00000511647.5	3560	9	-154	157	-151	-157	multi-exon	FALSE	canonical	3	370	junction_1	97.3697046056934	NA	NA	NA	FALSE	0	NA	NA	A	non_coding	NA	NA	NA	NA	NA	NA	NA	15	TTGTGGTGTACTAACTCTTT	NA	False	NA	NA	False	NA	NA	NA	128809548	128863924	Fake_Experiment_ID
G2051.1	chr4	-	2998	21	FSM	ENSG00000151466.12	ENST00000281142.10	2987	21	-15	4	-9	0	multi-exon	FALSE	canonical	3	33	junction_5	12.4878941379241	NA	NA	NA	FALSE	0	NA	NA	A	non_coding	NA	NA	NA	NA	NA	NA	NA	35	AAAATGATGCTGTCATGTAT	7	True	NA	NA	False	NA	NA	NA	129093554	128883996	Fake_Experiment_ID
G2052.1	chr4	+	1578	6	FSM	ENSG00000151470.13	ENST00000425929.6	5513	6	-15	3950	8	2721	multi-exon	FALSE	canonical	3	39	junction_1	8.96660470858396	NA	NA	NA	FALSE	0	NA	NA	A	non_coding	NA	NA	NA	NA	NA	NA	NA	25	ACATTGAGTTTATATGTTTC	-4	True	NA	98	True	NA	NA	NA	129096136	129112687	Fake_Experiment_ID
G2053.2	chr4	+	4081	4	ISM	ENSG00000138650.9	ENST00000264360.7	8510	5	0	31287	0	9525	5prime_fragment	FALSE	canonical	3	31	junction_1	4.08248290463863	NA	NA	NA	FALSE	0	NA	NA	A	non_coding	NA	NA	NA	NA	NA	NA	NA	30	AGCACTTTAGGGCAATATTC	1	True	NA	NA	False	NA	NA	NA	133149293	133163413	Fake_Experiment_ID
G2054.1	chr4	-	5911	4	FSM	ENSG00000189184.12	ENST00000412923.6	5102	4	-28	-781	7	-4	multi-exon	FALSE	canonical	3	158	junction_3	40.3429740544194	NA	NA	NA	FALSE	0	NA	NA	A	non_coding	NA	NA	NA	NA	NA	NA	NA	30	AAAACTTTTGTATATTGTCC	-2	True	NA	NA	False	NA	NA	NA	137532487	137518921	Fake_Experiment_ID
G2055.2	chr4	-	3328	9	NIC	ENSG00000109381.20	novel	4012	10	NA	NA	-10	-8	combination_of_known_junctions	FALSE	canonical	3	33	junction_3	39.0408439970245	NA	NA	NA	FALSE	0	NA	NA	B	non_coding	NA	NA	NA	NA	NA	NA	NA	5	ATCTTCTGTTTTGGTCTCTG	-17	True	NA	NA	False	NA	NA	NA	139177228	139057862	Fake_Experiment_ID
G2055.3	chr4	-	3419	10	NIC	ENSG00000109381.20	novel	4012	10	NA	NA	-14	-8	combination_of_known_junctions	FALSE	canonical	3	74	junction_5	28.9320190860414	NA	NA	NA	FALSE	0	NA	NA	B	non_coding	NA	NA	NA	NA	NA	NA	NA	5	ATCTTCTGTTTTGGTCTCTG	-21	True	NA	NA	False	NA	NA	NA	139177232	139057862	Fake_Experiment_ID
G2056.1	chr4	-	1221	4	FSM	ENSG00000137463.5	ENST00000398955.2	1224	4	3	0	3	0	multi-exon	FALSE	canonical	3	52	junction_1	7.54247233265651	NA	NA	NA	FALSE	0	NA	NA	A	non_coding	NA	NA	NA	NA	NA	NA	NA	5	TTGGTGCTTCTACTTTTTTC	-12	True	NA	NA	False	NA	NA	NA	139280222	139266164	Fake_Experiment_ID
G2057.1	chr4	+	5254	20	FSM	ENSG00000164134.13	ENST00000296543.10	6174	20	-160	1080	-160	-1064	multi-exon	FALSE	canonical	3	317	junction_8	43.5465173001822	NA	NA	NA	FALSE	0	NA	NA	A	non_coding	NA	NA	NA	NA	NA	NA	NA	30	ACTTGATAGTGGATACATTG	NA	False	NA	NA	False	NA	NA	NA	139301344	139390304	Fake_Experiment_ID
G2058.1	chr4	+	3153	2	FSM	ENSG00000172007.7	ENST00000305626.6	4248	2	-305	1400	-305	-661	multi-exon	FALSE	canonical	3	68	junction_1	0	NA	NA	NA	FALSE	0	NA	NA	A	non_coding	NA	NA	NA	NA	NA	NA	NA	35	ATGATGGGTGTAACAACATT	-22	True	NA	NA	False	NA	NA	NA	139453815	139475209	Fake_Experiment_ID
G2059.1	chr4	+	745	5	FSM	ENSG00000085871.9	ENST00000265498.6	740	5	-4	-1	-4	1	multi-exon	FALSE	canonical	3	136	junction_3	4.94974746830583	NA	NA	NA	FALSE	0	NA	NA	A	non_coding	NA	NA	NA	NA	NA	NA	NA	20	TTCTTGAAATGGCTTTGTAG	-5	True	NA	NA	False	NA	NA	NA	139665814	139704244	Fake_Experiment_ID
G206.1	chr1	+	3789	8	FSM	ENSG00000020129.16	ENST00000356090.8	3433	8	-361	5	-42	2	multi-exon	FALSE	canonical	3	210	junction_2	25.1274303322493	NA	NA	NA	FALSE	0	NA	NA	A	non_coding	NA	NA	NA	NA	NA	NA	NA	15	GAGAAGCCTCCTGCGTGGTC	NA	False	NA	NA	False	NA	NA	NA	35557430	35566774	Fake_Experiment_ID
G2060.1	chr4	+	1318	9	FSM	ENSG00000179387.10	ENST00000323570.8	4399	9	0	3081	0	254	multi-exon	TRUE	canonical	3	170	junction_1	24.1712639305436	NA	NA	NA	FALSE	0	NA	NA	A	non_coding	NA	NA	NA	NA	NA	NA	NA	35	AAAATCAATTTTCGTTTTTA	0	True	NA	NA	False	NA	NA	NA	140524167	140550689	Fake_Experiment_ID
G2061.1	chr4	+	3668	9	NIC	ENSG00000109445.11	novel	1891	10	NA	NA	-2	-215	intron_retention	FALSE	canonical	3	246	junction_6	27.7071741612168	NA	NA	NA	FALSE	0	NA	NA	A	non_coding	NA	NA	NA	NA	NA	NA	NA	30	AGTTGTCATGATAAGTATGT	-31	True	NA	NA	False	NA	NA	NA	141220897	141234482	Fake_Experiment_ID
G2062.1	chr4	+	4546	10	FSM	ENSG00000170185.11	ENST00000307017.9	7081	10	27	2508	-23	-121	multi-exon	FALSE	canonical	3	33	junction_1	6.16641641133849	NA	NA	NA	FALSE	0	NA	NA	A	non_coding	NA	NA	NA	NA	NA	NA	NA	35	AATCAATGTGATAGTTCATT	-16	True	NA	NA	False	NA	NA	NA	143184943	143221366	Fake_Experiment_ID
G2064.1	chr4	-	1646	5	FSM	ENSG00000164162.14	ENST00000507656.6	1444	5	1	-203	1	202	multi-exon	FALSE	canonical	3	159	junction_4	47.8663503935698	NA	NA	NA	FALSE	0	NA	NA	A	non_coding	NA	NA	NA	NA	NA	NA	NA	35	AAAAAATAGTGTGTTTGCTT	9	True	NA	NA	False	NA	NA	NA	145098195	144994372	Fake_Experiment_ID
G2065.1	chr4	+	2281	18	FSM	ENSG00000164163.11	ENST00000296577.9	3887	18	-24	1630	-1	251	multi-exon	FALSE	canonical	3	660	junction_11	66.5011902487337	NA	NA	NA	FALSE	0	NA	NA	A	non_coding	NA	NA	NA	NA	NA	NA	NA	15	TGACCAGTGTTGCTCCATTT	-20	True	NA	NA	False	NA	NA	NA	145098286	145127894	Fake_Experiment_ID
G2066.1	chr4	-	7720	21	FSM	ENSG00000164164.17	ENST00000447906.8	7741	21	18	3	18	-3	multi-exon	FALSE	canonical	3	89	junction_13	23.4997872330794	NA	NA	NA	FALSE	0	NA	NA	A	non_coding	NA	NA	NA	NA	NA	NA	NA	10	TGATTCTGCTTGTGATTCTT	-22	True	NA	NA	False	NA	NA	NA	145180571	145133652	Fake_Experiment_ID
G2067.1	chr4	+	3069	7	FSM	ENSG00000170365.10	ENST00000302085.9	3002	7	-74	7	-74	-7	multi-exon	FALSE	canonical	3	54	junction_1	14.8707393524629	NA	NA	NA	FALSE	0	NA	NA	A	non_coding	NA	NA	NA	NA	NA	NA	NA	30	TTAAAAATTTGTCATTTCCT	-11	True	NA	NA	False	NA	NA	NA	145481778	145559169	Fake_Experiment_ID
G2068.1	chr4	+	1874	7	FSM	ENSG00000151611.17	ENST00000649156.2	5944	7	-474	4544	-74	-5	multi-exon	FALSE	canonical	3	27	junction_1	5.87839736284947	NA	NA	NA	FALSE	0	NA	NA	A	non_coding	NA	NA	NA	NA	NA	NA	NA	40	AAAAATCACTTGTATGCTTA	NA	False	NA	NA	False	NA	NA	NA	145618910	145655489	Fake_Experiment_ID
G2069.1	chr4	+	2813	10	FSM	ENSG00000164168.8	ENST00000296582.8	4164	10	0	1351	0	842	multi-exon	FALSE	canonical	3	262	junction_7	32.86335345031	NA	NA	NA	FALSE	0	NA	NA	A	non_coding	NA	NA	NA	NA	NA	NA	NA	25	AAATCTTGGCTGAATGGTCT	-7	True	NA	NA	False	NA	NA	NA	147617396	147635370	Fake_Experiment_ID
G207.1	chr1	-	4416	6	FSM	ENSG00000126067.12	ENST00000373237.4	4426	6	7	3	7	0	multi-exon	FALSE	canonical	3	2500	junction_4	73.4558370723525	NA	NA	NA	FALSE	0	NA	NA	A	non_coding	NA	NA	NA	NA	NA	NA	NA	30	AAATTTACATGGCCTCGTCA	14	True	NA	NA	False	NA	NA	NA	35641519	35599543	Fake_Experiment_ID
G2070.1	chr4	-	5797	12	FSM	ENSG00000164169.13	ENST00000322396.7	3461	12	18	-2354	18	2354	multi-exon	FALSE	canonical	3	81	junction_8	19.949108805878	NA	NA	NA	FALSE	0	NA	NA	A	non_coding	NA	NA	NA	NA	NA	NA	NA	20	CACCTATATGTCTTTCTGAC	-3	True	NA	NA	False	NA	NA	NA	147684145	147635430	Fake_Experiment_ID
G2071.1	chr4	+	3281	22	NIC	ENSG00000071205.12	novel	3270	23	NA	NA	-140	0	intron_retention	FALSE	canonical	3	23	junction_20	6.56763175338512	NA	NA	NA	FALSE	0	NA	NA	A	non_coding	NA	NA	NA	NA	NA	NA	NA	20	ATTTGATTTGTCTGTCCTAA	NA	False	NA	NA	False	NA	NA	NA	147731922	148072775	Fake_Experiment_ID
G2072.1	chr4	-	9903	57	NIC	ENSG00000198589.14	novel	10148	57	NA	NA	17	0	combination_of_known_junctions	FALSE	canonical	3	49	junction_8	42.8236029472971	NA	NA	NA	FALSE	0	NA	NA	A	non_coding	NA	NA	NA	NA	NA	NA	NA	20	AACTTTGATCTCTATTTCTC	1	True	NA	NA	False	NA	NA	NA	151015250	150264660	Fake_Experiment_ID
G2073.1	chr4	+	1065	6	FSM	ENSG00000145425.10	ENST00000274065.9	869	6	-202	6	-198	-1	multi-exon	FALSE	canonical	3	18596	junction_4	658.964156840112	NA	NA	NA	FALSE	0	NA	NA	A	non_coding	NA	NA	NA	NA	NA	NA	NA	20	ATGGTTTGCTTCTGAACATT	14	False	NA	NA	False	NA	NA	NA	151099425	151104636	Fake_Experiment_ID
G2074.1	chr4	-	2407	13	FSM	ENSG00000059691.12	ENST00000263985.11	2369	13	8	-46	0	46	multi-exon	FALSE	canonical	3	131	junction_5	16.4997895609476	NA	NA	NA	FALSE	0	NA	NA	A	non_coding	NA	NA	NA	NA	NA	NA	NA	55	ACATAAAAATTAACTTACAC	-2	True	NA	NA	False	NA	NA	NA	151760999	151670457	Fake_Experiment_ID
G2075.1	chr4	-	4954	12	FSM	ENSG00000109670.16	ENST00000603548.6	5653	12	-16	715	13	-715	multi-exon	FALSE	canonical	3	27	junction_11	15.1842676303823	NA	NA	NA	FALSE	0	NA	NA	A	non_coding	NA	NA	NA	NA	NA	NA	NA	15	AGTATGCCTGTTTCTTCCAC	1	True	NA	NA	False	NA	NA	NA	152536079	152321258	Fake_Experiment_ID
G2076.1	chr4	+	3534	9	FSM	ENSG00000164144.16	ENST00000353617.7	3542	9	6	2	6	-2	multi-exon	TRUE	canonical	3	177	junction_4	58.7452125708981	NA	NA	NA	FALSE	0	NA	NA	A	non_coding	NA	NA	NA	NA	NA	NA	NA	35	AACACCTCTGAAGTTGGATA	-11	True	NA	NA	False	NA	NA	NA	152779959	152912355	Fake_Experiment_ID
G2077.1	chr4	+	6589	12	FSM	ENSG00000137460.10	ENST00000511601.6	6597	12	7	1	7	-1	multi-exon	TRUE	canonical	3	32	junction_1	4.21724127445207	NA	NA	NA	FALSE	0	NA	NA	A	non_coding	NA	NA	NA	NA	NA	NA	NA	20	AGTCATGTTTCATCTCAGCT	-13	True	NA	NA	False	NA	NA	NA	152936329	152979670	Fake_Experiment_ID
G2078.1	chr4	+	2637	12	FSM	ENSG00000109654.16	ENST00000338700.10	6755	12	0	4118	0	-1159	multi-exon	TRUE	canonical	3	65	junction_1	20.4620188367627	NA	NA	NA	FALSE	0	NA	NA	A	non_coding	NA	NA	NA	NA	NA	NA	NA	25	ACATCTGTGAACTATGGCTT	-1	True	NA	NA	False	NA	NA	NA	153204442	153335199	Fake_Experiment_ID
G2079.1	chr4	+	900	8	FSM	ENSG00000121211.8	ENST00000240488.8	929	8	2	27	2	-4	multi-exon	TRUE	canonical	3	383	junction_1	18.4844115239776	NA	NA	NA	FALSE	0	NA	NA	A	non_coding	NA	NA	NA	NA	NA	NA	NA	40	AGTCCAGGCAGATTTACAAA	-9	True	NA	NA	False	NA	NA	NA	153344689	153415091	Fake_Experiment_ID
G208.1	chr1	-	2955	2	FSM	ENSG00000142686.8	ENST00000270815.5	2628	2	-334	7	-324	-7	multi-exon	FALSE	canonical	3	48	junction_1	0	NA	NA	NA	FALSE	0	NA	NA	A	non_coding	NA	NA	NA	NA	NA	NA	NA	40	AAAATTACATTTCTTGAGTA	6932	False	NA	NA	False	NA	NA	NA	35719218	35713883	Fake_Experiment_ID
G2080.1	chr4	+	5908	35	FSM	ENSG00000121210.16	ENST00000409959.8	5006	35	-6	-896	-6	896	multi-exon	FALSE	canonical	3	109	junction_17	22.696374876309	NA	NA	NA	FALSE	0	NA	NA	A	non_coding	NA	NA	NA	NA	NA	NA	NA	15	ACATTTTGTTTTGTCTTTAT	-3	True	NA	NA	False	NA	NA	NA	153466353	153637607	Fake_Experiment_ID
G2081.1	chr4	-	2145	3	FSM	ENSG00000145423.5	ENST00000274063.5	1996	3	-151	2	-151	-2	multi-exon	FALSE	canonical	3	2725	junction_2	29.5	NA	NA	NA	FALSE	0	NA	NA	A	non_coding	NA	NA	NA	NA	NA	NA	NA	5	TATTCTTTGTCTTCTGTCTT	2382	False	NA	NA	False	NA	NA	NA	153789234	153780592	Fake_Experiment_ID
G2082.1	chr4	-	2055	15	FSM	ENSG00000171566.12	ENST00000499023.7	3317	15	4	1258	0	169	multi-exon	TRUE	canonical	3	393	junction_4	45.240908433832	NA	NA	NA	FALSE	0	NA	NA	A	non_coding	NA	NA	NA	NA	NA	NA	NA	25	AATTTATGTATGTTTATTCC	12	True	NA	NA	False	NA	NA	NA	154550396	154536262	Fake_Experiment_ID
G2083.1	chr4	+	1480	2	FSM	ENSG00000121207.12	ENST00000510733.1	5002	2	0	3522	0	176	multi-exon	FALSE	canonical	3	466	junction_1	0	NA	NA	NA	FALSE	0	NA	NA	A	non_coding	NA	NA	NA	NA	NA	NA	NA	35	AAAACATGTTTGATGACTGG	0	True	NA	NA	False	NA	NA	NA	154743999	154749596	Fake_Experiment_ID
G2084.1	chr4	-	2408	14	NIC	ENSG00000164114.19	novel	7328	14	NA	NA	0	318	combination_of_known_junctions	FALSE	canonical	3	33	junction_13	8.70353257533634	NA	NA	NA	FALSE	0	NA	NA	A	non_coding	NA	NA	NA	NA	NA	NA	NA	40	AATGATAGAAATTATTCCTT	7	True	NA	NA	False	NA	NA	NA	155376813	155347422	Fake_Experiment_ID
G2085.1	chr4	+	3201	14	FSM	ENSG00000061918.14	ENST00000264424.13	3382	14	0	181	0	-144	multi-exon	FALSE	canonical	2	50	junction_10	12.3465732016007	NA	NA	NA	FALSE	0	NA	NA	A	non_coding	NA	NA	NA	NA	NA	NA	NA	25	ATTTTTCATTTTATTAATGC	-25	True	NA	NA	False	NA	NA	NA	155759020	155807630	Fake_Experiment_ID
G2086.1	chr4	-	3494	2	FSM	ENSG00000205208.5	ENST00000379205.5	3366	2	-130	2	-125	-2	multi-exon	FALSE	canonical	3	438	junction_1	0	NA	NA	NA	FALSE	0	NA	NA	A	non_coding	NA	NA	NA	NA	NA	NA	NA	20	AATCTGTCTTTTGTTATAGG	-8	True	NA	NA	False	NA	NA	NA	158672017	158666676	Fake_Experiment_ID
G2087.1	chr4	+	4411	13	FSM	ENSG00000171503.13	ENST00000511912.6	3111	13	-171	-1129	0	10	multi-exon	FALSE	canonical	3	39	junction_5	12.1163342457839	NA	NA	NA	FALSE	0	NA	NA	A	non_coding	NA	NA	NA	NA	NA	NA	NA	40	AAAATTTACCAATGCTTGAT	-7	True	NA	NA	False	NA	NA	NA	158672124	158710752	Fake_Experiment_ID
G2088.1	chr4	-	1814	10	FSM	ENSG00000171497.5	ENST00000307720.4	1830	10	7	9	7	-9	multi-exon	FALSE	canonical	3	467	junction_8	34.8056331470271	NA	NA	NA	FALSE	0	NA	NA	A	non_coding	NA	NA	NA	NA	NA	NA	NA	20	AAGTTTGTATATTGTTTCCT	4	True	NA	NA	False	NA	NA	NA	158723389	158709135	Fake_Experiment_ID
G2089.1	chr4	-	6006	8	FSM	ENSG00000145414.9	ENST00000274054.3	1876	8	32	-4162	-27	2201	multi-exon	FALSE	canonical	3	76	junction_2	23.8250425615826	NA	NA	NA	FALSE	0	NA	NA	A	non_coding	NA	NA	NA	NA	NA	NA	NA	20	TTTACGTTGTATTAGGCATT	21	True	NA	NA	False	NA	NA	NA	163166858	163124506	Fake_Experiment_ID
G209.1	chr1	-	6359	25	FSM	ENSG00000092853.14	ENST00000318121.8	8512	25	11	2142	0	2027	multi-exon	FALSE	canonical	3	64	junction_15	17.2154948778387	NA	NA	NA	FALSE	0	NA	NA	A	non_coding	NA	NA	NA	NA	NA	NA	NA	20	GAAGATTTGCTGTCCAGCTT	11	True	NA	NA	False	NA	NA	NA	35769967	35734253	Fake_Experiment_ID
G2090.1	chr4	-	3004	3	FSM	ENSG00000164128.7	ENST00000296533.3	2762	3	-247	5	175	-5	multi-exon	FALSE	canonical	3	82	junction_2	4	NA	NA	NA	FALSE	0	NA	NA	A	non_coding	NA	NA	NA	NA	NA	NA	NA	15	TCTGAGGAGTCTCTTTCAGT	NA	False	NA	NA	False	NA	NA	NA	163332843	163323966	Fake_Experiment_ID
G2091.1	chr4	+	2235	4	FSM	ENSG00000164129.12	ENST00000338566.8	1890	4	-3	-342	-3	342	multi-exon	FALSE	canonical	3	24	junction_3	5.8878405775519	NA	NA	NA	FALSE	0	NA	NA	A	non_coding	NA	NA	NA	NA	NA	NA	NA	35	TTCCAGACTCATTATACAAC	-17	True	NA	NA	False	NA	NA	NA	163343888	163352276	Fake_Experiment_ID
G2092.1	chr4	+	957	7	FSM	ENSG00000198498.10	ENST00000358572.10	1749	7	-188	980	60	1	multi-exon	FALSE	canonical	3	806	junction_3	66.4621864086807	NA	NA	NA	FALSE	0	NA	NA	A	non_coding	NA	NA	NA	NA	NA	NA	NA	30	TATATTCATTGATTATGGTA	1	True	NA	NA	False	NA	NA	NA	163494501	163519559	Fake_Experiment_ID
G2093.1	chr4	-	2349	3	ISM	ENSG00000183439.9	ENST00000329314.6	1571	5	33	13777	33	151	5prime_fragment	FALSE	canonical	3	42	junction_1	12.5	NA	NA	NA	FALSE	0	NA	NA	A	non_coding	NA	NA	NA	NA	NA	NA	NA	20	ACTCTTGGACTACTGCTATG	17	True	NA	NA	False	NA	NA	NA	164977624	164968222	Fake_Experiment_ID
G2094.1	chr4	-	1123	6	FSM	ENSG00000170088.14	ENST00000306480.11	9953	6	-6	8836	-6	-1024	multi-exon	TRUE	canonical	3	31	junction_2	1.49666295470958	NA	NA	NA	FALSE	0	NA	NA	A	non_coding	NA	NA	NA	NA	NA	NA	NA	20	AGGGGAATGTCTGTTTGTAC	-3	True	NA	NA	False	NA	NA	NA	165112866	165079443	Fake_Experiment_ID
G2095.1	chr4	+	2579	15	FSM	ENSG00000109466.14	ENST00000226725.11	3185	15	39	567	39	42	multi-exon	FALSE	canonical	3	51	junction_2	12.3719976774413	NA	NA	NA	FALSE	0	NA	NA	A	non_coding	NA	NA	NA	NA	NA	NA	NA	25	AAATGTGTGTCTATATGCTT	-23	True	NA	NA	False	NA	NA	NA	165207599	165322580	Fake_Experiment_ID
G2096.1	chr4	+	1213	6	FSM	ENSG00000052802.13	ENST00000261507.11	2227	6	21	993	4	-858	multi-exon	FALSE	canonical	3	1514	junction_4	50.9572369737607	NA	NA	NA	FALSE	0	NA	NA	A	non_coding	NA	NA	NA	NA	NA	NA	NA	45	GAGGAAGTTTTAAAAGACCA	-15	True	NA	NA	False	NA	NA	NA	165327689	165342171	Fake_Experiment_ID
G2097.1	chr4	+	2413	9	FSM	ENSG00000109472.14	ENST00000402744.9	2582	9	-72	241	-72	-241	multi-exon	FALSE	canonical	3	111	junction_8	13.8873818626838	NA	NA	NA	FALSE	0	NA	NA	A	non_coding	NA	NA	NA	NA	NA	NA	NA	55	AAAAAAAAATCCCCAGTGCA	0	True	NA	NA	False	NA	NA	NA	165378935	165498306	Fake_Experiment_ID
G2098.1	chr4	+	4294	12	FSM	ENSG00000129116.19	ENST00000507735.6	4392	12	64	34	64	-6	multi-exon	FALSE	canonical	3	70	junction_5	9.53462589245592	NA	NA	NA	FALSE	0	NA	NA	A	non_coding	NA	NA	NA	NA	NA	NA	NA	35	AAATAATAGTTGCAGTTTTG	-4	True	NA	NA	False	NA	NA	NA	168832091	168928411	Fake_Experiment_ID
G2099.1	chr4	-	3452	5	FSM	ENSG00000145439.12	ENST00000306193.8	3440	5	-15	3	5	-3	multi-exon	FALSE	canonical	3	145	junction_1	60.8373857097755	NA	NA	NA	FALSE	0	NA	NA	A	non_coding	NA	NA	NA	NA	NA	NA	NA	30	AAACTTTCTGATGTTAATTT	-7	True	NA	NA	False	NA	NA	NA	169010270	168987592	Fake_Experiment_ID
G21.1	chr1	-	2634	19	FSM	ENSG00000157881.16	ENST00000378466.9	2641	19	0	7	0	-7	multi-exon	TRUE	canonical	3	152	junction_4	26.8022018627455	NA	NA	NA	FALSE	0	NA	NA	A	non_coding	NA	NA	NA	NA	NA	NA	NA	35	AAAAGAGGCCGGAGCCATCT	6	True	NA	NA	False	NA	NA	NA	2526596	2508543	Fake_Experiment_ID
G2100.1	chr4	-	5392	12	FSM	ENSG00000154447.15	ENST00000284637.14	5120	12	-273	1	-273	-1	multi-exon	FALSE	canonical	3	39	junction_6	10.3316891964912	NA	NA	NA	FALSE	0	NA	NA	A	non_coding	NA	NA	NA	NA	NA	NA	NA	10	TTGTATGTCCCTTGTGTCAG	NA	False	NA	NA	False	NA	NA	NA	169271229	169094259	Fake_Experiment_ID
G2101.2	chr4	+	4304	14	FSM	ENSG00000109572.14	ENST00000347613.8	3635	14	16	-685	-10	685	multi-exon	FALSE	canonical	3	26	junction_13	30.5424333786028	NA	NA	NA	FALSE	0	NA	NA	A	non_coding	NA	NA	NA	NA	NA	NA	NA	30	ACTTAAGTAATTTTACCTTT	-21	True	NA	NA	False	NA	NA	NA	169620541	169721230	Fake_Experiment_ID
G2102.1	chr4	-	1171	8	FSM	ENSG00000056050.7	ENST00000393381.3	1216	8	45	0	5	0	multi-exon	FALSE	canonical	3	522	junction_4	58.4661073980962	NA	NA	NA	FALSE	0	NA	NA	A	non_coding	NA	NA	NA	NA	NA	NA	NA	15	TATAAGGTTCTTCTGCCTGG	13	True	NA	NA	False	NA	NA	NA	169757899	169729469	Fake_Experiment_ID
G2103.1	chr4	-	6624	4	NIC	ENSG00000198948.12	novel	6301	3	NA	NA	-158	-4	intron_retention	FALSE	canonical	3	22	junction_1	4.49691252107735	NA	NA	NA	FALSE	0	NA	NA	A	non_coding	NA	NA	NA	NA	NA	NA	NA	10	TGTGTGGAATGTGTGTTGTG	6407	False	NA	NA	False	NA	NA	NA	170026588	169986605	Fake_Experiment_ID
G2104.1	chr4	+	4764	12	FSM	ENSG00000109586.12	ENST00000265000.9	4249	12	-516	1	-516	-1	multi-exon	FALSE	canonical	3	449	junction_6	60.3209049190074	NA	NA	NA	FALSE	0	NA	NA	A	non_coding	NA	NA	NA	NA	NA	NA	NA	5	ATGGGTTTTTTTGGTGCTTG	18	True	NA	NA	False	NA	NA	NA	173168294	173323966	Fake_Experiment_ID
G2106.1	chr4	+	4279	3	ISM	ENSG00000164105.4	ENST00000296504.4	1097	4	-16	1	-16	-1	intron_retention	FALSE	canonical	3	208	junction_1	25	NA	NA	NA	FALSE	0	NA	NA	A	non_coding	NA	NA	NA	NA	NA	NA	NA	20	ATAGTTGCTTCAGTGTATTT	-6	True	NA	NA	False	NA	NA	NA	173370937	173377531	Fake_Experiment_ID
G2107.1	chr4	-	1955	6	FSM	ENSG00000164117.14	ENST00000393674.7	1980	6	22	3	1	-3	multi-exon	FALSE	canonical	3	33	junction_1	3.00665927567458	NA	NA	NA	FALSE	0	NA	NA	A	non_coding	NA	NA	NA	NA	NA	NA	NA	25	AAATGTTTGCTTGCTTATAT	8	True	NA	NA	False	NA	NA	NA	174283645	174236660	Fake_Experiment_ID
G2108.1	chr4	+	2804	12	ISM	ENSG00000164118.13	ENST00000396791.7	3824	14	18	13565	0	-1600	5prime_fragment	FALSE	canonical	3	39	junction_1	23.5982209723075	NA	NA	NA	FALSE	0	NA	NA	A	non_coding	NA	NA	NA	NA	NA	NA	NA	20	ACTTAAATTTTTTTTGTGTT	7	True	NA	NA	False	NA	NA	NA	174283922	174318728	Fake_Experiment_ID
G2109.3	chr4	+	2623	4	FSM	ENSG00000129128.13	ENST00000507678.5	2655	4	-27	59	-2	-6	multi-exon	FALSE	canonical	3	623	junction_1	31.9687347262916	NA	NA	NA	FALSE	0	NA	NA	A	non_coding	NA	NA	NA	NA	NA	NA	NA	40	ACAACATATTTTTATACTTA	-19	True	NA	NA	False	NA	NA	NA	176319963	176328347	Fake_Experiment_ID
G2110.1	chr4	+	2502	10	FSM	ENSG00000109674.4	ENST00000264596.4	2363	10	0	-139	0	139	multi-exon	FALSE	canonical	3	58	junction_2	13.8804418757713	NA	NA	NA	FALSE	0	NA	NA	A	non_coding	NA	NA	NA	NA	NA	NA	NA	50	AAGAAAAGAAGAACTTGCGT	-1	True	NA	NA	False	NA	NA	NA	177309873	177363075	Fake_Experiment_ID
G2111.1	chr4	-	2009	9	FSM	ENSG00000038002.9	ENST00000264595.7	2037	9	25	3	-3	-3	multi-exon	FALSE	canonical	3	48	junction_7	5.34877322383367	NA	NA	NA	FALSE	0	NA	NA	A	non_coding	NA	NA	NA	NA	NA	NA	NA	35	AAACTTTAGAATTTCAGCTG	-17	True	NA	NA	False	NA	NA	NA	177442412	177430776	Fake_Experiment_ID
G2112.1	chr4	+	8418	26	NIC	ENSG00000218336.9	novel	3394	15	NA	NA	32	-1897	combination_of_known_junctions	FALSE	canonical	3	61	junction_1	27.5579389650242	NA	NA	NA	FALSE	0	NA	NA	A	non_coding	NA	NA	NA	NA	NA	NA	NA	25	GAACTGTGTGATTTTTTTAA	1	True	NA	NA	False	NA	NA	NA	182449030	182801127	Fake_Experiment_ID
G2113.1	chr4	-	2138	6	FSM	ENSG00000129187.15	ENST00000357067.7	1931	6	-200	-7	-102	-6	multi-exon	FALSE	canonical	3	333	junction_5	72.6234122029528	NA	NA	NA	FALSE	0	NA	NA	A	non_coding	NA	NA	NA	NA	NA	NA	NA	35	AAAGCATGTACATTTTTATG	31	False	NA	NA	False	NA	NA	NA	182917579	182890096	Fake_Experiment_ID
G2114.3	chr4	+	4003	23	FSM	ENSG00000151718.16	ENST00000403733.8	8862	23	-118	4977	-118	-98	multi-exon	FALSE	canonical	3	284	junction_2	41.6178998362106	NA	NA	NA	FALSE	0	NA	NA	A	non_coding	NA	NA	NA	NA	NA	NA	NA	0	TTTTTGTTTTGGTGTTTGGT	0	True	NA	NA	False	NA	NA	NA	183099138	183315800	Fake_Experiment_ID
G2115.1	chr4	+	2292	3	FSM	ENSG00000168564.6	ENST00000504169.2	3542	3	1	1249	1	-114	multi-exon	FALSE	canonical	3	62	junction_2	26.5	NA	NA	NA	FALSE	0	NA	NA	A	non_coding	NA	NA	NA	NA	NA	NA	NA	30	GACCACAGTATTTGAATGTT	1	True	NA	NA	False	NA	NA	NA	183444636	183447815	Fake_Experiment_ID
G2116.1	chr4	+	2619	2	FSM	ENSG00000168556.7	ENST00000302327.4	2458	2	-322	161	-322	-161	multi-exon	FALSE	canonical	3	243	junction_1	0	NA	NA	NA	FALSE	0	NA	NA	A	non_coding	NA	NA	NA	NA	NA	NA	NA	10	AGCTCTCCTGTGTGACTTTT	NA	False	NA	NA	False	NA	NA	NA	183504735	183512268	Fake_Experiment_ID
G2117.1	chr4	+	5468	30	NNC	ENSG00000168538.16	novel	4523	30	NA	NA	1	-2	intron_retention	TRUE	canonical	3	24	junction_1	28.9995284721189	NA	NA	NA	FALSE	0	NA	NA	A	non_coding	NA	NA	NA	NA	NA	NA	NA	15	AAGTATGCTTGTCTGTCTCT	-16	True	NA	NA	False	NA	NA	NA	183659293	183713587	Fake_Experiment_ID
G2118.1	chr4	-	2259	9	FSM	ENSG00000168310.11	ENST00000393593.8	2257	9	2	-4	0	4	multi-exon	FALSE	canonical	3	36	junction_8	4.76805778069016	NA	NA	NA	FALSE	0	NA	NA	A	non_coding	NA	NA	NA	NA	NA	NA	NA	20	TAAGGGGCATCACTCCTGGC	-11	True	NA	NA	False	NA	NA	NA	184474548	184387724	Fake_Experiment_ID
G2119.1	chr4	-	4472	7	FSM	ENSG00000164305.19	ENST00000523916.5	2540	7	63	-1995	1	1995	multi-exon	FALSE	canonical	3	787	junction_1	73.8235508944583	NA	NA	NA	FALSE	0	NA	NA	A	non_coding	NA	NA	NA	NA	NA	NA	NA	5	TCTCTTGTACTCTTTCCCTT	-1	True	NA	NA	False	NA	NA	NA	184649446	184625700	Fake_Experiment_ID
G212.1	chr1	+	1645	6	FSM	ENSG00000116863.11	ENST00000373178.5	1651	6	5	1	5	-1	multi-exon	FALSE	canonical	3	289	junction_4	29.886451780029	NA	NA	NA	FALSE	0	NA	NA	A	non_coding	NA	NA	NA	NA	NA	NA	NA	10	ACCACTGTTTCTTGTTTCTC	3	True	NA	NA	False	NA	NA	NA	36088896	36093931	Fake_Experiment_ID
G2120.1	chr4	+	2151	14	FSM	ENSG00000164306.11	ENST00000314970.11	2164	14	10	3	-8	-3	multi-exon	FALSE	canonical	3	33	junction_10	12.8339416849072	NA	NA	NA	FALSE	0	NA	NA	A	non_coding	NA	NA	NA	NA	NA	NA	NA	40	AAATTCAGGAGAAATCGCCT	1	True	NA	NA	False	NA	NA	NA	184649747	184694949	Fake_Experiment_ID
G2121.3	chr4	-	4728	12	NIC	ENSG00000151725.12	novel	2494	13	NA	NA	7	-4	intron_retention	FALSE	canonical	3	568	junction_2	63.7956448162464	NA	NA	NA	FALSE	0	NA	NA	A	non_coding	NA	NA	NA	NA	NA	NA	NA	40	AAAATATGACTGGATTGTAT	-7	True	NA	NA	False	NA	NA	NA	184734089	184694088	Fake_Experiment_ID
G2122.1	chr4	-	3818	21	FSM	ENSG00000151726.15	ENST00000281455.7	3712	21	-112	6	-28	0	multi-exon	FALSE	canonical	3	30	junction_20	7.13021738799036	NA	NA	NA	FALSE	0	NA	NA	A	non_coding	NA	NA	NA	NA	NA	NA	NA	20	AGGTGAGTGAGGCATCTTTT	-16	True	NA	NA	False	NA	NA	NA	184826080	184755600	Fake_Experiment_ID
G2123.1	chr4	+	1056	4	FSM	ENSG00000151729.11	ENST00000281456.11	4415	4	0	3359	0	-218	multi-exon	FALSE	canonical	3	1974	junction_3	44.7238440009602	NA	NA	NA	FALSE	0	NA	NA	A	non_coding	NA	NA	NA	NA	NA	NA	NA	20	ACAGATCCATTGTGTGGTTT	0	True	NA	NA	False	NA	NA	NA	185143265	185147023	Fake_Experiment_ID
G2124.1	chr4	-	5092	5	FSM	ENSG00000164323.14	ENST00000458385.7	4851	5	31	-272	-4	272	multi-exon	FALSE	canonical	3	259	junction_4	30.6053508393549	NA	NA	NA	FALSE	0	NA	NA	A	non_coding	NA	NA	NA	NA	NA	NA	NA	20	AGAAATGGGCTTGTTGTTGT	3	True	NA	NA	False	NA	NA	NA	185203969	185159392	Fake_Experiment_ID
G2125.1	chr4	-	2360	12	FSM	ENSG00000109775.11	ENST00000264689.11	2361	12	-2	3	-2	0	multi-exon	FALSE	canonical	3	189	junction_3	25.530082725423	NA	NA	NA	FALSE	0	NA	NA	A	non_coding	NA	NA	NA	NA	NA	NA	NA	40	AAACATTGAACTTAAGTCTT	-1	True	NA	NA	False	NA	NA	NA	185425966	185399539	Fake_Experiment_ID
G2126.1	chr4	+	2859	14	FSM	ENSG00000109794.13	ENST00000356371.9	2997	14	-384	522	274	0	multi-exon	FALSE	canonical	3	31	junction_1	12.4677097729394	NA	NA	NA	FALSE	0	NA	NA	A	non_coding	NA	NA	NA	NA	NA	NA	NA	40	AACACTTTGCACTGTAAAGA	NA	False	NA	NA	False	NA	NA	NA	186104692	186172140	Fake_Experiment_ID
G2127.1	chr4	-	14738	27	FSM	ENSG00000083857.14	ENST00000441802.7	14776	27	29	9	6	-8	multi-exon	FALSE	canonical	3	28	junction_26	75.0247690854918	NA	NA	NA	FALSE	0	NA	NA	A	non_coding	NA	NA	NA	NA	NA	NA	NA	45	AATAAAATACTTGAGCTTTA	-8	True	NA	NA	False	NA	NA	NA	186723827	186587802	Fake_Experiment_ID
G2128.1	chr4	+	2563	3	NNC	ENSG00000179059.10	novel	2647	4	NA	NA	-59	5	at_least_one_novel_splicesite	FALSE	canonical	3	59	junction_2	298.5	NA	NA	NA	FALSE	0	NA	NA	A	non_coding	NA	NA	NA	NA	NA	NA	NA	30	ATGCCAAGTCTGTATTTTAA	1625	False	NA	NA	False	NA	NA	NA	187995711	188005051	Fake_Experiment_ID
G2129.1	chr4	-	2010	8	NIC	ENSG00000179046.9	novel	1998	8	NA	NA	0	15	combination_of_known_junctions	FALSE	canonical	3	40	junction_7	56.5808073033784	NA	NA	NA	FALSE	0	NA	NA	A	non_coding	NA	NA	NA	NA	NA	NA	NA	30	AATATCCAGAGCCTTTGCAT	3	True	NA	NA	False	NA	NA	NA	188109603	188091256	Fake_Experiment_ID
G213.1	chr1	-	1273	5	FSM	ENSG00000054116.12	ENST00000373166.8	1282	5	0	9	0	0	multi-exon	FALSE	canonical	3	475	junction_2	27.2614654778499	NA	NA	NA	FALSE	0	NA	NA	A	non_coding	NA	NA	NA	NA	NA	NA	NA	30	AAATCCCAATCATGTCCTGT	0	True	NA	NA	False	NA	NA	NA	36149486	36136580	Fake_Experiment_ID
G2130.1	chr4	+	985	9	FSM	ENSG00000109536.12	ENST00000226798.9	978	9	0	-7	0	-3	multi-exon	FALSE	canonical	3	297	junction_1	28.3890383775147	NA	NA	NA	FALSE	0	NA	NA	A	non_coding	NA	NA	NA	NA	NA	NA	NA	25	ACAGAGTTCTTGAGTTGTGA	-34	True	NA	NA	False	NA	NA	NA	189940871	189963199	Fake_Experiment_ID
G2131.1	chr5	+	4305	13	ISM	ENSG00000153404.14	ENST00000637938.1	12612	20	17	25657	17	7203	5prime_fragment	TRUE	canonical	3	31	junction_12	81.9167514411226	NA	NA	NA	FALSE	0	NA	NA	A	non_coding	NA	NA	NA	NA	NA	NA	NA	25	AGATCCCTCACATGTGCAGT	15	True	NA	NA	False	NA	NA	NA	92167	164313	Fake_Experiment_ID
G2132.1	chr5	-	4814	3	FSM	ENSG00000164366.4	ENST00000296824.4	9283	3	-49	4518	-49	4487	multi-exon	FALSE	canonical	3	230	junction_1	13	NA	NA	NA	FALSE	0	NA	NA	A	non_coding	NA	NA	NA	NA	NA	NA	NA	10	TATTTCTGTGTTGGATTGTT	1430	False	NA	NA	False	NA	NA	NA	218202	201385	Fake_Experiment_ID
G2133.1	chr5	+	2414	15	FSM	ENSG00000073578.17	ENST00000264932.11	2693	15	-4	283	0	102	multi-exon	FALSE	canonical	3	723	junction_11	60.7581354257038	NA	NA	NA	FALSE	0	NA	NA	A	non_coding	NA	NA	NA	NA	NA	NA	NA	10	TGTATAGTTTCTTTTTTCTT	-6	True	NA	NA	False	NA	NA	NA	218315	256799	Fake_Experiment_ID
G2134.1	chr5	+	937	6	FSM	ENSG00000249915.8	ENST00000264933.9	1110	6	6	167	-5	1	multi-exon	FALSE	canonical	3	641	junction_4	118.102667201042	NA	NA	NA	FALSE	0	NA	NA	A	non_coding	NA	NA	NA	NA	NA	NA	NA	20	AGATGTCTCTGGTTCTATAG	-10	True	NA	NA	False	NA	NA	NA	271651	314807	Fake_Experiment_ID
G2135.1	chr5	+	2777	13	FSM	ENSG00000180104.16	ENST00000512944.6	2801	13	21	3	21	2	multi-exon	FALSE	canonical	3	124	junction_1	31.6530672552703	NA	NA	NA	FALSE	0	NA	NA	A	non_coding	NA	NA	NA	NA	NA	NA	NA	45	AAATGAAAACGCCATGCATT	14	True	NA	NA	False	NA	NA	NA	443196	467287	Fake_Experiment_ID
G2136.2	chr5	+	2356	12	FSM	ENSG00000112877.8	ENST00000264935.6	2366	12	6	4	6	-4	multi-exon	FALSE	canonical	3	118	junction_9	18.1312934357396	NA	NA	NA	FALSE	0	NA	NA	A	non_coding	NA	NA	NA	NA	NA	NA	NA	35	AAAAGTTAACTTTTTCAGTG	0	True	NA	NA	False	NA	NA	NA	612345	653549	Fake_Experiment_ID
G2137.1	chr5	+	2653	13	FSM	ENSG00000071539.14	ENST00000166345.8	2431	13	-299	77	-299	-77	multi-exon	FALSE	canonical	3	411	junction_7	42.3454707009957	NA	NA	NA	FALSE	0	NA	NA	A	non_coding	NA	NA	NA	NA	NA	NA	NA	15	AATTTTCTTGTTTTGATTCT	1160	False	NA	NA	False	NA	NA	NA	892584	918043	Fake_Experiment_ID
G2138.1	chr5	-	4032	16	FSM	ENSG00000164362.21	ENST00000310581.10	4039	16	0	7	0	-7	multi-exon	FALSE	canonical	3	51	junction_15	17.2606167007117	NA	NA	NA	FALSE	0	NA	NA	A	non_coding	NA	NA	NA	NA	NA	NA	NA	50	AAAAAAATCTCATGTTTGAA	-11	True	NA	NA	False	NA	NA	NA	1295068	1253173	Fake_Experiment_ID
G2139.3	chr5	-	2416	16	NIC	ENSG00000049656.14	novel	2492	17	NA	NA	54	10	intron_retention	FALSE	canonical	3	992	junction_9	71.8358004216715	NA	NA	NA	FALSE	0	NA	NA	A	non_coding	NA	NA	NA	NA	NA	NA	NA	40	ACCTGGTATAATGAAAGTAT	2	True	NA	NA	False	NA	NA	NA	1345045	1317857	Fake_Experiment_ID
G214.1	chr1	+	3561	17	FSM	ENSG00000116871.16	ENST00000474796.2	3372	17	-191	2	4	-2	multi-exon	TRUE	canonical	3	252	junction_7	40.1302079953493	NA	NA	NA	FALSE	0	NA	NA	C	non_coding	NA	NA	NA	NA	NA	NA	NA	15	AATCCTGCCTGTTCTTGGAG	12	True	NA	NA	False	NA	NA	NA	36155968	36180847	Fake_Experiment_ID
G214.2	chr1	+	3153	17	NIC	ENSG00000116871.16	novel	3238	18	NA	NA	-5	-2	combination_of_known_junctions	FALSE	canonical	3	41	junction_5	79.670316774819	NA	NA	NA	FALSE	0	NA	NA	C	non_coding	NA	NA	NA	NA	NA	NA	NA	15	AATCCTGCCTGTTCTTGGAG	11	True	NA	NA	False	NA	NA	NA	36156169	36180847	Fake_Experiment_ID
G214.3	chr1	+	3239	16	FSM	ENSG00000116871.16	ENST00000316156.8	3456	16	215	2	5	-2	multi-exon	FALSE	canonical	3	41	junction_5	76.5275259120679	NA	NA	NA	FALSE	0	NA	NA	C	non_coding	NA	NA	NA	NA	NA	NA	NA	15	AATCCTGCCTGTTCTTGGAG	21	True	NA	NA	False	NA	NA	NA	36156179	36180847	Fake_Experiment_ID
G2140.1	chr5	-	4229	14	FSM	ENSG00000153395.10	ENST00000283415.4	3945	14	-286	2	-284	0	multi-exon	FALSE	canonical	3	806	junction_9	61.4210418236147	NA	NA	NA	FALSE	0	NA	NA	A	non_coding	NA	NA	NA	NA	NA	NA	NA	15	AATGATGTTGTTTTGTGTGG	5	True	NA	NA	False	NA	NA	NA	1524246	1461428	Fake_Experiment_ID
G2141.1	chr5	-	6929	2	FSM	ENSG00000171421.13	ENST00000505059.7	609	2	-24	-6296	-23	6296	multi-exon	FALSE	canonical	3	622	junction_1	0	NA	NA	NA	FALSE	0	NA	NA	A	non_coding	NA	NA	NA	NA	NA	NA	NA	50	AAAAAACTGTGACAGATACT	1	True	NA	NA	False	NA	NA	NA	1799861	1792088	Fake_Experiment_ID
G2142.1	chr5	+	510	4	FSM	ENSG00000145494.12	ENST00000274137.10	518	4	6	2	-2	-2	multi-exon	FALSE	canonical	3	2872	junction_2	127.844523630159	NA	NA	NA	FALSE	0	NA	NA	A	non_coding	NA	NA	NA	NA	NA	NA	NA	25	GACAATTTGTAAGTTTGTTT	7	True	NA	NA	False	NA	NA	NA	1801412	1816046	Fake_Experiment_ID
G2143.3	chr5	-	4109	3	NIC	ENSG00000170561.13	novel	3079	4	NA	NA	2	-1	intron_retention	FALSE	canonical	3	109	junction_2	9.5	NA	NA	NA	FALSE	0	NA	NA	A	non_coding	NA	NA	NA	NA	NA	NA	NA	25	ATGCATTTTATATTTATTTC	-1	True	NA	NA	False	NA	NA	NA	2751660	2745845	Fake_Experiment_ID
G2144.3	chr5	+	2700	2	ISM	ENSG00000170549.4	ENST00000302006.4	2080	4	28	1	28	-1	intron_retention	FALSE	canonical	3	74	junction_1	0	NA	NA	NA	FALSE	0	NA	NA	A	non_coding	NA	NA	NA	NA	NA	NA	NA	5	ACCCCCTCCCCGCTCCTGCT	5	True	NA	NA	False	NA	NA	NA	3595859	3601402	Fake_Experiment_ID
G2145.1	chr5	+	7512	16	ISM	ENSG00000164151.12	ENST00000296564.9	7930	19	17218	1	17153	-1	3prime_fragment	FALSE	canonical	3	176	junction_9	45.7040722717596	NA	NA	NA	FALSE	0	NA	NA	A	non_coding	NA	NA	NA	NA	NA	NA	NA	25	ATATTACTGTTCTGATTATT	NA	False	NA	NA	False	NA	NA	NA	5439894	5490219	Fake_Experiment_ID
G2146.1	chr5	-	1101	4	FSM	ENSG00000133398.4	ENST00000255764.4	1101	4	-2	2	-2	-2	multi-exon	FALSE	canonical	3	418	junction_3	6.79869268479038	NA	NA	NA	FALSE	0	NA	NA	A	non_coding	NA	NA	NA	NA	NA	NA	NA	30	AATTATTACTTTCCCAGAGG	-8	True	NA	NA	False	NA	NA	NA	6378549	6371875	Fake_Experiment_ID
G2147.2	chr5	-	3305	19	FSM	ENSG00000037474.15	ENST00000264670.11	3056	19	-257	8	-10	-6	multi-exon	FALSE	canonical	3	594	junction_17	70.6946136212776	NA	NA	NA	FALSE	0	NA	NA	A	non_coding	NA	NA	NA	NA	NA	NA	NA	45	AAAATATATACATGTGTGAT	7	True	NA	NA	False	NA	NA	NA	6633301	6599246	Fake_Experiment_ID
G2148.1	chr5	+	1324	5	FSM	ENSG00000145545.12	ENST00000274192.7	7035	5	-42	5753	-29	-216	multi-exon	FALSE	canonical	3	126	junction_4	10.816653826392	NA	NA	NA	FALSE	0	NA	NA	A	non_coding	NA	NA	NA	NA	NA	NA	NA	20	AGCCCCCTACAGTGATCTCT	9	True	NA	NA	False	NA	NA	NA	6633397	6668633	Fake_Experiment_ID
G2149.1	chr5	+	5214	12	ISM	ENSG00000112941.14	ENST00000230859.8	5030	13	22628	-2	-9855	2	3prime_fragment	TRUE	canonical	3	66	junction_5	11.9648244781688	NA	NA	NA	FALSE	0	NA	NA	A	non_coding	NA	NA	NA	NA	NA	NA	NA	10	TTTGTGTTTGTGTCCAAGTG	NA	False	NA	NA	False	NA	NA	NA	6736059	6757046	Fake_Experiment_ID
G215.1	chr1	+	3325	12	FSM	ENSG00000054118.15	ENST00000354618.10	4405	12	-18	1098	-7	111	multi-exon	FALSE	canonical	1	120	junction_4	112.717668212542	NA	NA	NA	FALSE	0	NA	NA	A	non_coding	NA	NA	NA	NA	NA	NA	NA	10	AGCTGTTTTTCTCATTTGTT	-26	True	NA	NA	False	NA	NA	NA	36224424	36304259	Fake_Experiment_ID
G2150.2	chr5	+	4549	25	FSM	ENSG00000078295.17	ENST00000338316.9	6645	25	-456	2552	-456	-3	multi-exon	TRUE	canonical	3	325	junction_19	178.937353252162	NA	NA	NA	FALSE	0	NA	NA	A	non_coding	NA	NA	NA	NA	NA	NA	NA	20	TGATTTACAGTGCCTGTATC	NA	False	NA	NA	False	NA	NA	NA	7395681	7827529	Fake_Experiment_ID
G2151.1	chr5	-	3169	6	ISM	ENSG00000124279.12	ENST00000264669.10	2431	7	45	-1	24	1	intron_retention	FALSE	canonical	3	114	junction_5	14.5794375748861	NA	NA	NA	FALSE	0	NA	NA	A	non_coding	NA	NA	NA	NA	NA	NA	NA	20	TTTGTCATAGTTATCTGCTA	41	False	NA	NA	False	NA	NA	NA	7868986	7859157	Fake_Experiment_ID
G2152.1	chr5	+	3210	15	FSM	ENSG00000124275.15	ENST00000440940.7	3245	15	40	-5	4	-1	multi-exon	FALSE	canonical	3	106	junction_3	44.8833522157431	NA	NA	NA	FALSE	0	NA	NA	A	non_coding	NA	NA	NA	NA	NA	NA	NA	30	TTAAAACTTGGTAAGTTTTT	21	True	NA	NA	False	NA	NA	NA	7869187	7901118	Fake_Experiment_ID
G2153.1	chr5	-	2651	5	FSM	ENSG00000150756.14	ENST00000511437.6	2651	5	-3	3	-3	-3	multi-exon	FALSE	canonical	3	23	junction_1	10.9857862713599	NA	NA	NA	FALSE	0	NA	NA	A	non_coding	NA	NA	NA	NA	NA	NA	NA	30	AAATCGCCCAGCCTCAGGTA	0	True	NA	NA	False	NA	NA	NA	10249891	10225509	Fake_Experiment_ID
G2154.1	chr5	+	2590	11	FSM	ENSG00000150753.12_ENSG00000248968.1	ENST00000280326.9	3293	11	-608	1311	-257	0	multi-exon	FALSE	canonical	3	3992	junction_6	273.445863014967	NA	NA	NA	FALSE	0	NA	NA	A	non_coding	NA	NA	NA	NA	NA	NA	NA	15	AAGGGGTTTGGGTGGATTTT	NA	False	NA	NA	False	NA	NA	NA	10249671	10265078	Fake_Experiment_ID
G2155.1	chr5	-	2290	6	FSM	ENSG00000164237.9	ENST00000296658.4	3893	6	-81	1684	-81	1187	multi-exon	FALSE	canonical	3	122	junction_1	21.5833268983259	NA	NA	NA	FALSE	0	NA	NA	A	non_coding	NA	NA	NA	NA	NA	NA	NA	25	TGAATTTGCAGCTTTTTTAA	1000	False	NA	NA	False	NA	NA	NA	10307983	10279278	Fake_Experiment_ID
[truncated: 7,406 more rows]
[truncated: 2 more columns]
