# Supplementary material for: Evaluation of strategies for evidence-driven genome annotation using long-read RNA-seq
Source: Genome Res. 2025 Apr;35(4):1053–64. doi: 10.1101/gr.279864.124 (PMC12047274; doi:10.1101/gr.279864.124)
Supplement: Supplement 2 [file Supplemental_Code.zip › Supplemental_Code/lr_evidence_driven-main/plotting/fig2_sup2/reads/MIX_unique_UJC_categories.txt]

antisense	125632
full-splice_match	55518
fusion	25924
genic	29437
genic_intron	18462
incomplete-splice_match	209646
intergenic	56188
novel_in_catalog	226108
novel_not_in_catalog	1704516
