# Supplementary material for: Evaluation of strategies for evidence-driven genome annotation using long-read RNA-seq
Source: Genome Res. 2025 Apr;35(4):1053–64. doi: 10.1101/gr.279864.124 (PMC12047274; doi:10.1101/gr.279864.124)
Supplement: Supplement 2 [file Supplemental_Code.zip › Supplemental_Code/lr_evidence_driven-main/plotting/fig3/ab_vs_hints_new_names.csv]

N_genes	nt_sn	nt_sp	exon_sn	exon_sp	gene_sn	gene_sp	mean_identity	median_identity	PH	FP	FN	SC	DU
ab_initio	90.1	73.9	72.8	65.7	19.8	14.3	77.0784148134397	86.7694805194805	281	635	203	0.874223602484472	0.5
evidence_driven	82.8	91.9	74.2	85.6	41.7	39.2	83.074409240567	99.0686845168801	593	230	238	0.841614906832298	0.5
