# Supplementary material for: Evaluation of strategies for evidence-driven genome annotation using long-read RNA-seq
Source: Genome Res. 2025 Apr;35(4):1053–64. doi: 10.1101/gr.279864.124 (PMC12047274; doi:10.1101/gr.279864.124)
Supplement: Supplement 2 [file Supplemental_Code.zip › Supplemental_Code/lr_evidence_driven-main/plotting/fig3/Cufflinks_transcriptome_wtc11.xlsx]

## Sheet: Hoja1
N_genes	nt_sn	nt_sp	exon_sn	exon_sp	gene_sn	gene_sp
Transcriptome_short_reads	47.4	97.4	47.1	89.4	31.3	42.0
Transcriptome_long_reads	61.9	94.8	62.2	83.1	46.6	28.2
