# Supplementary material for: Evaluation of strategies for evidence-driven genome annotation using long-read RNA-seq
Source: Genome Res. 2025 Apr;35(4):1053–64. doi: 10.1101/gr.279864.124 (PMC12047274; doi:10.1101/gr.279864.124)
Supplement: Supplement 2 [file Supplemental_Code.zip › Supplemental_Code/lr_evidence_driven-main/plotting/fig3/fig2.Rmd]

---
title: "Analisis WTC11"
author: "Cristina Agustín García"
date: "2024-04-23"
output: html_document
---

```{r setup, include=FALSE}
knitr::opts_chunk$set(echo = TRUE)
```


```{r}
#Librerías que se van a utilizar:
library(ggplot2)
library(RColorConesa)
library(reshape2)
library(gtools)
library(readr)
library(viridis)
library(readxl)
library(tidyverse)
library(fmsb)
library(ggpubr)
library(data.table)
library(DT)
library(stringr)
library(dplyr)
library(grid)
library(gridExtra)
```

```{r}
#Colores generales
colores <- RColorConesa::colorConesa(10, palette = "main")
# Colores graficos:
colores_graficos <- c("#15918A", "#F58A53", "#FDC659","#AA8C65")
```

```{r}
mytheme <- theme(plot.title = element_text(size = 10, face = "bold",hjust = 0.5),
                 plot.subtitle = element_text(size = 10,hjust = 0.5),
                 legend.text = element_text(size=10),
                 legend.title = element_text(size=10),
                 axis.title.x = element_text(size=10, margin = margin(t = 1, r = 0, b = 0, l = 0)),
                 axis.title.y = element_text(size=10,  margin = margin(t = 0, r = 1, b = 0, l = 0)),
                 axis.text.x = element_text(size=9),
                 axis.text.y = element_text(size=9),
                 legend.key.size = unit(1,"line")) +
          theme(strip.text = element_text(size = 10)) +
  theme(plot.margin = unit(c(0.15,0.15,.15,.15), "cm"),
        text = element_text(family = "Helvetica"),  # Set font to Helvetica
  legend.spacing.x = unit(0.1, 'cm'),         # Adjust horizontal spacing
  legend.spacing.y = unit(0.1, 'cm'),         # Adjust vertical spacing
  legend.margin = margin(0, 0, 0, 0))
```


#1.- GENOME ANNOTATION:

## 1.1- Lectura de los archivos

```{r}
#Lectura de archivos:
ab_initio_ed_pb=read.delim("ab_vs_hints_new_names.csv",stringsAsFactors = F,sep = "\t")

ed_sr_reads=read.delim("sr_wtc11_reads_cufflinks.tsv",stringsAsFactors = F,sep = "\t")

ed_sr_ass=read.delim("sr_wtc11_stringtie_cufflinks.tsv",stringsAsFactors = F,sep = "\t")

transcriptome=read_excel("Cufflinks_transcriptome_wtc11.xlsx")
```

##1.2.- Creación del conjunto de datos

```{r}
#Hacemos una copia con los dataframes filtrados:
ab_initio_ed_pb_copy <- ab_initio_ed_pb[,1:7]
ed_sr_reads_copy <- ed_sr_reads[,1:7]
ed_sr_ass_copy <- ed_sr_ass[,1:7]
transcriptome_copy <- transcriptome

#Creamos una columna con la tecnología:
ab_initio_ed_pb_copy$Tech <- c("Ab-initio", "PacBio")
ed_sr_reads_copy$Tech <- "Illumina-reads"
ed_sr_ass_copy$Tech <- "Illumina-assembly"
transcriptome_copy$Tech <- c("Illumina-assembly", "PacBio")

#Cambiamos el nombre de una celda (la de N_genes):
ed_sr_reads_copy$N_genes[ed_sr_reads_copy$N_genes == "comparison"] <- "evidence_driven"
ed_sr_ass_copy$N_genes[ed_sr_ass_copy$N_genes == "comparison"] <- "evidence_driven"
transcriptome_copy$N_genes <- "transcriptome"
```

```{r}
#Creamos el conjunto de datos final:
conjunto_datos <- rbind(ab_initio_ed_pb_copy,ed_sr_reads_copy,ed_sr_ass_copy,transcriptome_copy)

#Cambiamos el nombre de la columna (N_genes): 
colnames(conjunto_datos)[1] <- "Approach"
```


```{r}
#Función de la media armónica
#Harmonic mean -> the harmonic mean of the Sn and de Pr is F-score
harmonic_mean <- function(sn, precision){
  2*(sn*precision)/(sn+precision)
}

#Añadir la columna F1-score:
conjunto_datos$nt_fscore <- harmonic_mean(as.numeric(conjunto_datos$nt_sn), as.numeric(conjunto_datos$nt_sp))
conjunto_datos$exon_fscore <- harmonic_mean(as.numeric(conjunto_datos$exon_sn), as.numeric(conjunto_datos$exon_sp))
conjunto_datos$gene_fscore <- harmonic_mean(as.numeric(conjunto_datos$gene_sn), as.numeric(conjunto_datos$gene_sp))

#Reorganizamos columnas:
conjunto_datos= conjunto_datos%>% relocate(Tech, .after = Approach)
```

Ahora vamos a extraer la información por columnas:

```{r}
#Se crea un dataframe vacio
columns = c("Approach", "Technology","level","metric", "value") 
df_final  = data.frame(matrix(nrow = 54, ncol = length(columns))) 
colnames(df_final) = columns

#Obtenemos los valores que irán en el dataframe:
level <- c()
metric <- c()
#Quitamos dos tecnologías
for (i in colnames(conjunto_datos[,-c(1:2)])){
  splited_variable <- strsplit(as.character(i), "_")
  level <- c(level, rep(splited_variable[[1]][1], 6)) #Hay 6 tecnologías/aproximaciones
  metric <- c(metric, rep(splited_variable[[1]][2], 6))
}

#Se añaden esas columnas:
df_final$level <- level
df_final$metric <- metric

#Obtenemos la columna Approach y Technology:
df_final$Approach <- rep(conjunto_datos$Approach, 3) #Esta columna se repite 3 veces (nt, exon, gene)
df_final$Technology <- rep(conjunto_datos$Tech, 3) #Esta columna se repite 3 veces (nt, exon, gene)

#Obtenemos los valores de cada columna y lo incorporamos al conjunto de datos:
values <- c()
for (i in 3:ncol(conjunto_datos)){
  values <- c(values, conjunto_datos[,i])
  }
df_final$value <- values
```

```{r}
#Renombramos los valores de algunas variables:

#Nivel: exon, nt o gen
df_final$level <- as.character(df_final$level)
df_final$level[df_final$level == "nt"] <- "Nt"
df_final$level[df_final$level == "exon"] <- "Exon"
df_final$level[df_final$level == "gene"] <- "Gene"

#Metrica:Sp, Sn y F1-score:
df_final$metric <- as.character(df_final$metric)
df_final$metric[df_final$metric  == "sp"] <- "Precision"
df_final$metric[df_final$metric == "sn"] <- "Sensitivity"
df_final$metric[df_final$metric == "fscore"] <- "F1-score"

#Aproximación:
df_final$Approach <- as.character(df_final$Approach)
df_final$Approach[df_final$Approach == "ab_initio"] <- "Ab initio"
df_final$Approach[df_final$Approach == "evidence_driven"] <- "Evidence-driven"
df_final$Approach[df_final$Approach == "transcriptome"] <- "Evidence-based"

#Convertimos a factor algunas variables:
df_final$level <- factor(df_final$level, levels=c('Gene', 'Exon', 'Nt'))
df_final$metric <- factor(df_final$metric, levels=c('Precision','Sensitivity', 'F1-score'))
df_final$Approach <- factor(df_final$Approach, levels=c('Ab initio', 'Evidence-driven', 'Evidence-based'))
df_final$Technology <- as.factor(df_final$Technology)
df_final$value <- as.numeric(df_final$value)
```

## 1.3.- Creación del conjunto de datos:

```{r}
#Crear el conjunto de datos:
conjunto_gene <- filter(df_final, level == "Gene")

#Redondear la columna del F1-score:
conjunto_gene$value <- round(as.numeric(conjunto_gene$value),1)

#Convertir las métricas en caracter (?): 
conjunto_gene$metric <- as.character(conjunto_gene$metric)
```

##1.4.- Gráficas

```{r}
#Obtenemos los conjuntos de datos por separado según cada aproximación:
conjunto_gene_ab_initio <- filter(conjunto_gene, Approach == "Ab initio")
conjunto_gene_transcriptome <- filter(conjunto_gene, Approach == "Evidence-based")
conjunto_gene_ed <- filter(conjunto_gene, Approach == "Evidence-driven")
```


```{r}
plot_g_ai <- ggplot(conjunto_gene_ab_initio, aes(x = as.factor(Approach), y= value, fill=metric))+
  geom_bar(stat = "identity",color="black",width = 0.60, position = "dodge", linewidth=  .25)+
  #geom_bar(mapping = aes(y= value))+
  scale_x_discrete(label = "                Ab initio") +
  theme_classic()+labs(x = "", y = "Value (%)", fill = "Metric")+
  ylim(0,50)+
  mytheme+
  scale_fill_manual(values =  c("#FDC659", "#15918A", "#F58A53")) +theme(axis.text.y = element_text(face = "italic")) +
  coord_flip()+ theme(legend.position = "bottom") + theme(legend.key.size = unit(0.25, "cm"))

plot_g_ai
```
```{r}
plot_g_t <-ggplot(conjunto_gene_transcriptome, aes(x = Technology, y= value, fill=as.factor(metric)))+
  geom_bar(stat = "identity", position = "dodge",color="black", width = 0.60, linewidth=  .25)+
  theme_classic()+labs(x = "", y = "Value (%)", fill = "Metric")+
  ylim(0,50)+mytheme+
  scale_fill_manual(values =  c("#FDC659", "#15918A", "#F58A53"))+
  coord_flip() + theme(legend.position = "bottom") + theme(legend.key.size = unit(0.25, "cm"))
  #geom_text(aes(label=value), position=position_dodge(width=0.6), vjust=-0.25, size=5, family = "helvetica")

plot_g_t
```

```{r}
plot_g_ed <-ggplot(conjunto_gene_ed, aes(x = Technology, y= value, fill=as.factor(metric)))+
  geom_bar(stat = "identity", position = "dodge",color="black", width = 0.60, linewidth=  .25)+
  theme_classic()+labs(x = "", y = "Value (%)", fill = "Metric")+
  ylim(0,50)+mytheme+theme(plot.title = element_text(hjust = 0.5, face="italic"))+
  scale_fill_manual(values =  c("#FDC659", "#15918A", "#F58A53"))+
  coord_flip() + theme(legend.position = "bottom") + theme(legend.key.size = unit(0.25, "cm"))

plot_g_ed
```


```{r}
p_ver2 <- ggpubr::ggarrange(plot_g_ai,
             plot_g_t, plot_g_ed, nrow=3, ncol=1, common.legend = T, legend = "bottom", labels = c("C", "D", "E"), font.label = list(size=10, family= "Helvetica"), heights = c(.55,.75,1))
p_ver2 
```


#2.- THROUGHPUT DE EVIDENCE-DRIVEN VS EVIDENCE-BASED

## 2.1.- Lectura de los archivos:

### 2.1.1.- Subsampling:

```{r}
# Transcriptoma:
stats_10_transcriptome=read_excel("subsampling_10.xlsx")
stats_15_transcriptome=read_excel("subsampling_15.xlsx")
stats_20_transcriptome=read_excel("subsampling_20.xlsx")
stats_25_transcriptome=read_excel("subsampling_25.xlsx")
stats_50_transcriptome=read_excel("subsampling_5.xlsx")
stats_75_transcriptome=read_excel("subsampling_75.xlsx")
stats_complete_transcriptome=read_excel("subsampling_complete.xlsx")

# Evidence-driven:
stats_10=read_excel("subsample_0_1.xlsx")
stats_15=read_excel("subsample_0_15.xlsx")
stats_20=read_excel("subsample_0_20.xlsx")
stats_25=read_excel("subsample_0_25.xlsx")
stats_50=read_excel("subsample_0_5.xlsx")
stats_75=read_excel("subsample_0_75.xlsx")
stats_complete=read_excel("subsample_complete.xlsx")
```

### 2.1.2.- Missed loci:

```{r}
missed_loci_transcriptoma=read_excel("missed_loci.xlsx")
missed_loci_ed=read_excel("missing_loci.xlsx")
```

## 2.2.- Creación de los conjunto de datos:

### 2.2.1.- Subsampling:

```{r}
#Harmonic mean -> the harmonic mean of the Sn and de Pr is F-score
harmonic_mean <- function(sn, precision){
  2*(sn*precision)/(sn+precision)
}
```

#### 2.2.1.1.- Transcriptoma:

```{r}
#Hacemos una copia con los dataframes:
stats_10_copy_transcriptome <- stats_10_transcriptome
stats_15_copy_transcriptome <- stats_15_transcriptome
stats_20_copy_transcriptome <- stats_20_transcriptome
stats_25_copy_transcriptome <- stats_25_transcriptome
stats_50_copy_transcriptome <- stats_50_transcriptome
stats_75_copy_transcriptome <- stats_75_transcriptome
stats_completo_copy_transcriptome <- stats_complete_transcriptome

#Creamos una columna con el subsampling:
stats_10_copy_transcriptome$Sample <- "10"
stats_15_copy_transcriptome$Sample <- "15"
stats_20_copy_transcriptome$Sample <- "20"
stats_25_copy_transcriptome$Sample <- "25"
stats_50_copy_transcriptome$Sample <- "50"
stats_75_copy_transcriptome$Sample <- "75"
stats_completo_copy_transcriptome$Sample <- "100"

#Creamos la columna F1-score:
stats_10_copy_transcriptome$f1score <- round(harmonic_mean(as.numeric(stats_10_copy_transcriptome$Sn),
                                                           as.numeric(stats_10_copy_transcriptome$Sp)),1)
stats_15_copy_transcriptome$f1score <- round(harmonic_mean(as.numeric(stats_15_copy_transcriptome$Sn),
                                                           as.numeric(stats_15_copy_transcriptome$Sp)),1)
stats_20_copy_transcriptome$f1score <- round(harmonic_mean(as.numeric(stats_20_copy_transcriptome$Sn),
                                                           as.numeric(stats_20_copy_transcriptome$Sp)),1)
stats_25_copy_transcriptome$f1score <- round(harmonic_mean(as.numeric(stats_25_copy_transcriptome$Sn),
                                                           as.numeric(stats_25_copy_transcriptome$Sp)),1)
stats_50_copy_transcriptome$f1score <-  round(harmonic_mean(as.numeric(stats_50_copy_transcriptome$Sn),
                                                            as.numeric(stats_50_copy_transcriptome$Sp)),1)
stats_75_copy_transcriptome$f1score <-  round(harmonic_mean(as.numeric(stats_75_copy_transcriptome$Sn)
                                                            , as.numeric(stats_75_copy_transcriptome$Sp)),1)
stats_completo_copy_transcriptome$f1score <-  round(harmonic_mean(as.numeric(stats_completo_copy_transcriptome$Sn)
                                                                  , as.numeric(stats_completo_copy_transcriptome$Sp)),1)
```

```{r}
#Creamos el conjunto de datos final:
conjunto_datos_transcriptome <- rbind(stats_10_copy_transcriptome, stats_15_copy_transcriptome, stats_20_copy_transcriptome, stats_25_copy_transcriptome,stats_50_copy_transcriptome,stats_75_copy_transcriptome,stats_completo_copy_transcriptome)

#Cambiar de clase las variables:
conjunto_datos_transcriptome$Sample <- as.numeric(conjunto_datos_transcriptome$Sample)
conjunto_datos_transcriptome$Sn <- as.numeric(conjunto_datos_transcriptome$Sn)
conjunto_datos_transcriptome$Sp <- as.numeric(conjunto_datos_transcriptome$Sp)
conjunto_datos_transcriptome$f1score <- as.numeric(conjunto_datos_transcriptome$f1score)
conjunto_datos_transcriptome$Type <- as.character(conjunto_datos_transcriptome$Type)

#Crear la columna para el approach:
conjunto_datos_transcriptome$Approach  <- "Evidence-based"
```

#### 2.2.1.2.- Evidence-driven: 

```{r}
#Hacemos una copia con los dataframes:
stats_10_copy <- stats_10
stats_15_copy <- stats_15
stats_20_copy <- stats_20
stats_25_copy <- stats_25
stats_50_copy <- stats_50
stats_75_copy <- stats_75
stats_completo_copy <- stats_complete

#Creamos una columna con el subsampling:
stats_10_copy$Sample <- "10"
stats_15_copy$Sample <- "15"
stats_20_copy$Sample <- "20"
stats_25_copy$Sample <- "25"
stats_50_copy$Sample <- "50"
stats_75_copy$Sample <- "75"
stats_completo_copy$Sample <- "100"

#Creamos la columna F1-score:
stats_10_copy$f1score <- round(harmonic_mean(as.numeric(stats_10_copy$Sn), as.numeric(stats_10_copy$Sp)),1)
stats_15_copy$f1score <- round(harmonic_mean(as.numeric(stats_15_copy$Sn), as.numeric(stats_15_copy$Sp)),1)
stats_20_copy$f1score <- round(harmonic_mean(as.numeric(stats_20_copy$Sn), as.numeric(stats_20_copy$Sp)),1)
stats_25_copy$f1score <- round(harmonic_mean(as.numeric(stats_25_copy$Sn), as.numeric(stats_25_copy$Sp)),1)
stats_50_copy$f1score <-  round(harmonic_mean(as.numeric(stats_50_copy$Sn), as.numeric(stats_50_copy$Sp)),1)
stats_75_copy$f1score <-  round(harmonic_mean(as.numeric(stats_75_copy$Sn), as.numeric(stats_75_copy$Sp)),1)
stats_completo_copy$f1score <-  round(harmonic_mean(as.numeric(stats_completo_copy$Sn), as.numeric(stats_completo_copy$Sp)),1)
```

```{r}
#Creamos el conjunto de datos final:
conjunto_datos <- rbind(stats_10_copy, stats_15_copy, stats_20_copy, stats_25_copy,stats_50_copy,stats_75_copy,stats_completo_copy)

#Cambiar de clase las variables:
conjunto_datos$Sample <- as.numeric(conjunto_datos$Sample)
conjunto_datos$Sn <- as.numeric(conjunto_datos$Sn)
conjunto_datos$Sp <- as.numeric(conjunto_datos$Sp)
conjunto_datos$f1score <- as.numeric(conjunto_datos$f1score)
conjunto_datos$Type <- as.character(conjunto_datos$Type)

#Creamos un conjunto de datos:
conjunto_datos$Approach  <- "Evidence-driven"
```

### 2.2.2.- Missed-loci:

```{r}
#Hacemos una copia de los archivos:
missed_loci_transcriptoma_c <- missed_loci_transcriptoma
missed_loci_ed_c <- missed_loci_ed

#Generamos una columna nueva con la aproximación:
missed_loci_transcriptoma_c$Approach <- "Evidence-based"
missed_loci_ed_c$Approach <- "Evidence-driven"
```

```{r}
#Generamos el conjunto de datos final:
missed_loci <- as.data.frame(rbind(missed_loci_transcriptoma_c,missed_loci_ed_c))

#Reestructuramos las columnas en clases distintas:
missed_loci$Subsampling <- as.numeric(missed_loci$Subsampling)
missed_loci$Missed_loci <- as.numeric(missed_loci$Missed_loci)
missed_loci$Approach <- as.factor(missed_loci$Approach)
```


## 2.3.- Gráficas 

### 2.3.1. Subsampling

#### 2.3.1.1.- Preparación del conjunto de datos:

```{r}
#Filtrado
conjunto_datos_transcriptome_gene <- conjunto_datos_transcriptome[conjunto_datos_transcriptome$Type=="Gene",]
conjunto_datos_gene <- conjunto_datos[conjunto_datos$Type=="Gene",]

#Conjunto final:
conjunto_datos <- rbind(conjunto_datos_transcriptome_gene, conjunto_datos_gene)
```

```{r}
#Crear un conjunto de datos nuevo:

#Filtrar por métrica
stats_gene_Sn <- conjunto_datos[,c(2,4,6)]
stats_gene_Sn$metric <- "Sensitivity"

stats_gene_Sp <- conjunto_datos[,c(3,4,6)]
stats_gene_Sp$metric <- "Precision"

#Crear conjunto de datos final:
stats_gene_final <- data.frame(Sample=c(stats_gene_Sn$Sample, stats_gene_Sp$Sample), Value = c(stats_gene_Sn$Sn, stats_gene_Sp$Sp), Metric=c(stats_gene_Sn$metric, stats_gene_Sp$metric), Approach = c(stats_gene_Sn$Approach,stats_gene_Sp$Approach))
```

#### 2.3.1.2.- Gráficas

```{r}
saturation_curve <- ggplot(stats_gene_final)+
  geom_line(aes(x=Sample,y=Value, linetype=Approach,col=Metric), size = 1)+
  geom_point(aes(x=Sample,y=Value, col=Metric)) +
  labs(x="Subsampling of reads (%)",y="Score (%)")+theme_classic()+ scale_x_continuous(breaks=c(25,50,75,100))+ylim(25,53)+scale_color_manual(values=colores_graficos )+mytheme+
  theme(legend.position = "bottom", legend.box = "vertical", legend.spacing.y = unit(0.001, 'cm') ) +
  guides(
    color = guide_legend(order = 1),
    linetype = guide_legend(order = 2)
  )


saturation_curve
```

### 2.3.2.- Missed loci

```{r}
ml <- ggplot(data=missed_loci, aes(x=Subsampling, y=Missed_loci, group=Approach)) +
  geom_line(size=1, aes(linetype= Approach))+
  geom_point(aes(x=Subsampling,y=Missed_loci)) +
  labs(x = "Subsampling of reads (%)", y = "Missed loci (%)", color = "Approach")+theme_classic()+mytheme+theme(legend.position = "bottom")+scale_color_manual(values=colores_graficos) + theme(
  plot.margin = margin(t = 0, r = 0, b = 1.1, l = 0, unit = "cm")
)

ml 

ml_no_margin <- ggplot(data=missed_loci, aes(x=Subsampling, y=Missed_loci, group=Approach)) +
  geom_line(size=1, aes(linetype= Approach))+
  geom_point(aes(x=Subsampling,y=Missed_loci)) +
  labs(x = "Subsampling of reads (%)", y = "Missed loci (%)", color = "Approach")+theme_classic()+mytheme+theme(legend.position = "bottom")+scale_color_manual(values=colores_graficos) 


ml_no_margin
```


## 2.4.- Juntar gráficas - artículo:


```{r}
ggarrange(ggarrange(saturation_curve,ml_no_margin, nrow=2,labels = c("A", "B"),
          font.label = list(size = 10, color = "black")), p_ver2, ncol = 2)

ggsave("Figura_3_complete_gr.jpg", device = "jpeg", width=7.5, height=6.55, dpi=600)
ggsave("Figura_3_complete_gr.svg", device = "svg", width=7.5, height=6.55, dpi=600)

```
