# Supplementary material for: Evaluation of strategies for evidence-driven genome annotation using long-read RNA-seq
Source: Genome Res. 2025 Apr;35(4):1053–64. doi: 10.1101/gr.279864.124 (PMC12047274; doi:10.1101/gr.279864.124)
Supplement: Supplement 2 [file Supplemental_Code.zip › Supplemental_Code/lr_evidence_driven-main/plotting/fig3/missing_loci.xlsx]

## Sheet: Hoja1
Subsampling	Missed_loci
10	20.5
15	19.2
20	17.9
25	17.2
50	14.5
75	13.6
100	12.5
