# Supplementary material for: Evaluation of strategies for evidence-driven genome annotation using long-read RNA-seq
Source: Genome Res. 2025 Apr;35(4):1053–64. doi: 10.1101/gr.279864.124 (PMC12047274; doi:10.1101/gr.279864.124)
Supplement: Supplement 2 [file Supplemental_Code.zip › Supplemental_Code/lr_evidence_driven-main/plotting/fig3/sr_wtc11_stringtie_cufflinks.tsv]

N_genes	nt_sn	nt_sp	exon_sn	exon_sp	gene_sn	gene_sp	mean_identity	median_identity	PH	FP	FN	SC	DU
comparison	76.4	91.7	65.7	83.6	33.5	33.4	80.76041938447445	94.5475003354908	477	211	293	0.7919254658385093	0.3333333333333333
