# Supplementary material for: Evaluation of strategies for evidence-driven genome annotation using long-read RNA-seq
Source: Genome Res. 2025 Apr;35(4):1053–64. doi: 10.1101/gr.279864.124 (PMC12047274; doi:10.1101/gr.279864.124)
Supplement: Supplement 2 [file Supplemental_Code.zip › Supplemental_Code/lr_evidence_driven-main/plotting/fig3/subsampling_15.xlsx]

## Sheet: Hoja1
Type	Sn	Sp
Nt	39.2	97.7
Exon	43.7	91.8
Gene	30.5	48
