# Supplementary material for: Evaluation of strategies for evidence-driven genome annotation using long-read RNA-seq
Source: Genome Res. 2025 Apr;35(4):1053–64. doi: 10.1101/gr.279864.124 (PMC12047274; doi:10.1101/gr.279864.124)
Supplement: Supplement 2 [file Supplemental_Code.zip › Supplemental_Code/lr_evidence_driven-main/plotting/fig4_sup5/fig4_sup5.Rmd]

---
title: "Plots_figuras_manatee_articulo"
author: "Cristina Agustín García"
date: "2024-04-24"
output: html_document
---

```{r setup, include=FALSE}
knitr::opts_chunk$set(echo = TRUE)
```

```{r}
#Librerías que se van a utilizar:
library(ggplot2)
library(RColorConesa)
library(reshape2)
library(gtools)
library(readr)
library(viridis)
library(readxl)
library(tidyverse)
library(fmsb)
library(ggpubr)
```

```{r}
colores <- RColorConesa::colorConesa(4, palette = "main")
```

```{r}
mytheme <- theme(plot.title = element_text(size = 10, face = "bold",hjust = -0.07),
                 plot.subtitle = element_text(size = 10,hjust = 0.5),
                 legend.text = element_text(size=9),
                 legend.title = element_text(size=9),
                 axis.title.x = element_text(size=10, margin = margin(t = 1, r = 0, b = 0, l = 0)),
                 axis.title.y = element_text(size=10,  margin = margin(t = 0, r = 1, b = 0, l = 0)),
                 axis.text.x = element_text(size=9),
                 axis.text.y = element_text(size=9),
                 legend.key.size = unit(1,"line")) +
          theme(strip.text = element_text(size = 10)) +
  theme(plot.margin = unit(c(0.15,0.15,.15,.15), "cm"),
        text = element_text(family = "Helvetica"),  # Set font to Helvetica
  legend.spacing.x = unit(1, 'cm'),         # Adjust horizontal spacing
  legend.spacing.y = unit(0.1, 'cm'),         # Adjust vertical spacing
  legend.margin = margin(0, 0, 0, 0))
```

# 1.- GENOME ANNOTATION

# 1.1.- Lectura de archivos:

```{r}
#Archivos de Alejandro:
manatee_summary_ab_initio_Alejandro <- read_excel("ab_initio.xlsx")

#Archivos nuevos:
manatee_summary_sqanti_Cris <- read.delim("BUSCO_transcriptome_complete.tsv", stringsAsFactors = F,sep = "\t")

manatee_summary_filtered_sqanti_busco <-  read_excel("busco_filtered_transcriptome_old_line.xlsx")

manatee_summary_busco_Cris_nueva_opt <- read_excel("busco_evidence_driven_opcion.xlsx")
```

# 1.2.- Creación del conjunto de datos:

```{r}
#Renombramos las columnas de los archivos:
nombres_columnas <- c('Complete and single-copy BUSCOs (S)', 'Complete and duplicated BUSCOs (D)','Fragmented BUSCOs (F)', 'Missing BUSCOs (M)')

#Isoseq-Cristina:
manatee_summary_sqanti_Cris_copy <- manatee_summary_sqanti_Cris
colnames(manatee_summary_sqanti_Cris_copy) <- nombres_columnas

#Isoseq-filtered
manatee_summary_filtered_sqanti_busco_copy <- manatee_summary_filtered_sqanti_busco
colnames(manatee_summary_filtered_sqanti_busco_copy) <- nombres_columnas

#ab initio:
manatee_summary_ab_initio_Alejandro_copy <- manatee_summary_ab_initio_Alejandro
colnames(manatee_summary_ab_initio_Alejandro_copy) <- nombres_columnas

#Busco-Cristina-nueva-opción:
manatee_summary_busco_Cris_nueva_opt_copy <- manatee_summary_busco_Cris_nueva_opt
colnames(manatee_summary_busco_Cris_nueva_opt_copy) <- nombres_columnas
```

## a) Archivo completo:

```{r}
#Creación del conjunto de datos intermedio:
nombre_filas <- c("Evidence-based", "Evidence-based (filtered)", "ab initio", "Evidence-driven")
conjunto_manatee <- rbind(manatee_summary_sqanti_Cris_copy,
                          manatee_summary_filtered_sqanti_busco_copy,
                          manatee_summary_ab_initio_Alejandro_copy,
                          manatee_summary_busco_Cris_nueva_opt_copy)

rownames(conjunto_manatee) <- nombre_filas
```

Ahora separamos dependiendo del BUSCO status

```{r}
#Single-copy:
s <- as.data.frame(conjunto_manatee$`Complete and single-copy BUSCOs (S)`)
s$Approach <- row.names(conjunto_manatee)
s$Type <- "Complete and single-copy BUSCOs (S)"
s <- s %>% 
  rename(
    n = `conjunto_manatee$\`Complete and single-copy BUSCOs (S)\``
    )

#Duplicated:
d <- as.data.frame(conjunto_manatee$`Complete and duplicated BUSCOs (D)`)
d$Approach <- row.names(conjunto_manatee)
d$Type <- "Complete and duplicated BUSCOs (D)"
d <- d %>% 
  rename(
    n = `conjunto_manatee$\`Complete and duplicated BUSCOs (D)\``
    )

#Fragmented:
f <- as.data.frame(conjunto_manatee$`Fragmented BUSCOs (F)`)
f$Approach <- row.names(conjunto_manatee)
f$Type <- "Fragmented BUSCOs (F)"
f <- f %>% 
  rename(
    n = `conjunto_manatee$\`Fragmented BUSCOs (F)\``
    )

#Missing:
m <- as.data.frame(conjunto_manatee$`Missing BUSCOs (M)`)
m$Approach <- row.names(conjunto_manatee)
m$Type <- "Missing BUSCOs (M)"
m <- m %>% 
  rename(
    n = `conjunto_manatee$\`Missing BUSCOs (M)\``
    )
```

Una vez obtenidos los subconjuntos, se genera el conjunto de datos final:

```{r}
#Creación del conjunto final:
busco <- rbind(s,d,f,m)

#Factorizar variables:
busco$Type <- factor(busco$Type,levels=c('Complete and single-copy BUSCOs (S)', 'Complete and duplicated BUSCOs (D)','Fragmented BUSCOs (F)', 'Missing BUSCOs (M)'))

busco$Approach  <- factor(busco$Approach, levels=c('Evidence-based', 'Evidence-based (filtered)','ab initio','Evidence-driven'))
```

## b) Obtener el DF sin la BUSCO completeness del transcriptoma completo:

```{r}
#Creación del conjunto de datos intermedio:
nombre_filas <- c("Evidence-based", "ab initio", "Evidence-driven")
conjunto_manatee <- rbind(
                          manatee_summary_filtered_sqanti_busco_copy,
                          manatee_summary_ab_initio_Alejandro_copy,
                          manatee_summary_busco_Cris_nueva_opt_copy)

rownames(conjunto_manatee) <- nombre_filas
```

Ahora separamos dependiendo del BUSCO status

```{r}
#Single-copy:
s <- as.data.frame(conjunto_manatee$`Complete and single-copy BUSCOs (S)`)
s$Approach <- row.names(conjunto_manatee)
s$Type <- "Complete and single-copy BUSCOs (S)"
s <- s %>% 
  rename(
    n = `conjunto_manatee$\`Complete and single-copy BUSCOs (S)\``
    )

#Duplicated:
d <- as.data.frame(conjunto_manatee$`Complete and duplicated BUSCOs (D)`)
d$Approach <- row.names(conjunto_manatee)
d$Type <- "Complete and duplicated BUSCOs (D)"
d <- d %>% 
  rename(
    n = `conjunto_manatee$\`Complete and duplicated BUSCOs (D)\``
    )

#Fragmented:
f <- as.data.frame(conjunto_manatee$`Fragmented BUSCOs (F)`)
f$Approach <- row.names(conjunto_manatee)
f$Type <- "Fragmented BUSCOs (F)"
f <- f %>% 
  rename(
    n = `conjunto_manatee$\`Fragmented BUSCOs (F)\``
    )

#Missing:
m <- as.data.frame(conjunto_manatee$`Missing BUSCOs (M)`)
m$Approach <- row.names(conjunto_manatee)
m$Type <- "Missing BUSCOs (M)"
m <- m %>% 
  rename(
    n = `conjunto_manatee$\`Missing BUSCOs (M)\``
    )
```

Una vez obtenidos los subconjuntos, se genera el conjunto de datos final:

```{r}
#Creación del conjunto final:
busco <- rbind(s,d,f,m)

#Factorizar variables:
busco$Type <- factor(busco$Type,levels=c('Complete and single-copy BUSCOs (S)', 'Complete and duplicated BUSCOs (D)','Fragmented BUSCOs (F)', 'Missing BUSCOs (M)'))

busco$Approach  <- factor(busco$Approach, levels=c('Evidence-based','ab initio','Evidence-driven'))
```

## 1.3.- Gráfica:

```{r}
busco$busco_status <- c(rep("Single-copy",3), rep("Duplicated",3), rep("Fragmented",3), rep("Missing", 3))
busco$busco_status <- factor(busco$busco_status, levels = c("Single-copy", "Duplicated", "Fragmented", "Missing"))
busco$Approach <- factor(busco$Approach, levels = c("Evidence-based", "ab initio", "Evidence-driven"))
busco_manatee <- ggplot(busco, aes(x = Approach, y= n, fill=as.factor(busco_status)))+
  geom_bar(stat = "identity", position = "fill",color="black",linewidth=.25) +
  theme_classic()+labs(x = "Annotation approach", y = "Nº of genes", fill = "Busco status")+
  theme(mytheme)+theme(legend.position = "bottom")+
  scale_fill_manual(values =  colores) + guides(fill=guide_legend(nrow=2,byrow=TRUE, title = "BUSCO status")) +
  theme(legend.key.size = unit(0.5,"line"))

busco_manatee
```


# 2.- NCBI COMPARISON:

## 2.1.- Lectura de los archivos:

### 2.1.1.- SQANTI classification:

```{r}
#Leemos los classification de SQANTI:
gge_manatee <- read.delim("manatee_sqanti_busco_gge_classification.txt",stringsAsFactors = F,sep = "\t")
ncbi_manatee <- read.delim("manatee_ncbi_prot_classification.txt",stringsAsFactors = F,sep = "\t")
```


### 2.1.2.- Isoformas por gen

```{r}
#Numero de isoformas por gen:
isoforms_ncbi <- read.delim("isoforms_per_gene_ncbi.tsv", header = TRUE)
isoforms_gge <- read.delim("isoforms_per_gene_gge.tsv", header = FALSE)
```

### 2.1.3.- Supported fusion vs no fusion:

```{r}
sup_fus_n_fus <- read.delim("sup_gen_fusion_iso_vs_no_fusion_supported_real.tsv", header = FALSE)
```

## 2.2.- Preparación de los archivos:

### 2.2.1.- SQANTI classification:

```{r}
#Hacer copias:
gge_manatee_copy <- gge_manatee 
ncbi_manatee_copy <- ncbi_manatee
```
#### a) Número de isoformas por categoría

```{r}
#Creación del archivo con el número de isoformas por categoría:
gge_manatee_copy %>% 
  count(structural_category) -> gge_manatee_copy2

ncbi_manatee_copy %>% 
  count(structural_category) -> ncbi_manatee_copy2

#Creación de una nueva columna:
gge_manatee_copy2$type <- "LRB annotation vs NCBI annotation"
ncbi_manatee_copy2$type <- "NCBI annotation vs LRB annotation"
```
```{r}
#Creación del conjunto de datos final:
sqanti_df <- rbind(gge_manatee_copy2, ncbi_manatee_copy2)

#Renombrar valores:
sqanti_df$structural_category[sqanti_df$structural_category == "full-splice_match"] <- "FSM"
sqanti_df$structural_category[sqanti_df$structural_category == "incomplete-splice_match"] <- "ISM"
sqanti_df$structural_category[sqanti_df$structural_category == "novel_in_catalog"] <- "NIC"
sqanti_df$structural_category[sqanti_df$structural_category == "novel_not_in_catalog"] <- "NNC"
sqanti_df$structural_category[sqanti_df$structural_category == "genic"] <- "Genic Genomic"
sqanti_df$structural_category[sqanti_df$structural_category == "antisense"] <- "Antisense"
sqanti_df$structural_category[sqanti_df$structural_category == "intergenic"] <- "Intergenic"
sqanti_df$structural_category[sqanti_df$structural_category == "fusion"] <- "Fusion"

#Factorizar variables:
sqanti_df$structural_category <- factor(sqanti_df$structural_category, 
                                                 levels=c('FSM', 'ISM',
                                                          'NIC', 'NNC',
                                                          'Genic Genomic',
                                                          'Antisense',
                                                          'Fusion',
                                                          'Intergenic'))
sqanti_df$type <- factor(sqanti_df$type, levels=c('LRB annotation vs NCBI annotation', 'NCBI annotation vs LRB annotation'))
```

#### b) Porcentaje de isoformas por categoría

```{r}
#Creación del archivo con el número de isoformas por categoría:
gge_manatee_copy %>% 
    group_by(structural_category) %>% 
    summarise(percent = 100 * n() / nrow(gge_manatee_copy) ) -> gge_manatee_copy_perc

ncbi_manatee_copy %>% 
    group_by(structural_category) %>% 
    summarise(percent = 100 * n() / nrow(ncbi_manatee_copy) ) -> ncbi_manatee_copy_perc

#Creación de una nueva columna:
gge_manatee_copy_perc$type <- "LRB annotation vs NCBI annotation"
ncbi_manatee_copy_perc$type <- "NCBI annotation vs LRB annotation"
```


```{r}
#Creación del conjunto de datos final:
sqanti_df_perc <- rbind(gge_manatee_copy_perc, ncbi_manatee_copy_perc)

#Renombrar valores:
sqanti_df_perc$structural_category[sqanti_df_perc$structural_category == "full-splice_match"] <- "FSM"
sqanti_df_perc$structural_category[sqanti_df_perc$structural_category == "incomplete-splice_match"] <- "ISM"
sqanti_df_perc$structural_category[sqanti_df_perc$structural_category == "novel_in_catalog"] <- "NIC"
sqanti_df_perc$structural_category[sqanti_df_perc$structural_category == "novel_not_in_catalog"] <- "NNC"
sqanti_df_perc$structural_category[sqanti_df_perc$structural_category == "genic"] <- "Genic Genomic"
sqanti_df_perc$structural_category[sqanti_df_perc$structural_category == "antisense"] <- "Antisense"
sqanti_df_perc$structural_category[sqanti_df_perc$structural_category == "intergenic"] <- "Intergenic"
sqanti_df_perc$structural_category[sqanti_df_perc$structural_category == "fusion"] <- "Fusion"

#Factorizar variables:
sqanti_df_perc$structural_category <- factor(sqanti_df_perc$structural_category, 
                                                 levels=c('FSM', 'ISM',
                                                          'NIC', 'NNC',
                                                          'Genic Genomic',
                                                          'Antisense',
                                                          'Fusion',
                                                          'Intergenic'))
sqanti_df_perc$type <- factor(sqanti_df_perc$type, levels=c('LRB annotation vs NCBI annotation', 'NCBI annotation vs LRB annotation'))
```


### 2.2.2.- Isoformas por gen

```{r}
#Hacemos copias:
isoforms_ncbi_c <- isoforms_ncbi
isoforms_gge_c <- isoforms_gge
```

```{r}
#Remodelamos los datos:
isoforms_ncbi_c$X=NULL
colnames(isoforms_gge_c) <- c("gene_id","number_isoforms")

#Creamos columnas nuevas:
isoforms_ncbi_c$Type <- "NCBI annotation"
isoforms_gge_c$Type <- "LRB annotation"
```

```{r}
#Clasificar el numero de isoformas
#NCBI:
num_cat_ncbi <- list()
for (line in 1:nrow(isoforms_ncbi_c)) {
  num = as.numeric(isoforms_ncbi_c[line,2])
  if (num==1) {
    num_cat_ncbi <- append(num_cat_ncbi, "1")
  }
  if (num==2) {
    num_cat_ncbi <- append(num_cat_ncbi, "2-3")
  }
  if (num ==3) {
    num_cat_ncbi <- append(num_cat_ncbi, "2-3")
  }
   if (num==4) {
    num_cat_ncbi <- append(num_cat_ncbi, "4-5")
   }
  if (num==5) {
    num_cat_ncbi <- append(num_cat_ncbi, "4-5")
   }
  if (num>=6) {
  num_cat_ncbi <- c(num_cat_ncbi, ">=6")
  }
}

#GGE:
num_cat_gge <- list()
for (line in 1:nrow(isoforms_gge_c)) {
  num = as.numeric(isoforms_gge_c[line,2])
  if (num==1) {
    num_cat_gge <- append(num_cat_gge, "1")
  }
  if (num==2) {
    num_cat_gge <- append(num_cat_gge, "2-3")
  }
  if (num ==3) {
    num_cat_gge <- append(num_cat_gge, "2-3")
  }
   if (num==4) {
    num_cat_gge <- append(num_cat_gge, "4-5")
   }
  if (num==5) {
    num_cat_gge <- append(num_cat_gge, "4-5")
   }
  if (num>=6) {
  num_cat_gge <- c(num_cat_gge, ">=6")
  }
}
```

```{r}
#Obtener el vector con la clasificación del numero de isoformas:
#NCBI:
size_1=length(isoforms_ncbi_c$gene_id) #Obtenemos el número total de filas
vect1=c() #Vector en el que incluiremos la clasificación
for (i in 1:size_1) {
  val=num_cat_ncbi[[i]] #Obtenemos el valor de la clasificación
  vect1 <- c(vect1, val)
}

#GGE:
size_2=length(isoforms_gge_c$gene_id)  #Obtenemos el número total de filas
vect2=c() #Vector en el que incluiremos la clasificación
for (i in 1:size_2) {
  val=num_cat_gge[[i]] #Obtenemos el valor de la clasificación
  vect2 <- c(vect2, val)
}
```

```{r}
#Factorizamos la variable y añadimos el vector de clasificación como columna:
isoforms_ncbi_c$num_cat <- factor(vect1, levels = c("1","2-3","4-5",">=6"))
isoforms_gge_c$num_cat <- factor(vect2, levels = c("1","2-3","4-5",">=6"))
```

```{r}
#Obtenemos un dataframe con el porcentaje de cada categoría estructural:
#NCBI:
isoforms_ncbi_percent <- isoforms_ncbi_c %>% 
    group_by(num_cat) %>% 
    summarise(percent = 100 * n() / nrow(isoforms_ncbi_c) )

#GGE:
isoforms_gge_percent <- isoforms_gge_c %>% 
    group_by(num_cat) %>% 
    summarise( percent = 100 * n() / nrow(isoforms_gge_c) )
```

```{r}
#Especificamos el tipo y factorizamos:
isoforms_ncbi_percent$Type <- as.factor("NCBI annotation")
isoforms_gge_percent$Type <- as.factor("LRB annotation")
```

```{r}
#Crear el conjunto de datos final:
data_isoforms <- rbind(isoforms_ncbi_percent, isoforms_gge_percent)
```

### 2.2.3.- Supported fusion vs no fusion:

```{r}
#Copias:
gge_manatee_reduced <- gge_manatee
```

```{r}
#SQANTI classification_reduced:
gge_manatee_reduced <- gge_manatee_reduced[,c(1,4,5,6,7,8)]
```

```{r}
#Hacer una columna con el gene ID:
gge_manatee_reduced2 <- gge_manatee_reduced %>% separate(isoform, into=c("gene_id","transcript"))
```

```{r}
#Archivo con los supported genes de las isoformas fusion y de las no fusion
colnames(sup_fus_n_fus)<- c("gene_id","Type")
```

```{r}
#Tabla:
table(as.factor(sup_fus_n_fus$Type))
```
```{r}
#Comprobar que no hay filas repetidas:
sup_fus_n_fus_c <- dplyr::distinct(sup_fus_n_fus)
```

```{r}
all.equal(sup_fus_n_fus_c,sup_fus_n_fus)
```
```{r}
#Filtramos las líneas (no-fusion-gen-fusion) ya que están en los genes fusion:
sup_fus_n_fus_f <- subset(sup_fus_n_fus, Type!="no-fusion-gen-fusion")
```

```{r}
#Hacemos el conjunto de datos final:
df_supported <- merge(sup_fus_n_fus_f,gge_manatee_reduced2, by = "gene_id")

#Cambiar nombre de variables:
df_supported$Type[df_supported$Type == "fusion"] <- "Fusion"
df_supported$Type[df_supported$Type == "no-fusion"] <- "No-Fusion"

#Convertir a factor variables:
df_supported$Type <- as.factor(df_supported$Type)
```

```{r}
#Estudiar medianas de todo el DF:
tapply(df_supported$exons, df_supported$Type, median)
tapply(df_supported$length, df_supported$Type, median)
```
```{r}
#Estudiar datos de los tipos por sepatado:
fusion <- subset(df_supported, Type=="Fusion")
no_fusion <- subset(df_supported, Type=="No-Fusion")

#Fusion:
median(fusion$length)
median(fusion$exons)

#No fusion:
median(no_fusion$length)
median(no_fusion$exons)
```

## 2.2 BLAST hits

```{r}
supported <- read.table("supported.txt")
non_supported <- read.table("non_supported.txt")
hit_blast <- read.table("hit_blast.txt")
novel <- gge_manatee[gge_manatee$structural_category %in% c("intergenic", "antisense"), "isoform"]
novel <- data.frame("isoform" = novel)
novel$blast <- ifelse(novel$isoform %in% hit_blast$V1, "TRUE", "FALSE")
novel$supported <- ifelse(novel$isoform %in% supported$V1, "TRUE", "FALSE")
```


```{r}
p_blast <- ggplot(novel, aes(blast, fill = supported)) +
  geom_bar(linewidth= .25,  color = "black", width = 0.6) +
  ylim(c(0,4000)) +
  xlab("BLAST hit") +
  ylab("Nº of novel transcripts") +
  labs(fill="Experimental\nevidence support") +
  theme_classic() +
  mytheme + RColorConesa::scale_fill_conesa() 
```


## 2.3.- Gráficas

### 2.3.1.- SQANTI classification

```{r}
#Colores de cada categoría estructural
color_classification <- c("FSM"="#6BAED6", "ISM"="#FC8D59",
                                        "NIC"="#78C679", "NNC"="#EE6A50", 
                                        "Genic Genomic"="#969696", "Antisense"="#66C2A4","Fusion"="goldenrod1",
                                        "Intergenic" = "darksalmon", "Genic\nIntron"="#41B6C4")
```

#### a) Number:

```{r}
class_ncbi_gge <- ggplot(sqanti_df, aes(fill=structural_category, y=n, x=type)) + 
    geom_bar(position="stack", stat="identity", color= "black", width = 0.7,linewidth=0.25)+
  scale_x_discrete(labels=c("LRB vs NCBI", "NCBI vs LRB"))+labs(x = "", y = "Nº of isoforms", fill = "Structural Category")+
  theme_classic()+theme(mytheme)+
  theme(legend.position = "bottom")+
  theme(axis.text.x = element_text(size=10))+
  scale_fill_manual(values=color_classification)

class_ncbi_gge 
```

```{r}
#Guardamos el plot:
ggsave("Comparison_annotations_ncbi_gge_number.jpg", class_ncbi_gge, device = "jpeg", width=12.5, height=7,limitsize = FALSE, dpi=600)
ggsave("Comparison_annotations_ncbi_gge_number.pdf", class_ncbi_gge, device = "pdf", width=12.5, height=7,limitsize = FALSE, dpi=600)
```

#### b) Percentage:

```{r}
class_ncbi_gge_perc <- ggplot(sqanti_df_perc, aes(fill=structural_category, y=percent, x=type)) +
  scale_x_discrete(labels=c("LRB  vs NCBI", "NCBI vs LRB")) +
    geom_bar(position="stack", stat="identity", color= "black", width = 0.7,linewidth=0.25)+labs(x = "", y = "Transcripts (%)", fill = "Structural Category")+
  theme_classic()+
  theme(mytheme)+
  theme(legend.position = "bottom")+
  scale_fill_manual(values=color_classification) + theme(legend.key.size = unit(.5,"line")) +
  guides(fill = guide_legend(title.position = "top", title.hjust = 0.5))

class_ncbi_gge_perc
```

```{r}
#Guardamos el plot:
ggsave("Comparison_annotations_ncbi_gge_percentage.jpg", class_ncbi_gge_perc, device = "jpeg", width=12.5, height=7,limitsize = FALSE, dpi=600)
ggsave("Comparison_annotations_ncbi_gge_percentage.pdf", class_ncbi_gge_perc, device = "pdf", width=12.5, height=7,limitsize = FALSE, dpi=600)
```


### 2.3.2.- Isoformas por gen

```{r}
#Colores de cada categoría numérica
color_isof_num <- c("1"="#6BAED6", "2-3"="#FC8D59","4-5"="#78C679", ">=6"="#EE6A50")
```

```{r}
class_isoforms <- ggplot(data_isoforms, aes(fill=num_cat, x=Type, y=percent)) +geom_bar(position="stack", stat="identity", color= "black", width = 0.7, size=.25)+labs(x = "Annotation", y = "Genes (%)", fill = "Isoforms per gene")+theme_classic()+theme(mytheme)+theme(axis.text.x = element_text(size=10))+theme(legend.position = "bottom")+scale_fill_manual(values=color_isof_num) + theme(legend.key.size = unit(.5,"line")) + scale_x_discrete(labels=c("NCBI", "LRB"))

class_isoforms
```

```{r}
#Guardamos el plot:
ggsave("Number_isoforms_per_gene.jpg", class_isoforms, device = "jpeg", width=12.5, height=7,limitsize = FALSE, dpi=600)
ggsave("Number_isoforms_per_gene.pdf", class_isoforms, device = "pdf", width=12.5, height=7,limitsize = FALSE, dpi=600)
```

### 2.3.3.- Supported fusion vs no fusion


```{r}
#Exons supported fusion vs no fusion:
p <- ggplot(df_supported, aes(x=Type, y=exons)) + 
  scale_x_discrete(labels = c("Fusion","Non-fusion")) +
  geom_boxplot(lwd=.25)+theme_classic()+labs(x = "", y = "Nº of exons")+theme_classic()+theme(mytheme)+theme(legend.position = "bottom")+ylim(0,25)

p
```

```{r}
#Guardamos el plot:
ggsave("Number_exon_fusion_vs_no_fusion.jpg", p, device = "jpeg", width=12.5, height=7,limitsize = FALSE, dpi=600)
ggsave("Number_exon_fusion_vs_no_fusion.pdf", p, device = "pdf", width=12.5, height=7,limitsize = FALSE, dpi=600)
```

```{r}
#Length supported fusion vs no fusion:
p2 <- ggplot(df_supported, aes(x=Type, y=length)) + 
  scale_x_discrete(labels = c("Fusion","Non-fusion")) + 
  geom_boxplot(lwd=.25)+theme_classic()+labs(x = "", y = "Transcript length")+theme_classic()+theme(mytheme)+theme(legend.position = "bottom")+ylim(0,1600)

p2
```

```{r}
#Guardamos el plot:
ggsave("Length_fusion_vs_no_fusion.jpg", p2, device = "jpeg", width=12.5, height=7,limitsize = FALSE, dpi=600)
ggsave("Length_fusion_vs_no_fusion.pdf", p2, device = "pdf", width=12.5, height=7,limitsize = FALSE, dpi=600)
``` 


```{r}
class_isoforms <- class_isoforms  + guides(fill=guide_legend(nrow=2,byrow=TRUE, title = "Isoforms \nper gene "))

p4 <- ggarrange(busco_manatee, class_isoforms, ncol= 2, labels = c("A", "B"), font.label = list(size=10, family= "Helvetica"))
p4
ggsave("fig4.jpg", p4, height = 3, width = 7)
ggsave("fig4.pdf", p4, height = 3, width = 7)
ggsave("fig4.svg", p4, height = 3, width = 7)
```


```{r}
box <- ggarrange(p, p2, labels = c("D", "E"), font.label = list(size=10, family= "Helvetica"))
c <- ggplot()
c
```

```{r}
final_supp <- ggarrange(ggarrange(class_ncbi_gge_perc, p_blast),ggarrange( c, box),heights = c(1,0.7), nrow=2)
final_supp
```
```{r}
ggsave("final_supp.jpg", final_supp, width = 7.5, height = 5)
ggsave("final_supp.svg", final_supp, width = 7.5, height = 5)

```
