# Supplementary material for: Evaluation of strategies for evidence-driven genome annotation using long-read RNA-seq
Source: Genome Res. 2025 Apr;35(4):1053–64. doi: 10.1101/gr.279864.124 (PMC12047274; doi:10.1101/gr.279864.124)
Supplement: Supplement 2 [file Supplemental_Code.zip › Supplemental_Code/lr_evidence_driven-main/plotting/fig4_sup5/hit_blast.txt]

g10260.t1
g10260.t2
g10260.t3
g10470.t1
g10943.t1
g11107.t1
g11255.t1
g11374.t1
g1183.t1
g12198.t1
g1309.t1
g13113.t1
g13150.t1
g14564.t1
g15032.t1
g15072.t1
g15072.t2
g15072.t3
g15110.t1
g16076.t1
g16562.t1
g16592.t1
g17079.t1
g17999.t1
g19556.t1
g19600.t1
g19600.t2
g19602.t1
g19602.t3
g20527.t1
g206.t1
g20713.t1
g2520.t1
g2961.t1
g4272.t1
g4692.t1
g7386.t5
g7556.t1
g7927.t1
g8427.t1
g10001.t1
g1002.t3
g10031.t1
g10036.t1
g10036.t2
g10042.t1
g10044.t1
g10095.t1
g10096.t1
g100.t1
g10107.t1
g10122.t1
g10125.t1
g10136.t1
g10141.t1
g10143.t1
g10145.t1
g10148.t1
g10149.t1
g10150.t1
g10154.t1
g10156.t1
g10192.t1
g10193.t1
g10194.t1
g10197.t1
g10216.t1
g10219.t1
g10221.t1
g10238.t1
g10239.t1
g10276.t1
g10279.t1
g10281.t1
g10282.t1
g10297.t1
g10304.t1
g10310.t1
g10323.t1
g10325.t1
g10325.t2
g10325.t3
g10325.t4
g10325.t5
g10326.t1
g10328.t1
g10329.t1
g10330.t1
g10337.t1
g10339.t1
g10353.t1
g10358.t1
g10359.t1
g10367.t1
g10370.t1
g10372.t1
g10378.t1
g10391.t1
g10395.t1
g10396.t1
g10397.t1
g10398.t1
g10399.t1
g10400.t1
g10415.t1
g10418.t1
g10420.t1
g10427.t1
g10427.t2
g10431.t1
g10431.t2
g10432.t1
g10433.t1
g10449.t1
g10458.t1
g10463.t1
g10466.t1
g10466.t2
g10466.t3
g10470.t2
g10470.t3
g10470.t4
g10470.t5
g1047.t1
g1048.t1
g1049.t1
g10500.t1
g10507.t1
g10512.t1
g10518.t1
g10522.t1
g10522.t2
g10522.t3
g10522.t4
g10522.t5
g10526.t1
g10529.t1
g10534.t1
g10534.t2
g10534.t3
g10534.t4
g10536.t1
g10545.t1
g10552.t1
g10555.t1
g10556.t1
g10558.t1
g10558.t2
g10558.t3
g1055.t1
g10571.t1
g10575.t1
g10581.t1
g10582.t1
g10584.t1
g10589.t1
g10591.t1
g10594.t1
g10595.t1
g10612.t1
g10616.t1
g10617.t1
g10627.t1
g10628.t1
g10637.t1
g1063.t1
g1064.t1
g10663.t1
g10669.t1
g10670.t1
g10671.t1
g10672.t1
g10673.t1
g10713.t1
g10719.t1
g10723.t1
g10726.t1
g10727.t1
g10740.t1
g10741.t1
g10743.t1
g10756.t1
g10759.t1
g1075.t1
g10760.t1
g10760.t2
g10761.t1
g10762.t1
g1076.t1
g10803.t1
g10804.t1
g10808.t1
g10813.t2
g10814.t1
g10817.t1
g10818.t1
g10821.t1
g10826.t1
g10828.t1
g10831.t1
g10832.t1
g10833.t1
g10852.t1
g10861.t1
g10862.t1
g10863.t1
g10864.t1
g10866.t1
g10877.t1
g10882.t1
g10883.t1
g10887.t1
g10888.t1
g10889.t1
g10896.t1
g10902.t1
g10904.t1
g10907.t1
g10910.t1
g10919.t1
g10920.t1
g10921.t1
g10927.t1
g10928.t1
g10936.t1
g1094.t1
g10959.t1
g10962.t1
g10968.t1
g10968.t2
g10970.t1
g10974.t1
g10982.t1
g10984.t1
g10985.t1
g10994.t1
g10995.t1
g10.t1
g11000.t1
g11028.t1
g11031.t1
g11068.t1
g11071.t1
g11083.t1
g11084.t1
g11096.t1
g11107.t2
g11107.t3
g11108.t1
g11108.t2
g11126.t1
g11127.t1
g11129.t1
g11140.t1
g11147.t1
g11149.t1
g11154.t1
g11158.t1
g11168.t1
g11169.t1
g1116.t1
g11171.t1
g11175.t1
g11176.t1
g1119.t1
g111.t1
g11209.t1
g11213.t1
g11227.t1
g11228.t1
g11233.t1
g11253.t1
g11254.t1
g11256.t1
g11259.t1
g11264.t1
g11269.t1
g11270.t1
g11278.t1
g11279.t1
g1127.t1
g11290.t1
g112.t1
g1130.t1
g1130.t2
g11331.t1
g11339.t1
g11348.t1
g11357.t1
g11360.t1
g11363.t1
g11388.t1
g11389.t1
g1138.t1
g11400.t1
g1141.t1
g11421.t1
g11430.t1
g11466.t1
g11467.t1
g11485.t1
g11485.t2
g11485.t3
g11485.t4
g11486.t1
g11487.t1
g11488.t1
g1148.t1
g1149.t1
g11503.t1
g11529.t3
g11530.t1
g11530.t2
g11530.t3
g11531.t1
g11532.t1
g11541.t2
g11554.t1
g11555.t1
g11561.t1
g11562.t1
g11563.t1
g11564.t1
g11571.t1
g11575.t1
g11575.t2
g11578.t1
g11590.t1
g11592.t1
g11604.t1
g1164.t1
g1164.t2
g11665.t1
g11666.t1
g11667.t1
g11667.t2
g11708.t1
g11709.t1
g1170.t1
g11710.t1
g11711.t1
g11716.t1
g11725.t1
g11726.t1
g11727.t1
g11732.t1
g11732.t2
g11739.t1
g11739.t2
g11739.t3
g11739.t4
g11741.t1
g11742.t1
g11744.t1
g11762.t1
g11782.t1
g11790.t1
g11807.t1
g11820.t1
g11830.t1
g11834.t1
g11841.t1
g11844.t1
g11852.t1
g11868.t1
g11877.t1
g1188.t1
g11901.t1
g11906.t1
g1190.t1
g1191.t1
g11922.t1
g11923.t1
g1192.t1
g1193.t1
g11953.t1
g11956.t1
g11957.t1
g11959.t1
g11965.t1
g11966.t1
g11966.t2
g11966.t3
g11969.t4
g11974.t1
g11976.t1
g11981.t1
g11995.t1
g1199.t1
g12000.t5
g12000.t6
g12001.t1
g12001.t2
g12004.t1
g12013.t1
g12018.t1
g12026.t1
g12026.t2
g12026.t3
g12028.t1
g12031.t1
g12033.t1
g12056.t1
g12058.t1
g12063.t1
g12070.t1
g12074.t1
g12075.t1
g12076.t1
g12077.t1
g12078.t1
g12079.t1
g12082.t1
g12087.t1
g12092.t1
g12094.t1
g12095.t1
g120.t1
g12110.t1
g12115.t1
g12115.t2
g12115.t3
g12115.t4
g12117.t1
g12168.t1
g12200.t1
g12201.t1
g12203.t1
g1220.t1
g12214.t1
g12216.t1
g12217.t1
g12227.t1
g12228.t1
g12228.t2
g12230.t1
g12230.t2
g12230.t3
g12233.t1
g1223.t1
g1223.t2
g12243.t1
g12245.t1
g12275.t1
g12280.t1
g12282.t1
g12300.t1
g12313.t1
g1231.t1
g1232.t1
g1233.t1
g12343.t1
g12351.t1
g12351.t2
g12351.t3
g12353.t1
g12354.t1
g12355.t1
g12357.t1
g12358.t1
g12359.t1
g12364.t1
g12370.t1
g12371.t1
g12376.t1
g12378.t1
g12381.t1
g12389.t1
g12391.t1
g12392.t1
g12408.t1
g12410.t1
g12447.t1
g12460.t1
g12461.t1
g12462.t1
g12463.t1
g12467.t1
g12469.t1
g12470.t1
g12472.t1
g12478.t1
g12485.t1
g12485.t2
g12495.t1
g12498.t1
g12500.t1
g12512.t1
g12513.t1
g12533.t1
g12534.t1
g12536.t1
g12537.t1
g12537.t2
g12537.t3
g12538.t1
g12543.t1
g12544.t1
g12546.t1
g12547.t1
g12548.t1
g12558.t1
g12563.t1
g12563.t2
g12564.t1
g12564.t2
g12579.t1
g12580.t1
g12582.t1
g12593.t1
g12608.t1
g1260.t1
g12631.t1
g12640.t1
g12641.t1
g12646.t1
g12659.t1
g12661.t1
g12666.t1
g12667.t1
g12668.t1
g12672.t1
g12680.t1
g12688.t1
g12700.t1
g12707.t5
g12721.t1
g12739.t1
g12749.t1
g12761.t1
g12762.t1
g12788.t1
g12790.t1
g12792.t1
g12794.t1
g12798.t1
g12807.t1
g12809.t1
g12811.t1
g12811.t2
g12813.t1
g1282.t1
g12835.t1
g12838.t1
g12842.t1
g12849.t1
g12869.t1
g12870.t1
g12871.t1
g12874.t1
g12915.t1
g12918.t1
g12927.t1
g12928.t1
g12929.t1
g1292.t1
g12937.t1
g12946.t1
g12947.t1
g12961.t1
g12962.t1
g12966.t1
g12967.t1
g12967.t2
g12967.t3
g12967.t4
g12967.t5
g12968.t1
g12972.t1
g12993.t1
g13006.t1
g13006.t2
g13011.t1
g13013.t1
g13021.t1
g13022.t1
g13029.t1
g13041.t1
g1305.t1
g13080.t1
g130.t1
g13108.t1
g13109.t1
g13110.t1
g13113.t3
g13124.t1
g13128.t1
g13128.t2
g13131.t1
g13132.t1
g13132.t2
g13132.t3
g13132.t4
g1313.t1
g13152.t1
g13153.t1
g13154.t1
g13158.t1
g13162.t1
g1316.t1
g13179.t1
g1317.t1
g13188.t1
g13189.t1
g1318.t1
g13194.t1
g1319.t1
g1320.t1
g13212.t1
g13213.t1
g13214.t1
g13224.t1
g13231.t1
g13242.t1
g13245.t1
g13245.t2
g13260.t1
g13276.t1
g1327.t1
g13284.t1
g13284.t2
g13284.t3
g13285.t1
g13286.t1
g13288.t1
g13291.t1
g13301.t1
g13306.t1
g13306.t2
g13306.t3
g13308.t1
g13338.t1
g1334.t1
g13351.t1
g13352.t1
g13363.t1
g13366.t1
g13368.t1
g13369.t1
g1336.t1
g13376.t1
g13439.t1
g13450.t1
g13451.t1
g13455.t1
g13457.t1
g13460.t1
g13461.t1
g13462.t1
g13470.t1
g13472.t1
g13473.t1
g13476.t1
g13476.t2
g13476.t3
g13476.t4
g13476.t5
g13476.t6
g13476.t7
g13476.t8
g13476.t9
g13486.t1
g13494.t1
g13499.t1
g1349.t1
g13506.t1
g13509.t1
g13538.t1
g13539.t1
g13542.t1
g13548.t1
g13548.t2
g13548.t3
g1354.t1
g13551.t1
g13552.t1
g13552.t2
g13553.t1
g1355.t1
g13564.t1
g13568.t1
g13568.t2
g13568.t3
g13568.t4
g1356.t1
g13578.t1
g13582.t1
g13583.t1
g13585.t1
g13590.t1
g13593.t1
g13597.t1
g13602.t1
g13607.t1
g13611.t1
g13640.t1
g13644.t1
g13644.t2
g13657.t1
g1365.t1
g13679.t1
g13680.t1
g13708.t1
g13710.t1
g13714.t1
g13715.t1
g13715.t2
g13718.t1
g13721.t1
g1374.t1
g13752.t1
g13759.t1
g13759.t2
g13759.t3
g13760.t1
g13776.t1
g13777.t1
g13778.t1
g1377.t1
g13791.t1
g13796.t1
g13797.t1
g13800.t1
g13800.t2
g13800.t3
g13800.t4
g13800.t5
g13800.t6
g13841.t1
g13842.t1
g13847.t1
g13848.t1
g13849.t1
g1384.t1
g13851.t1
g13853.t1
g13854.t1
g13855.t1
g13868.t1
g13879.t1
g1387.t1
g13882.t1
g13884.t1
g13887.t1
g13895.t1
g13914.t1
g13915.t1
g1391.t1
g13922.t1
g13928.t1
g13929.t1
g13930.t1
g13934.t1
g13937.t1
g13938.t1
g13945.t1
g13948.t1
g13957.t1
g13958.t1
g13966.t1
g13996.t1
g14009.t1
g14009.t2
g14019.t1
g14048.t1
g14050.t1
g14052.t1
g14053.t1
g14060.t1
g14063.t1
g14063.t2
g14065.t1
g14066.t1
g14066.t2
g14066.t3
g14069.t1
g1406.t1
g14070.t1
g14099.t1
g14099.t2
g140.t1
g14111.t1
g14119.t1
g14120.t1
g14121.t1
g14122.t1
g14130.t1
g14138.t1
g14141.t1
g14142.t1
g14143.t1
g14144.t1
g14150.t1
g14152.t1
g14158.t1
g14162.t1
g14171.t1
g14177.t1
g14179.t1
g14180.t1
g14181.t1
g14190.t1
g14191.t1
g14192.t1
g141.t1
g14201.t1
g14205.t1
g14205.t2
g14205.t3
g1420.t1
g14219.t1
g1421.t1
g14233.t1
g14234.t1
g14237.t1
g14279.t1
g14280.t1
g14302.t1
g14307.t1
g14307.t2
g14307.t3
g14313.t1
g14320.t1
g14321.t1
g14323.t1
g14324.t1
g14325.t1
g14336.t1
g14336.t2
g14336.t3
g14336.t4
g14348.t1
g1434.t1
g14350.t1
g14357.t1
g14367.t1
g14368.t1
g1436.t1
g1439.t1
g14422.t1
g14432.t1
g14437.t1
g1445.t1
g1445.t2
g1445.t3
g1445.t4
g1445.t5
g1445.t6
g14464.t1
g14465.t1
g14466.t1
g14467.t1
g14468.t1
g14469.t1
g14476.t1
g14479.t1
g1447.t1
g14481.t1
g14481.t2
g14481.t3
g14481.t4
g14483.t1
g14483.t2
g14484.t1
g14485.t1
g14487.t1
g14491.t1
g14492.t1
g14492.t2
g14493.t1
g14494.t1
g14494.t2
g14502.t1
g14508.t1
g14552.t1
g14572.t1
g14573.t1
g14583.t1
g14585.t1
g14587.t1
g14588.t1
g14600.t1
g14601.t1
g1460.t1
g14623.t1
g14627.t1
g14627.t2
g14637.t1
g14639.t1
g14640.t1
g14641.t1
g14648.t1
g14649.t1
g1464.t1
g14650.t1
g14651.t1
g14652.t1
g14653.t1
g14655.t1
g14656.t1
g14658.t1
g14660.t1
g14664.t1
g14666.t1
g1466.t1
g1467.t1
g14687.t1
g14688.t1
g14690.t1
g14691.t1
g14693.t1
g14694.t1
g14697.t1
g14721.t1
g14736.t1
g14738.t1
g14739.t1
g1474.t1
g14765.t1
g14765.t2
g14765.t3
g14767.t1
g14772.t1
g14773.t1
g1477.t1
g14782.t1
g14789.t1
g1478.t1
g14791.t1
g14796.t1
g1479.t1
g14802.t1
g14833.t1
g14834.t1
g14847.t1
g14854.t1
g14865.t1
g14867.t1
g14869.t1
g14872.t1
g14881.t8
g14885.t1
g1489.t1
g14906.t1
g14934.t1
g14935.t1
g14935.t2
g14935.t3
g14935.t4
g14941.t1
g14946.t1
g14948.t1
g1494.t1
g14950.t1
g14955.t1
g14959.t1
g14960.t1
g14960.t2
g14960.t3
g14960.t4
g14962.t1
g14967.t1
g14968.t1
g14968.t2
g14968.t3
g14972.t1
g14978.t1
g14982.t1
g14982.t2
g14982.t3
g14982.t4
g14985.t1
g14985.t2
g14988.t1
g14993.t1
g14996.t1
g14996.t2
g14996.t3
g149.t1
g15015.t1
g1501.t1
g15035.t1
g1503.t1
g15040.t1
g15042.t1
g15053.t1
g15055.t1
g15060.t1
g15063.t1
g15068.t1
g15068.t2
g15068.t3
g15068.t4
g15069.t1
g15074.t1
g15075.t1
g15085.t1
g15094.t1
g15112.t1
g15113.t1
g15114.t1
g15119.t1
g15125.t1
g15126.t1
g1512.t1
g15130.t1
g15131.t1
g15132.t1
g15133.t1
g15143.t1
g15154.t1
g15156.t1
g15164.t1
g15167.t1
g15168.t1
g15169.t1
g15179.t1
g15182.t1
g15190.t1
g15191.t1
g15194.t1
g15195.t1
g15196.t1
g15216.t1
g1521.t3
g15234.t1
g15235.t1
g15236.t1
g15236.t2
g15236.t3
g15236.t4
g15237.t1
g15239.t1
g15239.t2
g15248.t1
g15249.t1
g15255.t1
g15256.t1
g15256.t2
g1525.t1
g15263.t1
g15264.t1
g15278.t1
g15284.t1
g15291.t1
g15299.t1
g15306.t1
g15315.t1
g15336.t1
g15338.t1
g15341.t1
g15342.t1
g15348.t1
g15358.t1
g15359.t1
g1535.t1
g1535.t2
g15363.t1
g1537.t1
g1537.t2
g15383.t1
g15383.t2
g1538.t1
g15395.t1
g15398.t1
g15415.t1
g15416.t1
g15417.t1
g15418.t1
g15419.t1
g15428.t1
g15429.t1
g1543.t1
g15445.t1
g15446.t1
g1544.t1
g15452.t1
g15453.t1
g15481.t1
g15482.t1
g15483.t1
g15500.t1
g15501.t1
g15520.t1
g15522.t7
g15523.t1
g15524.t1
g15534.t1
g15534.t2
g15534.t3
g15541.t1
g15543.t1
g15544.t1
g15545.t1
g15546.t1
g15547.t1
g15568.t1
g15568.t2
g15568.t3
g15568.t4
g15568.t5
g15568.t6
g15568.t7
g15568.t8
g15592.t1
g15593.t1
g1559.t1
g15601.t1
g15602.t1
g15610.t1
g15614.t1
g15618.t1
g15623.t1
g1562.t1
g1563.t1
g1564.t1
g15658.t1
g1566.t1
g15687.t1
g15688.t1
g15692.t1
g156.t1
g15702.t1
g15703.t1
g15707.t1
g15714.t1
g15727.t1
g15731.t1
g15741.t1
g15764.t1
g15765.t1
g15767.t1
g15774.t1
g15778.t1
g15780.t1
g15787.t1
g15788.t1
g15789.t1
g15790.t1
g15791.t1
g15791.t2
g15792.t1
g157.t1
g15800.t1
g15806.t1
g15808.t1
g15816.t1
g15818.t1
g15834.t1
g15836.t1
g15853.t1
g15858.t1
g1585.t1
g15870.t1
g15872.t1
g15878.t1
g15881.t1
g15881.t2
g15884.t1
g15891.t1
g15893.t1
g15900.t1
g15901.t1
g15920.t1
g15923.t1
g15927.t1
g1596.t1
g1597.t1
g1597.t2
g1597.t3
g1597.t4
g15989.t1
g15990.t1
g15994.t1
g15997.t1
g15998.t1
g15999.t1
g16001.t1
g16011.t1
g16012.t1
g16032.t1
g1603.t1
g16040.t1
g16041.t1
g16063.t1
g16064.t1
g16065.t1
g16066.t1
g16080.t1
g16084.t1
g160.t1
g160.t2
g16118.t1
g16121.t1
g16123.t1
g16124.t1
g16153.t1
g16175.t1
g16176.t1
g16187.t1
g16193.t1
g1620.t1
g16224.t1
g16224.t2
g16224.t3
g16226.t1
g16227.t1
g16234.t1
g16248.t1
g16248.t2
g16251.t1
g16253.t1
g16253.t2
g16253.t3
g16253.t4
g16274.t1
g16275.t1
g16275.t2
g16276.t1
g16294.t1
g16294.t2
g16294.t3
g16296.t1
g16317.t1
g16325.t1
g16329.t1
g16333.t1
g16335.t1
g16337.t1
g16338.t1
g16339.t1
g16353.t1
g16357.t1
g1636.t1
g16378.t1
g16379.t1
g16380.t1
g16389.t1
g16398.t1
g1639.t1
g16401.t1
g16402.t1
g16405.t1
g16406.t1
g16410.t1
g16411.t1
g16418.t1
g16432.t1
g16433.t1
g16434.t1
g16459.t1
g16461.t1
g16480.t1
g16481.t1
g1648.t1
g16499.t1
g16511.t1
g16513.t1
g16520.t1
g16521.t1
g16539.t1
g16565.t1
g16566.t1
g16567.t1
g16578.t1
g16583.t1
g16591.t1
g16592.t2
g16592.t3
g16592.t4
g16611.t1
g16613.t1
g16616.t1
g16618.t1
g16619.t1
g16640.t1
g16640.t2
g16640.t3
g16650.t1
g16652.t1
g16658.t1
g16660.t1
g16663.t1
g16670.t1
g16694.t1
g16696.t1
g16700.t1
g16705.t1
g16725.t1
g16728.t1
g16729.t1
g16729.t2
g16729.t3
g16759.t1
g16763.t1
g16768.t1
g16777.t1
g16778.t1
g16788.t1
g16789.t1
g16791.t1
g16794.t1
g16795.t1
g16796.t1
g16803.t1
g16805.t1
g16814.t1
g16822.t1
g16823.t1
g16828.t1
g16830.t1
g16834.t1
g16834.t2
g16846.t1
g16848.t1
g16857.t1
g16861.t1
g16870.t1
g16886.t1
g168.t1
g16916.t1
g16921.t1
g16945.t1
g16951.t1
g16959.t1
g16970.t1
g16971.t1
g16983.t1
g16984.t1
g16984.t2
g16984.t3
g16997.t1
g169.t1
g17002.t1
g17023.t1
g17024.t1
g17026.t1
g17028.t1
g17029.t1
g17029.t2
g17035.t1
g17036.t1
g17036.t2
g17036.t3
g17095.t1
g17097.t1
g17101.t1
g17105.t1
g17105.t2
g17105.t3
g17105.t4
g17108.t1
g17115.t1
g17115.t2
g17115.t3
g17115.t4
g17115.t5
g17115.t6
g17115.t7
g17115.t8
g17115.t9
g17118.t1
g1711.t1
g17126.t1
g17127.t1
g17129.t1
g1712.t3
g1712.t4
g17130.t1
g17132.t1
g17143.t5
g17160.t1
g17163.t1
g1716.t1
g17170.t1
g17181.t1
g17182.t1
g17217.t1
g17217.t2
g17222.t1
g17229.t1
g1722.t1
g17231.t1
g17255.t1
g17265.t1
g17266.t1
g17267.t1
g17268.t1
g17269.t1
g17271.t1
g17282.t1
g17283.t1
g17312.t1
g17313.t1
g17319.t1
g17319.t2
g17319.t3
g17320.t1
g17331.t1
g17335.t1
g17340.t1
g17341.t1
g17343.t1
g17347.t1
g17352.t1
g17353.t1
g17354.t1
g17359.t1
g17360.t1
g17410.t1
g17411.t1
g17424.t1
g17425.t1
g17433.t1
g17446.t1
g17447.t1
g17456.t1
g17461.t1
g1746.t1
g17470.t1
g17472.t4
g17475.t1
g17475.t2
g17475.t3
g17485.t1
g17500.t1
g17501.t1
g17506.t1
g17507.t1
g17516.t1
g1751.t1
g17528.t1
g17538.t1
g17539.t1
g17540.t1
g17547.t1
g17548.t1
g17554.t1
g17555.t1
g17555.t2
g17555.t3
g1755.t1
g17569.t1
g17598.t1
g1759.t1
g1759.t2
g17604.t1
g17607.t1
g17612.t1
g17619.t1
g1761.t1
g17624.t1
g17633.t1
g17639.t1
g17647.t1
g17650.t1
g17658.t1
g17659.t1
g17661.t1
g17666.t1
g17667.t1
g1767.t1
g17691.t1
g17695.t1
g1769.t1
g17700.t1
g17706.t1
g17708.t1
g1771.t1
g17742.t1
g17743.t1
g17744.t1
g1774.t1
g17755.t1
g17759.t1
g17764.t1
g17765.t1
g17767.t1
g17789.t1
g17802.t1
g17804.t1
g17808.t1
g17821.t1
g17822.t1
g17824.t1
g17824.t2
g17824.t3
g17824.t4
g17833.t1
g17835.t1
g17837.t1
g17837.t2
g17837.t3
g17837.t4
g17837.t5
g17849.t1
g17860.t1
g17868.t1
g17869.t1
g1786.t1
g17899.t1
g17904.t1
g17922.t1
g17923.t1
g17925.t1
g17926.t1
g17943.t1
g17944.t1
g17944.t2
g17951.t1
g1796.t1
g1797.t1
g17982.t1
g1798.t1
g18000.t1
g1800.t1
g18011.t1
g18011.t2
g18014.t1
g18016.t1
g1801.t1
g18020.t1
g18028.t1
g18029.t1
g18030.t1
g18031.t1
g18031.t2
g18032.t1
g18037.t1
g18038.t1
g18041.t1
g18047.t1
g18047.t2
g1805.t1
g1806.t1
g18073.t1
g18074.t1
g18078.t1
g18087.t1
g1808.t1
g18090.t1
g18091.t1
g18092.t1
g18093.t1
g18096.t1
g18099.t1
g1809.t1
g180.t1
g18111.t1
g1811.t1
g18122.t1
g18141.t1
g18143.t1
g18146.t3
g18153.t1
g18169.t1
g18177.t1
g1817.t1
g1817.t2
g1817.t3
g1817.t4
g1817.t5
g1817.t6
g1817.t7
g1817.t8
g1817.t9
g18188.t1
g18191.t1
g18200.t1
g18208.t1
g18209.t1
g1820.t1
g18210.t1
g18228.t1
g18236.t1
g18237.t1
g18267.t1
g18268.t1
g18273.t1
g18300.t1
g18302.t1
g18308.t1
g18325.t1
g18334.t1
g18341.t1
g18342.t1
g18344.t1
g18345.t1
g18345.t2
g18345.t3
g18345.t4
g18346.t1
g18347.t1
g18353.t1
g18357.t1
g18361.t1
g18383.t1
g18401.t1
g18401.t2
g18413.t1
g18414.t1
g18419.t1
g18423.t1
g18424.t1
g18424.t2
g18424.t3
g18424.t4
g18424.t5
g18426.t1
g18430.t1
g18431.t1
g18433.t1
g18434.t1
g18436.t1
g18437.t1
g1844.t1
g18450.t1
g18451.t1
g18462.t1
g18463.t1
g18464.t1
g18469.t1
g18473.t1
g18478.t1
g1847.t1
g18490.t1
g18500.t1
g18500.t2
g18500.t3
g18500.t4
g18505.t1
g18521.t1
g18522.t1
g18524.t1
g18525.t1
g18531.t1
g18533.t1
g18534.t1
g18538.t1
g18549.t1
g18556.t1
g18566.t1
g18573.t1
g18587.t1
g18589.t1
g18590.t1
g18591.t1
g18592.t1
g18593.t1
g18594.t1
g18595.t1
g18602.t1
g18609.t1
g18622.t1
g18623.t1
g1862.t1
g1863.t1
g1864.t1
g18660.t1
g18662.t1
g18663.t1
g18665.t1
g18666.t1
g18667.t1
g18671.t1
g18672.t1
g18674.t1
g18674.t2
g1867.t1
g1867.t2
g18689.t1
g1868.t1
g18694.t1
g18695.t1
g18701.t1
g18702.t1
g18706.t1
g18712.t1
g18716.t1
g18716.t2
g18716.t3
g18716.t4
g18721.t1
g1872.t1
g18733.t1
g18735.t1
g1873.t1
g18749.t1
g1874.t1
g1875.t1
g18790.t1
g18805.t1
g18812.t1
g18812.t2
g18813.t1
g18818.t1
g18849.t1
g18855.t1
g1885.t1
g18876.t1
g18886.t1
g18888.t1
g18890.t1
g18892.t1
g18893.t1
g18895.t1
g18898.t1
g18906.t1
g18906.t2
g18906.t3
g18906.t4
g18913.t1
g18914.t1
g18915.t1
g18916.t1
g18917.t1
g1891.t1
g18920.t1
g1892.t1
g18930.t1
g1894.t1
g18950.t1
g18950.t2
g18952.t1
g18955.t1
g18961.t1
g1896.t1
g1896.t2
g18977.t1
g18989.t1
g18994.t1
g18996.t1
g19003.t1
g19007.t1
g19008.t1
g19009.t1
g1900.t1
g19012.t1
g19017.t1
g19024.t1
g19025.t1
g19038.t1
g19039.t1
g19040.t1
g19042.t1
g1905.t1
g19077.t1
g19079.t1
g19083.t1
g19087.t1
g19119.t1
g19128.t1
g19129.t1
g19143.t1
g19145.t1
g19145.t2
g19145.t3
g19145.t4
g19145.t5
g19150.t1
g1915.t1
g19165.t1
g19166.t1
g19172.t1
g19185.t1
g19190.t1
g1919.t1
g19200.t1
g1920.t1
g19211.t1
g19227.t1
g19236.t1
g19236.t2
g19236.t3
g19238.t1
g19238.t2
g19238.t3
g19238.t4
g19238.t5
g19238.t6
g19242.t1
g1926.t1
g19270.t1
g19271.t1
g19276.t1
g19295.t1
g19304.t1
g19308.t1
g19309.t1
g19316.t1
g19322.t1
g19333.t1
g19335.t1
g19353.t1
g19373.t1
g19373.t2
g19373.t3
g19374.t1
g19377.t1
g19378.t1
g19379.t1
g19381.t1
g19387.t1
g19392.t1
g19396.t1
g193.t1
g19400.t1
g19401.t1
g19402.t1
g19403.t1
g19406.t1
g19408.t1
g19410.t1
g19423.t1
g19428.t1
g19430.t1
g19431.t1
g19442.t1
g19443.t1
g19461.t1
g19461.t2
g19461.t3
g19461.t4
g19461.t5
g19464.t1
g19486.t1
g1948.t1
g19501.t1
g19506.t1
g19511.t1
g19512.t1
g19519.t1
g19520.t1
g19528.t1
g19529.t1
g19530.t1
g19533.t1
g19534.t1
g19576.t1
g19577.t1
g19579.t1
g19601.t1
g19602.t2
g19654.t1
g19659.t1
g1966.t1
g19679.t1
g19682.t1
g19689.t1
g19708.t1
g19715.t1
g19716.t1
g19730.t1
g19731.t1
g19732.t1
g19733.t1
g19734.t1
g19737.t1
g19739.t1
g1973.t1
g1974.t1
g1975.t1
g1975.t2
g1975.t3
g1975.t4
g19763.t1
g1976.t1
g19775.t1
g19781.t1
g19792.t1
g19850.t1
g19853.t1
g19861.t1
g19869.t1
g19874.t1
g19875.t1
g19876.t1
g19878.t1
g19892.t1
g19892.t2
g19901.t1
g19903.t1
g19904.t1
g19911.t1
g1991.t1
g19926.t1
g19943.t1
g19944.t1
g19948.t1
g1.t1
g20000.t1
g20013.t1
g2001.t1
g20021.t1
g20026.t1
g20029.t1
g20030.t1
g20032.t1
g20036.t1
g20039.t1
g2003.t1
g20042.t1
g2004.t1
g20060.t1
g20066.t1
g20067.t1
g2007.t1
g2007.t2
g2007.t3
g20094.t1
g20095.t1
g20096.t1
g20097.t1
g2009.t1
g200.t1
g20100.t1
g20104.t1
g20105.t1
g20107.t1
g20109.t1
g20115.t1
g20154.t1
g2015.t1
g20166.t1
g20167.t1
g20168.t1
g20168.t2
g20169.t1
g2016.t1
g20179.t1
g20180.t1
g20181.t1
g201.t1
g20207.t1
g2020.t1
g20230.t1
g20231.t1
g20233.t1
g20236.t1
g20237.t1
g20238.t1
g20250.t1
g20255.t1
g20256.t1
g20261.t1
g20268.t1
g2028.t1
g20292.t1
g20293.t1
g2029.t1
g2031.t1
g20343.t1
g2034.t1
g20370.t1
g20373.t1
g20378.t1
g2037.t1
g20380.t2
g20412.t1
g20438.t1
g20439.t1
g2043.t1
g20440.t1
g20445.t1
g2044.t1
g20460.t1
g20467.t1
g20473.t1
g20475.t1
g20489.t1
g2048.t1
g2049.t1
g204.t1
g20505.t1
g20526.t1
g2052.t1
g20534.t1
g20536.t1
g20542.t1
g20546.t1
g20547.t1
g2054.t1
g20551.t1
g20551.t2
g20551.t3
g2055.t1
g20564.t1
g20565.t1
g20572.t1
g20573.t1
g20578.t1
g20582.t1
g20583.t1
g20601.t1
g20601.t2
g20602.t1
g20605.t1
g20607.t1
g20609.t1
g20610.t1
g20616.t1
g20617.t1
g20620.t1
g20630.t1
g20638.t1
g20641.t1
g20641.t2
g20641.t3
g20641.t4
g20643.t1
g20676.t1
g20682.t1
g20683.t1
g20684.t1
g20685.t1
g20692.t1
g20698.t1
g20715.t1
g20716.t1
g20718.t1
g20720.t1
g20729.t1
g20757.t1
g20758.t1
g20766.t1
g20768.t1
g20769.t1
g20776.t1
g20779.t1
g20803.t1
g20815.t1
g20818.t1
g20819.t1
g20822.t1
g20823.t1
g20829.t1
g20860.t1
g20873.t1
g20900.t1
g20912.t1
g20917.t1
g20918.t1
g20921.t1
g20973.t1
g20975.t1
g20976.t1
g20982.t1
g20982.t2
g20983.t1
g21031.t1
g21032.t1
g21033.t1
g21047.t1
g21058.t1
g21068.t1
g21069.t1
g2134.t1
g2140.t1
g2140.t2
g2140.t3
g2143.t1
g2147.t1
g2147.t2
g2147.t3
g2148.t1
g2150.t1
g2166.t1
g2168.t1
g2169.t1
g216.t1
g2173.t1
g2175.t1
g2177.t1
g2180.t1
g2191.t1
g2192.t1
g2201.t1
g2205.t1
g2209.t1
g2210.t1
g2212.t1
g2228.t1
g2230.t1
g2235.t1
g2236.t1
g2236.t2
g2236.t3
g2236.t4
g2240.t1
g2242.t1
g2244.t1
g2245.t1
g2247.t1
g2251.t1
g2262.t1
g2264.t1
g2269.t1
g2270.t1
g2271.t1
g2274.t1
g2277.t1
g2278.t1
g2279.t1
g2280.t1
g2283.t1
g2284.t1
g2289.t1
g2290.t1
g2291.t1
g2300.t1
g2307.t1
g2318.t1
g2319.t1
g2320.t1
g2328.t1
g2328.t2
g2328.t3
g2339.t1
g2341.t1
g2346.t1
g2350.t1
g2367.t1
g2399.t1
g2410.t1
g2412.t1
g2415.t1
g2417.t1
g2419.t1
g2427.t1
g2428.t1
g2429.t1
g2430.t1
g2431.t1
g2441.t1
g2456.t1
g2461.t1
g2462.t1
g2469.t1
g2478.t1
g2479.t1
g2480.t1
g2482.t1
g2483.t1
g248.t1
g2491.t1
g2496.t1
g2496.t2
g2496.t3
g2496.t4
g2505.t1
g2505.t2
g2505.t3
g2505.t4
g2505.t5
g2505.t6
g2505.t7
g2511.t1
g2523.t1
g2526.t1
g2528.t1
g2531.t1
g2532.t1
g2538.t1
g2549.t1
g2555.t1
g2562.t1
g2564.t1
g2565.t1
g2566.t1
g2566.t2
g2566.t3
g2566.t4
g2568.t1
g2568.t2
g2582.t1
g2585.t1
g2589.t1
g258.t1
g2590.t1
g2611.t1
g2622.t1
g2623.t1
g2640.t1
g2660.t1
g2662.t1
g2690.t1
g2718.t1
g2739.t1
g2742.t1
g2763.t1
g2763.t2
g2770.t1
g2771.t1
g2777.t1
g2778.t1
g2781.t1
g2801.t1
g2803.t1
g2826.t1
g2830.t1
g2841.t1
g2856.t1
g2857.t1
g2874.t1
g2877.t1
g2878.t1
g2888.t1
g2890.t1
g289.t1
g2907.t1
g2911.t1
g2913.t1
g2913.t2
g2913.t3
g2928.t2
g2932.t1
g2933.t1
g294.t1
g2954.t1
g2968.t1
g296.t1
g2978.t1
g297.t1
g2.t1
g2.t2
g2.t3
g3007.t1
g3012.t1
g3043.t1
g3044.t1
g3046.t1
g3050.t1
g3051.t1
g3075.t1
g3092.t1
g3097.t1
g3098.t1
g3105.t1
g3128.t1
g3130.t1
g3160.t1
g3161.t1
g3163.t1
g3163.t2
g3163.t3
g3164.t1
g3165.t1
g3172.t1
g3188.t1
g3189.t1
g3191.t1
g319.t1
g3200.t1
g320.t1
g3223.t1
g3235.t1
g3237.t1
g3254.t1
g3265.t1
g326.t1
g3295.t1
g3304.t1
g3312.t1
g3374.t1
g3376.t1
g3385.t1
g338.t1
g3393.t1
g3399.t1
g3402.t1
g3404.t1
g3407.t1
g3408.t1
g340.t1
g3413.t1
g3417.t1
g3418.t1
g3421.t1
g3422.t1
g3425.t1
g3426.t1
g3432.t1
g3438.t1
g3454.t1
g3473.t1
g3481.t1
g3482.t1
g3484.t1
g3489.t1
g3490.t1
g3495.t1
g3496.t1
g3498.t1
g3506.t1
g350.t1
g3521.t1
g3521.t2
g3537.t1
g3541.t1
g3542.t1
g3545.t3
g3547.t1
g3548.t1
g3557.t1
g3560.t8
g3572.t1
g3573.t1
g3580.t1
g3582.t1
g3583.t1
g3588.t1
g3589.t1
g3605.t1
g3606.t1
g3607.t1
g3609.t1
g3612.t1
g3612.t2
g3614.t1
g3617.t1
g3627.t1
g3631.t1
g3644.t1
g3656.t1
g3672.t1
g3680.t1
g3681.t1
g3682.t1
g3684.t1
g368.t1
g3692.t1
g3694.t1
g3698.t1
g3699.t1
g3699.t2
g3699.t3
g3699.t4
g3699.t5
g3700.t1
g3701.t1
g3702.t1
g3703.t1
g3704.t1
g3706.t1
g3717.t1
g3725.t1
g3728.t1
g3739.t1
g3742.t1
g3748.t1
g3748.t2
g3748.t3
g3762.t1
g3764.t1
g3765.t1
g3769.t1
g3771.t1
g3776.t1
g3782.t1
g3783.t1
g3784.t1
g3785.t1
g3786.t1
g3787.t1
g3793.t1
g3798.t1
g3798.t2
g3798.t3
g3801.t1
g3805.t1
g3807.t3
g3808.t1
g3810.t1
g3811.t1
g3812.t1
g381.t1
g381.t2
g381.t3
g381.t4
g381.t5
g3828.t1
g3831.t1
g3831.t2
g3831.t3
g3833.t1
g3835.t1
g3839.t12
g3839.t14
g3839.t3
g3839.t4
g3849.t1
g384.t1
g3853.t1
g3856.t1
g3856.t2
g3856.t3
g3859.t1
g3859.t2
g3859.t3
g3859.t4
g3859.t5
g3859.t6
g3859.t7
g3864.t1
g3870.t1
g3871.t1
g3872.t1
g3873.t1
g3876.t1
g3877.t1
g3878.t1
g3884.t1
g3889.t1
g3890.t1
g3891.t1
g3893.t1
g3900.t1
g3911.t1
g3912.t1
g3912.t2
g3912.t3
g3912.t4
g3914.t1
g3925.t1
g3927.t1
g3927.t2
g3929.t1
g3929.t2
g3929.t3
g3937.t1
g3945.t1
g3948.t1
g3954.t1
g3957.t1
g3959.t1
g3968.t1
g3977.t1
g397.t1
g3982.t1
g3995.t1
g3998.t1
g4005.t1
g4010.t1
g4020.t1
g4027.t1
g4048.t1
g4049.t1
g4050.t1
g4055.t1
g4056.t1
g4064.t1
g4069.t1
g4080.t1
g4099.t1
g4100.t1
g4101.t1
g4102.t1
g4103.t1
g4107.t1
g4108.t1
g4117.t1
g4119.t1
g4120.t1
g4123.t1
g4134.t1
g4141.t1
g4152.t1
g4153.t1
g4155.t1
g4156.t1
g4158.t1
g4161.t1
g4164.t1
g4164.t2
g4165.t1
g4166.t1
g4167.t1
g4169.t1
g4185.t1
g4185.t2
g4185.t3
g4185.t4
g4185.t5
g4185.t6
g4185.t7
g4185.t8
g4187.t1
g4197.t1
g4199.t1
g4205.t1
g4206.t1
g4212.t1
g4213.t1
g4221.t1
g4223.t1
g4223.t2
g4223.t3
g4223.t4
g4228.t1
g4237.t1
g4238.t1
g4250.t1
g4250.t2
g4259.t1
g4264.t1
g4270.t1
g4273.t1
g4282.t1
g4298.t1
g4299.t1
g4300.t1
g4305.t1
g4306.t1
g4308.t1
g4310.t1
g4310.t2
g4312.t1
g4317.t1
g4322.t1
g4327.t1
g4338.t1
g4339.t1
g4341.t1
g4342.t1
g4348.t1
g4359.t1
g4362.t1
g4381.t1
g4384.t1
g4388.t1
g4407.t1
g4408.t1
g4413.t1
g4414.t1
g4415.t1
g4416.t1
g4421.t1
g4442.t1
g4443.t1
g4492.t1
g4493.t1
g4498.t1
g4499.t1
g4500.t1
g4502.t1
g4507.t1
g4508.t1
g4513.t1
g4515.t1
g4516.t1
g4519.t1
g4520.t1
g4521.t1
g4524.t1
g4525.t1
g4528.t1
g4545.t1
g4554.t1
g4555.t1
g4556.t1
g4558.t1
g4560.t1
g4562.t1
g4573.t1
g4575.t1
g4578.t1
g4584.t1
g4585.t1
g4586.t1
g4619.t1
g4620.t1
g4633.t1
g4634.t1
g4635.t1
g4644.t1
g4644.t2
g4644.t3
g4645.t1
g4645.t2
g4651.t1
g4661.t1
g4662.t1
g4690.t1
g4690.t2
g4701.t1
g4707.t1
g4708.t1
g4717.t1
g4718.t1
g4731.t1
g4732.t1
g4733.t1
g4754.t1
g4755.t1
g4757.t1
g4762.t1
g4763.t1
g4765.t1
g4776.t1
g4776.t2
g4780.t1
g4781.t1
g4786.t1
g4795.t1
g4796.t1
g4796.t2
g4796.t3
g4801.t1
g4802.t1
g4804.t1
g4813.t1
g4815.t1
g4817.t1
g4818.t1
g4820.t1
g4827.t1
g4829.t1
g4829.t2
g4832.t1
g4834.t1
g4839.t1
g4850.t1
g4857.t1
g4858.t1
g4859.t1
g4874.t1
g4876.t1
g4878.t1
g4878.t2
g4878.t3
g4878.t4
g4878.t5
g4878.t6
g4878.t7
g4879.t1
g4880.t1
g4881.t1
g4882.t1
g4883.t1
g4889.t1
g4890.t1
g4892.t1
g4895.t1
g4899.t1
g48.t1
g4906.t1
g4907.t1
g4941.t1
g4948.t1
g4950.t1
g4955.t1
g4959.t1
g4961.t1
g4963.t1
g4975.t1
g4976.t1
g4993.t1
g4994.t1
g4995.t1
g4995.t2
g4995.t3
g4995.t4
g4997.t1
g4998.t1
g4999.t1
g49.t1
g5000.t1
g5002.t1
g5002.t10
g5002.t2
g5002.t3
g5002.t4
g5002.t5
g5002.t6
g5002.t7
g5002.t8
g5002.t9
g5010.t1
g5011.t1
g5017.t1
g5018.t1
g5018.t2
g5018.t3
g5018.t4
g5018.t5
g5018.t6
g5019.t1
g5020.t1
g5021.t1
g5023.t1
g5024.t1
g5025.t1
g5032.t1
g5040.t1
g5048.t1
g5051.t1
g5059.t1
g5075.t1
g5085.t1
g5088.t1
g5091.t1
g5092.t1
g5096.t1
g5097.t1
g5103.t1
g5104.t1
g5106.t1
g5121.t1
g5129.t1
g5130.t1
g5131.t1
g5133.t1
g5138.t1
g5139.t1
g5145.t1
g5146.t1
g5154.t1
g5159.t1
g5160.t1
g5161.t1
g5161.t2
g5162.t1
g5171.t1
g5172.t1
g5173.t1
g5186.t1
g5187.t1
g5188.t1
g5191.t1
g5198.t1
g5201.t1
g5202.t1
g5203.t1
g5204.t1
g5207.t1
g5207.t2
g5224.t1
g5236.t1
g5241.t1
g5242.t1
g5249.t1
g5260.t1
g5269.t1
g5270.t1
g5273.t1
g5278.t1
g5281.t1
g5282.t1
g5283.t1
g5285.t1
g5286.t1
g5290.t1
g5293.t1
g5297.t1
g5301.t1
g5302.t1
g5303.t1
g5306.t1
g530.t1
g530.t2
g530.t3
g5319.t1
g5323.t1
g5330.t1
g5332.t1
g5333.t1
g5334.t1
g5336.t1
g5336.t2
g5336.t3
g5336.t4
g5337.t1
g5339.t1
g5340.t1
g5341.t1
g5342.t1
g5343.t1
g5345.t1
g5347.t1
g5353.t1
g5364.t1
g5377.t1
g5382.t1
g538.t1
g5394.t1
g5395.t1
g5396.t1
g5397.t1
g5399.t1
g539.t1
g5401.t1
g5412.t1
g5413.t1
g5427.t1
g5428.t1
g5428.t2
g5431.t1
g5431.t2
g5431.t3
g5431.t4
g5431.t5
g5431.t6
g5431.t7
g5431.t8
g5431.t9
g5434.t1
g5436.t1
g5436.t2
g5436.t3
g5437.t1
g5439.t1
g5442.t1
g5462.t1
g5482.t1
g5483.t1
g5484.t1
g5486.t1
g5491.t1
g5495.t1
g5497.t1
g5500.t1
g5501.t1
g5502.t1
g5504.t1
g5504.t2
g5505.t1
g5506.t1
g5508.t1
g5519.t1
g5525.t1
g5526.t1
g5528.t1
g5537.t1
g5539.t1
g5548.t1
g5549.t1
g5549.t2
g5549.t3
g5549.t4
g554.t1
g5553.t1
g5555.t1
g5561.t1
g5563.t1
g5566.t1
g5567.t1
g5573.t1
g5574.t1
g5583.t1
g5585.t1
g5586.t1
g5588.t1
g5588.t2
g5588.t3
g5588.t4
g5588.t5
g5589.t1
g5597.t1
g5602.t1
g5613.t1
g5625.t1
g5634.t1
g5636.t1
g5637.t1
g563.t1
g5646.t1
g5647.t1
g5647.t2
g5647.t3
g5649.t1
g5655.t1
g565.t1
g565.t2
g565.t3
g565.t4
g565.t5
g5669.t1
g5691.t1
g5694.t1
g5704.t1
g5705.t1
g5706.t1
g5709.t1
g5710.t1
g5714.t1
g5724.t1
g5734.t1
g5747.t1
g5774.t1
g5777.t1
g5792.t1
g5793.t1
g5795.t1
g5796.t1
g5797.t1
g5797.t2
g5798.t1
g57.t1
g5802.t1
g5817.t1
g5821.t1
g5822.t1
g5823.t1
g5825.t1
g5829.t1
g5831.t1
g5831.t2
g5832.t1
g5841.t1
g5842.t1
g5843.t1
g5846.t1
g5847.t1
g5847.t2
g5857.t1
g5858.t1
g5858.t2
g5858.t3
g5858.t4
g5858.t5
g5858.t6
g5859.t1
g5869.t1
g5870.t1
g5872.t1
g5874.t1
g5880.t1
g5885.t1
g5888.t1
g5889.t1
g5892.t1
g5893.t1
g5901.t1
g5902.t1
g5910.t1
g5911.t1
g5926.t1
g5929.t1
g5932.t1
g5948.t1
g5949.t1
g5950.t1
g5951.t1
g5953.t1
g5954.t1
g5957.t1
g5960.t1
g5966.t1
g5969.t1
g5970.t1
g5976.t1
g5978.t1
g5978.t2
g5978.t3
g597.t1
g5981.t1
g5988.t1
g5991.t1
g5992.t1
g5993.t1
g5995.t1
g6000.t1
g6001.t1
g6002.t1
g6003.t1
g6006.t1
g6021.t1
g6021.t2
g6023.t1
g6024.t1
g6026.t1
g6027.t1
g6035.t1
g6036.t1
g6037.t1
g603.t1
g6041.t1
g6041.t2
g6041.t3
g6041.t4
g6041.t5
g6047.t1
g6052.t1
g6052.t2
g6052.t3
g6052.t4
g6053.t1
g6057.t1
g6063.t1
g6065.t1
g6066.t1
g6068.t1
g6070.t1
g6070.t2
g6070.t3
g6070.t4
g6071.t1
g6080.t1
g6093.t1
g60.t1
g6104.t1
g6105.t1
g6106.t1
g6107.t1
g6111.t1
g6112.t1
g6112.t2
g6112.t3
g6128.t1
g6128.t2
g6131.t1
g6132.t1
g6135.t1
g6174.t1
g6175.t1
g6206.t1
g6210.t1
g6223.t1
g6224.t1
g6225.t1
g6240.t1
g6241.t1
g6241.t2
g6241.t3
g6241.t4
g6241.t5
g6241.t6
g6241.t7
g6241.t8
g6243.t1
g6245.t1
g6250.t1
g6250.t2
g6250.t3
g6253.t1
g6255.t1
g6256.t1
g6258.t1
g6259.t1
g6265.t1
g6269.t1
g6270.t1
g62.t1
g6302.t1
g6303.t1
g6304.t1
g6305.t1
g6306.t1
g6322.t1
g6330.t1
g6336.t1
g6339.t1
g6347.t1
g6349.t1
g6351.t1
g6352.t1
g6355.t1
g6365.t1
g6367.t1
g6368.t1
g6371.t1
g6374.t1
g640.t1
g6423.t1
g6447.t1
g6452.t1
g645.t1
g6460.t1
g6460.t2
g6460.t3
g6460.t4
g6460.t5
g6462.t1
g6462.t2
g6473.t1
g6474.t1
g6476.t1
g6477.t1
g6478.t1
g6479.t1
g6480.t1
g6481.t1
g6482.t1
g6484.t1
g6485.t1
g6492.t1
g6499.t1
g6499.t2
g6504.t1
g6559.t1
g6562.t1
g6563.t1
g6564.t1
g6565.t1
g6566.t1
g6577.t1
g6590.t1
g65.t1
g6602.t1
g660.t1
g6613.t1
g6613.t2
g6613.t3
g6613.t4
g6615.t1
g6661.t1
g6680.t1
g6690.t1
g6695.t1
g6695.t2
g6695.t3
g6707.t1
g670.t1
g6711.t1
g6712.t1
g6713.t1
g6744.t2
g6751.t1
g6751.t2
g6751.t3
g6751.t4
g6755.t1
g675.t1
g6761.t1
g6765.t1
g6772.t1
g6788.t2
g6790.t1
g67.t1
g6817.t1
g6818.t1
g6819.t1
g6820.t1
g6821.t1
g6829.t1
g682.t1
g6834.t1
g6834.t2
g6834.t3
g6834.t4
g6851.t1
g6853.t1
g6853.t2
g6854.t1
g6864.t1
g6868.t1
g6879.t1
g6883.t1
g6895.t1
g6896.t1
g6898.t1
g6899.t1
g6901.t1
g6902.t1
g6903.t1
g6904.t1
g6907.t1
g6917.t1
g6920.t1
g6935.t1
g6935.t2
g693.t1
g6946.t1
g6947.t1
g6948.t1
g694.t1
g6952.t1
g6966.t1
g6969.t1
g6981.t1
g6989.t1
g6992.t1
g6993.t1
g6999.t1
g69.t1
g7000.t1
g7005.t1
g7006.t1
g700.t1
g701.t1
g7026.t1
g7027.t1
g7029.t1
g7029.t2
g7029.t3
g7029.t4
g7030.t1
g7052.t1
g7055.t1
g7056.t1
g7057.t1
g7058.t1
g705.t1
g7060.t1
g7061.t1
g7064.t1
g706.t1
g7072.t1
g7072.t2
g7073.t1
g7073.t2
g7082.t1
g7088.t1
g70.t1
g7154.t1
g7161.t1
g7162.t1
g7164.t1
g7165.t1
g7170.t1
g7171.t1
g7175.t1
g7180.t1
g7186.t1
g7188.t1
g7189.t1
g7196.t1
g7199.t1
g71.t1
g7201.t1
g7202.t1
g7203.t1
g7229.t1
g7229.t2
g7230.t1
g7262.t1
g7272.t1
g7283.t1
g7292.t1
g7299.t1
g7304.t2
g730.t1
g7310.t1
g7322.t1
g7326.t1
g7327.t1
g7363.t1
g7373.t1
g7373.t2
g7374.t1
g7376.t1
g7379.t1
g7386.t1
g7386.t2
g7386.t3
g7386.t4
g7386.t6
g7386.t7
g7395.t1
g7396.t1
g7399.t1
g7402.t1
g7403.t1
g7409.t1
g7410.t1
g7410.t10
g7410.t2
g7410.t3
g7410.t4
g7410.t5
g7410.t6
g7410.t7
g7410.t8
g7410.t9
g7411.t1
g741.t1
g7423.t1
g7456.t1
g7456.t2
g7456.t3
g7464.t1
g7467.t1
g7471.t1
g7471.t2
g7474.t1
g7480.t1
g7482.t1
g7494.t1
g7494.t2
g7519.t1
g7522.t1
g752.t1
g7539.t1
g7540.t1
g7554.t1
g7555.t1
g7557.t1
g755.t1
g7561.t1
g7564.t1
g7564.t2
g7564.t3
g7564.t4
g7564.t5
g7568.t1
g756.t1
g7573.t1
g7595.t1
g759.t1
g7603.t1
g761.t1
g7623.t1
g7631.t1
g7642.t1
g7643.t1
g764.t1
g7650.t1
g7651.t1
g7651.t2
g7660.t1
g7693.t1
g7693.t2
g7693.t3
g7693.t4
g7693.t5
g7693.t6
g7693.t7
g7693.t8
g7703.t1
g7703.t2
g7703.t3
g7703.t4
g7713.t1
g7753.t1
g7779.t1
g779.t1
g7801.t1
g7802.t1
g7817.t1
g7818.t1
g7821.t1
g7824.t1
g7826.t1
g7827.t1
g7830.t1
g7833.t1
g7843.t1
g7849.t1
g7850.t1
g7854.t1
g7859.t1
g7861.t1
g7873.t1
g7873.t10
g7873.t11
g7873.t12
g7873.t13
g7873.t2
g7873.t3
g7873.t4
g7873.t5
g7873.t6
g7873.t7
g7873.t8
g7873.t9
g7874.t1
g7877.t1
g7878.t1
g7878.t2
g7880.t1
g7887.t1
g7887.t2
g7895.t1
g7916.t1
g7945.t1
g7946.t1
g7949.t1
g7952.t1
g7953.t1
g7955.t1
g7982.t1
g7983.t1
g7986.t1
g7999.t1
g8018.t1
g8019.t1
g8027.t1
g8028.t1
g8032.t1
g8034.t1
g8039.t1
g8039.t2
g8043.t1
g8061.t1
g8075.t1
g8078.t1
g8086.t1
g8088.t1
g8098.t1
g8109.t1
g8111.t1
g8123.t1
g8128.t1
g8129.t1
g8135.t1
g8135.t2
g8135.t3
g813.t1
g813.t2
g8141.t1
g814.t1
g8156.t1
g8161.t1
g8163.t1
g816.t1
g816.t2
g816.t3
g817.t1
g8184.t1
g8184.t2
g8185.t1
g818.t1
g8200.t1
g8201.t1
g8209.t1
g8216.t1
g8224.t1
g8225.t1
g8232.t1
g8233.t1
g8243.t1
g8244.t1
g8245.t1
g8246.t1
g8250.t1
g8250.t2
g8252.t1
g8253.t1
g8272.t1
g8273.t1
g8275.t1
g8286.t1
g8297.t1
g8298.t1
g8310.t1
g8311.t1
g8317.t1
g8329.t1
g8330.t1
g8332.t1
g8352.t1
g8383.t1
g8389.t1
g8396.t1
g8396.t2
g8396.t3
g8396.t4
g8415.t1
g8420.t1
g8430.t1
g8498.t1
g8503.t1
g8506.t1
g8524.t1
g8525.t1
g8526.t1
g8528.t1
g8529.t1
g8531.t1
g8537.t1
g8540.t1
g8547.t1
g8558.t1
g855.t1
g8563.t1
g8592.t1
g8593.t1
g8614.t1
g8614.t2
g8614.t3
g8614.t4
g8623.t1
g8627.t1
g8630.t1
g8632.t1
g8633.t1
g8634.t1
g8675.t1
g8713.t1
g8717.t1
g8717.t2
g8723.t1
g8733.t1
g8743.t1
g8751.t1
g8759.t1
g8760.t1
g8762.t1
g8765.t1
g8768.t1
g8769.t1
g8770.t1
g8774.t1
g8776.t1
g87.t1
g8806.t1
g8808.t1
g8811.t1
g8819.t1
g8823.t1
g8828.t1
g8828.t2
g8828.t3
g882.t1
g883.t1
g8845.t1
g8869.t1
g8871.t1
g8872.t1
g8872.t2
g887.t1
g8881.t1
g8882.t1
g8889.t1
g8890.t1
g8890.t2
g8893.t1
g8894.t1
g88.t1
g8903.t1
g8906.t1
g8907.t1
g8911.t1
g8911.t2
g8911.t3
g8911.t4
g8917.t1
g8920.t1
g8921.t3
g8933.t1
g8962.t1
g8975.t1
g8976.t1
g8995.t1
g8995.t2
g8995.t3
g9006.t1
g9023.t1
g9034.t1
g9052.t1
g9053.t1
g9054.t1
g9058.t1
g9074.t1
g9082.t1
g912.t1
g9143.t1
g9180.t1
g918.t1
g9193.t1
g919.t1
g9200.t1
g920.t1
g9218.t1
g921.t1
g9230.t1
g9236.t1
g9237.t1
g9247.t1
g9250.t1
g9254.t1
g9267.t1
g9269.t1
g9278.t1
g9279.t1
g9289.t1
g9290.t1
g9292.t1
g9295.t1
g9298.t1
g92.t1
g9304.t1
g9306.t1
g9313.t1
g9316.t1
g9318.t1
g9326.t1
g9342.t1
g9346.t1
g9349.t1
g9356.t1
g9367.t1
g936.t1
g9373.t1
g9385.t1
g938.t1
g93.t1
g9403.t1
g9404.t1
g9406.t5
g9418.t1
g941.t1
g9424.t1
g9425.t1
g9428.t1
g9429.t1
g9435.t1
g9449.t1
g9450.t1
g9474.t1
g9475.t1
g9476.t1
g9477.t1
g9478.t1
g9479.t1
g9480.t1
g9484.t1
g9491.t1
g9493.t1
g9541.t1
g9546.t1
g9550.t1
g9551.t1
g9568.t1
g9579.t1
g9588.t1
g9589.t1
g9590.t1
g9594.t1
g9596.t1
g9597.t1
g9598.t1
g95.t1
g9601.t1
g9622.t1
g9635.t1
g9636.t1
g9637.t1
g9646.t1
g9710.t1
g972.t1
g9734.t1
g9750.t1
g9755.t1
g9771.t1
g9771.t2
g9799.t1
g9822.t1
g9831.t1
g9831.t2
g9831.t3
g9831.t4
g9831.t5
g9831.t6
g9831.t7
g9843.t1
g9850.t1
g9851.t1
g9857.t1
g9857.t2
g9857.t3
g9857.t4
g9857.t5
g9868.t1
g9877.t1
g9893.t1
g98.t1
g991.t1
g9930.t1
g9944.t1
g9954.t1
g9976.t1
g9977.t1
g9988.t1
g9989.t1
g998.t1
g998.t2
g9990.t1
g9993.t1
g999.t1
g99.t1
