# Supplementary material for: Evaluation of strategies for evidence-driven genome annotation using long-read RNA-seq
Source: Genome Res. 2025 Apr;35(4):1053–64. doi: 10.1101/gr.279864.124 (PMC12047274; doi:10.1101/gr.279864.124)
Supplement: Supplement 2 [file Supplemental_Code.zip › Supplemental_Code/lr_evidence_driven-main/plotting/fig4_sup5/isoforms_per_gene_ncbi.tsv]

	gene_id	number_isoforms
0	101359991	50
1	101361192	50
2	101341040	42
3	101341595	30
4	101351666	29
5	101351856	28
6	101356676	28
7	101352105	25
8	101343928	25
9	101354866	24
10	101340463	24
11	101361178	23
12	101343347	23
13	101352452	23
14	101351365	22
15	101359455	22
16	101345588	21
17	101346965	21
18	101350473	20
19	101350762	20
20	101341702	20
21	101361271	20
22	101358668	19
23	101353208	19
24	101341611	19
25	101344919	19
26	101354312	19
27	101359532	18
28	101344786	17
29	101359017	17
30	101357964	17
31	101361176	17
32	101344473	17
33	101344074	17
34	101346859	17
35	101359288	17
36	101353675	17
37	101350413	16
38	101342050	16
39	101352952	16
40	101350769	16
41	101356870	16
42	101359533	16
43	101346617	16
44	101361981	16
45	101361910	16
46	101358049	16
47	101349340	16
48	105756570	16
49	101352799	16
50	101342964	16
51	101352346	16
52	101345118	16
53	101359894	16
54	101357241	15
55	101355295	15
56	101343990	15
57	101353609	15
58	101361219	15
59	101349211	15
60	101359428	15
61	101352911	15
62	101349136	15
63	101348589	15
64	101361684	15
65	101342105	15
66	101345376	15
67	101341169	15
68	101341822	14
69	101358580	14
70	101344215	14
71	101356910	14
72	101356041	14
73	101358608	14
74	101350382	14
75	101346475	14
76	101357464	14
77	101355052	14
78	101352430	14
79	101360006	14
80	101347786	14
81	101355128	14
82	101346885	13
83	101349054	13
84	101341275	13
85	101345816	13
86	101355875	13
87	101350452	13
88	105756576	13
89	101344611	13
90	101348546	13
91	101349512	13
92	101361288	13
93	101351106	13
94	101346396	13
95	101344378	13
96	101360631	13
97	101361067	13
98	101359513	13
99	101353656	13
100	101359658	13
101	101357247	13
102	101357683	13
103	101340588	13
104	101343451	13
105	101358954	13
106	101353136	13
107	101345046	13
108	101350374	13
109	101360456	13
110	101343493	13
111	101344864	13
112	101357307	12
113	101353620	12
114	101341715	12
115	101356745	12
116	101354646	12
117	101358359	12
118	101361829	12
119	101358179	12
120	101356345	12
121	101341119	12
122	101349866	12
123	101356767	12
124	101340302	12
125	101350080	12
126	111821227	12
127	101349880	12
128	101346882	12
129	101354291	12
130	101353781	12
131	101347884	12
132	101359045	12
133	101344455	12
134	101349616	12
135	101341463	12
136	101345062	12
137	101342534	12
138	101346526	12
139	101340362	12
140	101358411	11
141	101352621	11
142	101347769	11
143	101353980	11
144	101340991	11
145	101360419	11
146	101353480	11
147	101340597	11
148	101344700	11
149	101346464	11
150	101356623	11
151	101351397	11
152	101352971	11
153	101348136	11
154	101357587	11
155	101357035	11
156	101358366	11
157	101357604	11
158	101357460	11
159	101343375	11
160	101344576	11
161	101350662	11
162	101358932	11
163	101353731	11
164	101357356	11
165	101341619	11
166	101353408	11
167	101349940	11
168	101359853	10
169	101351639	10
170	101341684	10
171	101340867	10
172	101355240	10
173	101341688	10
174	101359227	10
175	101354748	10
176	101349488	10
177	101340966	10
178	101348878	10
179	101350076	10
180	101341514	10
181	101343565	10
182	101358161	10
183	101345311	10
184	101346763	10
185	101342053	10
186	101344803	10
187	101344021	10
188	105756759	10
189	101356668	10
190	101355836	10
191	101350244	10
192	101361835	10
193	101351144	10
194	101360185	10
195	101341529	10
196	101341455	10
197	101350148	10
198	101351714	10
199	101354791	10
200	101359018	10
201	101355772	10
202	101342560	10
203	101347554	10
204	101357397	10
205	101345058	10
206	101341428	10
207	101356731	10
208	101347071	10
209	101359897	10
210	101350797	10
211	101354357	10
212	101349070	10
213	101351701	10
214	101350518	10
215	101345520	10
216	101344210	10
217	101342342	10
218	101356561	10
219	101353979	10
220	101342343	10
221	101342861	9
222	101341448	9
223	101360700	9
224	101358805	9
225	101359216	9
226	101361816	9
227	101351209	9
228	101341547	9
229	101351546	9
230	101357864	9
231	101346417	9
232	101360193	9
233	101351865	9
234	101350480	9
235	101351443	9
236	101341853	9
237	101352301	9
238	101347139	9
239	101355235	9
240	101353084	9
241	101350021	9
242	101345892	9
243	101347995	9
244	101342450	9
245	101352151	9
246	101350139	9
247	101350670	9
248	101352493	9
249	101345896	9
250	101361617	9
251	101360936	9
252	101343558	9
253	101352480	9
254	101358089	9
255	101360283	9
256	101341194	9
257	101343395	9
258	101358108	9
259	101352185	9
260	101350043	9
261	101346319	9
262	101340306	9
263	101355354	9
264	101346958	9
265	101345706	9
266	101351486	9
267	101353035	9
268	101348453	9
269	101351848	9
270	101359301	9
271	101360075	9
272	101340446	9
273	101354897	9
274	101348210	9
275	101360162	9
276	101342061	9
277	101357123	9
278	101358195	9
279	101354237	9
280	101341071	9
281	101348095	9
282	101359307	9
283	101349055	9
284	101358305	9
285	101344591	9
286	101357905	9
287	101348698	9
288	101360205	9
289	101350871	9
290	101355086	9
291	101361917	9
292	101352468	9
293	101353387	9
294	101341096	9
295	101344311	9
296	101355314	9
297	101341395	9
298	101350264	9
299	101347095	9
300	101360990	9
301	101352287	9
302	101357440	9
303	101347558	9
304	101357028	9
305	101361177	9
306	101359540	9
307	101351063	9
308	101356641	9
309	101352046	9
310	101354467	9
311	101357467	9
312	101354490	9
313	101352368	9
314	101357533	9
315	101349597	8
316	101344145	8
317	101347605	8
318	101351511	8
319	101355481	8
320	101343357	8
321	101355739	8
322	101343102	8
323	101360984	8
324	101343246	8
325	101351449	8
326	111820005	8
327	101357327	8
328	101346626	8
329	101349462	8
330	101346094	8
331	101360528	8
332	101342892	8
333	101350162	8
334	101359900	8
335	101349304	8
336	101340935	8
337	101350263	8
338	101340522	8
339	101354907	8
340	101361792	8
341	101346840	8
342	101361815	8
343	101340449	8
344	101347871	8
345	101345021	8
346	101340437	8
347	101349366	8
348	101343035	8
349	101356408	8
350	101360718	8
351	101340668	8
352	101344572	8
353	101349681	8
354	101360396	8
355	101346585	8
356	101360425	8
357	101357948	8
358	101353417	8
359	101351426	8
360	101343169	8
361	101348019	8
362	101347112	8
363	111821328	8
364	101340311	8
365	101351688	8
366	101350755	8
367	101358947	8
368	101345125	8
369	101355599	8
370	101355157	8
371	101353597	8
372	101350325	8
373	101345318	8
374	101341718	8
375	101346343	8
376	101345986	8
377	101355751	8
378	101350341	8
379	101360722	8
380	101341553	8
381	101354876	8
382	101359094	8
383	101340819	8
384	101351169	8
385	101343275	8
386	101345959	8
387	101353910	8
388	101354086	8
389	101349293	8
390	101340744	8
391	101342519	8
392	101341352	8
393	101352698	8
394	101353037	8
395	101349584	8
396	101354153	8
397	101345115	8
398	101342617	8
399	101354147	8
400	101344662	8
401	101357717	8
402	101361434	8
403	101354929	8
404	101359880	8
405	101354081	8
406	101344411	8
407	101347784	8
408	101356906	8
409	101342410	8
410	101357654	8
411	101346225	8
412	101354085	8
413	101360730	8
414	105756546	8
415	101343697	8
416	101355601	8
417	101360926	8
418	101347062	8
419	101347363	8
420	101351189	8
421	101346905	8
422	101347331	8
423	101340273	8
424	101361704	8
425	101355546	8
426	101351882	8
427	101360746	8
428	101343503	8
429	101355953	8
430	101340423	8
431	101355520	8
432	101354177	8
433	101358169	8
434	101348181	8
435	101348012	8
436	101350199	8
437	101340546	8
438	101353140	8
439	101353829	7
440	101356462	7
441	101350765	7
442	101353345	7
443	101342078	7
444	101360132	7
445	101359294	7
446	101358569	7
447	101357641	7
448	101358303	7
449	101342341	7
450	101351957	7
451	101349019	7
452	101344228	7
453	101354663	7
454	101354602	7
455	101341977	7
456	101341092	7
457	101356871	7
458	101356476	7
459	101349500	7
460	101341908	7
461	101347829	7
462	101343230	7
463	101353760	7
464	101348427	7
465	101340665	7
466	101340800	7
467	101356814	7
468	101343575	7
469	101350048	7
470	101344641	7
471	101351082	7
472	101349281	7
473	101341347	7
474	101354104	7
475	101346518	7
476	101342903	7
477	101356034	7
478	101345848	7
479	101348367	7
480	101350094	7
481	101361424	7
482	101342897	7
483	101347324	7
484	101354188	7
485	101360038	7
486	101356145	7
487	101358226	7
488	101361880	7
489	101351891	7
490	105756975	7
491	101352405	7
492	101348963	7
493	101350222	7
494	101351488	7
495	101347587	7
496	101359134	7
497	101341635	7
498	101345424	7
499	101349393	7
500	101344643	7
501	101348853	7
502	101344941	7
503	101346502	7
504	101354292	7
505	111819380	7
506	101358894	7
507	101359640	7
508	101346390	7
509	105756007	7
510	101353124	7
511	101357554	7
512	101357310	7
513	101341021	7
514	101344490	7
515	101343040	7
516	101358481	7
517	101342926	7
518	101353086	7
519	101357798	7
520	101360207	7
521	101343130	7
522	101341648	7
523	101348703	7
524	101346562	7
525	101342651	7
526	101347301	7
527	101343613	7
528	101354839	7
529	101341273	7
530	101356659	7
531	101350294	7
532	101361180	7
533	101351926	7
534	105756785	7
535	101350696	7
536	101340734	7
537	101357840	7
538	101349220	7
539	101348777	7
540	101351138	7
541	101350987	7
542	101358816	7
543	101355771	7
544	101347449	7
545	101353596	7
546	101350695	7
547	101355802	7
548	101354707	7
549	101346685	7
550	101345181	7
551	101356881	7
552	101348895	7
553	101352937	7
554	101342610	7
555	101345581	7
556	101343532	7
557	101343780	7
558	101356019	7
559	101352697	7
560	101358076	7
561	101343731	7
562	101346570	7
563	101361207	7
564	101341526	7
565	101361885	7
566	101360699	7
567	101347850	7
568	101356593	7
569	101347946	7
570	101346354	7
571	101360405	7
572	101347417	7
573	101353864	7
574	101350192	7
575	101349730	7
576	101353155	7
577	101357323	7
578	101347611	7
579	101343999	7
580	101346579	7
581	101358841	7
582	101344663	7
583	101344131	7
584	101345500	7
585	101361568	7
586	101351221	7
587	101340967	7
588	101352306	7
589	101360416	7
590	101352540	7
591	101352907	7
592	101346044	7
593	101355872	7
594	101352107	7
595	101356475	7
596	101360186	7
597	101358277	7
598	101360082	7
599	101361040	7
600	101342351	7
601	101360152	7
602	101354091	7
603	101351478	7
604	101348344	7
605	101361203	7
606	101344771	7
607	101354440	7
608	101352388	7
609	101354556	7
610	101345563	7
611	101353214	7
612	101346612	7
613	101353330	7
614	101361473	7
615	101361453	7
616	101342250	7
617	101360418	7
618	101344917	7
619	101344585	7
620	101355855	7
621	101348374	7
622	101349280	7
623	101347198	7
624	101353483	7
625	101342244	7
626	101345365	7
627	101352293	7
628	101356969	7
629	101342682	7
630	101359852	7
631	101346721	7
632	101350656	7
633	101345363	7
634	101343031	7
635	101345143	7
636	101351339	7
637	101344887	7
638	101340386	7
639	101343963	7
640	101344236	6
641	101354610	6
642	101354859	6
643	101357577	6
644	101361482	6
645	101350594	6
646	101348451	6
647	101351441	6
648	101356741	6
649	101355091	6
650	101347152	6
651	101360782	6
652	101350549	6
653	101341934	6
654	101347694	6
655	101345767	6
656	101359478	6
657	101356578	6
658	101359416	6
659	101350171	6
660	101344651	6
661	101344569	6
662	101345744	6
663	101341552	6
664	101346765	6
665	101348625	6
666	101342195	6
667	101343978	6
668	101344121	6
669	101340441	6
670	101359036	6
671	101355795	6
672	101360576	6
673	101354551	6
674	101354044	6
675	101352495	6
676	101358862	6
677	101361544	6
678	101349401	6
679	101343200	6
680	101359162	6
681	101350664	6
682	101344526	6
683	101349314	6
684	101346935	6
685	101361657	6
686	101351439	6
687	101353970	6
688	101347635	6
689	111822076	6
690	101349147	6
691	101359260	6
692	101343295	6
693	101353424	6
694	101346422	6
695	101360787	6
696	101351646	6
697	101353434	6
698	101351256	6
699	101341353	6
700	101342870	6
701	101344806	6
702	101353254	6
703	101358956	6
704	101345878	6
705	101342740	6
706	101361984	6
707	101359917	6
708	101349044	6
709	101348671	6
710	101344207	6
711	101353002	6
712	101344622	6
713	101359916	6
714	101340740	6
715	101345902	6
716	101358307	6
717	101356240	6
718	101360436	6
719	101342639	6
720	101360598	6
721	101355206	6
722	101343115	6
723	101360024	6
724	101341064	6
725	101348145	6
726	101361898	6
727	101341555	6
728	101344238	6
729	101361340	6
730	101360953	6
731	101342278	6
732	101352703	6
733	101345740	6
734	101358037	6
735	101342033	6
736	101361073	6
737	101361730	6
738	101349944	6
739	101358090	6
740	101340898	6
741	101351601	6
742	101361518	6
743	101346785	6
744	101357334	6
745	101358270	6
746	101348655	6
747	101348915	6
748	101343546	6
749	101341912	6
750	101350779	6
751	101355435	6
752	101343994	6
753	101346440	6
754	101352264	6
755	101346318	6
756	101345670	6
757	101344613	6
758	101344748	6
759	101352196	6
760	101360420	6
761	101354898	6
762	101347603	6
763	101340869	6
764	101348093	6
765	101349029	6
766	101343829	6
767	101352624	6
768	101351375	6
769	101340835	6
770	101343323	6
771	101350691	6
772	101355101	6
773	101354561	6
774	101340805	6
775	101358323	6
776	101350553	6
777	101355226	6
778	101361159	6
779	101346980	6
780	101359688	6
781	101351636	6
782	101346996	6
783	101346488	6
784	101349026	6
785	101354336	6
786	101358908	6
787	101351412	6
788	101361156	6
789	101348600	6
790	101350243	6
791	101351764	6
792	101355835	6
793	101351715	6
794	101357047	6
795	101354040	6
796	101356964	6
797	101352158	6
798	101341958	6
799	101360546	6
800	101347599	6
801	111820999	6
802	101344546	6
803	101352361	6
804	101350772	6
805	101359329	6
806	101342846	6
807	101347969	6
808	101357216	6
809	101356164	6
810	101350204	6
811	101361868	6
812	101357807	6
813	101358535	6
814	101346862	6
815	101351477	6
816	101355963	6
817	101349201	6
818	101346306	6
819	101342842	6
820	101351924	6
821	101359630	6
822	101353458	6
823	101360969	6
824	101350168	6
825	101346108	6
826	101352869	6
827	101343229	6
828	101350197	6
829	101341369	6
830	101351680	6
831	101344751	6
832	101360680	6
833	101343139	6
834	101357476	6
835	101359598	6
836	101355432	6
837	105756130	6
838	101343761	6
839	101355531	6
840	101345666	6
841	101355108	6
842	101348922	6
843	101348724	6
844	101360970	6
845	101354397	6
846	101356088	6
847	101354307	6
848	101349123	6
849	101345880	6
850	101342253	6
851	101360802	6
852	105756932	6
853	101361300	6
854	101346639	6
855	101344312	6
856	101355365	6
857	101346105	6
858	101358963	6
859	101361642	6
860	101356804	6
861	101343644	6
862	101351992	6
863	101341158	6
864	101349411	6
865	101349517	6
866	101344600	6
867	101340399	6
868	101353895	6
869	101340959	6
870	101356318	6
871	101343159	6
872	101345368	6
873	101352783	6
874	101356096	6
875	101347982	6
876	101359092	6
877	105756806	6
878	101342283	6
879	101350461	6
880	101358528	6
881	101359547	6
882	101360732	6
883	101349913	6
884	101350416	6
885	101357815	6
886	101342583	6
887	101357193	6
888	101351777	6
889	101352856	6
890	101350070	6
891	101356759	6
892	101343178	6
893	101360973	6
894	101346309	6
895	101345662	6
896	101340951	6
897	101359785	6
898	101353472	6
899	101353561	6
900	101352192	6
901	101361953	6
902	101346436	6
903	101352988	6
904	101344008	6
905	101349244	6
906	101344172	6
907	101341892	6
908	101362017	6
909	101345156	6
910	101341414	6
911	101344819	6
912	101351968	6
913	101357703	6
914	101357134	6
915	101357955	6
916	101354716	6
917	101343910	6
918	101351115	6
919	101346218	6
920	101346498	6
921	101348016	6
922	101343311	6
923	101346109	6
924	101361167	6
925	101354083	6
926	101351538	6
927	101351734	6
928	101347764	6
929	101344615	6
930	101342079	6
931	101361092	5
932	101351065	5
933	101343090	5
934	101347191	5
935	101362031	5
936	101344407	5
937	101341703	5
938	101355267	5
939	101343872	5
940	101347575	5
941	101349448	5
942	101356124	5
943	101349111	5
944	101350715	5
945	101356386	5
946	101355372	5
947	101344097	5
948	101341711	5
949	101344950	5
950	101349399	5
951	101351567	5
952	101345276	5
953	101359971	5
954	101349649	5
955	101342994	5
956	101341915	5
957	101340355	5
958	101352269	5
959	101354256	5
960	101347525	5
961	101344597	5
962	101341767	5
963	101360198	5
964	101358750	5
965	111818998	5
966	101347343	5
967	101347821	5
968	101340940	5
969	101360408	5
970	101360209	5
971	101350641	5
972	101350052	5
973	101358686	5
974	101344716	5
975	101361184	5
976	101350055	5
977	101352044	5
978	101354001	5
979	101345565	5
980	101362054	5
981	101353457	5
982	101348098	5
983	101345229	5
984	101345515	5
985	101343337	5
986	101340883	5
987	101343082	5
988	101359021	5
989	101348768	5
990	101341677	5
991	101361264	5
992	101340548	5
993	101344199	5
994	101343718	5
995	101356968	5
996	101353538	5
997	101341998	5
998	101361667	5
999	101342236	5
1000	101360123	5
1001	101356381	5
1002	101360514	5
1003	101340428	5
1004	101341175	5
1005	101353565	5
1006	101354078	5
1007	101351242	5
1008	101342497	5
1009	101347502	5
1010	101350976	5
1011	101346936	5
1012	101352434	5
1013	101350305	5
1014	101359652	5
1015	101347166	5
1016	101349200	5
1017	101346313	5
1018	101359196	5
1019	101354359	5
1020	101344438	5
1021	101348857	5
1022	101346768	5
1023	101348108	5
1024	101359643	5
1025	101347262	5
1026	101341296	5
1027	101354688	5
1028	101358119	5
1029	101354436	5
1030	101343103	5
1031	105755992	5
1032	101354827	5
1033	101359187	5
1034	101344185	5
1035	101351605	5
1036	101359639	5
1037	101348486	5
1038	101357038	5
1039	111821509	5
1040	101344970	5
1041	101353649	5
1042	111821498	5
1043	101344136	5
1044	101343265	5
1045	101360141	5
1046	101340790	5
1047	101352190	5
1048	101357963	5
1049	101360333	5
1050	101347431	5
1051	101347685	5
1052	101358022	5
1053	101342096	5
1054	101356545	5
1055	101344044	5
1056	101341493	5
1057	101347606	5
1058	101342765	5
1059	101348617	5
1060	101354638	5
1061	101346300	5
1062	101360156	5
1063	101351394	5
1064	101354947	5
1065	101345383	5
1066	101349443	5
1067	101345643	5
1068	101350150	5
1069	101347334	5
1070	101356893	5
1071	101359737	5
1072	101353047	5
1073	101359990	5
1074	101353571	5
1075	101355880	5
1076	101344780	5
1077	101348913	5
1078	101341223	5
1079	101355769	5
1080	101343354	5
1081	101343106	5
1082	101342178	5
1083	101348369	5
1084	101340370	5
1085	101354349	5
1086	101355452	5
1087	101355877	5
1088	101348190	5
1089	101340382	5
1090	101345126	5
1091	101361878	5
1092	101341398	5
1093	105756009	5
1094	101362046	5
1095	101351693	5
1096	101352212	5
1097	101360748	5
1098	101349968	5
1099	101352127	5
1100	101343743	5
1101	101347934	5
1102	101345027	5
1103	101356395	5
1104	101356978	5
1105	101355115	5
1106	101343525	5
1107	101344141	5
1108	101354267	5
1109	101347172	5
1110	101340685	5
1111	101361322	5
1112	101343961	5
1113	101345978	5
1114	101342681	5
1115	101347022	5
1116	101346480	5
1117	101351036	5
1118	101351504	5
1119	101361202	5
1120	101360545	5
1121	101352024	5
1122	101340876	5
1123	101361938	5
1124	101349860	5
1125	101356541	5
1126	101356212	5
1127	101360068	5
1128	101353170	5
1129	101360579	5
1130	101357302	5
1131	101343560	5
1132	101359363	5
1133	101359830	5
1134	101360498	5
1135	101344030	5
1136	101347360	5
1137	101345977	5
1138	101351684	5
1139	101354448	5
1140	101358316	5
1141	101347332	5
1142	101348731	5
1143	101356972	5
1144	101348575	5
1145	101343799	5
1146	101347819	5
1147	101347137	5
1148	101347359	5
1149	101344293	5
1150	101346591	5
1151	101353650	5
1152	101347392	5
1153	101361797	5
1154	101346967	5
1155	101341239	5
1156	101354090	5
1157	101352109	5
1158	101359899	5
1159	101359422	5
1160	101345194	5
1161	101347684	5
1162	101351071	5
1163	101343670	5
1164	101341250	5
1165	101352984	5
1166	101359123	5
1167	101355884	5
1168	101340293	5
1169	101349191	5
1170	101350400	5
1171	101355545	5
1172	101344929	5
1173	101354026	5
1174	101358674	5
1175	101359542	5
1176	101341134	5
1177	101346674	5
1178	101348489	5
1179	101342007	5
1180	101341626	5
1181	101348574	5
1182	101354532	5
1183	101350217	5
1184	101349718	5
1185	101355786	5
1186	101341336	5
1187	101341253	5
1188	101345895	5
1189	101342663	5
1190	101343098	5
1191	101349256	5
1192	101354155	5
1193	101352744	5
1194	101351964	5
1195	101350340	5
1196	101347660	5
1197	101347218	5
1198	101351140	5
1199	101360789	5
1200	101348583	5
1201	101352053	5
1202	101341622	5
1203	101344900	5
1204	101342116	5
1205	101346701	5
1206	101342479	5
1207	101351650	5
1208	101340502	5
1209	101351101	5
1210	111822934	5
1211	101356430	5
1212	101342573	5
1213	101353454	5
1214	101351542	5
1215	101349590	5
1216	101361464	5
1217	101343164	5
1218	101348982	5
1219	101356790	5
1220	101353435	5
1221	101351380	5
1222	101352400	5
1223	101361074	5
1224	101344826	5
1225	101358786	5
1226	101356030	5
1227	101360130	5
1228	101350744	5
1229	101353967	5
1230	101344571	5
1231	101343285	5
1232	101343034	5
1233	101357157	5
1234	101357091	5
1235	101352239	5
1236	101352500	5
1237	101343495	5
1238	101348637	5
1239	101348078	5
1240	101359308	5
1241	101351643	5
1242	101355471	5
1243	101348335	5
1244	101358362	5
1245	101362018	5
1246	101352188	5
1247	101345425	5
1248	101348230	5
1249	101355173	5
1250	101347566	5
1251	101341941	5
1252	101362063	5
1253	101351045	5
1254	101345313	5
1255	101342231	5
1256	101349573	5
1257	101351476	5
1258	101343809	5
1259	101360891	5
1260	101350038	5
1261	101357934	5
1262	101347810	5
1263	101344089	5
1264	101346623	5
1265	101349676	5
1266	101344441	5
1267	101359183	5
1268	101346598	5
1269	101342712	5
1270	101343581	5
1271	101343924	5
1272	101344899	5
1273	101349572	5
1274	101346722	5
1275	101361123	5
1276	101357661	5
1277	101351177	5
1278	101349843	5
1279	101360455	5
1280	101357923	5
1281	101342638	5
1282	101346605	5
1283	101344427	5
1284	105755994	5
1285	101356455	5
1286	101359494	5
1287	101359150	5
1288	101347374	5
1289	101348133	5
1290	101358619	5
1291	101355902	5
1292	101352444	5
1293	101359669	5
1294	101344252	5
1295	101361714	5
1296	101344499	5
1297	101354166	5
1298	101345838	5
1299	101340699	5
1300	101361399	5
1301	101347466	5
1302	101340529	5
1303	101345665	5
1304	101348801	5
1305	101351276	5
1306	101356339	5
1307	101352746	5
1308	101357505	5
1309	101345582	5
1310	101348298	5
1311	101356161	5
1312	101355386	5
1313	101359173	5
1314	105756816	5
1315	101343325	5
1316	101348977	5
1317	101347657	5
1318	101353954	5
1319	101349613	5
1320	101348562	5
1321	101348476	5
1322	101341189	5
1323	101340774	5
1324	101343320	5
1325	101347878	5
1326	101358261	5
1327	101354223	5
1328	101342135	5
1329	101354886	5
1330	101356295	5
1331	101349575	5
1332	101349320	5
1333	111822301	5
1334	101351797	5
1335	101346957	5
1336	101351901	5
1337	101349942	5
1338	101358799	5
1339	101349851	5
1340	101355475	5
1341	101361142	5
1342	101345063	5
1343	101351716	5
1344	101342040	5
1345	101361934	5
1346	101359493	5
1347	101349408	5
1348	101347460	5
1349	101357753	5
1350	101347705	5
1351	101343077	5
1352	101357245	5
1353	101353271	5
1354	101353699	5
1355	101340896	5
1356	101352923	5
1357	101344575	5
1358	101344944	5
1359	101354550	5
1360	101341861	5
1361	101361252	5
1362	101354128	5
1363	101352319	5
1364	101358448	5
1365	101352474	5
1366	101357277	5
1367	101361922	5
1368	101342059	5
1369	101361584	5
1370	101360264	5
1371	101355671	5
1372	101357737	5
1373	101358459	5
1374	101358689	5
1375	101346078	5
1376	101360995	5
1377	101354861	5
1378	101355678	5
1379	101354241	5
1380	101343029	5
1381	101357352	5
1382	101342568	5
1383	101345742	5
1384	101341393	5
1385	101353093	5
1386	101349980	5
1387	101344942	5
1388	101362060	5
1389	101347226	5
1390	101355172	5
1391	101353552	5
1392	101354363	5
1393	101341968	5
1394	101348845	5
1395	101343282	5
1396	101351549	5
1397	101350169	5
1398	101345775	5
1399	101349360	5
1400	101359258	5
1401	101357280	5
1402	101356603	5
1403	101344356	5
1404	101347059	5
1405	111819247	5
1406	101359071	5
1407	101352357	5
1408	101344020	5
1409	101341445	5
1410	101353617	5
1411	101343941	5
1412	101353876	5
1413	101356107	5
1414	101341599	5
1415	101357405	5
1416	101343492	5
1417	101355890	5
1418	101345262	5
1419	101358046	5
1420	101340875	5
1421	101357192	5
1422	101352617	5
1423	101353123	5
1424	101353090	5
1425	101340372	5
1426	101346982	5
1427	101359291	4
1428	101343481	4
1429	101361415	4
1430	101344502	4
1431	101345378	4
1432	101351806	4
1433	101353144	4
1434	111820089	4
1435	101351946	4
1436	101348363	4
1437	101349489	4
1438	101352179	4
1439	101346974	4
1440	101355561	4
1441	101357715	4
1442	101359149	4
1443	101347645	4
1444	101353157	4
1445	101356677	4
1446	101357542	4
1447	101347261	4
1448	101352206	4
1449	101343349	4
1450	101357841	4
1451	101350654	4
1452	101355951	4
1453	111822729	4
1454	101358818	4
1455	101349586	4
1456	101346866	4
1457	101355583	4
1458	101342134	4
1459	101345805	4
1460	101343253	4
1461	101353128	4
1462	101342891	4
1463	101358440	4
1464	101360537	4
1465	101351945	4
1466	101357769	4
1467	101348440	4
1468	101359411	4
1469	101359931	4
1470	101350902	4
1471	101343992	4
1472	101350457	4
1473	101344297	4
1474	101359413	4
1475	101351931	4
1476	101361614	4
1477	101349665	4
1478	101347175	4
1479	101356080	4
1480	101356368	4
1481	101348439	4
1482	101358812	4
1483	101348304	4
1484	101341441	4
1485	101349065	4
1486	101356761	4
1487	101355347	4
1488	101341973	4
1489	101351807	4
1490	101360536	4
1491	101361911	4
1492	101353384	4
1493	105755978	4
1494	101343097	4
1495	101341147	4
1496	105756069	4
1497	101352593	4
1498	101345610	4
1499	111820450	4
1500	101361864	4
1501	101358308	4
1502	101352867	4
1503	101357953	4
1504	101342133	4
1505	101353373	4
1506	101352929	4
1507	101347416	4
1508	101362040	4
1509	101349356	4
1510	101359032	4
1511	101358324	4
1512	101342730	4
1513	101351866	4
1514	101344518	4
1515	101357894	4
1516	101357163	4
1517	101348222	4
1518	101358295	4
1519	101359697	4
1520	101348875	4
1521	101359019	4
1522	101340666	4
1523	101341637	4
1524	101345407	4
1525	101350805	4
1526	101349326	4
1527	101354507	4
1528	101354754	4
1529	101349344	4
1530	111819400	4
1531	101344112	4
1532	101356391	4
1533	101344212	4
1534	101349391	4
1535	101355059	4
1536	101360368	4
1537	101355451	4
1538	101352801	4
1539	101341780	4
1540	101341308	4
1541	101356681	4
1542	101347352	4
1543	101346235	4
1544	101346782	4
1545	101352268	4
1546	101354884	4
1547	101356758	4
1548	101360157	4
1549	101341026	4
1550	101350041	4
1551	101360814	4
1552	101344986	4
1553	101349156	4
1554	101357568	4
1555	101349297	4
1556	101343212	4
1557	101341436	4
1558	101342933	4
1559	101351843	4
1560	101352095	4
1561	101360682	4
1562	101352348	4
1563	101360189	4
1564	101350643	4
1565	101352375	4
1566	101342224	4
1567	101349895	4
1568	101359932	4
1569	101358887	4
1570	101355736	4
1571	101353730	4
1572	101351571	4
1573	101358994	4
1574	101360581	4
1575	101360501	4
1576	101357087	4
1577	101341782	4
1578	101342039	4
1579	101361179	4
1580	111819269	4
1581	101353497	4
1582	101354565	4
1583	101345158	4
1584	101346531	4
1585	101352748	4
1586	101360733	4
1587	101357555	4
1588	101350939	4
1589	101342738	4
1590	101355169	4
1591	101351895	4
1592	101343307	4
1593	101340534	4
1594	101340430	4
1595	101361169	4
1596	101357671	4
1597	101353462	4
1598	101353410	4
1599	101352209	4
1600	101340363	4
1601	101354909	4
1602	101358355	4
1603	101361863	4
1604	101360968	4
1605	101344171	4
1606	101340770	4
1607	101348132	4
1608	101340341	4
1609	101342675	4
1610	101343787	4
1611	101347740	4
1612	101352968	4
1613	101343696	4
1614	101342541	4
1615	101358146	4
1616	101358579	4
1617	101353981	4
1618	111819949	4
1619	101361692	4
1620	101350697	4
1621	101344836	4
1622	101359201	4
1623	101345593	4
1624	101345771	4
1625	101360671	4
1626	101356762	4
1627	111821051	4
1628	101351556	4
1629	101356219	4
1630	101351297	4
1631	101351727	4
1632	101353281	4
1633	101361755	4
1634	101345695	4
1635	101340625	4
1636	101342758	4
1637	101340976	4
1638	101359870	4
1639	101356636	4
1640	101352974	4
1641	101346468	4
1642	101351066	4
1643	101354675	4
1644	101351676	4
1645	101342735	4
1646	101342980	4
1647	101358492	4
1648	101352775	4
1649	101361846	4
1650	101342314	4
1651	101348061	4
1652	101349420	4
1653	101349926	4
1654	101343305	4
1655	101341651	4
1656	101349630	4
1657	101341794	4
1658	101345180	4
1659	101345633	4
1660	101359005	4
1661	101357177	4
1662	101350642	4
1663	101359760	4
1664	101342574	4
1665	101342170	4
1666	101341230	4
1667	101342904	4
1668	101359242	4
1669	101355828	4
1670	101340716	4
1671	101360646	4
1672	101351830	4
1673	101341723	4
1674	101348355	4
1675	101352020	4
1676	101340339	4
1677	101340427	4
1678	101349540	4
1679	101354734	4
1680	101349375	4
1681	101346026	4
1682	101353364	4
1683	101354259	4
1684	101353110	4
1685	101344837	4
1686	101345514	4
1687	101344300	4
1688	101351554	4
1689	101350561	4
1690	101346807	4
1691	101357041	4
1692	101348743	4
1693	101355352	4
1694	101352592	4
1695	101348601	4
1696	101356721	4
1697	101348570	4
1698	101344863	4
1699	101347169	4
1700	101351374	4
1701	101360102	4
1702	101346220	4
1703	101361354	4
1704	101353218	4
1705	101359892	4
1706	101359628	4
1707	101344203	4
1708	101355845	4
1709	101362029	4
1710	101346981	4
1711	101355611	4
1712	101356465	4
1713	101342734	4
1714	101347816	4
1715	101342478	4
1716	101347469	4
1717	101357939	4
1718	101356635	4
1719	101357347	4
1720	101357766	4
1721	101350388	4
1722	101355519	4
1723	101361435	4
1724	101341483	4
1725	105756256	4
1726	101340901	4
1727	101347600	4
1728	101361724	4
1729	101345292	4
1730	101342455	4
1731	101357085	4
1732	101340828	4
1733	101356678	4
1734	101355871	4
1735	101341708	4
1736	101362000	4
1737	101359767	4
1738	101345108	4
1739	101345761	4
1740	101342327	4
1741	101345893	4
1742	101343930	4
1743	101345460	4
1744	101348149	4
1745	101345613	4
1746	101348985	4
1747	101360047	4
1748	101355334	4
1749	105756899	4
1750	101344292	4
1751	101361519	4
1752	101360998	4
1753	101350569	4
1754	101359066	4
1755	101354518	4
1756	101345212	4
1757	101344964	4
1758	101358140	4
1759	101353559	4
1760	101343693	4
1761	101351735	4
1762	101352163	4
1763	101343816	4
1764	101357220	4
1765	101344822	4
1766	111821049	4
1767	101345857	4
1768	101360817	4
1769	111819813	4
1770	101353060	4
1771	101359950	4
1772	101353778	4
1773	101348102	4
1774	101357112	4
1775	101348404	4
1776	101348757	4
1777	101348309	4
1778	101354075	4
1779	101351214	4
1780	101361930	4
1781	101359947	4
1782	111822886	4
1783	101345287	4
1784	101357128	4
1785	101360753	4
1786	101354008	4
1787	101340710	4
1788	101341907	4
1789	101341583	4
1790	101350365	4
1791	101357438	4
1792	101345764	4
1793	101350953	4
1794	101350254	4
1795	101356553	4
1796	101358291	4
1797	111820964	4
1798	101356534	4
1799	105756392	4
1800	101353205	4
1801	101356469	4
1802	101351326	4
1803	101355699	4
1804	101354258	4
1805	101349958	4
1806	101342545	4
1807	101357281	4
1808	101347394	4
1809	101353816	4
1810	101345495	4
1811	101360739	4
1812	101350115	4
1813	101342336	4
1814	101351816	4
1815	101355919	4
1816	101356294	4
1817	101348609	4
1818	101359888	4
1819	101358224	4
1820	101343837	4
1821	101351282	4
1822	101361933	4
1823	101356512	4
1824	101342092	4
1825	101359718	4
1826	101354333	4
1827	101341287	4
1828	101354743	4
1829	101340614	4
1830	101353621	4
1831	101342976	4
1832	101359896	4
1833	101361158	4
1834	101358478	4
1835	101361726	4
1836	101358088	4
1837	101340539	4
1838	101349149	4
1839	101357145	4
1840	101354406	4
1841	101356059	4
1842	101361855	4
1843	101357849	4
1844	101355180	4
1845	101340651	4
1846	101351350	4
1847	101343124	4
1848	101346381	4
1849	101352221	4
1850	101347521	4
1851	101348054	4
1852	101345135	4
1853	101347556	4
1854	101344946	4
1855	101360788	4
1856	101340476	4
1857	101353422	4
1858	101355979	4
1859	101353080	4
1860	101345701	4
1861	101353591	4
1862	101359262	4
1863	101355236	4
1864	101346075	4
1865	101349102	4
1866	101354198	4
1867	101353073	4
1868	101352618	4
1869	101348893	4
1870	101354112	4
1871	101357399	4
1872	101346564	4
1873	101359243	4
1874	101343369	4
1875	101349317	4
1876	101345165	4
1877	101354168	4
1878	101352556	4
1879	101345572	4
1880	101355981	4
1881	101355717	4
1882	101355207	4
1883	101354951	4
1884	101346081	4
1885	101357764	4
1886	101347453	4
1887	101344405	4
1888	101351627	4
1889	101353182	4
1890	101355030	4
1891	101354113	4
1892	101361991	4
1893	101357071	4
1894	101360430	4
1895	101342349	4
1896	101346369	4
1897	101343314	4
1898	101361935	4
1899	101340680	4
1900	101350579	4
1901	101352751	4
1902	101350580	4
1903	101352326	4
1904	101349442	4
1905	101347185	4
1906	101340445	4
1907	101354530	4
1908	111821013	4
1909	101356738	4
1910	101355883	4
1911	111821499	4
1912	111818982	4
1913	101352921	4
1914	101350990	4
1915	101362069	4
1916	105756569	4
1917	101349973	4
1918	101346154	4
1919	101346614	4
1920	101341170	4
1921	101343863	4
1922	101345534	4
1923	101346819	4
1924	101355975	4
1925	101349100	4
1926	101356496	4
1927	101361627	4
1928	101348396	4
1929	101343372	4
1930	101348164	4
1931	101357060	4
1932	101344067	4
1933	101351103	4
1934	101352481	4
1935	111819771	4
1936	101354290	4
1937	101359644	4
1938	101357409	4
1939	101344234	4
1940	101347144	4
1941	101361593	4
1942	101358480	4
1943	101346522	4
1944	101358681	4
1945	101356255	4
1946	101353670	4
1947	101344328	4
1948	101357515	4
1949	101348881	4
1950	101343359	4
1951	101354581	4
1952	101347744	4
1953	101358855	4
1954	101344802	4
1955	101356580	4
1956	101354100	4
1957	101341644	4
1958	101340480	4
1959	101350999	4
1960	101344264	4
1961	101356146	4
1962	101344894	4
1963	101354106	4
1964	101352392	4
1965	101347196	4
1966	101349145	4
1967	101354704	4
1968	101348194	4
1969	101347276	4
1970	101360976	4
1971	101345571	4
1972	101341002	4
1973	101346214	4
1974	101347909	4
1975	101361658	4
1976	101361404	4
1977	101346683	4
1978	101358254	4
1979	101348291	4
1980	101349472	4
1981	101359617	4
1982	101344896	4
1983	101344682	4
1984	101351620	4
1985	101361036	4
1986	101355512	4
1987	101341505	4
1988	101354070	4
1989	101343918	4
1990	101345530	4
1991	101359999	4
1992	101348033	4
1993	101361033	4
1994	101341349	4
1995	101343803	4
1996	101342775	4
1997	101343279	4
1998	101340779	4
[truncated: 17,194 more rows]
