# Supplementary material for: Evaluation of strategies for evidence-driven genome annotation using long-read RNA-seq
Source: Genome Res. 2025 Apr;35(4):1053–64. doi: 10.1101/gr.279864.124 (PMC12047274; doi:10.1101/gr.279864.124)
Supplement: Supplement 2 [file Supplemental_Code.zip › Supplemental_Code/lr_evidence_driven-main/plotting/fig4_sup5/manatee_ncbi_prot_classification.txt]

isoform	chrom	strand	length	exons	structural_category	associated_gene	associated_transcript	ref_length	ref_exons	diff_to_TSS	diff_to_TTS	diff_to_gene_TSS	diff_to_gene_TTS	subcategory	RTS_stage	all_canonical	min_sample_cov	min_cov	min_cov_pos	sd_cov	FL	n_indels	n_indels_junc	bite	iso_exp	gene_exp	ratio_exp	FSM_class	coding	ORF_length	CDS_length	CDS_start	CDS_end	CDS_genomic_start	CDS_genomic_end	predicted_NMD	perc_A_downstream_TTS	seq_A_downstream_TTS	dist_to_CAGE_peak	within_CAGE_peak	dist_to_polyA_site	within_polyA_site	polyA_motif	polyA_dist	polyA_motif_found	ORF_seq	ratio_TSS
lcl|NW_004443961.1_cds_XP_023584329.1_8372	contig_10000_pilon	-	849	4	intergenic	novelGene_1401	novel	NA	NA	NA	NA	NA	NA	multi-exon	FALSE	canonical	0	0	junction_1	123.76411255107661	NA	NA	NA	FALSE	NA	NA	NA	A	non_coding	NA	NA	NA	NA	NA	NA	NA	5.0	TGTGCCTGCGCTGGGGGCAG	NA	NA	NA	NA	NA	NA	NA	NA	NA
lcl|NW_004443961.1_cds_XP_023584346.1_8373	contig_10000_pilon	-	3831	29	novel_not_in_catalog	g9542	novel	3267	27	NA	NA	-4660	0	at_least_one_novel_splicesite	FALSE	canonical	5	193	junction_25	253.91229353090102	NA	NA	NA	FALSE	NA	NA	NA	B	non_coding	NA	NA	NA	NA	NA	NA	NA	5.0	TCGCCGGGGACCTTTTTTTT	NA	NA	NA	NA	NA	NA	NA	NA	NA
lcl|NW_004443961.1_cds_XP_023584347.1_8374	contig_10000_pilon	-	3777	28	novel_not_in_catalog	g9542	novel	3267	27	NA	NA	-4660	0	at_least_one_novel_splicesite	FALSE	canonical	5	193	junction_24	273.256995261848	NA	NA	NA	FALSE	NA	NA	NA	B	non_coding	NA	NA	NA	NA	NA	NA	NA	5.0	TCGCCGGGGACCTTTTTTTT	NA	NA	NA	NA	NA	NA	NA	NA	NA
lcl|NW_004443961.1_cds_XP_023584348.1_8375	contig_10000_pilon	-	3576	28	novel_not_in_catalog	g9542	novel	3267	27	NA	NA	-2364	0	at_least_one_novel_splicesite	FALSE	canonical	5	193	junction_25	257.50181588716066	NA	NA	NA	FALSE	NA	NA	NA	B	non_coding	NA	NA	NA	NA	NA	NA	NA	5.0	TCGCCGGGGACCTTTTTTTT	NA	NA	NA	NA	NA	NA	NA	NA	NA
lcl|NW_004443961.1_cds_XP_023584349.1_8376	contig_10000_pilon	-	3576	28	novel_not_in_catalog	g9542	novel	3267	27	NA	NA	-2364	0	at_least_one_novel_splicesite	FALSE	canonical	5	193	junction_25	257.50181588716066	NA	NA	NA	FALSE	NA	NA	NA	B	non_coding	NA	NA	NA	NA	NA	NA	NA	5.0	TCGCCGGGGACCTTTTTTTT	NA	NA	NA	NA	NA	NA	NA	NA	NA
lcl|NW_004443961.1_cds_XP_023584350.1_8377	contig_10000_pilon	-	834	7	novel_not_in_catalog	g9542	novel	2571	20	NA	NA	-2095	0	at_least_one_novel_splicesite	FALSE	canonical	3	15	junction_6	315.0823966308919	NA	NA	NA	TRUE	NA	NA	NA	B	non_coding	NA	NA	NA	NA	NA	NA	NA	5.0	TCGCCGGGGACCTTTTTTTT	NA	NA	NA	NA	NA	NA	NA	NA	NA
lcl|NW_004443995.1_cds_XP_004378888.1_16992	contig_10002_pilon	+	2343	17	fusion	g9544_g9545_g9543	novel	585	2	NA	NA	0	-211	multi-exon	FALSE	canonical	0	0	junction_13	44.169948777421055	NA	NA	NA	TRUE	NA	NA	NA	B	non_coding	NA	NA	NA	NA	NA	NA	NA	15.0	GCCTGCAGGCCACAGCCGCT	NA	NA	NA	NA	NA	NA	NA	NA	NA
lcl|NW_004443995.1_cds_XP_004378889.1_16991	contig_10002_pilon	+	2292	16	fusion	g9544_g9545_g9543	novel	585	2	NA	NA	0	-211	multi-exon	FALSE	canonical	0	0	junction_12	48.20437969958977	NA	NA	NA	TRUE	NA	NA	NA	B	non_coding	NA	NA	NA	NA	NA	NA	NA	15.0	GCCTGCAGGCCACAGCCGCT	NA	NA	NA	NA	NA	NA	NA	NA	NA
lcl|NW_004443995.1_cds_XP_004378890.1_16993	contig_10002_pilon	+	2088	16	fusion	g9544_g9543	novel	585	2	NA	NA	0	12876	multi-exon	FALSE	canonical	0	0	junction_12	47.68955161598118	NA	NA	NA	TRUE	NA	NA	NA	A	non_coding	NA	NA	NA	NA	NA	NA	NA	30.0	GAGAGACTTCAGAGTTTCAC	NA	NA	NA	NA	NA	NA	NA	NA	NA
lcl|NW_004443956.1_cds_XP_004372767.1_7175	contig_10003_pilon	-	1734	14	novel_not_in_catalog	g9547	novel	1746	14	NA	NA	-33	0	at_least_one_novel_splicesite	FALSE	canonical	6	478	junction_3	756.5354072911638	NA	NA	NA	TRUE	NA	NA	NA	B	non_coding	NA	NA	NA	NA	NA	NA	NA	10.0	AGGTCTGGGCGGGCTGACCC	NA	NA	NA	NA	NA	NA	NA	NA	NA
lcl|NW_004443956.1_cds_XP_023583661.1_7165	contig_10003_pilon	-	2136	17	novel_not_in_catalog	g9547	novel	1746	14	NA	NA	-152870	0	at_least_one_novel_splicesite	FALSE	canonical	4	22	junction_15	890.3081256473795	NA	NA	NA	TRUE	NA	NA	NA	B	non_coding	NA	NA	NA	NA	NA	NA	NA	10.0	AGGTCTGGGCGGGCTGACCC	NA	NA	NA	NA	NA	NA	NA	NA	NA
lcl|NW_004443956.1_cds_XP_023583662.1_7166	contig_10003_pilon	-	2136	17	novel_not_in_catalog	g9547	novel	1746	14	NA	NA	-152870	0	at_least_one_novel_splicesite	FALSE	canonical	4	22	junction_15	890.3081256473795	NA	NA	NA	TRUE	NA	NA	NA	B	non_coding	NA	NA	NA	NA	NA	NA	NA	10.0	AGGTCTGGGCGGGCTGACCC	NA	NA	NA	NA	NA	NA	NA	NA	NA
lcl|NW_004443956.1_cds_XP_023583663.1_7167	contig_10003_pilon	-	2136	17	novel_not_in_catalog	g9547	novel	1746	14	NA	NA	-152870	0	at_least_one_novel_splicesite	FALSE	canonical	4	22	junction_15	890.3081256473795	NA	NA	NA	TRUE	NA	NA	NA	B	non_coding	NA	NA	NA	NA	NA	NA	NA	10.0	AGGTCTGGGCGGGCTGACCC	NA	NA	NA	NA	NA	NA	NA	NA	NA
lcl|NW_004443956.1_cds_XP_023583664.1_7168	contig_10003_pilon	-	2136	17	novel_not_in_catalog	g9547	novel	1746	14	NA	NA	-152870	0	at_least_one_novel_splicesite	FALSE	canonical	4	22	junction_15	890.3081256473795	NA	NA	NA	TRUE	NA	NA	NA	B	non_coding	NA	NA	NA	NA	NA	NA	NA	10.0	AGGTCTGGGCGGGCTGACCC	NA	NA	NA	NA	NA	NA	NA	NA	NA
lcl|NW_004443956.1_cds_XP_023583665.1_7170	contig_10003_pilon	-	2133	17	novel_not_in_catalog	g9547	novel	1746	14	NA	NA	-152870	0	at_least_one_novel_splicesite	FALSE	canonical	4	22	junction_15	910.9885341622033	NA	NA	NA	TRUE	NA	NA	NA	B	non_coding	NA	NA	NA	NA	NA	NA	NA	10.0	AGGTCTGGGCGGGCTGACCC	NA	NA	NA	NA	NA	NA	NA	NA	NA
lcl|NW_004443956.1_cds_XP_023583666.1_7169	contig_10003_pilon	-	2133	17	novel_not_in_catalog	g9547	novel	1746	14	NA	NA	-152870	0	at_least_one_novel_splicesite	FALSE	canonical	4	22	junction_15	925.435336746982	NA	NA	NA	TRUE	NA	NA	NA	B	non_coding	NA	NA	NA	NA	NA	NA	NA	10.0	AGGTCTGGGCGGGCTGACCC	NA	NA	NA	NA	NA	NA	NA	NA	NA
lcl|NW_004443956.1_cds_XP_023583667.1_7171	contig_10003_pilon	-	2058	16	novel_not_in_catalog	g9547	novel	1746	14	NA	NA	-152870	0	at_least_one_novel_splicesite	FALSE	canonical	6	461	junction_15	807.0264652138463	NA	NA	NA	TRUE	NA	NA	NA	B	non_coding	NA	NA	NA	NA	NA	NA	NA	10.0	AGGTCTGGGCGGGCTGACCC	NA	NA	NA	NA	NA	NA	NA	NA	NA
lcl|NW_004443956.1_cds_XP_023583668.1_7172	contig_10003_pilon	-	2055	16	novel_not_in_catalog	g9547	novel	1746	14	NA	NA	-152870	0	at_least_one_novel_splicesite	FALSE	canonical	6	346	junction_6	858.8635126336043	NA	NA	NA	TRUE	NA	NA	NA	B	non_coding	NA	NA	NA	NA	NA	NA	NA	10.0	AGGTCTGGGCGGGCTGACCC	NA	NA	NA	NA	NA	NA	NA	NA	NA
lcl|NW_004443956.1_cds_XP_023583669.1_7173	contig_10003_pilon	-	1734	14	novel_not_in_catalog	g9547	novel	1746	14	NA	NA	-33	0	at_least_one_novel_splicesite	FALSE	canonical	6	478	junction_3	756.5354072911638	NA	NA	NA	TRUE	NA	NA	NA	B	non_coding	NA	NA	NA	NA	NA	NA	NA	10.0	AGGTCTGGGCGGGCTGACCC	NA	NA	NA	NA	NA	NA	NA	NA	NA
lcl|NW_004443956.1_cds_XP_023583670.1_7174	contig_10003_pilon	-	1734	14	novel_not_in_catalog	g9547	novel	1746	14	NA	NA	-33	0	at_least_one_novel_splicesite	FALSE	canonical	6	478	junction_3	756.5354072911638	NA	NA	NA	TRUE	NA	NA	NA	B	non_coding	NA	NA	NA	NA	NA	NA	NA	10.0	AGGTCTGGGCGGGCTGACCC	NA	NA	NA	NA	NA	NA	NA	NA	NA
lcl|NW_004443956.1_cds_XP_023583671.1_7177	contig_10003_pilon	-	1662	14	novel_not_in_catalog	g9547	novel	1746	14	NA	NA	457	0	at_least_one_novel_splicesite	FALSE	canonical	0	0	junction_13	870.1024220470088	NA	NA	NA	TRUE	NA	NA	NA	B	non_coding	NA	NA	NA	NA	NA	NA	NA	10.0	AGGTCTGGGCGGGCTGACCC	NA	NA	NA	NA	NA	NA	NA	NA	NA
lcl|NW_004443956.1_cds_XP_023583672.1_7176	contig_10003_pilon	-	1731	14	novel_not_in_catalog	g9547	novel	1746	14	NA	NA	-33	0	at_least_one_novel_splicesite	FALSE	canonical	6	345	junction_13	827.3634247937181	NA	NA	NA	TRUE	NA	NA	NA	B	non_coding	NA	NA	NA	NA	NA	NA	NA	10.0	AGGTCTGGGCGGGCTGACCC	NA	NA	NA	NA	NA	NA	NA	NA	NA
lcl|NW_004444016.1_cds_XP_004381085.1_20433	contig_10005_pilon	-	2760	21	novel_not_in_catalog	g9548	novel	3207	23	NA	NA	0	0	at_least_one_novel_splicesite	FALSE	canonical	5	85	junction_13	156.34112542770055	NA	NA	NA	TRUE	NA	NA	NA	B	non_coding	NA	NA	NA	NA	NA	NA	NA	45.0	AACATCATAAAATCACTTGT	NA	NA	NA	NA	NA	NA	NA	NA	NA
lcl|NW_004444016.1_cds_XP_004381205.1_20438	contig_10005_pilon	+	1059	6	full-splice_match	g9549	g9549.t1	1059	6	0	0	0	0	reference_match	FALSE	canonical	0	0	junction_1	0.0	NA	NA	NA	FALSE	NA	NA	NA	A	non_coding	NA	NA	NA	NA	NA	NA	NA	40.0	CACCCCAAACAAAGTCACTT	NA	NA	NA	NA	NA	NA	NA	NA	NA
lcl|NW_004444016.1_cds_XP_023591334.1_20436	contig_10005_pilon	-	2922	23	novel_not_in_catalog	g9548	novel	3207	23	NA	NA	0	0	at_least_one_novel_splicesite	FALSE	canonical	5	23	junction_14	172.66209296515387	NA	NA	NA	TRUE	NA	NA	NA	B	non_coding	NA	NA	NA	NA	NA	NA	NA	45.0	AACATCATAAAATCACTTGT	NA	NA	NA	NA	NA	NA	NA	NA	NA
lcl|NW_004444016.1_cds_XP_023591335.1_20435	contig_10005_pilon	-	2880	22	novel_not_in_catalog	g9548	novel	3207	23	NA	NA	0	0	at_least_one_novel_splicesite	FALSE	canonical	4	9	junction_13	171.76603028828993	NA	NA	NA	TRUE	NA	NA	NA	B	non_coding	NA	NA	NA	NA	NA	NA	NA	45.0	AACATCATAAAATCACTTGT	NA	NA	NA	NA	NA	NA	NA	NA	NA
lcl|NW_004444016.1_cds_XP_023591336.1_20434	contig_10005_pilon	-	2802	22	novel_not_in_catalog	g9548	novel	3207	23	NA	NA	0	0	at_least_one_novel_splicesite	FALSE	canonical	5	87	junction_14	160.416804046235	NA	NA	NA	TRUE	NA	NA	NA	B	non_coding	NA	NA	NA	NA	NA	NA	NA	45.0	AACATCATAAAATCACTTGT	NA	NA	NA	NA	NA	NA	NA	NA	NA
lcl|NW_004444016.1_cds_XP_023591337.1_20437	contig_10005_pilon	-	2554	21	novel_not_in_catalog	g9548	novel	3207	23	NA	NA	6022	0	at_least_one_novel_splicesite	FALSE	canonical	5	23	junction_14	179.93284163820675	NA	NA	NA	TRUE	NA	NA	NA	B	non_coding	NA	NA	NA	NA	NA	NA	NA	45.0	AACATCATAAAATCACTTGT	NA	NA	NA	NA	NA	NA	NA	NA	NA
lcl|NW_004443960.1_cds_XP_004373253.1_8074	contig_10011_pilon	-	2056	6	full-splice_match	g9564	g9564.t2	903	6	0	-1153	0	1153	alternative_3end	FALSE	canonical	0	0	junction_4	7.166589146867567	NA	NA	NA	FALSE	NA	NA	NA	C	non_coding	NA	NA	NA	NA	NA	NA	NA	35.0	AAACAATGGGATTTCTCTGA	NA	NA	NA	NA	NA	NA	NA	NA	NA
lcl|NW_004443960.1_cds_XP_004373254.2_8066	contig_10011_pilon	+	927	1	full-splice_match	g9570	g9570.t1	927	1	0	0	0	0	mono-exon	FALSE	NA	NA	NA	NA	NA	NA	NA	NA	NA	NA	NA	NA	A	non_coding	NA	NA	NA	NA	NA	NA	NA	20.0	AATTTTTTTCTGTTCAGTAT	NA	NA	NA	NA	NA	NA	NA	NA	NA
lcl|NW_004443960.1_cds_XP_004373255.1_8076	contig_10011_pilon	+	1662	1	intergenic	novelGene_1403	novel	NA	NA	NA	NA	NA	NA	mono-exon	FALSE	NA	NA	NA	NA	NA	NA	NA	NA	NA	NA	NA	NA	A	non_coding	NA	NA	NA	NA	NA	NA	NA	20.0	ATTTTGTGTTTAAAGCTTTT	NA	NA	NA	NA	NA	NA	NA	NA	NA
lcl|NW_004443960.1_cds_XP_004373256.1_8085	contig_10011_pilon	-	1155	3	full-splice_match	g9561	g9561.t1	1155	3	0	0	0	0	reference_match	FALSE	canonical	5	113	junction_2	3.5	NA	NA	NA	FALSE	NA	NA	NA	C	non_coding	NA	NA	NA	NA	NA	NA	NA	30.0	AAGGAGAGCTTCATTCTTTA	NA	NA	NA	NA	NA	NA	NA	NA	NA
lcl|NW_004443960.1_cds_XP_004373257.1_8087	contig_10011_pilon	-	729	5	novel_not_in_catalog	g9557	novel	681	4	NA	NA	0	1422	at_least_one_novel_splicesite	FALSE	canonical	6	172	junction_1	268.6563790420767	NA	NA	NA	TRUE	NA	NA	NA	B	non_coding	NA	NA	NA	NA	NA	NA	NA	5.0	GGTCAGCCGGGCTGTCTCCG	NA	NA	NA	NA	NA	NA	NA	NA	NA
lcl|NW_004443960.1_cds_XP_004373258.1_8089	contig_10011_pilon	+	558	3	full-splice_match	g9558	g9558.t1	558	3	0	0	0	0	reference_match	FALSE	canonical	0	0	junction_1	0.0	NA	NA	NA	FALSE	NA	NA	NA	C	non_coding	NA	NA	NA	NA	NA	NA	NA	15.0	GGATCCCGAGTGCAGGGCTG	NA	NA	NA	NA	NA	NA	NA	NA	NA
lcl|NW_004443960.1_cds_XP_004373259.1_8091	contig_10011_pilon	+	3199	17	novel_not_in_catalog	g9556	novel	3024	13	NA	NA	0	-5818	at_least_one_novel_splicesite	FALSE	canonical	3	7	junction_1	112.47492776170164	NA	NA	NA	TRUE	NA	NA	NA	B	non_coding	NA	NA	NA	NA	NA	NA	NA	20.0	GCAGAAGCAGTTCCTGGTGG	NA	NA	NA	NA	NA	NA	NA	NA	NA
lcl|NW_004443960.1_cds_XP_004373260.1_8097	contig_10011_pilon	-	849	8	full-splice_match	g9554	g9554.t1	849	8	0	0	0	0	reference_match	FALSE	canonical	2	4	junction_6	30.46979099477557	NA	NA	NA	FALSE	NA	NA	NA	A	non_coding	NA	NA	NA	NA	NA	NA	NA	10.0	GTGAGCCTGATGTGGCGGCG	NA	NA	NA	NA	NA	NA	NA	NA	NA
lcl|NW_004443960.1_cds_XP_004373476.3_8086	contig_10011_pilon	+	1279	3	full-splice_match	g9560	g9560.t3	972	3	0	-307	0	307	alternative_3end	FALSE	canonical	4	11	junction_2	2.0	NA	NA	NA	FALSE	NA	NA	NA	A	non_coding	NA	NA	NA	NA	NA	NA	NA	55.00000000000001	ATAATAACAAAATTTTCATA	NA	NA	NA	NA	NA	NA	NA	NA	NA
lcl|NW_004443960.1_cds_XP_004373477.1_8090	contig_10011_pilon	-	1440	12	novel_not_in_catalog	g9557	novel	1242	12	NA	NA	0	0	at_least_one_novel_splicesite	FALSE	canonical	0	0	junction_1	5.832369066307432	NA	NA	NA	FALSE	NA	NA	NA	B	non_coding	NA	NA	NA	NA	NA	NA	NA	20.0	CCCTCTTGCGAAGGGACCCA	NA	NA	NA	NA	NA	NA	NA	NA	NA
lcl|NW_004443960.1_cds_XP_012410073.1_8083	contig_10011_pilon	+	694	1	intergenic	novelGene_1402	novel	NA	NA	NA	NA	NA	NA	mono-exon	FALSE	NA	NA	NA	NA	NA	NA	NA	NA	NA	NA	NA	NA	A	non_coding	NA	NA	NA	NA	NA	NA	NA	10.0	AGCTTCCTTCTGTTTGTAGG	NA	NA	NA	NA	NA	NA	NA	NA	NA
lcl|NW_004443960.1_cds_XP_012410131.1_8079	contig_10011_pilon	-	1618	6	full-splice_match	g9563	g9563.t4	1212	6	0	-406	0	406	alternative_3end	FALSE	canonical	2	6	junction_5	42.72423200011909	NA	NA	NA	FALSE	NA	NA	NA	C	non_coding	NA	NA	NA	NA	NA	NA	NA	25.0	ATAGAAGCTTGTCCAGTGTT	NA	NA	NA	NA	NA	NA	NA	NA	NA
lcl|NW_004443960.1_cds_XP_012410133.1_8069	contig_10011_pilon	+	1191	4	full-splice_match	g9567	g9567.t3	1191	4	0	0	0	0	reference_match	FALSE	canonical	4	24	junction_1	7.118052168020874	NA	NA	NA	FALSE	NA	NA	NA	C	non_coding	NA	NA	NA	NA	NA	NA	NA	25.0	AATGTTTCACTTAGGCATTC	NA	NA	NA	NA	NA	NA	NA	NA	NA
lcl|NW_004443960.1_cds_XP_012410137.2_8067	contig_10011_pilon	-	954	2	genic	g9569	novel	918	1	NA	NA	0	1099	multi-exon	FALSE	non_canonical	0	0	junction_1	0.0	NA	NA	NA	FALSE	NA	NA	NA	A	non_coding	NA	NA	NA	NA	NA	NA	NA	50.0	AGCATAATGGAAATTTACAA	NA	NA	NA	NA	NA	NA	NA	NA	NA
lcl|NW_004443960.1_cds_XP_023584126.1_8088	contig_10011_pilon	+	512	2	incomplete-splice_match	g9558	g9558.t1	558	3	895	0	895	0	3prime_fragment	FALSE	canonical	0	0	junction_1	0.0	NA	NA	NA	FALSE	NA	NA	NA	C	non_coding	NA	NA	NA	NA	NA	NA	NA	15.0	GGATCCCGAGTGCAGGGCTG	NA	NA	NA	NA	NA	NA	NA	NA	NA
lcl|NW_004443960.1_cds_XP_023584178.1_8071	contig_10011_pilon	+	2139	9	novel_not_in_catalog	g9565	novel	2073	30	NA	NA	0	-549	intron_retention	FALSE	canonical	4	79	junction_6	94.98256418943426	NA	NA	NA	FALSE	NA	NA	NA	B	non_coding	NA	NA	NA	NA	NA	NA	NA	30.0	TGTGATTCTGGATGCAGAAA	NA	NA	NA	NA	NA	NA	NA	NA	NA
lcl|NW_004443960.1_cds_XP_023584179.1_8072	contig_10011_pilon	+	2010	9	novel_not_in_catalog	g9565	novel	2073	30	NA	NA	0	-712	intron_retention	FALSE	canonical	4	79	junction_6	96.031244915392	NA	NA	NA	FALSE	NA	NA	NA	B	non_coding	NA	NA	NA	NA	NA	NA	NA	25.0	GTGCCAGATCAAGGTGAGTG	NA	NA	NA	NA	NA	NA	NA	NA	NA
lcl|NW_004443960.1_cds_XP_023584180.1_8070	contig_10011_pilon	+	1989	9	novel_not_in_catalog	g9565	novel	2073	30	NA	NA	0	-699	intron_retention	FALSE	canonical	4	79	junction_6	94.98256418943426	NA	NA	NA	FALSE	NA	NA	NA	B	non_coding	NA	NA	NA	NA	NA	NA	NA	5.0	GTGAGTGGCCTTGGCCTGCT	NA	NA	NA	NA	NA	NA	NA	NA	NA
lcl|NW_004443960.1_cds_XP_023584181.1_8075	contig_10011_pilon	-	1801	4	full-splice_match	g9564	g9564.t1	648	4	0	-1153	0	1153	alternative_3end	FALSE	canonical	3	10	junction_3	3.681787005729087	NA	NA	NA	FALSE	NA	NA	NA	C	non_coding	NA	NA	NA	NA	NA	NA	NA	35.0	AAACAATGGGATTTCTCTGA	NA	NA	NA	NA	NA	NA	NA	NA	NA
lcl|NW_004443960.1_cds_XP_023584191.1_8077	contig_10011_pilon	-	1618	6	full-splice_match	g9563	g9563.t4	1212	6	0	-406	0	406	alternative_3end	FALSE	canonical	2	6	junction_5	42.72423200011909	NA	NA	NA	FALSE	NA	NA	NA	C	non_coding	NA	NA	NA	NA	NA	NA	NA	25.0	ATAGAAGCTTGTCCAGTGTT	NA	NA	NA	NA	NA	NA	NA	NA	NA
lcl|NW_004443960.1_cds_XP_023584192.1_8078	contig_10011_pilon	-	1618	6	full-splice_match	g9563	g9563.t4	1212	6	0	-406	0	406	alternative_3end	FALSE	canonical	2	6	junction_5	42.72423200011909	NA	NA	NA	FALSE	NA	NA	NA	C	non_coding	NA	NA	NA	NA	NA	NA	NA	25.0	ATAGAAGCTTGTCCAGTGTT	NA	NA	NA	NA	NA	NA	NA	NA	NA
lcl|NW_004443960.1_cds_XP_023584193.1_8082	contig_10011_pilon	-	1039	4	incomplete-splice_match	g9563	g9563.t3	735	5	786	-406	786	406	3prime_fragment	FALSE	canonical	3	19	junction_1	48.09019304043878	NA	NA	NA	FALSE	NA	NA	NA	C	non_coding	NA	NA	NA	NA	NA	NA	NA	25.0	ATAGAAGCTTGTCCAGTGTT	NA	NA	NA	NA	NA	NA	NA	NA	NA
lcl|NW_004443960.1_cds_XP_023584194.1_8080	contig_10011_pilon	-	954	5	incomplete-splice_match	g9563	g9563.t4	1212	6	0	439	0	-439	5prime_fragment	FALSE	canonical	2	6	junction_4	45.168434774740646	NA	NA	NA	FALSE	NA	NA	NA	C	non_coding	NA	NA	NA	NA	NA	NA	NA	35.0	GAAGAGGGGAAATGTACCTT	NA	NA	NA	NA	NA	NA	NA	NA	NA
lcl|NW_004443960.1_cds_XP_023584195.1_8081	contig_10011_pilon	-	729	4	novel_in_catalog	g9563	novel	951	6	NA	NA	0	-537	combination_of_known_splicesites	FALSE	canonical	2	2	junction_1	29.272664533466862	NA	NA	NA	FALSE	NA	NA	NA	C	non_coding	NA	NA	NA	NA	NA	NA	NA	20.0	TCTCCTGTCTAGAGCAAGGG	NA	NA	NA	NA	NA	NA	NA	NA	NA
lcl|NW_004443960.1_cds_XP_023584196.1_8068	contig_10011_pilon	+	1191	4	full-splice_match	g9567	g9567.t3	1191	4	0	0	0	0	reference_match	FALSE	canonical	4	24	junction_1	7.118052168020874	NA	NA	NA	FALSE	NA	NA	NA	C	non_coding	NA	NA	NA	NA	NA	NA	NA	25.0	AATGTTTCACTTAGGCATTC	NA	NA	NA	NA	NA	NA	NA	NA	NA
lcl|NW_004443960.1_cds_XP_023584198.1_8084	contig_10011_pilon	-	1155	3	full-splice_match	g9561	g9561.t1	1155	3	0	0	0	0	reference_match	FALSE	canonical	5	113	junction_2	3.5	NA	NA	NA	FALSE	NA	NA	NA	C	non_coding	NA	NA	NA	NA	NA	NA	NA	30.0	AAGGAGAGCTTCATTCTTTA	NA	NA	NA	NA	NA	NA	NA	NA	NA
lcl|NW_004443960.1_cds_XP_023584201.1_8073	contig_10011_pilon	-	620	2	intergenic	novelGene_1404	novel	NA	NA	NA	NA	NA	NA	multi-exon	FALSE	canonical	3	14	junction_1	0.0	NA	NA	NA	FALSE	NA	NA	NA	A	non_coding	NA	NA	NA	NA	NA	NA	NA	20.0	GTGAGCTCACTTCTACCTCA	NA	NA	NA	NA	NA	NA	NA	NA	NA
lcl|NW_004443960.1_cds_XP_023584202.1_8093	contig_10011_pilon	+	3028	15	novel_not_in_catalog	g9556	novel	3024	13	NA	NA	0	-7180	at_least_one_novel_splicesite	FALSE	canonical	0	0	junction_14	114.85376683027005	NA	NA	NA	TRUE	NA	NA	NA	B	non_coding	NA	NA	NA	NA	NA	NA	NA	30.0	AGTGGCAAGTGGCCACTAAT	NA	NA	NA	NA	NA	NA	NA	NA	NA
lcl|NW_004443960.1_cds_XP_023584203.1_8092	contig_10011_pilon	+	2992	15	novel_not_in_catalog	g9556	novel	3024	13	NA	NA	0	-7180	at_least_one_novel_splicesite	FALSE	canonical	0	0	junction_14	114.85376683027005	NA	NA	NA	TRUE	NA	NA	NA	B	non_coding	NA	NA	NA	NA	NA	NA	NA	30.0	AGTGGCAAGTGGCCACTAAT	NA	NA	NA	NA	NA	NA	NA	NA	NA
lcl|NW_004443960.1_cds_XP_023584204.1_8094	contig_10011_pilon	+	2914	14	novel_not_in_catalog	g9556	novel	3024	13	NA	NA	0	-7460	at_least_one_novel_splicesite	FALSE	canonical	3	7	junction_1	114.36482680206994	NA	NA	NA	TRUE	NA	NA	NA	B	non_coding	NA	NA	NA	NA	NA	NA	NA	20.0	GTAAGTATTCCAGTCGCTGG	NA	NA	NA	NA	NA	NA	NA	NA	NA
lcl|NW_004443960.1_cds_XP_023584205.1_8095	contig_10011_pilon	+	2914	14	novel_not_in_catalog	g9556	novel	3024	13	NA	NA	0	-7460	at_least_one_novel_splicesite	FALSE	canonical	3	7	junction_1	114.36482680206994	NA	NA	NA	TRUE	NA	NA	NA	B	non_coding	NA	NA	NA	NA	NA	NA	NA	20.0	GTAAGTATTCCAGTCGCTGG	NA	NA	NA	NA	NA	NA	NA	NA	NA
lcl|NW_004443960.1_cds_XP_023584206.1_8096	contig_10011_pilon	+	4930	14	novel_not_in_catalog	g9555	novel	3357	6	NA	NA	-3212	0	at_least_one_novel_splicesite	FALSE	canonical	0	0	junction_1	25.757862015728357	NA	NA	NA	TRUE	NA	NA	NA	A	non_coding	NA	NA	NA	NA	NA	NA	NA	5.0	CGGGGGTCGTCTCCCACCCG	NA	NA	NA	NA	NA	NA	NA	NA	NA
lcl|NW_004443960.1_cds_XP_023584207.1_8098	contig_10011_pilon	+	2036	17	fusion	g9553_g9552	novel	1062	9	NA	NA	0	0	multi-exon	FALSE	canonical	5	29	junction_4	53.124522056673605	NA	NA	NA	TRUE	NA	NA	NA	A	non_coding	NA	NA	NA	NA	NA	NA	NA	15.0	GGGGACAGTGGGACTGTGTG	NA	NA	NA	NA	NA	NA	NA	NA	NA
lcl|NW_004443960.1_cds_XP_012410134.1_8063	contig_10012_pilon	+	942	1	full-splice_match	g9571	g9571.t1	858	1	-84	0	-84	0	mono-exon	FALSE	NA	NA	NA	NA	NA	NA	NA	NA	NA	NA	NA	NA	A	non_coding	NA	NA	NA	NA	NA	NA	NA	20.0	TGACATGGACTCTGAGTGTC	NA	NA	NA	NA	NA	NA	NA	NA	NA
lcl|NW_004443993.1_cds_XP_004378438.2_16368	contig_10013_pilon	+	1734	2	genic	g9577	novel	1626	1	NA	NA	-519	0	multi-exon	FALSE	canonical	5	46	junction_1	0.0	NA	NA	NA	FALSE	NA	NA	NA	A	non_coding	NA	NA	NA	NA	NA	NA	NA	25.0	AAGGGACACCGGCATCTGGG	NA	NA	NA	NA	NA	NA	NA	NA	NA
lcl|NW_004443993.1_cds_XP_004378439.1_16369	contig_10013_pilon	+	1737	14	full-splice_match	g9578	g9578.t1	1737	14	0	0	0	0	reference_match	FALSE	canonical	0	0	junction_1	11.007259573282054	NA	NA	NA	FALSE	NA	NA	NA	A	non_coding	NA	NA	NA	NA	NA	NA	NA	25.0	CTCGGACCAGGACAGCCACT	NA	NA	NA	NA	NA	NA	NA	NA	NA
lcl|NW_004443993.1_cds_XP_004378441.1_16371	contig_10013_pilon	+	4098	32	novel_in_catalog	g9580	novel	4101	32	NA	NA	0	0	combination_of_known_junctions	FALSE	canonical	1	10	junction_23	52.41410395536996	NA	NA	NA	FALSE	NA	NA	NA	C	non_coding	NA	NA	NA	NA	NA	NA	NA	20.0	GGACCTCAAGAGGGGCCCCC	NA	NA	NA	NA	NA	NA	NA	NA	NA
lcl|NW_004443993.1_cds_XP_004378443.1_16374	contig_10013_pilon	-	2570	19	novel_not_in_catalog	g9582	novel	2469	20	NA	NA	0	0	at_least_one_novel_splicesite	FALSE	canonical	0	0	junction_11	62.1735921075464	NA	NA	NA	TRUE	NA	NA	NA	B	non_coding	NA	NA	NA	NA	NA	NA	NA	5.0	CTCCTCTACGCCTCCTCCTT	NA	NA	NA	NA	NA	NA	NA	NA	NA
lcl|NW_004443993.1_cds_XP_004378446.1_16380	contig_10013_pilon	+	566	1	novel_in_catalog	g9585	novel	1122	8	NA	NA	6277	0	mono-exon_by_intron_retention	FALSE	NA	NA	NA	NA	NA	NA	NA	NA	NA	NA	NA	NA	B	non_coding	NA	NA	NA	NA	NA	NA	NA	30.0	CCCCGCTGGAGATAAAGGAT	NA	NA	NA	NA	NA	NA	NA	NA	NA
lcl|NW_004443993.1_cds_XP_004378646.1_16366	contig_10013_pilon	-	729	5	novel_not_in_catalog	g9575	novel	759	5	NA	NA	0	0	at_least_one_novel_splicesite	FALSE	canonical	0	0	junction_2	2.0615528128088303	NA	NA	NA	TRUE	NA	NA	NA	A	non_coding	NA	NA	NA	NA	NA	NA	NA	15.0	CTTGGCTAGAGGAGCCGGGT	NA	NA	NA	NA	NA	NA	NA	NA	NA
lcl|NW_004443993.1_cds_XP_004378647.3_16367	contig_10013_pilon	+	1510	8	novel_not_in_catalog	g9576	novel	1539	8	NA	NA	0	0	at_least_one_novel_splicesite	FALSE	canonical	0	0	junction_1	0.34992710611188266	NA	NA	NA	TRUE	NA	NA	NA	A	non_coding	NA	NA	NA	NA	NA	NA	NA	30.0	ACACCACCTTGGCAACATCC	NA	NA	NA	NA	NA	NA	NA	NA	NA
lcl|NW_004443993.1_cds_XP_004378648.1_16372	contig_10013_pilon	+	4083	22	novel_not_in_catalog	g9581	novel	3468	14	NA	NA	-1180	0	at_least_one_novel_splicesite	FALSE	canonical	0	0	junction_1	1.247219128924647	NA	NA	NA	TRUE	NA	NA	NA	A	non_coding	NA	NA	NA	NA	NA	NA	NA	0.0	CCCCGTCCGGCTGGCCGCCG	NA	NA	NA	NA	NA	NA	NA	NA	NA
lcl|NW_004443993.1_cds_XP_004378649.1_16376	contig_10013_pilon	-	477	3	incomplete-splice_match	g9582	g9582.t4	363	4	0	0	0	0	intron_retention	FALSE	canonical	0	0	junction_1	0.0	NA	NA	NA	FALSE	NA	NA	NA	B	non_coding	NA	NA	NA	NA	NA	NA	NA	15.0	GAGCCTGAGTCATCCCGGGC	NA	NA	NA	NA	NA	NA	NA	NA	NA
lcl|NW_004443993.1_cds_XP_004378650.1_16378	contig_10013_pilon	+	339	3	full-splice_match	g9584	g9584.t1	339	3	0	0	0	0	reference_match	FALSE	canonical	3	19	junction_2	1.0	NA	NA	NA	FALSE	NA	NA	NA	A	non_coding	NA	NA	NA	NA	NA	NA	NA	5.0	GGGCGCGCGTGCGGATCGCG	NA	NA	NA	NA	NA	NA	NA	NA	NA
lcl|NW_004443993.1_cds_XP_012411585.2_16365	contig_10013_pilon	+	4204	28	fusion	g9574_g9573	novel	2961	18	NA	NA	-70920	0	multi-exon	FALSE	canonical	0	0	junction_2	143.35736232692526	NA	NA	NA	FALSE	NA	NA	NA	A	non_coding	NA	NA	NA	NA	NA	NA	NA	15.0	AAGGGCGTGGCTCGAGGTGC	NA	NA	NA	NA	NA	NA	NA	NA	NA
lcl|NW_004443993.1_cds_XP_012411631.1_16377	contig_10013_pilon	+	1770	18	novel_not_in_catalog	g9583	novel	1782	19	NA	NA	0	0	at_least_one_novel_splicesite	FALSE	non_canonical	0	0	junction_15	356.1897651378087	NA	NA	NA	FALSE	NA	NA	NA	A	non_coding	NA	NA	NA	NA	NA	NA	NA	0.0	CCCTTCTGCCCCTGCCCGCC	NA	NA	NA	NA	NA	NA	NA	NA	NA
lcl|NW_004443993.1_cds_XP_023588845.1_16364	contig_10013_pilon	-	619	1	full-splice_match	g9572	g9572.t1	399	1	-12	-208	-12	208	mono-exon	FALSE	NA	NA	NA	NA	NA	NA	NA	NA	NA	NA	NA	NA	A	non_coding	NA	NA	NA	NA	NA	NA	NA	20.0	GGTTGGGGGCAAGAATCTGT	NA	NA	NA	NA	NA	NA	NA	NA	NA
lcl|NW_004443993.1_cds_XP_023588846.1_16382	contig_10013_pilon	-	540	6	novel_not_in_catalog	g9587	novel	375	3	NA	NA	-1980	0	at_least_one_novel_splicesite	FALSE	canonical	0	0	junction_1	0.0	NA	NA	NA	TRUE	NA	NA	NA	A	non_coding	NA	NA	NA	NA	NA	NA	NA	10.0	CTCCGCCTGGTGCCCTAGAG	NA	NA	NA	NA	NA	NA	NA	NA	NA
lcl|NW_004443993.1_cds_XP_023588875.1_16375	contig_10013_pilon	+	294	4	antisense	novelGene_g9582_AS	novel	NA	NA	NA	NA	NA	NA	multi-exon	FALSE	canonical	6	400	junction_3	9.201449161228174	NA	NA	NA	FALSE	NA	NA	NA	A	non_coding	NA	NA	NA	NA	NA	NA	NA	20.0	GGCCTCATGTACTTGAACTC	NA	NA	NA	NA	NA	NA	NA	NA	NA
lcl|NW_004443993.1_cds_XP_023588876.1_16379	contig_10013_pilon	+	598	6	novel_not_in_catalog	g9585	novel	1122	8	NA	NA	0	-4202	at_least_one_novel_splicesite	FALSE	canonical	5	70	junction_1	50.995686092060765	NA	NA	NA	TRUE	NA	NA	NA	B	non_coding	NA	NA	NA	NA	NA	NA	NA	15.0	GTGAGTTTGGGTTGGAGGAG	NA	NA	NA	NA	NA	NA	NA	NA	NA
lcl|NW_004443993.1_cds_XP_023588877.1_16381	contig_10013_pilon	-	868	10	full-splice_match	g9586	g9586.t1	753	10	0	-115	0	115	alternative_3end	FALSE	canonical	6	76	junction_1	223.36666417947572	NA	NA	NA	FALSE	NA	NA	NA	A	non_coding	NA	NA	NA	NA	NA	NA	NA	0.0	CTGCCTGTGCCCTCGGCCTC	NA	NA	NA	NA	NA	NA	NA	NA	NA
lcl|NW_004443993.1_cds_XP_023588999.1_16370	contig_10013_pilon	+	4101	32	full-splice_match	g9580	g9580.t3	4101	32	0	0	0	0	reference_match	FALSE	canonical	1	10	junction_23	50.80095208330489	NA	NA	NA	FALSE	NA	NA	NA	C	non_coding	NA	NA	NA	NA	NA	NA	NA	20.0	GGACCTCAAGAGGGGCCCCC	NA	NA	NA	NA	NA	NA	NA	NA	NA
lcl|NW_004443993.1_cds_XP_023589000.1_16373	contig_10013_pilon	-	2435	18	novel_not_in_catalog	g9582	novel	2469	20	NA	NA	0	0	at_least_one_novel_splicesite	FALSE	canonical	0	0	junction_11	68.10118667319666	NA	NA	NA	TRUE	NA	NA	NA	B	non_coding	NA	NA	NA	NA	NA	NA	NA	5.0	CTCCTCTACGCCTCCTCCTT	NA	NA	NA	NA	NA	NA	NA	NA	NA
lcl|NW_004444027.1_cds_XP_004382221.1_22288	contig_10016_pilon	+	1167	12	full-splice_match	g9592	g9592.t4	1167	12	0	0	0	0	reference_match	FALSE	canonical	4	16	junction_9	172.1417347986947	NA	NA	NA	FALSE	NA	NA	NA	C	non_coding	NA	NA	NA	NA	NA	NA	NA	30.0	GAATTTTAGGGGCTGGAGAA	NA	NA	NA	NA	NA	NA	NA	NA	NA
lcl|NW_004444027.1_cds_XP_004382224.1_22286	contig_10016_pilon	+	291	3	intergenic	novelGene_1405	novel	NA	NA	NA	NA	NA	NA	multi-exon	FALSE	canonical	1	3	junction_2	0.5	NA	NA	NA	FALSE	NA	NA	NA	A	non_coding	NA	NA	NA	NA	NA	NA	NA	25.0	ATCCATGAGCCAGGATTGGC	NA	NA	NA	NA	NA	NA	NA	NA	NA
lcl|NW_004444027.1_cds_XP_023592478.1_22287	contig_10016_pilon	+	1017	11	novel_in_catalog	g9592	novel	1167	12	NA	NA	0	0	combination_of_known_junctions	TRUE	canonical	2	2	junction_8	181.40077177344094	NA	NA	NA	FALSE	NA	NA	NA	C	non_coding	NA	NA	NA	NA	NA	NA	NA	30.0	GAATTTTAGGGGCTGGAGAA	NA	NA	NA	NA	NA	NA	NA	NA	NA
lcl|NW_004444027.1_cds_XP_023592479.1_22289	contig_10016_pilon	+	828	8	full-splice_match	g9592	g9592.t3	828	8	0	0	0	0	reference_match	FALSE	canonical	4	16	junction_5	71.3319346293032	NA	NA	NA	FALSE	NA	NA	NA	C	non_coding	NA	NA	NA	NA	NA	NA	NA	30.0	GAATTTTAGGGGCTGGAGAA	NA	NA	NA	NA	NA	NA	NA	NA	NA
lcl|NW_004444027.1_cds_XP_023592526.1_22285	contig_10016_pilon	-	5524	45	novel_not_in_catalog	g9593	novel	5610	52	NA	NA	29934	0	at_least_one_novel_splicesite	FALSE	non_canonical	0	0	junction_6	142.4961069498664	NA	NA	NA	FALSE	NA	NA	NA	A	non_coding	NA	NA	NA	NA	NA	NA	NA	15.0	GGATCTTGTTCTCTCTGGAA	NA	NA	NA	NA	NA	NA	NA	NA	NA
lcl|NW_004444027.1_cds_XP_023592527.1_22290	contig_10016_pilon	-	2997	12	novel_not_in_catalog	g9591	novel	3054	25	NA	NA	0	-18516	at_least_one_novel_splicesite	FALSE	canonical	0	0	junction_2	3.3673198504458424	NA	NA	NA	FALSE	NA	NA	NA	A	non_coding	NA	NA	NA	NA	NA	NA	NA	45.0	ATGACTGAAAGAATTGAATG	NA	NA	NA	NA	NA	NA	NA	NA	NA
lcl|NW_004444180.1_cds_XP_004389449.1_33787	contig_10017_pilon	+	1275	10	full-splice_match	g9600	g9600.t2	1275	10	0	0	0	0	reference_match	TRUE	canonical	0	0	junction_2	2.698879511442471	NA	NA	NA	FALSE	NA	NA	NA	C	non_coding	NA	NA	NA	NA	NA	NA	NA	30.0	CCGCAGCCCCCAGACACACA	NA	NA	NA	NA	NA	NA	NA	NA	NA
lcl|NW_004444180.1_cds_XP_004389451.1_33791	contig_10017_pilon	-	1114	12	incomplete-splice_match	g9602	g9602.t4	1182	13	2683	57	2683	-57	3prime_fragment	FALSE	canonical	5	118	junction_1	356.98649186194825	NA	NA	NA	FALSE	NA	NA	NA	C	non_coding	NA	NA	NA	NA	NA	NA	NA	25.0	AGCGATTTGGGGGACACCCA	NA	NA	NA	NA	NA	NA	NA	NA	NA
lcl|NW_004444180.1_cds_XP_023580130.1_33792	contig_10017_pilon	-	1284	13	full-splice_match	g9602	g9602.t4	1182	13	-102	0	-102	0	alternative_5end	FALSE	canonical	4	51	junction_12	368.65931088201205	NA	NA	NA	FALSE	NA	NA	NA	C	non_coding	NA	NA	NA	NA	NA	NA	NA	15.0	TTTGCACCTTGGACGTGGAC	NA	NA	NA	NA	NA	NA	NA	NA	NA
lcl|NW_004444180.1_cds_XP_023580131.1_33789	contig_10017_pilon	-	1263	14	full-splice_match	g9602	g9602.t1	1161	14	-102	0	-102	0	alternative_5end	FALSE	canonical	4	25	junction_1	376.96929073048665	NA	NA	NA	FALSE	NA	NA	NA	C	non_coding	NA	NA	NA	NA	NA	NA	NA	20.0	GAAGCGCACCTCTGCGGGCA	NA	NA	NA	NA	NA	NA	NA	NA	NA
lcl|NW_004444180.1_cds_XP_023580132.1_33790	contig_10017_pilon	-	1227	13	full-splice_match	g9602	g9602.t4	1182	13	-102	57	-102	-57	alternative_3end5end	FALSE	canonical	4	51	junction_12	368.65931088201205	NA	NA	NA	FALSE	NA	NA	NA	C	non_coding	NA	NA	NA	NA	NA	NA	NA	25.0	AGCGATTTGGGGGACACCCA	NA	NA	NA	NA	NA	NA	NA	NA	NA
lcl|NW_004444180.1_cds_XP_023580133.1_33793	contig_10017_pilon	-	1171	12	incomplete-splice_match	g9602	g9602.t4	1182	13	2683	0	2683	0	3prime_fragment	FALSE	canonical	5	118	junction_1	356.98649186194825	NA	NA	NA	FALSE	NA	NA	NA	C	non_coding	NA	NA	NA	NA	NA	NA	NA	15.0	TTTGCACCTTGGACGTGGAC	NA	NA	NA	NA	NA	NA	NA	NA	NA
lcl|NW_004444180.1_cds_XP_023580161.1_33794	contig_10017_pilon	-	2262	21	novel_in_catalog	g9604	novel	2496	23	NA	NA	10420	0	combination_of_known_splicesites	FALSE	canonical	0	0	junction_19	37.96590575766631	NA	NA	NA	FALSE	NA	NA	NA	B	non_coding	NA	NA	NA	NA	NA	NA	NA	5.0	GCGGGTGGGGGACTCGCGTG	NA	NA	NA	NA	NA	NA	NA	NA	NA
lcl|NW_004444180.1_cds_XP_023580162.1_33795	contig_10017_pilon	-	2055	20	incomplete-splice_match	g9604	g9604.t5	2496	23	20129	0	20129	0	3prime_fragment	TRUE	canonical	5	24	junction_12	34.27952555937986	NA	NA	NA	FALSE	NA	NA	NA	B	non_coding	NA	NA	NA	NA	NA	NA	NA	5.0	GCGGGTGGGGGACTCGCGTG	NA	NA	NA	NA	NA	NA	NA	NA	NA
lcl|NW_004444180.1_cds_XP_023580165.1_33788	contig_10017_pilon	+	981	8	novel_in_catalog	g9600	novel	1275	10	NA	NA	0	0	combination_of_known_splicesites	FALSE	canonical	0	0	junction_2	2.7180425129200643	NA	NA	NA	FALSE	NA	NA	NA	C	non_coding	NA	NA	NA	NA	NA	NA	NA	30.0	CCGCAGCCCCCAGACACACA	NA	NA	NA	NA	NA	NA	NA	NA	NA
lcl|NW_004444107.1_cds_XP_004386863.1_29773	contig_10019_pilon	+	795	5	incomplete-splice_match	g9605	g9605.t1	870	6	9452	0	9452	0	3prime_fragment	FALSE	canonical	0	0	junction_1	0.0	NA	NA	NA	FALSE	NA	NA	NA	A	non_coding	NA	NA	NA	NA	NA	NA	NA	35.0	AAAGGAAGTTGTGAGTGTAT	NA	NA	NA	NA	NA	NA	NA	NA	NA
lcl|NW_004444107.1_cds_XP_004386864.2_29774	contig_10019_pilon	+	3210	15	full-splice_match	g9606	g9606.t1	3210	15	0	0	0	0	reference_match	FALSE	canonical	5	48	junction_7	47.733154951591594	NA	NA	NA	FALSE	NA	NA	NA	A	non_coding	NA	NA	NA	NA	NA	NA	NA	30.0	AGCAGTAGCTTTTGTAATGA	NA	NA	NA	NA	NA	NA	NA	NA	NA
lcl|NW_004444107.1_cds_XP_004386865.1_29776	contig_10019_pilon	-	402	4	novel_not_in_catalog	g9607	novel	534	8	NA	NA	12230	-13747	at_least_one_novel_splicesite	FALSE	canonical	0	0	junction_1	0.0	NA	NA	NA	TRUE	NA	NA	NA	A	non_coding	NA	NA	NA	NA	NA	NA	NA	30.0	GAACTGTTCTTGAAGCACAG	NA	NA	NA	NA	NA	NA	NA	NA	NA
lcl|NW_004444107.1_cds_XP_004386866.1_29777	contig_10019_pilon	-	2480	20	novel_in_catalog	g9608	novel	2472	24	NA	NA	-8	837	combination_of_known_junctions	FALSE	canonical	5	153	junction_12	157.85785534168008	NA	NA	NA	FALSE	NA	NA	NA	B	non_coding	NA	NA	NA	NA	NA	NA	NA	15.0	GTGGCCTCTTTCATGCAGAG	NA	NA	NA	NA	NA	NA	NA	NA	NA
lcl|NW_004444107.1_cds_XP_004386867.1_29779	contig_10019_pilon	-	2478	20	novel_in_catalog	g9608	novel	2472	24	NA	NA	-6	837	combination_of_known_junctions	FALSE	canonical	5	153	junction_12	157.85785534168008	NA	NA	NA	FALSE	NA	NA	NA	B	non_coding	NA	NA	NA	NA	NA	NA	NA	15.0	GTGGCCTCTTTCATGCAGAG	NA	NA	NA	NA	NA	NA	NA	NA	NA
lcl|NW_004444107.1_cds_XP_012413978.2_29775	contig_10019_pilon	-	206	1	intergenic	novelGene_1406	novel	NA	NA	NA	NA	NA	NA	mono-exon	FALSE	NA	NA	NA	NA	NA	NA	NA	NA	NA	NA	NA	NA	A	non_coding	NA	NA	NA	NA	NA	NA	NA	25.0	GTGAGTATCCTGAATGGAGT	NA	NA	NA	NA	NA	NA	NA	NA	NA
lcl|NW_004444107.1_cds_XP_023596872.1_29778	contig_10019_pilon	-	2483	20	incomplete-splice_match	g9608	g9608.t2	2472	24	-8	14418	-8	837	5prime_fragment	FALSE	canonical	3	7	junction_8	170.95551899159094	NA	NA	NA	FALSE	NA	NA	NA	B	non_coding	NA	NA	NA	NA	NA	NA	NA	15.0	GTGGCCTCTTTCATGCAGAG	NA	NA	NA	NA	NA	NA	NA	NA	NA
lcl|NW_004444107.1_cds_XP_023596873.1_29781	contig_10019_pilon	-	2447	20	novel_in_catalog	g9608	novel	1509	16	NA	NA	-8	0	combination_of_known_junctions	FALSE	canonical	3	4	junction_1	184.2212778817277	NA	NA	NA	FALSE	NA	NA	NA	B	non_coding	NA	NA	NA	NA	NA	NA	NA	25.0	CATGTGTAACCTTCGCACCA	NA	NA	NA	NA	NA	NA	NA	NA	NA
lcl|NW_004444107.1_cds_XP_023596874.1_29780	contig_10019_pilon	-	2475	20	incomplete-splice_match	g9608	g9608.t2	2472	24	0	14418	0	837	5prime_fragment	FALSE	canonical	3	7	junction_8	170.95551899159094	NA	NA	NA	FALSE	NA	NA	NA	B	non_coding	NA	NA	NA	NA	NA	NA	NA	15.0	GTGGCCTCTTTCATGCAGAG	NA	NA	NA	NA	NA	NA	NA	NA	NA
lcl|NW_004443984.1_cds_XP_004377250.1_14523	contig_10021_pilon	-	2517	6	novel_not_in_catalog	g9616	novel	2535	6	NA	NA	0	0	at_least_one_novel_splicesite	FALSE	canonical	0	0	junction_1	0.0	NA	NA	NA	TRUE	NA	NA	NA	A	non_coding	NA	NA	NA	NA	NA	NA	NA	5.0	TGCTGCCCATTGGCGTCTGG	NA	NA	NA	NA	NA	NA	NA	NA	NA
lcl|NW_004443984.1_cds_XP_004377252.1_14526	contig_10021_pilon	+	1518	9	fusion	g9614_g9613	novel	651	4	NA	NA	0	0	multi-exon	FALSE	canonical	0	0	junction_1	0.0	NA	NA	NA	FALSE	NA	NA	NA	B	non_coding	NA	NA	NA	NA	NA	NA	NA	5.0	GGCCCCTGGGGCGACTTGCC	NA	NA	NA	NA	NA	NA	NA	NA	NA
lcl|NW_004443984.1_cds_XP_004377253.1_14527	contig_10021_pilon	+	2359	1	novel_in_catalog	g9611	novel	2274	31	NA	NA	19867	0	mono-exon	FALSE	NA	NA	NA	NA	NA	NA	NA	NA	NA	NA	NA	NA	A	non_coding	NA	NA	NA	NA	NA	NA	NA	5.0	TGGTCCGTCTGCTGAGCTCC	NA	NA	NA	NA	NA	NA	NA	NA	NA
lcl|NW_004443984.1_cds_XP_004377254.2_14528	contig_10021_pilon	+	1365	10	novel_not_in_catalog	g9610	novel	1137	8	NA	NA	-133470	0	at_least_one_novel_splicesite	FALSE	canonical	0	0	junction_1	0.0	NA	NA	NA	TRUE	NA	NA	NA	A	non_coding	NA	NA	NA	NA	NA	NA	NA	20.0	AGGTTGGGCTCCCTCAACAC	NA	NA	NA	NA	NA	NA	NA	NA	NA
lcl|NW_004443984.1_cds_XP_004377332.1_14521	contig_10021_pilon	-	1137	9	fusion	g9619_g9618	novel	915	9	NA	NA	561	0	multi-exon	FALSE	canonical	3	7	junction_3	59.496717346421725	NA	NA	NA	TRUE	NA	NA	NA	A	non_coding	NA	NA	NA	NA	NA	NA	NA	10.0	TGTCTGAGGCCCTGAGTGCC	NA	NA	NA	NA	NA	NA	NA	NA	NA
lcl|NW_004443984.1_cds_XP_004377333.1_14522	contig_10021_pilon	-	1183	11	novel_not_in_catalog	g9617	novel	1737	15	NA	NA	0	0	at_least_one_novel_splicesite	FALSE	non_canonical	0	0	junction_1	3.78021163428716	NA	NA	NA	TRUE	NA	NA	NA	A	non_coding	NA	NA	NA	NA	NA	NA	NA	10.0	GCCCGCTCAGCGCCTCCTGA	NA	NA	NA	NA	NA	NA	NA	NA	NA
lcl|NW_004443984.1_cds_XP_012411240.1_14524	contig_10021_pilon	+	1512	9	fusion	g9614_g9613	novel	651	4	NA	NA	0	0	multi-exon	FALSE	canonical	0	0	junction_1	0.0	NA	NA	NA	FALSE	NA	NA	NA	B	non_coding	NA	NA	NA	NA	NA	NA	NA	5.0	GGCCCCTGGGGCGACTTGCC	NA	NA	NA	NA	NA	NA	NA	NA	NA
lcl|NW_004443984.1_cds_XP_023587789.1_14525	contig_10021_pilon	+	1578	12	fusion	g9614_g9613	novel	651	4	NA	NA	0	0	multi-exon	FALSE	canonical	0	0	junction_1	0.0	NA	NA	NA	TRUE	NA	NA	NA	B	non_coding	NA	NA	NA	NA	NA	NA	NA	5.0	GGCCCCTGGGGCGACTTGCC	NA	NA	NA	NA	NA	NA	NA	NA	NA
lcl|NW_004444186.1_cds_NP_001277315.1_33953	contig_10023_pilon	-	572	5	novel_not_in_catalog	g9624	novel	420	5	NA	NA	-2593	0	at_least_one_novel_splicesite	FALSE	canonical	0	0	junction_1	0.4330127018922193	NA	NA	NA	FALSE	NA	NA	NA	B	non_coding	NA	NA	NA	NA	NA	NA	NA	20.0	ACATGCTTATTCCTACTCTG	NA	NA	NA	NA	NA	NA	NA	NA	NA
lcl|NW_004444186.1_cds_NP_001288350.1_33954	contig_10023_pilon	-	709	5	novel_not_in_catalog	g9624	novel	420	5	NA	NA	-146	0	at_least_one_novel_splicesite	FALSE	canonical	0	0	junction_1	0.4330127018922193	NA	NA	NA	FALSE	NA	NA	NA	B	non_coding	NA	NA	NA	NA	NA	NA	NA	20.0	ACATGCTTATTCCTACTCTG	NA	NA	NA	NA	NA	NA	NA	NA	NA
lcl|NW_004444186.1_cds_XP_004389581.1_33948	contig_10023_pilon	+	1484	9	full-splice_match	g9620	g9620.t1	1530	9	46	0	46	0	reference_match	FALSE	canonical	1	2	junction_1	6.456585785072479	NA	NA	NA	FALSE	NA	NA	NA	C	non_coding	NA	NA	NA	NA	NA	NA	NA	10.0	CCCACCCTGGAGCCTGCTGG	NA	NA	NA	NA	NA	NA	NA	NA	NA
lcl|NW_004444186.1_cds_XP_004389582.1_33950	contig_10023_pilon	+	1484	9	full-splice_match	g9620	g9620.t1	1530	9	46	0	46	0	reference_match	FALSE	canonical	1	2	junction_1	6.456585785072479	NA	NA	NA	FALSE	NA	NA	NA	C	non_coding	NA	NA	NA	NA	NA	NA	NA	10.0	CCCACCCTGGAGCCTGCTGG	NA	NA	NA	NA	NA	NA	NA	NA	NA
lcl|NW_004444186.1_cds_XP_004389583.1_33951	contig_10023_pilon	+	1782	1	full-splice_match	g9621	g9621.t1	1782	1	0	0	0	0	mono-exon	FALSE	NA	NA	NA	NA	NA	NA	NA	NA	NA	NA	NA	NA	A	non_coding	NA	NA	NA	NA	NA	NA	NA	10.0	CCTTTCCTTCCACACTGGGG	NA	NA	NA	NA	NA	NA	NA	NA	NA
lcl|NW_004444186.1_cds_XP_004389590.1_33976	contig_10023_pilon	+	1341	13	novel_not_in_catalog	g9628	novel	1323	11	NA	NA	0	0	at_least_one_novel_splicesite	TRUE	canonical	0	0	junction_1	0.0	NA	NA	NA	TRUE	NA	NA	NA	B	non_coding	NA	NA	NA	NA	NA	NA	NA	5.0	GGCCCCAGGTGGGTCCTGCT	NA	NA	NA	NA	NA	NA	NA	NA	NA
lcl|NW_004444186.1_cds_XP_004389591.1_33978	contig_10023_pilon	+	1260	11	novel_not_in_catalog	g9628	novel	1323	11	NA	NA	0	0	at_least_one_novel_splicesite	FALSE	canonical	0	0	junction_1	0.0	NA	NA	NA	TRUE	NA	NA	NA	B	non_coding	NA	NA	NA	NA	NA	NA	NA	5.0	GGCCCCAGGTGGGTCCTGCT	NA	NA	NA	NA	NA	NA	NA	NA	NA
lcl|NW_004444186.1_cds_XP_004389592.1_33999	contig_10023_pilon	-	1629	12	fusion	g9629_g9630	novel	1695	12	NA	NA	0	0	multi-exon	FALSE	canonical	4	7	junction_11	164.1317753191669	NA	NA	NA	TRUE	NA	NA	NA	B	non_coding	NA	NA	NA	NA	NA	NA	NA	0.0	CCTTTCCTCCCCTTTCCCTC	NA	NA	NA	NA	NA	NA	NA	NA	NA
lcl|NW_004444186.1_cds_XP_004389594.1_34002	contig_10023_pilon	-	3588	20	full-splice_match	g9632	g9632.t3	3588	20	0	0	0	0	reference_match	TRUE	canonical	0	0	junction_1	0.6942582083301534	NA	NA	NA	FALSE	NA	NA	NA	A	non_coding	NA	NA	NA	NA	NA	NA	NA	15.0	CTCATGCTCCGCCAAGGCCC	NA	NA	NA	NA	NA	NA	NA	NA	NA
lcl|NW_004444186.1_cds_XP_004389595.1_34003	contig_10023_pilon	+	4242	18	novel_not_in_catalog	g9633	novel	4230	18	NA	NA	16672	0	at_least_one_novel_splicesite	FALSE	canonical	5	99	junction_2	65.22365036912645	NA	NA	NA	FALSE	NA	NA	NA	A	non_coding	NA	NA	NA	NA	NA	NA	NA	30.0	GCACCAGGCCATGAGGGAGA	NA	NA	NA	NA	NA	NA	NA	NA	NA
lcl|NW_004444186.1_cds_XP_004389600.1_34004	contig_10023_pilon	-	782	6	incomplete-splice_match	g9634	g9634.t1	795	7	0	188	0	-188	5prime_fragment	FALSE	canonical	5	212	junction_5	464.26888760717105	NA	NA	NA	FALSE	NA	NA	NA	A	non_coding	NA	NA	NA	NA	NA	NA	NA	50.0	GTAATTGAAAATTACAACAG	NA	NA	NA	NA	NA	NA	NA	NA	NA
lcl|NW_004444186.1_cds_XP_004389673.1_33956	contig_10023_pilon	-	279	4	full-splice_match	g9627	g9627.t1	279	4	0	0	0	0	reference_match	FALSE	canonical	1	1	junction_3	1.247219128924647	NA	NA	NA	FALSE	NA	NA	NA	A	non_coding	NA	NA	NA	NA	NA	NA	NA	35.0	TTAGCAAAATCATGACGCTC	NA	NA	NA	NA	NA	NA	NA	NA	NA
lcl|NW_004444186.1_cds_XP_012414911.1_33973	contig_10023_pilon	+	1389	12	novel_not_in_catalog	g9628	novel	1323	11	NA	NA	0	0	at_least_one_novel_splicesite	FALSE	canonical	0	0	junction_1	0.0	NA	NA	NA	TRUE	NA	NA	NA	B	non_coding	NA	NA	NA	NA	NA	NA	NA	5.0	GGCCCCAGGTGGGTCCTGCT	NA	NA	NA	NA	NA	NA	NA	NA	NA
lcl|NW_004444186.1_cds_XP_012414912.1_33990	contig_10023_pilon	+	1386	12	novel_not_in_catalog	g9628	novel	1323	11	NA	NA	0	0	at_least_one_novel_splicesite	FALSE	canonical	0	0	junction_1	0.0	NA	NA	NA	TRUE	NA	NA	NA	B	non_coding	NA	NA	NA	NA	NA	NA	NA	5.0	GGCCCCAGGTGGGTCCTGCT	NA	NA	NA	NA	NA	NA	NA	NA	NA
lcl|NW_004444186.1_cds_XP_012414913.1_33977	contig_10023_pilon	+	1386	12	novel_not_in_catalog	g9628	novel	1323	11	NA	NA	0	0	at_least_one_novel_splicesite	FALSE	canonical	0	0	junction_1	0.0	NA	NA	NA	TRUE	NA	NA	NA	B	non_coding	NA	NA	NA	NA	NA	NA	NA	5.0	GGCCCCAGGTGGGTCCTGCT	NA	NA	NA	NA	NA	NA	NA	NA	NA
lcl|NW_004444186.1_cds_XP_012414914.1_33979	contig_10023_pilon	+	1239	11	novel_not_in_catalog	g9628	novel	1323	11	NA	NA	0	0	at_least_one_novel_splicesite	FALSE	canonical	0	0	junction_1	0.0	NA	NA	NA	TRUE	NA	NA	NA	B	non_coding	NA	NA	NA	NA	NA	NA	NA	5.0	GGCCCCAGGTGGGTCCTGCT	NA	NA	NA	NA	NA	NA	NA	NA	NA
lcl|NW_004444186.1_cds_XP_012414915.1_33972	contig_10023_pilon	+	1203	12	novel_not_in_catalog	g9628	novel	1323	11	NA	NA	0	0	at_least_one_novel_splicesite	FALSE	non_canonical	0	0	junction_1	0.0	NA	NA	NA	TRUE	NA	NA	NA	B	non_coding	NA	NA	NA	NA	NA	NA	NA	5.0	GGCCCCAGGTGGGTCCTGCT	NA	NA	NA	NA	NA	NA	NA	NA	NA
lcl|NW_004444186.1_cds_XP_012414917.1_33949	contig_10023_pilon	+	1448	9	novel_not_in_catalog	g9620	novel	1530	9	NA	NA	46	0	at_least_one_novel_splicesite	FALSE	canonical	0	0	junction_6	6.6473679001541655	NA	NA	NA	TRUE	NA	NA	NA	C	non_coding	NA	NA	NA	NA	NA	NA	NA	10.0	CCCACCCTGGAGCCTGCTGG	NA	NA	NA	NA	NA	NA	NA	NA	NA
lcl|NW_004444186.1_cds_XP_012414919.1_33955	contig_10023_pilon	+	784	7	novel_not_in_catalog	g9625	novel	816	12	NA	NA	0	-18854	at_least_one_novel_splicesite	FALSE	canonical	4	23	junction_1	121.57770720361891	NA	NA	NA	TRUE	NA	NA	NA	A	non_coding	NA	NA	NA	NA	NA	NA	NA	10.0	CCTGCCCTCCCTGCACGGCA	NA	NA	NA	NA	NA	NA	NA	NA	NA
lcl|NW_004444186.1_cds_XP_023580305.1_33957	contig_10023_pilon	+	1380	13	novel_not_in_catalog	g9628	novel	1323	11	NA	NA	0	0	at_least_one_novel_splicesite	FALSE	non_canonical	0	0	junction_1	0.0	NA	NA	NA	TRUE	NA	NA	NA	B	non_coding	NA	NA	NA	NA	NA	NA	NA	5.0	GGCCCCAGGTGGGTCCTGCT	NA	NA	NA	NA	NA	NA	NA	NA	NA
lcl|NW_004444186.1_cds_XP_023580306.1_33971	contig_10023_pilon	+	1347	13	novel_not_in_catalog	g9628	novel	1323	11	NA	NA	0	0	at_least_one_novel_splicesite	FALSE	non_canonical	0	0	junction_1	0.0	NA	NA	NA	TRUE	NA	NA	NA	B	non_coding	NA	NA	NA	NA	NA	NA	NA	5.0	GGCCCCAGGTGGGTCCTGCT	NA	NA	NA	NA	NA	NA	NA	NA	NA
lcl|NW_004444186.1_cds_XP_023580307.1_33987	contig_10023_pilon	+	1344	13	novel_not_in_catalog	g9628	novel	1323	11	NA	NA	0	0	at_least_one_novel_splicesite	FALSE	non_canonical	0	0	junction_1	0.0	NA	NA	NA	TRUE	NA	NA	NA	B	non_coding	NA	NA	NA	NA	NA	NA	NA	5.0	GGCCCCAGGTGGGTCCTGCT	NA	NA	NA	NA	NA	NA	NA	NA	NA
lcl|NW_004444186.1_cds_XP_023580308.1_33993	contig_10023_pilon	+	1347	13	novel_not_in_catalog	g9628	novel	1323	11	NA	NA	0	0	at_least_one_novel_splicesite	FALSE	canonical	0	0	junction_1	0.0	NA	NA	NA	TRUE	NA	NA	NA	B	non_coding	NA	NA	NA	NA	NA	NA	NA	5.0	GGCCCCAGGTGGGTCCTGCT	NA	NA	NA	NA	NA	NA	NA	NA	NA
lcl|NW_004444186.1_cds_XP_023580309.1_33958	contig_10023_pilon	+	1320	13	novel_not_in_catalog	g9628	novel	1323	11	NA	NA	0	0	at_least_one_novel_splicesite	FALSE	non_canonical	0	0	junction_1	0.0	NA	NA	NA	TRUE	NA	NA	NA	B	non_coding	NA	NA	NA	NA	NA	NA	NA	5.0	GGCCCCAGGTGGGTCCTGCT	NA	NA	NA	NA	NA	NA	NA	NA	NA
lcl|NW_004444186.1_cds_XP_023580310.1_33960	contig_10023_pilon	+	1317	13	novel_not_in_catalog	g9628	novel	1323	11	NA	NA	0	0	at_least_one_novel_splicesite	FALSE	non_canonical	0	0	junction_1	0.0	NA	NA	NA	TRUE	NA	NA	NA	B	non_coding	NA	NA	NA	NA	NA	NA	NA	5.0	GGCCCCAGGTGGGTCCTGCT	NA	NA	NA	NA	NA	NA	NA	NA	NA
lcl|NW_004444186.1_cds_XP_023580311.1_33964	contig_10023_pilon	+	1320	13	novel_not_in_catalog	g9628	novel	1323	11	NA	NA	0	0	at_least_one_novel_splicesite	FALSE	non_canonical	0	0	junction_1	0.0	NA	NA	NA	TRUE	NA	NA	NA	B	non_coding	NA	NA	NA	NA	NA	NA	NA	5.0	GGCCCCAGGTGGGTCCTGCT	NA	NA	NA	NA	NA	NA	NA	NA	NA
lcl|NW_004444186.1_cds_XP_023580312.1_33966	contig_10023_pilon	+	1317	13	novel_not_in_catalog	g9628	novel	1323	11	NA	NA	0	0	at_least_one_novel_splicesite	FALSE	non_canonical	0	0	junction_1	0.0	NA	NA	NA	TRUE	NA	NA	NA	B	non_coding	NA	NA	NA	NA	NA	NA	NA	5.0	GGCCCCAGGTGGGTCCTGCT	NA	NA	NA	NA	NA	NA	NA	NA	NA
lcl|NW_004444186.1_cds_XP_023580313.1_33962	contig_10023_pilon	+	1311	13	novel_not_in_catalog	g9628	novel	1323	11	NA	NA	0	0	at_least_one_novel_splicesite	FALSE	non_canonical	0	0	junction_1	0.0	NA	NA	NA	TRUE	NA	NA	NA	B	non_coding	NA	NA	NA	NA	NA	NA	NA	5.0	GGCCCCAGGTGGGTCCTGCT	NA	NA	NA	NA	NA	NA	NA	NA	NA
lcl|NW_004444186.1_cds_XP_023580314.1_33968	contig_10023_pilon	+	1311	13	novel_not_in_catalog	g9628	novel	1323	11	NA	NA	0	0	at_least_one_novel_splicesite	FALSE	non_canonical	0	0	junction_1	0.0	NA	NA	NA	TRUE	NA	NA	NA	B	non_coding	NA	NA	NA	NA	NA	NA	NA	5.0	GGCCCCAGGTGGGTCCTGCT	NA	NA	NA	NA	NA	NA	NA	NA	NA
lcl|NW_004444186.1_cds_XP_023580316.1_33969	contig_10023_pilon	+	1290	13	novel_not_in_catalog	g9628	novel	1323	11	NA	NA	0	0	at_least_one_novel_splicesite	FALSE	canonical	0	0	junction_1	0.0	NA	NA	NA	TRUE	NA	NA	NA	B	non_coding	NA	NA	NA	NA	NA	NA	NA	5.0	GGCCCCAGGTGGGTCCTGCT	NA	NA	NA	NA	NA	NA	NA	NA	NA
lcl|NW_004444186.1_cds_XP_023580317.1_33980	contig_10023_pilon	+	1290	13	novel_not_in_catalog	g9628	novel	1323	11	NA	NA	0	0	at_least_one_novel_splicesite	FALSE	canonical	0	0	junction_1	0.0	NA	NA	NA	TRUE	NA	NA	NA	B	non_coding	NA	NA	NA	NA	NA	NA	NA	5.0	GGCCCCAGGTGGGTCCTGCT	NA	NA	NA	NA	NA	NA	NA	NA	NA
lcl|NW_004444186.1_cds_XP_023580318.1_33985	contig_10023_pilon	+	1287	13	novel_not_in_catalog	g9628	novel	1323	11	NA	NA	0	0	at_least_one_novel_splicesite	FALSE	canonical	0	0	junction_1	0.0	NA	NA	NA	TRUE	NA	NA	NA	B	non_coding	NA	NA	NA	NA	NA	NA	NA	5.0	GGCCCCAGGTGGGTCCTGCT	NA	NA	NA	NA	NA	NA	NA	NA	NA
lcl|NW_004444186.1_cds_XP_023580319.1_33988	contig_10023_pilon	+	1284	13	novel_not_in_catalog	g9628	novel	1323	11	NA	NA	0	0	at_least_one_novel_splicesite	FALSE	non_canonical	0	0	junction_1	0.0	NA	NA	NA	TRUE	NA	NA	NA	B	non_coding	NA	NA	NA	NA	NA	NA	NA	5.0	GGCCCCAGGTGGGTCCTGCT	NA	NA	NA	NA	NA	NA	NA	NA	NA
lcl|NW_004444186.1_cds_XP_023580320.1_33982	contig_10023_pilon	+	1287	13	novel_not_in_catalog	g9628	novel	1323	11	NA	NA	0	0	at_least_one_novel_splicesite	FALSE	non_canonical	0	0	junction_1	0.0	NA	NA	NA	TRUE	NA	NA	NA	B	non_coding	NA	NA	NA	NA	NA	NA	NA	5.0	GGCCCCAGGTGGGTCCTGCT	NA	NA	NA	NA	NA	NA	NA	NA	NA
lcl|NW_004444186.1_cds_XP_023580321.1_33994	contig_10023_pilon	+	1287	13	novel_not_in_catalog	g9628	novel	1323	11	NA	NA	0	0	at_least_one_novel_splicesite	FALSE	canonical	0	0	junction_1	0.0	NA	NA	NA	TRUE	NA	NA	NA	B	non_coding	NA	NA	NA	NA	NA	NA	NA	5.0	GGCCCCAGGTGGGTCCTGCT	NA	NA	NA	NA	NA	NA	NA	NA	NA
lcl|NW_004444186.1_cds_XP_023580322.1_33974	contig_10023_pilon	+	1281	13	novel_not_in_catalog	g9628	novel	1323	11	NA	NA	0	0	at_least_one_novel_splicesite	FALSE	canonical	0	0	junction_1	0.0	NA	NA	NA	TRUE	NA	NA	NA	B	non_coding	NA	NA	NA	NA	NA	NA	NA	5.0	GGCCCCAGGTGGGTCCTGCT	NA	NA	NA	NA	NA	NA	NA	NA	NA
lcl|NW_004444186.1_cds_XP_023580323.1_33995	contig_10023_pilon	+	1284	13	novel_not_in_catalog	g9628	novel	1323	11	NA	NA	0	0	at_least_one_novel_splicesite	FALSE	non_canonical	0	0	junction_1	0.0	NA	NA	NA	TRUE	NA	NA	NA	B	non_coding	NA	NA	NA	NA	NA	NA	NA	5.0	GGCCCCAGGTGGGTCCTGCT	NA	NA	NA	NA	NA	NA	NA	NA	NA
lcl|NW_004444186.1_cds_XP_023580324.1_33991	contig_10023_pilon	+	1278	13	novel_not_in_catalog	g9628	novel	1323	11	NA	NA	0	0	at_least_one_novel_splicesite	FALSE	canonical	0	0	junction_1	0.0	NA	NA	NA	TRUE	NA	NA	NA	B	non_coding	NA	NA	NA	NA	NA	NA	NA	5.0	GGCCCCAGGTGGGTCCTGCT	NA	NA	NA	NA	NA	NA	NA	NA	NA
lcl|NW_004444186.1_cds_XP_023580325.1_33984	contig_10023_pilon	+	1281	13	novel_not_in_catalog	g9628	novel	1323	11	NA	NA	0	0	at_least_one_novel_splicesite	FALSE	canonical	0	0	junction_1	0.0	NA	NA	NA	TRUE	NA	NA	NA	B	non_coding	NA	NA	NA	NA	NA	NA	NA	5.0	GGCCCCAGGTGGGTCCTGCT	NA	NA	NA	NA	NA	NA	NA	NA	NA
lcl|NW_004444186.1_cds_XP_023580326.1_33997	contig_10023_pilon	+	1278	13	novel_not_in_catalog	g9628	novel	1323	11	NA	NA	0	0	at_least_one_novel_splicesite	FALSE	canonical	0	0	junction_1	0.0	NA	NA	NA	TRUE	NA	NA	NA	B	non_coding	NA	NA	NA	NA	NA	NA	NA	5.0	GGCCCCAGGTGGGTCCTGCT	NA	NA	NA	NA	NA	NA	NA	NA	NA
lcl|NW_004444186.1_cds_XP_023580327.1_33959	contig_10023_pilon	+	1236	12	novel_not_in_catalog	g9628	novel	1323	11	NA	NA	0	0	at_least_one_novel_splicesite	FALSE	non_canonical	0	0	junction_1	0.0	NA	NA	NA	TRUE	NA	NA	NA	B	non_coding	NA	NA	NA	NA	NA	NA	NA	5.0	GGCCCCAGGTGGGTCCTGCT	NA	NA	NA	NA	NA	NA	NA	NA	NA
lcl|NW_004444186.1_cds_XP_023580328.1_33961	contig_10023_pilon	+	1233	12	novel_not_in_catalog	g9628	novel	1323	11	NA	NA	0	0	at_least_one_novel_splicesite	FALSE	non_canonical	0	0	junction_1	0.0	NA	NA	NA	TRUE	NA	NA	NA	B	non_coding	NA	NA	NA	NA	NA	NA	NA	5.0	GGCCCCAGGTGGGTCCTGCT	NA	NA	NA	NA	NA	NA	NA	NA	NA
lcl|NW_004444186.1_cds_XP_023580329.1_33965	contig_10023_pilon	+	1236	12	novel_not_in_catalog	g9628	novel	1323	11	NA	NA	0	0	at_least_one_novel_splicesite	FALSE	non_canonical	0	0	junction_1	0.0	NA	NA	NA	TRUE	NA	NA	NA	B	non_coding	NA	NA	NA	NA	NA	NA	NA	5.0	GGCCCCAGGTGGGTCCTGCT	NA	NA	NA	NA	NA	NA	NA	NA	NA
lcl|NW_004444186.1_cds_XP_023580330.1_33967	contig_10023_pilon	+	1233	12	novel_not_in_catalog	g9628	novel	1323	11	NA	NA	0	0	at_least_one_novel_splicesite	FALSE	non_canonical	0	0	junction_1	0.0	NA	NA	NA	TRUE	NA	NA	NA	B	non_coding	NA	NA	NA	NA	NA	NA	NA	5.0	GGCCCCAGGTGGGTCCTGCT	NA	NA	NA	NA	NA	NA	NA	NA	NA
lcl|NW_004444186.1_cds_XP_023580331.1_33963	contig_10023_pilon	+	1227	12	novel_not_in_catalog	g9628	novel	1323	11	NA	NA	0	0	at_least_one_novel_splicesite	FALSE	non_canonical	0	0	junction_1	0.0	NA	NA	NA	TRUE	NA	NA	NA	B	non_coding	NA	NA	NA	NA	NA	NA	NA	5.0	GGCCCCAGGTGGGTCCTGCT	NA	NA	NA	NA	NA	NA	NA	NA	NA
lcl|NW_004444186.1_cds_XP_023580332.1_33970	contig_10023_pilon	+	1206	12	novel_not_in_catalog	g9628	novel	1323	11	NA	NA	0	0	at_least_one_novel_splicesite	FALSE	canonical	0	0	junction_1	0.0	NA	NA	NA	TRUE	NA	NA	NA	B	non_coding	NA	NA	NA	NA	NA	NA	NA	5.0	GGCCCCAGGTGGGTCCTGCT	NA	NA	NA	NA	NA	NA	NA	NA	NA
lcl|NW_004444186.1_cds_XP_023580333.1_33981	contig_10023_pilon	+	1206	12	novel_not_in_catalog	g9628	novel	1323	11	NA	NA	0	0	at_least_one_novel_splicesite	FALSE	canonical	0	0	junction_1	0.0	NA	NA	NA	TRUE	NA	NA	NA	B	non_coding	NA	NA	NA	NA	NA	NA	NA	5.0	GGCCCCAGGTGGGTCCTGCT	NA	NA	NA	NA	NA	NA	NA	NA	NA
lcl|NW_004444186.1_cds_XP_023580334.1_33986	contig_10023_pilon	+	1203	12	novel_not_in_catalog	g9628	novel	1323	11	NA	NA	0	0	at_least_one_novel_splicesite	FALSE	canonical	0	0	junction_1	0.0	NA	NA	NA	TRUE	NA	NA	NA	B	non_coding	NA	NA	NA	NA	NA	NA	NA	5.0	GGCCCCAGGTGGGTCCTGCT	NA	NA	NA	NA	NA	NA	NA	NA	NA
lcl|NW_004444186.1_cds_XP_023580335.1_33989	contig_10023_pilon	+	1200	12	novel_not_in_catalog	g9628	novel	1323	11	NA	NA	0	0	at_least_one_novel_splicesite	FALSE	non_canonical	0	0	junction_1	0.0	NA	NA	NA	TRUE	NA	NA	NA	B	non_coding	NA	NA	NA	NA	NA	NA	NA	5.0	GGCCCCAGGTGGGTCCTGCT	NA	NA	NA	NA	NA	NA	NA	NA	NA
lcl|NW_004444186.1_cds_XP_023580336.1_33983	contig_10023_pilon	+	1203	12	novel_not_in_catalog	g9628	novel	1323	11	NA	NA	0	0	at_least_one_novel_splicesite	FALSE	non_canonical	0	0	junction_1	0.0	NA	NA	NA	TRUE	NA	NA	NA	B	non_coding	NA	NA	NA	NA	NA	NA	NA	5.0	GGCCCCAGGTGGGTCCTGCT	NA	NA	NA	NA	NA	NA	NA	NA	NA
lcl|NW_004444186.1_cds_XP_023580337.1_33975	contig_10023_pilon	+	1197	12	novel_not_in_catalog	g9628	novel	1323	11	NA	NA	0	0	at_least_one_novel_splicesite	FALSE	canonical	0	0	junction_1	0.0	NA	NA	NA	TRUE	NA	NA	NA	B	non_coding	NA	NA	NA	NA	NA	NA	NA	5.0	GGCCCCAGGTGGGTCCTGCT	NA	NA	NA	NA	NA	NA	NA	NA	NA
lcl|NW_004444186.1_cds_XP_023580339.1_33996	contig_10023_pilon	+	1200	12	novel_not_in_catalog	g9628	novel	1323	11	NA	NA	0	0	at_least_one_novel_splicesite	FALSE	non_canonical	0	0	junction_1	0.0	NA	NA	NA	TRUE	NA	NA	NA	B	non_coding	NA	NA	NA	NA	NA	NA	NA	5.0	GGCCCCAGGTGGGTCCTGCT	NA	NA	NA	NA	NA	NA	NA	NA	NA
lcl|NW_004444186.1_cds_XP_023580340.1_33992	contig_10023_pilon	+	1194	12	novel_not_in_catalog	g9628	novel	1323	11	NA	NA	0	0	at_least_one_novel_splicesite	FALSE	canonical	0	0	junction_1	0.0	NA	NA	NA	TRUE	NA	NA	NA	B	non_coding	NA	NA	NA	NA	NA	NA	NA	5.0	GGCCCCAGGTGGGTCCTGCT	NA	NA	NA	NA	NA	NA	NA	NA	NA
lcl|NW_004444186.1_cds_XP_023580341.1_33998	contig_10023_pilon	+	1194	12	novel_not_in_catalog	g9628	novel	1323	11	NA	NA	0	0	at_least_one_novel_splicesite	FALSE	canonical	0	0	junction_1	0.0	NA	NA	NA	TRUE	NA	NA	NA	B	non_coding	NA	NA	NA	NA	NA	NA	NA	5.0	GGCCCCAGGTGGGTCCTGCT	NA	NA	NA	NA	NA	NA	NA	NA	NA
lcl|NW_004444186.1_cds_XP_023580373.1_33952	contig_10023_pilon	+	1996	13	novel_not_in_catalog	g9623	novel	1737	12	NA	NA	-39	-4396	at_least_one_novel_splicesite	FALSE	canonical	0	0	junction_8	15.864661988205107	NA	NA	NA	TRUE	NA	NA	NA	A	non_coding	NA	NA	NA	NA	NA	NA	NA	25.0	TGACTGTGCAGACATCTGAC	NA	NA	NA	NA	NA	NA	NA	NA	NA
lcl|NW_004444186.1_cds_XP_023580385.1_34001	contig_10023_pilon	-	1164	13	full-splice_match	g9631	g9631.t4	1164	13	0	0	0	0	reference_match	FALSE	canonical	1	1	junction_12	2.7638539919628333	NA	NA	NA	FALSE	NA	NA	NA	A	non_coding	NA	NA	NA	NA	NA	NA	NA	20.0	ACTGGCCGCAGACAGGTGCC	NA	NA	NA	NA	NA	NA	NA	NA	NA
lcl|NW_004444186.1_cds_XP_023580387.1_34000	contig_10023_pilon	-	1698	11	fusion	g9629_g9630	novel	1695	12	NA	NA	0	-4186	multi-exon	FALSE	canonical	4	7	junction_10	166.14463578460786	NA	NA	NA	TRUE	NA	NA	NA	B	non_coding	NA	NA	NA	NA	NA	NA	NA	25.0	GAGTATTAGTTAGGGACTGG	NA	NA	NA	NA	NA	NA	NA	NA	NA
lcl|NW_004444277.1_cds_XP_023581418.1_35979	contig_10027_pilon	+	1728	1	intergenic	novelGene_1407	novel	NA	NA	NA	NA	NA	NA	mono-exon	FALSE	NA	NA	NA	NA	NA	NA	NA	NA	NA	NA	NA	NA	A	non_coding	NA	NA	NA	NA	NA	NA	NA	55.00000000000001	AATGAGCAGGAACTAAAAGA	NA	NA	NA	NA	NA	NA	NA	NA	NA
lcl|NW_004444090.1_cds_XP_004386112.1_28529	contig_10033_pilon	-	1239	1	full-splice_match	g9638	g9638.t1	1239	1	0	0	0	0	mono-exon	FALSE	NA	NA	NA	NA	NA	NA	NA	NA	NA	NA	NA	NA	A	non_coding	NA	NA	NA	NA	NA	NA	NA	50.0	GAAACGTCAAGAGGACAGAA	NA	NA	NA	NA	NA	NA	NA	NA	NA
lcl|NW_004443950.1_cds_XP_004371752.2_5543	contig_10035_pilon	+	354	3	full-splice_match	g9641	g9641.t1	582	3	228	0	228	0	alternative_5end	FALSE	canonical	0	0	junction_1	0.0	NA	NA	NA	FALSE	NA	NA	NA	A	non_coding	NA	NA	NA	NA	NA	NA	NA	20.0	CTGGCTCATCGCCAGAATGG	NA	NA	NA	NA	NA	NA	NA	NA	NA
lcl|NW_004444033.1_cds_XP_023592886.1_23121	contig_10037_pilon	+	762	9	novel_not_in_catalog	g9642	novel	678	8	NA	NA	0	0	at_least_one_novel_splicesite	FALSE	canonical	0	0	junction_2	272.2498565197051	NA	NA	NA	TRUE	NA	NA	NA	C	non_coding	NA	NA	NA	NA	NA	NA	NA	40.0	AGTCAACTTTGAAAATGAGC	NA	NA	NA	NA	NA	NA	NA	NA	NA
lcl|NW_004444033.1_cds_XP_023592887.1_23119	contig_10037_pilon	+	735	9	novel_not_in_catalog	g9642	novel	678	8	NA	NA	0	0	at_least_one_novel_splicesite	FALSE	canonical	2	3	junction_6	270.9823564367245	NA	NA	NA	TRUE	NA	NA	NA	C	non_coding	NA	NA	NA	NA	NA	NA	NA	40.0	AGTCAACTTTGAAAATGAGC	NA	NA	NA	NA	NA	NA	NA	NA	NA
lcl|NW_004444033.1_cds_XP_023592888.1_23123	contig_10037_pilon	+	693	9	novel_not_in_catalog	g9642	novel	594	7	NA	NA	26337	0	at_least_one_novel_splicesite	FALSE	canonical	0	0	junction_1	303.15711170117714	NA	NA	NA	TRUE	NA	NA	NA	C	non_coding	NA	NA	NA	NA	NA	NA	NA	40.0	AGTCAACTTTGAAAATGAGC	NA	NA	NA	NA	NA	NA	NA	NA	NA
lcl|NW_004444033.1_cds_XP_023592889.1_23118	contig_10037_pilon	+	678	8	full-splice_match	g9642	g9642.t4	678	8	0	0	0	0	reference_match	FALSE	canonical	5	149	junction_1	217.97434786352866	NA	NA	NA	FALSE	NA	NA	NA	C	non_coding	NA	NA	NA	NA	NA	NA	NA	40.0	AGTCAACTTTGAAAATGAGC	NA	NA	NA	NA	NA	NA	NA	NA	NA
lcl|NW_004444033.1_cds_XP_023592890.1_23120	contig_10037_pilon	+	678	8	novel_not_in_catalog	g9642	novel	678	8	NA	NA	0	0	at_least_one_novel_splicesite	FALSE	canonical	0	0	junction_2	273.5057362380212	NA	NA	NA	TRUE	NA	NA	NA	C	non_coding	NA	NA	NA	NA	NA	NA	NA	40.0	AGTCAACTTTGAAAATGAGC	NA	NA	NA	NA	NA	NA	NA	NA	NA
lcl|NW_004444033.1_cds_XP_023592891.1_23122	contig_10037_pilon	+	630	8	novel_not_in_catalog	g9642	novel	573	7	NA	NA	0	0	at_least_one_novel_splicesite	FALSE	canonical	2	3	junction_5	281.60241186351186	NA	NA	NA	TRUE	NA	NA	NA	C	non_coding	NA	NA	NA	NA	NA	NA	NA	40.0	AGTCAACTTTGAAAATGAGC	NA	NA	NA	NA	NA	NA	NA	NA	NA
lcl|NW_004444033.1_cds_XP_023592892.1_23125	contig_10037_pilon	+	606	8	novel_not_in_catalog	g9642	novel	594	7	NA	NA	34446	0	at_least_one_novel_splicesite	FALSE	canonical	2	3	junction_5	305.8079963183515	NA	NA	NA	TRUE	NA	NA	NA	C	non_coding	NA	NA	NA	NA	NA	NA	NA	40.0	AGTCAACTTTGAAAATGAGC	NA	NA	NA	NA	NA	NA	NA	NA	NA
lcl|NW_004444033.1_cds_XP_023592893.1_23124	contig_10037_pilon	+	600	8	novel_not_in_catalog	g9642	novel	594	7	NA	NA	26357	0	at_least_one_novel_splicesite	FALSE	canonical	2	2	junction_1	306.0848221773614	NA	NA	NA	TRUE	NA	NA	NA	C	non_coding	NA	NA	NA	NA	NA	NA	NA	40.0	AGTCAACTTTGAAAATGAGC	NA	NA	NA	NA	NA	NA	NA	NA	NA
lcl|NW_004444033.1_cds_XP_023592894.1_23126	contig_10037_pilon	+	567	7	novel_not_in_catalog	g9642	novel	573	7	NA	NA	58754	0	at_least_one_novel_splicesite	FALSE	canonical	2	3	junction_4	303.5091523423232	NA	NA	NA	TRUE	NA	NA	NA	C	non_coding	NA	NA	NA	NA	NA	NA	NA	40.0	AGTCAACTTTGAAAATGAGC	NA	NA	NA	NA	NA	NA	NA	NA	NA
lcl|NW_004443939.1_cds_XP_004369086.1_1215	contig_10038_pilon	-	2497	24	intergenic	novelGene_1408	novel	NA	NA	NA	NA	NA	NA	multi-exon	FALSE	canonical	0	0	junction_8	65.22585452333051	NA	NA	NA	FALSE	NA	NA	NA	A	non_coding	NA	NA	NA	NA	NA	NA	NA	40.0	TAAAATCTTATGCAAGGATG	NA	NA	NA	NA	NA	NA	NA	NA	NA
lcl|NW_004443939.1_cds_XP_004369087.1_1220	contig_10038_pilon	-	537	4	full-splice_match	g9643	g9643.t2	534	4	-3	0	-3	0	reference_match	FALSE	canonical	1	1	junction_3	0.816496580927726	NA	NA	NA	FALSE	NA	NA	NA	A	non_coding	NA	NA	NA	NA	NA	NA	NA	45.0	TAGAAAAGAAATCTAGTTCT	NA	NA	NA	NA	NA	NA	NA	NA	NA
lcl|NW_004443939.1_cds_XP_012410807.1_1216	contig_10038_pilon	-	1906	22	intergenic	novelGene_1409	novel	NA	NA	NA	NA	NA	NA	multi-exon	FALSE	canonical	0	0	junction_8	68.03730469332228	NA	NA	NA	FALSE	NA	NA	NA	A	non_coding	NA	NA	NA	NA	NA	NA	NA	40.0	TAAAATCTTATGCAAGGATG	NA	NA	NA	NA	NA	NA	NA	NA	NA
lcl|NW_004443939.1_cds_XP_012410811.1_1217	contig_10038_pilon	-	1888	20	intergenic	novelGene_1410	novel	NA	NA	NA	NA	NA	NA	multi-exon	TRUE	canonical	0	0	junction_7	71.06498917878346	NA	NA	NA	FALSE	NA	NA	NA	A	non_coding	NA	NA	NA	NA	NA	NA	NA	40.0	TAAAATCTTATGCAAGGATG	NA	NA	NA	NA	NA	NA	NA	NA	NA
lcl|NW_004443939.1_cds_XP_012410815.1_1218	contig_10038_pilon	-	1882	20	intergenic	novelGene_1411	novel	NA	NA	NA	NA	NA	NA	multi-exon	FALSE	canonical	0	0	junction_8	71.08338515735842	NA	NA	NA	FALSE	NA	NA	NA	A	non_coding	NA	NA	NA	NA	NA	NA	NA	40.0	TAAAATCTTATGCAAGGATG	NA	NA	NA	NA	NA	NA	NA	NA	NA
lcl|NW_004443939.1_cds_XP_012410821.1_1219	contig_10038_pilon	-	1849	21	intergenic	novelGene_1412	novel	NA	NA	NA	NA	NA	NA	multi-exon	FALSE	canonical	0	0	junction_8	19.357879532634765	NA	NA	NA	FALSE	NA	NA	NA	A	non_coding	NA	NA	NA	NA	NA	NA	NA	40.0	TAAAATCTTATGCAAGGATG	NA	NA	NA	NA	NA	NA	NA	NA	NA
lcl|NW_004443961.1_cds_XP_004373602.1_8425	contig_10040_pilon	-	339	2	intergenic	novelGene_1413	novel	NA	NA	NA	NA	NA	NA	multi-exon	FALSE	canonical	5	14	junction_1	0.0	NA	NA	NA	FALSE	NA	NA	NA	A	non_coding	NA	NA	NA	NA	NA	NA	NA	30.0	AAATACCTTCAGTGGATTTG	NA	NA	NA	NA	NA	NA	NA	NA	NA
lcl|NW_004443940.1_cds_XP_004369297.1_1572	contig_10042_pilon	+	666	6	full-splice_match	g9658	g9658.t2	666	6	0	0	0	0	reference_match	FALSE	canonical	6	583	junction_1	210.50168645405196	NA	NA	NA	FALSE	NA	NA	NA	A	non_coding	NA	NA	NA	NA	NA	NA	NA	15.0	GAGATAGTGGTCGCTGTGGC	NA	NA	NA	NA	NA	NA	NA	NA	NA
lcl|NW_004443940.1_cds_XP_004369299.1_1573	contig_10042_pilon	+	468	6	full-splice_match	g9657	g9657.t2	468	6	0	0	0	0	reference_match	FALSE	canonical	5	71	junction_4	66.43192003848752	NA	NA	NA	FALSE	NA	NA	NA	A	non_coding	NA	NA	NA	NA	NA	NA	NA	45.0	GAATTGAAATGTTGAAGAAT	NA	NA	NA	NA	NA	NA	NA	NA	NA
lcl|NW_004443940.1_cds_XP_004369301.1_1578	contig_10042_pilon	-	768	8	full-splice_match	g9652	g9652.t1	768	8	0	0	0	0	reference_match	FALSE	canonical	5	18	junction_7	47.169689333689014	NA	NA	NA	FALSE	NA	NA	NA	C	non_coding	NA	NA	NA	NA	NA	NA	NA	25.0	AATAATCTGGACTTTCTTTG	NA	NA	NA	NA	NA	NA	NA	NA	NA
lcl|NW_004443940.1_cds_XP_004369304.2_1583	contig_10042_pilon	-	2040	18	incomplete-splice_match	g9651	g9651.t3	2046	19	5708	0	5708	0	3prime_fragment	FALSE	canonical	5	112	junction_16	231.17425534038156	NA	NA	NA	FALSE	NA	NA	NA	A	non_coding	NA	NA	NA	NA	NA	NA	NA	30.0	AGAGCATCTAAACTCTGGGC	NA	NA	NA	NA	NA	NA	NA	NA	NA
lcl|NW_004443940.1_cds_XP_004369305.1_1584	contig_10042_pilon	+	1775	18	full-splice_match	g9650	g9650.t1	1779	18	-81	85	-81	-85	alternative_3end5end	FALSE	canonical	0	0	junction_1	1.4093115942012868	NA	NA	NA	FALSE	NA	NA	NA	A	non_coding	NA	NA	NA	NA	NA	NA	NA	30.0	AACCCAAAATTTCGTGTTCT	NA	NA	NA	NA	NA	NA	NA	NA	NA
lcl|NW_004443940.1_cds_XP_004369306.1_1588	contig_10042_pilon	-	1275	2	full-splice_match	g9647	g9647.t1	1275	2	0	0	0	0	reference_match	FALSE	canonical	0	0	junction_1	0.0	NA	NA	NA	FALSE	NA	NA	NA	A	non_coding	NA	NA	NA	NA	NA	NA	NA	20.0	GAGTCCTGTGGCTTATTTAA	NA	NA	NA	NA	NA	NA	NA	NA	NA
lcl|NW_004443940.1_cds_XP_004369434.1_1575	contig_10042_pilon	+	958	11	novel_not_in_catalog	g9655	novel	966	12	NA	NA	5801	0	at_least_one_novel_splicesite	FALSE	non_canonical	0	0	junction_4	85.04728096770643	NA	NA	NA	FALSE	NA	NA	NA	A	non_coding	NA	NA	NA	NA	NA	NA	NA	45.0	ACTAAAATCCATGAAGGATG	NA	NA	NA	NA	NA	NA	NA	NA	NA
lcl|NW_004443940.1_cds_XP_004369436.1_1585	contig_10042_pilon	+	564	6	novel_not_in_catalog	g9649	novel	636	7	NA	NA	14219	0	at_least_one_novel_splicesite	FALSE	canonical	0	0	junction_1	0.0	NA	NA	NA	TRUE	NA	NA	NA	A	non_coding	NA	NA	NA	NA	NA	NA	NA	50.0	AAAAAAAAGTCACTGTGGAT	NA	NA	NA	NA	NA	NA	NA	NA	NA
lcl|NW_004443940.1_cds_XP_004369437.1_1586	contig_10042_pilon	-	543	5	incomplete-splice_match	g9648	g9648.t1	555	6	2254	0	2254	0	3prime_fragment	FALSE	canonical	0	0	junction_1	0.0	NA	NA	NA	FALSE	NA	NA	NA	A	non_coding	NA	NA	NA	NA	NA	NA	NA	15.0	GCATCAGCCCACTGGTTTTG	NA	NA	NA	NA	NA	NA	NA	NA	NA
lcl|NW_004443940.1_cds_XP_004369438.1_1587	contig_10042_pilon	+	597	6	intergenic	novelGene_1414	novel	NA	NA	NA	NA	NA	NA	multi-exon	FALSE	canonical	0	0	junction_1	0.0	NA	NA	NA	FALSE	NA	NA	NA	A	non_coding	NA	NA	NA	NA	NA	NA	NA	20.0	ACCTCCAGGTCAGCCACTTG	NA	NA	NA	NA	NA	NA	NA	NA	NA
lcl|NW_004443940.1_cds_XP_004391422.2_1571	contig_10042_pilon	-	765	1	full-splice_match	g9659	g9659.t1	765	1	0	0	0	0	mono-exon	FALSE	NA	NA	NA	NA	NA	NA	NA	NA	NA	NA	NA	NA	A	non_coding	NA	NA	NA	NA	NA	NA	NA	30.0	CAGCTCCCCCATTGAGAAAC	NA	NA	NA	NA	NA	NA	NA	NA	NA
lcl|NW_004443940.1_cds_XP_023587604.1_1574	contig_10042_pilon	+	1308	12	novel_not_in_catalog	g9656	novel	1581	14	NA	NA	0	0	at_least_one_novel_splicesite	FALSE	canonical	0	0	junction_6	228.5099415527249	NA	NA	NA	FALSE	NA	NA	NA	A	non_coding	NA	NA	NA	NA	NA	NA	NA	25.0	GGATCTCATCAGTTGGAACC	NA	NA	NA	NA	NA	NA	NA	NA	NA
lcl|NW_004443940.1_cds_XP_023587607.1_1577	contig_10042_pilon	-	1185	1	novel_in_catalog	g9653	novel	3420	16	NA	NA	176914	0	mono-exon	FALSE	NA	NA	NA	NA	NA	NA	NA	NA	NA	NA	NA	NA	B	non_coding	NA	NA	NA	NA	NA	NA	NA	25.0	GAGCAATACCTGAGCCTTCG	NA	NA	NA	NA	NA	NA	NA	NA	NA
lcl|NW_004443940.1_cds_XP_023588827.1_1576	contig_10042_pilon	-	2895	21	novel_not_in_catalog	g9653	novel	3420	16	NA	NA	0	-10441	at_least_one_novel_splicesite	FALSE	canonical	0	0	junction_1	229.96444833930306	NA	NA	NA	TRUE	NA	NA	NA	B	non_coding	NA	NA	NA	NA	NA	NA	NA	25.0	CCGTGACCCAGTAGCAGATG	NA	NA	NA	NA	NA	NA	NA	NA	NA
lcl|NW_004443940.1_cds_XP_023588833.1_1579	contig_10042_pilon	-	660	8	novel_not_in_catalog	g9652	novel	768	8	NA	NA	0	-2398	at_least_one_novel_splicesite	TRUE	canonical	2	11	junction_1	62.20899600277656	NA	NA	NA	TRUE	NA	NA	NA	C	non_coding	NA	NA	NA	NA	NA	NA	NA	25.0	AGGCTTTGAAGATGGCATCG	NA	NA	NA	NA	NA	NA	NA	NA	NA
lcl|NW_004443940.1_cds_XP_023588836.1_1580	contig_10042_pilon	-	636	8	novel_not_in_catalog	g9652	novel	603	5	NA	NA	0	-4321	at_least_one_novel_splicesite	FALSE	canonical	1	2	junction_1	63.74598826913081	NA	NA	NA	TRUE	NA	NA	NA	C	non_coding	NA	NA	NA	NA	NA	NA	NA	60.0	ATAAAGAAAAATTCGGGAAA	NA	NA	NA	NA	NA	NA	NA	NA	NA
lcl|NW_004443940.1_cds_XP_023588839.1_1581	contig_10042_pilon	-	555	5	incomplete-splice_match	g9652	g9652.t1	768	8	13906	0	13906	0	3prime_fragment	FALSE	canonical	5	74	junction_1	38.27123593509883	NA	NA	NA	FALSE	NA	NA	NA	C	non_coding	NA	NA	NA	NA	NA	NA	NA	25.0	AATAATCTGGACTTTCTTTG	NA	NA	NA	NA	NA	NA	NA	NA	NA
lcl|NW_004443940.1_cds_XP_023588844.1_1582	contig_10042_pilon	-	342	4	incomplete-splice_match	g9652	g9652.t1	768	8	17563	0	17563	0	3prime_fragment	FALSE	canonical	5	74	junction_1	7.788880963698615	NA	NA	NA	FALSE	NA	NA	NA	C	non_coding	NA	NA	NA	NA	NA	NA	NA	25.0	AATAATCTGGACTTTCTTTG	NA	NA	NA	NA	NA	NA	NA	NA	NA
lcl|NW_004444023.1_cds_XP_023592168.1_21675	contig_10044_pilon	+	1983	4	intergenic	novelGene_1415	novel	NA	NA	NA	NA	NA	NA	multi-exon	FALSE	canonical	2	2	junction_1	60.91706566216801	NA	NA	NA	FALSE	NA	NA	NA	A	non_coding	NA	NA	NA	NA	NA	NA	NA	30.0	CATACACTCGGATACGTTCA	NA	NA	NA	NA	NA	NA	NA	NA	NA
lcl|NW_004444023.1_cds_XP_023592170.1_21672	contig_10044_pilon	+	1954	3	intergenic	novelGene_1416	novel	NA	NA	NA	NA	NA	NA	multi-exon	FALSE	canonical	5	44	junction_2	51.5	NA	NA	NA	FALSE	NA	NA	NA	A	non_coding	NA	NA	NA	NA	NA	NA	NA	30.0	CATACACTCGGATACGTTCA	NA	NA	NA	NA	NA	NA	NA	NA	NA
lcl|NW_004444023.1_cds_XP_023592171.1_21673	contig_10044_pilon	+	1954	3	intergenic	novelGene_1417	novel	NA	NA	NA	NA	NA	NA	multi-exon	FALSE	canonical	5	44	junction_2	51.5	NA	NA	NA	FALSE	NA	NA	NA	A	non_coding	NA	NA	NA	NA	NA	NA	NA	30.0	CATACACTCGGATACGTTCA	NA	NA	NA	NA	NA	NA	NA	NA	NA
lcl|NW_004444023.1_cds_XP_023592172.1_21674	contig_10044_pilon	+	1954	3	intergenic	novelGene_1418	novel	NA	NA	NA	NA	NA	NA	multi-exon	FALSE	canonical	5	44	junction_2	51.5	NA	NA	NA	FALSE	NA	NA	NA	A	non_coding	NA	NA	NA	NA	NA	NA	NA	30.0	CATACACTCGGATACGTTCA	NA	NA	NA	NA	NA	NA	NA	NA	NA
lcl|NW_004444023.1_cds_XP_023592185.1_21664	contig_10044_pilon	+	1869	4	full-splice_match	g9661	g9661.t1	1869	4	0	0	0	0	reference_match	FALSE	canonical	5	24	junction_1	2.8674417556808756	NA	NA	NA	FALSE	NA	NA	NA	C	non_coding	NA	NA	NA	NA	NA	NA	NA	45.0	AACCTATAGGATAAACTCAT	NA	NA	NA	NA	NA	NA	NA	NA	NA
lcl|NW_004444023.1_cds_XP_023592186.1_21665	contig_10044_pilon	+	1869	4	full-splice_match	g9661	g9661.t1	1869	4	0	0	0	0	reference_match	FALSE	canonical	5	24	junction_1	2.8674417556808756	NA	NA	NA	FALSE	NA	NA	NA	C	non_coding	NA	NA	NA	NA	NA	NA	NA	45.0	AACCTATAGGATAAACTCAT	NA	NA	NA	NA	NA	NA	NA	NA	NA
lcl|NW_004444023.1_cds_XP_023592187.1_21666	contig_10044_pilon	+	1869	4	full-splice_match	g9661	g9661.t1	1869	4	0	0	0	0	reference_match	FALSE	canonical	5	24	junction_1	2.8674417556808756	NA	NA	NA	FALSE	NA	NA	NA	C	non_coding	NA	NA	NA	NA	NA	NA	NA	45.0	AACCTATAGGATAAACTCAT	NA	NA	NA	NA	NA	NA	NA	NA	NA
lcl|NW_004444023.1_cds_XP_023592188.1_21667	contig_10044_pilon	+	1869	4	full-splice_match	g9661	g9661.t1	1869	4	0	0	0	0	reference_match	FALSE	canonical	5	24	junction_1	2.8674417556808756	NA	NA	NA	FALSE	NA	NA	NA	C	non_coding	NA	NA	NA	NA	NA	NA	NA	45.0	AACCTATAGGATAAACTCAT	NA	NA	NA	NA	NA	NA	NA	NA	NA
lcl|NW_004444023.1_cds_XP_023592189.1_21669	contig_10044_pilon	+	1635	3	full-splice_match	g9662	g9662.t1	1635	3	0	0	0	0	reference_match	FALSE	canonical	5	77	junction_1	27.0	NA	NA	NA	FALSE	NA	NA	NA	C	non_coding	NA	NA	NA	NA	NA	NA	NA	35.0	GATAAACTCGGATACATTTC	NA	NA	NA	NA	NA	NA	NA	NA	NA
lcl|NW_004444023.1_cds_XP_023592190.1_21670	contig_10044_pilon	+	1635	3	full-splice_match	g9662	g9662.t1	1635	3	0	0	0	0	reference_match	FALSE	canonical	5	77	junction_1	27.0	NA	NA	NA	FALSE	NA	NA	NA	C	non_coding	NA	NA	NA	NA	NA	NA	NA	35.0	GATAAACTCGGATACATTTC	NA	NA	NA	NA	NA	NA	NA	NA	NA
lcl|NW_004444023.1_cds_XP_023592191.1_21671	contig_10044_pilon	+	1506	2	incomplete-splice_match	g9662	g9662.t1	1635	3	4616	0	4616	0	3prime_fragment	FALSE	canonical	6	131	junction_1	0.0	NA	NA	NA	FALSE	NA	NA	NA	C	non_coding	NA	NA	NA	NA	NA	NA	NA	35.0	GATAAACTCGGATACATTTC	NA	NA	NA	NA	NA	NA	NA	NA	NA
lcl|NW_004444023.1_cds_XP_023592192.1_21668	contig_10044_pilon	+	2391	4	fusion	g9662_g9661	novel	1869	4	NA	NA	6595	0	multi-exon	FALSE	non_canonical	0	0	junction_3	13.960261060914616	NA	NA	NA	FALSE	NA	NA	NA	A	non_coding	NA	NA	NA	NA	NA	NA	NA	35.0	GATAAACTCGGATACATTTC	NA	NA	NA	NA	NA	NA	NA	NA	NA
lcl|NW_004444023.1_cds_XP_023592226.1_21676	contig_10044_pilon	+	1389	5	novel_not_in_catalog	g9663	novel	1311	4	NA	NA	0	0	at_least_one_novel_splicesite	FALSE	canonical	0	0	junction_3	44.95205779494416	NA	NA	NA	TRUE	NA	NA	NA	C	non_coding	NA	NA	NA	NA	NA	NA	NA	45.0	GATAAACTCAGATACATTCA	NA	NA	NA	NA	NA	NA	NA	NA	NA
lcl|NW_004444023.1_cds_XP_023592227.1_21677	contig_10044_pilon	+	1311	4	full-splice_match	g9663	g9663.t1	1311	4	0	0	0	0	reference_match	FALSE	canonical	5	49	junction_3	19.93879523831757	NA	NA	NA	FALSE	NA	NA	NA	C	non_coding	NA	NA	NA	NA	NA	NA	NA	45.0	GATAAACTCAGATACATTCA	NA	NA	NA	NA	NA	NA	NA	NA	NA
lcl|NW_004444023.1_cds_XP_023592228.1_21679	contig_10044_pilon	+	1281	4	novel_not_in_catalog	g9663	novel	1311	4	NA	NA	2866	0	at_least_one_novel_splicesite	FALSE	canonical	0	0	junction_2	39.36439451529206	NA	NA	NA	TRUE	NA	NA	NA	C	non_coding	NA	NA	NA	NA	NA	NA	NA	45.0	GATAAACTCAGATACATTCA	NA	NA	NA	NA	NA	NA	NA	NA	NA
lcl|NW_004444023.1_cds_XP_023592229.1_21678	contig_10044_pilon	+	1215	3	full-splice_match	g9663	g9663.t2	1215	3	0	0	0	0	reference_match	FALSE	canonical	3	6	junction_2	45.0	NA	NA	NA	FALSE	NA	NA	NA	C	non_coding	NA	NA	NA	NA	NA	NA	NA	45.0	GATAAACTCAGATACATTCA	NA	NA	NA	NA	NA	NA	NA	NA	NA
lcl|NW_004444141.1_cds_XP_004388128.1_31790	contig_10050_pilon	-	906	6	full-splice_match	g9665	g9665.t2	906	6	0	0	0	0	reference_match	FALSE	canonical	0	0	junction_1	0.4	NA	NA	NA	FALSE	NA	NA	NA	A	non_coding	NA	NA	NA	NA	NA	NA	NA	10.0	GGTGCCTTGTGAACCTGGGC	NA	NA	NA	NA	NA	NA	NA	NA	NA
lcl|NW_004444141.1_cds_XP_023597989.1_31791	contig_10050_pilon	+	1167	7	full-splice_match	g9666	g9666.t2	1167	7	0	0	0	0	reference_match	FALSE	canonical	4	13	junction_5	76.3735338102583	NA	NA	NA	FALSE	NA	NA	NA	C	non_coding	NA	NA	NA	NA	NA	NA	NA	40.0	AGACAATGGAAATTTTTATT	NA	NA	NA	NA	NA	NA	NA	NA	NA
lcl|NW_004444141.1_cds_XP_023597990.1_31792	contig_10050_pilon	+	879	6	novel_in_catalog	g9666	novel	1167	7	NA	NA	0	0	combination_of_known_splicesites	FALSE	canonical	0	0	junction_1	47.23981371682153	NA	NA	NA	FALSE	NA	NA	NA	C	non_coding	NA	NA	NA	NA	NA	NA	NA	40.0	AGACAATGGAAATTTTTATT	NA	NA	NA	NA	NA	NA	NA	NA	NA
lcl|NW_004444141.1_cds_XP_023597991.1_31793	contig_10050_pilon	+	1988	2	fusion	g9667_g9668	novel	582	3	NA	NA	0	0	intron_retention	FALSE	canonical	5	189	junction_1	0.0	NA	NA	NA	FALSE	NA	NA	NA	A	non_coding	NA	NA	NA	NA	NA	NA	NA	25.0	GAGTTAGTTAGCGAGCAGGT	NA	NA	NA	NA	NA	NA	NA	NA	NA
lcl|NW_004444032.1_cds_XP_023592800.1_22958	contig_10051_pilon	-	5850	51	fusion	g9670_g9672_g9669_g9671	novel	999	8	NA	NA	-13875	0	multi-exon	TRUE	canonical	3	9	junction_27	92.77369454753862	NA	NA	NA	TRUE	NA	NA	NA	A	non_coding	NA	NA	NA	NA	NA	NA	NA	10.0	GTCACTTTTCTATCTCCCTG	NA	NA	NA	NA	NA	NA	NA	NA	NA
lcl|NW_004444081.1_cds_XP_004385829.1_28018	contig_10053_pilon	-	1305	12	full-splice_match	g9673	g9673.t1	1305	12	0	0	0	0	reference_match	FALSE	canonical	0	0	junction_1	0.0	NA	NA	NA	FALSE	NA	NA	NA	C	non_coding	NA	NA	NA	NA	NA	NA	NA	20.0	TGATGGTACTTTTTTTCAAT	NA	NA	NA	NA	NA	NA	NA	NA	NA
lcl|NW_004444081.1_cds_XP_004385830.1_28019	contig_10053_pilon	-	1212	11	novel_in_catalog	g9673	novel	1305	12	NA	NA	0	0	combination_of_known_splicesites	FALSE	canonical	0	0	junction_1	0.0	NA	NA	NA	FALSE	NA	NA	NA	C	non_coding	NA	NA	NA	NA	NA	NA	NA	20.0	TGATGGTACTTTTTTTCAAT	NA	NA	NA	NA	NA	NA	NA	NA	NA
lcl|NW_004443946.1_cds_XP_004370921.2_4171	contig_10054_pilon	-	1035	2	novel_not_in_catalog	g9675	novel	1038	2	NA	NA	0	0	at_least_one_novel_splicesite	FALSE	canonical	6	70	junction_1	0.0	NA	NA	NA	TRUE	NA	NA	NA	C	non_coding	NA	NA	NA	NA	NA	NA	NA	45.0	CAAAGCAATTCCTACAGAAC	NA	NA	NA	NA	NA	NA	NA	NA	NA
lcl|NW_004443946.1_cds_XP_004370922.1_4175	contig_10054_pilon	-	1086	2	full-splice_match	g9674	g9674.t1	1086	2	0	0	0	0	reference_match	FALSE	canonical	6	69	junction_1	0.0	NA	NA	NA	FALSE	NA	NA	NA	C	non_coding	NA	NA	NA	NA	NA	NA	NA	35.0	TTAAGAAGTACTTAGTTAGC	NA	NA	NA	NA	NA	NA	NA	NA	NA
lcl|NW_004443946.1_cds_XP_023581948.1_4170	contig_10054_pilon	-	1038	2	full-splice_match	g9675	g9675.t1	1038	2	0	0	0	0	reference_match	FALSE	canonical	1	3	junction_1	0.0	NA	NA	NA	FALSE	NA	NA	NA	C	non_coding	NA	NA	NA	NA	NA	NA	NA	45.0	CAAAGCAATTCCTACAGAAC	NA	NA	NA	NA	NA	NA	NA	NA	NA
lcl|NW_004443946.1_cds_XP_023581949.1_4172	contig_10054_pilon	-	839	1	novel_in_catalog	g9675	novel	1038	2	NA	NA	0	-8362	mono-exon	FALSE	NA	NA	NA	NA	NA	NA	NA	NA	NA	NA	NA	NA	C	non_coding	NA	NA	NA	NA	NA	NA	NA	10.0	GAGTCGCTTGGCGCCGAGGC	NA	NA	NA	NA	NA	NA	NA	NA	NA
lcl|NW_004443946.1_cds_XP_023581951.1_4174	contig_10054_pilon	-	954	3	novel_not_in_catalog	g9674	novel	1086	2	NA	NA	0	472	at_least_one_novel_splicesite	FALSE	canonical	0	0	junction_1	0.0	NA	NA	NA	FALSE	NA	NA	NA	C	non_coding	NA	NA	NA	NA	NA	NA	NA	30.0	TGAATCCTTTATTTGGACAA	NA	NA	NA	NA	NA	NA	NA	NA	NA
lcl|NW_004443946.1_cds_XP_023581952.1_4173	contig_10054_pilon	-	915	2	novel_not_in_catalog	g9674	novel	1086	2	NA	NA	0	495	at_least_one_novel_splicesite	FALSE	canonical	1	4	junction_1	0.0	NA	NA	NA	TRUE	NA	NA	NA	C	non_coding	NA	NA	NA	NA	NA	NA	NA	45.0	AGTTGAAAATTATAAGCACT	NA	NA	NA	NA	NA	NA	NA	NA	NA
lcl|NW_004444023.1_cds_XP_004381677.1_21425	contig_10056_pilon	+	552	6	novel_not_in_catalog	g9678	novel	906	5	NA	NA	19214	1657	at_least_one_novel_splicesite	TRUE	canonical	0	0	junction_1	0.0	NA	NA	NA	TRUE	NA	NA	NA	A	non_coding	NA	NA	NA	NA	NA	NA	NA	30.0	GAAGGTTCTGGAAACCCCAG	NA	NA	NA	NA	NA	NA	NA	NA	NA
lcl|NW_004444023.1_cds_XP_004381866.2_21431	contig_10056_pilon	-	2238	3	novel_not_in_catalog	g9676	novel	2701	4	NA	NA	0	170	at_least_one_novel_splicesite	FALSE	canonical	0	0	junction_1	0.0	NA	NA	NA	TRUE	NA	NA	NA	A	non_coding	NA	NA	NA	NA	NA	NA	NA	10.0	CCCCTCAGGCACCTGCCCGC	NA	NA	NA	NA	NA	NA	NA	NA	NA
lcl|NW_004444023.1_cds_XP_012412480.1_21423	contig_10056_pilon	+	276	2	intergenic	novelGene_1420	novel	NA	NA	NA	NA	NA	NA	multi-exon	FALSE	canonical	0	0	junction_1	0.0	NA	NA	NA	FALSE	NA	NA	NA	A	non_coding	NA	NA	NA	NA	NA	NA	NA	15.0	TGGTGAGATTTGCGCTCGAC	NA	NA	NA	NA	NA	NA	NA	NA	NA
lcl|NW_004444023.1_cds_XP_012412481.1_21424	contig_10056_pilon	-	336	3	intergenic	novelGene_1419	novel	NA	NA	NA	NA	NA	NA	multi-exon	FALSE	canonical	0	0	junction_1	0.0	NA	NA	NA	FALSE	NA	NA	NA	A	non_coding	NA	NA	NA	NA	NA	NA	NA	30.0	TGTGAAGGTGAGATCAGGTA	NA	NA	NA	NA	NA	NA	NA	NA	NA
lcl|NW_004444023.1_cds_XP_012412586.1_21430	contig_10056_pilon	+	2755	27	novel_not_in_catalog	g9677	novel	2733	27	NA	NA	8810	0	at_least_one_novel_splicesite	FALSE	canonical	4	11	junction_22	101.67488649798777	NA	NA	NA	FALSE	NA	NA	NA	B	non_coding	NA	NA	NA	NA	NA	NA	NA	10.0	ACCTCTGCTGTCCCAGGGCC	NA	NA	NA	NA	NA	NA	NA	NA	NA
lcl|NW_004444023.1_cds_XP_023592030.1_21429	contig_10056_pilon	+	2752	27	novel_not_in_catalog	g9677	novel	2733	27	NA	NA	8810	0	at_least_one_novel_splicesite	FALSE	canonical	4	11	junction_5	101.43249861433924	NA	NA	NA	FALSE	NA	NA	NA	B	non_coding	NA	NA	NA	NA	NA	NA	NA	10.0	ACCTCTGCTGTCCCAGGGCC	NA	NA	NA	NA	NA	NA	NA	NA	NA
lcl|NW_004444023.1_cds_XP_023592031.1_21427	contig_10056_pilon	+	2665	26	novel_not_in_catalog	g9677	novel	2733	27	NA	NA	8810	0	at_least_one_novel_splicesite	FALSE	canonical	0	0	junction_1	56.15415924043384	NA	NA	NA	FALSE	NA	NA	NA	B	non_coding	NA	NA	NA	NA	NA	NA	NA	10.0	ACCTCTGCTGTCCCAGGGCC	NA	NA	NA	NA	NA	NA	NA	NA	NA
lcl|NW_004444023.1_cds_XP_023592032.1_21426	contig_10056_pilon	+	2662	26	novel_not_in_catalog	g9677	novel	2733	27	NA	NA	8810	0	at_least_one_novel_splicesite	FALSE	canonical	0	0	junction_1	53.777705417765816	NA	NA	NA	FALSE	NA	NA	NA	B	non_coding	NA	NA	NA	NA	NA	NA	NA	10.0	ACCTCTGCTGTCCCAGGGCC	NA	NA	NA	NA	NA	NA	NA	NA	NA
lcl|NW_004444023.1_cds_XP_023592033.1_21428	contig_10056_pilon	+	2550	25	novel_in_catalog	g9677	novel	2733	27	NA	NA	8810	0	combination_of_known_splicesites	FALSE	canonical	0	0	junction_4	101.19493530091097	NA	NA	NA	FALSE	NA	NA	NA	B	non_coding	NA	NA	NA	NA	NA	NA	NA	10.0	ACCTCTGCTGTCCCAGGGCC	NA	NA	NA	NA	NA	NA	NA	NA	NA
lcl|NW_004443951.1_cds_XP_023583062.1_6140	contig_10057_pilon	-	601	5	incomplete-splice_match	g9680	g9680.t1	921	6	8054	0	8054	0	3prime_fragment	FALSE	canonical	6	216	junction_3	68.94563075351476	NA	NA	NA	FALSE	NA	NA	NA	B	non_coding	NA	NA	NA	NA	NA	NA	NA	30.0	GAGTGGAAAGAGTGTAGGGG	NA	NA	NA	NA	NA	NA	NA	NA	NA
lcl|NW_004443951.1_cds_XP_023583063.1_6141	contig_10057_pilon	-	601	5	incomplete-splice_match	g9680	g9680.t1	921	6	8054	0	8054	0	3prime_fragment	FALSE	canonical	6	216	junction_3	68.94563075351476	NA	NA	NA	FALSE	NA	NA	NA	B	non_coding	NA	NA	NA	NA	NA	NA	NA	30.0	GAGTGGAAAGAGTGTAGGGG	NA	NA	NA	NA	NA	NA	NA	NA	NA
lcl|NW_004443951.1_cds_XP_023583064.1_6142	contig_10057_pilon	-	601	5	incomplete-splice_match	g9680	g9680.t1	921	6	8054	0	8054	0	3prime_fragment	FALSE	canonical	6	216	junction_3	68.94563075351476	NA	NA	NA	FALSE	NA	NA	NA	B	non_coding	NA	NA	NA	NA	NA	NA	NA	30.0	GAGTGGAAAGAGTGTAGGGG	NA	NA	NA	NA	NA	NA	NA	NA	NA
lcl|NW_004443951.1_cds_XP_023583065.1_6143	contig_10057_pilon	-	601	5	incomplete-splice_match	g9680	g9680.t1	921	6	8054	0	8054	0	3prime_fragment	FALSE	canonical	6	216	junction_3	68.94563075351476	NA	NA	NA	FALSE	NA	NA	NA	B	non_coding	NA	NA	NA	NA	NA	NA	NA	30.0	GAGTGGAAAGAGTGTAGGGG	NA	NA	NA	NA	NA	NA	NA	NA	NA
lcl|NW_004443951.1_cds_XP_023583066.1_6144	contig_10057_pilon	-	579	5	incomplete-splice_match	g9680	g9680.t1	921	6	8076	0	8076	0	3prime_fragment	FALSE	canonical	6	216	junction_3	68.94563075351476	NA	NA	NA	FALSE	NA	NA	NA	B	non_coding	NA	NA	NA	NA	NA	NA	NA	30.0	GAGTGGAAAGAGTGTAGGGG	NA	NA	NA	NA	NA	NA	NA	NA	NA
lcl|NW_004443951.1_cds_XP_023583067.1_6145	contig_10057_pilon	-	579	5	incomplete-splice_match	g9680	g9680.t1	921	6	8076	0	8076	0	3prime_fragment	FALSE	canonical	6	216	junction_3	68.94563075351476	NA	NA	NA	FALSE	NA	NA	NA	B	non_coding	NA	NA	NA	NA	NA	NA	NA	30.0	GAGTGGAAAGAGTGTAGGGG	NA	NA	NA	NA	NA	NA	NA	NA	NA
lcl|NW_004443951.1_cds_XP_023583069.1_6136	contig_10057_pilon	+	465	3	intergenic	novelGene_1421	novel	NA	NA	NA	NA	NA	NA	multi-exon	FALSE	canonical	0	0	junction_1	0.0	NA	NA	NA	FALSE	NA	NA	NA	A	non_coding	NA	NA	NA	NA	NA	NA	NA	30.0	AGGATGCAGGCAGGGTCAAG	NA	NA	NA	NA	NA	NA	NA	NA	NA
lcl|NW_004444224.1_cds_XP_004390241.1_34987	contig_10058_pilon	+	1530	9	full-splice_match	g9681	g9681.t1	1530	9	0	0	0	0	reference_match	FALSE	canonical	0	0	junction_1	1.5	NA	NA	NA	FALSE	NA	NA	NA	C	non_coding	NA	NA	NA	NA	NA	NA	NA	5.0	CCCAGGCCTGCCTCCCTCCC	NA	NA	NA	NA	NA	NA	NA	NA	NA
lcl|NW_004444224.1_cds_XP_004390242.1_34988	contig_10058_pilon	+	1455	8	novel_in_catalog	g9681	novel	1530	9	NA	NA	0	0	combination_of_known_splicesites	FALSE	canonical	0	0	junction_1	1.577908716741037	NA	NA	NA	FALSE	NA	NA	NA	C	non_coding	NA	NA	NA	NA	NA	NA	NA	5.0	CCCAGGCCTGCCTCCCTCCC	NA	NA	NA	NA	NA	NA	NA	NA	NA
lcl|NW_004444224.1_cds_XP_004390243.1_34992	contig_10058_pilon	+	1101	11	full-splice_match	g9683	g9683.t1	1101	11	0	0	0	0	reference_match	TRUE	canonical	6	98	junction_4	89.24886553900839	NA	NA	NA	FALSE	NA	NA	NA	C	non_coding	NA	NA	NA	NA	NA	NA	NA	0.0	CCTTGGGGCTTTGGGGGCTT	NA	NA	NA	NA	NA	NA	NA	NA	NA
lcl|NW_004444224.1_cds_XP_004390245.1_34994	contig_10058_pilon	+	756	7	full-splice_match	g9683	g9683.t2	756	7	0	0	0	0	reference_match	FALSE	canonical	6	134	junction_2	81.8121153755495	NA	NA	NA	FALSE	NA	NA	NA	C	non_coding	NA	NA	NA	NA	NA	NA	NA	0.0	CCTTGGGGCTTTGGGGGCTT	NA	NA	NA	NA	NA	NA	NA	NA	NA
lcl|NW_004444224.1_cds_XP_004390269.1_34989	contig_10058_pilon	+	3312	12	full-splice_match	g9682	g9682.t1	3312	12	0	0	0	0	reference_match	FALSE	canonical	5	127	junction_8	269.11532444518963	NA	NA	NA	FALSE	NA	NA	NA	C	non_coding	NA	NA	NA	NA	NA	NA	NA	30.0	TTAGGACTTGGGCAATGAGA	NA	NA	NA	NA	NA	NA	NA	NA	NA
lcl|NW_004444224.1_cds_XP_012415083.2_34995	contig_10058_pilon	+	411	4	full-splice_match	g9684	g9684.t1	411	4	0	0	0	0	reference_match	FALSE	canonical	4	24	junction_3	37.094473981982816	NA	NA	NA	FALSE	NA	NA	NA	A	non_coding	NA	NA	NA	NA	NA	NA	NA	25.0	ACGATGGTTTACTGATTGCA	NA	NA	NA	NA	NA	NA	NA	NA	NA
lcl|NW_004444224.1_cds_XP_023580895.1_34990	contig_10058_pilon	+	3141	12	novel_not_in_catalog	g9682	novel	3312	12	NA	NA	0	0	at_least_one_novel_splicesite	FALSE	canonical	5	70	junction_11	302.9293619758696	NA	NA	NA	TRUE	NA	NA	NA	C	non_coding	NA	NA	NA	NA	NA	NA	NA	30.0	TTAGGACTTGGGCAATGAGA	NA	NA	NA	NA	NA	NA	NA	NA	NA
lcl|NW_004444224.1_cds_XP_023580896.1_34991	contig_10058_pilon	+	2949	9	incomplete-splice_match	g9682	g9682.t1	3312	12	8292	0	8292	0	3prime_fragment	FALSE	canonical	5	127	junction_5	153.06447783532272	NA	NA	NA	FALSE	NA	NA	NA	C	non_coding	NA	NA	NA	NA	NA	NA	NA	30.0	TTAGGACTTGGGCAATGAGA	NA	NA	NA	NA	NA	NA	NA	NA	NA
lcl|NW_004444224.1_cds_XP_023580903.1_34996	contig_10058_pilon	+	897	10	novel_not_in_catalog	g9685	novel	864	9	NA	NA	-24433	0	at_least_one_novel_splicesite	FALSE	canonical	4	122	junction_9	73.8744346764524	NA	NA	NA	FALSE	NA	NA	NA	A	non_coding	NA	NA	NA	NA	NA	NA	NA	10.0	TCCTGGTCCAGCTCACCTCT	NA	NA	NA	NA	NA	NA	NA	NA	NA
lcl|NW_004444224.1_cds_XP_023580906.1_34993	contig_10058_pilon	+	926	9	incomplete-splice_match	g9683	g9683.t1	1101	11	2436	0	-632	0	3prime_fragment	FALSE	canonical	6	98	junction_2	90.47651629014017	NA	NA	NA	FALSE	NA	NA	NA	C	non_coding	NA	NA	NA	NA	NA	NA	NA	0.0	CCTTGGGGCTTTGGGGGCTT	NA	NA	NA	NA	NA	NA	NA	NA	NA
lcl|NW_004444224.1_cds_XP_023580926.1_34997	contig_10058_pilon	+	828	5	novel_not_in_catalog	g9687	novel	504	3	NA	NA	-99	0	at_least_one_novel_splicesite	FALSE	non_canonical	0	0	junction_1	0.0	NA	NA	NA	TRUE	NA	NA	NA	A	non_coding	NA	NA	NA	NA	NA	NA	NA	10.0	AAGCTCTGTGGCGGCGTGGG	NA	NA	NA	NA	NA	NA	NA	NA	NA
lcl|NW_004443986.1_cds_XP_004377498.1_14847	contig_10063_pilon	+	2355	5	novel_in_catalog	g9689	novel	2307	7	NA	NA	26366	23542	combination_of_known_splicesites	FALSE	canonical	5	84	junction_2	47.42559962720556	NA	NA	NA	FALSE	NA	NA	NA	B	non_coding	NA	NA	NA	NA	NA	NA	NA	45.0	AAAGTTATTTATACAGAGAC	NA	NA	NA	NA	NA	NA	NA	NA	NA
lcl|NW_004443986.1_cds_XP_023588075.1_14848	contig_10063_pilon	+	2466	4	novel_in_catalog	g9689	novel	2307	7	NA	NA	26264	23780	combination_of_known_splicesites	FALSE	canonical	3	33	junction_2	54.48547206977899	NA	NA	NA	FALSE	NA	NA	NA	B	non_coding	NA	NA	NA	NA	NA	NA	NA	45.0	TAATTTGGAAATATATCACA	NA	NA	NA	NA	NA	NA	NA	NA	NA
lcl|NW_004443986.1_cds_XP_023588076.1_14849	contig_10063_pilon	+	2457	5	novel_in_catalog	g9689	novel	2307	7	NA	NA	26264	23542	combination_of_known_splicesites	FALSE	canonical	5	84	junction_2	47.42559962720556	NA	NA	NA	FALSE	NA	NA	NA	B	non_coding	NA	NA	NA	NA	NA	NA	NA	45.0	AAAGTTATTTATACAGAGAC	NA	NA	NA	NA	NA	NA	NA	NA	NA
lcl|NW_004444024.1_cds_XP_004381993.1_21939	contig_10063_pilon	-	771	4	novel_not_in_catalog	g9697	novel	531	4	NA	NA	0	-5491	at_least_one_novel_splicesite	TRUE	canonical	4	23	junction_1	173.03628392783855	NA	NA	NA	TRUE	NA	NA	NA	A	non_coding	NA	NA	NA	NA	NA	NA	NA	15.0	GCCGCTTCCACTGCTGACAC	NA	NA	NA	NA	NA	NA	NA	NA	NA
lcl|NW_004444024.1_cds_XP_004381994.1_21940	contig_10063_pilon	-	771	4	full-splice_match	g9696	g9696.t1	771	4	0	0	0	0	reference_match	FALSE	canonical	0	0	junction_2	0.4714045207910317	NA	NA	NA	FALSE	NA	NA	NA	A	non_coding	NA	NA	NA	NA	NA	NA	NA	15.0	GCTCCTTCTATCTTCTGATA	NA	NA	NA	NA	NA	NA	NA	NA	NA
lcl|NW_004444024.1_cds_XP_004381996.1_21945	contig_10063_pilon	+	2208	16	full-splice_match	g9691	g9691.t1	2034	16	-174	0	-174	0	alternative_5end	FALSE	canonical	4	25	junction_3	19.638284604878866	NA	NA	NA	FALSE	NA	NA	NA	C	non_coding	NA	NA	NA	NA	NA	NA	NA	25.0	CATCTACCTACCTGGCTATA	NA	NA	NA	NA	NA	NA	NA	NA	NA
lcl|NW_004444024.1_cds_XP_004382070.2_21942	contig_10063_pilon	-	699	4	full-splice_match	g9695	g9695.t1	699	4	0	0	0	0	reference_match	FALSE	canonical	5	89	junction_1	22.305953365762143	NA	NA	NA	FALSE	NA	NA	NA	C	non_coding	NA	NA	NA	NA	NA	NA	NA	15.0	GCCCTATGGGACAGGGCCCC	NA	NA	NA	NA	NA	NA	NA	NA	NA
lcl|NW_004444024.1_cds_XP_023592253.1_21941	contig_10063_pilon	-	699	4	full-splice_match	g9695	g9695.t1	699	4	0	0	0	0	reference_match	FALSE	canonical	5	89	junction_1	22.305953365762143	NA	NA	NA	FALSE	NA	NA	NA	C	non_coding	NA	NA	NA	NA	NA	NA	NA	15.0	GCCCTATGGGACAGGGCCCC	NA	NA	NA	NA	NA	NA	NA	NA	NA
lcl|NW_004444024.1_cds_XP_023592254.1_21944	contig_10063_pilon	+	873	3	novel_not_in_catalog	g9692	novel	1005	3	NA	NA	0	0	at_least_one_novel_splicesite	FALSE	canonical	0	0	junction_1	0.0	NA	NA	NA	TRUE	NA	NA	NA	A	non_coding	NA	NA	NA	NA	NA	NA	NA	10.0	CCCCGCGACTCTGGAGGCTC	NA	NA	NA	NA	NA	NA	NA	NA	NA
lcl|NW_004444024.1_cds_XP_023592300.1_21943	contig_10063_pilon	-	3523	27	fusion	g9694_g9693	novel	2547	18	NA	NA	139	-243	multi-exon	FALSE	canonical	5	19	junction_1	100.34630126474414	NA	NA	NA	TRUE	NA	NA	NA	A	non_coding	NA	NA	NA	NA	NA	NA	NA	20.0	GGAGGGCCTGGTGCACAATG	NA	NA	NA	NA	NA	NA	NA	NA	NA
lcl|NW_004444024.1_cds_XP_023592301.1_21946	contig_10063_pilon	+	1914	15	novel_in_catalog	g9691	novel	2034	16	NA	NA	0	0	combination_of_known_splicesites	FALSE	canonical	0	0	junction_13	23.970751735719723	NA	NA	NA	FALSE	NA	NA	NA	C	non_coding	NA	NA	NA	NA	NA	NA	NA	25.0	CATCTACCTACCTGGCTATA	NA	NA	NA	NA	NA	NA	NA	NA	NA
lcl|NW_004444000.1_cds_XP_004379419.1_17839	contig_10064_pilon	-	1680	4	novel_not_in_catalog	g9705	novel	2271	12	NA	NA	-303	0	at_least_one_novel_splicesite	FALSE	canonical	1	2	junction_3	20.049937655763422	NA	NA	NA	FALSE	NA	NA	NA	C	non_coding	NA	NA	NA	NA	NA	NA	NA	25.0	GTGTCATCCTTCATAAGGAT	NA	NA	NA	NA	NA	NA	NA	NA	NA
lcl|NW_004444000.1_cds_XP_004379420.1_17840	contig_10064_pilon	-	1524	4	novel_not_in_catalog	g9705	novel	2271	12	NA	NA	-303	0	at_least_one_novel_splicesite	FALSE	canonical	0	0	junction_3	20.94967514996089	NA	NA	NA	TRUE	NA	NA	NA	C	non_coding	NA	NA	NA	NA	NA	NA	NA	25.0	GTGTCATCCTTCATAAGGAT	NA	NA	NA	NA	NA	NA	NA	NA	NA
lcl|NW_004444000.1_cds_XP_004379421.1_17843	contig_10064_pilon	-	1182	7	full-splice_match	g9705	g9705.t2	1182	7	0	0	0	0	reference_match	FALSE	canonical	2	9	junction_6	37.591739636373426	NA	NA	NA	FALSE	NA	NA	NA	C	non_coding	NA	NA	NA	NA	NA	NA	NA	15.0	TGGCTCAGCCACTCATTGGC	NA	NA	NA	NA	NA	NA	NA	NA	NA
lcl|NW_004444000.1_cds_XP_004379422.1_17844	contig_10064_pilon	-	991	7	novel_not_in_catalog	g9704	novel	1083	6	NA	NA	-397	-38	at_least_one_novel_splicesite	FALSE	canonical	0	0	junction_1	0.0	NA	NA	NA	FALSE	NA	NA	NA	A	non_coding	NA	NA	NA	NA	NA	NA	NA	5.0	CTTCCCTCCCGACCCCTGGG	NA	NA	NA	NA	NA	NA	NA	NA	NA
lcl|NW_004444000.1_cds_XP_004379423.2_17845	contig_10064_pilon	+	549	2	intergenic	novelGene_1425	novel	NA	NA	NA	NA	NA	NA	multi-exon	FALSE	canonical	8	639	junction_1	0.0	NA	NA	NA	FALSE	NA	NA	NA	A	non_coding	NA	NA	NA	NA	NA	NA	NA	15.0	GCCAGGTGAGGCGGGACGCG	NA	NA	NA	NA	NA	NA	NA	NA	NA
lcl|NW_004444000.1_cds_XP_004379424.1_17848	contig_10064_pilon	-	1572	10	full-splice_match	g9702	g9702.t1	1539	10	-33	0	-33	0	reference_match	FALSE	canonical	5	19	junction_4	27.569888745370353	NA	NA	NA	FALSE	NA	NA	NA	C	non_coding	NA	NA	NA	NA	NA	NA	NA	35.0	TCTATGGCAATATGATCATA	NA	NA	NA	NA	NA	NA	NA	NA	NA
lcl|NW_004444000.1_cds_XP_004379425.1_17850	contig_10064_pilon	+	1233	9	full-splice_match	g9701	g9701.t1	1233	9	0	0	0	0	reference_match	TRUE	canonical	4	31	junction_3	53.49050733541419	NA	NA	NA	FALSE	NA	NA	NA	A	non_coding	NA	NA	NA	NA	NA	NA	NA	40.0	AGAGGAAGGGGGCAGGCAAA	NA	NA	NA	NA	NA	NA	NA	NA	NA
lcl|NW_004444000.1_cds_XP_004379426.1_17851	contig_10064_pilon	+	1179	4	full-splice_match	g9700	g9700.t1	1179	4	0	0	0	0	reference_match	FALSE	canonical	0	0	junction_1	0.0	NA	NA	NA	FALSE	NA	NA	NA	A	non_coding	NA	NA	NA	NA	NA	NA	NA	45.0	CTAAGGAAGCATGGAGCAAA	NA	NA	NA	NA	NA	NA	NA	NA	NA
lcl|NW_004444000.1_cds_XP_004379427.2_17852	contig_10064_pilon	+	1017	1	full-splice_match	g9699	g9699.t1	825	1	-192	0	-192	0	mono-exon	FALSE	NA	NA	NA	NA	NA	NA	NA	NA	NA	NA	NA	NA	A	non_coding	NA	NA	NA	NA	NA	NA	NA	25.0	TGCAAATGTTATTATTCTTT	NA	NA	NA	NA	NA	NA	NA	NA	NA
lcl|NW_004444000.1_cds_XP_004379430.1_17856	contig_10064_pilon	-	936	1	intergenic	novelGene_1423	novel	NA	NA	NA	NA	NA	NA	mono-exon	FALSE	NA	NA	NA	NA	NA	NA	NA	NA	NA	NA	NA	NA	A	non_coding	NA	NA	NA	NA	NA	NA	NA	55.00000000000001	AAAAATCTTAGCAATCAAGA	NA	NA	NA	NA	NA	NA	NA	NA	NA
lcl|NW_004444000.1_cds_XP_004379431.1_17858	contig_10064_pilon	-	930	1	full-splice_match	g9698	g9698.t1	930	1	0	0	0	0	mono-exon	FALSE	NA	NA	NA	NA	NA	NA	NA	NA	NA	NA	NA	NA	A	non_coding	NA	NA	NA	NA	NA	NA	NA	10.0	TGGTTTTACTTGATTTGTTG	NA	NA	NA	NA	NA	NA	NA	NA	NA
lcl|NW_004444000.1_cds_XP_004379452.1_17846	contig_10064_pilon	+	447	4	novel_in_catalog	g9703	novel	603	6	NA	NA	0	0	combination_of_known_splicesites	FALSE	canonical	0	0	junction_2	0.816496580927726	NA	NA	NA	FALSE	NA	NA	NA	B	non_coding	NA	NA	NA	NA	NA	NA	NA	15.0	GGAGGCTGGTTTCACCCCAG	NA	NA	NA	NA	NA	NA	NA	NA	NA
lcl|NW_004444000.1_cds_XP_012411849.2_17857	contig_10064_pilon	-	1028	1	intergenic	novelGene_1422	novel	NA	NA	NA	NA	NA	NA	mono-exon	FALSE	NA	NA	NA	NA	NA	NA	NA	NA	NA	NA	NA	NA	A	non_coding	NA	NA	NA	NA	NA	NA	NA	40.0	GAAAGGGGCAATACTTTCAA	NA	NA	NA	NA	NA	NA	NA	NA	NA
lcl|NW_004444000.1_cds_XP_012411854.1_17855	contig_10064_pilon	-	934	1	intergenic	novelGene_1424	novel	NA	NA	NA	NA	NA	NA	mono-exon	FALSE	NA	NA	NA	NA	NA	NA	NA	NA	NA	NA	NA	NA	A	non_coding	NA	NA	NA	NA	NA	NA	NA	35.0	GAGAGGAGCAGTATTTGAAG	NA	NA	NA	NA	NA	NA	NA	NA	NA
lcl|NW_004444000.1_cds_XP_023589790.1_17847	contig_10064_pilon	+	462	3	novel_in_catalog	g9703	novel	603	6	NA	NA	14087	0	combination_of_known_splicesites	FALSE	canonical	0	0	junction_1	0.5	NA	NA	NA	FALSE	NA	NA	NA	B	non_coding	NA	NA	NA	NA	NA	NA	NA	15.0	GGAGGCTGGTTTCACCCCAG	NA	NA	NA	NA	NA	NA	NA	NA	NA
lcl|NW_004444000.1_cds_XP_023589859.1_17842	contig_10064_pilon	-	990	3	incomplete-splice_match	g9705	g9705.t3	2271	12	25322	15875	-763	0	internal_fragment	FALSE	canonical	4	35	junction_2	7.5	NA	NA	NA	FALSE	NA	NA	NA	C	non_coding	NA	NA	NA	NA	NA	NA	NA	25.0	GTGTCATCCTTCATAAGGAT	NA	NA	NA	NA	NA	NA	NA	NA	NA
lcl|NW_004444000.1_cds_XP_023589860.1_17841	contig_10064_pilon	-	540	2	novel_in_catalog	g9705	novel	2271	12	NA	NA	-303	-4310	combination_of_known_splicesites	FALSE	canonical	0	0	junction_1	0.0	NA	NA	NA	FALSE	NA	NA	NA	C	non_coding	NA	NA	NA	NA	NA	NA	NA	45.0	AAATAAAACAGGAGTCTTCT	NA	NA	NA	NA	NA	NA	NA	NA	NA
lcl|NW_004444000.1_cds_XP_023589861.1_17849	contig_10064_pilon	-	1569	10	novel_not_in_catalog	g9702	novel	1539	10	NA	NA	-33	0	at_least_one_novel_splicesite	FALSE	canonical	3	9	junction_8	31.577457188145086	NA	NA	NA	TRUE	NA	NA	NA	C	non_coding	NA	NA	NA	NA	NA	NA	NA	35.0	TCTATGGCAATATGATCATA	NA	NA	NA	NA	NA	NA	NA	NA	NA
lcl|NW_004443957.1_cds_XP_023583919.1_7297	contig_10065_pilon	-	1611	12	novel_not_in_catalog	g9706	novel	1605	12	NA	NA	0	0	at_least_one_novel_splicesite	TRUE	non_canonical	0	0	junction_1	0.0	NA	NA	NA	FALSE	NA	NA	NA	A	non_coding	NA	NA	NA	NA	NA	NA	NA	40.0	GTGACTCAGACCAAATATAT	NA	NA	NA	NA	NA	NA	NA	NA	NA
lcl|NW_004444134.1_cds_XP_004387964.1_31483	contig_10068_pilon	-	1353	8	full-splice_match	g9707	g9707.t1	1353	8	0	0	0	0	reference_match	FALSE	canonical	5	91	junction_6	99.01040967741622	NA	NA	NA	FALSE	NA	NA	NA	C	non_coding	NA	NA	NA	NA	NA	NA	NA	45.0	AACATTTCAAGACAAGTGAT	NA	NA	NA	NA	NA	NA	NA	NA	NA
lcl|NW_004444134.1_cds_XP_023597798.1_31482	contig_10068_pilon	-	1353	8	full-splice_match	g9707	g9707.t1	1353	8	0	0	0	0	reference_match	FALSE	canonical	5	91	junction_6	99.01040967741622	NA	NA	NA	FALSE	NA	NA	NA	C	non_coding	NA	NA	NA	NA	NA	NA	NA	45.0	AACATTTCAAGACAAGTGAT	NA	NA	NA	NA	NA	NA	NA	NA	NA
lcl|NW_004444134.1_cds_XP_023597799.1_31484	contig_10068_pilon	-	1245	7	novel_in_catalog	g9707	novel	1353	8	NA	NA	0	0	combination_of_known_splicesites	FALSE	canonical	5	26	junction_3	124.70053016014897	NA	NA	NA	FALSE	NA	NA	NA	C	non_coding	NA	NA	NA	NA	NA	NA	NA	45.0	AACATTTCAAGACAAGTGAT	NA	NA	NA	NA	NA	NA	NA	NA	NA
lcl|NW_004443941.1_cds_XP_004369493.1_1909	contig_10074_pilon	+	546	4	novel_not_in_catalog	g9711	novel	543	6	NA	NA	0	0	at_least_one_novel_splicesite	FALSE	canonical	3	7	junction_1	21.77154105707724	NA	NA	NA	FALSE	NA	NA	NA	A	non_coding	NA	NA	NA	NA	NA	NA	NA	35.0	AGCTCCAATGCAAGCTGAGA	NA	NA	NA	NA	NA	NA	NA	NA	NA
lcl|NW_004443941.1_cds_XP_004369494.1_1910	contig_10074_pilon	-	2154	20	full-splice_match	g9712	g9712.t3	2154	20	0	0	0	0	reference_match	TRUE	canonical	3	7	junction_10	93.04658827720499	NA	NA	NA	FALSE	NA	NA	NA	A	non_coding	NA	NA	NA	NA	NA	NA	NA	35.0	AGCACCTTATGATGTAACTA	NA	NA	NA	NA	NA	NA	NA	NA	NA
lcl|NW_004443941.1_cds_XP_004369495.1_1912	contig_10074_pilon	-	1212	4	full-splice_match	g9713	g9713.t2	1212	4	0	0	0	0	reference_match	FALSE	canonical	5	73	junction_3	24.073960113690383	NA	NA	NA	FALSE	NA	NA	NA	C	non_coding	NA	NA	NA	NA	NA	NA	NA	5.0	TGTCTTGCATGTTTGCCTGC	NA	NA	NA	NA	NA	NA	NA	NA	NA
lcl|NW_004443941.1_cds_XP_004369498.1_1920	contig_10074_pilon	-	2206	21	incomplete-splice_match	g9719	g9719.t3	2223	22	2845	0	2845	0	3prime_fragment	FALSE	canonical	4	36	junction_5	321.8793057964429	NA	NA	NA	FALSE	NA	NA	NA	B	non_coding	NA	NA	NA	NA	NA	NA	NA	25.0	AAGCAGTGCCTCCCCACTTA	NA	NA	NA	NA	NA	NA	NA	NA	NA
lcl|NW_004443941.1_cds_XP_023590613.1_1901	contig_10074_pilon	+	3216	24	full-splice_match	g9708	g9708.t6	3204	24	-12	0	0	0	reference_match	FALSE	canonical	4	160	junction_8	987.1395578216169	NA	NA	NA	FALSE	NA	NA	NA	C	non_coding	NA	NA	NA	NA	NA	NA	NA	30.0	AATCAGAAGTTATGCTGTGT	NA	NA	NA	NA	NA	NA	NA	NA	NA
lcl|NW_004443941.1_cds_XP_023590618.1_1902	contig_10074_pilon	+	3216	24	full-splice_match	g9708	g9708.t6	3204	24	-12	0	0	0	reference_match	FALSE	canonical	4	160	junction_8	987.1395578216169	NA	NA	NA	FALSE	NA	NA	NA	C	non_coding	NA	NA	NA	NA	NA	NA	NA	30.0	AATCAGAAGTTATGCTGTGT	NA	NA	NA	NA	NA	NA	NA	NA	NA
lcl|NW_004443941.1_cds_XP_023590624.1_1903	contig_10074_pilon	+	3216	24	full-splice_match	g9708	g9708.t6	3204	24	-12	0	0	0	reference_match	FALSE	canonical	4	160	junction_8	987.1395578216169	NA	NA	NA	FALSE	NA	NA	NA	C	non_coding	NA	NA	NA	NA	NA	NA	NA	30.0	AATCAGAAGTTATGCTGTGT	NA	NA	NA	NA	NA	NA	NA	NA	NA
lcl|NW_004443941.1_cds_XP_023590627.1_1904	contig_10074_pilon	+	3216	24	full-splice_match	g9708	g9708.t6	3204	24	-12	0	0	0	reference_match	FALSE	canonical	4	160	junction_8	987.1395578216169	NA	NA	NA	FALSE	NA	NA	NA	C	non_coding	NA	NA	NA	NA	NA	NA	NA	30.0	AATCAGAAGTTATGCTGTGT	NA	NA	NA	NA	NA	NA	NA	NA	NA
lcl|NW_004443941.1_cds_XP_023590630.1_1905	contig_10074_pilon	+	2810	19	full-splice_match	g9708	g9708.t7	2715	19	-95	0	-95	0	alternative_5end	FALSE	canonical	4	160	junction_3	127.81024949722621	NA	NA	NA	FALSE	NA	NA	NA	C	non_coding	NA	NA	NA	NA	NA	NA	NA	30.0	AATCAGAAGTTATGCTGTGT	NA	NA	NA	NA	NA	NA	NA	NA	NA
lcl|NW_004443941.1_cds_XP_023590640.1_1906	contig_10074_pilon	+	2810	19	full-splice_match	g9708	g9708.t7	2715	19	-95	0	-95	0	alternative_5end	FALSE	canonical	4	160	junction_3	127.81024949722621	NA	NA	NA	FALSE	NA	NA	NA	C	non_coding	NA	NA	NA	NA	NA	NA	NA	30.0	AATCAGAAGTTATGCTGTGT	NA	NA	NA	NA	NA	NA	NA	NA	NA
lcl|NW_004443941.1_cds_XP_023590644.1_1907	contig_10074_pilon	+	2810	19	full-splice_match	g9708	g9708.t7	2715	19	-95	0	-95	0	alternative_5end	FALSE	canonical	4	160	junction_3	127.81024949722621	NA	NA	NA	FALSE	NA	NA	NA	C	non_coding	NA	NA	NA	NA	NA	NA	NA	30.0	AATCAGAAGTTATGCTGTGT	NA	NA	NA	NA	NA	NA	NA	NA	NA
lcl|NW_004443941.1_cds_XP_023590654.1_1908	contig_10074_pilon	+	10217	78	novel_not_in_catalog	g9709	novel	3591	23	NA	NA	-10202	0	at_least_one_novel_splicesite	FALSE	canonical	5	176	junction_10	214.80961301381248	NA	NA	NA	TRUE	NA	NA	NA	A	non_coding	NA	NA	NA	NA	NA	NA	NA	25.0	CATTAGCTGTAGCATGTCTA	NA	NA	NA	NA	NA	NA	NA	NA	NA
lcl|NW_004443941.1_cds_XP_023590682.1_1911	contig_10074_pilon	-	1212	4	full-splice_match	g9713	g9713.t2	1212	4	0	0	0	0	reference_match	FALSE	canonical	5	73	junction_3	24.073960113690383	NA	NA	NA	FALSE	NA	NA	NA	C	non_coding	NA	NA	NA	NA	NA	NA	NA	5.0	TGTCTTGCATGTTTGCCTGC	NA	NA	NA	NA	NA	NA	NA	NA	NA
lcl|NW_004443941.1_cds_XP_023590693.1_1913	contig_10074_pilon	+	1590	16	fusion	g9716_g9714	novel	852	10	NA	NA	0	-2008	multi-exon	FALSE	canonical	5	74	junction_14	55.177128917292855	NA	NA	NA	FALSE	NA	NA	NA	B	non_coding	NA	NA	NA	NA	NA	NA	NA	20.0	GATGCCGAATTCAGCCGCCT	NA	NA	NA	NA	NA	NA	NA	NA	NA
lcl|NW_004443941.1_cds_XP_023590697.1_1914	contig_10074_pilon	+	1590	16	fusion	g9716_g9714	novel	852	10	NA	NA	0	-2008	multi-exon	FALSE	canonical	5	74	junction_14	55.177128917292855	NA	NA	NA	FALSE	NA	NA	NA	B	non_coding	NA	NA	NA	NA	NA	NA	NA	20.0	GATGCCGAATTCAGCCGCCT	NA	NA	NA	NA	NA	NA	NA	NA	NA
lcl|NW_004443941.1_cds_XP_023590703.1_1915	contig_10074_pilon	+	1410	15	fusion	g9716_g9714	novel	852	10	NA	NA	11140	-2008	multi-exon	FALSE	canonical	5	74	junction_13	56.97336470416931	NA	NA	NA	FALSE	NA	NA	NA	B	non_coding	NA	NA	NA	NA	NA	NA	NA	20.0	GATGCCGAATTCAGCCGCCT	NA	NA	NA	NA	NA	NA	NA	NA	NA
lcl|NW_004443941.1_cds_XP_023590712.1_1917	contig_10074_pilon	-	1764	9	full-splice_match	g9717	g9717.t3	1713	9	-51	0	-51	0	alternative_5end	FALSE	canonical	6	429	junction_1	423.67764869060534	NA	NA	NA	FALSE	NA	NA	NA	C	non_coding	NA	NA	NA	NA	NA	NA	NA	25.0	CTTGCAAGGTTTAAATGGTG	NA	NA	NA	NA	NA	NA	NA	NA	NA
lcl|NW_004443941.1_cds_XP_023590722.1_1916	contig_10074_pilon	-	1719	10	novel_not_in_catalog	g9717	novel	1773	10	NA	NA	-51	8207	at_least_one_novel_splicesite	FALSE	canonical	1	1	junction_1	463.3249399719381	NA	NA	NA	FALSE	NA	NA	NA	C	non_coding	NA	NA	NA	NA	NA	NA	NA	60.0	AATATAGCAAGAAATAGATA	NA	NA	NA	NA	NA	NA	NA	NA	NA
lcl|NW_004443941.1_cds_XP_023590726.1_1918	contig_10074_pilon	-	1713	9	full-splice_match	g9717	g9717.t3	1713	9	0	0	0	0	reference_match	FALSE	canonical	6	429	junction_1	423.67764869060534	NA	NA	NA	FALSE	NA	NA	NA	C	non_coding	NA	NA	NA	NA	NA	NA	NA	25.0	CTTGCAAGGTTTAAATGGTG	NA	NA	NA	NA	NA	NA	NA	NA	NA
lcl|NW_004443941.1_cds_XP_023590727.1_1919	contig_10074_pilon	-	1713	9	full-splice_match	g9717	g9717.t3	1713	9	0	0	0	0	reference_match	FALSE	canonical	6	429	junction_1	423.67764869060534	NA	NA	NA	FALSE	NA	NA	NA	C	non_coding	NA	NA	NA	NA	NA	NA	NA	25.0	CTTGCAAGGTTTAAATGGTG	NA	NA	NA	NA	NA	NA	NA	NA	NA
lcl|NW_004443941.1_cds_XP_023590731.1_1921	contig_10074_pilon	-	2260	21	novel_not_in_catalog	g9719	novel	2223	22	NA	NA	2845	0	at_least_one_novel_splicesite	FALSE	canonical	3	5	junction_5	322.8744492833089	NA	NA	NA	FALSE	NA	NA	NA	B	non_coding	NA	NA	NA	NA	NA	NA	NA	25.0	AAGCAGTGCCTCCCCACTTA	NA	NA	NA	NA	NA	NA	NA	NA	NA
lcl|NW_004444043.1_cds_XP_004383342.1_24113	contig_10074_pilon	+	2742	21	novel_not_in_catalog	g9720	novel	267	2	NA	NA	0	355772	at_least_one_novel_splicesite	FALSE	canonical	0	0	junction_10	10.540398474441087	NA	NA	NA	TRUE	NA	NA	NA	A	non_coding	NA	NA	NA	NA	NA	NA	NA	20.0	GCAGCCATCCCAGATTTCTT	NA	NA	NA	NA	NA	NA	NA	NA	NA
lcl|NW_004444053.1_cds_XP_004384171.1_25364	contig_10078_pilon	-	894	1	novel_in_catalog	g9721	novel	888	2	NA	NA	0	-7406	mono-exon	FALSE	NA	NA	NA	NA	NA	NA	NA	NA	NA	NA	NA	NA	B	non_coding	NA	NA	NA	NA	NA	NA	NA	15.0	GTTAGGGCTCTCCAGACTCC	NA	NA	NA	NA	NA	NA	NA	NA	NA
lcl|NW_004444053.1_cds_XP_004384172.1_25368	contig_10078_pilon	+	3769	24	novel_not_in_catalog	g9723	novel	3510	22	NA	NA	-31171	0	at_least_one_novel_splicesite	FALSE	canonical	5	92	junction_20	474.41955381653304	NA	NA	NA	FALSE	NA	NA	NA	B	non_coding	NA	NA	NA	NA	NA	NA	NA	40.0	AATTAATGGAACTTTTCATA	NA	NA	NA	NA	NA	NA	NA	NA	NA
lcl|NW_004444053.1_cds_XP_012413200.1_25365	contig_10078_pilon	+	978	7	novel_not_in_catalog	g9722	novel	402	5	NA	NA	-5208	0	at_least_one_novel_splicesite	FALSE	canonical	1	4	junction_4	2.793842435706702	NA	NA	NA	TRUE	NA	NA	NA	A	non_coding	NA	NA	NA	NA	NA	NA	NA	5.0	GTGGTCTGGGCTCATCTCTT	NA	NA	NA	NA	NA	NA	NA	NA	NA
lcl|NW_004444053.1_cds_XP_023594234.1_25363	contig_10078_pilon	-	894	1	novel_in_catalog	g9721	novel	888	2	NA	NA	0	-7406	mono-exon	FALSE	NA	NA	NA	NA	NA	NA	NA	NA	NA	NA	NA	NA	B	non_coding	NA	NA	NA	NA	NA	NA	NA	15.0	GTTAGGGCTCTCCAGACTCC	NA	NA	NA	NA	NA	NA	NA	NA	NA
lcl|NW_004444053.1_cds_XP_023594236.1_25366	contig_10078_pilon	+	3781	24	novel_not_in_catalog	g9723	novel	3510	22	NA	NA	-31171	0	at_least_one_novel_splicesite	FALSE	canonical	5	39	junction_7	483.4669767216167	NA	NA	NA	FALSE	NA	NA	NA	B	non_coding	NA	NA	NA	NA	NA	NA	NA	40.0	AATTAATGGAACTTTTCATA	NA	NA	NA	NA	NA	NA	NA	NA	NA
lcl|NW_004444053.1_cds_XP_023594237.1_25367	contig_10078_pilon	+	3760	23	novel_not_in_catalog	g9723	novel	3501	21	NA	NA	-31171	0	at_least_one_novel_splicesite	FALSE	canonical	5	39	junction_7	488.6309936279976	NA	NA	NA	FALSE	NA	NA	NA	B	non_coding	NA	NA	NA	NA	NA	NA	NA	40.0	AATTAATGGAACTTTTCATA	NA	NA	NA	NA	NA	NA	NA	NA	NA
lcl|NW_004444053.1_cds_XP_023594238.1_25369	contig_10078_pilon	+	3748	23	novel_not_in_catalog	g9723	novel	3510	22	NA	NA	-31171	0	at_least_one_novel_splicesite	FALSE	canonical	5	92	junction_19	478.7055030785482	NA	NA	NA	FALSE	NA	NA	NA	B	non_coding	NA	NA	NA	NA	NA	NA	NA	40.0	AATTAATGGAACTTTTCATA	NA	NA	NA	NA	NA	NA	NA	NA	NA
lcl|NW_004444053.1_cds_XP_023594240.1_25370	contig_10078_pilon	+	2532	14	incomplete-splice_match	g9723	g9723.t2	3510	22	25980	0	-14804	0	3prime_fragment	FALSE	canonical	5	92	junction_10	102.51188414292531	NA	NA	NA	FALSE	NA	NA	NA	B	non_coding	NA	NA	NA	NA	NA	NA	NA	40.0	AATTAATGGAACTTTTCATA	NA	NA	NA	NA	NA	NA	NA	NA	NA
lcl|NW_004444053.1_cds_XP_023594241.1_25371	contig_10078_pilon	+	2511	13	incomplete-splice_match	g9723	g9723.t2	3510	22	28298	0	-12486	0	3prime_fragment	FALSE	canonical	5	92	junction_9	102.11798731532724	NA	NA	NA	FALSE	NA	NA	NA	B	non_coding	NA	NA	NA	NA	NA	NA	NA	40.0	AATTAATGGAACTTTTCATA	NA	NA	NA	NA	NA	NA	NA	NA	NA
lcl|NW_004444021.1_cds_XP_004381521.1_21164	contig_10079_pilon	-	1065	8	full-splice_match	g9725	g9725.t1	1065	8	0	0	0	0	reference_match	TRUE	canonical	3	29	junction_5	24.90553581607339	NA	NA	NA	FALSE	NA	NA	NA	A	non_coding	NA	NA	NA	NA	NA	NA	NA	30.0	GTTTTGCAGTCAATGGTAAA	NA	NA	NA	NA	NA	NA	NA	NA	NA
lcl|NW_004444005.1_cds_XP_004380044.1_18738	contig_10082_pilon	-	1062	1	full-splice_match	g9736	g9736.t1	1062	1	0	0	0	0	mono-exon	FALSE	NA	NA	NA	NA	NA	NA	NA	NA	NA	NA	NA	NA	A	non_coding	NA	NA	NA	NA	NA	NA	NA	5.0	GGGCTGCCCTTCCTGGGGAG	NA	NA	NA	NA	NA	NA	NA	NA	NA
lcl|NW_004444005.1_cds_XP_004380045.1_18740	contig_10082_pilon	-	1554	16	full-splice_match	g9737	g9737.t1	1554	16	0	0	0	0	reference_match	FALSE	canonical	5	113	junction_2	148.85258927319111	NA	NA	NA	FALSE	NA	NA	NA	C	non_coding	NA	NA	NA	NA	NA	NA	NA	10.0	TGCTGACTCACGGCGTGTCT	NA	NA	NA	NA	NA	NA	NA	NA	NA
lcl|NW_004444005.1_cds_XP_004380047.1_18745	contig_10082_pilon	-	1458	10	full-splice_match	g9738	g9738.t1	1458	10	0	0	0	0	reference_match	FALSE	canonical	5	300	junction_8	166.88415439356223	NA	NA	NA	FALSE	NA	NA	NA	C	non_coding	NA	NA	NA	NA	NA	NA	NA	10.0	CTGGGGCCAGCGGGCAGGCT	NA	NA	NA	NA	NA	NA	NA	NA	NA
lcl|NW_004444005.1_cds_XP_004380048.1_18749	contig_10082_pilon	-	1272	9	full-splice_match	g9739	g9739.t1	1272	9	0	0	0	0	reference_match	FALSE	canonical	3	6	junction_1	69.10307066259791	NA	NA	NA	FALSE	NA	NA	NA	C	non_coding	NA	NA	NA	NA	NA	NA	NA	35.0	CGGCCACCGAGAGAGAACCA	NA	NA	NA	NA	NA	NA	NA	NA	NA
lcl|NW_004444005.1_cds_XP_004380050.1_18755	contig_10082_pilon	+	510	3	full-splice_match	g9743	g9743.t2	510	3	0	0	0	0	reference_match	FALSE	canonical	6	191	junction_1	254.5	NA	NA	NA	FALSE	NA	NA	NA	C	non_coding	NA	NA	NA	NA	NA	NA	NA	15.0	GGATGCCCGGCCGAGGACTG	NA	NA	NA	NA	NA	NA	NA	NA	NA
lcl|NW_004444005.1_cds_XP_004380051.1_18757	contig_10082_pilon	-	2412	18	fusion	g9749_g9745	novel	2304	17	NA	NA	-25552	0	multi-exon	FALSE	canonical	0	0	junction_1	0.0	NA	NA	NA	TRUE	NA	NA	NA	A	non_coding	NA	NA	NA	NA	NA	NA	NA	0.0	CTCGCTCGCTGCCCTGCGTG	NA	NA	NA	NA	NA	NA	NA	NA	NA
lcl|NW_004444005.1_cds_XP_004380052.1_18758	contig_10082_pilon	+	981	6	fusion	g9754_g9751	novel	840	3	NA	NA	0	351	multi-exon	FALSE	canonical	0	0	junction_1	0.0	NA	NA	NA	TRUE	NA	NA	NA	A	non_coding	NA	NA	NA	NA	NA	NA	NA	5.0	CTGCTCCCCGCTGCCCAGCC	NA	NA	NA	NA	NA	NA	NA	NA	NA
lcl|NW_004444005.1_cds_XP_004380107.1_18751	contig_10082_pilon	-	1149	4	full-splice_match	g9741	g9741.t1	1149	4	0	0	0	0	reference_match	FALSE	canonical	5	26	junction_2	34.65384378231207	NA	NA	NA	FALSE	NA	NA	NA	C	non_coding	NA	NA	NA	NA	NA	NA	NA	15.0	GGGTCCCCCCCGCAAAGCCC	NA	NA	NA	NA	NA	NA	NA	NA	NA
lcl|NW_004444005.1_cds_XP_004380108.1_18756	contig_10082_pilon	-	1973	15	novel_not_in_catalog	g9744	novel	2037	14	NA	NA	-9211	0	at_least_one_novel_splicesite	TRUE	canonical	0	0	junction_14	64.36804252079742	NA	NA	NA	FALSE	NA	NA	NA	A	non_coding	NA	NA	NA	NA	NA	NA	NA	15.0	GCGCTCGCGGGCAGATCCGA	NA	NA	NA	NA	NA	NA	NA	NA	NA
lcl|NW_004444005.1_cds_XP_023590285.1_18753	contig_10082_pilon	+	1116	2	novel_not_in_catalog	g9742	novel	396	4	NA	NA	0	-7099	at_least_one_novel_splicesite	FALSE	canonical	0	0	junction_1	0.0	NA	NA	NA	TRUE	NA	NA	NA	A	non_coding	NA	NA	NA	NA	NA	NA	NA	40.0	TGTAATGAATGTGAGAAAGC	NA	NA	NA	NA	NA	NA	NA	NA	NA
lcl|NW_004444005.1_cds_XP_023590361.1_18739	contig_10082_pilon	-	1324	13	incomplete-splice_match	g9737	g9737.t1	1554	16	0	16926	0	-16926	5prime_fragment	FALSE	canonical	5	138	junction_12	142.35245773158334	NA	NA	NA	FALSE	NA	NA	NA	C	non_coding	NA	NA	NA	NA	NA	NA	NA	20.0	TAAGAGTTCCACGTGGGTCC	NA	NA	NA	NA	NA	NA	NA	NA	NA
lcl|NW_004444005.1_cds_XP_023590362.1_18741	contig_10082_pilon	-	1320	14	full-splice_match	g9737	g9737.t3	1320	14	0	0	0	0	reference_match	FALSE	canonical	5	113	junction_2	153.27582748085504	NA	NA	NA	FALSE	NA	NA	NA	C	non_coding	NA	NA	NA	NA	NA	NA	NA	10.0	TGCTGACTCACGGCGTGTCT	NA	NA	NA	NA	NA	NA	NA	NA	NA
lcl|NW_004444005.1_cds_XP_023590363.1_18742	contig_10082_pilon	-	1458	10	full-splice_match	g9738	g9738.t1	1458	10	0	0	0	0	reference_match	FALSE	canonical	5	300	junction_8	166.88415439356223	NA	NA	NA	FALSE	NA	NA	NA	C	non_coding	NA	NA	NA	NA	NA	NA	NA	10.0	CTGGGGCCAGCGGGCAGGCT	NA	NA	NA	NA	NA	NA	NA	NA	NA
lcl|NW_004444005.1_cds_XP_023590364.1_18743	contig_10082_pilon	-	1458	10	full-splice_match	g9738	g9738.t1	1458	10	0	0	0	0	reference_match	FALSE	canonical	5	300	junction_8	166.88415439356223	NA	NA	NA	FALSE	NA	NA	NA	C	non_coding	NA	NA	NA	NA	NA	NA	NA	10.0	CTGGGGCCAGCGGGCAGGCT	NA	NA	NA	NA	NA	NA	NA	NA	NA
lcl|NW_004444005.1_cds_XP_023590365.1_18744	contig_10082_pilon	-	1458	10	full-splice_match	g9738	g9738.t1	1458	10	0	0	0	0	reference_match	FALSE	canonical	5	300	junction_8	166.88415439356223	NA	NA	NA	FALSE	NA	NA	NA	C	non_coding	NA	NA	NA	NA	NA	NA	NA	10.0	CTGGGGCCAGCGGGCAGGCT	NA	NA	NA	NA	NA	NA	NA	NA	NA
lcl|NW_004444005.1_cds_XP_023590366.1_18747	contig_10082_pilon	-	1272	9	full-splice_match	g9739	g9739.t1	1272	9	0	0	0	0	reference_match	FALSE	canonical	3	6	junction_1	69.10307066259791	NA	NA	NA	FALSE	NA	NA	NA	C	non_coding	NA	NA	NA	NA	NA	NA	NA	35.0	CGGCCACCGAGAGAGAACCA	NA	NA	NA	NA	NA	NA	NA	NA	NA
lcl|NW_004444005.1_cds_XP_023590367.1_18748	contig_10082_pilon	-	1272	9	full-splice_match	g9739	g9739.t1	1272	9	0	0	0	0	reference_match	FALSE	canonical	3	6	junction_1	69.10307066259791	NA	NA	NA	FALSE	NA	NA	NA	C	non_coding	NA	NA	NA	NA	NA	NA	NA	35.0	CGGCCACCGAGAGAGAACCA	NA	NA	NA	NA	NA	NA	NA	NA	NA
lcl|NW_004444005.1_cds_XP_023590368.1_18746	contig_10082_pilon	-	1185	8	novel_in_catalog	g9739	novel	1272	9	NA	NA	0	0	combination_of_known_splicesites	FALSE	canonical	0	0	junction_2	78.15630597248891	NA	NA	NA	FALSE	NA	NA	NA	C	non_coding	NA	NA	NA	NA	NA	NA	NA	35.0	CGGCCACCGAGAGAGAACCA	NA	NA	NA	NA	NA	NA	NA	NA	NA
lcl|NW_004444005.1_cds_XP_023590369.1_18750	contig_10082_pilon	-	1158	8	incomplete-splice_match	g9739	g9739.t1	1272	9	5757	0	5757	0	3prime_fragment	FALSE	canonical	3	6	junction_1	73.69794946334694	NA	NA	NA	FALSE	NA	NA	NA	C	non_coding	NA	NA	NA	NA	NA	NA	NA	35.0	CGGCCACCGAGAGAGAACCA	NA	NA	NA	NA	NA	NA	NA	NA	NA
lcl|NW_004444005.1_cds_XP_023590371.1_18752	contig_10082_pilon	-	570	3	novel_not_in_catalog	g9741	novel	1149	4	NA	NA	0	-928	at_least_one_novel_splicesite	FALSE	canonical	3	8	junction_1	50.0	NA	NA	NA	FALSE	NA	NA	NA	C	non_coding	NA	NA	NA	NA	NA	NA	NA	20.0	ACGAGGACCCCGCCGCTTCA	NA	NA	NA	NA	NA	NA	NA	NA	NA
lcl|NW_004444005.1_cds_XP_023590372.1_18754	contig_10082_pilon	+	510	3	full-splice_match	g9743	g9743.t2	510	3	0	0	0	0	reference_match	FALSE	canonical	6	191	junction_1	254.5	NA	NA	NA	FALSE	NA	NA	NA	C	non_coding	NA	NA	NA	NA	NA	NA	NA	15.0	GGATGCCCGGCCGAGGACTG	NA	NA	NA	NA	NA	NA	NA	NA	NA
lcl|NW_004443940.1_cds_XP_004369357.1_1738	contig_1008_pilon	-	1143	3	full-splice_match	g9727	g9727.t1	1143	3	0	0	0	0	reference_match	FALSE	canonical	5	113	junction_1	8.5	NA	NA	NA	FALSE	NA	NA	NA	C	non_coding	NA	NA	NA	NA	NA	NA	NA	15.0	CGGTCGAGGCAGACTCCCCT	NA	NA	NA	NA	NA	NA	NA	NA	NA
lcl|NW_004443940.1_cds_XP_004369359.1_1742	contig_1008_pilon	+	2583	11	novel_not_in_catalog	g9731	novel	2799	12	NA	NA	9013	0	at_least_one_novel_splicesite	FALSE	canonical	5	52	junction_3	89.28073700412648	NA	NA	NA	TRUE	NA	NA	NA	B	non_coding	NA	NA	NA	NA	NA	NA	NA	35.0	AAAAACCCCCCTGAGGATGC	NA	NA	NA	NA	NA	NA	NA	NA	NA
lcl|NW_004443940.1_cds_XP_004369360.2_1744	contig_1008_pilon	-	1122	1	full-splice_match	g9732	g9732.t1	1122	1	0	0	0	0	mono-exon	FALSE	NA	NA	NA	NA	NA	NA	NA	NA	NA	NA	NA	NA	A	non_coding	NA	NA	NA	NA	NA	NA	NA	15.0	GGGACAGGAGGGGGCGCTGC	NA	NA	NA	NA	NA	NA	NA	NA	NA
lcl|NW_004443940.1_cds_XP_012411190.1_1734	contig_1008_pilon	+	1155	14	novel_not_in_catalog	g9726	novel	1263	15	NA	NA	0	0	at_least_one_novel_splicesite	FALSE	canonical	0	0	junction_13	196.72962252466763	NA	NA	NA	TRUE	NA	NA	NA	A	non_coding	NA	NA	NA	NA	NA	NA	NA	25.0	ACACCTCAGTTCCTGGGACA	NA	NA	NA	NA	NA	NA	NA	NA	NA
lcl|NW_004443940.1_cds_XP_012411199.1_1745	contig_1008_pilon	-	1050	11	novel_not_in_catalog	g9733	novel	1194	11	NA	NA	0	0	at_least_one_novel_splicesite	FALSE	non_canonical	0	0	junction_9	102.57684923997226	NA	NA	NA	TRUE	NA	NA	NA	A	non_coding	NA	NA	NA	NA	NA	NA	NA	25.0	GTGTTTTTTCCCAGGAAAGA	NA	NA	NA	NA	NA	NA	NA	NA	NA
lcl|NW_004443940.1_cds_XP_023587688.1_1735	contig_1008_pilon	-	288	4	intergenic	novelGene_1426	novel	NA	NA	NA	NA	NA	NA	multi-exon	FALSE	canonical	0	0	junction_1	0.0	NA	NA	NA	FALSE	NA	NA	NA	A	non_coding	NA	NA	NA	NA	NA	NA	NA	25.0	AGCCCCTACAGCGTTAGGCA	NA	NA	NA	NA	NA	NA	NA	NA	NA
lcl|NW_004443940.1_cds_XP_023587700.1_1741	contig_1008_pilon	-	522	3	novel_not_in_catalog	g9730	novel	573	5	NA	NA	0	0	at_least_one_novel_splicesite	FALSE	non_canonical	0	0	junction_1	0.0	NA	NA	NA	FALSE	NA	NA	NA	A	non_coding	NA	NA	NA	NA	NA	NA	NA	35.0	TAAGTGTGGATGAAACCTGA	NA	NA	NA	NA	NA	NA	NA	NA	NA
lcl|NW_004443940.1_cds_XP_023589556.1_1736	contig_1008_pilon	-	1143	3	full-splice_match	g9727	g9727.t1	1143	3	0	0	0	0	reference_match	FALSE	canonical	5	113	junction_1	8.5	NA	NA	NA	FALSE	NA	NA	NA	C	non_coding	NA	NA	NA	NA	NA	NA	NA	15.0	CGGTCGAGGCAGACTCCCCT	NA	NA	NA	NA	NA	NA	NA	NA	NA
lcl|NW_004443940.1_cds_XP_023589561.1_1737	contig_1008_pilon	-	1143	3	full-splice_match	g9727	g9727.t1	1143	3	0	0	0	0	reference_match	FALSE	canonical	5	113	junction_1	8.5	NA	NA	NA	FALSE	NA	NA	NA	C	non_coding	NA	NA	NA	NA	NA	NA	NA	15.0	CGGTCGAGGCAGACTCCCCT	NA	NA	NA	NA	NA	NA	NA	NA	NA
lcl|NW_004443940.1_cds_XP_023589575.1_1739	contig_1008_pilon	+	840	5	full-splice_match	g9729	g9729.t1	840	5	0	0	0	0	reference_match	FALSE	canonical	4	28	junction_3	44.40720662234904	NA	NA	NA	FALSE	NA	NA	NA	C	non_coding	NA	NA	NA	NA	NA	NA	NA	40.0	AGGCAAGACAGAGAAGCTCC	NA	NA	NA	NA	NA	NA	NA	NA	NA
lcl|NW_004443940.1_cds_XP_023589581.1_1740	contig_1008_pilon	+	840	5	full-splice_match	g9729	g9729.t1	840	5	0	0	0	0	reference_match	FALSE	canonical	4	28	junction_3	44.40720662234904	NA	NA	NA	FALSE	NA	NA	NA	C	non_coding	NA	NA	NA	NA	NA	NA	NA	40.0	AGGCAAGACAGAGAAGCTCC	NA	NA	NA	NA	NA	NA	NA	NA	NA
lcl|NW_004443940.1_cds_XP_023589593.1_1743	contig_1008_pilon	+	2085	10	novel_not_in_catalog	g9731	novel	2799	12	NA	NA	9013	-3054	at_least_one_novel_splicesite	FALSE	canonical	0	0	junction_9	100.73850760052109	NA	NA	NA	TRUE	NA	NA	NA	B	non_coding	NA	NA	NA	NA	NA	NA	NA	20.0	TCATCTAGGTGGCAGTATTC	NA	NA	NA	NA	NA	NA	NA	NA	NA
lcl|NW_004444141.1_cds_XP_004388125.1_31785	contig_10093_pilon	+	1161	14	full-splice_match	g9767	g9767.t1	1161	14	0	0	0	0	reference_match	TRUE	canonical	5	46	junction_10	123.85996100769772	NA	NA	NA	FALSE	NA	NA	NA	C	non_coding	NA	NA	NA	NA	NA	NA	NA	25.0	GAGTTTTGTATTTGGAATAC	NA	NA	NA	NA	NA	NA	NA	NA	NA
lcl|NW_004444141.1_cds_XP_004388126.1_31788	contig_10093_pilon	+	2562	4	full-splice_match	g9769	g9769.t1	2562	4	0	0	0	0	reference_match	FALSE	canonical	2	2	junction_2	4.0276819911981905	NA	NA	NA	FALSE	NA	NA	NA	A	non_coding	NA	NA	NA	NA	NA	NA	NA	35.0	GCCAAGAATGTTCTGAAACT	NA	NA	NA	NA	NA	NA	NA	NA	NA
lcl|NW_004444141.1_cds_XP_012414447.2_31784	contig_10093_pilon	-	2046	9	novel_not_in_catalog	g9766	novel	1929	8	NA	NA	-88	0	at_least_one_novel_splicesite	FALSE	canonical	0	0	junction_5	220.50620030965115	NA	NA	NA	TRUE	NA	NA	NA	A	non_coding	NA	NA	NA	NA	NA	NA	NA	25.0	AGCTGTGATGAGGAATGGGG	NA	NA	NA	NA	NA	NA	NA	NA	NA
lcl|NW_004444141.1_cds_XP_023597987.1_31786	contig_10093_pilon	+	1065	13	incomplete-splice_match	g9767	g9767.t1	1161	14	17743	0	-11922	0	3prime_fragment	FALSE	canonical	5	46	junction_9	115.98452363234597	NA	NA	NA	FALSE	NA	NA	NA	C	non_coding	NA	NA	NA	NA	NA	NA	NA	25.0	GAGTTTTGTATTTGGAATAC	NA	NA	NA	NA	NA	NA	NA	NA	NA
lcl|NW_004444141.1_cds_XP_023597988.1_31787	contig_10093_pilon	+	951	12	novel_not_in_catalog	g9767	novel	786	10	NA	NA	-8999	0	at_least_one_novel_splicesite	FALSE	canonical	0	0	junction_1	146.9473959962634	NA	NA	NA	FALSE	NA	NA	NA	C	non_coding	NA	NA	NA	NA	NA	NA	NA	25.0	GAGTTTTGTATTTGGAATAC	NA	NA	NA	NA	NA	NA	NA	NA	NA
lcl|NW_004443938.1_cds_XP_004368984.1_1150	contig_10095_pilon	+	2349	21	full-splice_match	g9770	g9770.t2	2349	21	0	0	0	0	reference_match	TRUE	canonical	4	54	junction_2	54.35243784780955	NA	NA	NA	FALSE	NA	NA	NA	C	non_coding	NA	NA	NA	NA	NA	NA	NA	35.0	AGACAGTGAATTCTGTATAC	NA	NA	NA	NA	NA	NA	NA	NA	NA
lcl|NW_004443938.1_cds_XP_023585973.1_1148	contig_10095_pilon	+	2349	21	full-splice_match	g9770	g9770.t2	2349	21	0	0	0	0	reference_match	FALSE	canonical	4	54	junction_2	54.35243784780955	NA	NA	NA	FALSE	NA	NA	NA	C	non_coding	NA	NA	NA	NA	NA	NA	NA	35.0	AGACAGTGAATTCTGTATAC	NA	NA	NA	NA	NA	NA	NA	NA	NA
lcl|NW_004443938.1_cds_XP_023585983.1_1149	contig_10095_pilon	+	2349	21	full-splice_match	g9770	g9770.t2	2349	21	0	0	0	0	reference_match	FALSE	canonical	4	54	junction_2	54.35243784780955	NA	NA	NA	FALSE	NA	NA	NA	C	non_coding	NA	NA	NA	NA	NA	NA	NA	35.0	AGACAGTGAATTCTGTATAC	NA	NA	NA	NA	NA	NA	NA	NA	NA
lcl|NW_004443938.1_cds_XP_023585991.1_1147	contig_10095_pilon	+	2274	20	novel_in_catalog	g9770	novel	2349	21	NA	NA	0	0	combination_of_known_splicesites	FALSE	canonical	4	70	junction_17	48.91056907574292	NA	NA	NA	FALSE	NA	NA	NA	C	non_coding	NA	NA	NA	NA	NA	NA	NA	35.0	AGACAGTGAATTCTGTATAC	NA	NA	NA	NA	NA	NA	NA	NA	NA
lcl|NW_004444026.1_cds_XP_004382178.1_22253	contig_1009_pilon	+	1473	8	incomplete-splice_match	g9756	g9756.t3	1557	9	7593	0	0	0	3prime_fragment	FALSE	canonical	1	2	junction_4	5.598833697790122	NA	NA	NA	FALSE	NA	NA	NA	A	non_coding	NA	NA	NA	NA	NA	NA	NA	20.0	AGCCTTGCCAGGAGCCAGTG	NA	NA	NA	NA	NA	NA	NA	NA	NA
lcl|NW_004444026.1_cds_XP_004382180.1_22259	contig_1009_pilon	+	2772	20	full-splice_match	g9761	g9761.t1	2772	20	0	0	0	0	reference_match	FALSE	canonical	5	36	junction_2	111.47805766481682	NA	NA	NA	FALSE	NA	NA	NA	A	non_coding	NA	NA	NA	NA	NA	NA	NA	20.0	GGGGCTTTGCACAGGAACTG	NA	NA	NA	NA	NA	NA	NA	NA	NA
lcl|NW_004444026.1_cds_XP_004382181.1_22260	contig_1009_pilon	-	755	8	incomplete-splice_match	g9762	g9762.t3	765	9	1964	0	1964	0	3prime_fragment	FALSE	canonical	5	134	junction_1	29.12464416879945	NA	NA	NA	FALSE	NA	NA	NA	B	non_coding	NA	NA	NA	NA	NA	NA	NA	25.0	ATTCCCATCTTCCTCCAAAG	NA	NA	NA	NA	NA	NA	NA	NA	NA
lcl|NW_004444026.1_cds_XP_004382182.1_22262	contig_1009_pilon	-	1164	2	full-splice_match	g9763	g9763.t1	1164	2	0	0	0	0	reference_match	FALSE	canonical	5	10	junction_1	0.0	NA	NA	NA	FALSE	NA	NA	NA	A	non_coding	NA	NA	NA	NA	NA	NA	NA	15.0	GGCTCGAGCCCCCAGATCCC	NA	NA	NA	NA	NA	NA	NA	NA	NA
lcl|NW_004444026.1_cds_XP_004382185.1_22263	contig_1009_pilon	-	669	6	novel_not_in_catalog	g9765	novel	390	4	NA	NA	8568	268916	at_least_one_novel_splicesite	FALSE	canonical	0	0	junction_1	0.0	NA	NA	NA	TRUE	NA	NA	NA	A	non_coding	NA	NA	NA	NA	NA	NA	NA	30.0	TAACTGCATGCTAAGCCTCA	NA	NA	NA	NA	NA	NA	NA	NA	NA
lcl|NW_004444026.1_cds_XP_023592401.1_22258	contig_1009_pilon	+	908	6	novel_not_in_catalog	g9760	novel	1137	9	NA	NA	1577	0	at_least_one_novel_splicesite	FALSE	canonical	0	0	junction_1	5.844655678480984	NA	NA	NA	TRUE	NA	NA	NA	A	non_coding	NA	NA	NA	NA	NA	NA	NA	25.0	GACCTCATCGTGCAGGGACA	NA	NA	NA	NA	NA	NA	NA	NA	NA
lcl|NW_004444026.1_cds_XP_023592451.1_22254	contig_1009_pilon	+	1257	12	incomplete-splice_match	g9757	g9757.t1	1539	14	43378	0	-36347	0	3prime_fragment	FALSE	canonical	5	100	junction_10	53.97688516607276	NA	NA	NA	FALSE	NA	NA	NA	A	non_coding	NA	NA	NA	NA	NA	NA	NA	15.0	TGGTTAGAGGCCTGCTGTGA	NA	NA	NA	NA	NA	NA	NA	NA	NA
lcl|NW_004444026.1_cds_XP_023592452.1_22257	contig_1009_pilon	+	882	8	novel_not_in_catalog	g9759	novel	1071	9	NA	NA	0	-1527	at_least_one_novel_splicesite	TRUE	canonical	5	8	junction_7	21.39998092694172	NA	NA	NA	FALSE	NA	NA	NA	C	non_coding	NA	NA	NA	NA	NA	NA	NA	35.0	GAAGTGCAGCACCAGCATCA	NA	NA	NA	NA	NA	NA	NA	NA	NA
lcl|NW_004444026.1_cds_XP_023592453.1_22256	contig_1009_pilon	+	1071	9	full-splice_match	g9759	g9759.t1	1071	9	0	0	0	0	reference_match	FALSE	canonical	5	21	junction_4	38.26143619886739	NA	NA	NA	FALSE	NA	NA	NA	C	non_coding	NA	NA	NA	NA	NA	NA	NA	10.0	GGGCCCGCCTTTGACTGACT	NA	NA	NA	NA	NA	NA	NA	NA	NA
lcl|NW_004444026.1_cds_XP_023592454.1_22261	contig_1009_pilon	-	754	8	incomplete-splice_match	g9762	g9762.t3	765	9	1965	0	1965	0	3prime_fragment	FALSE	canonical	5	134	junction_1	29.12464416879945	NA	NA	NA	FALSE	NA	NA	NA	B	non_coding	NA	NA	NA	NA	NA	NA	NA	25.0	ATTCCCATCTTCCTCCAAAG	NA	NA	NA	NA	NA	NA	NA	NA	NA
lcl|NW_004444026.1_cds_XP_023592470.1_22255	contig_1009_pilon	+	2134	18	novel_not_in_catalog	g9758	novel	2175	22	NA	NA	4577	0	at_least_one_novel_splicesite	FALSE	canonical	0	0	junction_4	18.593074574833732	NA	NA	NA	FALSE	NA	NA	NA	A	non_coding	NA	NA	NA	NA	NA	NA	NA	15.0	GCGGTCTCCGTGGCAACTCA	NA	NA	NA	NA	NA	NA	NA	NA	NA
lcl|NW_004443958.1_cds_XP_004373026.1_7609	contig_10103_pilon	-	531	4	full-splice_match	g9773	g9773.t4	531	4	0	0	0	0	reference_match	FALSE	canonical	0	0	junction_1	0.0	NA	NA	NA	FALSE	NA	NA	NA	A	non_coding	NA	NA	NA	NA	NA	NA	NA	30.0	CACTCCTTGGAAACTAACTG	NA	NA	NA	NA	NA	NA	NA	NA	NA
lcl|NW_004443958.1_cds_XP_004373027.1_7610	contig_10103_pilon	-	1074	5	full-splice_match	g9772	g9772.t1	1074	5	0	0	0	0	reference_match	FALSE	canonical	0	0	junction_1	0.0	NA	NA	NA	FALSE	NA	NA	NA	A	non_coding	NA	NA	NA	NA	NA	NA	NA	25.0	CAAGTGTCCCTGGAGAAGCC	NA	NA	NA	NA	NA	NA	NA	NA	NA
lcl|NW_004444100.1_cds_XP_004386492.1_29212	contig_10103_pilon	-	1606	15	incomplete-splice_match	g9776	g9776.t2	1608	16	724	0	-241	0	3prime_fragment	TRUE	canonical	5	101	junction_5	330.0663816969711	NA	NA	NA	FALSE	NA	NA	NA	A	non_coding	NA	NA	NA	NA	NA	NA	NA	25.0	TAAGCATTCCCACATGCTGT	NA	NA	NA	NA	NA	NA	NA	NA	NA
lcl|NW_004444100.1_cds_XP_004386494.1_29214	contig_10103_pilon	+	2052	9	intergenic	novelGene_1427	novel	NA	NA	NA	NA	NA	NA	multi-exon	FALSE	canonical	0	0	junction_1	0.0	NA	NA	NA	TRUE	NA	NA	NA	A	non_coding	NA	NA	NA	NA	NA	NA	NA	20.0	CCTAGATTCTTATTTTCCCA	NA	NA	NA	NA	NA	NA	NA	NA	NA
lcl|NW_004444100.1_cds_XP_004386495.1_29217	contig_10103_pilon	-	1383	10	full-splice_match	g9774	g9774.t1	1383	10	0	0	0	0	reference_match	TRUE	canonical	5	30	junction_1	24.085239575974715	NA	NA	NA	FALSE	NA	NA	NA	C	non_coding	NA	NA	NA	NA	NA	NA	NA	5.0	TGCTCTCTCTGCCTGGCAGC	NA	NA	NA	NA	NA	NA	NA	NA	NA
lcl|NW_004444100.1_cds_XP_012413859.2_29203	contig_10103_pilon	-	1614	5	novel_not_in_catalog	g9777	novel	1536	5	NA	NA	-13764	0	at_least_one_novel_splicesite	FALSE	canonical	5	106	junction_2	79.90150186323159	NA	NA	NA	TRUE	NA	NA	NA	B	non_coding	NA	NA	NA	NA	NA	NA	NA	20.0	GCCTGGAGAGCATTACGTTG	NA	NA	NA	NA	NA	NA	NA	NA	NA
lcl|NW_004444100.1_cds_XP_023596578.1_29204	contig_10103_pilon	-	1527	5	novel_not_in_catalog	g9777	novel	1536	5	NA	NA	-13677	0	at_least_one_novel_splicesite	FALSE	canonical	5	106	junction_2	79.90150186323159	NA	NA	NA	TRUE	NA	NA	NA	B	non_coding	NA	NA	NA	NA	NA	NA	NA	20.0	GCCTGGAGAGCATTACGTTG	NA	NA	NA	NA	NA	NA	NA	NA	NA
lcl|NW_004444100.1_cds_XP_023596579.1_29205	contig_10103_pilon	-	1527	5	novel_not_in_catalog	g9777	novel	1536	5	NA	NA	-13677	0	at_least_one_novel_splicesite	FALSE	canonical	5	106	junction_2	79.90150186323159	NA	NA	NA	TRUE	NA	NA	NA	B	non_coding	NA	NA	NA	NA	NA	NA	NA	20.0	GCCTGGAGAGCATTACGTTG	NA	NA	NA	NA	NA	NA	NA	NA	NA
lcl|NW_004444100.1_cds_XP_023596580.1_29206	contig_10103_pilon	-	1527	5	novel_not_in_catalog	g9777	novel	1536	5	NA	NA	-13677	0	at_least_one_novel_splicesite	FALSE	canonical	5	106	junction_2	79.90150186323159	NA	NA	NA	TRUE	NA	NA	NA	B	non_coding	NA	NA	NA	NA	NA	NA	NA	20.0	GCCTGGAGAGCATTACGTTG	NA	NA	NA	NA	NA	NA	NA	NA	NA
lcl|NW_004444100.1_cds_XP_023596581.1_29207	contig_10103_pilon	-	1527	5	novel_not_in_catalog	g9777	novel	1536	5	NA	NA	-13677	0	at_least_one_novel_splicesite	FALSE	canonical	5	106	junction_2	79.90150186323159	NA	NA	NA	TRUE	NA	NA	NA	B	non_coding	NA	NA	NA	NA	NA	NA	NA	20.0	GCCTGGAGAGCATTACGTTG	NA	NA	NA	NA	NA	NA	NA	NA	NA
lcl|NW_004444100.1_cds_XP_023596582.1_29208	contig_10103_pilon	-	1527	5	novel_not_in_catalog	g9777	novel	1536	5	NA	NA	-13677	0	at_least_one_novel_splicesite	FALSE	canonical	5	106	junction_2	79.90150186323159	NA	NA	NA	TRUE	NA	NA	NA	B	non_coding	NA	NA	NA	NA	NA	NA	NA	20.0	GCCTGGAGAGCATTACGTTG	NA	NA	NA	NA	NA	NA	NA	NA	NA
lcl|NW_004444100.1_cds_XP_023596583.1_29209	contig_10103_pilon	-	1527	5	novel_not_in_catalog	g9777	novel	1536	5	NA	NA	-13677	0	at_least_one_novel_splicesite	FALSE	canonical	5	106	junction_2	79.90150186323159	NA	NA	NA	TRUE	NA	NA	NA	B	non_coding	NA	NA	NA	NA	NA	NA	NA	20.0	GCCTGGAGAGCATTACGTTG	NA	NA	NA	NA	NA	NA	NA	NA	NA
lcl|NW_004444100.1_cds_XP_023596584.1_29210	contig_10103_pilon	-	1527	5	novel_not_in_catalog	g9777	novel	1536	5	NA	NA	-13677	0	at_least_one_novel_splicesite	FALSE	canonical	5	106	junction_2	79.90150186323159	NA	NA	NA	TRUE	NA	NA	NA	B	non_coding	NA	NA	NA	NA	NA	NA	NA	20.0	GCCTGGAGAGCATTACGTTG	NA	NA	NA	NA	NA	NA	NA	NA	NA
lcl|NW_004444100.1_cds_XP_023596585.1_29211	contig_10103_pilon	-	1527	5	novel_not_in_catalog	g9777	novel	1536	5	NA	NA	-13677	0	at_least_one_novel_splicesite	FALSE	canonical	5	106	junction_2	79.90150186323159	NA	NA	NA	TRUE	NA	NA	NA	B	non_coding	NA	NA	NA	NA	NA	NA	NA	20.0	GCCTGGAGAGCATTACGTTG	NA	NA	NA	NA	NA	NA	NA	NA	NA
lcl|NW_004444100.1_cds_XP_023596586.1_29213	contig_10103_pilon	+	840	1	full-splice_match	g9775	g9775.t1	840	1	0	0	0	0	mono-exon	FALSE	NA	NA	NA	NA	NA	NA	NA	NA	NA	NA	NA	NA	A	non_coding	NA	NA	NA	NA	NA	NA	NA	25.0	GGAGCTTCAGTTCTACATTA	NA	NA	NA	NA	NA	NA	NA	NA	NA
lcl|NW_004444100.1_cds_XP_023596587.1_29215	contig_10103_pilon	-	1383	10	full-splice_match	g9774	g9774.t1	1383	10	0	0	0	0	reference_match	FALSE	canonical	5	30	junction_1	24.085239575974715	NA	NA	NA	FALSE	NA	NA	NA	C	non_coding	NA	NA	NA	NA	NA	NA	NA	5.0	TGCTCTCTCTGCCTGGCAGC	NA	NA	NA	NA	NA	NA	NA	NA	NA
lcl|NW_004444100.1_cds_XP_023596588.1_29216	contig_10103_pilon	-	1383	10	full-splice_match	g9774	g9774.t1	1383	10	0	0	0	0	reference_match	FALSE	canonical	5	30	junction_1	24.085239575974715	NA	NA	NA	FALSE	NA	NA	NA	C	non_coding	NA	NA	NA	NA	NA	NA	NA	5.0	TGCTCTCTCTGCCTGGCAGC	NA	NA	NA	NA	NA	NA	NA	NA	NA
lcl|NW_004444163.1_cds_XP_004389052.1_33163	contig_10104_pilon	+	648	5	full-splice_match	g9780	g9780.t1	648	5	0	0	0	0	reference_match	FALSE	canonical	1	1	junction_2	4.6097722286464435	NA	NA	NA	FALSE	NA	NA	NA	C	non_coding	NA	NA	NA	NA	NA	NA	NA	30.0	AAGAGACAGGATGTGGCTTG	NA	NA	NA	NA	NA	NA	NA	NA	NA
lcl|NW_004444163.1_cds_XP_004389061.1_33156	contig_10104_pilon	+	708	4	intergenic	novelGene_1429	novel	NA	NA	NA	NA	NA	NA	multi-exon	FALSE	canonical	0	0	junction_1	0.0	NA	NA	NA	FALSE	NA	NA	NA	A	non_coding	NA	NA	NA	NA	NA	NA	NA	20.0	CTCAACAGTCTGTATGCTTC	NA	NA	NA	NA	NA	NA	NA	NA	NA
lcl|NW_004444163.1_cds_XP_004389062.1_33161	contig_10104_pilon	+	1947	6	full-splice_match	g9779	g9779.t1	1947	6	0	0	0	0	reference_match	FALSE	canonical	2	3	junction_1	8.822698000045111	NA	NA	NA	FALSE	NA	NA	NA	A	non_coding	NA	NA	NA	NA	NA	NA	NA	15.0	CTAGGCCCTGTGTGAGGTGA	NA	NA	NA	NA	NA	NA	NA	NA	NA
lcl|NW_004444163.1_cds_XP_012414703.2_33155	contig_10104_pilon	-	1192	3	intergenic	novelGene_1428	novel	NA	NA	NA	NA	NA	NA	multi-exon	FALSE	canonical	0	0	junction_1	0.0	NA	NA	NA	FALSE	NA	NA	NA	A	non_coding	NA	NA	NA	NA	NA	NA	NA	35.0	TGAACATGATCCTTATTAAG	NA	NA	NA	NA	NA	NA	NA	NA	NA
lcl|NW_004444163.1_cds_XP_012414704.2_33157	contig_10104_pilon	+	777	1	intergenic	novelGene_1430	novel	NA	NA	NA	NA	NA	NA	mono-exon	FALSE	NA	NA	NA	NA	NA	NA	NA	NA	NA	NA	NA	NA	A	non_coding	NA	NA	NA	NA	NA	NA	NA	35.0	GCAATTTCAGTACATCTACA	NA	NA	NA	NA	NA	NA	NA	NA	NA
lcl|NW_004444163.1_cds_XP_012414705.2_33158	contig_10104_pilon	+	951	1	intergenic	novelGene_1431	novel	NA	NA	NA	NA	NA	NA	mono-exon	FALSE	NA	NA	NA	NA	NA	NA	NA	NA	NA	NA	NA	NA	A	non_coding	NA	NA	NA	NA	NA	NA	NA	35.0	AACTTTAATGAAATTCTCTC	NA	NA	NA	NA	NA	NA	NA	NA	NA
lcl|NW_004444163.1_cds_XP_012414706.1_33159	contig_10104_pilon	+	717	2	intergenic	novelGene_1432	novel	NA	NA	NA	NA	NA	NA	multi-exon	FALSE	canonical	0	0	junction_1	0.0	NA	NA	NA	FALSE	NA	NA	NA	A	non_coding	NA	NA	NA	NA	NA	NA	NA	25.0	TATCCAGTGTTTACACTGTA	NA	NA	NA	NA	NA	NA	NA	NA	NA
lcl|NW_004444163.1_cds_XP_012414707.1_33160	contig_10104_pilon	+	936	1	full-splice_match	g9778	g9778.t1	567	1	-142	-227	-142	227	mono-exon	FALSE	NA	NA	NA	NA	NA	NA	NA	NA	NA	NA	NA	NA	A	non_coding	NA	NA	NA	NA	NA	NA	NA	25.0	TTTGAGTTGTAGCACTTAAG	NA	NA	NA	NA	NA	NA	NA	NA	NA
lcl|NW_004444163.1_cds_XP_023598734.1_33162	contig_10104_pilon	+	648	5	full-splice_match	g9780	g9780.t1	648	5	0	0	0	0	reference_match	FALSE	canonical	1	1	junction_2	4.6097722286464435	NA	NA	NA	FALSE	NA	NA	NA	C	non_coding	NA	NA	NA	NA	NA	NA	NA	30.0	AAGAGACAGGATGTGGCTTG	NA	NA	NA	NA	NA	NA	NA	NA	NA
lcl|NW_004444163.1_cds_XP_023598735.1_33165	contig_10104_pilon	-	2658	20	fusion	g9781_g9782	novel	1317	10	NA	NA	0	9748	multi-exon	FALSE	canonical	3	7	junction_10	75.88904278223855	NA	NA	NA	TRUE	NA	NA	NA	B	non_coding	NA	NA	NA	NA	NA	NA	NA	30.0	CAAGGCAGGAACAGGGGTGG	NA	NA	NA	NA	NA	NA	NA	NA	NA
lcl|NW_004444163.1_cds_XP_023598736.1_33164	contig_10104_pilon	-	2634	20	fusion	g9781_g9782	novel	1317	10	NA	NA	0	9748	multi-exon	FALSE	canonical	5	53	junction_4	71.74917838092608	NA	NA	NA	TRUE	NA	NA	NA	B	non_coding	NA	NA	NA	NA	NA	NA	NA	30.0	CAAGGCAGGAACAGGGGTGG	NA	NA	NA	NA	NA	NA	NA	NA	NA
lcl|NW_004444163.1_cds_XP_023598737.1_33167	contig_10104_pilon	-	2450	18	fusion	g9781_g9782	novel	1317	10	NA	NA	0	7196	multi-exon	FALSE	canonical	3	7	junction_8	77.7697337522077	NA	NA	NA	TRUE	NA	NA	NA	B	non_coding	NA	NA	NA	NA	NA	NA	NA	15.0	GTAACCTGGCTTCTTCCACT	NA	NA	NA	NA	NA	NA	NA	NA	NA
lcl|NW_004444163.1_cds_XP_023598738.1_33166	contig_10104_pilon	-	2109	18	novel_not_in_catalog	g9781	novel	1317	10	NA	NA	-21892	9748	at_least_one_novel_splicesite	FALSE	canonical	3	7	junction_10	79.93972642930231	NA	NA	NA	TRUE	NA	NA	NA	A	non_coding	NA	NA	NA	NA	NA	NA	NA	30.0	CAAGGCAGGAACAGGGGTGG	NA	NA	NA	NA	NA	NA	NA	NA	NA
lcl|NW_004444040.1_cds_XP_004383097.1_23737	contig_10106_pilon	-	537	1	full-splice_match	g9785	g9785.t1	537	1	0	0	0	0	mono-exon	FALSE	NA	NA	NA	NA	NA	NA	NA	NA	NA	NA	NA	NA	A	non_coding	NA	NA	NA	NA	NA	NA	NA	25.0	GCTTGCAAAGAGGTGGTAGC	NA	NA	NA	NA	NA	NA	NA	NA	NA
lcl|NW_004444040.1_cds_XP_004383098.1_23744	contig_10106_pilon	+	1953	15	full-splice_match	g9783	g9783.t1	1953	15	0	0	0	0	reference_match	FALSE	canonical	4	23	junction_10	47.14826808774071	NA	NA	NA	FALSE	NA	NA	NA	C	non_coding	NA	NA	NA	NA	NA	NA	NA	15.0	CCTCAGAGTGCTCAGTGGCC	NA	NA	NA	NA	NA	NA	NA	NA	NA
lcl|NW_004444040.1_cds_XP_023593290.1_23733	contig_10106_pilon	-	795	1	full-splice_match	g9786	g9786.t1	795	1	0	0	0	0	mono-exon	FALSE	NA	NA	NA	NA	NA	NA	NA	NA	NA	NA	NA	NA	C	non_coding	NA	NA	NA	NA	NA	NA	NA	25.0	GGAGATCTTCCCGATGATAC	NA	NA	NA	NA	NA	NA	NA	NA	NA
lcl|NW_004444040.1_cds_XP_023593291.1_23734	contig_10106_pilon	-	795	1	full-splice_match	g9786	g9786.t1	795	1	0	0	0	0	mono-exon	FALSE	NA	NA	NA	NA	NA	NA	NA	NA	NA	NA	NA	NA	C	non_coding	NA	NA	NA	NA	NA	NA	NA	25.0	GGAGATCTTCCCGATGATAC	NA	NA	NA	NA	NA	NA	NA	NA	NA
lcl|NW_004444040.1_cds_XP_023593292.1_23735	contig_10106_pilon	-	795	1	full-splice_match	g9786	g9786.t1	795	1	0	0	0	0	mono-exon	FALSE	NA	NA	NA	NA	NA	NA	NA	NA	NA	NA	NA	NA	C	non_coding	NA	NA	NA	NA	NA	NA	NA	25.0	GGAGATCTTCCCGATGATAC	NA	NA	NA	NA	NA	NA	NA	NA	NA
lcl|NW_004444040.1_cds_XP_023593293.1_23736	contig_10106_pilon	-	795	1	full-splice_match	g9786	g9786.t1	795	1	0	0	0	0	mono-exon	FALSE	NA	NA	NA	NA	NA	NA	NA	NA	NA	NA	NA	NA	C	non_coding	NA	NA	NA	NA	NA	NA	NA	25.0	GGAGATCTTCCCGATGATAC	NA	NA	NA	NA	NA	NA	NA	NA	NA
lcl|NW_004444040.1_cds_XP_023593294.1_23739	contig_10106_pilon	+	1953	15	full-splice_match	g9783	g9783.t1	1953	15	0	0	0	0	reference_match	FALSE	canonical	4	23	junction_10	47.14826808774071	NA	NA	NA	FALSE	NA	NA	NA	C	non_coding	NA	NA	NA	NA	NA	NA	NA	15.0	CCTCAGAGTGCTCAGTGGCC	NA	NA	NA	NA	NA	NA	NA	NA	NA
lcl|NW_004444040.1_cds_XP_023593295.1_23740	contig_10106_pilon	+	1953	15	full-splice_match	g9783	g9783.t1	1953	15	0	0	0	0	reference_match	FALSE	canonical	4	23	junction_10	47.14826808774071	NA	NA	NA	FALSE	NA	NA	NA	C	non_coding	NA	NA	NA	NA	NA	NA	NA	15.0	CCTCAGAGTGCTCAGTGGCC	NA	NA	NA	NA	NA	NA	NA	NA	NA
lcl|NW_004444040.1_cds_XP_023593296.1_23741	contig_10106_pilon	+	1953	15	full-splice_match	g9783	g9783.t1	1953	15	0	0	0	0	reference_match	FALSE	canonical	4	23	junction_10	47.14826808774071	NA	NA	NA	FALSE	NA	NA	NA	C	non_coding	NA	NA	NA	NA	NA	NA	NA	15.0	CCTCAGAGTGCTCAGTGGCC	NA	NA	NA	NA	NA	NA	NA	NA	NA
lcl|NW_004444040.1_cds_XP_023593297.1_23742	contig_10106_pilon	+	1953	15	full-splice_match	g9783	g9783.t1	1953	15	0	0	0	0	reference_match	FALSE	canonical	4	23	junction_10	47.14826808774071	NA	NA	NA	FALSE	NA	NA	NA	C	non_coding	NA	NA	NA	NA	NA	NA	NA	15.0	CCTCAGAGTGCTCAGTGGCC	NA	NA	NA	NA	NA	NA	NA	NA	NA
lcl|NW_004444040.1_cds_XP_023593298.1_23743	contig_10106_pilon	+	1953	15	full-splice_match	g9783	g9783.t1	1953	15	0	0	0	0	reference_match	FALSE	canonical	4	23	junction_10	47.14826808774071	NA	NA	NA	FALSE	NA	NA	NA	C	non_coding	NA	NA	NA	NA	NA	NA	NA	15.0	CCTCAGAGTGCTCAGTGGCC	NA	NA	NA	NA	NA	NA	NA	NA	NA
lcl|NW_004444040.1_cds_XP_023593331.1_23738	contig_10106_pilon	+	1091	9	novel_not_in_catalog	g9784	novel	933	10	NA	NA	0	-15003	at_least_one_novel_splicesite	FALSE	canonical	0	0	junction_4	520.4106551560989	NA	NA	NA	TRUE	NA	NA	NA	A	non_coding	NA	NA	NA	NA	NA	NA	NA	35.0	GCCATCAGAACGAGGGAATC	NA	NA	NA	NA	NA	NA	NA	NA	NA
lcl|NW_004443971.1_cds_XP_004375418.1_11436	contig_10109_pilon	-	4179	12	novel_not_in_catalog	g9788	novel	1683	4	NA	NA	-118685	36038	at_least_one_novel_splicesite	FALSE	non_canonical	0	0	junction_1	0.0	NA	NA	NA	FALSE	NA	NA	NA	A	non_coding	NA	NA	NA	NA	NA	NA	NA	30.0	GAGAATCTAGACCCTTTGAG	NA	NA	NA	NA	NA	NA	NA	NA	NA
lcl|NW_004443971.1_cds_XP_023586131.1_11431	contig_10109_pilon	+	1427	17	novel_not_in_catalog	g9787	novel	2277	22	NA	NA	16703	-29563	at_least_one_novel_splicesite	FALSE	canonical	5	67	junction_5	135.09990516280905	NA	NA	NA	TRUE	NA	NA	NA	B	non_coding	NA	NA	NA	NA	NA	NA	NA	35.0	AATTATATAATTCTCTCTCA	NA	NA	NA	NA	NA	NA	NA	NA	NA
lcl|NW_004443971.1_cds_XP_023586132.1_11433	contig_10109_pilon	+	1127	13	novel_not_in_catalog	g9787	novel	2277	22	NA	NA	16703	-47743	at_least_one_novel_splicesite	FALSE	canonical	5	67	junction_5	141.72498799513875	NA	NA	NA	TRUE	NA	NA	NA	B	non_coding	NA	NA	NA	NA	NA	NA	NA	20.0	TTACCATATGGTTATCTGTT	NA	NA	NA	NA	NA	NA	NA	NA	NA
lcl|NW_004443971.1_cds_XP_023586133.1_11432	contig_10109_pilon	+	1097	14	novel_not_in_catalog	g9787	novel	2277	22	NA	NA	16703	-37944	at_least_one_novel_splicesite	FALSE	canonical	1	2	junction_12	154.39180160347524	NA	NA	NA	TRUE	NA	NA	NA	B	non_coding	NA	NA	NA	NA	NA	NA	NA	30.0	CCAAAGCAACTCCTGCTGTA	NA	NA	NA	NA	NA	NA	NA	NA	NA
lcl|NW_004443971.1_cds_XP_023586134.1_11434	contig_10109_pilon	+	1067	12	incomplete-splice_match	g9787	g9787.t1	2277	22	16703	47743	16703	-47743	internal_fragment	FALSE	canonical	5	180	junction_11	111.25920892334233	NA	NA	NA	FALSE	NA	NA	NA	B	non_coding	NA	NA	NA	NA	NA	NA	NA	20.0	TTACCATATGGTTATCTGTT	NA	NA	NA	NA	NA	NA	NA	NA	NA
lcl|NW_004443971.1_cds_XP_023586135.1_11435	contig_10109_pilon	+	660	2	incomplete-splice_match	g9787	g9787.t1	2277	22	192233	0	192233	0	3prime_fragment	FALSE	canonical	5	123	junction_1	0.0	NA	NA	NA	FALSE	NA	NA	NA	B	non_coding	NA	NA	NA	NA	NA	NA	NA	40.0	ATCAACAATTAAGGGTCAGC	NA	NA	NA	NA	NA	NA	NA	NA	NA
lcl|NW_004443983.1_cds_XP_012411186.1_14149	contig_10115_pilon	-	225	2	novel_in_catalog	g9789	novel	423	4	NA	NA	0	-682	combination_of_known_splicesites	FALSE	canonical	0	0	junction_1	0.0	NA	NA	NA	FALSE	NA	NA	NA	C	non_coding	NA	NA	NA	NA	NA	NA	NA	30.0	GGTAAAATTAGTTACTGCCT	NA	NA	NA	NA	NA	NA	NA	NA	NA
lcl|NW_004443983.1_cds_XP_023587720.1_14148	contig_10115_pilon	-	423	4	full-splice_match	g9789	g9789.t2	423	4	0	0	0	0	reference_match	FALSE	canonical	6	213	junction_3	58.787753826796276	NA	NA	NA	FALSE	NA	NA	NA	C	non_coding	NA	NA	NA	NA	NA	NA	NA	45.0	ACCACAAAGGAAACAGCTCT	NA	NA	NA	NA	NA	NA	NA	NA	NA
lcl|NW_004443999.1_cds_XP_004379296.1_17613	contig_10120_pilon	+	1395	2	full-splice_match	g9790	g9790.t2	1395	2	0	0	0	0	reference_match	FALSE	canonical	6	72	junction_1	0.0	NA	NA	NA	FALSE	NA	NA	NA	C	non_coding	NA	NA	NA	NA	NA	NA	NA	50.0	CTATATATATATACATAAAT	NA	NA	NA	NA	NA	NA	NA	NA	NA
lcl|NW_004443999.1_cds_XP_023589725.1_17614	contig_10120_pilon	+	1356	2	novel_not_in_catalog	g9790	novel	1965	2	NA	NA	18895	0	at_least_one_novel_splicesite	FALSE	canonical	0	0	junction_1	0.0	NA	NA	NA	FALSE	NA	NA	NA	C	non_coding	NA	NA	NA	NA	NA	NA	NA	50.0	CTATATATATATACATAAAT	NA	NA	NA	NA	NA	NA	NA	NA	NA
lcl|NW_004444040.1_cds_XP_004383057.1_23663	contig_10126_pilon	-	771	2	incomplete-splice_match	g9792	g9792.t1	906	6	16908	660	16908	-660	internal_fragment	FALSE	canonical	0	0	junction_1	0.0	NA	NA	NA	FALSE	NA	NA	NA	A	non_coding	NA	NA	NA	NA	NA	NA	NA	25.0	ACACCTTCCCCATCATGGAG	NA	NA	NA	NA	NA	NA	NA	NA	NA
lcl|NW_004444040.1_cds_XP_004383058.1_23664	contig_10126_pilon	+	1621	3	novel_not_in_catalog	g9793	novel	1638	5	NA	NA	0	0	at_least_one_novel_splicesite	FALSE	canonical	0	0	junction_1	11.0	NA	NA	NA	FALSE	NA	NA	NA	B	non_coding	NA	NA	NA	NA	NA	NA	NA	35.0	AATTCAGGGCAAAGCATCTT	NA	NA	NA	NA	NA	NA	NA	NA	NA
lcl|NW_004444040.1_cds_XP_023593263.1_23662	contig_10126_pilon	+	1427	8	novel_not_in_catalog	g9791	novel	894	6	NA	NA	0	0	at_least_one_novel_splicesite	FALSE	non_canonical	0	0	junction_2	1676.3694980157422	NA	NA	NA	TRUE	NA	NA	NA	A	non_coding	NA	NA	NA	NA	NA	NA	NA	10.0	ACGGCCTTGGTCGTTTTAGG	NA	NA	NA	NA	NA	NA	NA	NA	NA
lcl|NW_004444040.1_cds_XP_023593264.1_23665	contig_10126_pilon	+	1209	2	incomplete-splice_match	g9793	g9793.t1	1638	5	1009	0	1009	0	3prime_fragment	FALSE	canonical	4	22	junction_1	0.0	NA	NA	NA	FALSE	NA	NA	NA	B	non_coding	NA	NA	NA	NA	NA	NA	NA	35.0	AATTCAGGGCAAAGCATCTT	NA	NA	NA	NA	NA	NA	NA	NA	NA
lcl|NW_004444222.1_cds_XP_004390203.2_34931	contig_10129_pilon	+	3123	23	full-splice_match	g9798	g9798.t2	3123	23	0	0	0	0	reference_match	FALSE	canonical	5	118	junction_1	154.51663501341133	NA	NA	NA	FALSE	NA	NA	NA	C	non_coding	NA	NA	NA	NA	NA	NA	NA	30.0	TGACCTCTACAAGTCTCAGA	NA	NA	NA	NA	NA	NA	NA	NA	NA
lcl|NW_004444222.1_cds_XP_004390204.1_34938	contig_10129_pilon	+	2838	16	novel_not_in_catalog	g9795	novel	2835	15	NA	NA	-397	0	at_least_one_novel_splicesite	FALSE	canonical	0	0	junction_1	0.0	NA	NA	NA	FALSE	NA	NA	NA	A	non_coding	NA	NA	NA	NA	NA	NA	NA	25.0	AAGGTGTATTAGTATGTGTG	NA	NA	NA	NA	NA	NA	NA	NA	NA
lcl|NW_004444222.1_cds_XP_012415078.1_34939	contig_10129_pilon	+	915	6	full-splice_match	g9794	g9794.t1	915	6	0	0	0	0	reference_match	FALSE	canonical	4	20	junction_3	4.127953488110059	NA	NA	NA	FALSE	NA	NA	NA	A	non_coding	NA	NA	NA	NA	NA	NA	NA	25.0	TTTTCTGAGGTCAGTTCAAA	NA	NA	NA	NA	NA	NA	NA	NA	NA
lcl|NW_004444222.1_cds_XP_023580852.1_34933	contig_10129_pilon	-	1119	6	full-splice_match	g9797	g9797.t3	1119	6	0	0	0	0	reference_match	FALSE	canonical	4	48	junction_2	29.150643217603278	NA	NA	NA	FALSE	NA	NA	NA	C	non_coding	NA	NA	NA	NA	NA	NA	NA	20.0	TCGCTCACTGGGACTGAGAT	NA	NA	NA	NA	NA	NA	NA	NA	NA
lcl|NW_004444222.1_cds_XP_023580854.1_34934	contig_10129_pilon	-	1119	6	full-splice_match	g9797	g9797.t3	1119	6	0	0	0	0	reference_match	FALSE	canonical	4	48	junction_2	29.150643217603278	NA	NA	NA	FALSE	NA	NA	NA	C	non_coding	NA	NA	NA	NA	NA	NA	NA	20.0	TCGCTCACTGGGACTGAGAT	NA	NA	NA	NA	NA	NA	NA	NA	NA
lcl|NW_004444222.1_cds_XP_023580855.1_34935	contig_10129_pilon	-	984	5	novel_in_catalog	g9797	novel	1119	6	NA	NA	0	0	combination_of_known_splicesites	FALSE	canonical	0	0	junction_1	44.73463423344378	NA	NA	NA	FALSE	NA	NA	NA	C	non_coding	NA	NA	NA	NA	NA	NA	NA	20.0	TCGCTCACTGGGACTGAGAT	NA	NA	NA	NA	NA	NA	NA	NA	NA
lcl|NW_004444222.1_cds_XP_023580867.1_34936	contig_10129_pilon	-	1968	15	full-splice_match	g9796	g9796.t1	1902	15	-66	0	-66	0	alternative_5end	FALSE	canonical	3	14	junction_3	20.74148460630216	NA	NA	NA	FALSE	NA	NA	NA	C	non_coding	NA	NA	NA	NA	NA	NA	NA	20.0	ATTCCCCTTTTATTTACTAT	NA	NA	NA	NA	NA	NA	NA	NA	NA
lcl|NW_004444222.1_cds_XP_023580868.1_34937	contig_10129_pilon	-	1968	15	full-splice_match	g9796	g9796.t1	1902	15	-66	0	-66	0	alternative_5end	FALSE	canonical	3	14	junction_3	20.74148460630216	NA	NA	NA	FALSE	NA	NA	NA	C	non_coding	NA	NA	NA	NA	NA	NA	NA	20.0	ATTCCCCTTTTATTTACTAT	NA	NA	NA	NA	NA	NA	NA	NA	NA
lcl|NW_004444222.1_cds_XP_023580871.1_34932	contig_10129_pilon	+	2632	20	incomplete-splice_match	g9798	g9798.t1	3060	23	6602	0	6602	0	3prime_fragment	FALSE	canonical	5	224	junction_12	133.96751994006596	NA	NA	NA	FALSE	NA	NA	NA	C	non_coding	NA	NA	NA	NA	NA	NA	NA	30.0	TGACCTCTACAAGTCTCAGA	NA	NA	NA	NA	NA	NA	NA	NA	NA
lcl|NW_004444081.1_cds_XP_012413659.2_27966	contig_10134_pilon	-	1200	1	full-splice_match	g9800	g9800.t1	1200	1	0	0	0	0	mono-exon	FALSE	NA	NA	NA	NA	NA	NA	NA	NA	NA	NA	NA	NA	A	non_coding	NA	NA	NA	NA	NA	NA	NA	25.0	ATAGCTCCTGGTGACAAGGC	NA	NA	NA	NA	NA	NA	NA	NA	NA
lcl|NW_004444081.1_cds_XP_023595775.1_27962	contig_10134_pilon	-	798	5	novel_not_in_catalog	g9802	novel	645	3	NA	NA	0	1324	at_least_one_novel_splicesite	FALSE	canonical	1	10	junction_3	884.4225163913457	NA	NA	NA	FALSE	NA	NA	NA	B	non_coding	NA	NA	NA	NA	NA	NA	NA	30.0	CCCCTCATCATATGGAGTAA	NA	NA	NA	NA	NA	NA	NA	NA	NA
lcl|NW_004444081.1_cds_XP_023595776.1_27963	contig_10134_pilon	-	795	5	novel_not_in_catalog	g9802	novel	645	3	NA	NA	0	1324	at_least_one_novel_splicesite	FALSE	canonical	0	0	junction_3	887.8151201122901	NA	NA	NA	FALSE	NA	NA	NA	B	non_coding	NA	NA	NA	NA	NA	NA	NA	30.0	CCCCTCATCATATGGAGTAA	NA	NA	NA	NA	NA	NA	NA	NA	NA
lcl|NW_004444081.1_cds_XP_023595777.1_27960	contig_10134_pilon	-	687	5	novel_not_in_catalog	g9802	novel	645	3	NA	NA	0	4482	at_least_one_novel_splicesite	FALSE	canonical	1	10	junction_3	972.6245421538571	NA	NA	NA	FALSE	NA	NA	NA	B	non_coding	NA	NA	NA	NA	NA	NA	NA	30.0	ACCACCAATGCCAGTGCTGA	NA	NA	NA	NA	NA	NA	NA	NA	NA
lcl|NW_004444081.1_cds_XP_023595778.1_27961	contig_10134_pilon	-	619	4	novel_not_in_catalog	g9802	novel	645	3	NA	NA	0	-47	at_least_one_novel_splicesite	FALSE	canonical	1	10	junction_2	1011.2053313853829	NA	NA	NA	FALSE	NA	NA	NA	B	non_coding	NA	NA	NA	NA	NA	NA	NA	35.0	GTGAGAACCAGGGACCATAC	NA	NA	NA	NA	NA	NA	NA	NA	NA
lcl|NW_004444081.1_cds_XP_023595779.1_27964	contig_10134_pilon	-	576	4	novel_not_in_catalog	g9802	novel	645	3	NA	NA	0	-2613	at_least_one_novel_splicesite	FALSE	canonical	0	0	junction_1	1158.7195039736273	NA	NA	NA	TRUE	NA	NA	NA	B	non_coding	NA	NA	NA	NA	NA	NA	NA	30.0	AGATGGTCACATGTGAGCAC	NA	NA	NA	NA	NA	NA	NA	NA	NA
lcl|NW_004444081.1_cds_XP_023595780.1_27965	contig_10134_pilon	-	582	1	full-splice_match	g9801	g9801.t1	582	1	0	0	0	0	mono-exon	FALSE	NA	NA	NA	NA	NA	NA	NA	NA	NA	NA	NA	NA	A	non_coding	NA	NA	NA	NA	NA	NA	NA	20.0	CGCAACGTGCTCATTTTTGA	NA	NA	NA	NA	NA	NA	NA	NA	NA
lcl|NW_004444224.1_cds_XP_004390217.1_34961	contig_10135_pilon	+	510	6	full-splice_match	g9817	g9817.t3	510	6	0	0	0	0	reference_match	FALSE	canonical	6	372	junction_1	57.79411734770244	NA	NA	NA	FALSE	NA	NA	NA	A	non_coding	NA	NA	NA	NA	NA	NA	NA	35.0	AGAGCTGAGGTTACCAACAT	NA	NA	NA	NA	NA	NA	NA	NA	NA
lcl|NW_004444224.1_cds_XP_004390219.1_34962	contig_10135_pilon	-	774	6	full-splice_match	g9816	g9816.t1	774	6	0	0	0	0	reference_match	FALSE	canonical	0	0	junction_1	0.0	NA	NA	NA	FALSE	NA	NA	NA	A	non_coding	NA	NA	NA	NA	NA	NA	NA	10.0	CGGTTAGCGGGCCGGGCAGG	NA	NA	NA	NA	NA	NA	NA	NA	NA
lcl|NW_004444224.1_cds_XP_004390220.1_34965	contig_10135_pilon	-	1047	8	novel_not_in_catalog	g9814	novel	1410	9	NA	NA	-10441	-292	at_least_one_novel_splicesite	FALSE	canonical	0	0	junction_1	0.0	NA	NA	NA	FALSE	NA	NA	NA	C	non_coding	NA	NA	NA	NA	NA	NA	NA	5.0	GGCCCTGGGTCACCTTTTTC	NA	NA	NA	NA	NA	NA	NA	NA	NA
lcl|NW_004444224.1_cds_XP_004390221.1_34967	contig_10135_pilon	-	930	7	novel_not_in_catalog	g9814	novel	1410	9	NA	NA	-10441	-292	at_least_one_novel_splicesite	FALSE	canonical	0	0	junction_1	0.0	NA	NA	NA	TRUE	NA	NA	NA	C	non_coding	NA	NA	NA	NA	NA	NA	NA	5.0	GGCCCTGGGTCACCTTTTTC	NA	NA	NA	NA	NA	NA	NA	NA	NA
lcl|NW_004444224.1_cds_XP_004390222.1_34969	contig_10135_pilon	+	927	9	full-splice_match	g9815	g9815.t1	927	9	0	0	0	0	reference_match	FALSE	canonical	3	6	junction_2	1.224744871391589	NA	NA	NA	FALSE	NA	NA	NA	A	non_coding	NA	NA	NA	NA	NA	NA	NA	10.0	GGTTGTTCCCGAGCCCCCAC	NA	NA	NA	NA	NA	NA	NA	NA	NA
lcl|NW_004444224.1_cds_XP_004390224.1_34970	contig_10135_pilon	-	303	3	full-splice_match	g9814	g9814.t1	303	3	0	0	0	0	reference_match	FALSE	canonical	0	0	junction_1	0.0	NA	NA	NA	FALSE	NA	NA	NA	C	non_coding	NA	NA	NA	NA	NA	NA	NA	10.0	GGTGTCCAGACCTTTGTCTT	NA	NA	NA	NA	NA	NA	NA	NA	NA
lcl|NW_004444224.1_cds_XP_004390225.1_34972	contig_10135_pilon	+	1392	14	full-splice_match	g9812	g9812.t5	1392	14	0	0	0	0	reference_match	FALSE	canonical	5	58	junction_8	98.77713843254965	NA	NA	NA	FALSE	NA	NA	NA	A	non_coding	NA	NA	NA	NA	NA	NA	NA	35.0	GCAGGGGAACAACATTTGAT	NA	NA	NA	NA	NA	NA	NA	NA	NA
lcl|NW_004444224.1_cds_XP_004390226.1_34973	contig_10135_pilon	-	2507	9	full-splice_match	g9811	g9811.t4	1938	9	-569	0	-569	0	alternative_5end	FALSE	canonical	0	0	junction_1	0.0	NA	NA	NA	FALSE	NA	NA	NA	A	non_coding	NA	NA	NA	NA	NA	NA	NA	10.0	CCTCACCATTCCGGTTGCCC	NA	NA	NA	NA	NA	NA	NA	NA	NA
lcl|NW_004444224.1_cds_XP_004390229.1_34977	contig_10135_pilon	+	1702	12	novel_not_in_catalog	g9808	novel	1146	12	NA	NA	-1196	0	at_least_one_novel_splicesite	FALSE	canonical	0	0	junction_9	18.413523596521916	NA	NA	NA	TRUE	NA	NA	NA	A	non_coding	NA	NA	NA	NA	NA	NA	NA	20.0	CACTCCCTTTAAGCCCCAGC	NA	NA	NA	NA	NA	NA	NA	NA	NA
lcl|NW_004444224.1_cds_XP_004390230.1_34978	contig_10135_pilon	+	504	6	full-splice_match	g9807	g9807.t1	504	6	0	0	0	0	reference_match	FALSE	canonical	5	173	junction_4	90.09683679242019	NA	NA	NA	FALSE	NA	NA	NA	A	non_coding	NA	NA	NA	NA	NA	NA	NA	35.0	AGGATCAAGTCACTGAGGCA	NA	NA	NA	NA	NA	NA	NA	NA	NA
lcl|NW_004444224.1_cds_XP_004390231.1_34979	contig_10135_pilon	-	957	4	full-splice_match	g9806	g9806.t1	957	4	0	0	0	0	reference_match	FALSE	canonical	4	13	junction_2	65.32142748661337	NA	NA	NA	FALSE	NA	NA	NA	C	non_coding	NA	NA	NA	NA	NA	NA	NA	5.0	CGTTTCCCCCTCCTCACCTC	NA	NA	NA	NA	NA	NA	NA	NA	NA
lcl|NW_004444224.1_cds_XP_004390233.1_34980	contig_10135_pilon	-	957	4	full-splice_match	g9806	g9806.t1	957	4	0	0	0	0	reference_match	FALSE	canonical	4	13	junction_2	65.32142748661337	NA	NA	NA	FALSE	NA	NA	NA	C	non_coding	NA	NA	NA	NA	NA	NA	NA	5.0	CGTTTCCCCCTCCTCACCTC	NA	NA	NA	NA	NA	NA	NA	NA	NA
lcl|NW_004444224.1_cds_XP_004390234.1_34983	contig_10135_pilon	+	985	6	incomplete-splice_match	g9805	g9805.t2	1038	7	587	0	-376	0	3prime_fragment	FALSE	canonical	5	48	junction_3	40.80490166634396	NA	NA	NA	FALSE	NA	NA	NA	C	non_coding	NA	NA	NA	NA	NA	NA	NA	10.0	GCCTTTTGACTTCTGTGAGT	NA	NA	NA	NA	NA	NA	NA	NA	NA
lcl|NW_004444224.1_cds_XP_004390235.1_34984	contig_10135_pilon	+	876	5	full-splice_match	g9805	g9805.t4	876	5	0	0	0	0	reference_match	FALSE	canonical	5	48	junction_2	43.49928160326329	NA	NA	NA	FALSE	NA	NA	NA	C	non_coding	NA	NA	NA	NA	NA	NA	NA	10.0	GCCTTTTGACTTCTGTGAGT	NA	NA	NA	NA	NA	NA	NA	NA	NA
lcl|NW_004444224.1_cds_XP_004390238.1_34985	contig_10135_pilon	-	465	4	full-splice_match	g9804	g9804.t3	465	4	0	0	0	0	reference_match	FALSE	canonical	6	100	junction_1	137.7566292012435	NA	NA	NA	FALSE	NA	NA	NA	A	non_coding	NA	NA	NA	NA	NA	NA	NA	25.0	AGACCAAGGCCTTTGCATTT	NA	NA	NA	NA	NA	NA	NA	NA	NA
lcl|NW_004444224.1_cds_XP_004390239.1_34986	contig_10135_pilon	+	1053	4	full-splice_match	g9803	g9803.t2	1053	4	0	0	0	0	reference_match	FALSE	canonical	4	7	junction_2	10.530379332620875	NA	NA	NA	FALSE	NA	NA	NA	A	non_coding	NA	NA	NA	NA	NA	NA	NA	35.0	AGTGGCAAGACACACCGCTA	NA	NA	NA	NA	NA	NA	NA	NA	NA
lcl|NW_004444224.1_cds_XP_004390266.1_34963	contig_10135_pilon	+	200	2	intergenic	novelGene_1433	novel	NA	NA	NA	NA	NA	NA	multi-exon	FALSE	canonical	0	0	junction_1	0.0	NA	NA	NA	TRUE	NA	NA	NA	A	non_coding	NA	NA	NA	NA	NA	NA	NA	20.0	ATGACCAGCCTTGCCCTTCA	NA	NA	NA	NA	NA	NA	NA	NA	NA
lcl|NW_004444224.1_cds_XP_004390267.1_34971	contig_10135_pilon	+	258	5	full-splice_match	g9813	g9813.t2	258	5	0	0	0	0	reference_match	FALSE	canonical	8	7392	junction_3	1094.5748889409076	NA	NA	NA	FALSE	NA	NA	NA	A	non_coding	NA	NA	NA	NA	NA	NA	NA	30.0	CTTTAAAATGGATACCCTTG	NA	NA	NA	NA	NA	NA	NA	NA	NA
lcl|NW_004444224.1_cds_XP_004390268.1_34975	contig_10135_pilon	+	1434	12	full-splice_match	g9809	g9809.t2	1434	12	0	0	0	0	reference_match	FALSE	canonical	2	3	junction_2	7.211102550927978	NA	NA	NA	FALSE	NA	NA	NA	C	non_coding	NA	NA	NA	NA	NA	NA	NA	15.0	TCCCCAACTTCTACCTCCTC	NA	NA	NA	NA	NA	NA	NA	NA	NA
lcl|NW_004444224.1_cds_XP_023580893.1_34982	contig_10135_pilon	+	1038	7	full-splice_match	g9805	g9805.t2	1038	7	0	0	0	0	reference_match	FALSE	canonical	5	21	junction_1	44.35243949197032	NA	NA	NA	FALSE	NA	NA	NA	C	non_coding	NA	NA	NA	NA	NA	NA	NA	10.0	GCCTTTTGACTTCTGTGAGT	NA	NA	NA	NA	NA	NA	NA	NA	NA
lcl|NW_004444224.1_cds_XP_023580894.1_34981	contig_10135_pilon	+	897	6	novel_not_in_catalog	g9805	novel	1038	7	NA	NA	0	0	at_least_one_novel_splicesite	FALSE	canonical	4	7	junction_3	52.79015059648911	NA	NA	NA	TRUE	NA	NA	NA	C	non_coding	NA	NA	NA	NA	NA	NA	NA	10.0	GCCTTTTGACTTCTGTGAGT	NA	NA	NA	NA	NA	NA	NA	NA	NA
lcl|NW_004444224.1_cds_XP_023580897.1_34964	contig_10135_pilon	-	1074	8	novel_not_in_catalog	g9814	novel	1410	9	NA	NA	-10441	-292	at_least_one_novel_splicesite	FALSE	non_canonical	0	0	junction_1	0.0	NA	NA	NA	FALSE	NA	NA	NA	C	non_coding	NA	NA	NA	NA	NA	NA	NA	5.0	GGCCCTGGGTCACCTTTTTC	NA	NA	NA	NA	NA	NA	NA	NA	NA
lcl|NW_004444224.1_cds_XP_023580898.1_34966	contig_10135_pilon	-	1062	8	novel_not_in_catalog	g9814	novel	1410	9	NA	NA	-10441	-292	at_least_one_novel_splicesite	FALSE	non_canonical	0	0	junction_1	0.0	NA	NA	NA	FALSE	NA	NA	NA	C	non_coding	NA	NA	NA	NA	NA	NA	NA	5.0	GGCCCTGGGTCACCTTTTTC	NA	NA	NA	NA	NA	NA	NA	NA	NA
lcl|NW_004444224.1_cds_XP_023580899.1_34968	contig_10135_pilon	-	947	7	novel_not_in_catalog	g9814	novel	1410	9	NA	NA	-10441	-292	at_least_one_novel_splicesite	FALSE	non_canonical	0	0	junction_1	0.0	NA	NA	NA	TRUE	NA	NA	NA	C	non_coding	NA	NA	NA	NA	NA	NA	NA	5.0	GGCCCTGGGTCACCTTTTTC	NA	NA	NA	NA	NA	NA	NA	NA	NA
lcl|NW_004444224.1_cds_XP_023580900.1_34960	contig_10135_pilon	-	1185	5	novel_not_in_catalog	g9818	novel	669	5	NA	NA	-38776	0	at_least_one_novel_splicesite	FALSE	canonical	0	0	junction_1	0.0	NA	NA	NA	TRUE	NA	NA	NA	A	non_coding	NA	NA	NA	NA	NA	NA	NA	35.0	AGTAAGCAAGACCCCCAGTC	NA	NA	NA	NA	NA	NA	NA	NA	NA
lcl|NW_004444224.1_cds_XP_023580923.1_34976	contig_10135_pilon	+	1026	9	novel_not_in_catalog	g9809	novel	1161	9	NA	NA	154	0	at_least_one_novel_splicesite	FALSE	canonical	0	0	junction_1	5.722761571129799	NA	NA	NA	FALSE	NA	NA	NA	C	non_coding	NA	NA	NA	NA	NA	NA	NA	15.0	TCCCCAACTTCTACCTCCTC	NA	NA	NA	NA	NA	NA	NA	NA	NA
lcl|NW_004444224.1_cds_XP_023580924.1_34974	contig_10135_pilon	-	1191	6	full-splice_match	g9810	g9810.t1	1191	6	0	0	0	0	reference_match	TRUE	canonical	4	36	junction_4	28.096974926137513	NA	NA	NA	FALSE	NA	NA	NA	A	non_coding	NA	NA	NA	NA	NA	NA	NA	5.0	CTCCTCCTTCCTGCCTACCT	NA	NA	NA	NA	NA	NA	NA	NA	NA
lcl|NW_004444174.1_cds_XP_004389319.1_33552	contig_10136_pilon	+	1437	3	incomplete-splice_match	g9819	g9819.t1	1521	4	3936	0	3936	0	3prime_fragment	FALSE	canonical	0	0	junction_1	0.0	NA	NA	NA	FALSE	NA	NA	NA	A	non_coding	NA	NA	NA	NA	NA	NA	NA	40.0	CCAATTAAATCAATATGTTC	NA	NA	NA	NA	NA	NA	NA	NA	NA
lcl|NW_004443949.1_cds_XP_004371456.1_5071	contig_10139_pilon	+	2526	1	intergenic	novelGene_1434	novel	NA	NA	NA	NA	NA	NA	mono-exon	FALSE	NA	NA	NA	NA	NA	NA	NA	NA	NA	NA	NA	NA	A	non_coding	NA	NA	NA	NA	NA	NA	NA	20.0	ACGAAGGGTGAGGGCTTTCG	NA	NA	NA	NA	NA	NA	NA	NA	NA
lcl|NW_004444115.1_cds_XP_004387087.1_30173	contig_10140_pilon	-	2349	15	full-splice_match	g9820	g9820.t1	2349	15	0	0	0	0	reference_match	FALSE	canonical	5	62	junction_3	76.60636862745626	NA	NA	NA	FALSE	NA	NA	NA	A	non_coding	NA	NA	NA	NA	NA	NA	NA	15.0	TGGCCGCATGCAGTTACTGG	NA	NA	NA	NA	NA	NA	NA	NA	NA
lcl|NW_004444115.1_cds_XP_012414088.1_30172	contig_10140_pilon	-	996	7	intergenic	novelGene_1435	novel	NA	NA	NA	NA	NA	NA	multi-exon	FALSE	canonical	0	0	junction_1	0.0	NA	NA	NA	FALSE	NA	NA	NA	A	non_coding	NA	NA	NA	NA	NA	NA	NA	20.0	GCCTGGAACTTCTCATCTCA	NA	NA	NA	NA	NA	NA	NA	NA	NA
lcl|NW_004444115.1_cds_XP_023597123.1_30174	contig_10140_pilon	-	1857	15	incomplete-splice_match	g9821	g9821.t2	1863	16	4680	0	4680	0	3prime_fragment	FALSE	canonical	6	287	junction_3	263.17938322578016	NA	NA	NA	FALSE	NA	NA	NA	B	non_coding	NA	NA	NA	NA	NA	NA	NA	20.0	CGGCCAATAACCTTTCCTGT	NA	NA	NA	NA	NA	NA	NA	NA	NA
lcl|NW_004444115.1_cds_XP_023597124.1_30175	contig_10140_pilon	-	1857	15	incomplete-splice_match	g9821	g9821.t2	1863	16	4680	0	4680	0	3prime_fragment	FALSE	canonical	6	287	junction_3	263.17938322578016	NA	NA	NA	FALSE	NA	NA	NA	B	non_coding	NA	NA	NA	NA	NA	NA	NA	20.0	CGGCCAATAACCTTTCCTGT	NA	NA	NA	NA	NA	NA	NA	NA	NA
lcl|NW_004443981.1_cds_XP_004376748.1_13719	contig_10141_pilon	-	462	4	intergenic	novelGene_1436	novel	NA	NA	NA	NA	NA	NA	multi-exon	FALSE	canonical	0	0	junction_1	0.0	NA	NA	NA	FALSE	NA	NA	NA	A	non_coding	NA	NA	NA	NA	NA	NA	NA	20.0	GTCTACAGCCCTGGACCCAC	NA	NA	NA	NA	NA	NA	NA	NA	NA
lcl|NW_004443981.1_cds_XP_004376749.1_13720	contig_10141_pilon	+	882	1	full-splice_match	g9823	g9823.t1	882	1	0	0	0	0	mono-exon	FALSE	NA	NA	NA	NA	NA	NA	NA	NA	NA	NA	NA	NA	A	non_coding	NA	NA	NA	NA	NA	NA	NA	10.0	CCTGGCTGGGACAGCCTCGG	NA	NA	NA	NA	NA	NA	NA	NA	NA
lcl|NW_004443981.1_cds_XP_004376750.1_13721	contig_10141_pilon	-	1902	9	full-splice_match	g9824	g9824.t1	1902	9	0	0	0	0	reference_match	FALSE	canonical	0	0	junction_2	2.315032397181517	NA	NA	NA	FALSE	NA	NA	NA	A	non_coding	NA	NA	NA	NA	NA	NA	NA	20.0	CGAGCCGTGGGGCCACGGAA	NA	NA	NA	NA	NA	NA	NA	NA	NA
lcl|NW_004443981.1_cds_XP_023587425.1_13722	contig_10141_pilon	+	741	6	novel_not_in_catalog	g9825	novel	870	6	NA	NA	0	-44	at_least_one_novel_splicesite	TRUE	canonical	0	0	junction_1	0.0	NA	NA	NA	TRUE	NA	NA	NA	A	non_coding	NA	NA	NA	NA	NA	NA	NA	15.0	GGTTCAATCCCCAGGGCGCT	NA	NA	NA	NA	NA	NA	NA	NA	NA
lcl|NW_004443981.1_cds_XP_023587432.1_13723	contig_10141_pilon	+	703	5	incomplete-splice_match	g9826	g9826.t1	819	6	5802	0	5802	0	3prime_fragment	FALSE	canonical	0	0	junction_3	1.920286436967152	NA	NA	NA	FALSE	NA	NA	NA	A	non_coding	NA	NA	NA	NA	NA	NA	NA	20.0	TTACTTTTGGGCCAAGCAGT	NA	NA	NA	NA	NA	NA	NA	NA	NA
lcl|NW_004443981.1_cds_XP_023587524.1_13724	contig_10141_pilon	-	2577	8	full-splice_match	g9827	g9827.t7	2577	8	0	0	0	0	reference_match	FALSE	canonical	5	100	junction_4	92.08359112839833	NA	NA	NA	FALSE	NA	NA	NA	C	non_coding	NA	NA	NA	NA	NA	NA	NA	10.0	CTGCCCCCGGGCAGAGTGTG	NA	NA	NA	NA	NA	NA	NA	NA	NA
lcl|NW_004443981.1_cds_XP_023587525.1_13725	contig_10141_pilon	-	2232	7	full-splice_match	g9827	g9827.t3	2232	7	0	0	0	0	reference_match	FALSE	canonical	4	15	junction_1	62.69680126520721	NA	NA	NA	FALSE	NA	NA	NA	C	non_coding	NA	NA	NA	NA	NA	NA	NA	35.0	AAGTCTTGAAGAAGGAGCTG	NA	NA	NA	NA	NA	NA	NA	NA	NA
lcl|NW_004443981.1_cds_XP_004376752.1_13729	contig_10142_pilon	-	366	4	genic	g9828	novel	390	1	NA	NA	0	50152	multi-exon	FALSE	canonical	0	0	junction_1	0.4714045207910317	NA	NA	NA	FALSE	NA	NA	NA	B	non_coding	NA	NA	NA	NA	NA	NA	NA	25.0	CTCTGTGGAGGAGAACACTT	NA	NA	NA	NA	NA	NA	NA	NA	NA
lcl|NW_004443981.1_cds_XP_023587526.1_13728	contig_10142_pilon	-	465	5	genic	g9828	novel	390	1	NA	NA	0	50345	multi-exon	FALSE	canonical	0	0	junction_1	0.4330127018922193	NA	NA	NA	FALSE	NA	NA	NA	B	non_coding	NA	NA	NA	NA	NA	NA	NA	40.0	GGATTTTTCGAAAATTAAAT	NA	NA	NA	NA	NA	NA	NA	NA	NA
lcl|NW_004443954.1_cds_XP_004372604.1_6922	contig_10143_pilon	-	3675	3	full-splice_match	g9829	g9829.t1	3675	3	0	0	0	0	reference_match	FALSE	canonical	5	300	junction_1	878.5	NA	NA	NA	FALSE	NA	NA	NA	A	non_coding	NA	NA	NA	NA	NA	NA	NA	40.0	TTTAATTAGAGGCTAATAAG	NA	NA	NA	NA	NA	NA	NA	NA	NA
lcl|NW_004443954.1_cds_XP_004372605.1_6923	contig_10143_pilon	-	2261	16	intergenic	novelGene_1437	novel	NA	NA	NA	NA	NA	NA	multi-exon	TRUE	canonical	3	25	junction_10	136.30087633206506	NA	NA	NA	FALSE	NA	NA	NA	A	non_coding	NA	NA	NA	NA	NA	NA	NA	25.0	TTGTTACCAGGACTGGTGAA	NA	NA	NA	NA	NA	NA	NA	NA	NA
lcl|NW_004443954.1_cds_XP_004372606.1_6924	contig_10143_pilon	-	2081	15	intergenic	novelGene_1438	novel	NA	NA	NA	NA	NA	NA	multi-exon	FALSE	canonical	2	11	junction_1	130.62246970501184	NA	NA	NA	FALSE	NA	NA	NA	A	non_coding	NA	NA	NA	NA	NA	NA	NA	25.0	TTGTTACCAGGACTGGTGAA	NA	NA	NA	NA	NA	NA	NA	NA	NA
lcl|NW_004443954.1_cds_XP_012409900.1_6926	contig_10143_pilon	-	2078	15	intergenic	novelGene_1439	novel	NA	NA	NA	NA	NA	NA	multi-exon	FALSE	canonical	2	2	junction_7	132.5647319737241	NA	NA	NA	FALSE	NA	NA	NA	A	non_coding	NA	NA	NA	NA	NA	NA	NA	25.0	TTGTTACCAGGACTGGTGAA	NA	NA	NA	NA	NA	NA	NA	NA	NA
lcl|NW_004443954.1_cds_XP_023583537.1_6925	contig_10143_pilon	-	2258	16	intergenic	novelGene_1440	novel	NA	NA	NA	NA	NA	NA	multi-exon	FALSE	canonical	2	2	junction_8	138.35069770534426	NA	NA	NA	FALSE	NA	NA	NA	A	non_coding	NA	NA	NA	NA	NA	NA	NA	25.0	TTGTTACCAGGACTGGTGAA	NA	NA	NA	NA	NA	NA	NA	NA	NA
lcl|NW_004443954.1_cds_XP_023583538.1_6927	contig_10143_pilon	-	2027	15	intergenic	novelGene_1441	novel	NA	NA	NA	NA	NA	NA	multi-exon	FALSE	canonical	3	9	junction_7	141.6412542233342	NA	NA	NA	FALSE	NA	NA	NA	A	non_coding	NA	NA	NA	NA	NA	NA	NA	25.0	TTGTTACCAGGACTGGTGAA	NA	NA	NA	NA	NA	NA	NA	NA	NA
lcl|NW_004443992.1_cds_XP_004378329.1_16140	contig_10148_pilon	+	909	4	full-splice_match	g9832	g9832.t1	909	4	0	0	0	0	reference_match	FALSE	canonical	5	25	junction_1	78.94723976597705	NA	NA	NA	FALSE	NA	NA	NA	C	non_coding	NA	NA	NA	NA	NA	NA	NA	40.0	AAACCTAAAGGCCAGAGTTG	NA	NA	NA	NA	NA	NA	NA	NA	NA
lcl|NW_004443992.1_cds_XP_012411503.1_16139	contig_10148_pilon	-	1116	9	novel_in_catalog	g9834	novel	1236	10	NA	NA	0	0	combination_of_known_splicesites	FALSE	canonical	0	0	junction_1	0.0	NA	NA	NA	FALSE	NA	NA	NA	A	non_coding	NA	NA	NA	NA	NA	NA	NA	15.0	GTGCATCCTTCCCAGGCATG	NA	NA	NA	NA	NA	NA	NA	NA	NA
lcl|NW_004443992.1_cds_XP_023588796.1_16141	contig_10148_pilon	+	795	3	novel_not_in_catalog	g9832	novel	909	4	NA	NA	0	-31992	at_least_one_novel_splicesite	TRUE	canonical	2	3	junction_2	11.0	NA	NA	NA	TRUE	NA	NA	NA	C	non_coding	NA	NA	NA	NA	NA	NA	NA	30.0	CTGGGCTGAGCAGAGGAAGA	NA	NA	NA	NA	NA	NA	NA	NA	NA
lcl|NW_004444161.1_cds_XP_004389010.1_33082	contig_10158_pilon	-	1974	12	full-splice_match	g9835	g9835.t6	1974	12	0	0	0	0	reference_match	FALSE	canonical	4	21	junction_3	23.812976530448047	NA	NA	NA	FALSE	NA	NA	NA	C	non_coding	NA	NA	NA	NA	NA	NA	NA	75.0	AAAGAAAAAAAGAGAACAAT	NA	NA	NA	NA	NA	NA	NA	NA	NA
lcl|NW_004444161.1_cds_XP_023598688.1_33081	contig_10158_pilon	-	1974	12	novel_in_catalog	g9835	novel	1974	12	NA	NA	0	0	combination_of_known_junctions	FALSE	canonical	2	3	junction_7	32.08331097276599	NA	NA	NA	FALSE	NA	NA	NA	C	non_coding	NA	NA	NA	NA	NA	NA	NA	75.0	AAAGAAAAAAAGAGAACAAT	NA	NA	NA	NA	NA	NA	NA	NA	NA
lcl|NW_004444161.1_cds_XP_023598689.1_33083	contig_10158_pilon	-	1875	12	novel_not_in_catalog	g9835	novel	1854	12	NA	NA	0	-3208	at_least_one_novel_splicesite	FALSE	canonical	2	5	junction_1	28.26936548268087	NA	NA	NA	TRUE	NA	NA	NA	C	non_coding	NA	NA	NA	NA	NA	NA	NA	20.0	AGCATCACTTTCTATTCTCT	NA	NA	NA	NA	NA	NA	NA	NA	NA
lcl|NW_004443943.1_cds_XP_004369953.1_2690	contig_10159_pilon	+	1788	11	full-splice_match	g9836	g9836.t1	1788	11	0	0	0	0	reference_match	TRUE	canonical	0	0	junction_1	0.0	NA	NA	NA	FALSE	NA	NA	NA	C	non_coding	NA	NA	NA	NA	NA	NA	NA	25.0	AGATATCTTTCTTTTAATTT	NA	NA	NA	NA	NA	NA	NA	NA	NA
lcl|NW_004443943.1_cds_XP_004369954.1_2691	contig_10159_pilon	+	1764	11	novel_not_in_catalog	g9836	novel	1788	11	NA	NA	0	0	at_least_one_novel_splicesite	FALSE	canonical	0	0	junction_1	0.0	NA	NA	NA	TRUE	NA	NA	NA	C	non_coding	NA	NA	NA	NA	NA	NA	NA	25.0	AGATATCTTTCTTTTAATTT	NA	NA	NA	NA	NA	NA	NA	NA	NA
lcl|NW_004443943.1_cds_XP_004369955.1_2711	contig_10159_pilon	-	1260	5	full-splice_match	g9838	g9838.t1	1260	5	0	0	0	0	reference_match	FALSE	canonical	5	137	junction_4	47.26719263929264	NA	NA	NA	FALSE	NA	NA	NA	C	non_coding	NA	NA	NA	NA	NA	NA	NA	25.0	CAGCTGTGCAAATTAGGGGG	NA	NA	NA	NA	NA	NA	NA	NA	NA
lcl|NW_004443943.1_cds_XP_004369956.2_2713	contig_10159_pilon	+	1458	6	full-splice_match	g9839	g9839.t4	1458	6	0	0	0	0	reference_match	FALSE	canonical	0	0	junction_5	61.34623052804468	NA	NA	NA	FALSE	NA	NA	NA	C	non_coding	NA	NA	NA	NA	NA	NA	NA	20.0	CTTCAGATTTGAACCCGTTT	NA	NA	NA	NA	NA	NA	NA	NA	NA
lcl|NW_004443943.1_cds_XP_004370183.1_2692	contig_10159_pilon	-	2265	20	novel_not_in_catalog	g9837	novel	2271	20	NA	NA	0	0	at_least_one_novel_splicesite	FALSE	canonical	0	0	junction_1	0.48808518397345835	NA	NA	NA	TRUE	NA	NA	NA	A	non_coding	NA	NA	NA	NA	NA	NA	NA	45.0	TGAAAAGTGGGCAAATCAAT	NA	NA	NA	NA	NA	NA	NA	NA	NA
lcl|NW_004443943.1_cds_XP_023595341.1_2693	contig_10159_pilon	-	1260	5	full-splice_match	g9838	g9838.t1	1260	5	0	0	0	0	reference_match	FALSE	canonical	5	137	junction_4	47.26719263929264	NA	NA	NA	FALSE	NA	NA	NA	C	non_coding	NA	NA	NA	NA	NA	NA	NA	25.0	CAGCTGTGCAAATTAGGGGG	NA	NA	NA	NA	NA	NA	NA	NA	NA
lcl|NW_004443943.1_cds_XP_023595345.1_2694	contig_10159_pilon	-	1260	5	full-splice_match	g9838	g9838.t1	1260	5	0	0	0	0	reference_match	FALSE	canonical	5	137	junction_4	47.26719263929264	NA	NA	NA	FALSE	NA	NA	NA	C	non_coding	NA	NA	NA	NA	NA	NA	NA	25.0	CAGCTGTGCAAATTAGGGGG	NA	NA	NA	NA	NA	NA	NA	NA	NA
lcl|NW_004443943.1_cds_XP_023595350.1_2695	contig_10159_pilon	-	1260	5	full-splice_match	g9838	g9838.t1	1260	5	0	0	0	0	reference_match	FALSE	canonical	5	137	junction_4	47.26719263929264	NA	NA	NA	FALSE	NA	NA	NA	C	non_coding	NA	NA	NA	NA	NA	NA	NA	25.0	CAGCTGTGCAAATTAGGGGG	NA	NA	NA	NA	NA	NA	NA	NA	NA
lcl|NW_004443943.1_cds_XP_023595356.1_2696	contig_10159_pilon	-	1260	5	full-splice_match	g9838	g9838.t1	1260	5	0	0	0	0	reference_match	FALSE	canonical	5	137	junction_4	47.26719263929264	NA	NA	NA	FALSE	NA	NA	NA	C	non_coding	NA	NA	NA	NA	NA	NA	NA	25.0	CAGCTGTGCAAATTAGGGGG	NA	NA	NA	NA	NA	NA	NA	NA	NA
lcl|NW_004443943.1_cds_XP_023595362.1_2697	contig_10159_pilon	-	1260	5	full-splice_match	g9838	g9838.t1	1260	5	0	0	0	0	reference_match	FALSE	canonical	5	137	junction_4	47.26719263929264	NA	NA	NA	FALSE	NA	NA	NA	C	non_coding	NA	NA	NA	NA	NA	NA	NA	25.0	CAGCTGTGCAAATTAGGGGG	NA	NA	NA	NA	NA	NA	NA	NA	NA
lcl|NW_004443943.1_cds_XP_023595368.1_2698	contig_10159_pilon	-	1260	5	full-splice_match	g9838	g9838.t1	1260	5	0	0	0	0	reference_match	FALSE	canonical	5	137	junction_4	47.26719263929264	NA	NA	NA	FALSE	NA	NA	NA	C	non_coding	NA	NA	NA	NA	NA	NA	NA	25.0	CAGCTGTGCAAATTAGGGGG	NA	NA	NA	NA	NA	NA	NA	NA	NA
lcl|NW_004443943.1_cds_XP_023595372.1_2699	contig_10159_pilon	-	1260	5	full-splice_match	g9838	g9838.t1	1260	5	0	0	0	0	reference_match	FALSE	canonical	5	137	junction_4	47.26719263929264	NA	NA	NA	FALSE	NA	NA	NA	C	non_coding	NA	NA	NA	NA	NA	NA	NA	25.0	CAGCTGTGCAAATTAGGGGG	NA	NA	NA	NA	NA	NA	NA	NA	NA
lcl|NW_004443943.1_cds_XP_023595377.1_2700	contig_10159_pilon	-	1260	5	full-splice_match	g9838	g9838.t1	1260	5	0	0	0	0	reference_match	FALSE	canonical	5	137	junction_4	47.26719263929264	NA	NA	NA	FALSE	NA	NA	NA	C	non_coding	NA	NA	NA	NA	NA	NA	NA	25.0	CAGCTGTGCAAATTAGGGGG	NA	NA	NA	NA	NA	NA	NA	NA	NA
lcl|NW_004443943.1_cds_XP_023595378.1_2701	contig_10159_pilon	-	1260	5	full-splice_match	g9838	g9838.t1	1260	5	0	0	0	0	reference_match	FALSE	canonical	5	137	junction_4	47.26719263929264	NA	NA	NA	FALSE	NA	NA	NA	C	non_coding	NA	NA	NA	NA	NA	NA	NA	25.0	CAGCTGTGCAAATTAGGGGG	NA	NA	NA	NA	NA	NA	NA	NA	NA
lcl|NW_004443943.1_cds_XP_023595380.1_2702	contig_10159_pilon	-	1260	5	full-splice_match	g9838	g9838.t1	1260	5	0	0	0	0	reference_match	FALSE	canonical	5	137	junction_4	47.26719263929264	NA	NA	NA	FALSE	NA	NA	NA	C	non_coding	NA	NA	NA	NA	NA	NA	NA	25.0	CAGCTGTGCAAATTAGGGGG	NA	NA	NA	NA	NA	NA	NA	NA	NA
lcl|NW_004443943.1_cds_XP_023595386.1_2703	contig_10159_pilon	-	1260	5	full-splice_match	g9838	g9838.t1	1260	5	0	0	0	0	reference_match	FALSE	canonical	5	137	junction_4	47.26719263929264	NA	NA	NA	FALSE	NA	NA	NA	C	non_coding	NA	NA	NA	NA	NA	NA	NA	25.0	CAGCTGTGCAAATTAGGGGG	NA	NA	NA	NA	NA	NA	NA	NA	NA
lcl|NW_004443943.1_cds_XP_023595393.1_2704	contig_10159_pilon	-	1260	5	full-splice_match	g9838	g9838.t1	1260	5	0	0	0	0	reference_match	FALSE	canonical	5	137	junction_4	47.26719263929264	NA	NA	NA	FALSE	NA	NA	NA	C	non_coding	NA	NA	NA	NA	NA	NA	NA	25.0	CAGCTGTGCAAATTAGGGGG	NA	NA	NA	NA	NA	NA	NA	NA	NA
lcl|NW_004443943.1_cds_XP_023595397.1_2705	contig_10159_pilon	-	1260	5	full-splice_match	g9838	g9838.t1	1260	5	0	0	0	0	reference_match	FALSE	canonical	5	137	junction_4	47.26719263929264	NA	NA	NA	FALSE	NA	NA	NA	C	non_coding	NA	NA	NA	NA	NA	NA	NA	25.0	CAGCTGTGCAAATTAGGGGG	NA	NA	NA	NA	NA	NA	NA	NA	NA
lcl|NW_004443943.1_cds_XP_023595400.1_2706	contig_10159_pilon	-	1260	5	full-splice_match	g9838	g9838.t1	1260	5	0	0	0	0	reference_match	FALSE	canonical	5	137	junction_4	47.26719263929264	NA	NA	NA	FALSE	NA	NA	NA	C	non_coding	NA	NA	NA	NA	NA	NA	NA	25.0	CAGCTGTGCAAATTAGGGGG	NA	NA	NA	NA	NA	NA	NA	NA	NA
lcl|NW_004443943.1_cds_XP_023595404.1_2707	contig_10159_pilon	-	1260	5	full-splice_match	g9838	g9838.t1	1260	5	0	0	0	0	reference_match	FALSE	canonical	5	137	junction_4	47.26719263929264	NA	NA	NA	FALSE	NA	NA	NA	C	non_coding	NA	NA	NA	NA	NA	NA	NA	25.0	CAGCTGTGCAAATTAGGGGG	NA	NA	NA	NA	NA	NA	NA	NA	NA
lcl|NW_004443943.1_cds_XP_023595407.1_2708	contig_10159_pilon	-	1260	5	full-splice_match	g9838	g9838.t1	1260	5	0	0	0	0	reference_match	FALSE	canonical	5	137	junction_4	47.26719263929264	NA	NA	NA	FALSE	NA	NA	NA	C	non_coding	NA	NA	NA	NA	NA	NA	NA	25.0	CAGCTGTGCAAATTAGGGGG	NA	NA	NA	NA	NA	NA	NA	NA	NA
lcl|NW_004443943.1_cds_XP_023595414.1_2709	contig_10159_pilon	-	1260	5	full-splice_match	g9838	g9838.t1	1260	5	0	0	0	0	reference_match	FALSE	canonical	5	137	junction_4	47.26719263929264	NA	NA	NA	FALSE	NA	NA	NA	C	non_coding	NA	NA	NA	NA	NA	NA	NA	25.0	CAGCTGTGCAAATTAGGGGG	NA	NA	NA	NA	NA	NA	NA	NA	NA
lcl|NW_004443943.1_cds_XP_023595417.1_2710	contig_10159_pilon	-	1260	5	full-splice_match	g9838	g9838.t1	1260	5	0	0	0	0	reference_match	FALSE	canonical	5	137	junction_4	47.26719263929264	NA	NA	NA	FALSE	NA	NA	NA	C	non_coding	NA	NA	NA	NA	NA	NA	NA	25.0	CAGCTGTGCAAATTAGGGGG	NA	NA	NA	NA	NA	NA	NA	NA	NA
lcl|NW_004443943.1_cds_XP_023595433.1_2712	contig_10159_pilon	+	1557	7	novel_not_in_catalog	g9839	novel	1458	6	NA	NA	0	2832	at_least_one_novel_splicesite	FALSE	canonical	0	0	junction_5	66.81753761800366	NA	NA	NA	TRUE	NA	NA	NA	C	non_coding	NA	NA	NA	NA	NA	NA	NA	35.0	TGAATACTAAATGTCTTACC	NA	NA	NA	NA	NA	NA	NA	NA	NA
lcl|NW_004443943.1_cds_XP_023595450.1_2714	contig_10159_pilon	+	1149	5	full-splice_match	g9839	g9839.t3	1149	5	0	0	0	0	reference_match	FALSE	canonical	3	9	junction_4	64.39526380099704	NA	NA	NA	FALSE	NA	NA	NA	C	non_coding	NA	NA	NA	NA	NA	NA	NA	25.0	TATATAGACATGCTGTTTTG	NA	NA	NA	NA	NA	NA	NA	NA	NA
lcl|NW_004443943.1_cds_XP_023595458.1_2715	contig_10159_pilon	+	972	4	novel_not_in_catalog	g9839	novel	1149	5	NA	NA	0	-39327	at_least_one_novel_splicesite	FALSE	canonical	5	12	junction_3	73.03423854604085	NA	NA	NA	TRUE	NA	NA	NA	C	non_coding	NA	NA	NA	NA	NA	NA	NA	35.0	AAGGAGGTAAATTCTGGTCA	NA	NA	NA	NA	NA	NA	NA	NA	NA
lcl|NW_004443943.1_cds_XP_023595463.1_2716	contig_10159_pilon	+	972	4	novel_not_in_catalog	g9839	novel	1149	5	NA	NA	0	-39327	at_least_one_novel_splicesite	FALSE	canonical	5	12	junction_3	73.03423854604085	NA	NA	NA	TRUE	NA	NA	NA	C	non_coding	NA	NA	NA	NA	NA	NA	NA	35.0	AAGGAGGTAAATTCTGGTCA	NA	NA	NA	NA	NA	NA	NA	NA	NA
lcl|NW_004443943.1_cds_XP_023595466.1_2717	contig_10159_pilon	-	228	1	intergenic	novelGene_1442	novel	NA	NA	NA	NA	NA	NA	mono-exon	FALSE	NA	NA	NA	NA	NA	NA	NA	NA	NA	NA	NA	NA	A	non_coding	NA	NA	NA	NA	NA	NA	NA	40.0	AAGCACCCTGAATCATAATG	NA	NA	NA	NA	NA	NA	NA	NA	NA
lcl|NW_004443943.1_cds_XP_023595470.1_2718	contig_10159_pilon	+	1863	13	novel_not_in_catalog	g9841	novel	1848	12	NA	NA	0	0	at_least_one_novel_splicesite	TRUE	canonical	0	0	junction_7	166.55552544288514	NA	NA	NA	TRUE	NA	NA	NA	C	non_coding	NA	NA	NA	NA	NA	NA	NA	15.0	ATGCCTTTGGCTCCAGAGTT	NA	NA	NA	NA	NA	NA	NA	NA	NA
lcl|NW_004443943.1_cds_XP_023595474.1_2719	contig_10159_pilon	+	1848	12	full-splice_match	g9841	g9841.t1	1848	12	0	0	0	0	reference_match	FALSE	canonical	5	55	junction_1	139.70943873886	NA	NA	NA	FALSE	NA	NA	NA	C	non_coding	NA	NA	NA	NA	NA	NA	NA	15.0	ATGCCTTTGGCTCCAGAGTT	NA	NA	NA	NA	NA	NA	NA	NA	NA
lcl|NW_004443943.1_cds_XP_023595478.1_2720	contig_10159_pilon	-	1086	9	full-splice_match	g9842	g9842.t2	1086	9	0	0	0	0	reference_match	FALSE	canonical	5	244	junction_6	146.57543919429338	NA	NA	NA	FALSE	NA	NA	NA	C	non_coding	NA	NA	NA	NA	NA	NA	NA	40.0	GAGTAAAGATCATTTGTACA	NA	NA	NA	NA	NA	NA	NA	NA	NA
lcl|NW_004443943.1_cds_XP_023595483.1_2721	contig_10159_pilon	-	912	8	full-splice_match	g9842	g9842.t1	912	8	0	0	0	0	reference_match	FALSE	canonical	5	244	junction_6	144.30791908347953	NA	NA	NA	FALSE	NA	NA	NA	C	non_coding	NA	NA	NA	NA	NA	NA	NA	40.0	GAGTAAAGATCATTTGTACA	NA	NA	NA	NA	NA	NA	NA	NA	NA
lcl|NW_004444042.1_cds_XP_004383294.1_24032	contig_10163_pilon	+	1932	13	full-splice_match	g9844	g9844.t1	1932	13	0	0	0	0	reference_match	FALSE	canonical	5	69	junction_8	32.995790977368955	NA	NA	NA	FALSE	NA	NA	NA	C	non_coding	NA	NA	NA	NA	NA	NA	NA	25.0	CCAGCACACCCAGCATCTCT	NA	NA	NA	NA	NA	NA	NA	NA	NA
lcl|NW_004444042.1_cds_XP_004383296.1_24033	contig_10163_pilon	-	1065	8	full-splice_match	g9845	g9845.t2	1065	8	0	0	0	0	reference_match	FALSE	canonical	3	9	junction_2	8.564282735612494	NA	NA	NA	FALSE	NA	NA	NA	A	non_coding	NA	NA	NA	NA	NA	NA	NA	35.0	CCCAGATCAAGCCACCTACA	NA	NA	NA	NA	NA	NA	NA	NA	NA
lcl|NW_004444042.1_cds_XP_004383297.1_24036	contig_10163_pilon	+	1605	14	full-splice_match	g9846	g9846.t5	1605	14	0	0	0	0	reference_match	FALSE	canonical	5	244	junction_7	85.76698858745682	NA	NA	NA	FALSE	NA	NA	NA	C	non_coding	NA	NA	NA	NA	NA	NA	NA	20.0	CAAACAGGCTTCCCTTCCTC	NA	NA	NA	NA	NA	NA	NA	NA	NA
lcl|NW_004444042.1_cds_XP_004383298.1_24034	contig_10163_pilon	+	1605	14	full-splice_match	g9846	g9846.t1	1605	14	0	0	0	0	reference_match	FALSE	canonical	5	177	junction_7	110.47825028928655	NA	NA	NA	FALSE	NA	NA	NA	C	non_coding	NA	NA	NA	NA	NA	NA	NA	20.0	CAAACAGGCTTCCCTTCCTC	NA	NA	NA	NA	NA	NA	NA	NA	NA
lcl|NW_004444042.1_cds_XP_004383300.1_24038	contig_10163_pilon	+	590	4	incomplete-splice_match	g9847	g9847.t1	588	8	19846	0	-17293	0	3prime_fragment	FALSE	canonical	2	2	junction_3	2.0548046676563256	NA	NA	NA	FALSE	NA	NA	NA	B	non_coding	NA	NA	NA	NA	NA	NA	NA	20.0	GGAAGAGGTGATGGCTTCCT	NA	NA	NA	NA	NA	NA	NA	NA	NA
lcl|NW_004444042.1_cds_XP_004383323.1_24040	contig_10163_pilon	-	1638	9	full-splice_match	g9848	g9848.t1	1638	9	0	0	0	0	reference_match	FALSE	canonical	0	0	junction_5	0.5	NA	NA	NA	FALSE	NA	NA	NA	A	non_coding	NA	NA	NA	NA	NA	NA	NA	40.0	CAAAAACGCAGCAGCTTGAG	NA	NA	NA	NA	NA	NA	NA	NA	NA
lcl|NW_004444042.1_cds_XP_012412975.1_24039	contig_10163_pilon	+	587	4	novel_in_catalog	g9847	novel	588	8	NA	NA	-17293	0	combination_of_known_junctions	FALSE	canonical	3	3	junction_3	1.699673171197595	NA	NA	NA	FALSE	NA	NA	NA	B	non_coding	NA	NA	NA	NA	NA	NA	NA	20.0	GGAAGAGGTGATGGCTTCCT	NA	NA	NA	NA	NA	NA	NA	NA	NA
lcl|NW_004444042.1_cds_XP_023593458.1_24031	contig_10163_pilon	+	1932	13	full-splice_match	g9844	g9844.t1	1932	13	0	0	0	0	reference_match	FALSE	canonical	5	69	junction_8	32.995790977368955	NA	NA	NA	FALSE	NA	NA	NA	C	non_coding	NA	NA	NA	NA	NA	NA	NA	25.0	CCAGCACACCCAGCATCTCT	NA	NA	NA	NA	NA	NA	NA	NA	NA
lcl|NW_004444042.1_cds_XP_023593460.1_24035	contig_10163_pilon	+	1605	14	full-splice_match	g9846	g9846.t5	1605	14	0	0	0	0	reference_match	FALSE	canonical	5	244	junction_7	85.76698858745682	NA	NA	NA	FALSE	NA	NA	NA	C	non_coding	NA	NA	NA	NA	NA	NA	NA	20.0	CAAACAGGCTTCCCTTCCTC	NA	NA	NA	NA	NA	NA	NA	NA	NA
lcl|NW_004444042.1_cds_XP_023593461.1_24037	contig_10163_pilon	+	468	3	incomplete-splice_match	g9847	g9847.t1	588	8	19846	3070	-17293	-3070	internal_fragment	FALSE	canonical	3	4	junction_1	1.5	NA	NA	NA	FALSE	NA	NA	NA	B	non_coding	NA	NA	NA	NA	NA	NA	NA	20.0	GTAGGTATCTGCAGGGCATT	NA	NA	NA	NA	NA	NA	NA	NA	NA
lcl|NW_004444042.1_cds_XP_023593462.1_24041	contig_10163_pilon	-	330	3	full-splice_match	g9849	g9849.t4	330	3	0	0	0	0	reference_match	FALSE	canonical	5	81	junction_1	3.5	NA	NA	NA	FALSE	NA	NA	NA	A	non_coding	NA	NA	NA	NA	NA	NA	NA	30.0	TCTGCAAAGAGCCCTGGAAT	NA	NA	NA	NA	NA	NA	NA	NA	NA
lcl|NW_004443981.1_cds_XP_023587426.1_13730	contig_10170_pilon	-	1062	10	intergenic	novelGene_1443	novel	NA	NA	NA	NA	NA	NA	multi-exon	FALSE	canonical	0	0	junction_1	2.8065179867366865	NA	NA	NA	FALSE	NA	NA	NA	A	non_coding	NA	NA	NA	NA	NA	NA	NA	30.0	GGAGATACTTGACTATATGT	NA	NA	NA	NA	NA	NA	NA	NA	NA
lcl|NW_004444091.1_cds_XP_004386150.1_28607	contig_10171_pilon	-	597	7	full-splice_match	g9853	g9853.t1	597	7	0	0	0	0	reference_match	FALSE	canonical	5	50	junction_4	21.538079972200144	NA	NA	NA	FALSE	NA	NA	NA	A	non_coding	NA	NA	NA	NA	NA	NA	NA	25.0	TGCCAGCCAGCAGAGACCCC	NA	NA	NA	NA	NA	NA	NA	NA	NA
lcl|NW_004444091.1_cds_XP_004386169.1_28608	contig_10171_pilon	+	1968	22	novel_not_in_catalog	g9852	novel	1104	10	NA	NA	-52662	0	at_least_one_novel_splicesite	FALSE	canonical	0	0	junction_1	0.49943278484292924	NA	NA	NA	TRUE	NA	NA	NA	A	non_coding	NA	NA	NA	NA	NA	NA	NA	25.0	AGGTCAGGGCAGCAGCATCG	NA	NA	NA	NA	NA	NA	NA	NA	NA
lcl|NW_004443952.1_cds_XP_004391436.2_6604	contig_10176_pilon	+	1194	8	novel_not_in_catalog	g9856	novel	549	4	NA	NA	-6349	0	at_least_one_novel_splicesite	FALSE	canonical	6	344	junction_7	188.26956358219076	NA	NA	NA	FALSE	NA	NA	NA	B	non_coding	NA	NA	NA	NA	NA	NA	NA	25.0	TGGGGGCCACTGAATAATGC	NA	NA	NA	NA	NA	NA	NA	NA	NA
lcl|NW_004443952.1_cds_XP_012409809.2_6608	contig_10176_pilon	-	1029	7	full-splice_match	g9855	g9855.t4	1026	7	-3	0	-3	0	reference_match	FALSE	canonical	5	24	junction_3	201.5303258128221	NA	NA	NA	FALSE	NA	NA	NA	C	non_coding	NA	NA	NA	NA	NA	NA	NA	25.0	CTCTATGGAGATGGAACTTC	NA	NA	NA	NA	NA	NA	NA	NA	NA
lcl|NW_004443952.1_cds_XP_023583312.1_6605	contig_10176_pilon	+	723	5	novel_not_in_catalog	g9856	novel	549	4	NA	NA	-2495	0	at_least_one_novel_splicesite	FALSE	canonical	6	344	junction_4	109.45090223474634	NA	NA	NA	FALSE	NA	NA	NA	B	non_coding	NA	NA	NA	NA	NA	NA	NA	25.0	TGGGGGCCACTGAATAATGC	NA	NA	NA	NA	NA	NA	NA	NA	NA
lcl|NW_004443952.1_cds_XP_023583313.1_6606	contig_10176_pilon	+	723	5	novel_not_in_catalog	g9856	novel	549	4	NA	NA	-2495	0	at_least_one_novel_splicesite	FALSE	canonical	6	344	junction_4	109.45090223474634	NA	NA	NA	FALSE	NA	NA	NA	B	non_coding	NA	NA	NA	NA	NA	NA	NA	25.0	TGGGGGCCACTGAATAATGC	NA	NA	NA	NA	NA	NA	NA	NA	NA
lcl|NW_004443952.1_cds_XP_023583314.1_6607	contig_10176_pilon	+	723	5	novel_not_in_catalog	g9856	novel	549	4	NA	NA	-2495	0	at_least_one_novel_splicesite	FALSE	canonical	6	344	junction_4	109.45090223474634	NA	NA	NA	FALSE	NA	NA	NA	B	non_coding	NA	NA	NA	NA	NA	NA	NA	25.0	TGGGGGCCACTGAATAATGC	NA	NA	NA	NA	NA	NA	NA	NA	NA
lcl|NW_004443952.1_cds_XP_023583316.1_6609	contig_10176_pilon	-	1029	7	full-splice_match	g9855	g9855.t4	1026	7	-3	0	-3	0	reference_match	FALSE	canonical	5	24	junction_3	201.5303258128221	NA	NA	NA	FALSE	NA	NA	NA	C	non_coding	NA	NA	NA	NA	NA	NA	NA	25.0	CTCTATGGAGATGGAACTTC	NA	NA	NA	NA	NA	NA	NA	NA	NA
lcl|NW_004443952.1_cds_XP_023583317.1_6611	contig_10176_pilon	-	1020	7	full-splice_match	g9855	g9855.t3	1017	7	-3	0	-3	0	reference_match	FALSE	canonical	5	24	junction_3	203.58836465334215	NA	NA	NA	FALSE	NA	NA	NA	C	non_coding	NA	NA	NA	NA	NA	NA	NA	25.0	CTCTATGGAGATGGAACTTC	NA	NA	NA	NA	NA	NA	NA	NA	NA
lcl|NW_004443952.1_cds_XP_023583318.1_6610	contig_10176_pilon	-	813	7	full-splice_match	g9855	g9855.t5	810	7	-3	0	-3	0	reference_match	FALSE	canonical	3	6	junction_4	203.62629168814783	NA	NA	NA	FALSE	NA	NA	NA	C	non_coding	NA	NA	NA	NA	NA	NA	NA	25.0	CTCTATGGAGATGGAACTTC	NA	NA	NA	NA	NA	NA	NA	NA	NA
lcl|NW_004443952.1_cds_XP_023583319.1_6612	contig_10176_pilon	-	765	5	full-splice_match	g9855	g9855.t2	765	5	0	0	0	0	reference_match	FALSE	canonical	5	24	junction_3	240.458416363412	NA	NA	NA	FALSE	NA	NA	NA	C	non_coding	NA	NA	NA	NA	NA	NA	NA	25.0	CTCTATGGAGATGGAACTTC	NA	NA	NA	NA	NA	NA	NA	NA	NA
lcl|NW_004444291.1_cds_XP_004390984.1_36035	contig_10176_pilon	+	705	1	full-splice_match	g9854	g9854.t1	705	1	0	0	0	0	mono-exon	FALSE	NA	NA	NA	NA	NA	NA	NA	NA	NA	NA	NA	NA	A	non_coding	NA	NA	NA	NA	NA	NA	NA	20.0	GCTTTGCATACAAGGGTGGC	NA	NA	NA	NA	NA	NA	NA	NA	NA
lcl|NW_004444016.1_cds_XP_004381066.1_20397	contig_10182_pilon	-	1475	14	novel_not_in_catalog	g9861	novel	648	5	NA	NA	-29579	15930	at_least_one_novel_splicesite	FALSE	canonical	2	5	junction_3	62.44192568171033	NA	NA	NA	TRUE	NA	NA	NA	A	non_coding	NA	NA	NA	NA	NA	NA	NA	0.0	GCTGTGGTTGTGGTTTGCCT	NA	NA	NA	NA	NA	NA	NA	NA	NA
lcl|NW_004444016.1_cds_XP_023591318.1_20398	contig_10182_pilon	-	3566	20	novel_not_in_catalog	g9860	novel	3123	18	NA	NA	-14368	0	at_least_one_novel_splicesite	TRUE	canonical	0	0	junction_19	16.16843475876612	NA	NA	NA	TRUE	NA	NA	NA	A	non_coding	NA	NA	NA	NA	NA	NA	NA	25.0	ACCCTGGGGGCAGCGTAGAA	NA	NA	NA	NA	NA	NA	NA	NA	NA
lcl|NW_004444016.1_cds_XP_023591319.1_20399	contig_10182_pilon	+	5740	4	fusion	g9858_g9859	novel	3216	6	NA	NA	0	-912	intron_retention	FALSE	canonical	5	28	junction_2	7.1336448530109	NA	NA	NA	TRUE	NA	NA	NA	A	non_coding	NA	NA	NA	NA	NA	NA	NA	15.0	CCACCCTCAATGGCTGGGGG	NA	NA	NA	NA	NA	NA	NA	NA	NA
lcl|NW_004443953.1_cds_XP_004372493.1_6704	contig_10183_pilon	-	723	3	full-splice_match	g9866	g9866.t3	723	3	0	0	0	0	reference_match	FALSE	canonical	3	27	junction_2	8.5	NA	NA	NA	FALSE	NA	NA	NA	C	non_coding	NA	NA	NA	NA	NA	NA	NA	25.0	ATGGATTGCTTTGTAGAGAT	NA	NA	NA	NA	NA	NA	NA	NA	NA
lcl|NW_004443953.1_cds_XP_004372494.1_6706	contig_10183_pilon	+	2487	3	full-splice_match	g9865	g9865.t1	2487	3	0	0	0	0	reference_match	FALSE	canonical	4	11	junction_2	7.0	NA	NA	NA	FALSE	NA	NA	NA	A	non_coding	NA	NA	NA	NA	NA	NA	NA	25.0	TAGGCCTATGGGGCACCATA	NA	NA	NA	NA	NA	NA	NA	NA	NA
lcl|NW_004443953.1_cds_XP_023583386.1_6705	contig_10183_pilon	-	351	5	novel_not_in_catalog	g9866	novel	723	3	NA	NA	1157	3328	at_least_one_novel_splicesite	FALSE	canonical	0	0	junction_1	17.97220075561143	NA	NA	NA	TRUE	NA	NA	NA	C	non_coding	NA	NA	NA	NA	NA	NA	NA	25.0	TTTCTGGATGGTAAGAGGCA	NA	NA	NA	NA	NA	NA	NA	NA	NA
lcl|NW_004444237.1_cds_XP_012415209.2_35413	contig_10184_pilon	+	930	8	intergenic	novelGene_1444	novel	NA	NA	NA	NA	NA	NA	multi-exon	FALSE	canonical	0	0	junction_1	0.0	NA	NA	NA	FALSE	NA	NA	NA	A	non_coding	NA	NA	NA	NA	NA	NA	NA	55.00000000000001	AAATAGAGTAACAGGAAAGC	NA	NA	NA	NA	NA	NA	NA	NA	NA
lcl|NW_004443960.1_cds_XP_004373173.1_7863	contig_10196_pilon	+	327	3	full-splice_match	g9999	g9999.t1	327	3	0	0	0	0	reference_match	FALSE	canonical	6	94	junction_2	20.5	NA	NA	NA	FALSE	NA	NA	NA	A	non_coding	NA	NA	NA	NA	NA	NA	NA	0.0	GGGCTGGGCTGGCCTGCCGG	NA	NA	NA	NA	NA	NA	NA	NA	NA
lcl|NW_004443960.1_cds_XP_004373174.1_7865	contig_10196_pilon	+	2572	17	novel_not_in_catalog	g9997	novel	2610	17	NA	NA	0	0	at_least_one_novel_splicesite	FALSE	canonical	0	0	junction_1	0.3903123748998999	NA	NA	NA	TRUE	NA	NA	NA	A	non_coding	NA	NA	NA	NA	NA	NA	NA	5.0	GCTGGGCCCGAGGGGTGGGG	NA	NA	NA	NA	NA	NA	NA	NA	NA
lcl|NW_004443960.1_cds_XP_004373176.1_7873	contig_10196_pilon	-	429	3	full-splice_match	g9994	g9994.t1	429	3	0	0	0	0	reference_match	FALSE	canonical	1	2	junction_2	5.0	NA	NA	NA	FALSE	NA	NA	NA	A	non_coding	NA	NA	NA	NA	NA	NA	NA	0.0	GCGCCGTCCCCGGTCCCCCC	NA	NA	NA	NA	NA	NA	NA	NA	NA
lcl|NW_004443960.1_cds_XP_004373177.1_7874	contig_10196_pilon	-	426	3	full-splice_match	g9992	g9992.t1	426	3	0	0	0	0	reference_match	FALSE	canonical	1	1	junction_2	31.0	NA	NA	NA	FALSE	NA	NA	NA	A	non_coding	NA	NA	NA	NA	NA	NA	NA	10.0	GCACCGCGCCCCGCAGGCCG	NA	NA	NA	NA	NA	NA	NA	NA	NA
lcl|NW_004443960.1_cds_XP_004373178.1_7875	contig_10196_pilon	+	1116	10	full-splice_match	g9987	g9987.t1	1116	10	0	0	0	0	reference_match	TRUE	canonical	3	9	junction_1	214.40293207871625	NA	NA	NA	FALSE	NA	NA	NA	C	non_coding	NA	NA	NA	NA	NA	NA	NA	15.0	GCTGCCTGGCATGGTGGACA	NA	NA	NA	NA	NA	NA	NA	NA	NA
lcl|NW_004443960.1_cds_XP_004373181.2_7879	contig_10196_pilon	-	1662	11	full-splice_match	g9986	g9986.t1	1662	11	0	0	0	0	reference_match	FALSE	canonical	2	3	junction_7	9.581753492967767	NA	NA	NA	FALSE	NA	NA	NA	A	non_coding	NA	NA	NA	NA	NA	NA	NA	25.0	CGCTGCCGCCAAATTTCAAC	NA	NA	NA	NA	NA	NA	NA	NA	NA
lcl|NW_004443960.1_cds_XP_004373182.1_7881	contig_10196_pilon	-	600	5	incomplete-splice_match	g9984	g9984.t1	2064	15	1284	3445	1284	-3445	internal_fragment	FALSE	canonical	0	0	junction_1	0.0	NA	NA	NA	FALSE	NA	NA	NA	B	non_coding	NA	NA	NA	NA	NA	NA	NA	10.0	GCCCACTCCCCTCAGTCGGC	NA	NA	NA	NA	NA	NA	NA	NA	NA
lcl|NW_004443960.1_cds_XP_004373183.1_7882	contig_10196_pilon	-	1583	11	novel_not_in_catalog	g9984	novel	2064	15	NA	NA	2697	95	at_least_one_novel_splicesite	FALSE	canonical	0	0	junction_1	0.0	NA	NA	NA	TRUE	NA	NA	NA	B	non_coding	NA	NA	NA	NA	NA	NA	NA	10.0	GCGGCCGCCTGCTAGCCCCA	NA	NA	NA	NA	NA	NA	NA	NA	NA
lcl|NW_004443960.1_cds_XP_004373184.1_7883	contig_10196_pilon	+	2577	9	fusion	g9983_g9982	novel	1368	6	NA	NA	0	0	multi-exon	FALSE	canonical	0	0	junction_5	33.0943254199266	NA	NA	NA	TRUE	NA	NA	NA	B	non_coding	NA	NA	NA	NA	NA	NA	NA	10.0	CCACGGGCACTGGCCCTGGG	NA	NA	NA	NA	NA	NA	NA	NA	NA
lcl|NW_004443960.1_cds_XP_004373186.1_7894	contig_10196_pilon	-	3218	11	fusion	g9973_g9972_g9974	novel	930	6	NA	NA	0	0	multi-exon	TRUE	canonical	0	0	junction_3	4.859012245302537	NA	NA	NA	TRUE	NA	NA	NA	A	non_coding	NA	NA	NA	NA	NA	NA	NA	5.0	TCCCCTCGGCCTGCGCCCAG	NA	NA	NA	NA	NA	NA	NA	NA	NA
lcl|NW_004443960.1_cds_XP_004373187.1_7896	contig_10196_pilon	-	1740	10	full-splice_match	g9970	g9970.t1	1740	10	0	0	0	0	reference_match	FALSE	canonical	3	4	junction_9	11.602468873072546	NA	NA	NA	FALSE	NA	NA	NA	A	non_coding	NA	NA	NA	NA	NA	NA	NA	20.0	GGGCCCAGCCACCACTCAGC	NA	NA	NA	NA	NA	NA	NA	NA	NA
lcl|NW_004443960.1_cds_XP_004373188.1_7897	contig_10196_pilon	-	847	6	full-splice_match	g9969	g9969.t1	1434	6	0	587	0	-587	alternative_3end	FALSE	canonical	4	7	junction_2	5.885575587824865	NA	NA	NA	FALSE	NA	NA	NA	A	non_coding	NA	NA	NA	NA	NA	NA	NA	15.0	CGAGCTCGCCGTCCCCACCA	NA	NA	NA	NA	NA	NA	NA	NA	NA
lcl|NW_004443960.1_cds_XP_004373190.1_7899	contig_10196_pilon	+	615	6	full-splice_match	g9967	g9967.t1	615	6	0	0	0	0	reference_match	FALSE	canonical	2	3	junction_1	10.403845442911962	NA	NA	NA	FALSE	NA	NA	NA	A	non_coding	NA	NA	NA	NA	NA	NA	NA	5.0	CTCCGCTCCCTCCCGCACTC	NA	NA	NA	NA	NA	NA	NA	NA	NA
lcl|NW_004443960.1_cds_XP_004373191.1_7900	contig_10196_pilon	-	471	5	full-splice_match	g9966	g9966.t3	471	5	0	0	0	0	reference_match	FALSE	canonical	0	0	junction_3	0.5	NA	NA	NA	FALSE	NA	NA	NA	C	non_coding	NA	NA	NA	NA	NA	NA	NA	25.0	CTGATGCTTGGGAGGAACAC	NA	NA	NA	NA	NA	NA	NA	NA	NA
lcl|NW_004443960.1_cds_XP_004373192.1_7903	contig_10196_pilon	-	1863	19	full-splice_match	g9965	g9965.t4	1863	19	0	0	0	0	reference_match	TRUE	canonical	2	4	junction_4	44.0863700557367	NA	NA	NA	FALSE	NA	NA	NA	C	non_coding	NA	NA	NA	NA	NA	NA	NA	5.0	GGCCGGCCTGAGGCCCTCCT	NA	NA	NA	NA	NA	NA	NA	NA	NA
lcl|NW_004443960.1_cds_XP_004373193.1_7905	contig_10196_pilon	-	1122	8	full-splice_match	g9964	g9964.t2	1122	8	0	0	0	0	reference_match	FALSE	canonical	0	0	junction_1	7.168525308739643	NA	NA	NA	FALSE	NA	NA	NA	C	non_coding	NA	NA	NA	NA	NA	NA	NA	15.0	CAGGCCTTGGGCCAAGGCGT	NA	NA	NA	NA	NA	NA	NA	NA	NA
lcl|NW_004443960.1_cds_XP_004373194.1_7908	contig_10196_pilon	-	912	7	full-splice_match	g9962	g9962.t1	912	7	0	0	0	0	reference_match	FALSE	canonical	5	80	junction_1	57.71601934375662	NA	NA	NA	FALSE	NA	NA	NA	A	non_coding	NA	NA	NA	NA	NA	NA	NA	10.0	GGCTGCCAGTGCAGGGCCTG	NA	NA	NA	NA	NA	NA	NA	NA	NA
lcl|NW_004443960.1_cds_XP_004373196.1_7911	contig_10196_pilon	+	2373	9	full-splice_match	g9960	g9960.t1	2373	9	0	0	0	0	reference_match	FALSE	canonical	0	0	junction_7	166.9224651597262	NA	NA	NA	FALSE	NA	NA	NA	A	non_coding	NA	NA	NA	NA	NA	NA	NA	10.0	CCCGGCCTTCGGGACACCTC	NA	NA	NA	NA	NA	NA	NA	NA	NA
lcl|NW_004443960.1_cds_XP_004373197.1_7912	contig_10196_pilon	+	1452	5	full-splice_match	g9959	g9959.t1	1452	5	0	0	0	0	reference_match	TRUE	canonical	0	0	junction_1	0.0	NA	NA	NA	FALSE	NA	NA	NA	A	non_coding	NA	NA	NA	NA	NA	NA	NA	0.0	CGCGGGGTCGTGCCCGCCCC	NA	NA	NA	NA	NA	NA	NA	NA	NA
lcl|NW_004443960.1_cds_XP_004373198.1_7917	contig_10196_pilon	+	1432	11	full-splice_match	g9955	g9955.t1	1347	11	0	-85	0	85	alternative_3end	TRUE	canonical	0	0	junction_8	37.34287080555002	NA	NA	NA	FALSE	NA	NA	NA	A	non_coding	NA	NA	NA	NA	NA	NA	NA	10.0	GGGCCTCAGTGACCCGGCCT	NA	NA	NA	NA	NA	NA	NA	NA	NA
lcl|NW_004443960.1_cds_XP_004373199.1_7920	contig_10196_pilon	+	903	5	full-splice_match	g9951	g9951.t1	903	5	0	0	0	0	reference_match	FALSE	canonical	2	3	junction_3	1.224744871391589	NA	NA	NA	FALSE	NA	NA	NA	C	non_coding	NA	NA	NA	NA	NA	NA	NA	10.0	GTAGGCAGCCGGGGCGTGGG	NA	NA	NA	NA	NA	NA	NA	NA	NA
lcl|NW_004443960.1_cds_XP_004373200.1_7922	contig_10196_pilon	-	2958	21	novel_not_in_catalog	g9950	novel	3120	21	NA	NA	18	0	at_least_one_novel_splicesite	FALSE	canonical	0	0	junction_1	0.714142842854285	NA	NA	NA	TRUE	NA	NA	NA	A	non_coding	NA	NA	NA	NA	NA	NA	NA	10.0	CTCCGCCGTCCATCCTGGGA	NA	NA	NA	NA	NA	NA	NA	NA	NA
lcl|NW_004443960.1_cds_XP_004373201.1_7923	contig_10196_pilon	+	204	2	incomplete-splice_match	g9949	g9949.t1	2370	16	19438	0	19438	0	3prime_fragment	FALSE	canonical	0	0	junction_1	0.0	NA	NA	NA	FALSE	NA	NA	NA	B	non_coding	NA	NA	NA	NA	NA	NA	NA	20.0	AGCCCCCCAACCCCCACTCC	NA	NA	NA	NA	NA	NA	NA	NA	NA
lcl|NW_004443960.1_cds_XP_004373202.1_7928	contig_10196_pilon	+	1344	6	full-splice_match	g9943	g9943.t1	1344	6	0	0	0	0	reference_match	FALSE	canonical	0	0	junction_1	0.0	NA	NA	NA	FALSE	NA	NA	NA	A	non_coding	NA	NA	NA	NA	NA	NA	NA	15.0	CCAGCCGGGGCAGCGTGCAG	NA	NA	NA	NA	NA	NA	NA	NA	NA
lcl|NW_004443960.1_cds_XP_004373203.1_7931	contig_10196_pilon	-	813	5	incomplete-splice_match	g9940	g9940.t1	945	6	4090	0	4090	0	3prime_fragment	FALSE	canonical	2	3	junction_1	1.118033988749895	NA	NA	NA	FALSE	NA	NA	NA	A	non_coding	NA	NA	NA	NA	NA	NA	NA	20.0	GCCAGAGCCACCAGGCTGCC	NA	NA	NA	NA	NA	NA	NA	NA	NA
lcl|NW_004443960.1_cds_XP_004373205.1_7936	contig_10196_pilon	+	954	6	full-splice_match	g9934	g9934.t1	954	6	0	0	0	0	reference_match	FALSE	canonical	0	0	junction_1	24.383601046605072	NA	NA	NA	FALSE	NA	NA	NA	C	non_coding	NA	NA	NA	NA	NA	NA	NA	15.0	GGGTGGCAGATGTGTATTTT	NA	NA	NA	NA	NA	NA	NA	NA	NA
lcl|NW_004443960.1_cds_XP_004373206.1_7940	contig_10196_pilon	+	399	2	full-splice_match	g9931	g9931.t1	399	2	0	0	0	0	reference_match	FALSE	canonical	1	1	junction_1	0.0	NA	NA	NA	FALSE	NA	NA	NA	A	non_coding	NA	NA	NA	NA	NA	NA	NA	5.0	CGGGGTGCCCGCTGGGGCTA	NA	NA	NA	NA	NA	NA	NA	NA	NA
lcl|NW_004443960.1_cds_XP_004373208.1_7942	contig_10196_pilon	+	2359	24	novel_in_catalog	g9929	novel	2490	26	NA	NA	0	0	combination_of_known_splicesites	FALSE	canonical	0	0	junction_1	23.465455445054896	NA	NA	NA	FALSE	NA	NA	NA	B	non_coding	NA	NA	NA	NA	NA	NA	NA	10.0	GGCGTGTGTCCTCAAGGGCT	NA	NA	NA	NA	NA	NA	NA	NA	NA
lcl|NW_004443960.1_cds_XP_004373209.1_7947	contig_10196_pilon	-	682	3	full-splice_match	g9926	g9926.t2	576	3	-106	0	-106	0	alternative_5end	FALSE	canonical	4	35	junction_2	194.0	NA	NA	NA	FALSE	NA	NA	NA	A	non_coding	NA	NA	NA	NA	NA	NA	NA	20.0	AAGCCCCTGCTGACGAGTGT	NA	NA	NA	NA	NA	NA	NA	NA	NA
lcl|NW_004443960.1_cds_XP_004373210.1_7948	contig_10196_pilon	-	3790	20	novel_not_in_catalog	g9924	novel	4290	22	NA	NA	0	0	intron_retention	TRUE	canonical	0	0	junction_4	14.788256177643909	NA	NA	NA	TRUE	NA	NA	NA	A	non_coding	NA	NA	NA	NA	NA	NA	NA	25.0	CTGAACCTCCAGCTGCAGAG	NA	NA	NA	NA	NA	NA	NA	NA	NA
lcl|NW_004443960.1_cds_XP_004373211.1_7949	contig_10196_pilon	-	575	5	full-splice_match	g9923	g9923.t3	639	5	0	64	0	-64	alternative_3end	FALSE	canonical	5	18	junction_4	46.04549380775496	NA	NA	NA	FALSE	NA	NA	NA	A	non_coding	NA	NA	NA	NA	NA	NA	NA	15.0	GAGAGGCCGGGGCTTCCCCA	NA	NA	NA	NA	NA	NA	NA	NA	NA
lcl|NW_004443960.1_cds_XP_004373213.1_7952	contig_10196_pilon	+	510	5	novel_not_in_catalog	g9920	novel	408	4	NA	NA	0	0	at_least_one_novel_splicesite	FALSE	canonical	0	0	junction_3	4.031128874149275	NA	NA	NA	FALSE	NA	NA	NA	A	non_coding	NA	NA	NA	NA	NA	NA	NA	5.0	CCTGCTGCGAGGGCGGGCTG	NA	NA	NA	NA	NA	NA	NA	NA	NA
lcl|NW_004443960.1_cds_XP_004373214.1_7953	contig_10196_pilon	+	657	3	full-splice_match	g9919	g9919.t1	657	3	0	0	0	0	reference_match	FALSE	canonical	5	44	junction_1	0.5	NA	NA	NA	FALSE	NA	NA	NA	C	non_coding	NA	NA	NA	NA	NA	NA	NA	25.0	AAGTGCCGGAACCGGCAGGC	NA	NA	NA	NA	NA	NA	NA	NA	NA
lcl|NW_004443960.1_cds_XP_004373217.1_7965	contig_10196_pilon	-	666	1	full-splice_match	g9912	g9912.t1	666	1	0	0	0	0	mono-exon	FALSE	NA	NA	NA	NA	NA	NA	NA	NA	NA	NA	NA	NA	A	non_coding	NA	NA	NA	NA	NA	NA	NA	30.0	GTCTATATAAAGCGCCCAGC	NA	NA	NA	NA	NA	NA	NA	NA	NA
lcl|NW_004443960.1_cds_XP_004373218.1_7967	contig_10196_pilon	+	1416	13	novel_not_in_catalog	g9911	novel	1329	14	NA	NA	0	0	at_least_one_novel_splicesite	FALSE	canonical	0	0	junction_2	0.924211375534118	NA	NA	NA	FALSE	NA	NA	NA	B	non_coding	NA	NA	NA	NA	NA	NA	NA	30.0	AACTTCCATTTTAAACTCTG	NA	NA	NA	NA	NA	NA	NA	NA	NA
lcl|NW_004443960.1_cds_XP_004373219.1_7966	contig_10196_pilon	+	1329	12	novel_not_in_catalog	g9911	novel	1329	14	NA	NA	0	0	at_least_one_novel_splicesite	FALSE	canonical	0	0	junction_2	0.655554777357089	NA	NA	NA	FALSE	NA	NA	NA	B	non_coding	NA	NA	NA	NA	NA	NA	NA	30.0	AACTTCCATTTTAAACTCTG	NA	NA	NA	NA	NA	NA	NA	NA	NA
lcl|NW_004443960.1_cds_XP_004373221.1_7970	contig_10196_pilon	+	1222	9	novel_not_in_catalog	g9907	novel	1398	9	NA	NA	207	0	at_least_one_novel_splicesite	FALSE	canonical	0	0	junction_1	0.0	NA	NA	NA	TRUE	NA	NA	NA	A	non_coding	NA	NA	NA	NA	NA	NA	NA	35.0	GCAGCGTGGAATGAACCTAA	NA	NA	NA	NA	NA	NA	NA	NA	NA
lcl|NW_004443960.1_cds_XP_004373223.1_7971	contig_10196_pilon	-	531	4	full-splice_match	g9906	g9906.t2	531	4	0	0	0	0	reference_match	FALSE	canonical	6	479	junction_2	648.8343394118409	NA	NA	NA	FALSE	NA	NA	NA	A	non_coding	NA	NA	NA	NA	NA	NA	NA	10.0	GCCCCTTCCTGTCACAGTTT	NA	NA	NA	NA	NA	NA	NA	NA	NA
lcl|NW_004443960.1_cds_XP_004373224.1_7972	contig_10196_pilon	+	882	7	full-splice_match	g9905	g9905.t2	882	7	0	0	0	0	reference_match	FALSE	canonical	6	1659	junction_1	6834.477581026626	NA	NA	NA	FALSE	NA	NA	NA	A	non_coding	NA	NA	NA	NA	NA	NA	NA	45.0	TGGTTTTTATACAAGAAAAA	NA	NA	NA	NA	NA	NA	NA	NA	NA
lcl|NW_004443960.1_cds_XP_004373225.1_7978	contig_10196_pilon	-	1017	7	full-splice_match	g9898	g9898.t2	1017	7	0	0	0	0	reference_match	FALSE	canonical	2	2	junction_2	1.699673171197595	NA	NA	NA	FALSE	NA	NA	NA	C	non_coding	NA	NA	NA	NA	NA	NA	NA	0.0	GCCCTGCCTGCGCGCCGGCC	NA	NA	NA	NA	NA	NA	NA	NA	NA
lcl|NW_004443960.1_cds_XP_004373226.1_7979	contig_10196_pilon	-	984	7	novel_not_in_catalog	g9898	novel	1017	7	NA	NA	0	0	at_least_one_novel_splicesite	FALSE	canonical	0	0	junction_1	1.7950549357115013	NA	NA	NA	TRUE	NA	NA	NA	C	non_coding	NA	NA	NA	NA	NA	NA	NA	0.0	GCCCTGCCTGCGCGCCGGCC	NA	NA	NA	NA	NA	NA	NA	NA	NA
lcl|NW_004443960.1_cds_XP_004373227.1_7980	contig_10196_pilon	-	681	6	full-splice_match	g9898	g9898.t4	681	6	0	0	0	0	reference_match	FALSE	canonical	0	0	junction_5	2.33238075793812	NA	NA	NA	FALSE	NA	NA	NA	C	non_coding	NA	NA	NA	NA	NA	NA	NA	0.0	GCCCTGCCTGCGCGCCGGCC	NA	NA	NA	NA	NA	NA	NA	NA	NA
lcl|NW_004443960.1_cds_XP_004373228.1_7981	contig_10196_pilon	-	648	6	novel_not_in_catalog	g9898	novel	681	6	NA	NA	0	0	at_least_one_novel_splicesite	FALSE	canonical	0	0	junction_1	2.227105745132009	NA	NA	NA	TRUE	NA	NA	NA	C	non_coding	NA	NA	NA	NA	NA	NA	NA	0.0	GCCCTGCCTGCGCGCCGGCC	NA	NA	NA	NA	NA	NA	NA	NA	NA
lcl|NW_004443960.1_cds_XP_004373229.1_7982	contig_10196_pilon	+	945	6	full-splice_match	g9897	g9897.t2	945	6	0	0	0	0	reference_match	FALSE	canonical	0	0	junction_1	7.8230428862431785	NA	NA	NA	FALSE	NA	NA	NA	C	non_coding	NA	NA	NA	NA	NA	NA	NA	5.0	GGGCCCAGGGGGCTGGGCCG	NA	NA	NA	NA	NA	NA	NA	NA	NA
lcl|NW_004443960.1_cds_XP_004373230.1_7984	contig_10196_pilon	-	5446	41	novel_not_in_catalog	g9896	novel	5505	40	NA	NA	0	0	at_least_one_novel_splicesite	TRUE	canonical	0	0	junction_7	103.98049997475489	NA	NA	NA	TRUE	NA	NA	NA	A	non_coding	NA	NA	NA	NA	NA	NA	NA	10.0	TACTGGGGCGGACGCCTGGT	NA	NA	NA	NA	NA	NA	NA	NA	NA
lcl|NW_004443960.1_cds_XP_004373233.1_7986	contig_10196_pilon	-	573	8	novel_not_in_catalog	g9891	novel	681	6	NA	NA	1287	0	at_least_one_novel_splicesite	FALSE	canonical	0	0	junction_1	1.1248582677159729	NA	NA	NA	TRUE	NA	NA	NA	A	non_coding	NA	NA	NA	NA	NA	NA	NA	20.0	AGCAGGACCGACTTGGCTGG	NA	NA	NA	NA	NA	NA	NA	NA	NA
lcl|NW_004443960.1_cds_XP_004373237.1_7998	contig_10196_pilon	-	2340	14	full-splice_match	g9884	g9884.t2	2340	14	0	0	0	0	reference_match	FALSE	canonical	0	0	junction_10	32.239855521135155	NA	NA	NA	FALSE	NA	NA	NA	C	non_coding	NA	NA	NA	NA	NA	NA	NA	10.0	CAGGGCCGCCAGCTGGGCGG	NA	NA	NA	NA	NA	NA	NA	NA	NA
lcl|NW_004443960.1_cds_XP_004373239.1_8012	contig_10196_pilon	-	468	3	full-splice_match	g9873	g9873.t2	468	3	0	0	0	0	reference_match	FALSE	canonical	7	1091	junction_2	63.5	NA	NA	NA	FALSE	NA	NA	NA	A	non_coding	NA	NA	NA	NA	NA	NA	NA	20.0	CCCCTCTTCACGCACAGCAG	NA	NA	NA	NA	NA	NA	NA	NA	NA
lcl|NW_004443960.1_cds_XP_004373240.1_8015	contig_10196_pilon	-	705	6	full-splice_match	g9869	g9869.t1	705	6	0	0	0	0	reference_match	FALSE	canonical	5	40	junction_1	48.55347567373524	NA	NA	NA	FALSE	NA	NA	NA	A	non_coding	NA	NA	NA	NA	NA	NA	NA	40.0	AGACAGTATTGACAGGCGAA	NA	NA	NA	NA	NA	NA	NA	NA	NA
lcl|NW_004443960.1_cds_XP_004373414.2_7880	contig_10196_pilon	+	1420	18	novel_not_in_catalog	g9985	novel	435	5	NA	NA	-339	1518	at_least_one_novel_splicesite	FALSE	canonical	0	0	junction_1	0.0	NA	NA	NA	TRUE	NA	NA	NA	A	non_coding	NA	NA	NA	NA	NA	NA	NA	15.0	GTGGGCACAGCCCTTCATGT	NA	NA	NA	NA	NA	NA	NA	NA	NA
lcl|NW_004443960.1_cds_XP_004373418.1_7892	contig_10196_pilon	-	879	8	full-splice_match	g9978	g9978.t2	879	8	0	0	0	0	reference_match	FALSE	canonical	0	0	junction_2	3.4166459266003995	NA	NA	NA	FALSE	NA	NA	NA	A	non_coding	NA	NA	NA	NA	NA	NA	NA	5.0	GTGACTTGCGGCTCCCGCCC	NA	NA	NA	NA	NA	NA	NA	NA	NA
lcl|NW_004443960.1_cds_XP_004373420.1_7895	contig_10196_pilon	-	1608	2	full-splice_match	g9971	g9971.t1	1608	2	0	0	0	0	reference_match	FALSE	canonical	0	0	junction_1	0.0	NA	NA	NA	FALSE	NA	NA	NA	A	non_coding	NA	NA	NA	NA	NA	NA	NA	10.0	CCCAGCCCTGGACGTCCCCT	NA	NA	NA	NA	NA	NA	NA	NA	NA
lcl|NW_004443960.1_cds_XP_004373421.1_7898	contig_10196_pilon	-	1500	3	novel_not_in_catalog	g9968	novel	1596	3	NA	NA	0	0	at_least_one_novel_splicesite	FALSE	non_canonical	0	0	junction_1	0.0	NA	NA	NA	FALSE	NA	NA	NA	A	non_coding	NA	NA	NA	NA	NA	NA	NA	0.0	GCCCGCCCCGGTCCCGCCCC	NA	NA	NA	NA	NA	NA	NA	NA	NA
lcl|NW_004443960.1_cds_XP_004373423.1_7907	contig_10196_pilon	+	699	5	novel_not_in_catalog	g9963	novel	687	5	NA	NA	0	0	at_least_one_novel_splicesite	FALSE	canonical	0	0	junction_4	4.272001872658765	NA	NA	NA	FALSE	NA	NA	NA	A	non_coding	NA	NA	NA	NA	NA	NA	NA	5.0	CCTGGGCCGTGGCAGGGCCT	NA	NA	NA	NA	NA	NA	NA	NA	NA
lcl|NW_004443960.1_cds_XP_004373424.1_7913	contig_10196_pilon	-	876	4	novel_not_in_catalog	g9958	novel	795	2	NA	NA	-285	0	at_least_one_novel_splicesite	FALSE	canonical	0	0	junction_1	0.4714045207910317	NA	NA	NA	FALSE	NA	NA	NA	A	non_coding	NA	NA	NA	NA	NA	NA	NA	15.0	GGGGGACTGGGAGTGCCACT	NA	NA	NA	NA	NA	NA	NA	NA	NA
lcl|NW_004443960.1_cds_XP_004373425.1_7914	contig_10196_pilon	-	705	5	full-splice_match	g9957	g9957.t1	705	5	0	0	0	0	reference_match	FALSE	canonical	1	3	junction_4	11.882234638316145	NA	NA	NA	FALSE	NA	NA	NA	C	non_coding	NA	NA	NA	NA	NA	NA	NA	20.0	AGACTTGACTCTGCCCTGAG	NA	NA	NA	NA	NA	NA	NA	NA	NA
lcl|NW_004443960.1_cds_XP_004373427.1_7918	contig_10196_pilon	-	1540	11	novel_not_in_catalog	g9953	novel	996	7	NA	NA	-1282	622	at_least_one_novel_splicesite	FALSE	canonical	0	0	junction_1	0.0	NA	NA	NA	TRUE	NA	NA	NA	A	non_coding	NA	NA	NA	NA	NA	NA	NA	25.0	ACTTTATTTACACCCGTCAG	NA	NA	NA	NA	NA	NA	NA	NA	NA
lcl|NW_004443960.1_cds_XP_004373428.1_7925	contig_10196_pilon	+	1702	10	novel_not_in_catalog	g9948	novel	2043	13	NA	NA	0	0	at_least_one_novel_splicesite	TRUE	non_canonical	0	0	junction_2	6.051221690751157	NA	NA	NA	FALSE	NA	NA	NA	A	non_coding	NA	NA	NA	NA	NA	NA	NA	10.0	GGGGCAGCGCCGAGTCTCCT	NA	NA	NA	NA	NA	NA	NA	NA	NA
lcl|NW_004443960.1_cds_XP_004373438.1_7944	contig_10196_pilon	+	1464	3	full-splice_match	g9928	g9928.t1	1425	3	-39	0	-39	0	reference_match	FALSE	canonical	1	1	junction_1	0.0	NA	NA	NA	FALSE	NA	NA	NA	A	non_coding	NA	NA	NA	NA	NA	NA	NA	20.0	GGCCACATCTGCCATGCAGG	NA	NA	NA	NA	NA	NA	NA	NA	NA
lcl|NW_004443960.1_cds_XP_004373446.1_7975	contig_10196_pilon	+	1053	8	incomplete-splice_match	g9902	g9902.t2	978	10	0	218	0	-218	5prime_fragment	FALSE	canonical	0	0	junction_1	0.0	NA	NA	NA	FALSE	NA	NA	NA	A	non_coding	NA	NA	NA	NA	NA	NA	NA	30.0	GGGTGTGCGAAACGGAATAC	NA	NA	NA	NA	NA	NA	NA	NA	NA
lcl|NW_004443960.1_cds_XP_004373453.1_7996	contig_10196_pilon	+	896	8	novel_not_in_catalog	g9887	novel	567	5	NA	NA	1193	0	at_least_one_novel_splicesite	FALSE	non_canonical	0	0	junction_1	0.0	NA	NA	NA	FALSE	NA	NA	NA	A	non_coding	NA	NA	NA	NA	NA	NA	NA	5.0	GCTCCAGGCCGGCCGGCCCC	NA	NA	NA	NA	NA	NA	NA	NA	NA
lcl|NW_004443960.1_cds_XP_004373454.3_7997	contig_10196_pilon	+	696	2	incomplete-splice_match	g9886	g9886.t1	987	3	270	632	270	-632	5prime_fragment	FALSE	canonical	5	93	junction_1	0.0	NA	NA	NA	FALSE	NA	NA	NA	A	non_coding	NA	NA	NA	NA	NA	NA	NA	20.0	AGATTTCGTTTCTCCAATCT	NA	NA	NA	NA	NA	NA	NA	NA	NA
lcl|NW_004443960.1_cds_XP_004373455.1_8001	contig_10196_pilon	-	837	7	full-splice_match	g9883	g9883.t1	837	7	0	0	0	0	reference_match	FALSE	canonical	2	5	junction_1	3.9860869143671325	NA	NA	NA	FALSE	NA	NA	NA	A	non_coding	NA	NA	NA	NA	NA	NA	NA	10.0	CCGCCCGAGGCCTGGCCCGA	NA	NA	NA	NA	NA	NA	NA	NA	NA
lcl|NW_004443960.1_cds_XP_004373459.1_8008	contig_10196_pilon	-	2349	17	full-splice_match	g9878	g9878.t1	2349	17	0	0	0	0	reference_match	TRUE	canonical	0	0	junction_2	2.8284271247461903	NA	NA	NA	FALSE	NA	NA	NA	C	non_coding	NA	NA	NA	NA	NA	NA	NA	15.0	ATGGTGCGCAGCTGTGTGCA	NA	NA	NA	NA	NA	NA	NA	NA	NA
lcl|NW_004443960.1_cds_XP_004373461.1_8010	contig_10196_pilon	-	1830	8	fusion	g9875_g9876	novel	306	2	NA	NA	183	1985	multi-exon	FALSE	canonical	0	0	junction_1	0.0	NA	NA	NA	FALSE	NA	NA	NA	A	non_coding	NA	NA	NA	NA	NA	NA	NA	10.0	GCGTCGGTGCGCATGCCCAG	NA	NA	NA	NA	NA	NA	NA	NA	NA
lcl|NW_004443960.1_cds_XP_004373463.1_8013	contig_10196_pilon	-	1230	11	full-splice_match	g9872	g9872.t4	1230	11	0	0	0	0	reference_match	FALSE	canonical	1	1	junction_10	35.60744304215061	NA	NA	NA	FALSE	NA	NA	NA	A	non_coding	NA	NA	NA	NA	NA	NA	NA	25.0	CTGAGGATCGCAGCAGTGAG	NA	NA	NA	NA	NA	NA	NA	NA	NA
lcl|NW_004443960.1_cds_XP_004373464.1_8014	contig_10196_pilon	-	1911	15	novel_not_in_catalog	g9870	novel	1596	13	NA	NA	0	2340	at_least_one_novel_splicesite	FALSE	canonical	0	0	junction_1	279.5669756561941	NA	NA	NA	TRUE	NA	NA	NA	A	non_coding	NA	NA	NA	NA	NA	NA	NA	10.0	GCGTAGGTCCTGCCATGCGT	NA	NA	NA	NA	NA	NA	NA	NA	NA
lcl|NW_004443960.1_cds_XP_012410032.1_7930	contig_10196_pilon	+	1333	7	novel_not_in_catalog	g9941	novel	756	4	NA	NA	0	5900	at_least_one_novel_splicesite	FALSE	canonical	0	0	junction_1	0.0	NA	NA	NA	FALSE	NA	NA	NA	A	non_coding	NA	NA	NA	NA	NA	NA	NA	25.0	CCACTGGTCACACAACCCGT	NA	NA	NA	NA	NA	NA	NA	NA	NA
lcl|NW_004443960.1_cds_XP_012410033.1_7938	contig_10196_pilon	-	922	11	novel_not_in_catalog	g9933	novel	957	13	NA	NA	-228	-2323	at_least_one_novel_splicesite	TRUE	canonical	0	0	junction_3	23.678893555231838	NA	NA	NA	FALSE	NA	NA	NA	A	non_coding	NA	NA	NA	NA	NA	NA	NA	30.0	TCTGGCCAGGAGACAAGACC	NA	NA	NA	NA	NA	NA	NA	NA	NA
lcl|NW_004443960.1_cds_XP_012410034.1_7941	contig_10196_pilon	+	2791	18	novel_not_in_catalog	g9929	novel	2142	20	NA	NA	-115	0	at_least_one_novel_splicesite	TRUE	canonical	0	0	junction_1	0.8442764761416073	NA	NA	NA	TRUE	NA	NA	NA	B	non_coding	NA	NA	NA	NA	NA	NA	NA	5.0	GCCCAGCCCCTTCTCCTGCG	NA	NA	NA	NA	NA	NA	NA	NA	NA
lcl|NW_004443960.1_cds_XP_012410039.1_7985	contig_10196_pilon	+	12924	46	fusion	g9892_g9894_g9895	novel	11217	35	NA	NA	-1526	0	multi-exon	FALSE	canonical	0	0	junction_1	5.920293619678831	NA	NA	NA	TRUE	NA	NA	NA	A	non_coding	NA	NA	NA	NA	NA	NA	NA	10.0	CAGGGCCTGCCTGCCCAGGC	NA	NA	NA	NA	NA	NA	NA	NA	NA
lcl|NW_004443960.1_cds_XP_012410040.1_7992	contig_10196_pilon	+	3819	18	novel_not_in_catalog	g9889	novel	3633	15	NA	NA	7327	0	at_least_one_novel_splicesite	TRUE	non_canonical	0	0	junction_1	0.0	NA	NA	NA	TRUE	NA	NA	NA	A	non_coding	NA	NA	NA	NA	NA	NA	NA	5.0	CGGGCCGCCGGCATGTGGGG	NA	NA	NA	NA	NA	NA	NA	NA	NA
lcl|NW_004443960.1_cds_XP_012410042.1_8007	contig_10196_pilon	-	5087	30	fusion	g9880_g9879	novel	3774	21	NA	NA	0	0	multi-exon	TRUE	canonical	0	0	junction_1	0.0	NA	NA	NA	TRUE	NA	NA	NA	A	non_coding	NA	NA	NA	NA	NA	NA	NA	30.0	TAAAGACTGCCATGACCGGT	NA	NA	NA	NA	NA	NA	NA	NA	NA
lcl|NW_004443960.1_cds_XP_012410043.2_8009	contig_10196_pilon	-	1297	10	novel_not_in_catalog	g9878	novel	1422	25	NA	NA	-2138	0	intron_retention	FALSE	canonical	0	0	junction_8	7.760297817881877	NA	NA	NA	FALSE	NA	NA	NA	C	non_coding	NA	NA	NA	NA	NA	NA	NA	5.0	GCCCTGCCTGGAGCCTCCGG	NA	NA	NA	NA	NA	NA	NA	NA	NA
lcl|NW_004443960.1_cds_XP_012410053.1_7999	contig_10196_pilon	-	1962	14	novel_not_in_catalog	g9884	novel	2340	14	NA	NA	0	-335	at_least_one_novel_splicesite	FALSE	canonical	0	0	junction_2	29.04149245516953	NA	NA	NA	TRUE	NA	NA	NA	C	non_coding	NA	NA	NA	NA	NA	NA	NA	20.0	AGGTGGTGCAGCAGATCGTG	NA	NA	NA	NA	NA	NA	NA	NA	NA
lcl|NW_004443960.1_cds_XP_012410101.2_7969	contig_10196_pilon	+	351	4	novel_not_in_catalog	g9908	novel	285	3	NA	NA	0	1220	at_least_one_novel_splicesite	FALSE	canonical	5	363	junction_1	40.099875311526844	NA	NA	NA	FALSE	NA	NA	NA	A	non_coding	NA	NA	NA	NA	NA	NA	NA	15.0	GCGGGCAGCCCACACCCCCC	NA	NA	NA	NA	NA	NA	NA	NA	NA
lcl|NW_004443960.1_cds_XP_012410106.1_7889	contig_10196_pilon	-	454	4	incomplete-splice_match	g9979	g9979.t1	561	5	1016	0	1016	0	3prime_fragment	FALSE	canonical	1	1	junction_1	0.0	NA	NA	NA	FALSE	NA	NA	NA	C	non_coding	NA	NA	NA	NA	NA	NA	NA	5.0	GGGCTCCAGCTGCTCTTGCC	NA	NA	NA	NA	NA	NA	NA	NA	NA
lcl|NW_004443960.1_cds_XP_012410109.1_7872	contig_10196_pilon	+	1749	14	novel_not_in_catalog	g9995	novel	1710	13	NA	NA	0	0	at_least_one_novel_splicesite	FALSE	canonical	0	0	junction_2	34.961178808338815	NA	NA	NA	TRUE	NA	NA	NA	C	non_coding	NA	NA	NA	NA	NA	NA	NA	10.0	GCCCCGGCCCACCAGGCCCT	NA	NA	NA	NA	NA	NA	NA	NA	NA
lcl|NW_004443960.1_cds_XP_012410120.1_7906	contig_10196_pilon	-	897	7	novel_in_catalog	g9964	novel	1122	8	NA	NA	0	0	combination_of_known_splicesites	FALSE	canonical	0	0	junction_1	0.74535599249993	NA	NA	NA	FALSE	NA	NA	NA	C	non_coding	NA	NA	NA	NA	NA	NA	NA	15.0	CAGGCCTTGGGCCAAGGCGT	NA	NA	NA	NA	NA	NA	NA	NA	NA
lcl|NW_004443960.1_cds_XP_012410121.1_7864	contig_10196_pilon	-	372	5	full-splice_match	g9998	g9998.t1	372	5	0	0	0	0	reference_match	FALSE	canonical	5	92	junction_4	68.7727235173946	NA	NA	NA	FALSE	NA	NA	NA	A	non_coding	NA	NA	NA	NA	NA	NA	NA	30.0	GCCTCCAGCAAGGACACAGG	NA	NA	NA	NA	NA	NA	NA	NA	NA
lcl|NW_004443960.1_cds_XP_012410122.1_7866	contig_10196_pilon	-	852	4	full-splice_match	g9996	g9996.t6	852	4	0	0	0	0	reference_match	FALSE	canonical	5	18	junction_3	121.66164373193202	NA	NA	NA	FALSE	NA	NA	NA	C	non_coding	NA	NA	NA	NA	NA	NA	NA	30.0	ACGAAGGGTCTGCTCCAACA	NA	NA	NA	NA	NA	NA	NA	NA	NA
lcl|NW_004443960.1_cds_XP_012410124.2_7962	contig_10196_pilon	+	1891	1	full-splice_match	g9914	g9914.t1	1737	1	-154	0	-154	0	mono-exon	FALSE	NA	NA	NA	NA	NA	NA	NA	NA	NA	NA	NA	NA	A	non_coding	NA	NA	NA	NA	NA	NA	NA	5.0	CCTCGGGGCAGCCCCTCGGC	NA	NA	NA	NA	NA	NA	NA	NA	NA
lcl|NW_004443960.1_cds_XP_012410125.1_7954	contig_10196_pilon	+	678	3	novel_not_in_catalog	g9919	novel	657	3	NA	NA	0	0	at_least_one_novel_splicesite	FALSE	canonical	0	0	junction_2	22.0	NA	NA	NA	FALSE	NA	NA	NA	C	non_coding	NA	NA	NA	NA	NA	NA	NA	25.0	AAGTGCCGGAACCGGCAGGC	NA	NA	NA	NA	NA	NA	NA	NA	NA
lcl|NW_004443960.1_cds_XP_023584101.1_7887	contig_10196_pilon	+	771	5	full-splice_match	g9981	g9981.t3	771	5	0	0	0	0	reference_match	FALSE	canonical	4	11	junction_4	13.970952007647869	NA	NA	NA	FALSE	NA	NA	NA	C	non_coding	NA	NA	NA	NA	NA	NA	NA	10.0	TGTGGCACTGTGGACTCTGT	NA	NA	NA	NA	NA	NA	NA	NA	NA
lcl|NW_004443960.1_cds_XP_023584102.1_7886	contig_10196_pilon	+	684	4	novel_in_catalog	g9981	novel	771	5	NA	NA	0	0	combination_of_known_splicesites	FALSE	canonical	0	0	junction_3	19.22382780706162	NA	NA	NA	FALSE	NA	NA	NA	C	non_coding	NA	NA	NA	NA	NA	NA	NA	10.0	TGTGGCACTGTGGACTCTGT	NA	NA	NA	NA	NA	NA	NA	NA	NA
lcl|NW_004443960.1_cds_XP_023584103.1_7890	contig_10196_pilon	-	561	5	full-splice_match	g9979	g9979.t1	561	5	0	0	0	0	reference_match	FALSE	canonical	0	0	junction_4	0.4330127018922193	NA	NA	NA	FALSE	NA	NA	NA	C	non_coding	NA	NA	NA	NA	NA	NA	NA	5.0	GGGCTCCAGCTGCTCTTGCC	NA	NA	NA	NA	NA	NA	NA	NA	NA
lcl|NW_004443960.1_cds_XP_023584104.1_7891	contig_10196_pilon	-	459	4	novel_in_catalog	g9979	novel	561	5	NA	NA	0	0	combination_of_known_splicesites	FALSE	canonical	0	0	junction_2	0.4714045207910317	NA	NA	NA	FALSE	NA	NA	NA	C	non_coding	NA	NA	NA	NA	NA	NA	NA	5.0	GGGCTCCAGCTGCTCTTGCC	NA	NA	NA	NA	NA	NA	NA	NA	NA
lcl|NW_004443960.1_cds_XP_023584105.1_7901	contig_10196_pilon	-	225	3	novel_in_catalog	g9966	novel	471	5	NA	NA	0	0	combination_of_known_splicesites	FALSE	canonical	0	0	junction_2	0.5	NA	NA	NA	FALSE	NA	NA	NA	C	non_coding	NA	NA	NA	NA	NA	NA	NA	25.0	CTGATGCTTGGGAGGAACAC	NA	NA	NA	NA	NA	NA	NA	NA	NA
lcl|NW_004443960.1_cds_XP_023584106.1_7910	contig_10196_pilon	+	974	7	novel_not_in_catalog	g9961	novel	879	9	NA	NA	382	0	intron_retention	FALSE	canonical	0	0	junction_1	23.835664221684468	NA	NA	NA	TRUE	NA	NA	NA	B	non_coding	NA	NA	NA	NA	NA	NA	NA	25.0	CCGGAGGAGCTGCCAGCCAA	NA	NA	NA	NA	NA	NA	NA	NA	NA
lcl|NW_004443960.1_cds_XP_023584107.1_7909	contig_10196_pilon	+	812	9	novel_not_in_catalog	g9961	novel	879	9	NA	NA	382	0	at_least_one_novel_splicesite	FALSE	canonical	0	0	junction_1	29.51588555337617	NA	NA	NA	TRUE	NA	NA	NA	B	non_coding	NA	NA	NA	NA	NA	NA	NA	25.0	CCGGAGGAGCTGCCAGCCAA	NA	NA	NA	NA	NA	NA	NA	NA	NA
lcl|NW_004443960.1_cds_XP_023584108.1_7915	contig_10196_pilon	-	582	5	novel_not_in_catalog	g9957	novel	705	5	NA	NA	0	-139	at_least_one_novel_splicesite	FALSE	canonical	0	0	junction_2	15.056144924913548	NA	NA	NA	FALSE	NA	NA	NA	C	non_coding	NA	NA	NA	NA	NA	NA	NA	15.0	GGGCCTGGACAGAGTCTGGG	NA	NA	NA	NA	NA	NA	NA	NA	NA
lcl|NW_004443960.1_cds_XP_023584109.1_7921	contig_10196_pilon	+	911	5	novel_not_in_catalog	g9951	novel	903	5	NA	NA	0	0	at_least_one_novel_splicesite	FALSE	canonical	0	0	junction_3	2.165063509461097	NA	NA	NA	FALSE	NA	NA	NA	C	non_coding	NA	NA	NA	NA	NA	NA	NA	10.0	GTAGGCAGCCGGGGCGTGGG	NA	NA	NA	NA	NA	NA	NA	NA	NA
lcl|NW_004443960.1_cds_XP_023584110.1_7926	contig_10196_pilon	-	1410	3	full-splice_match	g9947	g9947.t1	1410	3	0	0	0	0	reference_match	FALSE	canonical	0	0	junction_1	0.0	NA	NA	NA	FALSE	NA	NA	NA	A	non_coding	NA	NA	NA	NA	NA	NA	NA	0.0	GGCGCCCCCCCGCCGGCTGC	NA	NA	NA	NA	NA	NA	NA	NA	NA
lcl|NW_004443960.1_cds_XP_023584111.1_7927	contig_10196_pilon	-	1108	1	novel_in_catalog	g9945	novel	1236	4	NA	NA	18046	0	mono-exon	FALSE	NA	NA	NA	NA	NA	NA	NA	NA	NA	NA	NA	NA	A	non_coding	NA	NA	NA	NA	NA	NA	NA	10.0	GAGCCTCGTGGGGGCAGGCG	NA	NA	NA	NA	NA	NA	NA	NA	NA
lcl|NW_004443960.1_cds_XP_023584113.1_7959	contig_10196_pilon	-	1316	5	fusion	g9916_g9915	novel	357	2	NA	NA	-1233	0	multi-exon	FALSE	canonical	2	6	junction_4	3.391164991562634	NA	NA	NA	FALSE	NA	NA	NA	B	non_coding	NA	NA	NA	NA	NA	NA	NA	20.0	GGCGCCCTGACCAAGGCATC	NA	NA	NA	NA	NA	NA	NA	NA	NA
lcl|NW_004443960.1_cds_XP_023584114.1_7961	contig_10196_pilon	-	1151	4	fusion	g9916_g9915	novel	357	2	NA	NA	-978	0	multi-exon	FALSE	canonical	3	8	junction_3	2.8674417556808756	NA	NA	NA	FALSE	NA	NA	NA	B	non_coding	NA	NA	NA	NA	NA	NA	NA	20.0	GGCGCCCTGACCAAGGCATC	NA	NA	NA	NA	NA	NA	NA	NA	NA
lcl|NW_004443960.1_cds_XP_023584115.1_7960	contig_10196_pilon	-	805	6	fusion	g9916_g9915	novel	357	2	NA	NA	-1233	0	multi-exon	FALSE	canonical	2	6	junction_5	3.059411708155671	NA	NA	NA	FALSE	NA	NA	NA	B	non_coding	NA	NA	NA	NA	NA	NA	NA	20.0	GGCGCCCTGACCAAGGCATC	NA	NA	NA	NA	NA	NA	NA	NA	NA
lcl|NW_004443960.1_cds_XP_023584116.1_7977	contig_10196_pilon	+	2235	10	novel_not_in_catalog	g9899	novel	2604	12	NA	NA	-3114	0	at_least_one_novel_splicesite	FALSE	canonical	1	2	junction_7	25.01110864307209	NA	NA	NA	TRUE	NA	NA	NA	A	non_coding	NA	NA	NA	NA	NA	NA	NA	10.0	CTTCTGCCGGCACGGGCAGG	NA	NA	NA	NA	NA	NA	NA	NA	NA
lcl|NW_004443960.1_cds_XP_023584117.1_7983	contig_10196_pilon	+	939	6	novel_not_in_catalog	g9897	novel	945	6	NA	NA	-18	0	at_least_one_novel_splicesite	FALSE	canonical	0	0	junction_1	7.8230428862431785	NA	NA	NA	FALSE	NA	NA	NA	C	non_coding	NA	NA	NA	NA	NA	NA	NA	5.0	GGGCCCAGGGGGCTGGGCCG	NA	NA	NA	NA	NA	NA	NA	NA	NA
lcl|NW_004443960.1_cds_XP_023584118.1_8011	contig_10196_pilon	-	1683	6	full-splice_match	g9874	g9874.t1	1683	6	0	0	0	0	reference_match	FALSE	canonical	2	4	junction_1	4.166533331199932	NA	NA	NA	FALSE	NA	NA	NA	A	non_coding	NA	NA	NA	NA	NA	NA	NA	20.0	TGGAGCCCACACTGATGGTG	NA	NA	NA	NA	NA	NA	NA	NA	NA
lcl|NW_004443960.1_cds_XP_023584132.1_7862	contig_10196_pilon	+	1595	9	novel_not_in_catalog	g10000	novel	579	4	NA	NA	3725	107	at_least_one_novel_splicesite	TRUE	canonical	1	1	junction_2	47.88201645712093	NA	NA	NA	TRUE	NA	NA	NA	A	non_coding	NA	NA	NA	NA	NA	NA	NA	15.0	GCACCTCCTGCCCTCAGCAG	NA	NA	NA	NA	NA	NA	NA	NA	NA
lcl|NW_004443960.1_cds_XP_023584133.1_7871	contig_10196_pilon	+	1710	13	full-splice_match	g9995	g9995.t1	1710	13	0	0	0	0	reference_match	FALSE	canonical	4	11	junction_10	43.51651985166093	NA	NA	NA	FALSE	NA	NA	NA	C	non_coding	NA	NA	NA	NA	NA	NA	NA	10.0	GCCCCGGCCCACCAGGCCCT	NA	NA	NA	NA	NA	NA	NA	NA	NA
lcl|NW_004443960.1_cds_XP_023584134.1_7870	contig_10196_pilon	+	1635	12	novel_in_catalog	g9995	novel	1710	13	NA	NA	0	0	combination_of_known_splicesites	FALSE	canonical	0	0	junction_3	47.00254960554255	NA	NA	NA	FALSE	NA	NA	NA	C	non_coding	NA	NA	NA	NA	NA	NA	NA	10.0	GCCCCGGCCCACCAGGCCCT	NA	NA	NA	NA	NA	NA	NA	NA	NA
lcl|NW_004443960.1_cds_XP_023584135.1_7869	contig_10196_pilon	-	1020	4	full-splice_match	g9996	g9996.t4	1020	4	0	0	0	0	reference_match	FALSE	canonical	5	11	junction_3	123.99193522161028	NA	NA	NA	FALSE	NA	NA	NA	C	non_coding	NA	NA	NA	NA	NA	NA	NA	30.0	ACGAAGGGTCTGCTCCAACA	NA	NA	NA	NA	NA	NA	NA	NA	NA
lcl|NW_004443960.1_cds_XP_023584136.1_7867	contig_10196_pilon	-	933	4	novel_not_in_catalog	g9996	novel	1020	4	NA	NA	-276	0	at_least_one_novel_splicesite	FALSE	canonical	0	0	junction_3	127.74018770753217	NA	NA	NA	TRUE	NA	NA	NA	C	non_coding	NA	NA	NA	NA	NA	NA	NA	30.0	ACGAAGGGTCTGCTCCAACA	NA	NA	NA	NA	NA	NA	NA	NA	NA
lcl|NW_004443960.1_cds_XP_023584137.1_7868	contig_10196_pilon	-	849	4	novel_not_in_catalog	g9996	novel	1020	4	NA	NA	-192	0	at_least_one_novel_splicesite	FALSE	canonical	0	0	junction_3	127.74018770753217	NA	NA	NA	TRUE	NA	NA	NA	C	non_coding	NA	NA	NA	NA	NA	NA	NA	30.0	ACGAAGGGTCTGCTCCAACA	NA	NA	NA	NA	NA	NA	NA	NA	NA
lcl|NW_004443960.1_cds_XP_023584138.1_7876	contig_10196_pilon	+	957	8	full-splice_match	g9987	g9987.t2	957	8	0	0	0	0	reference_match	FALSE	canonical	5	37	junction_5	169.84518761243146	NA	NA	NA	FALSE	NA	NA	NA	C	non_coding	NA	NA	NA	NA	NA	NA	NA	15.0	GCTGCCTGGCATGGTGGACA	NA	NA	NA	NA	NA	NA	NA	NA	NA
lcl|NW_004443960.1_cds_XP_023584139.1_7877	contig_10196_pilon	+	957	8	full-splice_match	g9987	g9987.t2	957	8	0	0	0	0	reference_match	FALSE	canonical	5	37	junction_5	169.84518761243146	NA	NA	NA	FALSE	NA	NA	NA	C	non_coding	NA	NA	NA	NA	NA	NA	NA	15.0	GCTGCCTGGCATGGTGGACA	NA	NA	NA	NA	NA	NA	NA	NA	NA
lcl|NW_004443960.1_cds_XP_023584140.1_7878	contig_10196_pilon	+	957	8	full-splice_match	g9987	g9987.t2	957	8	0	0	0	0	reference_match	FALSE	canonical	5	37	junction_5	169.84518761243146	NA	NA	NA	FALSE	NA	NA	NA	C	non_coding	NA	NA	NA	NA	NA	NA	NA	15.0	GCTGCCTGGCATGGTGGACA	NA	NA	NA	NA	NA	NA	NA	NA	NA
lcl|NW_004443960.1_cds_XP_023584141.1_7885	contig_10196_pilon	+	2637	8	fusion	g9983_g9982	novel	1368	6	NA	NA	0	0	intron_retention	FALSE	canonical	5	14	junction_6	28.659863138229408	NA	NA	NA	TRUE	NA	NA	NA	B	non_coding	NA	NA	NA	NA	NA	NA	NA	10.0	CCACGGGCACTGGCCCTGGG	NA	NA	NA	NA	NA	NA	NA	NA	NA
lcl|NW_004443960.1_cds_XP_023584142.1_7884	contig_10196_pilon	+	2496	9	fusion	g9983_g9982	novel	1368	6	NA	NA	0	0	multi-exon	FALSE	canonical	4	14	junction_6	29.3914847362293	NA	NA	NA	TRUE	NA	NA	NA	B	non_coding	NA	NA	NA	NA	NA	NA	NA	10.0	CCACGGGCACTGGCCCTGGG	NA	NA	NA	NA	NA	NA	NA	NA	NA
lcl|NW_004443960.1_cds_XP_023584143.1_7888	contig_10196_pilon	+	1905	11	novel_not_in_catalog	g9980	novel	2451	11	NA	NA	498	0	at_least_one_novel_splicesite	FALSE	canonical	4	21	junction_4	30.781325507521604	NA	NA	NA	TRUE	NA	NA	NA	A	non_coding	NA	NA	NA	NA	NA	NA	NA	5.0	CGGCAGGCGGGTGGGTGGGC	NA	NA	NA	NA	NA	NA	NA	NA	NA
lcl|NW_004443960.1_cds_XP_023584144.1_7893	contig_10196_pilon	-	1467	12	full-splice_match	g9975	g9975.t3	1467	12	0	0	0	0	reference_match	FALSE	canonical	0	0	junction_10	11.519297499241569	NA	NA	NA	FALSE	NA	NA	NA	A	non_coding	NA	NA	NA	NA	NA	NA	NA	15.0	GACACCGGATGCCGTGCGTG	NA	NA	NA	NA	NA	NA	NA	NA	NA
lcl|NW_004443960.1_cds_XP_023584145.1_7904	contig_10196_pilon	-	1809	18	full-splice_match	g9965	g9965.t2	1809	18	0	0	0	0	reference_match	FALSE	canonical	2	4	junction_4	41.31246450144788	NA	NA	NA	FALSE	NA	NA	NA	C	non_coding	NA	NA	NA	NA	NA	NA	NA	5.0	GGCCGGCCTGAGGCCCTCCT	NA	NA	NA	NA	NA	NA	NA	NA	NA
lcl|NW_004443960.1_cds_XP_023584146.1_7933	contig_10196_pilon	-	477	6	full-splice_match	g9936	g9936.t4	477	6	0	0	0	0	reference_match	FALSE	canonical	6	249	junction_5	221.78277660810363	NA	NA	NA	FALSE	NA	NA	NA	A	non_coding	NA	NA	NA	NA	NA	NA	NA	10.0	GCAGCGGCTGCGGGCACCGG	NA	NA	NA	NA	NA	NA	NA	NA	NA
lcl|NW_004443960.1_cds_XP_023584147.1_7937	contig_10196_pilon	+	1059	5	novel_in_catalog	g9934	novel	954	6	NA	NA	0	0	intron_retention	FALSE	canonical	2	4	junction_3	23.339880033967614	NA	NA	NA	FALSE	NA	NA	NA	C	non_coding	NA	NA	NA	NA	NA	NA	NA	15.0	GGGTGGCAGATGTGTATTTT	NA	NA	NA	NA	NA	NA	NA	NA	NA
lcl|NW_004443960.1_cds_XP_023584148.1_7935	contig_10196_pilon	+	924	5	novel_in_catalog	g9934	novel	954	6	NA	NA	0	34	combination_of_known_splicesites	FALSE	canonical	0	0	junction_1	27.76238462380348	NA	NA	NA	FALSE	NA	NA	NA	C	non_coding	NA	NA	NA	NA	NA	NA	NA	20.0	GAGGGACTCTGGAGGTGGCA	NA	NA	NA	NA	NA	NA	NA	NA	NA
lcl|NW_004443960.1_cds_XP_023584149.1_7943	contig_10196_pilon	+	2458	25	novel_not_in_catalog	g9929	novel	2490	26	NA	NA	0	0	at_least_one_novel_splicesite	FALSE	canonical	0	0	junction_2	25.05604828291077	NA	NA	NA	FALSE	NA	NA	NA	B	non_coding	NA	NA	NA	NA	NA	NA	NA	10.0	GGCGTGTGTCCTCAAGGGCT	NA	NA	NA	NA	NA	NA	NA	NA	NA
lcl|NW_004443960.1_cds_XP_023584150.1_7946	contig_10196_pilon	+	4383	29	full-splice_match	g9925	g9925.t1	4383	29	0	0	0	0	reference_match	TRUE	canonical	0	0	junction_1	15.503126741903074	NA	NA	NA	FALSE	NA	NA	NA	A	non_coding	NA	NA	NA	NA	NA	NA	NA	10.0	CCACCCATGCCCCCGGCCGG	NA	NA	NA	NA	NA	NA	NA	NA	NA
lcl|NW_004443960.1_cds_XP_023584151.1_7945	contig_10196_pilon	-	2499	20	full-splice_match	g9927	g9927.t1	2499	20	0	0	0	0	reference_match	TRUE	canonical	1	1	junction_16	5.938279034765615	NA	NA	NA	FALSE	NA	NA	NA	A	non_coding	NA	NA	NA	NA	NA	NA	NA	15.0	ACCCACCGCGGGCCGCCCAG	NA	NA	NA	NA	NA	NA	NA	NA	NA
lcl|NW_004443960.1_cds_XP_023584152.1_7950	contig_10196_pilon	-	3978	30	fusion	g9922_g9921	novel	3525	26	NA	NA	-81	-112	intron_retention	FALSE	canonical	0	0	junction_9	43.782838873078674	NA	NA	NA	TRUE	NA	NA	NA	B	non_coding	NA	NA	NA	NA	NA	NA	NA	35.0	GGATGACGAGACCGAGGAAG	NA	NA	NA	NA	NA	NA	NA	NA	NA
lcl|NW_004443960.1_cds_XP_023584153.1_7951	contig_10196_pilon	-	4008	31	fusion	g9922_g9921	novel	3525	26	NA	NA	-69	0	multi-exon	FALSE	canonical	0	0	junction_10	43.236866984862196	NA	NA	NA	TRUE	NA	NA	NA	B	non_coding	NA	NA	NA	NA	NA	NA	NA	25.0	GCCGCCACAGGCACCACCAC	NA	NA	NA	NA	NA	NA	NA	NA	NA
lcl|NW_004443960.1_cds_XP_023584154.1_7956	contig_10196_pilon	+	1539	5	novel_in_catalog	g9917	novel	1035	6	NA	NA	0	428	intron_retention	FALSE	canonical	2	4	junction_2	119.5773808042307	NA	NA	NA	FALSE	NA	NA	NA	C	non_coding	NA	NA	NA	NA	NA	NA	NA	30.0	AGTTACATGGGGCCAGACGA	NA	NA	NA	NA	NA	NA	NA	NA	NA
lcl|NW_004443960.1_cds_XP_023584155.1_7957	contig_10196_pilon	+	1539	5	novel_in_catalog	g9917	novel	1035	6	NA	NA	0	428	intron_retention	FALSE	canonical	2	4	junction_2	119.5773808042307	NA	NA	NA	FALSE	NA	NA	NA	C	non_coding	NA	NA	NA	NA	NA	NA	NA	30.0	AGTTACATGGGGCCAGACGA	NA	NA	NA	NA	NA	NA	NA	NA	NA
lcl|NW_004443960.1_cds_XP_023584156.1_7958	contig_10196_pilon	+	1035	6	full-splice_match	g9917	g9917.t1	1035	6	0	0	0	0	reference_match	FALSE	canonical	2	4	junction_2	111.46730462337375	NA	NA	NA	FALSE	NA	NA	NA	C	non_coding	NA	NA	NA	NA	NA	NA	NA	30.0	CTTCTTTTGCAATGAAAACT	NA	NA	NA	NA	NA	NA	NA	NA	NA
lcl|NW_004443960.1_cds_XP_023584157.1_7963	contig_10196_pilon	+	927	9	full-splice_match	g9913	g9913.t3	927	9	0	0	0	0	reference_match	TRUE	canonical	6	484	junction_4	376.0392266772178	NA	NA	NA	FALSE	NA	NA	NA	C	non_coding	NA	NA	NA	NA	NA	NA	NA	0.0	GCGGCCGCCGGGGCCGCTGG	NA	NA	NA	NA	NA	NA	NA	NA	NA
lcl|NW_004443960.1_cds_XP_023584158.1_7964	contig_10196_pilon	+	783	8	full-splice_match	g9913	g9913.t2	783	8	0	0	0	0	reference_match	FALSE	canonical	6	484	junction_3	391.7745082392708	NA	NA	NA	FALSE	NA	NA	NA	C	non_coding	NA	NA	NA	NA	NA	NA	NA	0.0	GCGGCCGCCGGGGCCGCTGG	NA	NA	NA	NA	NA	NA	NA	NA	NA
lcl|NW_004443960.1_cds_XP_023584160.1_8000	contig_10196_pilon	-	1896	13	novel_in_catalog	g9884	novel	2340	14	NA	NA	0	-335	combination_of_known_splicesites	FALSE	canonical	0	0	junction_5	34.51529451642497	NA	NA	NA	FALSE	NA	NA	NA	C	non_coding	NA	NA	NA	NA	NA	NA	NA	20.0	AGGTGGTGCAGCAGATCGTG	NA	NA	NA	NA	NA	NA	NA	NA	NA
lcl|NW_004443960.1_cds_XP_023584161.1_7987	contig_10196_pilon	-	2001	19	incomplete-splice_match	g9890	g9890.t2	2013	20	0	115	0	-115	5prime_fragment	FALSE	canonical	4	11	junction_6	61.95966429863868	NA	NA	NA	FALSE	NA	NA	NA	B	non_coding	NA	NA	NA	NA	NA	NA	NA	10.0	AGTGCCCCGCGGGGTCCCAC	NA	NA	NA	NA	NA	NA	NA	NA	NA
lcl|NW_004443960.1_cds_XP_023584162.1_7988	contig_10196_pilon	-	2001	19	incomplete-splice_match	g9890	g9890.t2	2013	20	0	115	0	-115	5prime_fragment	FALSE	canonical	4	11	junction_6	61.95966429863868	NA	NA	NA	FALSE	NA	NA	NA	B	non_coding	NA	NA	NA	NA	NA	NA	NA	10.0	AGTGCCCCGCGGGGTCCCAC	NA	NA	NA	NA	NA	NA	NA	NA	NA
lcl|NW_004443960.1_cds_XP_023584163.1_7989	contig_10196_pilon	-	1995	19	novel_not_in_catalog	g9890	novel	2013	20	NA	NA	0	-115	at_least_one_novel_splicesite	FALSE	canonical	1	2	junction_11	62.35276484608054	NA	NA	NA	TRUE	NA	NA	NA	B	non_coding	NA	NA	NA	NA	NA	NA	NA	10.0	AGTGCCCCGCGGGGTCCCAC	NA	NA	NA	NA	NA	NA	NA	NA	NA
lcl|NW_004443960.1_cds_XP_023584164.1_7990	contig_10196_pilon	-	1914	18	incomplete-splice_match	g9890	g9890.t1	1926	19	0	115	0	-115	5prime_fragment	TRUE	canonical	4	11	junction_6	60.32570191401576	NA	NA	NA	FALSE	NA	NA	NA	B	non_coding	NA	NA	NA	NA	NA	NA	NA	10.0	AGTGCCCCGCGGGGTCCCAC	NA	NA	NA	NA	NA	NA	NA	NA	NA
lcl|NW_004443960.1_cds_XP_023584165.1_7991	contig_10196_pilon	-	1914	18	incomplete-splice_match	g9890	g9890.t1	1926	19	0	115	0	-115	5prime_fragment	FALSE	canonical	4	11	junction_6	60.32570191401576	NA	NA	NA	FALSE	NA	NA	NA	B	non_coding	NA	NA	NA	NA	NA	NA	NA	10.0	AGTGCCCCGCGGGGTCCCAC	NA	NA	NA	NA	NA	NA	NA	NA	NA
lcl|NW_004443960.1_cds_XP_023584166.1_7993	contig_10196_pilon	-	982	8	full-splice_match	g9888	g9888.t1	876	8	0	-106	0	106	alternative_3end	FALSE	canonical	4	8	junction_1	8.713114675415376	NA	NA	NA	FALSE	NA	NA	NA	C	non_coding	NA	NA	NA	NA	NA	NA	NA	15.0	CCTGCACCCCTTCGACTGCA	NA	NA	NA	NA	NA	NA	NA	NA	NA
lcl|NW_004443960.1_cds_XP_023584167.1_7994	contig_10196_pilon	-	982	8	full-splice_match	g9888	g9888.t1	876	8	0	-106	0	106	alternative_3end	FALSE	canonical	4	8	junction_1	8.713114675415376	NA	NA	NA	FALSE	NA	NA	NA	C	non_coding	NA	NA	NA	NA	NA	NA	NA	15.0	CCTGCACCCCTTCGACTGCA	NA	NA	NA	NA	NA	NA	NA	NA	NA
lcl|NW_004443960.1_cds_XP_023584168.1_7995	contig_10196_pilon	-	811	6	incomplete-splice_match	g9888	g9888.t1	876	8	379	-106	379	106	3prime_fragment	FALSE	canonical	4	8	junction_1	7.984985911070852	NA	NA	NA	FALSE	NA	NA	NA	C	non_coding	NA	NA	NA	NA	NA	NA	NA	15.0	CCTGCACCCCTTCGACTGCA	NA	NA	NA	NA	NA	NA	NA	NA	NA
lcl|NW_004443960.1_cds_XP_023584169.1_8002	contig_10196_pilon	+	783	6	full-splice_match	g9882	g9882.t1	783	6	0	0	0	0	reference_match	TRUE	canonical	2	4	junction_1	30.68289425722417	NA	NA	NA	FALSE	NA	NA	NA	A	non_coding	NA	NA	NA	NA	NA	NA	NA	5.0	GGGTGTGGCCGCCCCAGTGG	NA	NA	NA	NA	NA	NA	NA	NA	NA
lcl|NW_004443960.1_cds_XP_023584170.1_8003	contig_10196_pilon	+	918	7	full-splice_match	g9881	g9881.t1	918	7	0	0	0	0	reference_match	FALSE	canonical	1	1	junction_6	171.8637218521957	NA	NA	NA	FALSE	NA	NA	NA	C	non_coding	NA	NA	NA	NA	NA	NA	NA	25.0	AGCAGGGCTGCAGAAGCTCC	NA	NA	NA	NA	NA	NA	NA	NA	NA
lcl|NW_004443960.1_cds_XP_023584171.1_8004	contig_10196_pilon	+	918	7	full-splice_match	g9881	g9881.t1	918	7	0	0	0	0	reference_match	FALSE	canonical	1	1	junction_6	171.8637218521957	NA	NA	NA	FALSE	NA	NA	NA	C	non_coding	NA	NA	NA	NA	NA	NA	NA	25.0	AGCAGGGCTGCAGAAGCTCC	NA	NA	NA	NA	NA	NA	NA	NA	NA
lcl|NW_004443960.1_cds_XP_023584172.1_8005	contig_10196_pilon	+	918	7	full-splice_match	g9881	g9881.t1	918	7	0	0	0	0	reference_match	FALSE	canonical	1	1	junction_6	171.8637218521957	NA	NA	NA	FALSE	NA	NA	NA	C	non_coding	NA	NA	NA	NA	NA	NA	NA	25.0	AGCAGGGCTGCAGAAGCTCC	NA	NA	NA	NA	NA	NA	NA	NA	NA
lcl|NW_004443960.1_cds_XP_023584173.1_8006	contig_10196_pilon	+	5121	30	intergenic	novelGene_1445	novel	NA	NA	NA	NA	NA	NA	multi-exon	TRUE	canonical	0	0	junction_9	28.004798297883042	NA	NA	NA	TRUE	NA	NA	NA	A	non_coding	NA	NA	NA	NA	NA	NA	NA	10.0	GGCGGGCATCCGGTCCCCGA	NA	NA	NA	NA	NA	NA	NA	NA	NA
lcl|NW_004443960.1_cds_XP_023584304.1_7902	contig_10196_pilon	-	5483	42	novel_not_in_catalog	g9966	novel	5262	41	NA	NA	561	0	at_least_one_novel_splicesite	TRUE	non_canonical	0	0	junction_7	4.932742165436201	NA	NA	NA	TRUE	NA	NA	NA	C	non_coding	NA	NA	NA	NA	NA	NA	NA	15.0	CCGCCTGAACAGCTGGGCCT	NA	NA	NA	NA	NA	NA	NA	NA	NA
lcl|NW_004443960.1_cds_XP_023584305.1_7916	contig_10196_pilon	+	1293	12	novel_not_in_catalog	g9956	novel	1521	15	NA	NA	0	-206	at_least_one_novel_splicesite	FALSE	canonical	0	0	junction_1	0.6555547773570889	NA	NA	NA	TRUE	NA	NA	NA	A	non_coding	NA	NA	NA	NA	NA	NA	NA	20.0	GCAGGTGGGCTGAACCCAGG	NA	NA	NA	NA	NA	NA	NA	NA	NA
lcl|NW_004443960.1_cds_XP_023584306.1_7919	contig_10196_pilon	+	2457	16	novel_not_in_catalog	g9952	novel	2256	17	NA	NA	880	184	at_least_one_novel_splicesite	FALSE	canonical	0	0	junction_1	1.5860503004493758	NA	NA	NA	TRUE	NA	NA	NA	A	non_coding	NA	NA	NA	NA	NA	NA	NA	10.0	GGCACCGTGGCTGCCTGGAT	NA	NA	NA	NA	NA	NA	NA	NA	NA
lcl|NW_004443960.1_cds_XP_023584307.1_7924	contig_10196_pilon	+	1923	13	novel_not_in_catalog	g9949	novel	2370	16	NA	NA	9459	-5212	at_least_one_novel_splicesite	FALSE	canonical	0	0	junction_5	7.052875694038251	NA	NA	NA	TRUE	NA	NA	NA	B	non_coding	NA	NA	NA	NA	NA	NA	NA	5.0	GTGGGTGGAGTTTGGGCGGC	NA	NA	NA	NA	NA	NA	NA	NA	NA
lcl|NW_004443960.1_cds_XP_023584309.1_7929	contig_10196_pilon	-	6828	35	novel_not_in_catalog	g9942	novel	6759	32	NA	NA	-333	0	at_least_one_novel_splicesite	FALSE	non_canonical	0	0	junction_1	0.0	NA	NA	NA	TRUE	NA	NA	NA	A	non_coding	NA	NA	NA	NA	NA	NA	NA	15.0	CTCTGGGGTTAATGCCGTGA	NA	NA	NA	NA	NA	NA	NA	NA	NA
lcl|NW_004443960.1_cds_XP_023584310.1_7932	contig_10196_pilon	-	852	5	novel_not_in_catalog	g9937	novel	564	4	NA	NA	0	0	at_least_one_novel_splicesite	FALSE	canonical	0	0	junction_1	0.0	NA	NA	NA	FALSE	NA	NA	NA	A	non_coding	NA	NA	NA	NA	NA	NA	NA	15.0	AAGGCCTGCAGTGGGGCCCG	NA	NA	NA	NA	NA	NA	NA	NA	NA
lcl|NW_004443960.1_cds_XP_023584311.1_7934	contig_10196_pilon	-	3823	36	novel_not_in_catalog	g9935	novel	3213	25	NA	NA	-4192	0	at_least_one_novel_splicesite	FALSE	canonical	0	0	junction_2	0.8647283400240889	NA	NA	NA	TRUE	NA	NA	NA	A	non_coding	NA	NA	NA	NA	NA	NA	NA	10.0	GTCCCTCCCGCCGCTGCAAC	NA	NA	NA	NA	NA	NA	NA	NA	NA
lcl|NW_004443960.1_cds_XP_023584312.1_7939	contig_10196_pilon	+	2274	15	novel_not_in_catalog	g9932	novel	699	4	NA	NA	-316	0	at_least_one_novel_splicesite	FALSE	canonical	0	0	junction_1	88.48382764721494	NA	NA	NA	FALSE	NA	NA	NA	A	non_coding	NA	NA	NA	NA	NA	NA	NA	20.0	CCCACCTCCTGGAGCCCAAC	NA	NA	NA	NA	NA	NA	NA	NA	NA
lcl|NW_004443960.1_cds_XP_023584314.1_7955	contig_10196_pilon	-	1247	7	novel_not_in_catalog	g9918	novel	1122	8	NA	NA	120	0	intron_retention	FALSE	canonical	0	0	junction_4	4.856267428111155	NA	NA	NA	FALSE	NA	NA	NA	A	non_coding	NA	NA	NA	NA	NA	NA	NA	25.0	GCACACTGCCTCCGATCAAC	NA	NA	NA	NA	NA	NA	NA	NA	NA
lcl|NW_004443960.1_cds_XP_023584315.1_7968	contig_10196_pilon	+	1344	3	novel_not_in_catalog	g9910	novel	1020	2	NA	NA	-543	0	at_least_one_novel_splicesite	FALSE	non_canonical	0	0	junction_1	0.0	NA	NA	NA	FALSE	NA	NA	NA	A	non_coding	NA	NA	NA	NA	NA	NA	NA	10.0	CCGGCCCCACACCCCGCCTG	NA	NA	NA	NA	NA	NA	NA	NA	NA
lcl|NW_004443960.1_cds_XP_023584316.1_7973	contig_10196_pilon	-	855	5	novel_not_in_catalog	g9904	novel	948	6	NA	NA	1373	0	at_least_one_novel_splicesite	FALSE	canonical	0	0	junction_1	0.4330127018922193	NA	NA	NA	TRUE	NA	NA	NA	A	non_coding	NA	NA	NA	NA	NA	NA	NA	35.0	ATAAAAGCGGAGCCCAGGCC	NA	NA	NA	NA	NA	NA	NA	NA	NA
lcl|NW_004443960.1_cds_XP_023584318.1_7974	contig_10196_pilon	-	2496	21	full-splice_match	g9903	g9903.t2	2496	21	0	0	0	0	reference_match	TRUE	canonical	2	3	junction_15	15.061457432798461	NA	NA	NA	FALSE	NA	NA	NA	A	non_coding	NA	NA	NA	NA	NA	NA	NA	10.0	AGGTGTACTTTTCCCTCCTG	NA	NA	NA	NA	NA	NA	NA	NA	NA
lcl|NW_004443960.1_cds_XP_023584319.1_7976	contig_10196_pilon	-	765	4	novel_not_in_catalog	g9901	novel	624	3	NA	NA	-447	0	at_least_one_novel_splicesite	FALSE	non_canonical	0	0	junction_3	25.495097567963924	NA	NA	NA	FALSE	NA	NA	NA	A	non_coding	NA	NA	NA	NA	NA	NA	NA	15.0	GGGGCGGGCATGGGAGCCAG	NA	NA	NA	NA	NA	NA	NA	NA	NA
lcl|NW_004444014.1_cds_XP_004380952.1_20161	contig_10196_pilon	+	1278	4	full-splice_match	g9867	g9867.t1	1278	4	0	0	0	0	reference_match	FALSE	canonical	0	0	junction_1	0.0	NA	NA	NA	FALSE	NA	NA	NA	C	non_coding	NA	NA	NA	NA	NA	NA	NA	25.0	CCTCCTAGCCATGAGCTAGA	NA	NA	NA	NA	NA	NA	NA	NA	NA
lcl|NW_004444014.1_cds_XP_004380953.1_20162	contig_10196_pilon	+	1224	4	novel_not_in_catalog	g9867	novel	1278	4	NA	NA	0	0	at_least_one_novel_splicesite	FALSE	canonical	0	0	junction_1	0.0	NA	NA	NA	TRUE	NA	NA	NA	C	non_coding	NA	NA	NA	NA	NA	NA	NA	25.0	CCTCCTAGCCATGAGCTAGA	NA	NA	NA	NA	NA	NA	NA	NA	NA
lcl|NW_004447709.1_cds_XP_004391246.1_36460	contig_10196_pilon	-	315	2	incomplete-splice_match	g9991	g9991.t1	429	3	321	0	321	0	3prime_fragment	FALSE	canonical	0	0	junction_1	0.0	NA	NA	NA	FALSE	NA	NA	NA	A	non_coding	NA	NA	NA	NA	NA	NA	NA	20.0	GCTGGAGCCCAGGAGAGGCG	NA	NA	NA	NA	NA	NA	NA	NA	NA
lcl|NW_004450206.1_cds_XP_012415466.1_36478	contig_10196_pilon	-	238	1	incomplete-splice_match	g9900	g9900.t1	738	5	1899	4202	1899	-4202	mono-exon	FALSE	NA	NA	NA	NA	NA	NA	NA	NA	NA	NA	NA	NA	A	non_coding	NA	NA	NA	NA	NA	NA	NA	5.0	GTGGGCGGGGCCGGAGGGCG	NA	NA	NA	NA	NA	NA	NA	NA	NA
lcl|NW_004443976.1_cds_XP_004376207.1_12852	contig_10197_pilon	+	2202	2	genic	g10029	novel	2145	1	NA	NA	-391	0	multi-exon	FALSE	canonical	0	0	junction_1	0.0	NA	NA	NA	FALSE	NA	NA	NA	C	non_coding	NA	NA	NA	NA	NA	NA	NA	10.0	AGCGCCCTACGCCGGCCCGC	NA	NA	NA	NA	NA	NA	NA	NA	NA
lcl|NW_004443976.1_cds_XP_004376208.1_12853	contig_10197_pilon	+	2145	1	full-splice_match	g10029	g10029.t1	2145	1	0	0	0	0	mono-exon	FALSE	NA	NA	NA	NA	NA	NA	NA	NA	NA	NA	NA	NA	C	non_coding	NA	NA	NA	NA	NA	NA	NA	10.0	AGCGCCCTACGCCGGCCCGC	NA	NA	NA	NA	NA	NA	NA	NA	NA
lcl|NW_004443976.1_cds_XP_004376209.1_12854	contig_10197_pilon	+	681	2	full-splice_match	g10028	g10028.t1	681	2	0	0	0	0	reference_match	FALSE	canonical	0	0	junction_1	0.0	NA	NA	NA	FALSE	NA	NA	NA	C	non_coding	NA	NA	NA	NA	NA	NA	NA	40.0	AAGATCCAACAAATGCCTCT	NA	NA	NA	NA	NA	NA	NA	NA	NA
lcl|NW_004443976.1_cds_XP_004376210.2_12855	contig_10197_pilon	+	2094	15	novel_not_in_catalog	g10028	novel	1317	12	NA	NA	-4606	0	at_least_one_novel_splicesite	FALSE	canonical	0	0	junction_1	8.40462700552742	NA	NA	NA	TRUE	NA	NA	NA	C	non_coding	NA	NA	NA	NA	NA	NA	NA	15.0	GACGCTCCACGGGCCCAGGT	NA	NA	NA	NA	NA	NA	NA	NA	NA
lcl|NW_004443976.1_cds_XP_004376212.1_12862	contig_10197_pilon	+	1459	9	novel_not_in_catalog	g10023	novel	1593	9	NA	NA	0	0	at_least_one_novel_splicesite	FALSE	canonical	0	0	junction_2	1.0532687216470449	NA	NA	NA	TRUE	NA	NA	NA	A	non_coding	NA	NA	NA	NA	NA	NA	NA	10.0	GGGGCCATGGCCCCCAGTGT	NA	NA	NA	NA	NA	NA	NA	NA	NA
lcl|NW_004443976.1_cds_XP_004376213.1_12863	contig_10197_pilon	+	5820	10	novel_not_in_catalog	g10022	novel	5517	11	NA	NA	-78	0	intron_retention	TRUE	canonical	4	12	junction_9	23.82238805912426	NA	NA	NA	FALSE	NA	NA	NA	B	non_coding	NA	NA	NA	NA	NA	NA	NA	5.0	GCTGAGTTGGGGGCTGGCGG	NA	NA	NA	NA	NA	NA	NA	NA	NA
lcl|NW_004443976.1_cds_XP_004376214.1_12864	contig_10197_pilon	+	2146	9	novel_not_in_catalog	g10022	novel	5517	11	NA	NA	4372	0	at_least_one_novel_splicesite	FALSE	canonical	4	12	junction_8	25.25866188063018	NA	NA	NA	FALSE	NA	NA	NA	B	non_coding	NA	NA	NA	NA	NA	NA	NA	5.0	GCTGAGTTGGGGGCTGGCGG	NA	NA	NA	NA	NA	NA	NA	NA	NA
lcl|NW_004443976.1_cds_XP_004376215.1_12866	contig_10197_pilon	-	7009	42	novel_not_in_catalog	g10020	novel	7146	43	NA	NA	-72	0	at_least_one_novel_splicesite	FALSE	canonical	5	287	junction_29	398.2995414103384	NA	NA	NA	TRUE	NA	NA	NA	A	non_coding	NA	NA	NA	NA	NA	NA	NA	5.0	TTGTTTCCTCACCTCCTGCT	NA	NA	NA	NA	NA	NA	NA	NA	NA
lcl|NW_004443976.1_cds_XP_004376217.1_12871	contig_10197_pilon	-	1710	13	fusion	g10015_g10016	novel	1131	8	NA	NA	0	0	multi-exon	FALSE	canonical	5	44	junction_12	175.3318084534451	NA	NA	NA	FALSE	NA	NA	NA	B	non_coding	NA	NA	NA	NA	NA	NA	NA	20.0	TGCCCGCCACCTCAGAACTG	NA	NA	NA	NA	NA	NA	NA	NA	NA
lcl|NW_004443976.1_cds_XP_004376218.1_12874	contig_10197_pilon	-	805	10	novel_not_in_catalog	g10014	novel	240	3	NA	NA	0	25814	at_least_one_novel_splicesite	FALSE	canonical	0	0	junction_6	151.4676349734307	NA	NA	NA	TRUE	NA	NA	NA	B	non_coding	NA	NA	NA	NA	NA	NA	NA	10.0	AGCCACCCCTCCCCCTTCTG	NA	NA	NA	NA	NA	NA	NA	NA	NA
lcl|NW_004443976.1_cds_XP_004376220.1_12879	contig_10197_pilon	-	3192	32	full-splice_match	g10012	g10012.t2	3192	32	0	0	0	0	reference_match	TRUE	canonical	0	0	junction_31	32.96894133289485	NA	NA	NA	FALSE	NA	NA	NA	A	non_coding	NA	NA	NA	NA	NA	NA	NA	20.0	TGAAGGTGCCCACTGGACCC	NA	NA	NA	NA	NA	NA	NA	NA	NA
lcl|NW_004443976.1_cds_XP_004376221.1_12880	contig_10197_pilon	-	915	3	full-splice_match	g10011	g10011.t2	915	3	0	0	0	0	reference_match	FALSE	canonical	5	83	junction_2	115.5	NA	NA	NA	FALSE	NA	NA	NA	C	non_coding	NA	NA	NA	NA	NA	NA	NA	40.0	GTATAGGTCAACAAACAGTT	NA	NA	NA	NA	NA	NA	NA	NA	NA
lcl|NW_004443976.1_cds_XP_004376222.1_12881	contig_10197_pilon	-	609	2	incomplete-splice_match	g10011	g10011.t1	615	3	0	11538	0	-11538	5prime_fragment	FALSE	canonical	5	83	junction_1	0.0	NA	NA	NA	FALSE	NA	NA	NA	C	non_coding	NA	NA	NA	NA	NA	NA	NA	25.0	AACCAGGAGGGTTCCCACCC	NA	NA	NA	NA	NA	NA	NA	NA	NA
lcl|NW_004443976.1_cds_XP_004376223.1_12882	contig_10197_pilon	-	768	6	intergenic	novelGene_1447	novel	NA	NA	NA	NA	NA	NA	multi-exon	TRUE	canonical	6	731	junction_1	1012.3455931647057	NA	NA	NA	FALSE	NA	NA	NA	A	non_coding	NA	NA	NA	NA	NA	NA	NA	50.0	GACGTAAAAGCCAACAAGAG	NA	NA	NA	NA	NA	NA	NA	NA	NA
lcl|NW_004443976.1_cds_XP_004376224.1_12891	contig_10197_pilon	+	3169	1	novel_in_catalog	g10002	novel	3177	2	NA	NA	1654	0	mono-exon	FALSE	NA	NA	NA	NA	NA	NA	NA	NA	NA	NA	NA	NA	B	non_coding	NA	NA	NA	NA	NA	NA	NA	45.0	CCTTTGCAGATCAGAAAAAA	NA	NA	NA	NA	NA	NA	NA	NA	NA
lcl|NW_004443976.1_cds_XP_004376225.1_12893	contig_10197_pilon	-	264	1	intergenic	novelGene_1446	novel	NA	NA	NA	NA	NA	NA	mono-exon	FALSE	NA	NA	NA	NA	NA	NA	NA	NA	NA	NA	NA	NA	A	non_coding	NA	NA	NA	NA	NA	NA	NA	30.0	GGAGGACAGACTGGCGGACA	NA	NA	NA	NA	NA	NA	NA	NA	NA
lcl|NW_004443976.1_cds_XP_004376314.1_12859	contig_10197_pilon	-	2403	10	full-splice_match	g10025	g10025.t1	2403	10	0	0	0	0	reference_match	FALSE	canonical	4	12	junction_5	38.47686494248809	NA	NA	NA	FALSE	NA	NA	NA	A	non_coding	NA	NA	NA	NA	NA	NA	NA	20.0	GATTCCGAGGGGACTTTGAT	NA	NA	NA	NA	NA	NA	NA	NA	NA
lcl|NW_004443976.1_cds_XP_004376315.1_12865	contig_10197_pilon	-	786	4	novel_not_in_catalog	g10021	novel	423	3	NA	NA	0	318	at_least_one_novel_splicesite	FALSE	non_canonical	0	0	junction_1	0.0	NA	NA	NA	FALSE	NA	NA	NA	A	non_coding	NA	NA	NA	NA	NA	NA	NA	40.0	AAGGCTAGTGAGAAGCCACA	NA	NA	NA	NA	NA	NA	NA	NA	NA
lcl|NW_004443976.1_cds_XP_004376317.2_12876	contig_10197_pilon	-	1360	12	novel_not_in_catalog	g10013	novel	1359	12	NA	NA	0	0	at_least_one_novel_splicesite	FALSE	canonical	2	30	junction_8	83.16934829531712	NA	NA	NA	FALSE	NA	NA	NA	B	non_coding	NA	NA	NA	NA	NA	NA	NA	25.0	GCTGGGATAGGAGTGAATCC	NA	NA	NA	NA	NA	NA	NA	NA	NA
lcl|NW_004443976.1_cds_XP_004376318.2_12884	contig_10197_pilon	+	909	8	full-splice_match	g10007	g10007.t1	909	8	0	0	0	0	reference_match	FALSE	canonical	0	0	junction_1	0.3499271061118826	NA	NA	NA	FALSE	NA	NA	NA	A	non_coding	NA	NA	NA	NA	NA	NA	NA	15.0	TGTGGCCTCCAACAGTCCCC	NA	NA	NA	NA	NA	NA	NA	NA	NA
lcl|NW_004443976.1_cds_XP_004391418.2_12869	contig_10197_pilon	-	1590	10	novel_not_in_catalog	g10018	novel	1641	11	NA	NA	0	-704	at_least_one_novel_splicesite	FALSE	canonical	0	0	junction_1	0.31426968052735443	NA	NA	NA	TRUE	NA	NA	NA	A	non_coding	NA	NA	NA	NA	NA	NA	NA	35.0	CCAAGAAGGTAGTCCCCCAA	NA	NA	NA	NA	NA	NA	NA	NA	NA
lcl|NW_004443976.1_cds_XP_012410927.1_12883	contig_10197_pilon	+	894	8	fusion	g10009_g10010	novel	690	3	NA	NA	-433	0	multi-exon	FALSE	canonical	0	0	junction_1	0.0	NA	NA	NA	FALSE	NA	NA	NA	A	non_coding	NA	NA	NA	NA	NA	NA	NA	5.0	CGCCCGCCTGCGGCTGCACC	NA	NA	NA	NA	NA	NA	NA	NA	NA
lcl|NW_004443976.1_cds_XP_012410928.1_12885	contig_10197_pilon	-	693	2	full-splice_match	g10006	g10006.t1	693	2	0	0	0	0	reference_match	FALSE	canonical	0	0	junction_1	0.0	NA	NA	NA	FALSE	NA	NA	NA	A	non_coding	NA	NA	NA	NA	NA	NA	NA	30.0	AAACCGCCCTCAATGCTGAC	NA	NA	NA	NA	NA	NA	NA	NA	NA
lcl|NW_004443976.1_cds_XP_012410929.1_12886	contig_10197_pilon	+	456	2	incomplete-splice_match	g10005	g10005.t1	657	3	3775	0	3775	0	3prime_fragment	FALSE	canonical	6	149	junction_1	0.0	NA	NA	NA	FALSE	NA	NA	NA	A	non_coding	NA	NA	NA	NA	NA	NA	NA	15.0	CTCGAGCAGGCAGGGCTGGG	NA	NA	NA	NA	NA	NA	NA	NA	NA
lcl|NW_004443976.1_cds_XP_012410931.1_12890	contig_10197_pilon	-	948	6	novel_not_in_catalog	g10003	novel	777	5	NA	NA	-785	0	at_least_one_novel_splicesite	FALSE	canonical	0	0	junction_1	1.4696938456699067	NA	NA	NA	TRUE	NA	NA	NA	A	non_coding	NA	NA	NA	NA	NA	NA	NA	15.0	GTGCTCCCAGGAGTCGGGCA	NA	NA	NA	NA	NA	NA	NA	NA	NA
lcl|NW_004443976.1_cds_XP_023586771.1_12856	contig_10197_pilon	-	1686	3	novel_not_in_catalog	g10027	novel	1338	2	NA	NA	83684	0	at_least_one_novel_splicesite	FALSE	canonical	0	0	junction_1	0.0	NA	NA	NA	FALSE	NA	NA	NA	A	non_coding	NA	NA	NA	NA	NA	NA	NA	20.0	GGACCCAGGGTGCTAGCACC	NA	NA	NA	NA	NA	NA	NA	NA	NA
lcl|NW_004443976.1_cds_XP_023586810.1_12867	contig_10197_pilon	-	1428	6	novel_not_in_catalog	g10019	novel	1179	9	NA	NA	415	106	intron_retention	FALSE	canonical	0	0	junction_1	0.0	NA	NA	NA	TRUE	NA	NA	NA	A	non_coding	NA	NA	NA	NA	NA	NA	NA	25.0	AAACAGAGCTCCTTCCTTCC	NA	NA	NA	NA	NA	NA	NA	NA	NA
lcl|NW_004443976.1_cds_XP_023586811.1_12868	contig_10197_pilon	-	2495	11	full-splice_match	g10018_g10017	g10018.t1	1641	11	0	-854	0	0	alternative_3end	FALSE	canonical	0	0	junction_1	0.4000000000000001	NA	NA	NA	FALSE	NA	NA	NA	A	non_coding	NA	NA	NA	NA	NA	NA	NA	20.0	GGACCTTGAACTTGGGGAGT	NA	NA	NA	NA	NA	NA	NA	NA	NA
lcl|NW_004443976.1_cds_XP_023586924.1_12851	contig_10197_pilon	-	1086	7	novel_not_in_catalog	g10030	novel	546	4	NA	NA	-15258	0	at_least_one_novel_splicesite	TRUE	canonical	0	0	junction_6	11.84271928232701	NA	NA	NA	FALSE	NA	NA	NA	A	non_coding	NA	NA	NA	NA	NA	NA	NA	5.0	GGGGGCCACTCTGGGGCCTG	NA	NA	NA	NA	NA	NA	NA	NA	NA
lcl|NW_004443976.1_cds_XP_023586931.1_12858	contig_10197_pilon	+	1851	17	full-splice_match	g10026	g10026.t7	1851	17	0	0	0	0	reference_match	FALSE	canonical	5	147	junction_1	214.07532808278023	NA	NA	NA	FALSE	NA	NA	NA	C	non_coding	NA	NA	NA	NA	NA	NA	NA	30.0	CATGAGGAGAGCAGTGCTGA	NA	NA	NA	NA	NA	NA	NA	NA	NA
lcl|NW_004443976.1_cds_XP_023586932.1_12857	contig_10197_pilon	+	1743	16	novel_in_catalog	g10026	novel	1851	17	NA	NA	0	0	combination_of_known_splicesites	FALSE	canonical	3	5	junction_14	232.17707801494007	NA	NA	NA	FALSE	NA	NA	NA	C	non_coding	NA	NA	NA	NA	NA	NA	NA	30.0	CATGAGGAGAGCAGTGCTGA	NA	NA	NA	NA	NA	NA	NA	NA	NA
lcl|NW_004443976.1_cds_XP_023586933.1_12860	contig_10197_pilon	+	1257	7	full-splice_match	g10024	g10024.t1	1257	7	0	0	0	0	reference_match	FALSE	canonical	4	91	junction_1	52.83543634090035	NA	NA	NA	FALSE	NA	NA	NA	C	non_coding	NA	NA	NA	NA	NA	NA	NA	25.0	TGCTCCAGTTTAATGTTCAA	NA	NA	NA	NA	NA	NA	NA	NA	NA
lcl|NW_004443976.1_cds_XP_023586934.1_12861	contig_10197_pilon	+	1257	7	full-splice_match	g10024	g10024.t1	1257	7	0	0	0	0	reference_match	FALSE	canonical	4	91	junction_1	52.83543634090035	NA	NA	NA	FALSE	NA	NA	NA	C	non_coding	NA	NA	NA	NA	NA	NA	NA	25.0	TGCTCCAGTTTAATGTTCAA	NA	NA	NA	NA	NA	NA	NA	NA	NA
lcl|NW_004443976.1_cds_XP_023586935.1_12870	contig_10197_pilon	-	1710	13	fusion	g10015_g10016	novel	1131	8	NA	NA	0	0	multi-exon	FALSE	canonical	5	44	junction_12	175.3318084534451	NA	NA	NA	FALSE	NA	NA	NA	B	non_coding	NA	NA	NA	NA	NA	NA	NA	20.0	TGCCCGCCACCTCAGAACTG	NA	NA	NA	NA	NA	NA	NA	NA	NA
lcl|NW_004443976.1_cds_XP_023586936.1_12872	contig_10197_pilon	-	1617	12	fusion	g10015_g10016	novel	1131	8	NA	NA	0	0	multi-exon	FALSE	canonical	0	0	junction_8	188.1259029796291	NA	NA	NA	FALSE	NA	NA	NA	B	non_coding	NA	NA	NA	NA	NA	NA	NA	20.0	TGCCCGCCACCTCAGAACTG	NA	NA	NA	NA	NA	NA	NA	NA	NA
lcl|NW_004443976.1_cds_XP_023586937.1_12873	contig_10197_pilon	-	1488	12	fusion	g10015_g10016	novel	1131	8	NA	NA	9455	0	multi-exon	FALSE	canonical	5	71	junction_2	168.20648467762265	NA	NA	NA	FALSE	NA	NA	NA	B	non_coding	NA	NA	NA	NA	NA	NA	NA	20.0	TGCCCGCCACCTCAGAACTG	NA	NA	NA	NA	NA	NA	NA	NA	NA
lcl|NW_004443976.1_cds_XP_023586938.1_12875	contig_10197_pilon	-	859	9	novel_not_in_catalog	g10014	novel	240	3	NA	NA	3783	25814	at_least_one_novel_splicesite	FALSE	canonical	0	0	junction_6	156.3073394789893	NA	NA	NA	TRUE	NA	NA	NA	B	non_coding	NA	NA	NA	NA	NA	NA	NA	10.0	AGCCACCCCTCCCCCTTCTG	NA	NA	NA	NA	NA	NA	NA	NA	NA
lcl|NW_004443976.1_cds_XP_023586939.1_12877	contig_10197_pilon	-	1276	11	novel_not_in_catalog	g10013	novel	1359	12	NA	NA	0	0	at_least_one_novel_splicesite	FALSE	canonical	0	0	junction_2	96.94204454208709	NA	NA	NA	FALSE	NA	NA	NA	B	non_coding	NA	NA	NA	NA	NA	NA	NA	25.0	GCTGGGATAGGAGTGAATCC	NA	NA	NA	NA	NA	NA	NA	NA	NA
lcl|NW_004443976.1_cds_XP_023586940.1_12878	contig_10197_pilon	-	1189	10	novel_not_in_catalog	g10013	novel	1359	12	NA	NA	2434	0	at_least_one_novel_splicesite	FALSE	canonical	2	30	junction_8	90.17513823419156	NA	NA	NA	FALSE	NA	NA	NA	B	non_coding	NA	NA	NA	NA	NA	NA	NA	25.0	GCTGGGATAGGAGTGAATCC	NA	NA	NA	NA	NA	NA	NA	NA	NA
lcl|NW_004443976.1_cds_XP_023586941.1_12888	contig_10197_pilon	+	1783	14	incomplete-splice_match	g10004	g10004.t1	2499	22	40129	16811	40129	-16811	internal_fragment	FALSE	canonical	4	27	junction_8	59.67991544642391	NA	NA	NA	FALSE	NA	NA	NA	B	non_coding	NA	NA	NA	NA	NA	NA	NA	45.0	ATCTACTCTGGAGAAATAAA	NA	NA	NA	NA	NA	NA	NA	NA	NA
lcl|NW_004443976.1_cds_XP_023586942.1_12889	contig_10197_pilon	+	1695	14	incomplete-splice_match	g10004	g10004.t1	2499	22	40217	16811	40217	-16811	internal_fragment	FALSE	canonical	4	27	junction_8	59.67991544642391	NA	NA	NA	FALSE	NA	NA	NA	B	non_coding	NA	NA	NA	NA	NA	NA	NA	45.0	ATCTACTCTGGAGAAATAAA	NA	NA	NA	NA	NA	NA	NA	NA	NA
lcl|NW_004443976.1_cds_XP_023586943.1_12887	contig_10197_pilon	+	387	3	incomplete-splice_match	g10004	g10004.t1	2499	22	140315	0	140315	0	3prime_fragment	FALSE	canonical	4	43	junction_1	7.0	NA	NA	NA	FALSE	NA	NA	NA	B	non_coding	NA	NA	NA	NA	NA	NA	NA	25.0	GAGATACAAGGGCTGGTGGC	NA	NA	NA	NA	NA	NA	NA	NA	NA
lcl|NW_004443976.1_cds_XP_023586944.1_12892	contig_10197_pilon	+	3144	1	incomplete-splice_match	g10002	g10002.t1	3177	2	1679	0	1679	0	mono-exon	FALSE	NA	NA	NA	NA	NA	NA	NA	NA	NA	NA	NA	NA	B	non_coding	NA	NA	NA	NA	NA	NA	NA	45.0	CCTTTGCAGATCAGAAAAAA	NA	NA	NA	NA	NA	NA	NA	NA	NA
lcl|NW_004444108.1_cds_XP_004386885.1_29807	contig_10199_pilon	+	834	5	full-splice_match	g10032	g10032.t1	834	5	0	0	0	0	reference_match	FALSE	canonical	0	0	junction_1	0.0	NA	NA	NA	FALSE	NA	NA	NA	A	non_coding	NA	NA	NA	NA	NA	NA	NA	10.0	GCCTTTTTGGTAAGTCTTTT	NA	NA	NA	NA	NA	NA	NA	NA	NA
lcl|NW_004444108.1_cds_XP_023596883.1_29808	contig_10199_pilon	+	2386	4	intergenic	novelGene_1448	novel	NA	NA	NA	NA	NA	NA	multi-exon	FALSE	canonical	4	12	junction_3	2.943920288775949	NA	NA	NA	FALSE	NA	NA	NA	A	non_coding	NA	NA	NA	NA	NA	NA	NA	55.00000000000001	GCCAAACAGAGAATCAACAA	NA	NA	NA	NA	NA	NA	NA	NA	NA
lcl|NW_004443977.1_cds_XP_004376345.1_12984	contig_10205_pilon	-	1779	16	full-splice_match	g10034	g10034.t3	1779	16	0	0	0	0	reference_match	FALSE	canonical	4	47	junction_13	45.108560409552226	NA	NA	NA	FALSE	NA	NA	NA	C	non_coding	NA	NA	NA	NA	NA	NA	NA	20.0	TTCATCTCACGTTATCATTT	NA	NA	NA	NA	NA	NA	NA	NA	NA
lcl|NW_004443977.1_cds_XP_004376346.1_12990	contig_10205_pilon	+	7434	46	full-splice_match	g10033	g10033.t7	7434	46	0	0	0	0	reference_match	TRUE	canonical	0	0	junction_24	112.33335311572527	NA	NA	NA	FALSE	NA	NA	NA	C	non_coding	NA	NA	NA	NA	NA	NA	NA	30.0	TGTTTCCAACCCAGAGGAAC	NA	NA	NA	NA	NA	NA	NA	NA	NA
lcl|NW_004443977.1_cds_XP_004376348.1_12987	contig_10205_pilon	+	6891	44	full-splice_match	g10033	g10033.t5	6891	44	0	0	0	0	reference_match	FALSE	canonical	5	74	junction_3	105.68256601412253	NA	NA	NA	FALSE	NA	NA	NA	C	non_coding	NA	NA	NA	NA	NA	NA	NA	30.0	TGTTTCCAACCCAGAGGAAC	NA	NA	NA	NA	NA	NA	NA	NA	NA
lcl|NW_004443977.1_cds_XP_023587038.1_12985	contig_10205_pilon	-	1470	14	novel_in_catalog	g10034	novel	1779	16	NA	NA	0	0	combination_of_known_splicesites	FALSE	canonical	3	24	junction_9	47.671211214927446	NA	NA	NA	FALSE	NA	NA	NA	C	non_coding	NA	NA	NA	NA	NA	NA	NA	20.0	TTCATCTCACGTTATCATTT	NA	NA	NA	NA	NA	NA	NA	NA	NA
lcl|NW_004443977.1_cds_XP_023587039.1_12986	contig_10205_pilon	+	6816	44	novel_not_in_catalog	g10033	novel	6891	44	NA	NA	0	0	at_least_one_novel_splicesite	FALSE	canonical	3	6	junction_37	110.35161855979686	NA	NA	NA	TRUE	NA	NA	NA	C	non_coding	NA	NA	NA	NA	NA	NA	NA	30.0	TGTTTCCAACCCAGAGGAAC	NA	NA	NA	NA	NA	NA	NA	NA	NA
lcl|NW_004443977.1_cds_XP_023587040.1_12989	contig_10205_pilon	+	7161	45	full-splice_match	g10033	g10033.t6	7161	45	0	0	0	0	reference_match	FALSE	canonical	5	62	junction_31	104.34849777358228	NA	NA	NA	FALSE	NA	NA	NA	C	non_coding	NA	NA	NA	NA	NA	NA	NA	30.0	TGTTTCCAACCCAGAGGAAC	NA	NA	NA	NA	NA	NA	NA	NA	NA
lcl|NW_004443977.1_cds_XP_023587041.1_12988	contig_10205_pilon	+	7086	45	novel_not_in_catalog	g10033	novel	7161	45	NA	NA	0	0	at_least_one_novel_splicesite	FALSE	canonical	3	6	junction_38	108.70069177591274	NA	NA	NA	TRUE	NA	NA	NA	C	non_coding	NA	NA	NA	NA	NA	NA	NA	30.0	TGTTTCCAACCCAGAGGAAC	NA	NA	NA	NA	NA	NA	NA	NA	NA
lcl|NW_004444020.1_cds_XP_004381454.1_21045	contig_10217_pilon	+	2046	4	full-splice_match	g10035	g10035.t1	2046	4	0	0	0	0	reference_match	FALSE	canonical	3	4	junction_2	25.77250904010361	NA	NA	NA	FALSE	NA	NA	NA	A	non_coding	NA	NA	NA	NA	NA	NA	NA	25.0	GCTCAGTCTGCAACCAGATG	NA	NA	NA	NA	NA	NA	NA	NA	NA
lcl|NW_004443999.1_cds_XP_004379289.1_17603	contig_10220_pilon	-	768	6	full-splice_match	g10039	g10039.t1	768	6	0	0	0	0	reference_match	FALSE	canonical	4	21	junction_5	46.76922064777218	NA	NA	NA	FALSE	NA	NA	NA	C	non_coding	NA	NA	NA	NA	NA	NA	NA	15.0	GGCCCTGTGAGCTCTTGAAC	NA	NA	NA	NA	NA	NA	NA	NA	NA
lcl|NW_004443999.1_cds_XP_023589699.1_17601	contig_10220_pilon	-	768	6	full-splice_match	g10039	g10039.t1	768	6	0	0	0	0	reference_match	FALSE	canonical	4	21	junction_5	46.76922064777218	NA	NA	NA	FALSE	NA	NA	NA	C	non_coding	NA	NA	NA	NA	NA	NA	NA	15.0	GGCCCTGTGAGCTCTTGAAC	NA	NA	NA	NA	NA	NA	NA	NA	NA
lcl|NW_004443999.1_cds_XP_023589700.1_17602	contig_10220_pilon	-	768	6	full-splice_match	g10039	g10039.t1	768	6	0	0	0	0	reference_match	FALSE	canonical	4	21	junction_5	46.76922064777218	NA	NA	NA	FALSE	NA	NA	NA	C	non_coding	NA	NA	NA	NA	NA	NA	NA	15.0	GGCCCTGTGAGCTCTTGAAC	NA	NA	NA	NA	NA	NA	NA	NA	NA
lcl|NW_004443999.1_cds_XP_023589701.1_17604	contig_10220_pilon	-	1787	5	fusion	g10038_g10037	novel	1440	5	NA	NA	0	0	multi-exon	FALSE	canonical	0	0	junction_1	0.4330127018922193	NA	NA	NA	FALSE	NA	NA	NA	A	non_coding	NA	NA	NA	NA	NA	NA	NA	10.0	GGGGTCGAGGGGGCGCCGGA	NA	NA	NA	NA	NA	NA	NA	NA	NA
lcl|NW_004444017.1_cds_XP_012412352.1_20716	contig_10225_pilon	+	2613	13	novel_not_in_catalog	g10040	novel	2601	12	NA	NA	0	0	at_least_one_novel_splicesite	FALSE	canonical	6	533	junction_1	272.1140870827692	NA	NA	NA	TRUE	NA	NA	NA	B	non_coding	NA	NA	NA	NA	NA	NA	NA	25.0	GAGAAGGCTGTGTGTGTACA	NA	NA	NA	NA	NA	NA	NA	NA	NA
lcl|NW_004444017.1_cds_XP_023591428.1_20717	contig_10225_pilon	-	1647	2	novel_not_in_catalog	g10041	novel	1590	2	NA	NA	0	0	at_least_one_novel_splicesite	FALSE	non_canonical	0	0	junction_1	0.0	NA	NA	NA	FALSE	NA	NA	NA	A	non_coding	NA	NA	NA	NA	NA	NA	NA	25.0	GGGGGATAAAGCCAGGGGGC	NA	NA	NA	NA	NA	NA	NA	NA	NA
lcl|NW_004444017.1_cds_XP_023591480.1_20715	contig_10225_pilon	+	2667	14	novel_not_in_catalog	g10040	novel	2601	12	NA	NA	0	0	at_least_one_novel_splicesite	FALSE	canonical	5	41	junction_12	408.26867821260475	NA	NA	NA	TRUE	NA	NA	NA	B	non_coding	NA	NA	NA	NA	NA	NA	NA	25.0	GAGAAGGCTGTGTGTGTACA	NA	NA	NA	NA	NA	NA	NA	NA	NA
lcl|NW_004444117.1_cds_XP_023597199.1_30341	contig_10227_pilon	+	630	2	intergenic	novelGene_1449	novel	NA	NA	NA	NA	NA	NA	multi-exon	FALSE	canonical	0	0	junction_1	0.0	NA	NA	NA	FALSE	NA	NA	NA	A	non_coding	NA	NA	NA	NA	NA	NA	NA	30.0	ATGTTTTACATTTAAAGCTG	NA	NA	NA	NA	NA	NA	NA	NA	NA
lcl|NW_004444117.1_cds_XP_004387233.1_30342	contig_10228_pilon	-	939	1	intergenic	novelGene_1450	novel	NA	NA	NA	NA	NA	NA	mono-exon	FALSE	NA	NA	NA	NA	NA	NA	NA	NA	NA	NA	NA	NA	A	non_coding	NA	NA	NA	NA	NA	NA	NA	35.0	AGGGTAGAAATACCATCTGC	NA	NA	NA	NA	NA	NA	NA	NA	NA
lcl|NW_004444066.1_cds_XP_004385011.1_26623	contig_10230_pilon	-	258	4	novel_not_in_catalog	g10043	novel	354	4	NA	NA	0	-15848	at_least_one_novel_splicesite	FALSE	canonical	0	0	junction_1	0.0	NA	NA	NA	TRUE	NA	NA	NA	A	non_coding	NA	NA	NA	NA	NA	NA	NA	25.0	CTTTTCCATGTAAATGGGTA	NA	NA	NA	NA	NA	NA	NA	NA	NA
lcl|NW_004444066.1_cds_XP_023594949.1_26624	contig_10230_pilon	-	282	4	intergenic	novelGene_1451	novel	NA	NA	NA	NA	NA	NA	multi-exon	FALSE	canonical	0	0	junction_1	0.0	NA	NA	NA	FALSE	NA	NA	NA	A	non_coding	NA	NA	NA	NA	NA	NA	NA	30.0	GTAACAGAGTGTCTACACTT	NA	NA	NA	NA	NA	NA	NA	NA	NA
lcl|NW_004444263.1_cds_NP_001266188.1_35759	contig_10235_pilon	+	702	4	novel_not_in_catalog	g10049	novel	705	4	NA	NA	0	0	at_least_one_novel_splicesite	FALSE	canonical	5	19	junction_1	49.50420857529859	NA	NA	NA	TRUE	NA	NA	NA	C	non_coding	NA	NA	NA	NA	NA	NA	NA	30.0	GGGAGAATGGACACTCATCC	NA	NA	NA	NA	NA	NA	NA	NA	NA
lcl|NW_004444263.1_cds_XP_004390786.1_35750	contig_10235_pilon	-	1270	9	incomplete-splice_match	g10045	g10045.t1	1287	10	0	341	0	-341	5prime_fragment	FALSE	canonical	5	271	junction_4	298.56615682290584	NA	NA	NA	FALSE	NA	NA	NA	B	non_coding	NA	NA	NA	NA	NA	NA	NA	20.0	GTGAGTATTGATCTCGTGCA	NA	NA	NA	NA	NA	NA	NA	NA	NA
lcl|NW_004444263.1_cds_XP_004390788.1_35752	contig_10235_pilon	-	357	3	full-splice_match	g10046	g10046.t1	357	3	0	0	0	0	reference_match	FALSE	canonical	0	0	junction_1	0.0	NA	NA	NA	FALSE	NA	NA	NA	C	non_coding	NA	NA	NA	NA	NA	NA	NA	30.0	GACGCACCCAGGACCTGACA	NA	NA	NA	NA	NA	NA	NA	NA	NA
lcl|NW_004444263.1_cds_XP_004390789.1_35751	contig_10235_pilon	-	237	3	novel_not_in_catalog	g10046	novel	357	3	NA	NA	0	0	at_least_one_novel_splicesite	TRUE	canonical	0	0	junction_1	0.0	NA	NA	NA	TRUE	NA	NA	NA	C	non_coding	NA	NA	NA	NA	NA	NA	NA	30.0	GACGCACCCAGGACCTGACA	NA	NA	NA	NA	NA	NA	NA	NA	NA
lcl|NW_004444263.1_cds_XP_004390790.1_35753	contig_10235_pilon	+	1149	4	novel_not_in_catalog	g10047	novel	1080	3	NA	NA	-468	0	at_least_one_novel_splicesite	FALSE	canonical	0	0	junction_1	3.39934634239519	NA	NA	NA	TRUE	NA	NA	NA	C	non_coding	NA	NA	NA	NA	NA	NA	NA	35.0	CCCCATGGACAGCGCAATAA	NA	NA	NA	NA	NA	NA	NA	NA	NA
lcl|NW_004444263.1_cds_XP_004390791.1_35754	contig_10235_pilon	+	1104	4	novel_not_in_catalog	g10047	novel	1080	3	NA	NA	-468	0	at_least_one_novel_splicesite	FALSE	non_canonical	0	0	junction_1	3.7712361663282534	NA	NA	NA	TRUE	NA	NA	NA	C	non_coding	NA	NA	NA	NA	NA	NA	NA	35.0	CCCCATGGACAGCGCAATAA	NA	NA	NA	NA	NA	NA	NA	NA	NA
lcl|NW_004444263.1_cds_XP_004390792.1_35757	contig_10235_pilon	+	618	3	full-splice_match	g10048	g10048.t1	618	3	0	0	0	0	reference_match	FALSE	canonical	5	41	junction_1	3.5	NA	NA	NA	FALSE	NA	NA	NA	A	non_coding	NA	NA	NA	NA	NA	NA	NA	65.0	AACTTGGAAAAAAACAGAAA	NA	NA	NA	NA	NA	NA	NA	NA	NA
lcl|NW_004444263.1_cds_XP_004390794.1_35760	contig_10235_pilon	-	735	4	full-splice_match	g10050	g10050.t1	735	4	0	0	0	0	reference_match	FALSE	canonical	6	535	junction_1	47.67482447674966	NA	NA	NA	FALSE	NA	NA	NA	C	non_coding	NA	NA	NA	NA	NA	NA	NA	10.0	GGGCCGCCCGCGTCCTAGGA	NA	NA	NA	NA	NA	NA	NA	NA	NA
lcl|NW_004444263.1_cds_XP_004390795.1_35768	contig_10235_pilon	+	444	6	full-splice_match	g10053	g10053.t3	444	6	0	0	0	0	reference_match	FALSE	canonical	5	181	junction_1	441.7257067457134	NA	NA	NA	FALSE	NA	NA	NA	C	non_coding	NA	NA	NA	NA	NA	NA	NA	10.0	TTTGGGGGTGAGGTGGCACT	NA	NA	NA	NA	NA	NA	NA	NA	NA
lcl|NW_004444263.1_cds_XP_004390796.1_35770	contig_10235_pilon	+	6521	30	novel_not_in_catalog	g10054	novel	1848	7	NA	NA	-4205	171	at_least_one_novel_splicesite	FALSE	canonical	5	36	junction_10	158.68500944809944	NA	NA	NA	TRUE	NA	NA	NA	A	non_coding	NA	NA	NA	NA	NA	NA	NA	5.0	GGGGGGAGTTCCCCCTTGCC	NA	NA	NA	NA	NA	NA	NA	NA	NA
lcl|NW_004444263.1_cds_XP_004390802.2_35772	contig_10235_pilon	+	690	6	novel_in_catalog	g10056	novel	624	6	NA	NA	-123	0	combination_of_known_junctions	FALSE	canonical	0	0	junction_1	3.655133376499413	NA	NA	NA	FALSE	NA	NA	NA	B	non_coding	NA	NA	NA	NA	NA	NA	NA	5.0	CCTGTGGCTTCATCTGTGCC	NA	NA	NA	NA	NA	NA	NA	NA	NA
lcl|NW_004444263.1_cds_XP_004390803.1_35775	contig_10235_pilon	-	894	1	full-splice_match	g10057	g10057.t1	894	1	0	0	0	0	mono-exon	FALSE	NA	NA	NA	NA	NA	NA	NA	NA	NA	NA	NA	NA	A	non_coding	NA	NA	NA	NA	NA	NA	NA	5.0	CTGTGGGGTGGGGCGTGACC	NA	NA	NA	NA	NA	NA	NA	NA	NA
lcl|NW_004444263.1_cds_XP_004390804.1_35777	contig_10235_pilon	-	1077	2	full-splice_match	g10058	g10058.t2	1077	2	0	0	0	0	reference_match	FALSE	canonical	5	40	junction_1	0.0	NA	NA	NA	FALSE	NA	NA	NA	C	non_coding	NA	NA	NA	NA	NA	NA	NA	10.0	GCTTGGTGAGGTCTGACCCT	NA	NA	NA	NA	NA	NA	NA	NA	NA
lcl|NW_004444263.1_cds_XP_004390806.1_35778	contig_10235_pilon	+	648	6	full-splice_match	g10059	g10059.t3	648	6	0	0	0	0	reference_match	TRUE	canonical	5	266	junction_1	108.03073636701733	NA	NA	NA	FALSE	NA	NA	NA	A	non_coding	NA	NA	NA	NA	NA	NA	NA	10.0	TTCCCTACGTGACCTGTCCT	NA	NA	NA	NA	NA	NA	NA	NA	NA
lcl|NW_004444263.1_cds_XP_004390807.1_35782	contig_10235_pilon	-	1677	20	full-splice_match	g10062	g10062.t6	1677	20	0	0	0	0	reference_match	TRUE	canonical	4	15	junction_2	81.25040805352467	NA	NA	NA	FALSE	NA	NA	NA	C	non_coding	NA	NA	NA	NA	NA	NA	NA	20.0	GGACCACGCTGGGACTCATT	NA	NA	NA	NA	NA	NA	NA	NA	NA
lcl|NW_004444263.1_cds_XP_004390808.1_35783	contig_10235_pilon	+	900	6	novel_not_in_catalog	g10063	novel	981	5	NA	NA	-584	-13996	at_least_one_novel_splicesite	FALSE	canonical	3	11	junction_2	55.60575509783138	NA	NA	NA	TRUE	NA	NA	NA	B	non_coding	NA	NA	NA	NA	NA	NA	NA	15.0	TTTCAGTGACATCTCCTGCT	NA	NA	NA	NA	NA	NA	NA	NA	NA
lcl|NW_004444263.1_cds_XP_004390809.1_35785	contig_10235_pilon	-	378	3	full-splice_match	g10064	g10064.t1	378	3	0	0	0	0	reference_match	FALSE	canonical	3	13	junction_1	2.5	NA	NA	NA	FALSE	NA	NA	NA	A	non_coding	NA	NA	NA	NA	NA	NA	NA	15.0	GACTCACTCACTCGGTGGCT	NA	NA	NA	NA	NA	NA	NA	NA	NA
lcl|NW_004444263.1_cds_XP_004390812.1_35787	contig_10235_pilon	-	858	6	full-splice_match	g10065	g10065.t2	858	6	0	0	0	0	reference_match	FALSE	canonical	1	1	junction_3	6.8527366796047255	NA	NA	NA	FALSE	NA	NA	NA	C	non_coding	NA	NA	NA	NA	NA	NA	NA	0.0	GGCCTGGCCCTGGGTCCTGG	NA	NA	NA	NA	NA	NA	NA	NA	NA
lcl|NW_004444263.1_cds_XP_004390813.1_35789	contig_10235_pilon	-	727	6	novel_not_in_catalog	g10066	novel	660	6	NA	NA	0	0	at_least_one_novel_splicesite	TRUE	canonical	6	734	junction_5	637.0778916270757	NA	NA	NA	FALSE	NA	NA	NA	A	non_coding	NA	NA	NA	NA	NA	NA	NA	0.0	GCCTCTCTTGGGGCTCCCTT	NA	NA	NA	NA	NA	NA	NA	NA	NA
lcl|NW_004444263.1_cds_XP_004390814.1_35790	contig_10235_pilon	+	2493	24	novel_not_in_catalog	g10067	novel	2496	24	NA	NA	0	0	at_least_one_novel_splicesite	FALSE	canonical	0	0	junction_1	3.530049240032077	NA	NA	NA	TRUE	NA	NA	NA	A	non_coding	NA	NA	NA	NA	NA	NA	NA	5.0	GAGCTCTTCCTCTGCCCTCC	NA	NA	NA	NA	NA	NA	NA	NA	NA
lcl|NW_004444263.1_cds_XP_004390817.1_35792	contig_10235_pilon	-	2677	16	novel_not_in_catalog	g10068	novel	2805	15	NA	NA	808	659	at_least_one_novel_splicesite	TRUE	canonical	3	9	junction_3	24.636016994094913	NA	NA	NA	TRUE	NA	NA	NA	C	non_coding	NA	NA	NA	NA	NA	NA	NA	35.0	CACAATAGCCCTTAGAGGTA	NA	NA	NA	NA	NA	NA	NA	NA	NA
lcl|NW_004444263.1_cds_XP_004390818.1_35793	contig_10235_pilon	-	3796	29	full-splice_match	g10068	g10068.t3	3726	29	-70	0	-70	0	alternative_5end	FALSE	canonical	3	9	junction_28	28.028593272162745	NA	NA	NA	FALSE	NA	NA	NA	C	non_coding	NA	NA	NA	NA	NA	NA	NA	30.0	TACACCCAACTCCAACCCTC	NA	NA	NA	NA	NA	NA	NA	NA	NA
lcl|NW_004444263.1_cds_XP_004390820.1_35796	contig_10235_pilon	+	1926	1	novel_in_catalog	g10070	novel	4209	3	NA	NA	0	-22936	mono-exon	FALSE	NA	NA	NA	NA	NA	NA	NA	NA	NA	NA	NA	NA	B	non_coding	NA	NA	NA	NA	NA	NA	NA	15.0	AGACCTTTCTCTTATTTGTC	NA	NA	NA	NA	NA	NA	NA	NA	NA
lcl|NW_004444263.1_cds_XP_004390821.1_35800	contig_10235_pilon	-	2115	21	fusion	g10072_g10073	novel	717	7	NA	NA	0	0	multi-exon	TRUE	non_canonical	0	0	junction_1	0.6403124237432849	NA	NA	NA	TRUE	NA	NA	NA	B	non_coding	NA	NA	NA	NA	NA	NA	NA	25.0	AAGACCCAGCCCTGCCCTGA	NA	NA	NA	NA	NA	NA	NA	NA	NA
lcl|NW_004444263.1_cds_XP_004390822.1_35801	contig_10235_pilon	-	2001	20	fusion	g10072_g10073	novel	717	7	NA	NA	0	0	multi-exon	FALSE	non_canonical	0	0	junction_1	0.6359497880839249	NA	NA	NA	TRUE	NA	NA	NA	B	non_coding	NA	NA	NA	NA	NA	NA	NA	25.0	AAGACCCAGCCCTGCCCTGA	NA	NA	NA	NA	NA	NA	NA	NA	NA
lcl|NW_004444263.1_cds_XP_004390823.1_35803	contig_10235_pilon	-	3813	27	novel_not_in_catalog	g10074	novel	3609	28	NA	NA	471	0	at_least_one_novel_splicesite	FALSE	canonical	1	2	junction_15	52.23837318615593	NA	NA	NA	TRUE	NA	NA	NA	A	non_coding	NA	NA	NA	NA	NA	NA	NA	30.0	GAATGGACCACACTCACTCT	NA	NA	NA	NA	NA	NA	NA	NA	NA
lcl|NW_004444263.1_cds_XP_004390825.1_35805	contig_10235_pilon	+	2253	18	full-splice_match	g10076	g10076.t5	2253	18	0	0	0	0	reference_match	FALSE	canonical	2	11	junction_12	43.844014162194036	NA	NA	NA	FALSE	NA	NA	NA	C	non_coding	NA	NA	NA	NA	NA	NA	NA	20.0	TCATGGCCACTAACTCCTTT	NA	NA	NA	NA	NA	NA	NA	NA	NA
lcl|NW_004444263.1_cds_XP_004390827.1_35804	contig_10235_pilon	-	1379	1	novel_in_catalog	g10075	novel	1281	2	NA	NA	0	0	mono-exon_by_intron_retention	FALSE	NA	NA	NA	NA	NA	NA	NA	NA	NA	NA	NA	NA	A	non_coding	NA	NA	NA	NA	NA	NA	NA	20.0	CAGGGCAGGTGCCGAGGCAG	NA	NA	NA	NA	NA	NA	NA	NA	NA
lcl|NW_004444263.1_cds_XP_004390828.1_35806	contig_10235_pilon	+	2302	18	novel_not_in_catalog	g10076	novel	2241	17	NA	NA	0	0	at_least_one_novel_splicesite	FALSE	canonical	0	0	junction_1	3.790353810255768	NA	NA	NA	TRUE	NA	NA	NA	C	non_coding	NA	NA	NA	NA	NA	NA	NA	15.0	GGGGTTTCCTGCTGGAAAGG	NA	NA	NA	NA	NA	NA	NA	NA	NA
lcl|NW_004444263.1_cds_XP_004390829.1_35807	contig_10235_pilon	-	1131	10	full-splice_match	g10077	g10077.t2	1131	10	0	0	0	0	reference_match	TRUE	canonical	4	36	junction_9	33.27995726492983	NA	NA	NA	FALSE	NA	NA	NA	C	non_coding	NA	NA	NA	NA	NA	NA	NA	15.0	GGAGTGGAGCTGGATTCCTT	NA	NA	NA	NA	NA	NA	NA	NA	NA
lcl|NW_004444263.1_cds_XP_004390830.1_35809	contig_10235_pilon	+	3741	28	full-splice_match	g10078	g10078.t3	3741	28	0	0	0	0	reference_match	TRUE	canonical	3	13	junction_7	29.75081698224623	NA	NA	NA	FALSE	NA	NA	NA	A	non_coding	NA	NA	NA	NA	NA	NA	NA	15.0	GCTGCCTGGGGAATGACCCT	NA	NA	NA	NA	NA	NA	NA	NA	NA
lcl|NW_004444263.1_cds_XP_004390831.2_35810	contig_10235_pilon	-	1226	6	incomplete-splice_match	g10079	g10079.t2	1239	7	-30	110	-30	-110	5prime_fragment	FALSE	canonical	3	11	junction_4	15.051910177781425	NA	NA	NA	FALSE	NA	NA	NA	A	non_coding	NA	NA	NA	NA	NA	NA	NA	10.0	TGCTTCAGAGGGGCTGGTCC	NA	NA	NA	NA	NA	NA	NA	NA	NA
lcl|NW_004444263.1_cds_XP_004390832.1_35813	contig_10235_pilon	+	5242	41	novel_not_in_catalog	g10081	novel	4254	33	NA	NA	-2269	0	at_least_one_novel_splicesite	FALSE	canonical	0	0	junction_1	10.744300814850634	NA	NA	NA	FALSE	NA	NA	NA	B	non_coding	NA	NA	NA	NA	NA	NA	NA	15.0	AGTGGCTTTCCACCTCCCCA	NA	NA	NA	NA	NA	NA	NA	NA	NA
lcl|NW_004444263.1_cds_XP_004390833.1_35814	contig_10235_pilon	+	5104	40	novel_not_in_catalog	g10081	novel	4254	33	NA	NA	-2269	0	at_least_one_novel_splicesite	FALSE	canonical	0	0	junction_1	10.899215540959082	NA	NA	NA	TRUE	NA	NA	NA	B	non_coding	NA	NA	NA	NA	NA	NA	NA	15.0	AGTGGCTTTCCACCTCCCCA	NA	NA	NA	NA	NA	NA	NA	NA	NA
lcl|NW_004444263.1_cds_XP_004390835.1_35820	contig_10235_pilon	-	1044	1	full-splice_match	g10087	g10087.t1	1044	1	0	0	0	0	mono-exon	FALSE	NA	NA	NA	NA	NA	NA	NA	NA	NA	NA	NA	NA	A	non_coding	NA	NA	NA	NA	NA	NA	NA	45.0	TTAAAGGTTCAACCTTAAAA	NA	NA	NA	NA	NA	NA	NA	NA	NA
lcl|NW_004444263.1_cds_XP_004390836.1_35821	contig_10235_pilon	-	921	4	full-splice_match	g10088	g10088.t1	921	4	0	0	0	0	reference_match	FALSE	canonical	0	0	junction_1	0.0	NA	NA	NA	FALSE	NA	NA	NA	A	non_coding	NA	NA	NA	NA	NA	NA	NA	5.0	GGACGCCCCCGGCCCCGCCC	NA	NA	NA	NA	NA	NA	NA	NA	NA
lcl|NW_004444263.1_cds_XP_004390837.1_35823	contig_10235_pilon	+	882	8	full-splice_match	g10090	g10090.t1	882	8	0	0	0	0	reference_match	FALSE	canonical	0	0	junction_1	1.749635530559413	NA	NA	NA	FALSE	NA	NA	NA	A	non_coding	NA	NA	NA	NA	NA	NA	NA	15.0	AGAGCCTCTGCGGCAGCCCT	NA	NA	NA	NA	NA	NA	NA	NA	NA
lcl|NW_004444263.1_cds_XP_004390839.1_35824	contig_10235_pilon	-	865	6	novel_not_in_catalog	g10091	novel	879	6	NA	NA	0	0	at_least_one_novel_splicesite	FALSE	canonical	4	70	junction_3	13.899640283115243	NA	NA	NA	FALSE	NA	NA	NA	A	non_coding	NA	NA	NA	NA	NA	NA	NA	10.0	GCTCCCCTCCCATCTACCCT	NA	NA	NA	NA	NA	NA	NA	NA	NA
lcl|NW_004444263.1_cds_XP_004390841.1_35829	contig_10235_pilon	-	1257	11	novel_not_in_catalog	g10093	novel	1212	11	NA	NA	0	0	at_least_one_novel_splicesite	FALSE	canonical	0	0	junction_2	30.787822267903266	NA	NA	NA	FALSE	NA	NA	NA	C	non_coding	NA	NA	NA	NA	NA	NA	NA	30.0	GGGGTCAACAGCCAAACCTC	NA	NA	NA	NA	NA	NA	NA	NA	NA
lcl|NW_004444263.1_cds_XP_004390842.1_35827	contig_10235_pilon	-	1212	11	full-splice_match	g10093	g10093.t2	1212	11	0	0	0	0	reference_match	FALSE	canonical	0	0	junction_2	30.64065926183704	NA	NA	NA	FALSE	NA	NA	NA	C	non_coding	NA	NA	NA	NA	NA	NA	NA	30.0	GGGGTCAACAGCCAAACCTC	NA	NA	NA	NA	NA	NA	NA	NA	NA
lcl|NW_004444263.1_cds_XP_004390844.1_35828	contig_10235_pilon	-	1170	10	novel_not_in_catalog	g10093	novel	1212	11	NA	NA	0	0	at_least_one_novel_splicesite	FALSE	canonical	0	0	junction_1	31.998070929508806	NA	NA	NA	FALSE	NA	NA	NA	C	non_coding	NA	NA	NA	NA	NA	NA	NA	30.0	GGGGTCAACAGCCAAACCTC	NA	NA	NA	NA	NA	NA	NA	NA	NA
lcl|NW_004444263.1_cds_XP_004390845.1_35826	contig_10235_pilon	-	1170	11	novel_not_in_catalog	g10093	novel	1212	11	NA	NA	0	0	at_least_one_novel_splicesite	FALSE	canonical	0	0	junction_2	3.0983866769659336	NA	NA	NA	TRUE	NA	NA	NA	C	non_coding	NA	NA	NA	NA	NA	NA	NA	30.0	GGGGTCAACAGCCAAACCTC	NA	NA	NA	NA	NA	NA	NA	NA	NA
lcl|NW_004444263.1_cds_XP_004390846.1_35832	contig_10235_pilon	-	1068	10	novel_not_in_catalog	g10093	novel	1212	11	NA	NA	0	-50	at_least_one_novel_splicesite	FALSE	canonical	0	0	junction_1	32.23792720720865	NA	NA	NA	TRUE	NA	NA	NA	C	non_coding	NA	NA	NA	NA	NA	NA	NA	25.0	ATCAGTCGGAGGAGCCTGAG	NA	NA	NA	NA	NA	NA	NA	NA	NA
lcl|NW_004444263.1_cds_XP_004390847.1_35831	contig_10235_pilon	-	978	9	novel_not_in_catalog	g10093	novel	1212	11	NA	NA	0	-50	at_least_one_novel_splicesite	FALSE	canonical	0	0	junction_1	33.77499074759311	NA	NA	NA	FALSE	NA	NA	NA	C	non_coding	NA	NA	NA	NA	NA	NA	NA	25.0	ATCAGTCGGAGGAGCCTGAG	NA	NA	NA	NA	NA	NA	NA	NA	NA
lcl|NW_004444263.1_cds_XP_004390848.1_35825	contig_10235_pilon	+	543	6	full-splice_match	g10092	g10092.t1	543	6	0	0	0	0	reference_match	FALSE	canonical	5	89	junction_3	37.515863311404686	NA	NA	NA	FALSE	NA	NA	NA	A	non_coding	NA	NA	NA	NA	NA	NA	NA	0.0	GCTGTGCCTCCTTCCTGCCC	NA	NA	NA	NA	NA	NA	NA	NA	NA
lcl|NW_004444263.1_cds_XP_004390849.1_35834	contig_10235_pilon	-	1293	9	full-splice_match	g10093	g10093.t3	1293	9	0	0	0	0	reference_match	FALSE	canonical	5	111	junction_2	199.03324942079402	NA	NA	NA	FALSE	NA	NA	NA	C	non_coding	NA	NA	NA	NA	NA	NA	NA	15.0	TCTTGCCCCTCAGGGCCACA	NA	NA	NA	NA	NA	NA	NA	NA	NA
lcl|NW_004444263.1_cds_XP_004390850.1_35840	contig_10235_pilon	-	483	4	novel_not_in_catalog	g10094	novel	4191	23	NA	NA	27222	166	at_least_one_novel_splicesite	FALSE	canonical	5	117	junction_1	77.2024754928378	NA	NA	NA	TRUE	NA	NA	NA	B	non_coding	NA	NA	NA	NA	NA	NA	NA	30.0	GTGAGACCTGAACTCCTAAC	NA	NA	NA	NA	NA	NA	NA	NA	NA
lcl|NW_004444263.1_cds_XP_004390851.1_35842	contig_10235_pilon	-	5968	30	novel_not_in_catalog	g10094	novel	4191	23	NA	NA	-282	-3557	at_least_one_novel_splicesite	TRUE	canonical	0	0	junction_1	0.0	NA	NA	NA	TRUE	NA	NA	NA	B	non_coding	NA	NA	NA	NA	NA	NA	NA	25.0	AAGGTTATATGGGGGGAGGG	NA	NA	NA	NA	NA	NA	NA	NA	NA
lcl|NW_004444263.1_cds_XP_004390855.1_35779	contig_10235_pilon	+	594	3	novel_not_in_catalog	g10060	novel	459	2	NA	NA	0	0	at_least_one_novel_splicesite	FALSE	canonical	0	0	junction_1	58.0	NA	NA	NA	FALSE	NA	NA	NA	A	non_coding	NA	NA	NA	NA	NA	NA	NA	25.0	CACCTTACCCCTCGCAGAAT	NA	NA	NA	NA	NA	NA	NA	NA	NA
lcl|NW_004444263.1_cds_XP_004390856.1_35780	contig_10235_pilon	-	453	3	full-splice_match	g10061	g10061.t1	453	3	0	0	0	0	reference_match	FALSE	canonical	6	256	junction_2	114.0	NA	NA	NA	FALSE	NA	NA	NA	A	non_coding	NA	NA	NA	NA	NA	NA	NA	35.0	AACAACTGCAGAGACCCTTG	NA	NA	NA	NA	NA	NA	NA	NA	NA
lcl|NW_004444263.1_cds_XP_004390860.1_35799	contig_10235_pilon	-	1251	6	full-splice_match	g10071	g10071.t5	1251	6	0	0	0	0	reference_match	FALSE	canonical	5	41	junction_2	15.315351775261318	NA	NA	NA	FALSE	NA	NA	NA	C	non_coding	NA	NA	NA	NA	NA	NA	NA	15.0	GCTGTACTCCTGCCATAGGG	NA	NA	NA	NA	NA	NA	NA	NA	NA
lcl|NW_004444263.1_cds_XP_004390861.1_35815	contig_10235_pilon	+	1485	10	novel_not_in_catalog	g10082	novel	1110	6	NA	NA	0	0	at_least_one_novel_splicesite	FALSE	canonical	0	0	junction_1	1.3333333333333335	NA	NA	NA	TRUE	NA	NA	NA	A	non_coding	NA	NA	NA	NA	NA	NA	NA	5.0	CTGCCGGCCGCGTGCCTCAG	NA	NA	NA	NA	NA	NA	NA	NA	NA
lcl|NW_004444263.1_cds_XP_012415277.1_35833	contig_10235_pilon	-	1158	11	novel_not_in_catalog	g10093	novel	1212	11	NA	NA	0	-50	at_least_one_novel_splicesite	FALSE	canonical	0	0	junction_1	30.68289425722417	NA	NA	NA	TRUE	NA	NA	NA	C	non_coding	NA	NA	NA	NA	NA	NA	NA	25.0	ATCAGTCGGAGGAGCCTGAG	NA	NA	NA	NA	NA	NA	NA	NA	NA
lcl|NW_004444263.1_cds_XP_012415278.1_35830	contig_10235_pilon	-	1059	9	novel_not_in_catalog	g10093	novel	1212	11	NA	NA	0	-31	at_least_one_novel_splicesite	FALSE	canonical	0	0	junction_2	3.122498999199199	NA	NA	NA	TRUE	NA	NA	NA	C	non_coding	NA	NA	NA	NA	NA	NA	NA	15.0	GGTGGCTGAGGGCAGTGCAG	NA	NA	NA	NA	NA	NA	NA	NA	NA
lcl|NW_004444263.1_cds_XP_012415283.1_35841	contig_10235_pilon	-	5959	30	novel_not_in_catalog	g10094	novel	4191	23	NA	NA	-282	-3557	at_least_one_novel_splicesite	FALSE	canonical	0	0	junction_1	0.0	NA	NA	NA	TRUE	NA	NA	NA	B	non_coding	NA	NA	NA	NA	NA	NA	NA	25.0	AAGGTTATATGGGGGGAGGG	NA	NA	NA	NA	NA	NA	NA	NA	NA
lcl|NW_004444263.1_cds_XP_012415284.1_35802	contig_10235_pilon	-	2127	21	fusion	g10072_g10073	novel	717	7	NA	NA	0	0	multi-exon	FALSE	non_canonical	0	0	junction_1	0.6403124237432849	NA	NA	NA	TRUE	NA	NA	NA	B	non_coding	NA	NA	NA	NA	NA	NA	NA	25.0	AAGACCCAGCCCTGCCCTGA	NA	NA	NA	NA	NA	NA	NA	NA	NA
lcl|NW_004444263.1_cds_XP_012415286.1_35819	contig_10235_pilon	-	2137	18	full-splice_match	g10086	g10086.t4	2112	18	-25	0	-25	0	reference_match	FALSE	canonical	4	10	junction_17	51.764237965799616	NA	NA	NA	FALSE	NA	NA	NA	A	non_coding	NA	NA	NA	NA	NA	NA	NA	30.0	CCTCGACAACTCACACTGAC	NA	NA	NA	NA	NA	NA	NA	NA	NA
lcl|NW_004444263.1_cds_XP_012415292.1_35788	contig_10235_pilon	-	858	6	full-splice_match	g10065	g10065.t2	858	6	0	0	0	0	reference_match	FALSE	canonical	1	1	junction_3	6.8527366796047255	NA	NA	NA	FALSE	NA	NA	NA	C	non_coding	NA	NA	NA	NA	NA	NA	NA	0.0	GGCCTGGCCCTGGGTCCTGG	NA	NA	NA	NA	NA	NA	NA	NA	NA
lcl|NW_004444263.1_cds_XP_023581289.1_35758	contig_10235_pilon	+	705	4	full-splice_match	g10049	g10049.t1	705	4	0	0	0	0	reference_match	FALSE	canonical	5	64	junction_1	28.296053906272277	NA	NA	NA	FALSE	NA	NA	NA	C	non_coding	NA	NA	NA	NA	NA	NA	NA	30.0	GGGAGAATGGACACTCATCC	NA	NA	NA	NA	NA	NA	NA	NA	NA
lcl|NW_004444263.1_cds_XP_023581291.1_35771	contig_10235_pilon	-	3496	25	novel_not_in_catalog	g10055	novel	3003	21	NA	NA	0	0	at_least_one_novel_splicesite	TRUE	canonical	0	0	junction_20	143.45464222185353	NA	NA	NA	TRUE	NA	NA	NA	A	non_coding	NA	NA	NA	NA	NA	NA	NA	5.0	CTCTTTGCCCTATGGCCCTG	NA	NA	NA	NA	NA	NA	NA	NA	NA
lcl|NW_004444263.1_cds_XP_023581292.1_35749	contig_10235_pilon	-	1270	9	incomplete-splice_match	g10045	g10045.t1	1287	10	0	341	0	-341	5prime_fragment	FALSE	canonical	5	271	junction_4	298.56615682290584	NA	NA	NA	FALSE	NA	NA	NA	B	non_coding	NA	NA	NA	NA	NA	NA	NA	20.0	GTGAGTATTGATCTCGTGCA	NA	NA	NA	NA	NA	NA	NA	NA	NA
lcl|NW_004444263.1_cds_XP_023581293.1_35748	contig_10235_pilon	-	1138	8	novel_in_catalog	g10045	novel	1287	10	NA	NA	0	-341	combination_of_known_splicesites	FALSE	canonical	2	4	junction_3	368.14881640500784	NA	NA	NA	FALSE	NA	NA	NA	B	non_coding	NA	NA	NA	NA	NA	NA	NA	20.0	GTGAGTATTGATCTCGTGCA	NA	NA	NA	NA	NA	NA	NA	NA	NA
lcl|NW_004444263.1_cds_XP_023581294.1_35747	contig_10235_pilon	+	531	2	intergenic	novelGene_1452	novel	NA	NA	NA	NA	NA	NA	multi-exon	FALSE	non_canonical	0	0	junction_1	0.0	NA	NA	NA	FALSE	NA	NA	NA	A	non_coding	NA	NA	NA	NA	NA	NA	NA	20.0	GCACATCCCCACTATGCCCC	NA	NA	NA	NA	NA	NA	NA	NA	NA
lcl|NW_004444263.1_cds_XP_023581295.1_35816	contig_10235_pilon	-	12848	44	fusion	g10084_g10083_g10085	novel	9867	30	NA	NA	0	0	multi-exon	FALSE	non_canonical	0	0	junction_4	1.3722900922727377	NA	NA	NA	TRUE	NA	NA	NA	B	non_coding	NA	NA	NA	NA	NA	NA	NA	5.0	GCCGTTGCCCACCTCTCTCG	NA	NA	NA	NA	NA	NA	NA	NA	NA
lcl|NW_004444263.1_cds_XP_023581296.1_35817	contig_10235_pilon	-	12723	44	fusion	g10084_g10083_g10085	novel	9867	30	NA	NA	0	0	multi-exon	TRUE	canonical	0	0	junction_4	1.6215823985823552	NA	NA	NA	TRUE	NA	NA	NA	B	non_coding	NA	NA	NA	NA	NA	NA	NA	5.0	GCCGTTGCCCACCTCTCTCG	NA	NA	NA	NA	NA	NA	NA	NA	NA
lcl|NW_004444263.1_cds_XP_023581297.1_35818	contig_10235_pilon	-	4308	22	fusion	g10084_g10083	novel	2118	13	NA	NA	-7857	0	multi-exon	FALSE	canonical	0	0	junction_4	1.3899542399358502	NA	NA	NA	TRUE	NA	NA	NA	A	non_coding	NA	NA	NA	NA	NA	NA	NA	5.0	GCCGTTGCCCACCTCTCTCG	NA	NA	NA	NA	NA	NA	NA	NA	NA
lcl|NW_004444263.1_cds_XP_023581298.1_35835	contig_10235_pilon	-	1113	9	full-splice_match	g10093	g10093.t3	1293	9	180	0	180	0	alternative_5end	FALSE	canonical	5	111	junction_2	199.03324942079402	NA	NA	NA	FALSE	NA	NA	NA	C	non_coding	NA	NA	NA	NA	NA	NA	NA	15.0	TCTTGCCCCTCAGGGCCACA	NA	NA	NA	NA	NA	NA	NA	NA	NA
lcl|NW_004444263.1_cds_XP_023581299.1_35836	contig_10235_pilon	-	1113	9	full-splice_match	g10093	g10093.t3	1293	9	180	0	180	0	alternative_5end	FALSE	canonical	5	111	junction_2	199.03324942079402	NA	NA	NA	FALSE	NA	NA	NA	C	non_coding	NA	NA	NA	NA	NA	NA	NA	15.0	TCTTGCCCCTCAGGGCCACA	NA	NA	NA	NA	NA	NA	NA	NA	NA
lcl|NW_004444263.1_cds_XP_023581300.1_35837	contig_10235_pilon	-	1113	9	full-splice_match	g10093	g10093.t3	1293	9	180	0	180	0	alternative_5end	FALSE	canonical	5	111	junction_2	199.03324942079402	NA	NA	NA	FALSE	NA	NA	NA	C	non_coding	NA	NA	NA	NA	NA	NA	NA	15.0	TCTTGCCCCTCAGGGCCACA	NA	NA	NA	NA	NA	NA	NA	NA	NA
lcl|NW_004444263.1_cds_XP_023581301.1_35838	contig_10235_pilon	-	1113	9	full-splice_match	g10093	g10093.t3	1293	9	180	0	180	0	alternative_5end	FALSE	canonical	5	111	junction_2	199.03324942079402	NA	NA	NA	FALSE	NA	NA	NA	C	non_coding	NA	NA	NA	NA	NA	NA	NA	15.0	TCTTGCCCCTCAGGGCCACA	NA	NA	NA	NA	NA	NA	NA	NA	NA
lcl|NW_004444263.1_cds_XP_023581303.1_35839	contig_10235_pilon	-	483	4	novel_not_in_catalog	g10094	novel	4191	23	NA	NA	27222	166	at_least_one_novel_splicesite	FALSE	canonical	5	117	junction_1	77.2024754928378	NA	NA	NA	TRUE	NA	NA	NA	B	non_coding	NA	NA	NA	NA	NA	NA	NA	30.0	GTGAGACCTGAACTCCTAAC	NA	NA	NA	NA	NA	NA	NA	NA	NA
lcl|NW_004444263.1_cds_XP_023581304.1_35761	contig_10235_pilon	-	234	2	novel_in_catalog	g10050	novel	735	4	NA	NA	0	-921	combination_of_known_splicesites	FALSE	canonical	6	68	junction_1	0.0	NA	NA	NA	FALSE	NA	NA	NA	C	non_coding	NA	NA	NA	NA	NA	NA	NA	30.0	GTAAAGACTTCGCAGACCTG	NA	NA	NA	NA	NA	NA	NA	NA	NA
lcl|NW_004444263.1_cds_XP_023581305.1_35762	contig_10235_pilon	+	375	4	full-splice_match	g10051	g10051.t2	375	4	0	0	0	0	reference_match	FALSE	canonical	0	0	junction_1	1331.0088905287848	NA	NA	NA	FALSE	NA	NA	NA	C	non_coding	NA	NA	NA	NA	NA	NA	NA	15.0	GCACCCCTAGATGCCTCCCT	NA	NA	NA	NA	NA	NA	NA	NA	NA
lcl|NW_004444263.1_cds_XP_023581306.1_35763	contig_10235_pilon	+	351	4	novel_not_in_catalog	g10051	novel	375	4	NA	NA	0	0	at_least_one_novel_splicesite	FALSE	canonical	0	0	junction_1	1460.712459346085	NA	NA	NA	TRUE	NA	NA	NA	C	non_coding	NA	NA	NA	NA	NA	NA	NA	15.0	GCACCCCTAGATGCCTCCCT	NA	NA	NA	NA	NA	NA	NA	NA	NA
lcl|NW_004444263.1_cds_XP_023581308.1_35764	contig_10235_pilon	+	300	4	full-splice_match	g10051	g10051.t4	300	4	0	0	0	0	reference_match	FALSE	canonical	6	428	junction_1	1146.7154059409083	NA	NA	NA	FALSE	NA	NA	NA	C	non_coding	NA	NA	NA	NA	NA	NA	NA	15.0	GCACCCCTAGATGCCTCCCT	NA	NA	NA	NA	NA	NA	NA	NA	NA
lcl|NW_004444263.1_cds_XP_023581309.1_35765	contig_10235_pilon	+	276	4	novel_not_in_catalog	g10051	novel	300	4	NA	NA	0	0	at_least_one_novel_splicesite	FALSE	canonical	5	282	junction_3	1356.5980326619313	NA	NA	NA	TRUE	NA	NA	NA	C	non_coding	NA	NA	NA	NA	NA	NA	NA	15.0	GCACCCCTAGATGCCTCCCT	NA	NA	NA	NA	NA	NA	NA	NA	NA
lcl|NW_004444263.1_cds_XP_023581310.1_35766	contig_10235_pilon	+	267	3	novel_not_in_catalog	g10051	novel	375	4	NA	NA	405	0	at_least_one_novel_splicesite	FALSE	canonical	6	188	junction_2	1521.0	NA	NA	NA	TRUE	NA	NA	NA	C	non_coding	NA	NA	NA	NA	NA	NA	NA	15.0	GCACCCCTAGATGCCTCCCT	NA	NA	NA	NA	NA	NA	NA	NA	NA
lcl|NW_004444263.1_cds_XP_023581311.1_35769	contig_10235_pilon	+	402	5	full-splice_match	g10053	g10053.t2	402	5	0	0	0	0	reference_match	FALSE	canonical	5	44	junction_3	527.546858108358	NA	NA	NA	FALSE	NA	NA	NA	C	non_coding	NA	NA	NA	NA	NA	NA	NA	10.0	TTTGGGGGTGAGGTGGCACT	NA	NA	NA	NA	NA	NA	NA	NA	NA
lcl|NW_004444263.1_cds_XP_023581313.1_35812	contig_10235_pilon	+	765	7	full-splice_match	g10080	g10080.t2	765	7	0	0	0	0	reference_match	FALSE	canonical	5	17	junction_2	24.018511379535763	NA	NA	NA	FALSE	NA	NA	NA	C	non_coding	NA	NA	NA	NA	NA	NA	NA	15.0	GGATTCTGCTCGTCATTGCA	NA	NA	NA	NA	NA	NA	NA	NA	NA
lcl|NW_004444263.1_cds_XP_023581314.1_35811	contig_10235_pilon	+	690	6	novel_in_catalog	g10080	novel	765	7	NA	NA	0	73	combination_of_known_splicesites	FALSE	canonical	1	2	junction_5	30.159575593830894	NA	NA	NA	FALSE	NA	NA	NA	C	non_coding	NA	NA	NA	NA	NA	NA	NA	30.0	GACAGGGTCATGTAGGGAAG	NA	NA	NA	NA	NA	NA	NA	NA	NA
lcl|NW_004444263.1_cds_XP_023581316.1_35781	contig_10235_pilon	-	1572	19	novel_in_catalog	g10062	novel	1677	20	NA	NA	0	0	combination_of_known_splicesites	FALSE	canonical	0	0	junction_7	85.86374865642273	NA	NA	NA	FALSE	NA	NA	NA	C	non_coding	NA	NA	NA	NA	NA	NA	NA	20.0	GGACCACGCTGGGACTCATT	NA	NA	NA	NA	NA	NA	NA	NA	NA
lcl|NW_004444263.1_cds_XP_023581317.1_35808	contig_10235_pilon	-	1278	9	incomplete-splice_match	g10077	g10077.t2	1131	10	0	1215	0	-1215	5prime_fragment	FALSE	canonical	4	36	junction_8	34.82725226026308	NA	NA	NA	FALSE	NA	NA	NA	C	non_coding	NA	NA	NA	NA	NA	NA	NA	30.0	TGAGGAAGATGGACCTCTCA	NA	NA	NA	NA	NA	NA	NA	NA	NA
lcl|NW_004444263.1_cds_XP_023581318.1_35822	contig_10235_pilon	+	912	8	full-splice_match	g10089	g10089.t3	912	8	0	0	0	0	reference_match	FALSE	canonical	4	33	junction_1	32.21230592586045	NA	NA	NA	FALSE	NA	NA	NA	A	non_coding	NA	NA	NA	NA	NA	NA	NA	15.0	GGACATCTGCAGGGGTCCCC	NA	NA	NA	NA	NA	NA	NA	NA	NA
lcl|NW_004444263.1_cds_XP_023581320.1_35791	contig_10235_pilon	+	438	4	antisense	novelGene_g10068_AS	novel	NA	NA	NA	NA	NA	NA	multi-exon	FALSE	canonical	0	0	junction_1	0.4714045207910317	NA	NA	NA	TRUE	NA	NA	NA	A	non_coding	NA	NA	NA	NA	NA	NA	NA	5.0	GGCCTCCTCCCACTCCCCTC	NA	NA	NA	NA	NA	NA	NA	NA	NA
lcl|NW_004444263.1_cds_XP_023581322.1_35798	contig_10235_pilon	-	1245	6	novel_not_in_catalog	g10071	novel	1251	6	NA	NA	0	0	at_least_one_novel_splicesite	FALSE	canonical	2	4	junction_3	26.758176320519304	NA	NA	NA	TRUE	NA	NA	NA	C	non_coding	NA	NA	NA	NA	NA	NA	NA	15.0	GCTGTACTCCTGCCATAGGG	NA	NA	NA	NA	NA	NA	NA	NA	NA
lcl|NW_004444263.1_cds_XP_023581323.1_35797	contig_10235_pilon	-	1062	6	full-splice_match	g10071	g10071.t1	1062	6	0	0	0	0	reference_match	FALSE	canonical	1	2	junction_3	27.419700946582186	NA	NA	NA	FALSE	NA	NA	NA	C	non_coding	NA	NA	NA	NA	NA	NA	NA	15.0	GCTGTACTCCTGCCATAGGG	NA	NA	NA	NA	NA	NA	NA	NA	NA
lcl|NW_004444263.1_cds_XP_023581325.1_35773	contig_10235_pilon	+	729	5	incomplete-splice_match	g10056	g10056.t1	624	6	-123	608	-123	-381	5prime_fragment	FALSE	canonical	0	0	junction_1	3.491060010942235	NA	NA	NA	FALSE	NA	NA	NA	B	non_coding	NA	NA	NA	NA	NA	NA	NA	30.0	AAGGGGCTCATGTGACATCA	NA	NA	NA	NA	NA	NA	NA	NA	NA
lcl|NW_004444263.1_cds_XP_023581326.1_35774	contig_10235_pilon	+	729	5	incomplete-splice_match	g10056	g10056.t1	624	6	-123	608	-123	-381	5prime_fragment	FALSE	canonical	0	0	junction_1	3.491060010942235	NA	NA	NA	FALSE	NA	NA	NA	B	non_coding	NA	NA	NA	NA	NA	NA	NA	30.0	AAGGGGCTCATGTGACATCA	NA	NA	NA	NA	NA	NA	NA	NA	NA
lcl|NW_004444263.1_cds_XP_023581327.1_35795	contig_10235_pilon	-	1927	1	full-splice_match	g10069	g10069.t2	1308	1	0	-619	0	619	mono-exon	FALSE	NA	NA	NA	NA	NA	NA	NA	NA	NA	NA	NA	NA	C	non_coding	NA	NA	NA	NA	NA	NA	NA	25.0	TTTCATCGGGAACTGGAGAG	NA	NA	NA	NA	NA	NA	NA	NA	NA
lcl|NW_004444263.1_cds_XP_023581329.1_35786	contig_10235_pilon	+	720	6	novel_not_in_catalog	g10063	novel	588	4	NA	NA	0	0	at_least_one_novel_splicesite	TRUE	canonical	6	66	junction_1	163.47892830576055	NA	NA	NA	TRUE	NA	NA	NA	B	non_coding	NA	NA	NA	NA	NA	NA	NA	35.0	AGGGAAACCCTTACTCCAGA	NA	NA	NA	NA	NA	NA	NA	NA	NA
lcl|NW_004444263.1_cds_XP_023581330.1_35755	contig_10235_pilon	+	1155	3	full-splice_match	g10047	g10047.t1	1080	3	-75	0	-75	0	alternative_5end	FALSE	canonical	2	2	junction_2	3.0	NA	NA	NA	FALSE	NA	NA	NA	C	non_coding	NA	NA	NA	NA	NA	NA	NA	35.0	CCCCATGGACAGCGCAATAA	NA	NA	NA	NA	NA	NA	NA	NA	NA
lcl|NW_004444263.1_cds_XP_023581331.1_35756	contig_10235_pilon	+	1110	3	novel_not_in_catalog	g10047	novel	1080	3	NA	NA	-75	0	at_least_one_novel_splicesite	FALSE	non_canonical	0	0	junction_2	4.0	NA	NA	NA	TRUE	NA	NA	NA	C	non_coding	NA	NA	NA	NA	NA	NA	NA	35.0	CCCCATGGACAGCGCAATAA	NA	NA	NA	NA	NA	NA	NA	NA	NA
lcl|NW_004444263.1_cds_XP_023581332.1_35794	contig_10235_pilon	-	286	4	incomplete-splice_match	g10069	g10069.t3	1983	6	4840	0	4822	0	3prime_fragment	TRUE	canonical	5	134	junction_2	8.993825042154693	NA	NA	NA	FALSE	NA	NA	NA	C	non_coding	NA	NA	NA	NA	NA	NA	NA	0.0	TGGTTCCTCCTTCGCTTCCC	NA	NA	NA	NA	NA	NA	NA	NA	NA
lcl|NW_004444263.1_cds_XP_023581333.1_35776	contig_10235_pilon	-	1077	2	full-splice_match	g10058	g10058.t2	1077	2	0	0	0	0	reference_match	FALSE	canonical	5	40	junction_1	0.0	NA	NA	NA	FALSE	NA	NA	NA	C	non_coding	NA	NA	NA	NA	NA	NA	NA	10.0	GCTTGGTGAGGTCTGACCCT	NA	NA	NA	NA	NA	NA	NA	NA	NA
lcl|NW_004444263.1_cds_XP_023581334.1_35767	contig_10235_pilon	-	564	3	novel_not_in_catalog	g10052	novel	474	3	NA	NA	3155	190	at_least_one_novel_splicesite	FALSE	canonical	4	12	junction_2	20.0	NA	NA	NA	FALSE	NA	NA	NA	A	non_coding	NA	NA	NA	NA	NA	NA	NA	15.0	TCTCCAGCCCTCTTCAAGGG	NA	NA	NA	NA	NA	NA	NA	NA	NA
lcl|NW_004444263.1_cds_XP_023581335.1_35784	contig_10235_pilon	+	427	3	intergenic	novelGene_1453	novel	NA	NA	NA	NA	NA	NA	multi-exon	FALSE	canonical	0	0	junction_1	0.5	NA	NA	NA	FALSE	NA	NA	NA	A	non_coding	NA	NA	NA	NA	NA	NA	NA	25.0	TGGTAGGGAAGGGAGTGAGG	NA	NA	NA	NA	NA	NA	NA	NA	NA
lcl|NW_004447914.1_cds_XP_004391251.2_36465	contig_10235_pilon	+	1578	1	novel_in_catalog	g10070	novel	4209	3	NA	NA	258	-23026	mono-exon	FALSE	NA	NA	NA	NA	NA	NA	NA	NA	NA	NA	NA	NA	B	non_coding	NA	NA	NA	NA	NA	NA	NA	5.0	GGGGCGGGTGGCCCTGGAGC	NA	NA	NA	NA	NA	NA	NA	NA	NA
lcl|NW_004443963.1_cds_XP_004373919.1_9099	contig_10236_pilon	+	384	4	full-splice_match	g10097	g10097.t3	384	4	0	0	0	0	reference_match	FALSE	canonical	3	5	junction_3	2.357022603955158	NA	NA	NA	FALSE	NA	NA	NA	A	non_coding	NA	NA	NA	NA	NA	NA	NA	35.0	AGACCCCAAAGAGATTTGTT	NA	NA	NA	NA	NA	NA	NA	NA	NA
lcl|NW_004443963.1_cds_XP_004373920.1_9100	contig_10236_pilon	+	429	4	full-splice_match	g10098	g10098.t1	429	4	0	0	0	0	reference_match	FALSE	canonical	5	109	junction_3	31.008959278820623	NA	NA	NA	FALSE	NA	NA	NA	A	non_coding	NA	NA	NA	NA	NA	NA	NA	25.0	ATTGTTATTGCTATATTTGA	NA	NA	NA	NA	NA	NA	NA	NA	NA
lcl|NW_004443963.1_cds_XP_004373921.1_9101	contig_10236_pilon	-	609	4	full-splice_match	g10099	g10099.t1	609	4	0	0	0	0	reference_match	FALSE	canonical	6	116	junction_1	37.853518844209034	NA	NA	NA	FALSE	NA	NA	NA	A	non_coding	NA	NA	NA	NA	NA	NA	NA	15.0	TGCAGTTCTGCCCAACCTTC	NA	NA	NA	NA	NA	NA	NA	NA	NA
lcl|NW_004443963.1_cds_XP_004373922.1_9102	contig_10236_pilon	+	2010	12	full-splice_match	g10100	g10100.t1	2010	12	0	0	0	0	reference_match	FALSE	canonical	4	9	junction_3	32.34754451830364	NA	NA	NA	FALSE	NA	NA	NA	A	non_coding	NA	NA	NA	NA	NA	NA	NA	10.0	ATCTTCCCCTGGCCCACCCC	NA	NA	NA	NA	NA	NA	NA	NA	NA
lcl|NW_004443963.1_cds_XP_004373924.1_9103	contig_10236_pilon	-	2214	17	full-splice_match	g10101	g10101.t2	2214	17	0	0	0	0	reference_match	TRUE	canonical	5	26	junction_15	119.22457800302755	NA	NA	NA	FALSE	NA	NA	NA	C	non_coding	NA	NA	NA	NA	NA	NA	NA	0.0	GTTTTCTTGCTTGTGCTTGC	NA	NA	NA	NA	NA	NA	NA	NA	NA
lcl|NW_004443963.1_cds_XP_004373925.1_9105	contig_10236_pilon	-	318	3	full-splice_match	g10102	g10102.t1	318	3	0	0	0	0	reference_match	FALSE	canonical	3	18	junction_1	0.5	NA	NA	NA	FALSE	NA	NA	NA	A	non_coding	NA	NA	NA	NA	NA	NA	NA	20.0	CACTCTGTACCCCACCCCAG	NA	NA	NA	NA	NA	NA	NA	NA	NA
lcl|NW_004443963.1_cds_XP_004373926.1_9108	contig_10236_pilon	-	1246	5	incomplete-splice_match	g10104	g10104.t1	1242	6	0	19281	0	-19281	5prime_fragment	FALSE	canonical	3	11	junction_3	13.656500283747663	NA	NA	NA	FALSE	NA	NA	NA	B	non_coding	NA	NA	NA	NA	NA	NA	NA	20.0	GGGGGGCTCCACCAAGGAGG	NA	NA	NA	NA	NA	NA	NA	NA	NA
lcl|NW_004443963.1_cds_XP_004374099.1_9106	contig_10236_pilon	-	1518	6	novel_not_in_catalog	g10103	novel	1290	5	NA	NA	-642	28	at_least_one_novel_splicesite	FALSE	canonical	0	0	junction_1	0.0	NA	NA	NA	TRUE	NA	NA	NA	A	non_coding	NA	NA	NA	NA	NA	NA	NA	20.0	GGAGCCACCTCATCCAGGGC	NA	NA	NA	NA	NA	NA	NA	NA	NA
lcl|NW_004443963.1_cds_XP_012410321.1_9107	contig_10236_pilon	-	1192	5	novel_not_in_catalog	g10104	novel	1242	6	NA	NA	0	-19281	at_least_one_novel_splicesite	FALSE	canonical	0	0	junction_1	13.329947486768281	NA	NA	NA	TRUE	NA	NA	NA	B	non_coding	NA	NA	NA	NA	NA	NA	NA	20.0	GGGGGGCTCCACCAAGGAGG	NA	NA	NA	NA	NA	NA	NA	NA	NA
lcl|NW_004443963.1_cds_XP_023584818.1_9104	contig_10236_pilon	-	2340	16	incomplete-splice_match	g10101	g10101.t2	2214	17	0	1313	0	-1313	5prime_fragment	FALSE	canonical	5	26	junction_14	123.07388927884834	NA	NA	NA	FALSE	NA	NA	NA	C	non_coding	NA	NA	NA	NA	NA	NA	NA	35.0	AAAGTTGTATCAGATGCAGG	NA	NA	NA	NA	NA	NA	NA	NA	NA
lcl|NW_004444067.1_cds_XP_004385057.1_26775	contig_10238_pilon	+	7599	47	novel_not_in_catalog	g10105	novel	6870	42	NA	NA	0	0	at_least_one_novel_splicesite	TRUE	canonical	0	0	junction_13	126.4052298605792	NA	NA	NA	TRUE	NA	NA	NA	B	non_coding	NA	NA	NA	NA	NA	NA	NA	20.0	CTCCAGGGGGCAGTGCCAGA	NA	NA	NA	NA	NA	NA	NA	NA	NA
lcl|NW_004444067.1_cds_XP_004385058.1_26774	contig_10238_pilon	+	7545	46	novel_not_in_catalog	g10105	novel	6870	42	NA	NA	0	0	at_least_one_novel_splicesite	FALSE	canonical	0	0	junction_13	127.38921790915501	NA	NA	NA	TRUE	NA	NA	NA	B	non_coding	NA	NA	NA	NA	NA	NA	NA	20.0	CTCCAGGGGGCAGTGCCAGA	NA	NA	NA	NA	NA	NA	NA	NA	NA
lcl|NW_004444067.1_cds_XP_004385059.1_26773	contig_10238_pilon	+	7407	46	novel_not_in_catalog	g10105	novel	6870	42	NA	NA	0	0	at_least_one_novel_splicesite	FALSE	canonical	0	0	junction_13	126.4345045888079	NA	NA	NA	TRUE	NA	NA	NA	B	non_coding	NA	NA	NA	NA	NA	NA	NA	20.0	CTCCAGGGGGCAGTGCCAGA	NA	NA	NA	NA	NA	NA	NA	NA	NA
lcl|NW_004444067.1_cds_XP_023595032.1_26769	contig_10238_pilon	-	786	1	full-splice_match	g10108	g10108.t1	786	1	0	0	0	0	mono-exon	FALSE	NA	NA	NA	NA	NA	NA	NA	NA	NA	NA	NA	NA	C	non_coding	NA	NA	NA	NA	NA	NA	NA	40.0	AAAGGTTTGCTAAGAGTGAA	NA	NA	NA	NA	NA	NA	NA	NA	NA
lcl|NW_004444067.1_cds_XP_023595033.1_26770	contig_10238_pilon	-	786	1	full-splice_match	g10108	g10108.t1	786	1	0	0	0	0	mono-exon	FALSE	NA	NA	NA	NA	NA	NA	NA	NA	NA	NA	NA	NA	C	non_coding	NA	NA	NA	NA	NA	NA	NA	40.0	AAAGGTTTGCTAAGAGTGAA	NA	NA	NA	NA	NA	NA	NA	NA	NA
lcl|NW_004444067.1_cds_XP_023595034.1_26771	contig_10238_pilon	-	786	1	full-splice_match	g10108	g10108.t1	786	1	0	0	0	0	mono-exon	FALSE	NA	NA	NA	NA	NA	NA	NA	NA	NA	NA	NA	NA	C	non_coding	NA	NA	NA	NA	NA	NA	NA	40.0	AAAGGTTTGCTAAGAGTGAA	NA	NA	NA	NA	NA	NA	NA	NA	NA
lcl|NW_004444067.1_cds_XP_023595035.1_26772	contig_10238_pilon	-	786	1	full-splice_match	g10108	g10108.t1	786	1	0	0	0	0	mono-exon	FALSE	NA	NA	NA	NA	NA	NA	NA	NA	NA	NA	NA	NA	C	non_coding	NA	NA	NA	NA	NA	NA	NA	40.0	AAAGGTTTGCTAAGAGTGAA	NA	NA	NA	NA	NA	NA	NA	NA	NA
lcl|NW_004443982.1_cds_XP_023587647.1_13999	contig_10239_pilon	+	1934	3	intergenic	novelGene_1454	novel	NA	NA	NA	NA	NA	NA	multi-exon	FALSE	canonical	5	30	junction_1	9.0	NA	NA	NA	FALSE	NA	NA	NA	A	non_coding	NA	NA	NA	NA	NA	NA	NA	30.0	AAGTAACCCTGTTTCTTGAA	NA	NA	NA	NA	NA	NA	NA	NA	NA
lcl|NW_004443982.1_cds_XP_023587648.1_14000	contig_10239_pilon	+	1934	3	intergenic	novelGene_1455	novel	NA	NA	NA	NA	NA	NA	multi-exon	FALSE	canonical	5	30	junction_1	9.0	NA	NA	NA	FALSE	NA	NA	NA	A	non_coding	NA	NA	NA	NA	NA	NA	NA	30.0	AAGTAACCCTGTTTCTTGAA	NA	NA	NA	NA	NA	NA	NA	NA	NA
lcl|NW_004443986.1_cds_XP_004377552.1_14950	contig_10240_pilon	+	687	5	intergenic	novelGene_1456	novel	NA	NA	NA	NA	NA	NA	multi-exon	TRUE	canonical	0	0	junction_2	42.0565096031518	NA	NA	NA	FALSE	NA	NA	NA	A	non_coding	NA	NA	NA	NA	NA	NA	NA	35.0	TCCATCAGGAAAATGAGCTG	NA	NA	NA	NA	NA	NA	NA	NA	NA
lcl|NW_004443986.1_cds_XP_004377553.1_14954	contig_10240_pilon	-	1290	7	full-splice_match	g10112	g10112.t1	1245	7	-45	0	-45	0	reference_match	FALSE	canonical	3	21	junction_2	48.55495168706621	NA	NA	NA	FALSE	NA	NA	NA	C	non_coding	NA	NA	NA	NA	NA	NA	NA	20.0	AGTAAGCATTCTCTTTCCTC	NA	NA	NA	NA	NA	NA	NA	NA	NA
lcl|NW_004443986.1_cds_XP_004377554.1_14956	contig_10240_pilon	-	636	4	full-splice_match	g10113	g10113.t1	636	4	0	0	0	0	reference_match	FALSE	canonical	2	4	junction_3	56.87608362826056	NA	NA	NA	FALSE	NA	NA	NA	A	non_coding	NA	NA	NA	NA	NA	NA	NA	25.0	ATATGCATTTGCTCATTTTA	NA	NA	NA	NA	NA	NA	NA	NA	NA
lcl|NW_004443986.1_cds_XP_004377575.1_14951	contig_10240_pilon	+	390	1	full-splice_match	g10109	g10109.t1	390	1	0	0	0	0	mono-exon	FALSE	NA	NA	NA	NA	NA	NA	NA	NA	NA	NA	NA	NA	A	non_coding	NA	NA	NA	NA	NA	NA	NA	15.0	CCGGAGTGCTCCGGGACAGT	NA	NA	NA	NA	NA	NA	NA	NA	NA
lcl|NW_004443986.1_cds_XP_004377576.1_14953	contig_10240_pilon	+	1467	7	novel_not_in_catalog	g10110	novel	1497	8	NA	NA	5082	-1894	at_least_one_novel_splicesite	FALSE	canonical	0	0	junction_2	0.372677996249965	NA	NA	NA	FALSE	NA	NA	NA	A	non_coding	NA	NA	NA	NA	NA	NA	NA	35.0	CCATAAGCCCAGATGTAGAG	NA	NA	NA	NA	NA	NA	NA	NA	NA
lcl|NW_004443986.1_cds_XP_012411327.1_14952	contig_10240_pilon	+	276	1	intergenic	novelGene_1457	novel	NA	NA	NA	NA	NA	NA	mono-exon	FALSE	NA	NA	NA	NA	NA	NA	NA	NA	NA	NA	NA	NA	A	non_coding	NA	NA	NA	NA	NA	NA	NA	35.0	AAGCTCCACCATTTTGAAAT	NA	NA	NA	NA	NA	NA	NA	NA	NA
lcl|NW_004443986.1_cds_XP_023588131.1_14955	contig_10240_pilon	-	1245	7	full-splice_match	g10112	g10112.t1	1245	7	0	0	0	0	reference_match	FALSE	canonical	3	21	junction_2	48.55495168706621	NA	NA	NA	FALSE	NA	NA	NA	C	non_coding	NA	NA	NA	NA	NA	NA	NA	20.0	AGTAAGCATTCTCTTTCCTC	NA	NA	NA	NA	NA	NA	NA	NA	NA
lcl|NW_004443991.1_cds_XP_023588677.1_15956	contig_10241_pilon	+	560	5	incomplete-splice_match	g10114	g10114.t2	564	6	12430	0	12430	0	3prime_fragment	FALSE	canonical	5	97	junction_4	25.380849079571785	NA	NA	NA	FALSE	NA	NA	NA	A	non_coding	NA	NA	NA	NA	NA	NA	NA	25.0	CTGGACTATTATCTAGCTCA	NA	NA	NA	NA	NA	NA	NA	NA	NA
lcl|NW_004444118.1_cds_XP_004387303.1_30501	contig_10244_pilon	-	1923	15	full-splice_match	g10115	g10115.t3	1923	15	0	0	0	0	reference_match	FALSE	canonical	4	22	junction_9	9.89743318610787	NA	NA	NA	FALSE	NA	NA	NA	C	non_coding	NA	NA	NA	NA	NA	NA	NA	10.0	CAGTGGGATGGGCTGCCCTG	NA	NA	NA	NA	NA	NA	NA	NA	NA
lcl|NW_004444118.1_cds_XP_004387305.1_30502	contig_10244_pilon	-	1812	14	full-splice_match	g10115	g10115.t1	1812	14	0	0	0	0	reference_match	FALSE	canonical	3	8	junction_8	11.880071324472603	NA	NA	NA	FALSE	NA	NA	NA	C	non_coding	NA	NA	NA	NA	NA	NA	NA	10.0	CAGTGGGATGGGCTGCCCTG	NA	NA	NA	NA	NA	NA	NA	NA	NA
lcl|NW_004444118.1_cds_XP_023597282.1_30500	contig_10244_pilon	-	1923	15	full-splice_match	g10115	g10115.t3	1923	15	0	0	0	0	reference_match	FALSE	canonical	4	22	junction_9	9.89743318610787	NA	NA	NA	FALSE	NA	NA	NA	C	non_coding	NA	NA	NA	NA	NA	NA	NA	10.0	CAGTGGGATGGGCTGCCCTG	NA	NA	NA	NA	NA	NA	NA	NA	NA
lcl|NW_004443943.1_cds_XP_004369970.1_2751	contig_10246_pilon	+	813	1	full-splice_match	g10120	g10120.t1	813	1	0	0	0	0	mono-exon	FALSE	NA	NA	NA	NA	NA	NA	NA	NA	NA	NA	NA	NA	A	non_coding	NA	NA	NA	NA	NA	NA	NA	10.0	CTTGCACCCCTCCCAGCTTG	NA	NA	NA	NA	NA	NA	NA	NA	NA
lcl|NW_004443943.1_cds_XP_004369971.1_2753	contig_10246_pilon	+	1200	9	full-splice_match	g10119	g10119.t1	1200	9	0	0	0	0	reference_match	FALSE	canonical	6	98	junction_1	155.41476763808515	NA	NA	NA	FALSE	NA	NA	NA	C	non_coding	NA	NA	NA	NA	NA	NA	NA	40.0	AAGCCAGACTTGAGAAATTT	NA	NA	NA	NA	NA	NA	NA	NA	NA
lcl|NW_004443943.1_cds_XP_004369972.2_2755	contig_10246_pilon	-	1418	1	full-splice_match	g10116	g10116.t1	1329	1	-89	0	-89	0	mono-exon	FALSE	NA	NA	NA	NA	NA	NA	NA	NA	NA	NA	NA	NA	A	non_coding	NA	NA	NA	NA	NA	NA	NA	35.0	AATAGAGGTCACCATTACTT	NA	NA	NA	NA	NA	NA	NA	NA	NA
lcl|NW_004443943.1_cds_XP_012413056.1_2754	contig_10246_pilon	-	1407	1	novel_in_catalog	g10118	novel	1410	2	NA	NA	4292	0	mono-exon	FALSE	NA	NA	NA	NA	NA	NA	NA	NA	NA	NA	NA	NA	A	non_coding	NA	NA	NA	NA	NA	NA	NA	35.0	GGATATGGTACTCATAGAGA	NA	NA	NA	NA	NA	NA	NA	NA	NA
lcl|NW_004443943.1_cds_XP_023595638.1_2752	contig_10246_pilon	+	1005	9	novel_not_in_catalog	g10119	novel	1200	9	NA	NA	0	1283	at_least_one_novel_splicesite	FALSE	canonical	2	8	junction_8	193.3552026064983	NA	NA	NA	TRUE	NA	NA	NA	C	non_coding	NA	NA	NA	NA	NA	NA	NA	25.0	GCCCGTCCATGAGAAGAGTG	NA	NA	NA	NA	NA	NA	NA	NA	NA
lcl|NW_004449365.1_cds_XP_004391256.3_36472	contig_10246_pilon	-	1212	1	incomplete-splice_match	g10117	g10117.t1	1488	2	8205	120	8205	-120	mono-exon	FALSE	NA	NA	NA	NA	NA	NA	NA	NA	NA	NA	NA	NA	A	non_coding	NA	NA	NA	NA	NA	NA	NA	25.0	AGGAATGCCCCTTCAGGCAT	NA	NA	NA	NA	NA	NA	NA	NA	NA
lcl|NW_004443965.1_cds_XP_004374518.1_9916	contig_10258_pilon	+	4644	17	full-splice_match	g10124	g10124.t4	4644	17	0	0	0	0	reference_match	FALSE	canonical	5	135	junction_3	153.47088486094032	NA	NA	NA	FALSE	NA	NA	NA	C	non_coding	NA	NA	NA	NA	NA	NA	NA	25.0	TGGTAGGATGTGTCATATTA	NA	NA	NA	NA	NA	NA	NA	NA	NA
lcl|NW_004443965.1_cds_XP_004374624.1_9919	contig_10258_pilon	+	1107	1	incomplete-splice_match	g10123	g10123.t1	1146	2	530	0	530	0	mono-exon	FALSE	NA	NA	NA	NA	NA	NA	NA	NA	NA	NA	NA	NA	A	non_coding	NA	NA	NA	NA	NA	NA	NA	65.0	AAAGTACCAAAAGTAAAAGA	NA	NA	NA	NA	NA	NA	NA	NA	NA
lcl|NW_004443965.1_cds_XP_012410463.1_9918	contig_10258_pilon	+	2451	3	incomplete-splice_match	g10124	g10124.t4	4644	17	0	24935	0	-24935	5prime_fragment	FALSE	canonical	5	170	junction_2	279.0	NA	NA	NA	FALSE	NA	NA	NA	C	non_coding	NA	NA	NA	NA	NA	NA	NA	20.0	CTTGATACATTTTCTTCCAG	NA	NA	NA	NA	NA	NA	NA	NA	NA
lcl|NW_004443965.1_cds_XP_023585235.1_9917	contig_10258_pilon	+	4045	13	incomplete-splice_match	g10124	g10124.t4	4644	17	0	6866	0	-6866	5prime_fragment	FALSE	canonical	5	135	junction_3	170.14134238593772	NA	NA	NA	FALSE	NA	NA	NA	C	non_coding	NA	NA	NA	NA	NA	NA	NA	25.0	GTACGAGTTTCATGTTTAAG	NA	NA	NA	NA	NA	NA	NA	NA	NA
lcl|NW_004444017.1_cds_XP_004381260.1_20694	contig_10263_pilon	+	1293	11	novel_not_in_catalog	g10131	novel	1350	12	NA	NA	-7495	0	at_least_one_novel_splicesite	FALSE	canonical	0	0	junction_8	25.007998720409436	NA	NA	NA	FALSE	NA	NA	NA	B	non_coding	NA	NA	NA	NA	NA	NA	NA	30.0	CTGAGGCTCAAGTCACATCA	NA	NA	NA	NA	NA	NA	NA	NA	NA
lcl|NW_004444017.1_cds_XP_004381262.1_20696	contig_10263_pilon	-	3351	18	novel_not_in_catalog	g10130	novel	819	4	NA	NA	-56788	395962	at_least_one_novel_splicesite	FALSE	canonical	2	13	junction_1	58.51749804848693	NA	NA	NA	TRUE	NA	NA	NA	A	non_coding	NA	NA	NA	NA	NA	NA	NA	0.0	CCCTGCTTTGTGGGGTGTGT	NA	NA	NA	NA	NA	NA	NA	NA	NA
lcl|NW_004444017.1_cds_XP_004381265.2_20697	contig_10263_pilon	+	1282	2	genic	g10129	novel	1050	1	NA	NA	-154	5417	multi-exon	FALSE	canonical	0	0	junction_1	0.0	NA	NA	NA	FALSE	NA	NA	NA	C	non_coding	NA	NA	NA	NA	NA	NA	NA	40.0	GGTGCAAGAAAGAGTAAGCT	NA	NA	NA	NA	NA	NA	NA	NA	NA
lcl|NW_004444017.1_cds_XP_004381266.1_20704	contig_10263_pilon	-	1080	4	full-splice_match	g10128	g10128.t1	1080	4	0	0	0	0	reference_match	FALSE	canonical	0	0	junction_2	2.8284271247461903	NA	NA	NA	FALSE	NA	NA	NA	A	non_coding	NA	NA	NA	NA	NA	NA	NA	10.0	CCGGAGAGGGCCCCTCTCTT	NA	NA	NA	NA	NA	NA	NA	NA	NA
lcl|NW_004444017.1_cds_XP_023591464.1_20691	contig_10263_pilon	-	6321	27	novel_not_in_catalog	g10132	novel	5910	25	NA	NA	-54980	0	at_least_one_novel_splicesite	FALSE	canonical	5	20	junction_1	422.3564634861419	NA	NA	NA	TRUE	NA	NA	NA	C	non_coding	NA	NA	NA	NA	NA	NA	NA	50.0	ACCAAGAAACATTAATTGAG	NA	NA	NA	NA	NA	NA	NA	NA	NA
lcl|NW_004444017.1_cds_XP_023591465.1_20692	contig_10263_pilon	-	5910	25	full-splice_match	g10132	g10132.t3	5910	25	0	0	0	0	reference_match	FALSE	canonical	0	0	junction_24	376.37920446745665	NA	NA	NA	FALSE	NA	NA	NA	C	non_coding	NA	NA	NA	NA	NA	NA	NA	50.0	ACCAAGAAACATTAATTGAG	NA	NA	NA	NA	NA	NA	NA	NA	NA
lcl|NW_004444017.1_cds_XP_023591466.1_20693	contig_10263_pilon	+	1206	11	incomplete-splice_match	g10131	g10131.t3	1326	12	8847	0	-7495	0	3prime_fragment	TRUE	canonical	4	27	junction_1	16.277591959500644	NA	NA	NA	FALSE	NA	NA	NA	B	non_coding	NA	NA	NA	NA	NA	NA	NA	30.0	CTGAGGCTCAAGTCACATCA	NA	NA	NA	NA	NA	NA	NA	NA	NA
lcl|NW_004444017.1_cds_XP_023591467.1_20695	contig_10263_pilon	+	1041	10	incomplete-splice_match	g10131	g10131.t3	1326	12	10111	0	-6231	0	3prime_fragment	FALSE	canonical	4	30	junction_6	14.902978408093421	NA	NA	NA	FALSE	NA	NA	NA	B	non_coding	NA	NA	NA	NA	NA	NA	NA	30.0	CTGAGGCTCAAGTCACATCA	NA	NA	NA	NA	NA	NA	NA	NA	NA
lcl|NW_004444017.1_cds_XP_023591468.1_20702	contig_10263_pilon	+	1258	2	genic	g10129	novel	1050	1	NA	NA	-154	1484	multi-exon	FALSE	canonical	0	0	junction_1	0.0	NA	NA	NA	FALSE	NA	NA	NA	C	non_coding	NA	NA	NA	NA	NA	NA	NA	15.0	TTGTACTGTTTGTGAATTTG	NA	NA	NA	NA	NA	NA	NA	NA	NA
lcl|NW_004444017.1_cds_XP_023591469.1_20703	contig_10263_pilon	+	1237	2	genic	g10129	novel	1050	1	NA	NA	-154	1458	multi-exon	FALSE	canonical	0	0	junction_1	0.0	NA	NA	NA	FALSE	NA	NA	NA	C	non_coding	NA	NA	NA	NA	NA	NA	NA	35.0	GAAACCCAGAGACCTTTATC	NA	NA	NA	NA	NA	NA	NA	NA	NA
lcl|NW_004444017.1_cds_XP_023591470.1_20699	contig_10263_pilon	+	1228	2	genic	g10129	novel	1050	1	NA	NA	-154	4583	multi-exon	FALSE	canonical	3	6	junction_1	0.0	NA	NA	NA	FALSE	NA	NA	NA	C	non_coding	NA	NA	NA	NA	NA	NA	NA	30.0	AGCATGGCCTCTCACCCAAA	NA	NA	NA	NA	NA	NA	NA	NA	NA
lcl|NW_004444017.1_cds_XP_023591471.1_20700	contig_10263_pilon	+	1228	2	genic	g10129	novel	1050	1	NA	NA	-154	4583	multi-exon	FALSE	canonical	3	6	junction_1	0.0	NA	NA	NA	FALSE	NA	NA	NA	C	non_coding	NA	NA	NA	NA	NA	NA	NA	30.0	AGCATGGCCTCTCACCCAAA	NA	NA	NA	NA	NA	NA	NA	NA	NA
lcl|NW_004444017.1_cds_XP_023591472.1_20701	contig_10263_pilon	+	1216	2	genic	g10129	novel	1050	1	NA	NA	-154	1484	multi-exon	FALSE	canonical	0	0	junction_1	0.0	NA	NA	NA	FALSE	NA	NA	NA	C	non_coding	NA	NA	NA	NA	NA	NA	NA	15.0	TTGTACTGTTTGTGAATTTG	NA	NA	NA	NA	NA	NA	NA	NA	NA
lcl|NW_004444017.1_cds_XP_023591473.1_20698	contig_10263_pilon	+	1196	1	full-splice_match	g10129	g10129.t1	1050	1	-154	8	-154	-8	mono-exon	FALSE	NA	NA	NA	NA	NA	NA	NA	NA	NA	NA	NA	NA	C	non_coding	NA	NA	NA	NA	NA	NA	NA	25.0	TCAGGTGAGGGCGGAAGCAC	NA	NA	NA	NA	NA	NA	NA	NA	NA
lcl|NW_004444016.1_cds_XP_004381153.2_20540	contig_10270_pilon	+	2403	1	novel_in_catalog	g10140	novel	14049	7	NA	NA	25652	-5635	mono-exon	FALSE	NA	NA	NA	NA	NA	NA	NA	NA	NA	NA	NA	NA	B	non_coding	NA	NA	NA	NA	NA	NA	NA	15.0	GTGAGTTTTGTACCGACTCC	NA	NA	NA	NA	NA	NA	NA	NA	NA
lcl|NW_004444016.1_cds_XP_004381216.2_20537	contig_10270_pilon	+	2430	1	novel_in_catalog	g10140	novel	14049	7	NA	NA	6320	-24940	mono-exon	FALSE	NA	NA	NA	NA	NA	NA	NA	NA	NA	NA	NA	NA	B	non_coding	NA	NA	NA	NA	NA	NA	NA	55.00000000000001	TGTTGACATTAAAAAAAAAT	NA	NA	NA	NA	NA	NA	NA	NA	NA
lcl|NW_004444016.1_cds_XP_004391299.1_20534	contig_10270_pilon	+	2414	1	full-splice_match	g10138	g10138.t1	909	1	-1505	0	-1505	0	mono-exon	FALSE	NA	NA	NA	NA	NA	NA	NA	NA	NA	NA	NA	NA	A	non_coding	NA	NA	NA	NA	NA	NA	NA	35.0	CAATTAACACTTATTCATTT	NA	NA	NA	NA	NA	NA	NA	NA	NA
lcl|NW_004444016.1_cds_XP_012412291.1_20544	contig_10270_pilon	+	2424	1	full-splice_match	g10142	g10142.t1	498	1	46	-1972	46	1972	mono-exon	FALSE	NA	NA	NA	NA	NA	NA	NA	NA	NA	NA	NA	NA	A	non_coding	NA	NA	NA	NA	NA	NA	NA	25.0	TTCCCCTTGACCAGAAGATG	NA	NA	NA	NA	NA	NA	NA	NA	NA
lcl|NW_004444016.1_cds_XP_023591285.1_20533	contig_10270_pilon	+	2013	2	novel_not_in_catalog	g10135	novel	2766	2	NA	NA	0	-4219	at_least_one_novel_splicesite	FALSE	non_canonical	0	0	junction_1	0.0	NA	NA	NA	FALSE	NA	NA	NA	A	non_coding	NA	NA	NA	NA	NA	NA	NA	25.0	TTATTTAGGTTCATAGATCT	NA	NA	NA	NA	NA	NA	NA	NA	NA
lcl|NW_004444016.1_cds_XP_023591286.1_20535	contig_10270_pilon	+	2169	2	novel_not_in_catalog	g10139	novel	2430	2	NA	NA	0	-273	at_least_one_novel_splicesite	FALSE	non_canonical	0	0	junction_1	0.0	NA	NA	NA	FALSE	NA	NA	NA	A	non_coding	NA	NA	NA	NA	NA	NA	NA	20.0	CGAAGGGCTCCTTCCATTAT	NA	NA	NA	NA	NA	NA	NA	NA	NA
lcl|NW_004444016.1_cds_XP_023591389.1_20532	contig_10270_pilon	+	2262	1	full-splice_match	g10134	g10134.t1	561	1	-1624	-77	-1624	77	mono-exon	FALSE	NA	NA	NA	NA	NA	NA	NA	NA	NA	NA	NA	NA	A	non_coding	NA	NA	NA	NA	NA	NA	NA	30.0	CTTATCTGACAATATTTTCA	NA	NA	NA	NA	NA	NA	NA	NA	NA
lcl|NW_004444016.1_cds_XP_023591390.1_20536	contig_10270_pilon	+	2409	1	novel_in_catalog	g10140	novel	14049	7	NA	NA	0	-31281	mono-exon	FALSE	NA	NA	NA	NA	NA	NA	NA	NA	NA	NA	NA	NA	B	non_coding	NA	NA	NA	NA	NA	NA	NA	30.0	AAATTCTTTAGTTGGAAGTT	NA	NA	NA	NA	NA	NA	NA	NA	NA
lcl|NW_004444016.1_cds_XP_023591420.1_20539	contig_10270_pilon	+	2439	1	novel_in_catalog	g10140	novel	14049	7	NA	NA	20618	-10633	mono-exon	FALSE	NA	NA	NA	NA	NA	NA	NA	NA	NA	NA	NA	NA	B	non_coding	NA	NA	NA	NA	NA	NA	NA	25.0	TGTATTTCATATCTTTTAAT	NA	NA	NA	NA	NA	NA	NA	NA	NA
lcl|NW_004444028.1_cds_XP_004382299.1_22433	contig_10286_pilon	+	2184	10	incomplete-splice_match	g10144	g10144.t1	2187	11	8830	0	8830	0	3prime_fragment	FALSE	canonical	0	0	junction_1	0.0	NA	NA	NA	FALSE	NA	NA	NA	B	non_coding	NA	NA	NA	NA	NA	NA	NA	20.0	GCTAACTTCTGTCCACAGGG	NA	NA	NA	NA	NA	NA	NA	NA	NA
lcl|NW_004444028.1_cds_XP_004382300.1_22436	contig_10286_pilon	-	792	2	full-splice_match	g10146	g10146.t1	792	2	0	0	0	0	reference_match	FALSE	canonical	0	0	junction_1	0.0	NA	NA	NA	FALSE	NA	NA	NA	C	non_coding	NA	NA	NA	NA	NA	NA	NA	10.0	GATTCCCTTGGTGAGCCCTG	NA	NA	NA	NA	NA	NA	NA	NA	NA
lcl|NW_004444028.1_cds_XP_004382301.1_22437	contig_10286_pilon	-	1215	5	full-splice_match	g10147	g10147.t2	1215	5	0	0	0	0	reference_match	FALSE	canonical	6	220	junction_4	135.70809666339	NA	NA	NA	FALSE	NA	NA	NA	A	non_coding	NA	NA	NA	NA	NA	NA	NA	15.0	GCAGGGGCTCCCTGACCAGG	NA	NA	NA	NA	NA	NA	NA	NA	NA
lcl|NW_004444028.1_cds_XP_012412712.1_22434	contig_10286_pilon	+	1848	9	incomplete-splice_match	g10144	g10144.t1	2187	11	31161	0	31161	0	3prime_fragment	FALSE	canonical	0	0	junction_1	0.0	NA	NA	NA	FALSE	NA	NA	NA	B	non_coding	NA	NA	NA	NA	NA	NA	NA	20.0	GCTAACTTCTGTCCACAGGG	NA	NA	NA	NA	NA	NA	NA	NA	NA
lcl|NW_004444028.1_cds_XP_023592533.1_22435	contig_10286_pilon	-	804	3	novel_not_in_catalog	g10146	novel	792	2	NA	NA	-743	0	at_least_one_novel_splicesite	FALSE	canonical	0	0	junction_1	0.0	NA	NA	NA	FALSE	NA	NA	NA	C	non_coding	NA	NA	NA	NA	NA	NA	NA	10.0	GATTCCCTTGGTGAGCCCTG	NA	NA	NA	NA	NA	NA	NA	NA	NA
lcl|NW_004444028.1_cds_XP_023592613.1_22432	contig_10286_pilon	-	1056	3	intergenic	novelGene_1458	novel	NA	NA	NA	NA	NA	NA	multi-exon	FALSE	canonical	0	0	junction_1	0.0	NA	NA	NA	FALSE	NA	NA	NA	A	non_coding	NA	NA	NA	NA	NA	NA	NA	35.0	CCAAAAAGTTGGCAGTTTGA	NA	NA	NA	NA	NA	NA	NA	NA	NA
lcl|NW_004443952.1_cds_XP_004372286.1_6404	contig_10296_pilon	+	1500	9	full-splice_match	g10160	g10160.t1	1500	9	0	0	0	0	reference_match	FALSE	canonical	5	89	junction_1	65.95642500924379	NA	NA	NA	FALSE	NA	NA	NA	C	non_coding	NA	NA	NA	NA	NA	NA	NA	15.0	TTCTGCAGCTTTGCCTGAAC	NA	NA	NA	NA	NA	NA	NA	NA	NA
lcl|NW_004443952.1_cds_XP_004372287.1_6408	contig_10296_pilon	-	2253	14	incomplete-splice_match	g10155	g10155.t4	2607	15	12131	0	-11035	0	3prime_fragment	FALSE	canonical	2	2	junction_5	1.9791815892720934	NA	NA	NA	FALSE	NA	NA	NA	A	non_coding	NA	NA	NA	NA	NA	NA	NA	5.0	TCCTCCTTCCTGTGGTCACC	NA	NA	NA	NA	NA	NA	NA	NA	NA
lcl|NW_004443952.1_cds_XP_004372422.1_6403	contig_10296_pilon	-	1251	2	full-splice_match	g10161	g10161.t1	1251	2	0	0	0	0	reference_match	FALSE	canonical	5	25	junction_1	0.0	NA	NA	NA	FALSE	NA	NA	NA	A	non_coding	NA	NA	NA	NA	NA	NA	NA	20.0	TCAGATTGTTTTTAAGGTCT	NA	NA	NA	NA	NA	NA	NA	NA	NA
lcl|NW_004443952.1_cds_XP_004372424.2_6407	contig_10296_pilon	+	1252	9	novel_not_in_catalog	g10157	novel	837	6	NA	NA	0	0	at_least_one_novel_splicesite	FALSE	canonical	0	0	junction_1	12.997595931555958	NA	NA	NA	TRUE	NA	NA	NA	A	non_coding	NA	NA	NA	NA	NA	NA	NA	30.0	AGCATCACTGTGCCAAGGAG	NA	NA	NA	NA	NA	NA	NA	NA	NA
lcl|NW_004443952.1_cds_XP_012409829.1_6406	contig_10296_pilon	+	4085	39	novel_not_in_catalog	g10159	novel	780	3	NA	NA	-41134	73884	at_least_one_novel_splicesite	FALSE	canonical	0	0	junction_1	10.11735159634673	NA	NA	NA	TRUE	NA	NA	NA	A	non_coding	NA	NA	NA	NA	NA	NA	NA	30.0	TGAATGACCTTCCAATGATT	NA	NA	NA	NA	NA	NA	NA	NA	NA
lcl|NW_004443952.1_cds_XP_023583238.1_6402	contig_10296_pilon	+	289	3	intergenic	novelGene_1459	novel	NA	NA	NA	NA	NA	NA	multi-exon	FALSE	canonical	6	100	junction_1	26.0	NA	NA	NA	FALSE	NA	NA	NA	A	non_coding	NA	NA	NA	NA	NA	NA	NA	20.0	ATTCGGCTACATCCATCTGT	NA	NA	NA	NA	NA	NA	NA	NA	NA
lcl|NW_004443952.1_cds_XP_023583239.1_6405	contig_10296_pilon	+	1305	8	full-splice_match	g10160	g10160.t3	1305	8	0	0	0	0	reference_match	FALSE	canonical	5	158	junction_4	52.85559843303532	NA	NA	NA	FALSE	NA	NA	NA	C	non_coding	NA	NA	NA	NA	NA	NA	NA	15.0	TTCTGCAGCTTTGCCTGAAC	NA	NA	NA	NA	NA	NA	NA	NA	NA
lcl|NW_004443952.1_cds_XP_023583240.1_6409	contig_10296_pilon	-	2280	17	fusion	g10151_g10153	novel	870	6	NA	NA	-73771	-4880	multi-exon	TRUE	canonical	1	11	junction_5	59.426950956615634	NA	NA	NA	FALSE	NA	NA	NA	A	non_coding	NA	NA	NA	NA	NA	NA	NA	20.0	GTACCTTCTCCTTAACAGTT	NA	NA	NA	NA	NA	NA	NA	NA	NA
lcl|NW_004443977.1_cds_XP_004376331.1_12922	contig_10297_pilon	+	1509	10	novel_not_in_catalog	g10162	novel	5607	14	NA	NA	0	0	at_least_one_novel_splicesite	FALSE	canonical	0	0	junction_6	3.541639433446495	NA	NA	NA	TRUE	NA	NA	NA	B	non_coding	NA	NA	NA	NA	NA	NA	NA	30.0	ATATTCCTTTTAGCACTGAA	NA	NA	NA	NA	NA	NA	NA	NA	NA
lcl|NW_004443977.1_cds_XP_004376332.1_12923	contig_10297_pilon	+	1416	9	novel_not_in_catalog	g10162	novel	5607	14	NA	NA	0	0	at_least_one_novel_splicesite	FALSE	canonical	1	2	junction_4	2.8284271247461903	NA	NA	NA	TRUE	NA	NA	NA	B	non_coding	NA	NA	NA	NA	NA	NA	NA	30.0	ATATTCCTTTTAGCACTGAA	NA	NA	NA	NA	NA	NA	NA	NA	NA
lcl|NW_004443977.1_cds_XP_004376333.1_12937	contig_10297_pilon	+	687	6	full-splice_match	g10165	g10165.t1	687	6	0	0	0	0	reference_match	FALSE	canonical	5	81	junction_1	52.27083316726451	NA	NA	NA	FALSE	NA	NA	NA	C	non_coding	NA	NA	NA	NA	NA	NA	NA	35.0	AACCTCAAGCAGCCCAATGT	NA	NA	NA	NA	NA	NA	NA	NA	NA
lcl|NW_004443977.1_cds_XP_004376336.1_12946	contig_10297_pilon	-	1293	11	full-splice_match	g10168	g10168.t2	1293	11	0	0	0	0	reference_match	FALSE	canonical	5	176	junction_5	95.163070568367	NA	NA	NA	FALSE	NA	NA	NA	C	non_coding	NA	NA	NA	NA	NA	NA	NA	25.0	ACATCTGCCCACATCCTGGA	NA	NA	NA	NA	NA	NA	NA	NA	NA
lcl|NW_004443977.1_cds_XP_004376337.1_12947	contig_10297_pilon	-	451	5	novel_not_in_catalog	g10169	novel	537	7	NA	NA	8384	0	at_least_one_novel_splicesite	FALSE	canonical	0	0	junction_1	0.0	NA	NA	NA	TRUE	NA	NA	NA	A	non_coding	NA	NA	NA	NA	NA	NA	NA	25.0	ACGGAGCTCTCGAGGTATAT	NA	NA	NA	NA	NA	NA	NA	NA	NA
lcl|NW_004443977.1_cds_XP_004376433.1_12924	contig_10297_pilon	+	9453	63	novel_not_in_catalog	g10163	novel	9939	64	NA	NA	0	0	at_least_one_novel_splicesite	FALSE	canonical	0	0	junction_1	0.7334720645743273	NA	NA	NA	TRUE	NA	NA	NA	A	non_coding	NA	NA	NA	NA	NA	NA	NA	25.0	TTCTGTATTTTATAAGAGTT	NA	NA	NA	NA	NA	NA	NA	NA	NA
lcl|NW_004443977.1_cds_XP_012411026.1_12938	contig_10297_pilon	+	600	5	novel_in_catalog	g10165	novel	687	6	NA	NA	0	0	combination_of_known_splicesites	FALSE	canonical	0	0	junction_4	73.030815413769	NA	NA	NA	FALSE	NA	NA	NA	C	non_coding	NA	NA	NA	NA	NA	NA	NA	35.0	AACCTCAAGCAGCCCAATGT	NA	NA	NA	NA	NA	NA	NA	NA	NA
lcl|NW_004443977.1_cds_XP_023586957.1_12948	contig_10297_pilon	-	984	7	novel_not_in_catalog	g10170	novel	1200	9	NA	NA	0	-607	at_least_one_novel_splicesite	FALSE	non_canonical	0	0	junction_3	42.9473191505852	NA	NA	NA	FALSE	NA	NA	NA	A	non_coding	NA	NA	NA	NA	NA	NA	NA	25.0	TGTACTTCAATTTGAATTTT	NA	NA	NA	NA	NA	NA	NA	NA	NA
lcl|NW_004443977.1_cds_XP_023586989.1_12921	contig_10297_pilon	+	5503	12	novel_not_in_catalog	g10162	novel	5607	14	NA	NA	0	0	intron_retention	FALSE	canonical	0	0	junction_3	3.4233037061386784	NA	NA	NA	TRUE	NA	NA	NA	B	non_coding	NA	NA	NA	NA	NA	NA	NA	30.0	ATATTCCTTTTAGCACTGAA	NA	NA	NA	NA	NA	NA	NA	NA	NA
lcl|NW_004443977.1_cds_XP_023586990.1_12943	contig_10297_pilon	-	2973	14	full-splice_match	g10164	g10164.t1	2973	14	0	0	0	0	reference_match	FALSE	canonical	4	28	junction_1	122.51318006623133	NA	NA	NA	FALSE	NA	NA	NA	C	non_coding	NA	NA	NA	NA	NA	NA	NA	60.0	CACAGAACACATTAAGAAAA	NA	NA	NA	NA	NA	NA	NA	NA	NA
lcl|NW_004443977.1_cds_XP_023586991.1_12944	contig_10297_pilon	-	2973	14	full-splice_match	g10164	g10164.t1	2973	14	0	0	0	0	reference_match	FALSE	canonical	4	28	junction_1	122.51318006623133	NA	NA	NA	FALSE	NA	NA	NA	C	non_coding	NA	NA	NA	NA	NA	NA	NA	60.0	CACAGAACACATTAAGAAAA	NA	NA	NA	NA	NA	NA	NA	NA	NA
lcl|NW_004443977.1_cds_XP_023586992.1_12942	contig_10297_pilon	-	2937	14	novel_not_in_catalog	g10164	novel	2973	14	NA	NA	0	0	at_least_one_novel_splicesite	FALSE	canonical	4	8	junction_10	126.21433821716784	NA	NA	NA	TRUE	NA	NA	NA	C	non_coding	NA	NA	NA	NA	NA	NA	NA	60.0	CACAGAACACATTAAGAAAA	NA	NA	NA	NA	NA	NA	NA	NA	NA
lcl|NW_004443977.1_cds_XP_023586993.1_12939	contig_10297_pilon	+	696	5	incomplete-splice_match	g10165	g10165.t1	687	6	0	2555	0	-2555	5prime_fragment	TRUE	canonical	5	81	junction_1	42.68708821177664	NA	NA	NA	FALSE	NA	NA	NA	C	non_coding	NA	NA	NA	NA	NA	NA	NA	55.00000000000001	AGGTAGGATAGAAAAGAGAA	NA	NA	NA	NA	NA	NA	NA	NA	NA
lcl|NW_004443977.1_cds_XP_023586994.1_12925	contig_10297_pilon	+	687	6	full-splice_match	g10165	g10165.t1	687	6	0	0	0	0	reference_match	FALSE	canonical	5	81	junction_1	52.27083316726451	NA	NA	NA	FALSE	NA	NA	NA	C	non_coding	NA	NA	NA	NA	NA	NA	NA	35.0	AACCTCAAGCAGCCCAATGT	NA	NA	NA	NA	NA	NA	NA	NA	NA
lcl|NW_004443977.1_cds_XP_023586995.1_12926	contig_10297_pilon	+	687	6	full-splice_match	g10165	g10165.t1	687	6	0	0	0	0	reference_match	FALSE	canonical	5	81	junction_1	52.27083316726451	NA	NA	NA	FALSE	NA	NA	NA	C	non_coding	NA	NA	NA	NA	NA	NA	NA	35.0	AACCTCAAGCAGCCCAATGT	NA	NA	NA	NA	NA	NA	NA	NA	NA
lcl|NW_004443977.1_cds_XP_023586996.1_12927	contig_10297_pilon	+	687	6	full-splice_match	g10165	g10165.t1	687	6	0	0	0	0	reference_match	FALSE	canonical	5	81	junction_1	52.27083316726451	NA	NA	NA	FALSE	NA	NA	NA	C	non_coding	NA	NA	NA	NA	NA	NA	NA	35.0	AACCTCAAGCAGCCCAATGT	NA	NA	NA	NA	NA	NA	NA	NA	NA
lcl|NW_004443977.1_cds_XP_023586997.1_12928	contig_10297_pilon	+	687	6	full-splice_match	g10165	g10165.t1	687	6	0	0	0	0	reference_match	FALSE	canonical	5	81	junction_1	52.27083316726451	NA	NA	NA	FALSE	NA	NA	NA	C	non_coding	NA	NA	NA	NA	NA	NA	NA	35.0	AACCTCAAGCAGCCCAATGT	NA	NA	NA	NA	NA	NA	NA	NA	NA
lcl|NW_004443977.1_cds_XP_023586998.1_12929	contig_10297_pilon	+	687	6	full-splice_match	g10165	g10165.t1	687	6	0	0	0	0	reference_match	FALSE	canonical	5	81	junction_1	52.27083316726451	NA	NA	NA	FALSE	NA	NA	NA	C	non_coding	NA	NA	NA	NA	NA	NA	NA	35.0	AACCTCAAGCAGCCCAATGT	NA	NA	NA	NA	NA	NA	NA	NA	NA
lcl|NW_004443977.1_cds_XP_023586999.1_12930	contig_10297_pilon	+	687	6	full-splice_match	g10165	g10165.t1	687	6	0	0	0	0	reference_match	FALSE	canonical	5	81	junction_1	52.27083316726451	NA	NA	NA	FALSE	NA	NA	NA	C	non_coding	NA	NA	NA	NA	NA	NA	NA	35.0	AACCTCAAGCAGCCCAATGT	NA	NA	NA	NA	NA	NA	NA	NA	NA
lcl|NW_004443977.1_cds_XP_023587000.1_12931	contig_10297_pilon	+	687	6	full-splice_match	g10165	g10165.t1	687	6	0	0	0	0	reference_match	FALSE	canonical	5	81	junction_1	52.27083316726451	NA	NA	NA	FALSE	NA	NA	NA	C	non_coding	NA	NA	NA	NA	NA	NA	NA	35.0	AACCTCAAGCAGCCCAATGT	NA	NA	NA	NA	NA	NA	NA	NA	NA
lcl|NW_004443977.1_cds_XP_023587001.1_12932	contig_10297_pilon	+	687	6	full-splice_match	g10165	g10165.t1	687	6	0	0	0	0	reference_match	FALSE	canonical	5	81	junction_1	52.27083316726451	NA	NA	NA	FALSE	NA	NA	NA	C	non_coding	NA	NA	NA	NA	NA	NA	NA	35.0	AACCTCAAGCAGCCCAATGT	NA	NA	NA	NA	NA	NA	NA	NA	NA
lcl|NW_004443977.1_cds_XP_023587002.1_12933	contig_10297_pilon	+	687	6	full-splice_match	g10165	g10165.t1	687	6	0	0	0	0	reference_match	FALSE	canonical	5	81	junction_1	52.27083316726451	NA	NA	NA	FALSE	NA	NA	NA	C	non_coding	NA	NA	NA	NA	NA	NA	NA	35.0	AACCTCAAGCAGCCCAATGT	NA	NA	NA	NA	NA	NA	NA	NA	NA
lcl|NW_004443977.1_cds_XP_023587003.1_12934	contig_10297_pilon	+	687	6	full-splice_match	g10165	g10165.t1	687	6	0	0	0	0	reference_match	FALSE	canonical	5	81	junction_1	52.27083316726451	NA	NA	NA	FALSE	NA	NA	NA	C	non_coding	NA	NA	NA	NA	NA	NA	NA	35.0	AACCTCAAGCAGCCCAATGT	NA	NA	NA	NA	NA	NA	NA	NA	NA
lcl|NW_004443977.1_cds_XP_023587004.1_12935	contig_10297_pilon	+	687	6	full-splice_match	g10165	g10165.t1	687	6	0	0	0	0	reference_match	FALSE	canonical	5	81	junction_1	52.27083316726451	NA	NA	NA	FALSE	NA	NA	NA	C	non_coding	NA	NA	NA	NA	NA	NA	NA	35.0	AACCTCAAGCAGCCCAATGT	NA	NA	NA	NA	NA	NA	NA	NA	NA
lcl|NW_004443977.1_cds_XP_023587005.1_12936	contig_10297_pilon	+	687	6	full-splice_match	g10165	g10165.t1	687	6	0	0	0	0	reference_match	FALSE	canonical	5	81	junction_1	52.27083316726451	NA	NA	NA	FALSE	NA	NA	NA	C	non_coding	NA	NA	NA	NA	NA	NA	NA	35.0	AACCTCAAGCAGCCCAATGT	NA	NA	NA	NA	NA	NA	NA	NA	NA
lcl|NW_004443977.1_cds_XP_023587006.1_12940	contig_10297_pilon	+	636	5	novel_not_in_catalog	g10165	novel	687	6	NA	NA	0	-2555	at_least_one_novel_splicesite	FALSE	canonical	0	0	junction_2	85.15096887293767	NA	NA	NA	TRUE	NA	NA	NA	C	non_coding	NA	NA	NA	NA	NA	NA	NA	55.00000000000001	AGGTAGGATAGAAAAGAGAA	NA	NA	NA	NA	NA	NA	NA	NA	NA
lcl|NW_004443977.1_cds_XP_023587008.1_12941	contig_10297_pilon	+	574	4	incomplete-splice_match	g10165	g10165.t1	687	6	4550	2555	4550	-2555	internal_fragment	FALSE	canonical	5	160	junction_2	11.897712198383164	NA	NA	NA	FALSE	NA	NA	NA	C	non_coding	NA	NA	NA	NA	NA	NA	NA	55.00000000000001	AGGTAGGATAGAAAAGAGAA	NA	NA	NA	NA	NA	NA	NA	NA	NA
lcl|NW_004443977.1_cds_XP_023587009.1_12945	contig_10297_pilon	-	1128	10	novel_in_catalog	g10168	novel	1293	11	NA	NA	0	0	combination_of_known_splicesites	FALSE	canonical	1	1	junction_5	120.11578775971043	NA	NA	NA	FALSE	NA	NA	NA	C	non_coding	NA	NA	NA	NA	NA	NA	NA	25.0	ACATCTGCCCACATCCTGGA	NA	NA	NA	NA	NA	NA	NA	NA	NA
lcl|NW_004444040.1_cds_XP_004383061.1_23676	contig_10299_pilon	+	1795	11	full-splice_match	g10172	g10172.t1	1821	11	26	0	26	0	reference_match	FALSE	canonical	5	30	junction_7	60.87396816373975	NA	NA	NA	FALSE	NA	NA	NA	C	non_coding	NA	NA	NA	NA	NA	NA	NA	30.0	AATGGACAGTGGACATTCCC	NA	NA	NA	NA	NA	NA	NA	NA	NA
lcl|NW_004444040.1_cds_XP_004383062.1_23680	contig_10299_pilon	-	1158	12	full-splice_match	g10173	g10173.t2	1158	12	0	0	0	0	reference_match	FALSE	canonical	2	5	junction_11	49.0413891650682	NA	NA	NA	FALSE	NA	NA	NA	C	non_coding	NA	NA	NA	NA	NA	NA	NA	20.0	AGCCCTCTATTCCTTCCAAC	NA	NA	NA	NA	NA	NA	NA	NA	NA
lcl|NW_004444040.1_cds_XP_004383063.1_23679	contig_10299_pilon	-	1152	12	novel_not_in_catalog	g10173	novel	1257	11	NA	NA	0	298	at_least_one_novel_splicesite	FALSE	canonical	0	0	junction_1	53.53580712596103	NA	NA	NA	TRUE	NA	NA	NA	C	non_coding	NA	NA	NA	NA	NA	NA	NA	25.0	GTCCCACCGGCACCCATATA	NA	NA	NA	NA	NA	NA	NA	NA	NA
lcl|NW_004444040.1_cds_XP_004383064.1_23684	contig_10299_pilon	-	2182	14	incomplete-splice_match	g10176	g10176.t1	2178	18	0	16662	0	-16662	5prime_fragment	FALSE	canonical	0	0	junction_1	0.5329387100211931	NA	NA	NA	FALSE	NA	NA	NA	B	non_coding	NA	NA	NA	NA	NA	NA	NA	40.0	AACAGAAGAATTCGGCTGAG	NA	NA	NA	NA	NA	NA	NA	NA	NA
lcl|NW_004444040.1_cds_XP_004383065.1_23683	contig_10299_pilon	-	1960	14	novel_not_in_catalog	g10176	novel	2178	18	NA	NA	0	-16662	at_least_one_novel_splicesite	FALSE	canonical	0	0	junction_1	0.0	NA	NA	NA	FALSE	NA	NA	NA	B	non_coding	NA	NA	NA	NA	NA	NA	NA	40.0	AACAGAAGAATTCGGCTGAG	NA	NA	NA	NA	NA	NA	NA	NA	NA
lcl|NW_004444040.1_cds_XP_004383067.1_23689	contig_10299_pilon	+	2520	24	full-splice_match	g10179	g10179.t2	2520	24	0	0	0	0	reference_match	FALSE	canonical	5	54	junction_2	74.2988142544814	NA	NA	NA	FALSE	NA	NA	NA	A	non_coding	NA	NA	NA	NA	NA	NA	NA	20.0	GAAGCCCACCCTGCATGTCC	NA	NA	NA	NA	NA	NA	NA	NA	NA
lcl|NW_004444040.1_cds_XP_004383069.1_23688	contig_10299_pilon	-	1360	7	novel_not_in_catalog	g10178	novel	639	4	NA	NA	0	3112	at_least_one_novel_splicesite	FALSE	canonical	0	0	junction_6	1.5723301886761005	NA	NA	NA	FALSE	NA	NA	NA	B	non_coding	NA	NA	NA	NA	NA	NA	NA	20.0	ACTGGAATTTGGGCTGGATT	NA	NA	NA	NA	NA	NA	NA	NA	NA
lcl|NW_004444040.1_cds_XP_004383070.1_23687	contig_10299_pilon	-	1207	7	novel_not_in_catalog	g10178	novel	639	4	NA	NA	0	3112	at_least_one_novel_splicesite	FALSE	canonical	0	0	junction_5	1.7320508075688772	NA	NA	NA	TRUE	NA	NA	NA	B	non_coding	NA	NA	NA	NA	NA	NA	NA	20.0	ACTGGAATTTGGGCTGGATT	NA	NA	NA	NA	NA	NA	NA	NA	NA
lcl|NW_004444040.1_cds_XP_004383071.2_23686	contig_10299_pilon	+	594	2	genic	g10177	novel	459	1	NA	NA	-239	0	multi-exon	FALSE	canonical	0	0	junction_1	0.0	NA	NA	NA	FALSE	NA	NA	NA	A	non_coding	NA	NA	NA	NA	NA	NA	NA	25.0	AAGGCAACCCCATCCCGCTG	NA	NA	NA	NA	NA	NA	NA	NA	NA
lcl|NW_004444040.1_cds_XP_004383072.1_23694	contig_10299_pilon	+	2409	21	novel_not_in_catalog	g10180	novel	2394	21	NA	NA	13617	0	at_least_one_novel_splicesite	FALSE	canonical	5	36	junction_19	138.10065170012777	NA	NA	NA	TRUE	NA	NA	NA	B	non_coding	NA	NA	NA	NA	NA	NA	NA	25.0	GAGGCGATGAGGCCCATGGA	NA	NA	NA	NA	NA	NA	NA	NA	NA
lcl|NW_004444040.1_cds_XP_004383074.1_23696	contig_10299_pilon	+	618	4	full-splice_match	g10181	g10181.t3	618	4	0	0	0	0	reference_match	TRUE	canonical	4	25	junction_2	16.81930108205715	NA	NA	NA	FALSE	NA	NA	NA	A	non_coding	NA	NA	NA	NA	NA	NA	NA	25.0	GGGCCCCAGAAGGACAGTGC	NA	NA	NA	NA	NA	NA	NA	NA	NA
lcl|NW_004444040.1_cds_XP_004383075.1_23698	contig_10299_pilon	-	501	3	full-splice_match	g10183	g10183.t1	501	3	0	0	0	0	reference_match	FALSE	canonical	0	0	junction_1	0.0	NA	NA	NA	FALSE	NA	NA	NA	A	non_coding	NA	NA	NA	NA	NA	NA	NA	15.0	GCTCACCGACCGCCACCCCG	NA	NA	NA	NA	NA	NA	NA	NA	NA
lcl|NW_004444040.1_cds_XP_004383076.1_23699	contig_10299_pilon	-	1626	4	full-splice_match	g10184	g10184.t1	1626	4	0	0	0	0	reference_match	TRUE	canonical	5	32	junction_1	18.01850900231944	NA	NA	NA	FALSE	NA	NA	NA	C	non_coding	NA	NA	NA	NA	NA	NA	NA	40.0	GTGACCAACCTCAACAAGAG	NA	NA	NA	NA	NA	NA	NA	NA	NA
lcl|NW_004444040.1_cds_XP_004383078.1_23702	contig_10299_pilon	-	2394	1	full-splice_match	g10185	g10185.t1	2394	1	0	0	0	0	mono-exon	FALSE	NA	NA	NA	NA	NA	NA	NA	NA	NA	NA	NA	NA	A	non_coding	NA	NA	NA	NA	NA	NA	NA	15.0	AGGGCCTTTAGGGGCATTTC	NA	NA	NA	NA	NA	NA	NA	NA	NA
lcl|NW_004444040.1_cds_XP_004383080.1_23704	contig_10299_pilon	-	948	9	full-splice_match	g10188	g10188.t1	948	9	0	0	0	0	reference_match	FALSE	canonical	1	1	junction_5	59.68458762528229	NA	NA	NA	FALSE	NA	NA	NA	A	non_coding	NA	NA	NA	NA	NA	NA	NA	5.0	CCCTAGCCCGTCCCTCTTGG	NA	NA	NA	NA	NA	NA	NA	NA	NA
lcl|NW_004444040.1_cds_XP_004383081.1_23705	contig_10299_pilon	+	630	8	full-splice_match	g10189	g10189.t2	630	8	0	0	0	0	reference_match	FALSE	canonical	3	14	junction_3	9.486832980505138	NA	NA	NA	FALSE	NA	NA	NA	A	non_coding	NA	NA	NA	NA	NA	NA	NA	25.0	CCTGAAACTTCTCCCATCAG	NA	NA	NA	NA	NA	NA	NA	NA	NA
lcl|NW_004444040.1_cds_XP_004383082.1_23706	contig_10299_pilon	-	2632	20	novel_not_in_catalog	g10190	novel	2700	20	NA	NA	4174	0	at_least_one_novel_splicesite	FALSE	canonical	0	0	junction_1	4.253074494913037	NA	NA	NA	TRUE	NA	NA	NA	A	non_coding	NA	NA	NA	NA	NA	NA	NA	15.0	GGCCCCCAACTGGCAGGCCC	NA	NA	NA	NA	NA	NA	NA	NA	NA
lcl|NW_004444040.1_cds_XP_004383121.1_23672	contig_10299_pilon	+	2712	19	novel_not_in_catalog	g10171	novel	1128	8	NA	NA	-4266	8700	at_least_one_novel_splicesite	FALSE	canonical	0	0	junction_1	0.0	NA	NA	NA	TRUE	NA	NA	NA	A	non_coding	NA	NA	NA	NA	NA	NA	NA	20.0	CTGGGACTCACTGGAGTACC	NA	NA	NA	NA	NA	NA	NA	NA	NA
lcl|NW_004444040.1_cds_XP_004383123.1_23685	contig_10299_pilon	+	504	2	intergenic	novelGene_1460	novel	NA	NA	NA	NA	NA	NA	multi-exon	FALSE	canonical	0	0	junction_1	0.0	NA	NA	NA	FALSE	NA	NA	NA	A	non_coding	NA	NA	NA	NA	NA	NA	NA	30.0	GTGCCCTCCCAAAACAATGG	NA	NA	NA	NA	NA	NA	NA	NA	NA
lcl|NW_004444040.1_cds_XP_004383124.1_23697	contig_10299_pilon	+	378	3	full-splice_match	g10182	g10182.t1	378	3	0	0	0	0	reference_match	FALSE	canonical	0	0	junction_1	0.0	NA	NA	NA	FALSE	NA	NA	NA	A	non_coding	NA	NA	NA	NA	NA	NA	NA	20.0	CCCCGAATTGGCTCTCGACA	NA	NA	NA	NA	NA	NA	NA	NA	NA
lcl|NW_004444040.1_cds_XP_012412926.1_23682	contig_10299_pilon	+	1623	15	fusion	g10175_g10174	novel	492	5	NA	NA	0	3913	multi-exon	FALSE	canonical	0	0	junction_14	6.945854732081839	NA	NA	NA	TRUE	NA	NA	NA	A	non_coding	NA	NA	NA	NA	NA	NA	NA	10.0	GTGACCCCTACTGTCCCTCT	NA	NA	NA	NA	NA	NA	NA	NA	NA
lcl|NW_004444040.1_cds_XP_012412928.1_23700	contig_10299_pilon	-	1539	4	novel_not_in_catalog	g10184	novel	1626	4	NA	NA	0	-82	at_least_one_novel_splicesite	FALSE	canonical	0	0	junction_1	31.626290048347787	NA	NA	NA	TRUE	NA	NA	NA	C	non_coding	NA	NA	NA	NA	NA	NA	NA	20.0	GAAGCAGCGGTCCTTGCCCA	NA	NA	NA	NA	NA	NA	NA	NA	NA
lcl|NW_004444040.1_cds_XP_012412932.1_23703	contig_10299_pilon	-	1895	4	fusion	g10187_g10186	novel	1161	2	NA	NA	0	0	multi-exon	FALSE	canonical	0	0	junction_2	18.263503375736963	NA	NA	NA	FALSE	NA	NA	NA	A	non_coding	NA	NA	NA	NA	NA	NA	NA	15.0	TCCCCAACTTGGGCATGTGG	NA	NA	NA	NA	NA	NA	NA	NA	NA
lcl|NW_004444040.1_cds_XP_023593267.1_23673	contig_10299_pilon	+	1842	10	novel_not_in_catalog	g10172	novel	1821	11	NA	NA	-124	0	at_least_one_novel_splicesite	FALSE	canonical	0	0	junction_1	86.79705291691492	NA	NA	NA	FALSE	NA	NA	NA	C	non_coding	NA	NA	NA	NA	NA	NA	NA	30.0	AATGGACAGTGGACATTCCC	NA	NA	NA	NA	NA	NA	NA	NA	NA
lcl|NW_004444040.1_cds_XP_023593268.1_23677	contig_10299_pilon	+	1833	11	novel_not_in_catalog	g10172	novel	1821	11	NA	NA	0	0	at_least_one_novel_splicesite	FALSE	canonical	4	27	junction_10	71.15960933001249	NA	NA	NA	FALSE	NA	NA	NA	C	non_coding	NA	NA	NA	NA	NA	NA	NA	30.0	AATGGACAGTGGACATTCCC	NA	NA	NA	NA	NA	NA	NA	NA	NA
lcl|NW_004444040.1_cds_XP_023593269.1_23674	contig_10299_pilon	+	1830	10	novel_in_catalog	g10172	novel	1821	11	NA	NA	-124	0	combination_of_known_splicesites	FALSE	canonical	0	0	junction_1	80.97431386663823	NA	NA	NA	FALSE	NA	NA	NA	C	non_coding	NA	NA	NA	NA	NA	NA	NA	30.0	AATGGACAGTGGACATTCCC	NA	NA	NA	NA	NA	NA	NA	NA	NA
lcl|NW_004444040.1_cds_XP_023593270.1_23678	contig_10299_pilon	+	1821	11	full-splice_match	g10172	g10172.t1	1821	11	0	0	0	0	reference_match	FALSE	canonical	5	30	junction_7	60.87396816373975	NA	NA	NA	FALSE	NA	NA	NA	C	non_coding	NA	NA	NA	NA	NA	NA	NA	30.0	AATGGACAGTGGACATTCCC	NA	NA	NA	NA	NA	NA	NA	NA	NA
lcl|NW_004444040.1_cds_XP_023593271.1_23675	contig_10299_pilon	+	1807	11	novel_not_in_catalog	g10172	novel	1821	11	NA	NA	26	0	at_least_one_novel_splicesite	FALSE	canonical	4	27	junction_10	71.15960933001249	NA	NA	NA	FALSE	NA	NA	NA	C	non_coding	NA	NA	NA	NA	NA	NA	NA	30.0	AATGGACAGTGGACATTCCC	NA	NA	NA	NA	NA	NA	NA	NA	NA
lcl|NW_004444040.1_cds_XP_023593272.1_23681	contig_10299_pilon	-	1083	12	novel_not_in_catalog	g10173	novel	1158	12	NA	NA	0	-46	at_least_one_novel_splicesite	FALSE	canonical	0	0	junction_2	53.16060182858034	NA	NA	NA	TRUE	NA	NA	NA	C	non_coding	NA	NA	NA	NA	NA	NA	NA	20.0	CTTCATCAAGTCCGTCATTG	NA	NA	NA	NA	NA	NA	NA	NA	NA
lcl|NW_004444040.1_cds_XP_023593273.1_23690	contig_10299_pilon	+	2442	22	novel_not_in_catalog	g10180	novel	1944	18	NA	NA	0	0	at_least_one_novel_splicesite	FALSE	canonical	5	36	junction_20	139.2724210180746	NA	NA	NA	TRUE	NA	NA	NA	B	non_coding	NA	NA	NA	NA	NA	NA	NA	25.0	GAGGCGATGAGGCCCATGGA	NA	NA	NA	NA	NA	NA	NA	NA	NA
lcl|NW_004444040.1_cds_XP_023593274.1_23691	contig_10299_pilon	+	2442	22	novel_not_in_catalog	g10180	novel	1944	18	NA	NA	0	0	at_least_one_novel_splicesite	FALSE	canonical	5	36	junction_20	139.2724210180746	NA	NA	NA	TRUE	NA	NA	NA	B	non_coding	NA	NA	NA	NA	NA	NA	NA	25.0	GAGGCGATGAGGCCCATGGA	NA	NA	NA	NA	NA	NA	NA	NA	NA
lcl|NW_004444040.1_cds_XP_023593275.1_23692	contig_10299_pilon	+	2415	21	novel_in_catalog	g10180	novel	1944	18	NA	NA	0	0	combination_of_known_junctions	FALSE	canonical	5	36	junction_19	137.66571831796034	NA	NA	NA	FALSE	NA	NA	NA	B	non_coding	NA	NA	NA	NA	NA	NA	NA	25.0	GAGGCGATGAGGCCCATGGA	NA	NA	NA	NA	NA	NA	NA	NA	NA
lcl|NW_004444040.1_cds_XP_023593276.1_23693	contig_10299_pilon	+	1989	19	novel_not_in_catalog	g10180	novel	1962	18	NA	NA	0	0	at_least_one_novel_splicesite	FALSE	canonical	3	15	junction_18	146.58364653704984	NA	NA	NA	TRUE	NA	NA	NA	B	non_coding	NA	NA	NA	NA	NA	NA	NA	25.0	GTTACCTCAACAGCTGCAGC	NA	NA	NA	NA	NA	NA	NA	NA	NA
lcl|NW_004444040.1_cds_XP_023593277.1_23695	contig_10299_pilon	+	1903	17	novel_not_in_catalog	g10180	novel	1944	18	NA	NA	1553	0	at_least_one_novel_splicesite	FALSE	canonical	4	11	junction_1	63.79088762315508	NA	NA	NA	TRUE	NA	NA	NA	B	non_coding	NA	NA	NA	NA	NA	NA	NA	25.0	GAGGCGATGAGGCCCATGGA	NA	NA	NA	NA	NA	NA	NA	NA	NA
lcl|NW_004444040.1_cds_XP_023593278.1_23701	contig_10299_pilon	-	1632	3	incomplete-splice_match	g10184	g10184.t1	1626	4	0	4300	0	-4300	5prime_fragment	FALSE	canonical	5	51	junction_1	12.5	NA	NA	NA	FALSE	NA	NA	NA	C	non_coding	NA	NA	NA	NA	NA	NA	NA	25.0	TAATTCTGTGAATTTAGGGC	NA	NA	NA	NA	NA	NA	NA	NA	NA
lcl|NW_004444040.1_cds_XP_023593328.1_23707	contig_10299_pilon	-	3438	34	novel_not_in_catalog	g10191	novel	3534	37	NA	NA	-328	0	at_least_one_novel_splicesite	TRUE	non_canonical	0	0	junction_8	90.37730319591321	NA	NA	NA	TRUE	NA	NA	NA	A	non_coding	NA	NA	NA	NA	NA	NA	NA	40.0	AGGAAGGCGAGACCCATATA	NA	NA	NA	NA	NA	NA	NA	NA	NA
lcl|NW_004444023.1_cds_XP_023592000.1_21818	contig_10302_pilon	-	537	4	intergenic	novelGene_1462	novel	NA	NA	NA	NA	NA	NA	multi-exon	FALSE	canonical	0	0	junction_3	7.788880963698615	NA	NA	NA	FALSE	NA	NA	NA	A	non_coding	NA	NA	NA	NA	NA	NA	NA	30.0	GCCCAGTATCTACATGCAAC	NA	NA	NA	NA	NA	NA	NA	NA	NA
lcl|NW_004444023.1_cds_XP_023592001.1_21819	contig_10302_pilon	-	1301	9	intergenic	novelGene_1461	novel	NA	NA	NA	NA	NA	NA	multi-exon	FALSE	canonical	0	0	junction_4	3.5	NA	NA	NA	FALSE	NA	NA	NA	A	non_coding	NA	NA	NA	NA	NA	NA	NA	35.0	TACGCTAAGCCCAGATCAAG	NA	NA	NA	NA	NA	NA	NA	NA	NA
lcl|NW_004444198.1_cds_XP_004389921.1_34458	contig_10304_pilon	-	456	5	intergenic	novelGene_1463	novel	NA	NA	NA	NA	NA	NA	multi-exon	FALSE	canonical	0	0	junction_1	5.431390245600108	NA	NA	NA	FALSE	NA	NA	NA	A	non_coding	NA	NA	NA	NA	NA	NA	NA	5.0	TGGGCCCTGCAGCTGTGCCT	NA	NA	NA	NA	NA	NA	NA	NA	NA
lcl|NW_004443958.1_cds_XP_023583962.1_7669	contig_10307_pilon	+	1317	2	full-splice_match	g10195	g10195.t1	1317	2	0	0	0	0	reference_match	FALSE	canonical	6	361	junction_1	0.0	NA	NA	NA	FALSE	NA	NA	NA	C	non_coding	NA	NA	NA	NA	NA	NA	NA	20.0	GTTGACCTATCGGAGGGACT	NA	NA	NA	NA	NA	NA	NA	NA	NA
lcl|NW_004443958.1_cds_XP_023583963.1_7670	contig_10307_pilon	+	1317	2	full-splice_match	g10195	g10195.t1	1317	2	0	0	0	0	reference_match	FALSE	canonical	6	361	junction_1	0.0	NA	NA	NA	FALSE	NA	NA	NA	C	non_coding	NA	NA	NA	NA	NA	NA	NA	20.0	GTTGACCTATCGGAGGGACT	NA	NA	NA	NA	NA	NA	NA	NA	NA
lcl|NW_004443990.1_cds_XP_004378144.1_15870	contig_10309_pilon	-	1269	8	full-splice_match	g10196	g10196.t1	1269	8	0	0	0	0	reference_match	FALSE	canonical	0	0	junction_1	0.0	NA	NA	NA	FALSE	NA	NA	NA	A	non_coding	NA	NA	NA	NA	NA	NA	NA	30.0	GGCCAATAAAAGCTTTTGCC	NA	NA	NA	NA	NA	NA	NA	NA	NA
lcl|NW_004443990.1_cds_XP_012411411.1_15873	contig_10309_pilon	-	264	1	intergenic	novelGene_1465	novel	NA	NA	NA	NA	NA	NA	mono-exon	FALSE	NA	NA	NA	NA	NA	NA	NA	NA	NA	NA	NA	NA	A	non_coding	NA	NA	NA	NA	NA	NA	NA	25.0	CGAGTGAAGTCTTTGCAGAG	NA	NA	NA	NA	NA	NA	NA	NA	NA
lcl|NW_004443990.1_cds_XP_023588603.1_15874	contig_10309_pilon	-	372	1	intergenic	novelGene_1466	novel	NA	NA	NA	NA	NA	NA	mono-exon	FALSE	NA	NA	NA	NA	NA	NA	NA	NA	NA	NA	NA	NA	A	non_coding	NA	NA	NA	NA	NA	NA	NA	20.0	AGGCCAGGTAGCTGATTTTT	NA	NA	NA	NA	NA	NA	NA	NA	NA
lcl|NW_004443990.1_cds_XP_023588613.1_15871	contig_10309_pilon	-	1068	7	novel_not_in_catalog	g10198	novel	1290	7	NA	NA	0	-1837	at_least_one_novel_splicesite	FALSE	canonical	0	0	junction_1	0.0	NA	NA	NA	TRUE	NA	NA	NA	A	non_coding	NA	NA	NA	NA	NA	NA	NA	30.0	ATGTTGACACCAAGTATGGC	NA	NA	NA	NA	NA	NA	NA	NA	NA
lcl|NW_004443990.1_cds_XP_023588614.1_15872	contig_10309_pilon	-	289	1	intergenic	novelGene_1464	novel	NA	NA	NA	NA	NA	NA	mono-exon	FALSE	NA	NA	NA	NA	NA	NA	NA	NA	NA	NA	NA	NA	A	non_coding	NA	NA	NA	NA	NA	NA	NA	25.0	GCTGCTGAACAATGACTTCT	NA	NA	NA	NA	NA	NA	NA	NA	NA
lcl|NW_004443990.1_cds_XP_023588615.1_15875	contig_10309_pilon	-	456	1	intergenic	novelGene_1467	novel	NA	NA	NA	NA	NA	NA	mono-exon	FALSE	NA	NA	NA	NA	NA	NA	NA	NA	NA	NA	NA	NA	A	non_coding	NA	NA	NA	NA	NA	NA	NA	35.0	ACAAGTCACACTCACTAGTC	NA	NA	NA	NA	NA	NA	NA	NA	NA
lcl|NW_004444230.1_cds_XP_004390417.1_35258	contig_10309_pilon	-	388	1	intergenic	novelGene_1468	novel	NA	NA	NA	NA	NA	NA	mono-exon	FALSE	NA	NA	NA	NA	NA	NA	NA	NA	NA	NA	NA	NA	A	non_coding	NA	NA	NA	NA	NA	NA	NA	25.0	GCAGTCCAGCTCTGAACACT	NA	NA	NA	NA	NA	NA	NA	NA	NA
lcl|NW_004444028.1_cds_XP_004382302.1_22438	contig_10311_pilon	-	735	2	full-splice_match	g10200	g10200.t1	735	2	0	0	0	0	reference_match	FALSE	canonical	1	1	junction_1	0.0	NA	NA	NA	FALSE	NA	NA	NA	A	non_coding	NA	NA	NA	NA	NA	NA	NA	25.0	TCACCATTACCTCAGAGCCT	NA	NA	NA	NA	NA	NA	NA	NA	NA
lcl|NW_004444028.1_cds_XP_004382303.2_22439	contig_10311_pilon	+	1113	10	full-splice_match	g10201	g10201.t4	1113	10	0	0	0	0	reference_match	FALSE	canonical	4	26	junction_6	38.61778519456202	NA	NA	NA	FALSE	NA	NA	NA	A	non_coding	NA	NA	NA	NA	NA	NA	NA	35.0	ACTGAATATGGTTTAAATCC	NA	NA	NA	NA	NA	NA	NA	NA	NA
lcl|NW_004444028.1_cds_XP_004382304.1_22440	contig_10311_pilon	-	1224	11	full-splice_match	g10202	g10202.t1	1224	11	0	0	0	0	reference_match	FALSE	canonical	6	287	junction_10	891.127987440637	NA	NA	NA	FALSE	NA	NA	NA	C	non_coding	NA	NA	NA	NA	NA	NA	NA	15.0	TTCTTGGGATGAGATGGTTC	NA	NA	NA	NA	NA	NA	NA	NA	NA
lcl|NW_004444028.1_cds_XP_004382305.1_22444	contig_10311_pilon	-	1287	11	novel_not_in_catalog	g10204	novel	1836	28	NA	NA	14149	7754	at_least_one_novel_splicesite	FALSE	canonical	0	0	junction_1	1.019803902718557	NA	NA	NA	TRUE	NA	NA	NA	B	non_coding	NA	NA	NA	NA	NA	NA	NA	20.0	CCCGGTGGCAGAAGCTTCAT	NA	NA	NA	NA	NA	NA	NA	NA	NA
lcl|NW_004444028.1_cds_XP_004382306.1_22443	contig_10311_pilon	-	1179	10	novel_not_in_catalog	g10204	novel	1836	28	NA	NA	14149	7754	at_least_one_novel_splicesite	FALSE	canonical	0	0	junction_1	1.0999438818457403	NA	NA	NA	TRUE	NA	NA	NA	B	non_coding	NA	NA	NA	NA	NA	NA	NA	20.0	CCCGGTGGCAGAAGCTTCAT	NA	NA	NA	NA	NA	NA	NA	NA	NA
lcl|NW_004444028.1_cds_XP_004382307.1_22448	contig_10311_pilon	-	1158	7	novel_not_in_catalog	g10205	novel	1161	8	NA	NA	0	-956	at_least_one_novel_splicesite	FALSE	canonical	1	1	junction_1	1.247219128924647	NA	NA	NA	TRUE	NA	NA	NA	B	non_coding	NA	NA	NA	NA	NA	NA	NA	25.0	GGACCACTTAGAGGATTCCC	NA	NA	NA	NA	NA	NA	NA	NA	NA
lcl|NW_004444028.1_cds_XP_004382308.1_22449	contig_10311_pilon	-	1092	7	novel_not_in_catalog	g10206	novel	1077	7	NA	NA	0	0	at_least_one_novel_splicesite	FALSE	canonical	0	0	junction_1	0.0	NA	NA	NA	FALSE	NA	NA	NA	A	non_coding	NA	NA	NA	NA	NA	NA	NA	35.0	GCTAGACACGACAGAGGTTA	NA	NA	NA	NA	NA	NA	NA	NA	NA
lcl|NW_004444028.1_cds_XP_004382309.1_22450	contig_10311_pilon	-	1077	10	full-splice_match	g10207	g10207.t2	1077	10	0	0	0	0	reference_match	FALSE	canonical	5	132	junction_1	65.46076008656722	NA	NA	NA	FALSE	NA	NA	NA	A	non_coding	NA	NA	NA	NA	NA	NA	NA	40.0	GAGCGAATAAAATTGGACTT	NA	NA	NA	NA	NA	NA	NA	NA	NA
lcl|NW_004444028.1_cds_XP_004382310.1_22453	contig_10311_pilon	+	1674	6	incomplete-splice_match	g10208	g10208.t1	1824	7	4348	0	4348	0	3prime_fragment	FALSE	canonical	5	67	junction_3	26.32565288839006	NA	NA	NA	FALSE	NA	NA	NA	B	non_coding	NA	NA	NA	NA	NA	NA	NA	30.0	GACTCCTGAATCGAAGCCCA	NA	NA	NA	NA	NA	NA	NA	NA	NA
lcl|NW_004444028.1_cds_XP_012412714.1_22441	contig_10311_pilon	-	1227	11	novel_not_in_catalog	g10202	novel	1224	11	NA	NA	0	0	at_least_one_novel_splicesite	FALSE	canonical	3	18	junction_10	933.064842334122	NA	NA	NA	FALSE	NA	NA	NA	C	non_coding	NA	NA	NA	NA	NA	NA	NA	15.0	TTCTTGGGATGAGATGGTTC	NA	NA	NA	NA	NA	NA	NA	NA	NA
lcl|NW_004444028.1_cds_XP_012412724.1_22446	contig_10311_pilon	-	1047	6	novel_not_in_catalog	g10205	novel	1161	8	NA	NA	0	-956	at_least_one_novel_splicesite	FALSE	non_canonical	0	0	junction_5	1.32664991614216	NA	NA	NA	TRUE	NA	NA	NA	B	non_coding	NA	NA	NA	NA	NA	NA	NA	25.0	GGACCACTTAGAGGATTCCC	NA	NA	NA	NA	NA	NA	NA	NA	NA
lcl|NW_004444028.1_cds_XP_012412725.1_22447	contig_10311_pilon	-	963	5	novel_not_in_catalog	g10205	novel	1161	8	NA	NA	0	-956	at_least_one_novel_splicesite	FALSE	canonical	0	0	junction_4	0.82915619758885	NA	NA	NA	TRUE	NA	NA	NA	B	non_coding	NA	NA	NA	NA	NA	NA	NA	25.0	GGACCACTTAGAGGATTCCC	NA	NA	NA	NA	NA	NA	NA	NA	NA
lcl|NW_004444028.1_cds_XP_023592534.1_22454	contig_10311_pilon	+	708	2	incomplete-splice_match	g10209	g10209.t1	537	3	4374	0	4374	0	3prime_fragment	FALSE	canonical	1	2	junction_1	0.0	NA	NA	NA	FALSE	NA	NA	NA	A	non_coding	NA	NA	NA	NA	NA	NA	NA	30.0	TGATGCGGAAGGAGCCACAT	NA	NA	NA	NA	NA	NA	NA	NA	NA
lcl|NW_004444028.1_cds_XP_023592554.1_22442	contig_10311_pilon	-	1083	10	novel_not_in_catalog	g10202	novel	1083	10	NA	NA	0	-3	at_least_one_novel_splicesite	FALSE	canonical	3	18	junction_9	974.9067698382975	NA	NA	NA	FALSE	NA	NA	NA	C	non_coding	NA	NA	NA	NA	NA	NA	NA	30.0	TGAGTAAATGGCATCTTGAC	NA	NA	NA	NA	NA	NA	NA	NA	NA
lcl|NW_004444028.1_cds_XP_023592555.1_22445	contig_10311_pilon	-	1728	7	incomplete-splice_match	g10204	g10204.t1	1836	28	0	18816	0	-18816	5prime_fragment	FALSE	canonical	0	0	junction_1	0.0	NA	NA	NA	FALSE	NA	NA	NA	B	non_coding	NA	NA	NA	NA	NA	NA	NA	35.0	AATCTGATTTTCTTGAAGAA	NA	NA	NA	NA	NA	NA	NA	NA	NA
lcl|NW_004444028.1_cds_XP_023592556.1_22451	contig_10311_pilon	+	1965	7	novel_not_in_catalog	g10208	novel	759	3	NA	NA	2147	0	at_least_one_novel_splicesite	FALSE	canonical	1	1	junction_1	48.29308669180531	NA	NA	NA	FALSE	NA	NA	NA	B	non_coding	NA	NA	NA	NA	NA	NA	NA	30.0	GACTCCTGAATCGAAGCCCA	NA	NA	NA	NA	NA	NA	NA	NA	NA
lcl|NW_004444028.1_cds_XP_023592557.1_22452	contig_10311_pilon	+	1674	6	incomplete-splice_match	g10208	g10208.t1	1824	7	4348	0	4348	0	3prime_fragment	FALSE	canonical	5	67	junction_3	26.32565288839006	NA	NA	NA	FALSE	NA	NA	NA	B	non_coding	NA	NA	NA	NA	NA	NA	NA	30.0	GACTCCTGAATCGAAGCCCA	NA	NA	NA	NA	NA	NA	NA	NA	NA
lcl|NW_004444007.1_cds_XP_004380262.1_19084	contig_10312_pilon	+	1389	6	full-splice_match	g10213	g10213.t3	1389	6	0	0	0	0	reference_match	FALSE	canonical	5	34	junction_1	30.548322376196047	NA	NA	NA	FALSE	NA	NA	NA	A	non_coding	NA	NA	NA	NA	NA	NA	NA	25.0	TGTGACCAAGCAGGTTTTTA	NA	NA	NA	NA	NA	NA	NA	NA	NA
lcl|NW_004444007.1_cds_XP_004380265.1_19092	contig_10312_pilon	-	1791	13	novel_not_in_catalog	g10211	novel	1749	13	NA	NA	0	0	at_least_one_novel_splicesite	FALSE	canonical	0	0	junction_1	2.628635049264584	NA	NA	NA	TRUE	NA	NA	NA	C	non_coding	NA	NA	NA	NA	NA	NA	NA	35.0	CAACTCCAGAACTAGCCATG	NA	NA	NA	NA	NA	NA	NA	NA	NA
lcl|NW_004444007.1_cds_XP_004380266.1_19091	contig_10312_pilon	-	1749	13	full-splice_match	g10211	g10211.t2	1749	13	0	0	0	0	reference_match	FALSE	canonical	0	0	junction_1	2.520747243709029	NA	NA	NA	FALSE	NA	NA	NA	C	non_coding	NA	NA	NA	NA	NA	NA	NA	35.0	CAACTCCAGAACTAGCCATG	NA	NA	NA	NA	NA	NA	NA	NA	NA
lcl|NW_004444007.1_cds_XP_004380267.1_19093	contig_10312_pilon	-	1704	12	novel_not_in_catalog	g10211	novel	1698	12	NA	NA	0	0	at_least_one_novel_splicesite	FALSE	canonical	0	0	junction_1	2.5389527352307164	NA	NA	NA	TRUE	NA	NA	NA	C	non_coding	NA	NA	NA	NA	NA	NA	NA	35.0	CAACTCCAGAACTAGCCATG	NA	NA	NA	NA	NA	NA	NA	NA	NA
lcl|NW_004444007.1_cds_XP_004380268.1_19094	contig_10312_pilon	-	1698	12	full-splice_match	g10211	g10211.t1	1698	12	0	0	0	0	reference_match	FALSE	canonical	0	0	junction_1	2.486326242032244	NA	NA	NA	FALSE	NA	NA	NA	C	non_coding	NA	NA	NA	NA	NA	NA	NA	35.0	CAACTCCAGAACTAGCCATG	NA	NA	NA	NA	NA	NA	NA	NA	NA
lcl|NW_004444007.1_cds_XP_004380269.1_19095	contig_10312_pilon	-	1611	11	novel_in_catalog	g10211	novel	1698	12	NA	NA	0	0	combination_of_known_splicesites	FALSE	canonical	0	0	junction_1	2.4919871588754225	NA	NA	NA	FALSE	NA	NA	NA	C	non_coding	NA	NA	NA	NA	NA	NA	NA	35.0	CAACTCCAGAACTAGCCATG	NA	NA	NA	NA	NA	NA	NA	NA	NA
lcl|NW_004444007.1_cds_XP_023590534.1_19086	contig_10312_pilon	-	1290	4	incomplete-splice_match	g10212	g10212.t1	1896	11	0	133355	0	-133355	5prime_fragment	FALSE	canonical	5	44	junction_1	18.190351532856337	NA	NA	NA	FALSE	NA	NA	NA	B	non_coding	NA	NA	NA	NA	NA	NA	NA	15.0	ATCTGTCTTTCAATTCTCTT	NA	NA	NA	NA	NA	NA	NA	NA	NA
lcl|NW_004444007.1_cds_XP_023590535.1_19085	contig_10312_pilon	-	1284	5	novel_not_in_catalog	g10212	novel	1896	11	NA	NA	0	-116115	at_least_one_novel_splicesite	FALSE	canonical	0	0	junction_1	34.03215391361528	NA	NA	NA	TRUE	NA	NA	NA	B	non_coding	NA	NA	NA	NA	NA	NA	NA	25.0	GGAGTTTCTCCTAATCCAGA	NA	NA	NA	NA	NA	NA	NA	NA	NA
lcl|NW_004444007.1_cds_XP_023590536.1_19087	contig_10312_pilon	-	1167	4	novel_not_in_catalog	g10212	novel	1896	11	NA	NA	0	-136511	at_least_one_novel_splicesite	FALSE	canonical	0	0	junction_1	38.91015291668744	NA	NA	NA	FALSE	NA	NA	NA	B	non_coding	NA	NA	NA	NA	NA	NA	NA	25.0	ACATCAGGCATTGCTGTGAG	NA	NA	NA	NA	NA	NA	NA	NA	NA
lcl|NW_004444007.1_cds_XP_023590537.1_19088	contig_10312_pilon	-	726	7	incomplete-splice_match	g10212	g10212.t1	1896	11	146704	0	146704	0	3prime_fragment	FALSE	canonical	3	13	junction_4	6.497862896539309	NA	NA	NA	FALSE	NA	NA	NA	B	non_coding	NA	NA	NA	NA	NA	NA	NA	40.0	AATGAGATATTCACATTTGA	NA	NA	NA	NA	NA	NA	NA	NA	NA
lcl|NW_004444007.1_cds_XP_023590538.1_19089	contig_10312_pilon	-	657	7	incomplete-splice_match	g10212	g10212.t1	1896	11	146773	0	146773	0	3prime_fragment	FALSE	canonical	3	13	junction_4	6.497862896539309	NA	NA	NA	FALSE	NA	NA	NA	B	non_coding	NA	NA	NA	NA	NA	NA	NA	40.0	AATGAGATATTCACATTTGA	NA	NA	NA	NA	NA	NA	NA	NA	NA
lcl|NW_004444007.1_cds_XP_023590539.1_19090	contig_10312_pilon	-	1842	14	novel_not_in_catalog	g10211	novel	1749	13	NA	NA	0	0	at_least_one_novel_splicesite	FALSE	canonical	0	0	junction_1	2.617646081103624	NA	NA	NA	TRUE	NA	NA	NA	C	non_coding	NA	NA	NA	NA	NA	NA	NA	35.0	CAACTCCAGAACTAGCCATG	NA	NA	NA	NA	NA	NA	NA	NA	NA
lcl|NW_004444007.1_cds_XP_023590544.1_19100	contig_10312_pilon	+	2388	22	novel_not_in_catalog	g10210	novel	972	8	NA	NA	-38206	-36842	at_least_one_novel_splicesite	FALSE	canonical	5	51	junction_12	418.69000974830834	NA	NA	NA	FALSE	NA	NA	NA	B	non_coding	NA	NA	NA	NA	NA	NA	NA	25.0	AAAAGTTTGTCTTTCTCCCA	NA	NA	NA	NA	NA	NA	NA	NA	NA
lcl|NW_004444007.1_cds_XP_023590546.1_19101	contig_10312_pilon	+	2187	20	novel_not_in_catalog	g10210	novel	972	8	NA	NA	-25355	-36842	at_least_one_novel_splicesite	FALSE	canonical	2	3	junction_1	437.49324965112856	NA	NA	NA	FALSE	NA	NA	NA	B	non_coding	NA	NA	NA	NA	NA	NA	NA	25.0	AAAAGTTTGTCTTTCTCCCA	NA	NA	NA	NA	NA	NA	NA	NA	NA
lcl|NW_004443937.1_cds_XP_004368685.1_669	contig_10317_pilon	-	1098	4	novel_not_in_catalog	g10215	novel	696	2	NA	NA	-6247	0	at_least_one_novel_splicesite	FALSE	canonical	0	0	junction_2	0.4714045207910317	NA	NA	NA	FALSE	NA	NA	NA	B	non_coding	NA	NA	NA	NA	NA	NA	NA	0.0	TGGGCGCCCGCCGCCCGCCC	NA	NA	NA	NA	NA	NA	NA	NA	NA
lcl|NW_004443937.1_cds_XP_012415540.1_668	contig_10317_pilon	-	1139	4	novel_not_in_catalog	g10215	novel	696	2	NA	NA	-6288	0	at_least_one_novel_splicesite	FALSE	canonical	0	0	junction_2	0.4714045207910317	NA	NA	NA	FALSE	NA	NA	NA	B	non_coding	NA	NA	NA	NA	NA	NA	NA	0.0	TGGGCGCCCGCCGCCCGCCC	NA	NA	NA	NA	NA	NA	NA	NA	NA
lcl|NW_004444098.1_cds_XP_023596478.1_29052	contig_10319_pilon	-	3997	16	novel_not_in_catalog	g10217	novel	4311	9	NA	NA	-179785	-3321	at_least_one_novel_splicesite	FALSE	canonical	2	7	junction_15	31.219367208335417	NA	NA	NA	TRUE	NA	NA	NA	B	non_coding	NA	NA	NA	NA	NA	NA	NA	35.0	GTACAGCAATGATGGATGTA	NA	NA	NA	NA	NA	NA	NA	NA	NA
lcl|NW_004444098.1_cds_XP_023596479.1_29053	contig_10319_pilon	-	3957	15	novel_not_in_catalog	g10217	novel	4311	9	NA	NA	-178591	-3211	at_least_one_novel_splicesite	TRUE	canonical	5	39	junction_5	26.874709300753377	NA	NA	NA	TRUE	NA	NA	NA	B	non_coding	NA	NA	NA	NA	NA	NA	NA	50.0	GCATAAAAAGGGCTGCAAAA	NA	NA	NA	NA	NA	NA	NA	NA	NA
lcl|NW_004444101.1_cds_XP_004386519.1_29265	contig_10323_pilon	-	1368	13	novel_not_in_catalog	g10237	novel	1740	15	NA	NA	0	0	at_least_one_novel_splicesite	FALSE	canonical	0	0	junction_1	0.27638539919628324	NA	NA	NA	TRUE	NA	NA	NA	A	non_coding	NA	NA	NA	NA	NA	NA	NA	35.0	AGGGGAGACTCACTGGAAAT	NA	NA	NA	NA	NA	NA	NA	NA	NA
lcl|NW_004444101.1_cds_XP_004386520.1_29267	contig_10323_pilon	+	645	5	full-splice_match	g10235	g10235.t1	645	5	0	0	0	0	reference_match	FALSE	canonical	1	2	junction_1	0.8660254037844386	NA	NA	NA	FALSE	NA	NA	NA	A	non_coding	NA	NA	NA	NA	NA	NA	NA	25.0	AAGCAGCCAGGAGGGCTGTG	NA	NA	NA	NA	NA	NA	NA	NA	NA
lcl|NW_004444101.1_cds_XP_004386522.2_29281	contig_10323_pilon	-	594	9	full-splice_match	g10229	g10229.t7	558	9	-36	0	-36	0	reference_match	FALSE	canonical	6	306	junction_1	567.861944049784	NA	NA	NA	FALSE	NA	NA	NA	C	non_coding	NA	NA	NA	NA	NA	NA	NA	25.0	TGCAAGGAGAGGCCTGCAGG	NA	NA	NA	NA	NA	NA	NA	NA	NA
lcl|NW_004444101.1_cds_XP_004386524.1_29286	contig_10323_pilon	-	2994	9	novel_not_in_catalog	g10227	novel	2769	7	NA	NA	0	0	at_least_one_novel_splicesite	TRUE	canonical	0	0	junction_1	0.0	NA	NA	NA	TRUE	NA	NA	NA	A	non_coding	NA	NA	NA	NA	NA	NA	NA	10.0	GCAGGGGCAGCTGCCTCCGG	NA	NA	NA	NA	NA	NA	NA	NA	NA
lcl|NW_004444101.1_cds_XP_004386550.1_29278	contig_10323_pilon	-	3156	14	incomplete-splice_match	g10231	g10231.t1	3198	15	3774	0	3774	0	3prime_fragment	FALSE	canonical	0	0	junction_1	0.8355984993230934	NA	NA	NA	FALSE	NA	NA	NA	A	non_coding	NA	NA	NA	NA	NA	NA	NA	60.0	GAATAAAAGAAGCAATGAAG	NA	NA	NA	NA	NA	NA	NA	NA	NA
lcl|NW_004444101.1_cds_XP_004386551.1_29279	contig_10323_pilon	-	439	3	full-splice_match	g10230	g10230.t1	735	3	0	296	0	-296	alternative_3end	FALSE	canonical	0	0	junction_1	3.5	NA	NA	NA	FALSE	NA	NA	NA	A	non_coding	NA	NA	NA	NA	NA	NA	NA	10.0	GTGGGCGCAGCTGCCCCCAG	NA	NA	NA	NA	NA	NA	NA	NA	NA
lcl|NW_004444101.1_cds_XP_004386552.2_29285	contig_10323_pilon	-	1308	12	novel_not_in_catalog	g10228	novel	834	7	NA	NA	-19986	0	at_least_one_novel_splicesite	FALSE	canonical	4	8	junction_8	17.219535321669248	NA	NA	NA	TRUE	NA	NA	NA	A	non_coding	NA	NA	NA	NA	NA	NA	NA	5.0	GGCGGGGGGAGCCTGTCCCG	NA	NA	NA	NA	NA	NA	NA	NA	NA
lcl|NW_004444101.1_cds_XP_004386553.1_29287	contig_10323_pilon	-	1740	7	incomplete-splice_match	g10226	g10226.t1	2058	10	3368	0	3368	0	3prime_fragment	FALSE	canonical	0	0	junction_1	0.0	NA	NA	NA	FALSE	NA	NA	NA	A	non_coding	NA	NA	NA	NA	NA	NA	NA	5.0	CGGAGGGGCTCCGGGCCGTG	NA	NA	NA	NA	NA	NA	NA	NA	NA
lcl|NW_004444101.1_cds_XP_004386555.1_29289	contig_10323_pilon	+	1644	15	novel_not_in_catalog	g10224	novel	819	8	NA	NA	-4931	0	at_least_one_novel_splicesite	FALSE	canonical	0	0	junction_1	106.12785896728337	NA	NA	NA	TRUE	NA	NA	NA	A	non_coding	NA	NA	NA	NA	NA	NA	NA	10.0	GGGCCGGCACGCGAGGGGCG	NA	NA	NA	NA	NA	NA	NA	NA	NA
lcl|NW_004444101.1_cds_XP_004386556.1_29290	contig_10323_pilon	+	540	2	novel_not_in_catalog	g10223	novel	831	2	NA	NA	-417	0	at_least_one_novel_splicesite	FALSE	canonical	0	0	junction_1	0.0	NA	NA	NA	TRUE	NA	NA	NA	A	non_coding	NA	NA	NA	NA	NA	NA	NA	5.0	CCGCCGCCCACTCGGGGCTT	NA	NA	NA	NA	NA	NA	NA	NA	NA
lcl|NW_004444101.1_cds_XP_012413865.1_29288	contig_10323_pilon	-	1020	9	novel_not_in_catalog	g10225	novel	1023	8	NA	NA	0	0	at_least_one_novel_splicesite	FALSE	non_canonical	0	0	junction_1	0.4330127018922193	NA	NA	NA	FALSE	NA	NA	NA	A	non_coding	NA	NA	NA	NA	NA	NA	NA	15.0	GCGGCCACCGCGGACCCTAT	NA	NA	NA	NA	NA	NA	NA	NA	NA
lcl|NW_004444101.1_cds_XP_023596616.1_29266	contig_10323_pilon	-	288	2	intergenic	novelGene_1469	novel	NA	NA	NA	NA	NA	NA	multi-exon	FALSE	canonical	0	0	junction_1	0.0	NA	NA	NA	FALSE	NA	NA	NA	A	non_coding	NA	NA	NA	NA	NA	NA	NA	5.0	CTGGGGGGGCTCCTCCCCAC	NA	NA	NA	NA	NA	NA	NA	NA	NA
lcl|NW_004444101.1_cds_XP_023596618.1_29291	contig_10323_pilon	+	3889	24	novel_not_in_catalog	g10222	novel	3666	23	NA	NA	0	0	intron_retention	FALSE	canonical	0	0	junction_6	17.05467688878092	NA	NA	NA	TRUE	NA	NA	NA	A	non_coding	NA	NA	NA	NA	NA	NA	NA	25.0	AGAGCAGACGTAGCCCCTCC	NA	NA	NA	NA	NA	NA	NA	NA	NA
lcl|NW_004444101.1_cds_XP_023596631.1_29269	contig_10323_pilon	-	2586	11	novel_not_in_catalog	g10232	novel	2463	9	NA	NA	0	0	at_least_one_novel_splicesite	FALSE	canonical	1	1	junction_9	1762.9557708575674	NA	NA	NA	TRUE	NA	NA	NA	C	non_coding	NA	NA	NA	NA	NA	NA	NA	45.0	GCTGAGGCAAAAACAGAGAG	NA	NA	NA	NA	NA	NA	NA	NA	NA
lcl|NW_004444101.1_cds_XP_023596632.1_29272	contig_10323_pilon	-	2535	10	novel_not_in_catalog	g10232	novel	2463	9	NA	NA	0	0	at_least_one_novel_splicesite	FALSE	canonical	6	66	junction_9	1770.3998292915514	NA	NA	NA	TRUE	NA	NA	NA	C	non_coding	NA	NA	NA	NA	NA	NA	NA	45.0	GCTGAGGCAAAAACAGAGAG	NA	NA	NA	NA	NA	NA	NA	NA	NA
lcl|NW_004444101.1_cds_XP_023596633.1_29271	contig_10323_pilon	-	2514	10	novel_in_catalog	g10232	novel	2463	9	NA	NA	0	0	combination_of_known_junctions	FALSE	canonical	1	1	junction_8	1784.2757634401694	NA	NA	NA	FALSE	NA	NA	NA	C	non_coding	NA	NA	NA	NA	NA	NA	NA	45.0	GCTGAGGCAAAAACAGAGAG	NA	NA	NA	NA	NA	NA	NA	NA	NA
lcl|NW_004444101.1_cds_XP_023596634.1_29270	contig_10323_pilon	-	2493	10	novel_not_in_catalog	g10232	novel	2421	9	NA	NA	0	0	at_least_one_novel_splicesite	FALSE	canonical	1	1	junction_8	1924.2139777318855	NA	NA	NA	TRUE	NA	NA	NA	C	non_coding	NA	NA	NA	NA	NA	NA	NA	45.0	GCTGAGGCAAAAACAGAGAG	NA	NA	NA	NA	NA	NA	NA	NA	NA
lcl|NW_004444101.1_cds_XP_023596635.1_29274	contig_10323_pilon	-	2479	10	novel_not_in_catalog	g10232	novel	2463	9	NA	NA	13583	0	at_least_one_novel_splicesite	FALSE	canonical	1	2	junction_8	1815.6791063632227	NA	NA	NA	TRUE	NA	NA	NA	C	non_coding	NA	NA	NA	NA	NA	NA	NA	45.0	GCTGAGGCAAAAACAGAGAG	NA	NA	NA	NA	NA	NA	NA	NA	NA
lcl|NW_004444101.1_cds_XP_023596636.1_29275	contig_10323_pilon	-	2386	9	novel_not_in_catalog	g10232	novel	2421	9	NA	NA	13583	0	at_least_one_novel_splicesite	FALSE	canonical	1	2	junction_7	1963.353317668524	NA	NA	NA	TRUE	NA	NA	NA	C	non_coding	NA	NA	NA	NA	NA	NA	NA	45.0	GCTGAGGCAAAAACAGAGAG	NA	NA	NA	NA	NA	NA	NA	NA	NA
lcl|NW_004444101.1_cds_XP_023596637.1_29273	contig_10323_pilon	-	2370	8	full-splice_match	g10232	g10232.t6	2370	8	0	0	0	0	reference_match	FALSE	canonical	6	66	junction_7	1767.180874980815	NA	NA	NA	FALSE	NA	NA	NA	C	non_coding	NA	NA	NA	NA	NA	NA	NA	45.0	GCTGAGGCAAAAACAGAGAG	NA	NA	NA	NA	NA	NA	NA	NA	NA
lcl|NW_004444101.1_cds_XP_023596638.1_29276	contig_10323_pilon	-	2314	8	novel_not_in_catalog	g10232	novel	2421	9	NA	NA	13583	0	at_least_one_novel_splicesite	FALSE	canonical	1	2	junction_6	1883.7107646605302	NA	NA	NA	TRUE	NA	NA	NA	C	non_coding	NA	NA	NA	NA	NA	NA	NA	45.0	GCTGAGGCAAAAACAGAGAG	NA	NA	NA	NA	NA	NA	NA	NA	NA
lcl|NW_004444101.1_cds_XP_023596639.1_29277	contig_10323_pilon	-	2082	4	novel_not_in_catalog	g10232	novel	2340	8	NA	NA	2266	0	at_least_one_novel_splicesite	FALSE	canonical	0	0	junction_3	2496.010194067502	NA	NA	NA	FALSE	NA	NA	NA	C	non_coding	NA	NA	NA	NA	NA	NA	NA	45.0	GCTGAGGCAAAAACAGAGAG	NA	NA	NA	NA	NA	NA	NA	NA	NA
lcl|NW_004444101.1_cds_XP_023596640.1_29268	contig_10323_pilon	-	1185	12	novel_in_catalog	g10232	novel	2514	13	NA	NA	0	0	combination_of_known_splicesites	FALSE	canonical	2	8	junction_5	1157.2064681453157	NA	NA	NA	FALSE	NA	NA	NA	C	non_coding	NA	NA	NA	NA	NA	NA	NA	45.0	ATGCCAGCGGAACAGGAAAA	NA	NA	NA	NA	NA	NA	NA	NA	NA
lcl|NW_004444101.1_cds_XP_023596641.1_29283	contig_10323_pilon	-	528	8	full-splice_match	g10229	g10229.t5	528	8	0	0	0	0	reference_match	FALSE	canonical	4	9	junction_7	632.1658591456737	NA	NA	NA	FALSE	NA	NA	NA	C	non_coding	NA	NA	NA	NA	NA	NA	NA	25.0	TGCAAGGAGAGGCCTGCAGG	NA	NA	NA	NA	NA	NA	NA	NA	NA
lcl|NW_004444101.1_cds_XP_023596642.1_29280	contig_10323_pilon	-	645	9	novel_not_in_catalog	g10229	novel	558	9	NA	NA	-412	0	at_least_one_novel_splicesite	FALSE	canonical	0	0	junction_8	641.7857898084064	NA	NA	NA	FALSE	NA	NA	NA	C	non_coding	NA	NA	NA	NA	NA	NA	NA	25.0	TGCAAGGAGAGGCCTGCAGG	NA	NA	NA	NA	NA	NA	NA	NA	NA
lcl|NW_004444101.1_cds_XP_023596643.1_29284	contig_10323_pilon	-	509	8	incomplete-splice_match	g10229	g10229.t7	558	9	0	6799	0	-6799	5prime_fragment	FALSE	canonical	6	312	junction_7	582.8375696993642	NA	NA	NA	FALSE	NA	NA	NA	C	non_coding	NA	NA	NA	NA	NA	NA	NA	30.0	GAGCTAGTAACAGACTTGTT	NA	NA	NA	NA	NA	NA	NA	NA	NA
lcl|NW_004444101.1_cds_XP_023596644.1_29282	contig_10323_pilon	-	558	9	full-splice_match	g10229	g10229.t7	558	9	0	0	0	0	reference_match	FALSE	canonical	6	306	junction_1	567.861944049784	NA	NA	NA	FALSE	NA	NA	NA	C	non_coding	NA	NA	NA	NA	NA	NA	NA	25.0	TGCAAGGAGAGGCCTGCAGG	NA	NA	NA	NA	NA	NA	NA	NA	NA
lcl|NW_004443993.1_cds_XP_004378368.1_16214	contig_10324_pilon	-	984	4	incomplete-splice_match	g10273	g10273.t1	1248	5	3830	0	3830	0	3prime_fragment	TRUE	canonical	4	16	junction_1	19.154343864744856	NA	NA	NA	FALSE	NA	NA	NA	A	non_coding	NA	NA	NA	NA	NA	NA	NA	5.0	GCCCCATGGGGGCTCTGCTC	NA	NA	NA	NA	NA	NA	NA	NA	NA
lcl|NW_004443993.1_cds_XP_004378369.1_16215	contig_10324_pilon	-	252	3	intergenic	novelGene_1472	novel	NA	NA	NA	NA	NA	NA	multi-exon	FALSE	canonical	5	78	junction_2	4.0	NA	NA	NA	FALSE	NA	NA	NA	A	non_coding	NA	NA	NA	NA	NA	NA	NA	30.0	CAGCACAGAGGACCCACCCC	NA	NA	NA	NA	NA	NA	NA	NA	NA
lcl|NW_004443993.1_cds_XP_004378370.1_16216	contig_10324_pilon	+	894	7	novel_not_in_catalog	g10272	novel	864	7	NA	NA	0	0	at_least_one_novel_splicesite	TRUE	canonical	0	0	junction_1	0.0	NA	NA	NA	FALSE	NA	NA	NA	A	non_coding	NA	NA	NA	NA	NA	NA	NA	5.0	GGGCTGGAGGCTGCCTGCTG	NA	NA	NA	NA	NA	NA	NA	NA	NA
lcl|NW_004443993.1_cds_XP_004378371.1_16217	contig_10324_pilon	-	1314	7	full-splice_match	g10271	g10271.t1	1314	7	0	0	0	0	reference_match	FALSE	canonical	3	9	junction_6	11.557825631723873	NA	NA	NA	FALSE	NA	NA	NA	A	non_coding	NA	NA	NA	NA	NA	NA	NA	20.0	GCCTGGAGCATAGGCTATGG	NA	NA	NA	NA	NA	NA	NA	NA	NA
lcl|NW_004443993.1_cds_XP_004378373.1_16218	contig_10324_pilon	-	1863	9	full-splice_match	g10270	g10270.t1	1863	9	0	0	0	0	reference_match	FALSE	canonical	4	5	junction_8	19.10129249553548	NA	NA	NA	FALSE	NA	NA	NA	A	non_coding	NA	NA	NA	NA	NA	NA	NA	20.0	CCCACCTGACCACTGACCGT	NA	NA	NA	NA	NA	NA	NA	NA	NA
lcl|NW_004443993.1_cds_XP_004378374.1_16221	contig_10324_pilon	-	1021	5	novel_in_catalog	g10269	novel	1188	6	NA	NA	128	0	combination_of_known_splicesites	FALSE	canonical	0	0	junction_1	0.0	NA	NA	NA	FALSE	NA	NA	NA	B	non_coding	NA	NA	NA	NA	NA	NA	NA	5.0	GCCGCCGCCGCCCACCCGCC	NA	NA	NA	NA	NA	NA	NA	NA	NA
lcl|NW_004443993.1_cds_XP_004378375.1_16219	contig_10324_pilon	-	1072	6	novel_not_in_catalog	g10269	novel	1188	6	NA	NA	128	0	at_least_one_novel_splicesite	FALSE	canonical	0	0	junction_1	0.0	NA	NA	NA	FALSE	NA	NA	NA	B	non_coding	NA	NA	NA	NA	NA	NA	NA	5.0	GCCGCCGCCGCCCACCCGCC	NA	NA	NA	NA	NA	NA	NA	NA	NA
lcl|NW_004443993.1_cds_XP_004378376.1_16222	contig_10324_pilon	+	1197	12	novel_not_in_catalog	g10268	novel	1218	12	NA	NA	0	0	at_least_one_novel_splicesite	FALSE	canonical	0	0	junction_6	44.349476130590894	NA	NA	NA	TRUE	NA	NA	NA	A	non_coding	NA	NA	NA	NA	NA	NA	NA	25.0	CCAGCCCCAAACTGGAGCCG	NA	NA	NA	NA	NA	NA	NA	NA	NA
lcl|NW_004443993.1_cds_XP_004378377.1_16223	contig_10324_pilon	-	1795	13	novel_not_in_catalog	g10267	novel	1407	11	NA	NA	216	0	at_least_one_novel_splicesite	FALSE	canonical	0	0	junction_1	0.2763853991962833	NA	NA	NA	TRUE	NA	NA	NA	B	non_coding	NA	NA	NA	NA	NA	NA	NA	10.0	ACTCGCTTTTGTGTCTACTT	NA	NA	NA	NA	NA	NA	NA	NA	NA
lcl|NW_004443993.1_cds_XP_004378378.1_16227	contig_10324_pilon	-	1528	8	full-splice_match	g10266	g10266.t2	1086	8	0	-442	0	0	alternative_3end	FALSE	canonical	4	35	junction_7	26.068199408631262	NA	NA	NA	FALSE	NA	NA	NA	C	non_coding	NA	NA	NA	NA	NA	NA	NA	20.0	GACCCCAGTCCACAGCTGCT	NA	NA	NA	NA	NA	NA	NA	NA	NA
lcl|NW_004443993.1_cds_XP_004378379.1_16229	contig_10324_pilon	+	1284	8	novel_not_in_catalog	g10264	novel	1359	8	NA	NA	0	0	at_least_one_novel_splicesite	FALSE	canonical	0	0	junction_1	5.499536158548617	NA	NA	NA	TRUE	NA	NA	NA	C	non_coding	NA	NA	NA	NA	NA	NA	NA	20.0	GGCCCGATCACCCACCCTGA	NA	NA	NA	NA	NA	NA	NA	NA	NA
lcl|NW_004443993.1_cds_XP_004378380.1_16230	contig_10324_pilon	+	1032	8	full-splice_match	g10264	g10264.t1	1032	8	0	0	0	0	reference_match	FALSE	canonical	0	0	junction_4	6.540298938434055	NA	NA	NA	FALSE	NA	NA	NA	C	non_coding	NA	NA	NA	NA	NA	NA	NA	5.0	TCCCCAGCTGCGTGTCCTCC	NA	NA	NA	NA	NA	NA	NA	NA	NA
lcl|NW_004443993.1_cds_XP_004378381.1_16232	contig_10324_pilon	-	570	3	novel_not_in_catalog	g10262	novel	537	3	NA	NA	-72	0	at_least_one_novel_splicesite	TRUE	canonical	2	4	junction_2	3.0	NA	NA	NA	TRUE	NA	NA	NA	A	non_coding	NA	NA	NA	NA	NA	NA	NA	5.0	CTCCTGATGCCTCTTTCCTG	NA	NA	NA	NA	NA	NA	NA	NA	NA
lcl|NW_004443993.1_cds_XP_004378382.1_16233	contig_10324_pilon	-	660	4	full-splice_match	g10261	g10261.t1	660	4	0	0	0	0	reference_match	FALSE	canonical	6	207	junction_1	64.89136220552693	NA	NA	NA	FALSE	NA	NA	NA	A	non_coding	NA	NA	NA	NA	NA	NA	NA	25.0	AGATGACCCTCCACCCCTAC	NA	NA	NA	NA	NA	NA	NA	NA	NA
lcl|NW_004443993.1_cds_XP_004378383.1_16236	contig_10324_pilon	-	6103	47	novel_not_in_catalog	g10259	novel	6438	46	NA	NA	-11622	0	at_least_one_novel_splicesite	TRUE	canonical	0	0	junction_10	7.778630268040825	NA	NA	NA	TRUE	NA	NA	NA	A	non_coding	NA	NA	NA	NA	NA	NA	NA	25.0	GCCCACAGGGCCTGAAGCTA	NA	NA	NA	NA	NA	NA	NA	NA	NA
lcl|NW_004443993.1_cds_XP_004378386.1_16242	contig_10324_pilon	+	4947	34	novel_not_in_catalog	g10255	novel	4215	30	NA	NA	-2130	0	at_least_one_novel_splicesite	TRUE	canonical	1	1	junction_4	101.77426902978615	NA	NA	NA	TRUE	NA	NA	NA	B	non_coding	NA	NA	NA	NA	NA	NA	NA	20.0	GTGCCGACATTCCACAGTCT	NA	NA	NA	NA	NA	NA	NA	NA	NA
lcl|NW_004443993.1_cds_XP_004378387.1_16241	contig_10324_pilon	+	4848	33	novel_not_in_catalog	g10255	novel	4215	30	NA	NA	-2130	0	at_least_one_novel_splicesite	FALSE	canonical	1	1	junction_4	102.38178682479369	NA	NA	NA	TRUE	NA	NA	NA	B	non_coding	NA	NA	NA	NA	NA	NA	NA	20.0	GTGCCGACATTCCACAGTCT	NA	NA	NA	NA	NA	NA	NA	NA	NA
lcl|NW_004443993.1_cds_XP_004378388.2_16244	contig_10324_pilon	+	894	2	full-splice_match	g10254	g10254.t1	894	2	0	0	0	0	reference_match	FALSE	canonical	2	3	junction_1	0.0	NA	NA	NA	FALSE	NA	NA	NA	A	non_coding	NA	NA	NA	NA	NA	NA	NA	20.0	AACCCAGTGGTGCCAGGGTC	NA	NA	NA	NA	NA	NA	NA	NA	NA
lcl|NW_004443993.1_cds_XP_004378389.1_16245	contig_10324_pilon	-	945	8	novel_not_in_catalog	g10253	novel	984	8	NA	NA	0	0	at_least_one_novel_splicesite	FALSE	canonical	4	4	junction_6	28.232272747510002	NA	NA	NA	TRUE	NA	NA	NA	A	non_coding	NA	NA	NA	NA	NA	NA	NA	20.0	GAAGGCTACCGTCTTGCAGG	NA	NA	NA	NA	NA	NA	NA	NA	NA
lcl|NW_004443993.1_cds_XP_004378390.1_16248	contig_10324_pilon	-	702	4	full-splice_match	g10250	g10250.t3	702	4	0	0	0	0	reference_match	FALSE	canonical	5	22	junction_3	38.43898484033567	NA	NA	NA	FALSE	NA	NA	NA	C	non_coding	NA	NA	NA	NA	NA	NA	NA	25.0	CCCCCACCCCAGAACCAGGG	NA	NA	NA	NA	NA	NA	NA	NA	NA
lcl|NW_004443993.1_cds_XP_004378392.1_16256	contig_10324_pilon	+	2613	21	novel_not_in_catalog	g10249	novel	2142	17	NA	NA	0	0	at_least_one_novel_splicesite	FALSE	canonical	3	11	junction_20	274.22709567072326	NA	NA	NA	TRUE	NA	NA	NA	B	non_coding	NA	NA	NA	NA	NA	NA	NA	10.0	GCTGCGGGGGAATGTCCTTG	NA	NA	NA	NA	NA	NA	NA	NA	NA
lcl|NW_004443993.1_cds_XP_004378393.1_16253	contig_10324_pilon	+	2613	21	novel_not_in_catalog	g10249	novel	2142	17	NA	NA	0	0	at_least_one_novel_splicesite	FALSE	canonical	0	0	junction_9	294.7295370335318	NA	NA	NA	TRUE	NA	NA	NA	B	non_coding	NA	NA	NA	NA	NA	NA	NA	10.0	GCTGCGGGGGAATGTCCTTG	NA	NA	NA	NA	NA	NA	NA	NA	NA
lcl|NW_004443993.1_cds_XP_004378394.1_16254	contig_10324_pilon	+	2601	20	novel_not_in_catalog	g10249	novel	2142	17	NA	NA	0	0	at_least_one_novel_splicesite	FALSE	canonical	3	11	junction_19	282.96386425912107	NA	NA	NA	TRUE	NA	NA	NA	B	non_coding	NA	NA	NA	NA	NA	NA	NA	10.0	GCTGCGGGGGAATGTCCTTG	NA	NA	NA	NA	NA	NA	NA	NA	NA
lcl|NW_004443993.1_cds_XP_004378395.1_16251	contig_10324_pilon	+	2601	20	novel_not_in_catalog	g10249	novel	2142	17	NA	NA	0	0	at_least_one_novel_splicesite	FALSE	canonical	0	0	junction_9	304.7196886363913	NA	NA	NA	TRUE	NA	NA	NA	B	non_coding	NA	NA	NA	NA	NA	NA	NA	10.0	GCTGCGGGGGAATGTCCTTG	NA	NA	NA	NA	NA	NA	NA	NA	NA
lcl|NW_004443993.1_cds_XP_004378398.1_16257	contig_10324_pilon	+	1213	10	fusion	g10247_g10248	novel	645	5	NA	NA	0	0	multi-exon	FALSE	canonical	0	0	junction_5	3.4641016151377544	NA	NA	NA	FALSE	NA	NA	NA	A	non_coding	NA	NA	NA	NA	NA	NA	NA	10.0	CCCAGCCAGGGGCTCCCGGC	NA	NA	NA	NA	NA	NA	NA	NA	NA
lcl|NW_004443993.1_cds_XP_004378399.1_16259	contig_10324_pilon	+	2107	16	full-splice_match	g10245	g10245.t1	2067	16	-40	0	-40	0	reference_match	FALSE	canonical	5	36	junction_11	156.31756850150344	NA	NA	NA	FALSE	NA	NA	NA	C	non_coding	NA	NA	NA	NA	NA	NA	NA	40.0	AGCATCTAAAAGTATTGCAC	NA	NA	NA	NA	NA	NA	NA	NA	NA
lcl|NW_004443993.1_cds_XP_004378402.1_16266	contig_10324_pilon	+	2115	22	full-splice_match	g10244	g10244.t3	2115	22	0	0	0	0	reference_match	FALSE	canonical	6	841	junction_1	885.9767429880122	NA	NA	NA	FALSE	NA	NA	NA	A	non_coding	NA	NA	NA	NA	NA	NA	NA	15.0	AGGCCTCCACCCTCCCCCAC	NA	NA	NA	NA	NA	NA	NA	NA	NA
lcl|NW_004443993.1_cds_XP_004378403.1_16268	contig_10324_pilon	-	1272	12	full-splice_match	g10243	g10243.t1	1272	12	0	0	0	0	reference_match	FALSE	canonical	1	1	junction_1	4.030872595890066	NA	NA	NA	FALSE	NA	NA	NA	C	non_coding	NA	NA	NA	NA	NA	NA	NA	30.0	ACGGTAGAAGAGATGGGGGC	NA	NA	NA	NA	NA	NA	NA	NA	NA
lcl|NW_004443993.1_cds_XP_004378404.1_16269	contig_10324_pilon	-	501	2	full-splice_match	g10242	g10242.t2	501	2	0	0	0	0	reference_match	FALSE	canonical	6	647	junction_1	0.0	NA	NA	NA	FALSE	NA	NA	NA	A	non_coding	NA	NA	NA	NA	NA	NA	NA	20.0	CCAGGATCCAGCTGGGCGCA	NA	NA	NA	NA	NA	NA	NA	NA	NA
lcl|NW_004443993.1_cds_XP_004378405.1_16270	contig_10324_pilon	-	2113	19	full-splice_match	g10241	g10241.t1	2004	19	0	-109	0	109	alternative_3end	FALSE	canonical	3	11	junction_10	79.61729447957218	NA	NA	NA	FALSE	NA	NA	NA	A	non_coding	NA	NA	NA	NA	NA	NA	NA	10.0	GCCTGGTGAGGGTGGGCAGG	NA	NA	NA	NA	NA	NA	NA	NA	NA
lcl|NW_004443993.1_cds_XP_004378406.1_16272	contig_10324_pilon	+	1422	10	full-splice_match	g10240	g10240.t1	1422	10	0	0	0	0	reference_match	FALSE	canonical	2	8	junction_3	28.8020061029706	NA	NA	NA	FALSE	NA	NA	NA	C	non_coding	NA	NA	NA	NA	NA	NA	NA	40.0	GAGGAGGGAAAGGGGGAGAA	NA	NA	NA	NA	NA	NA	NA	NA	NA
lcl|NW_004443993.1_cds_XP_004378602.1_16228	contig_10324_pilon	+	753	2	full-splice_match	g10265	g10265.t1	753	2	0	0	0	0	reference_match	FALSE	canonical	2	8	junction_1	0.0	NA	NA	NA	FALSE	NA	NA	NA	A	non_coding	NA	NA	NA	NA	NA	NA	NA	15.0	GCTTTGGTGTGTGACAACCT	NA	NA	NA	NA	NA	NA	NA	NA	NA
lcl|NW_004443993.1_cds_XP_004378604.1_16235	contig_10324_pilon	+	732	7	intergenic	novelGene_1470	novel	NA	NA	NA	NA	NA	NA	multi-exon	FALSE	canonical	0	0	junction_1	0.0	NA	NA	NA	FALSE	NA	NA	NA	A	non_coding	NA	NA	NA	NA	NA	NA	NA	25.0	CATGCAGACCTGGGGAGCAT	NA	NA	NA	NA	NA	NA	NA	NA	NA
lcl|NW_004443993.1_cds_XP_004378605.1_16237	contig_10324_pilon	-	2530	11	novel_not_in_catalog	g10258	novel	2517	17	NA	NA	0	0	at_least_one_novel_splicesite	FALSE	canonical	0	0	junction_10	2.2715633383201093	NA	NA	NA	FALSE	NA	NA	NA	A	non_coding	NA	NA	NA	NA	NA	NA	NA	30.0	CCCTGAGGGACAGCTACATA	NA	NA	NA	NA	NA	NA	NA	NA	NA
lcl|NW_004443993.1_cds_XP_012411536.1_16213	contig_10324_pilon	-	3514	27	novel_not_in_catalog	g10274	novel	1833	12	NA	NA	-251	38390	at_least_one_novel_splicesite	TRUE	canonical	0	0	junction_1	1.0212244651809042	NA	NA	NA	TRUE	NA	NA	NA	A	non_coding	NA	NA	NA	NA	NA	NA	NA	5.0	CCCACTTCCTTCCTTTTTGT	NA	NA	NA	NA	NA	NA	NA	NA	NA
lcl|NW_004443993.1_cds_XP_012411584.1_16240	contig_10324_pilon	+	4845	33	novel_not_in_catalog	g10255	novel	4215	30	NA	NA	-2130	0	at_least_one_novel_splicesite	FALSE	canonical	1	1	junction_4	103.29905292856029	NA	NA	NA	TRUE	NA	NA	NA	B	non_coding	NA	NA	NA	NA	NA	NA	NA	20.0	GTGCCGACATTCCACAGTCT	NA	NA	NA	NA	NA	NA	NA	NA	NA
lcl|NW_004443993.1_cds_XP_012411587.1_16255	contig_10324_pilon	+	2610	21	novel_not_in_catalog	g10249	novel	2142	17	NA	NA	0	0	at_least_one_novel_splicesite	FALSE	canonical	0	0	junction_20	275.1026126738893	NA	NA	NA	TRUE	NA	NA	NA	B	non_coding	NA	NA	NA	NA	NA	NA	NA	10.0	GCTGCGGGGGAATGTCCTTG	NA	NA	NA	NA	NA	NA	NA	NA	NA
lcl|NW_004443993.1_cds_XP_012411588.1_16252	contig_10324_pilon	+	2610	21	novel_not_in_catalog	g10249	novel	2142	17	NA	NA	0	0	at_least_one_novel_splicesite	FALSE	canonical	0	0	junction_9	295.4773214647784	NA	NA	NA	TRUE	NA	NA	NA	B	non_coding	NA	NA	NA	NA	NA	NA	NA	10.0	GCTGCGGGGGAATGTCCTTG	NA	NA	NA	NA	NA	NA	NA	NA	NA
lcl|NW_004443993.1_cds_XP_012411593.2_16260	contig_10324_pilon	+	2119	16	full-splice_match	g10245	g10245.t2	2079	16	-40	0	-40	0	reference_match	FALSE	canonical	5	35	junction_11	156.4149182995876	NA	NA	NA	FALSE	NA	NA	NA	C	non_coding	NA	NA	NA	NA	NA	NA	NA	40.0	AGCATCTAAAAGTATTGCAC	NA	NA	NA	NA	NA	NA	NA	NA	NA
lcl|NW_004443993.1_cds_XP_012411618.2_16211	contig_10324_pilon	-	1486	3	novel_not_in_catalog	g10275	novel	1329	2	NA	NA	-1146	0	at_least_one_novel_splicesite	FALSE	canonical	4	10	junction_2	10.0	NA	NA	NA	FALSE	NA	NA	NA	A	non_coding	NA	NA	NA	NA	NA	NA	NA	15.0	GTATCCTTGAGTCAGTTTTC	NA	NA	NA	NA	NA	NA	NA	NA	NA
lcl|NW_004443993.1_cds_XP_012411630.1_16267	contig_10324_pilon	-	1278	12	novel_not_in_catalog	g10243	novel	1272	12	NA	NA	0	0	at_least_one_novel_splicesite	FALSE	canonical	0	0	junction_6	4.142103909052552	NA	NA	NA	FALSE	NA	NA	NA	C	non_coding	NA	NA	NA	NA	NA	NA	NA	30.0	ACGGTAGAAGAGATGGGGGC	NA	NA	NA	NA	NA	NA	NA	NA	NA
lcl|NW_004443993.1_cds_XP_012411648.1_16224	contig_10324_pilon	-	1615	11	novel_not_in_catalog	g10267	novel	1407	11	NA	NA	216	0	at_least_one_novel_splicesite	FALSE	canonical	0	0	junction_1	0.30000000000000004	NA	NA	NA	TRUE	NA	NA	NA	B	non_coding	NA	NA	NA	NA	NA	NA	NA	10.0	ACTCGCTTTTGTGTCTACTT	NA	NA	NA	NA	NA	NA	NA	NA	NA
lcl|NW_004443993.1_cds_XP_012411652.1_16234	contig_10324_pilon	+	657	6	intergenic	novelGene_1471	novel	NA	NA	NA	NA	NA	NA	multi-exon	FALSE	canonical	0	0	junction_1	0.0	NA	NA	NA	FALSE	NA	NA	NA	A	non_coding	NA	NA	NA	NA	NA	NA	NA	25.0	CATGCAGACCTGGGGAGCAT	NA	NA	NA	NA	NA	NA	NA	NA	NA
lcl|NW_004443993.1_cds_XP_023588829.1_16212	contig_10324_pilon	+	1777	3	intergenic	novelGene_1473	novel	NA	NA	NA	NA	NA	NA	multi-exon	FALSE	canonical	0	0	junction_1	0.0	NA	NA	NA	FALSE	NA	NA	NA	A	non_coding	NA	NA	NA	NA	NA	NA	NA	30.0	TTGCATGGGACTATGCAAAT	NA	NA	NA	NA	NA	NA	NA	NA	NA
lcl|NW_004443993.1_cds_XP_023588830.1_16231	contig_10324_pilon	+	1635	14	novel_not_in_catalog	g10263	novel	882	13	NA	NA	1404	915	at_least_one_novel_splicesite	FALSE	canonical	0	0	junction_1	1.2686478848054341	NA	NA	NA	TRUE	NA	NA	NA	A	non_coding	NA	NA	NA	NA	NA	NA	NA	20.0	GACGCTTTCACAGGTGAGGT	NA	NA	NA	NA	NA	NA	NA	NA	NA
lcl|NW_004443993.1_cds_XP_023588831.1_16238	contig_10324_pilon	-	633	4	novel_not_in_catalog	g10257	novel	639	12	NA	NA	0	-34	intron_retention	FALSE	canonical	4	14	junction_3	3696.9926817467317	NA	NA	NA	FALSE	NA	NA	NA	A	non_coding	NA	NA	NA	NA	NA	NA	NA	10.0	CCATCTCTGGAGCTTGGTGG	NA	NA	NA	NA	NA	NA	NA	NA	NA
lcl|NW_004443993.1_cds_XP_023588864.1_16220	contig_10324_pilon	-	1063	5	novel_not_in_catalog	g10269	novel	1188	6	NA	NA	128	0	at_least_one_novel_splicesite	FALSE	canonical	0	0	junction_1	0.0	NA	NA	NA	FALSE	NA	NA	NA	B	non_coding	NA	NA	NA	NA	NA	NA	NA	5.0	GCCGCCGCCGCCCACCCGCC	NA	NA	NA	NA	NA	NA	NA	NA	NA
lcl|NW_004443993.1_cds_XP_023588865.1_16225	contig_10324_pilon	-	2161	19	novel_not_in_catalog	g10266	novel	2181	19	NA	NA	0	0	at_least_one_novel_splicesite	TRUE	canonical	0	0	junction_1	0.6666666666666666	NA	NA	NA	FALSE	NA	NA	NA	C	non_coding	NA	NA	NA	NA	NA	NA	NA	0.0	GGTGGGCCTCCCCTCCCTCC	NA	NA	NA	NA	NA	NA	NA	NA	NA
lcl|NW_004443993.1_cds_XP_023588866.1_16226	contig_10324_pilon	-	2143	19	novel_not_in_catalog	g10266	novel	2181	19	NA	NA	0	0	at_least_one_novel_splicesite	FALSE	canonical	0	0	junction_1	0.6666666666666666	NA	NA	NA	FALSE	NA	NA	NA	C	non_coding	NA	NA	NA	NA	NA	NA	NA	0.0	GGTGGGCCTCCCCTCCCTCC	NA	NA	NA	NA	NA	NA	NA	NA	NA
lcl|NW_004443993.1_cds_XP_023588955.1_16239	contig_10324_pilon	+	2601	18	full-splice_match	g10256	g10256.t2	2601	18	0	0	0	0	reference_match	FALSE	canonical	5	166	junction_4	130.346198593934	NA	NA	NA	FALSE	NA	NA	NA	A	non_coding	NA	NA	NA	NA	NA	NA	NA	10.0	ACAGCTGCCTGCCTGTGTCC	NA	NA	NA	NA	NA	NA	NA	NA	NA
lcl|NW_004443993.1_cds_XP_023588956.1_16243	contig_10324_pilon	+	4956	34	novel_not_in_catalog	g10255	novel	4215	30	NA	NA	-2130	0	at_least_one_novel_splicesite	FALSE	non_canonical	0	0	junction_28	102.50518587521866	NA	NA	NA	TRUE	NA	NA	NA	B	non_coding	NA	NA	NA	NA	NA	NA	NA	20.0	GTGCCGACATTCCACAGTCT	NA	NA	NA	NA	NA	NA	NA	NA	NA
lcl|NW_004443993.1_cds_XP_023588957.1_16246	contig_10324_pilon	+	1863	15	novel_not_in_catalog	g10252	novel	1827	16	NA	NA	835	0	intron_retention	TRUE	canonical	0	0	junction_1	57.31300561168379	NA	NA	NA	FALSE	NA	NA	NA	A	non_coding	NA	NA	NA	NA	NA	NA	NA	15.0	GCGCCCTCCAGGCATCATCG	NA	NA	NA	NA	NA	NA	NA	NA	NA
lcl|NW_004443993.1_cds_XP_023588958.1_16247	contig_10324_pilon	+	558	6	novel_not_in_catalog	g10251	novel	750	8	NA	NA	0	-7377	at_least_one_novel_splicesite	FALSE	canonical	2	5	junction_5	86.02929733526828	NA	NA	NA	FALSE	NA	NA	NA	A	non_coding	NA	NA	NA	NA	NA	NA	NA	20.0	AGGCCAAGTATTGGGCCTGG	NA	NA	NA	NA	NA	NA	NA	NA	NA
lcl|NW_004443993.1_cds_XP_023588959.1_16250	contig_10324_pilon	+	2583	21	novel_not_in_catalog	g10249	novel	2142	17	NA	NA	0	1308	at_least_one_novel_splicesite	TRUE	canonical	3	20	junction_20	273.5243087917416	NA	NA	NA	TRUE	NA	NA	NA	B	non_coding	NA	NA	NA	NA	NA	NA	NA	10.0	GCTTCGTGGGAGACCCCTCC	NA	NA	NA	NA	NA	NA	NA	NA	NA
lcl|NW_004443993.1_cds_XP_023588960.1_16249	contig_10324_pilon	-	642	4	novel_not_in_catalog	g10250	novel	702	4	NA	NA	0	0	at_least_one_novel_splicesite	FALSE	canonical	0	0	junction_3	45.70193285482209	NA	NA	NA	FALSE	NA	NA	NA	C	non_coding	NA	NA	NA	NA	NA	NA	NA	25.0	CCCCCACCCCAGAACCAGGG	NA	NA	NA	NA	NA	NA	NA	NA	NA
lcl|NW_004443993.1_cds_XP_023588962.1_16262	contig_10324_pilon	+	2236	17	incomplete-splice_match	g10245	g10245.t4	2238	18	643	0	643	0	3prime_fragment	TRUE	canonical	3	31	junction_1	161.5922724018695	NA	NA	NA	FALSE	NA	NA	NA	C	non_coding	NA	NA	NA	NA	NA	NA	NA	40.0	AGCATCTAAAAGTATTGCAC	NA	NA	NA	NA	NA	NA	NA	NA	NA
lcl|NW_004443993.1_cds_XP_023588963.1_16263	contig_10324_pilon	+	2236	17	incomplete-splice_match	g10245	g10245.t4	2238	18	643	0	643	0	3prime_fragment	FALSE	canonical	3	31	junction_1	161.5922724018695	NA	NA	NA	FALSE	NA	NA	NA	C	non_coding	NA	NA	NA	NA	NA	NA	NA	40.0	AGCATCTAAAAGTATTGCAC	NA	NA	NA	NA	NA	NA	NA	NA	NA
lcl|NW_004443993.1_cds_XP_023588964.1_16264	contig_10324_pilon	+	2236	17	incomplete-splice_match	g10245	g10245.t4	2238	18	643	0	643	0	3prime_fragment	FALSE	canonical	3	31	junction_1	161.5922724018695	NA	NA	NA	FALSE	NA	NA	NA	C	non_coding	NA	NA	NA	NA	NA	NA	NA	40.0	AGCATCTAAAAGTATTGCAC	NA	NA	NA	NA	NA	NA	NA	NA	NA
lcl|NW_004443993.1_cds_XP_023588965.1_16265	contig_10324_pilon	+	2236	17	incomplete-splice_match	g10245	g10245.t4	2238	18	643	0	643	0	3prime_fragment	FALSE	canonical	3	31	junction_1	161.5922724018695	NA	NA	NA	FALSE	NA	NA	NA	C	non_coding	NA	NA	NA	NA	NA	NA	NA	40.0	AGCATCTAAAAGTATTGCAC	NA	NA	NA	NA	NA	NA	NA	NA	NA
lcl|NW_004443993.1_cds_XP_023588966.1_16261	contig_10324_pilon	+	2119	16	full-splice_match	g10245	g10245.t2	2079	16	-40	0	-40	0	reference_match	FALSE	canonical	5	35	junction_11	156.4149182995876	NA	NA	NA	FALSE	NA	NA	NA	C	non_coding	NA	NA	NA	NA	NA	NA	NA	40.0	AGCATCTAAAAGTATTGCAC	NA	NA	NA	NA	NA	NA	NA	NA	NA
lcl|NW_004443993.1_cds_XP_023588967.1_16258	contig_10324_pilon	+	2816	19	fusion	g10246_g10245	novel	2238	18	NA	NA	643	0	multi-exon	FALSE	canonical	3	31	junction_1	164.80468237684673	NA	NA	NA	FALSE	NA	NA	NA	A	non_coding	NA	NA	NA	NA	NA	NA	NA	15.0	ACCCCCTCCCAGTGGGGTGA	NA	NA	NA	NA	NA	NA	NA	NA	NA
lcl|NW_004443993.1_cds_XP_023588969.1_16271	contig_10324_pilon	+	1314	10	novel_not_in_catalog	g10240	novel	1422	10	NA	NA	0	1111	at_least_one_novel_splicesite	FALSE	canonical	0	0	junction_9	33.00430200166766	NA	NA	NA	FALSE	NA	NA	NA	C	non_coding	NA	NA	NA	NA	NA	NA	NA	30.0	CACCAAAGCCAGTGGTGATG	NA	NA	NA	NA	NA	NA	NA	NA	NA
lcl|NW_004443993.1_cds_XP_023588970.1_16273	contig_10324_pilon	+	1155	8	novel_in_catalog	g10240	novel	1422	10	NA	NA	0	-861	combination_of_known_splicesites	FALSE	canonical	2	8	junction_3	35.29352140352709	NA	NA	NA	FALSE	NA	NA	NA	C	non_coding	NA	NA	NA	NA	NA	NA	NA	30.0	CCAGGGTGAGCAAGAGAGGT	NA	NA	NA	NA	NA	NA	NA	NA	NA
lcl|NW_004443993.1_cds_XP_023588971.1_16274	contig_10324_pilon	+	1155	8	novel_in_catalog	g10240	novel	1422	10	NA	NA	0	-861	combination_of_known_splicesites	FALSE	canonical	2	8	junction_3	35.29352140352709	NA	NA	NA	FALSE	NA	NA	NA	C	non_coding	NA	NA	NA	NA	NA	NA	NA	30.0	CCAGGGTGAGCAAGAGAGGT	NA	NA	NA	NA	NA	NA	NA	NA	NA
lcl|NW_004443998.1_cds_XP_004379263.1_17580	contig_10328_pilon	+	1338	3	full-splice_match	g10278	g10278.t1	1338	3	0	0	0	0	reference_match	FALSE	canonical	0	0	junction_1	0.0	NA	NA	NA	FALSE	NA	NA	NA	A	non_coding	NA	NA	NA	NA	NA	NA	NA	45.0	ACTCAGAAAGCACACACCGA	NA	NA	NA	NA	NA	NA	NA	NA	NA
lcl|NW_004443998.1_cds_XP_004379283.1_17581	contig_10328_pilon	-	774	2	incomplete-splice_match	g10277	g10277.t1	1407	6	7368	11558	7368	-11558	internal_fragment	FALSE	canonical	0	0	junction_1	0.0	NA	NA	NA	FALSE	NA	NA	NA	A	non_coding	NA	NA	NA	NA	NA	NA	NA	20.0	ATTCCAAATGGGGTGGGGGT	NA	NA	NA	NA	NA	NA	NA	NA	NA
lcl|NW_004443957.1_cds_XP_004372856.1_7322	contig_10331_pilon	+	228	2	novel_not_in_catalog	g10280	novel	543	2	NA	NA	-19906	0	at_least_one_novel_splicesite	FALSE	canonical	0	0	junction_1	0.0	NA	NA	NA	TRUE	NA	NA	NA	A	non_coding	NA	NA	NA	NA	NA	NA	NA	25.0	CTCCATGTGTGAGGAAATGT	NA	NA	NA	NA	NA	NA	NA	NA	NA
lcl|NW_004443957.1_cds_XP_004372857.1_7323	contig_10331_pilon	+	1506	12	full-splice_match	g10283	g10283.t2	1506	12	0	0	0	0	reference_match	FALSE	canonical	2	3	junction_6	20.85130354448211	NA	NA	NA	FALSE	NA	NA	NA	C	non_coding	NA	NA	NA	NA	NA	NA	NA	30.0	TTATGGTTTAAAGATGAGGG	NA	NA	NA	NA	NA	NA	NA	NA	NA
lcl|NW_004443957.1_cds_XP_004372858.1_7331	contig_10331_pilon	-	1584	16	incomplete-splice_match	g10284	g10284.t3	1647	17	9770	0	-5427	0	3prime_fragment	FALSE	canonical	5	68	junction_10	144.1764967746901	NA	NA	NA	FALSE	NA	NA	NA	C	non_coding	NA	NA	NA	NA	NA	NA	NA	35.0	TGGTCAACTATAGTAATTTA	NA	NA	NA	NA	NA	NA	NA	NA	NA
lcl|NW_004443957.1_cds_XP_004372859.1_7332	contig_10331_pilon	-	900	3	full-splice_match	g10285	g10285.t2	900	3	0	0	0	0	reference_match	FALSE	canonical	5	51	junction_2	67.0	NA	NA	NA	FALSE	NA	NA	NA	C	non_coding	NA	NA	NA	NA	NA	NA	NA	25.0	TATTAAGCCATTTTGATTGG	NA	NA	NA	NA	NA	NA	NA	NA	NA
lcl|NW_004443957.1_cds_XP_004372864.1_7345	contig_10331_pilon	+	438	5	full-splice_match	g10287	g10287.t1	438	5	0	0	0	0	reference_match	TRUE	canonical	0	0	junction_1	257.6164785102071	NA	NA	NA	FALSE	NA	NA	NA	A	non_coding	NA	NA	NA	NA	NA	NA	NA	60.0	AAAACAAATGTCAACATAAT	NA	NA	NA	NA	NA	NA	NA	NA	NA
lcl|NW_004443957.1_cds_XP_004372989.1_7346	contig_10331_pilon	+	1065	2	full-splice_match	g10288	g10288.t1	1770	2	705	0	705	0	alternative_5end	FALSE	canonical	6	603	junction_1	0.0	NA	NA	NA	FALSE	NA	NA	NA	A	non_coding	NA	NA	NA	NA	NA	NA	NA	30.0	CTTTCCGGTTTCAGAAAAAC	NA	NA	NA	NA	NA	NA	NA	NA	NA
lcl|NW_004443957.1_cds_XP_004372991.2_7350	contig_10331_pilon	-	342	2	intergenic	novelGene_1476	novel	NA	NA	NA	NA	NA	NA	multi-exon	FALSE	canonical	5	276	junction_1	0.0	NA	NA	NA	FALSE	NA	NA	NA	A	non_coding	NA	NA	NA	NA	NA	NA	NA	20.0	GCTGCTCCTGAACATTTCAC	NA	NA	NA	NA	NA	NA	NA	NA	NA
lcl|NW_004443957.1_cds_XP_012409973.1_7354	contig_10331_pilon	-	1278	7	fusion	g10291_g10290	novel	567	4	NA	NA	1312	0	multi-exon	FALSE	canonical	0	0	junction_2	1.8929694486000912	NA	NA	NA	TRUE	NA	NA	NA	A	non_coding	NA	NA	NA	NA	NA	NA	NA	20.0	TGTCATCCCTCCAGAACTCT	NA	NA	NA	NA	NA	NA	NA	NA	NA
lcl|NW_004443957.1_cds_XP_023583767.1_7324	contig_10331_pilon	+	882	8	novel_not_in_catalog	g10283	novel	1506	12	NA	NA	0	-7410	at_least_one_novel_splicesite	FALSE	canonical	0	0	junction_7	16.313259912708798	NA	NA	NA	FALSE	NA	NA	NA	C	non_coding	NA	NA	NA	NA	NA	NA	NA	50.0	CAATTAAAAATACAGATTCT	NA	NA	NA	NA	NA	NA	NA	NA	NA
lcl|NW_004443957.1_cds_XP_023583768.1_7325	contig_10331_pilon	-	1683	17	full-splice_match	g10284	g10284.t3	1647	17	-36	0	-36	0	reference_match	FALSE	canonical	4	24	junction_16	145.51884542903713	NA	NA	NA	FALSE	NA	NA	NA	C	non_coding	NA	NA	NA	NA	NA	NA	NA	35.0	TGGTCAACTATAGTAATTTA	NA	NA	NA	NA	NA	NA	NA	NA	NA
lcl|NW_004443957.1_cds_XP_023583769.1_7326	contig_10331_pilon	-	1647	17	full-splice_match	g10284	g10284.t3	1647	17	0	0	0	0	reference_match	FALSE	canonical	4	24	junction_16	145.51884542903713	NA	NA	NA	FALSE	NA	NA	NA	C	non_coding	NA	NA	NA	NA	NA	NA	NA	35.0	TGGTCAACTATAGTAATTTA	NA	NA	NA	NA	NA	NA	NA	NA	NA
lcl|NW_004443957.1_cds_XP_023583770.1_7327	contig_10331_pilon	-	1647	17	full-splice_match	g10284	g10284.t3	1647	17	0	0	0	0	reference_match	FALSE	canonical	4	24	junction_16	145.51884542903713	NA	NA	NA	FALSE	NA	NA	NA	C	non_coding	NA	NA	NA	NA	NA	NA	NA	35.0	TGGTCAACTATAGTAATTTA	NA	NA	NA	NA	NA	NA	NA	NA	NA
lcl|NW_004443957.1_cds_XP_023583771.1_7328	contig_10331_pilon	-	1584	16	incomplete-splice_match	g10284	g10284.t3	1647	17	9770	0	-5427	0	3prime_fragment	FALSE	canonical	5	68	junction_10	144.1764967746901	NA	NA	NA	FALSE	NA	NA	NA	C	non_coding	NA	NA	NA	NA	NA	NA	NA	35.0	TGGTCAACTATAGTAATTTA	NA	NA	NA	NA	NA	NA	NA	NA	NA
lcl|NW_004443957.1_cds_XP_023583772.1_7329	contig_10331_pilon	-	1584	16	incomplete-splice_match	g10284	g10284.t3	1647	17	9770	0	-5427	0	3prime_fragment	FALSE	canonical	5	68	junction_10	144.1764967746901	NA	NA	NA	FALSE	NA	NA	NA	C	non_coding	NA	NA	NA	NA	NA	NA	NA	35.0	TGGTCAACTATAGTAATTTA	NA	NA	NA	NA	NA	NA	NA	NA	NA
lcl|NW_004443957.1_cds_XP_023583773.1_7330	contig_10331_pilon	-	1584	16	incomplete-splice_match	g10284	g10284.t3	1647	17	9770	0	-5427	0	3prime_fragment	FALSE	canonical	5	68	junction_10	144.1764967746901	NA	NA	NA	FALSE	NA	NA	NA	C	non_coding	NA	NA	NA	NA	NA	NA	NA	35.0	TGGTCAACTATAGTAATTTA	NA	NA	NA	NA	NA	NA	NA	NA	NA
lcl|NW_004443957.1_cds_XP_023583774.1_7333	contig_10331_pilon	-	738	1	full-splice_match	g10285	g10285.t1	738	1	0	0	0	0	mono-exon	FALSE	NA	NA	NA	NA	NA	NA	NA	NA	NA	NA	NA	NA	C	non_coding	NA	NA	NA	NA	NA	NA	NA	25.0	TATTAAGCCATTTTGATTGG	NA	NA	NA	NA	NA	NA	NA	NA	NA
lcl|NW_004443957.1_cds_XP_023583775.1_7334	contig_10331_pilon	-	738	1	full-splice_match	g10285	g10285.t1	738	1	0	0	0	0	mono-exon	FALSE	NA	NA	NA	NA	NA	NA	NA	NA	NA	NA	NA	NA	C	non_coding	NA	NA	NA	NA	NA	NA	NA	25.0	TATTAAGCCATTTTGATTGG	NA	NA	NA	NA	NA	NA	NA	NA	NA
lcl|NW_004443957.1_cds_XP_023583776.1_7335	contig_10331_pilon	-	738	1	full-splice_match	g10285	g10285.t1	738	1	0	0	0	0	mono-exon	FALSE	NA	NA	NA	NA	NA	NA	NA	NA	NA	NA	NA	NA	C	non_coding	NA	NA	NA	NA	NA	NA	NA	25.0	TATTAAGCCATTTTGATTGG	NA	NA	NA	NA	NA	NA	NA	NA	NA
lcl|NW_004443957.1_cds_XP_023583777.1_7336	contig_10331_pilon	-	738	1	full-splice_match	g10285	g10285.t1	738	1	0	0	0	0	mono-exon	FALSE	NA	NA	NA	NA	NA	NA	NA	NA	NA	NA	NA	NA	C	non_coding	NA	NA	NA	NA	NA	NA	NA	25.0	TATTAAGCCATTTTGATTGG	NA	NA	NA	NA	NA	NA	NA	NA	NA
lcl|NW_004443957.1_cds_XP_023583778.1_7337	contig_10331_pilon	-	738	1	full-splice_match	g10285	g10285.t1	738	1	0	0	0	0	mono-exon	FALSE	NA	NA	NA	NA	NA	NA	NA	NA	NA	NA	NA	NA	C	non_coding	NA	NA	NA	NA	NA	NA	NA	25.0	TATTAAGCCATTTTGATTGG	NA	NA	NA	NA	NA	NA	NA	NA	NA
lcl|NW_004443957.1_cds_XP_023583779.1_7338	contig_10331_pilon	-	738	1	full-splice_match	g10285	g10285.t1	738	1	0	0	0	0	mono-exon	FALSE	NA	NA	NA	NA	NA	NA	NA	NA	NA	NA	NA	NA	C	non_coding	NA	NA	NA	NA	NA	NA	NA	25.0	TATTAAGCCATTTTGATTGG	NA	NA	NA	NA	NA	NA	NA	NA	NA
lcl|NW_004443957.1_cds_XP_023583780.1_7339	contig_10331_pilon	+	3935	22	novel_not_in_catalog	g10286	novel	4431	27	NA	NA	2244	0	at_least_one_novel_splicesite	FALSE	canonical	0	0	junction_9	337.3302008405014	NA	NA	NA	FALSE	NA	NA	NA	C	non_coding	NA	NA	NA	NA	NA	NA	NA	30.0	CAGCAGGACTTGCCAATGCA	NA	NA	NA	NA	NA	NA	NA	NA	NA
lcl|NW_004443957.1_cds_XP_023583781.1_7340	contig_10331_pilon	+	3683	21	novel_not_in_catalog	g10286	novel	4431	27	NA	NA	2244	0	at_least_one_novel_splicesite	FALSE	canonical	0	0	junction_9	355.5611902331299	NA	NA	NA	FALSE	NA	NA	NA	C	non_coding	NA	NA	NA	NA	NA	NA	NA	30.0	CAGCAGGACTTGCCAATGCA	NA	NA	NA	NA	NA	NA	NA	NA	NA
lcl|NW_004443957.1_cds_XP_023583782.1_7341	contig_10331_pilon	+	3683	21	novel_not_in_catalog	g10286	novel	4431	27	NA	NA	2244	-9715	at_least_one_novel_splicesite	FALSE	canonical	0	0	junction_9	366.5679200366557	NA	NA	NA	TRUE	NA	NA	NA	C	non_coding	NA	NA	NA	NA	NA	NA	NA	30.0	GTTCCCATTCAACAAATTGC	NA	NA	NA	NA	NA	NA	NA	NA	NA
lcl|NW_004443957.1_cds_XP_023583783.1_7342	contig_10331_pilon	+	3422	19	novel_not_in_catalog	g10286	novel	4431	27	NA	NA	2244	-14684	at_least_one_novel_splicesite	FALSE	canonical	0	0	junction_9	376.3434084863333	NA	NA	NA	TRUE	NA	NA	NA	C	non_coding	NA	NA	NA	NA	NA	NA	NA	25.0	TTTTCAAGCCTGACTAACTT	NA	NA	NA	NA	NA	NA	NA	NA	NA
lcl|NW_004443957.1_cds_XP_023583784.1_7343	contig_10331_pilon	+	1431	12	full-splice_match	g10286	g10286.t7	1431	12	0	0	0	0	reference_match	FALSE	canonical	0	0	junction_4	73.37461898193271	NA	NA	NA	FALSE	NA	NA	NA	C	non_coding	NA	NA	NA	NA	NA	NA	NA	15.0	CTAAAGGCTTTTTGTTTTGT	NA	NA	NA	NA	NA	NA	NA	NA	NA
lcl|NW_004443957.1_cds_XP_023583785.1_7344	contig_10331_pilon	+	1335	11	full-splice_match	g10286	g10286.t2	1335	11	0	0	0	0	reference_match	FALSE	canonical	5	105	junction_6	45.160159432845234	NA	NA	NA	FALSE	NA	NA	NA	C	non_coding	NA	NA	NA	NA	NA	NA	NA	15.0	CTAAAGGCTTTTTGTTTTGT	NA	NA	NA	NA	NA	NA	NA	NA	NA
lcl|NW_004443957.1_cds_XP_023583786.1_7347	contig_10331_pilon	+	4866	30	full-splice_match	g10289	g10289.t4	4866	30	0	0	0	0	reference_match	FALSE	canonical	3	13	junction_8	13.62937305052207	NA	NA	NA	FALSE	NA	NA	NA	C	non_coding	NA	NA	NA	NA	NA	NA	NA	40.0	GACCAGAGAGAGCACATCCA	NA	NA	NA	NA	NA	NA	NA	NA	NA
lcl|NW_004443957.1_cds_XP_023583787.1_7348	contig_10331_pilon	+	4716	29	novel_in_catalog	g10289	novel	4866	30	NA	NA	0	0	combination_of_known_junctions	FALSE	canonical	2	3	junction_21	14.45118454293203	NA	NA	NA	FALSE	NA	NA	NA	C	non_coding	NA	NA	NA	NA	NA	NA	NA	40.0	GACCAGAGAGAGCACATCCA	NA	NA	NA	NA	NA	NA	NA	NA	NA
lcl|NW_004443957.1_cds_XP_023583788.1_7349	contig_10331_pilon	+	4104	26	novel_not_in_catalog	g10289	novel	4866	30	NA	NA	0	-10113	at_least_one_novel_splicesite	FALSE	canonical	3	13	junction_8	14.41576914354555	NA	NA	NA	TRUE	NA	NA	NA	C	non_coding	NA	NA	NA	NA	NA	NA	NA	40.0	ACACTGGAAGGGAATATTTA	NA	NA	NA	NA	NA	NA	NA	NA	NA
lcl|NW_004443957.1_cds_XP_023583789.1_7351	contig_10331_pilon	-	240	2	intergenic	novelGene_1474	novel	NA	NA	NA	NA	NA	NA	multi-exon	TRUE	canonical	5	276	junction_1	0.0	NA	NA	NA	FALSE	NA	NA	NA	A	non_coding	NA	NA	NA	NA	NA	NA	NA	20.0	GCTGCTCCTGAACATTTCAC	NA	NA	NA	NA	NA	NA	NA	NA	NA
lcl|NW_004443957.1_cds_XP_023583790.1_7352	contig_10331_pilon	-	240	2	intergenic	novelGene_1475	novel	NA	NA	NA	NA	NA	NA	multi-exon	FALSE	canonical	5	276	junction_1	0.0	NA	NA	NA	FALSE	NA	NA	NA	A	non_coding	NA	NA	NA	NA	NA	NA	NA	20.0	GCTGCTCCTGAACATTTCAC	NA	NA	NA	NA	NA	NA	NA	NA	NA
lcl|NW_004443977.1_cds_XP_004376412.1_13118	contig_10334_pilon	+	2961	17	fusion	g10293_g10292	novel	681	4	NA	NA	-7474	0	multi-exon	FALSE	canonical	0	0	junction_13	12.03883689357074	NA	NA	NA	FALSE	NA	NA	NA	A	non_coding	NA	NA	NA	NA	NA	NA	NA	45.0	GCCAGTACTGAATAAACTAA	NA	NA	NA	NA	NA	NA	NA	NA	NA
lcl|NW_004443977.1_cds_XP_023587104.1_13119	contig_10334_pilon	+	915	4	genic	g10292	novel	519	1	NA	NA	-7474	11131	multi-exon	FALSE	canonical	0	0	junction_3	5.715476066494082	NA	NA	NA	FALSE	NA	NA	NA	A	non_coding	NA	NA	NA	NA	NA	NA	NA	40.0	CATGTTAAAAGAGTGGATCA	NA	NA	NA	NA	NA	NA	NA	NA	NA
lcl|NW_004444184.1_cds_XP_004389522.1_33848	contig_10339_pilon	+	828	5	novel_not_in_catalog	g10294	novel	927	19	NA	NA	-12555	32967	at_least_one_novel_splicesite	FALSE	canonical	0	0	junction_1	0.0	NA	NA	NA	TRUE	NA	NA	NA	A	non_coding	NA	NA	NA	NA	NA	NA	NA	20.0	AGGGTCCCATGAGATTGTTG	NA	NA	NA	NA	NA	NA	NA	NA	NA
lcl|NW_004444184.1_cds_XP_004389523.1_33849	contig_10339_pilon	+	1075	1	full-splice_match	g10295	g10295.t2	1074	1	-1	0	-1	0	mono-exon	FALSE	NA	NA	NA	NA	NA	NA	NA	NA	NA	NA	NA	NA	C	non_coding	NA	NA	NA	NA	NA	NA	NA	35.0	ATAAAAGTCTTTAGCCCATG	NA	NA	NA	NA	NA	NA	NA	NA	NA
lcl|NW_004444184.1_cds_XP_023580224.1_33850	contig_10339_pilon	+	1074	1	full-splice_match	g10295	g10295.t2	1074	1	0	0	0	0	mono-exon	FALSE	NA	NA	NA	NA	NA	NA	NA	NA	NA	NA	NA	NA	C	non_coding	NA	NA	NA	NA	NA	NA	NA	35.0	ATAAAAGTCTTTAGCCCATG	NA	NA	NA	NA	NA	NA	NA	NA	NA
lcl|NW_004444184.1_cds_XP_023580225.1_33851	contig_10339_pilon	+	1074	1	full-splice_match	g10295	g10295.t2	1074	1	0	0	0	0	mono-exon	FALSE	NA	NA	NA	NA	NA	NA	NA	NA	NA	NA	NA	NA	C	non_coding	NA	NA	NA	NA	NA	NA	NA	35.0	ATAAAAGTCTTTAGCCCATG	NA	NA	NA	NA	NA	NA	NA	NA	NA
lcl|NW_004444184.1_cds_XP_023580226.1_33852	contig_10339_pilon	+	1074	1	full-splice_match	g10295	g10295.t2	1074	1	0	0	0	0	mono-exon	FALSE	NA	NA	NA	NA	NA	NA	NA	NA	NA	NA	NA	NA	C	non_coding	NA	NA	NA	NA	NA	NA	NA	35.0	ATAAAAGTCTTTAGCCCATG	NA	NA	NA	NA	NA	NA	NA	NA	NA
lcl|NW_004444184.1_cds_XP_023580227.1_33853	contig_10339_pilon	+	1074	1	full-splice_match	g10295	g10295.t2	1074	1	0	0	0	0	mono-exon	FALSE	NA	NA	NA	NA	NA	NA	NA	NA	NA	NA	NA	NA	C	non_coding	NA	NA	NA	NA	NA	NA	NA	35.0	ATAAAAGTCTTTAGCCCATG	NA	NA	NA	NA	NA	NA	NA	NA	NA
lcl|NW_004444184.1_cds_XP_023580228.1_33854	contig_10339_pilon	-	906	5	full-splice_match	g10296	g10296.t1	906	5	0	0	0	0	reference_match	FALSE	canonical	4	45	junction_3	19.5	NA	NA	NA	FALSE	NA	NA	NA	C	non_coding	NA	NA	NA	NA	NA	NA	NA	35.0	TTCGTTTTTAAAAAATGTGA	NA	NA	NA	NA	NA	NA	NA	NA	NA
lcl|NW_004444184.1_cds_XP_023580229.1_33855	contig_10339_pilon	-	906	5	full-splice_match	g10296	g10296.t1	906	5	0	0	0	0	reference_match	FALSE	canonical	4	45	junction_3	19.5	NA	NA	NA	FALSE	NA	NA	NA	C	non_coding	NA	NA	NA	NA	NA	NA	NA	35.0	TTCGTTTTTAAAAAATGTGA	NA	NA	NA	NA	NA	NA	NA	NA	NA
lcl|NW_004444007.1_cds_XP_004380238.1_19005	contig_10341_pilon	+	1020	7	full-splice_match	g10308	g10308.t4	1020	7	0	0	0	0	reference_match	FALSE	canonical	5	34	junction_3	18.518009252256753	NA	NA	NA	FALSE	NA	NA	NA	C	non_coding	NA	NA	NA	NA	NA	NA	NA	5.0	TGTTATCTGGGTTTTTTTTT	NA	NA	NA	NA	NA	NA	NA	NA	NA
lcl|NW_004444007.1_cds_XP_004380239.1_19010	contig_10341_pilon	-	843	9	full-splice_match	g10305	g10305.t4	843	9	0	0	0	0	reference_match	FALSE	canonical	5	48	junction_4	30.94122452327962	NA	NA	NA	FALSE	NA	NA	NA	C	non_coding	NA	NA	NA	NA	NA	NA	NA	20.0	ACCTTTCCTGACCAGGGATG	NA	NA	NA	NA	NA	NA	NA	NA	NA
lcl|NW_004444007.1_cds_XP_004380240.1_19012	contig_10341_pilon	+	366	5	incomplete-splice_match	g10303	g10303.t1	375	6	2790	0	2790	0	3prime_fragment	FALSE	canonical	5	160	junction_4	23.50531854708632	NA	NA	NA	FALSE	NA	NA	NA	B	non_coding	NA	NA	NA	NA	NA	NA	NA	10.0	TCTGACTGTGGTCTCGATGT	NA	NA	NA	NA	NA	NA	NA	NA	NA
lcl|NW_004444007.1_cds_XP_004380241.1_19015	contig_10341_pilon	+	1140	8	full-splice_match	g10302	g10302.t3	1140	8	0	0	0	0	reference_match	FALSE	canonical	6	345	junction_3	166.44494094849185	NA	NA	NA	FALSE	NA	NA	NA	C	non_coding	NA	NA	NA	NA	NA	NA	NA	30.0	ACTGGAATTTTTATTTACAC	NA	NA	NA	NA	NA	NA	NA	NA	NA
lcl|NW_004444007.1_cds_XP_004380242.1_19020	contig_10341_pilon	+	385	4	incomplete-splice_match	g10301	g10301.t1	387	5	410	0	410	0	3prime_fragment	FALSE	canonical	6	677	junction_1	165.40119575007782	NA	NA	NA	FALSE	NA	NA	NA	A	non_coding	NA	NA	NA	NA	NA	NA	NA	20.0	AGGATGCCTGGATTCCTTAT	NA	NA	NA	NA	NA	NA	NA	NA	NA
lcl|NW_004444007.1_cds_XP_004380302.3_19001	contig_10341_pilon	-	609	6	novel_not_in_catalog	g10309	novel	1080	9	NA	NA	63	-302	at_least_one_novel_splicesite	FALSE	canonical	0	0	junction_1	0.0	NA	NA	NA	TRUE	NA	NA	NA	A	non_coding	NA	NA	NA	NA	NA	NA	NA	30.0	AGAGCGTATTATCCTTTAAC	NA	NA	NA	NA	NA	NA	NA	NA	NA
lcl|NW_004444007.1_cds_XP_012412087.1_19016	contig_10341_pilon	+	939	7	novel_in_catalog	g10302	novel	1140	8	NA	NA	29	0	combination_of_known_splicesites	FALSE	canonical	0	0	junction_1	183.0470492038105	NA	NA	NA	FALSE	NA	NA	NA	C	non_coding	NA	NA	NA	NA	NA	NA	NA	30.0	ACTGGAATTTTTATTTACAC	NA	NA	NA	NA	NA	NA	NA	NA	NA
lcl|NW_004444007.1_cds_XP_023590472.1_19006	contig_10341_pilon	-	2604	17	novel_not_in_catalog	g10307	novel	2685	18	NA	NA	0	0	at_least_one_novel_splicesite	FALSE	canonical	0	0	junction_4	1.984313483298443	NA	NA	NA	FALSE	NA	NA	NA	A	non_coding	NA	NA	NA	NA	NA	NA	NA	25.0	ACCTGATCGGTGACATTTCA	NA	NA	NA	NA	NA	NA	NA	NA	NA
lcl|NW_004444007.1_cds_XP_023590477.1_19003	contig_10341_pilon	+	1266	9	full-splice_match	g10308	g10308.t5	1266	9	0	0	0	0	reference_match	FALSE	canonical	2	4	junction_1	24.27672496445927	NA	NA	NA	FALSE	NA	NA	NA	C	non_coding	NA	NA	NA	NA	NA	NA	NA	5.0	TGTTATCTGGGTTTTTTTTT	NA	NA	NA	NA	NA	NA	NA	NA	NA
lcl|NW_004444007.1_cds_XP_023590478.1_19002	contig_10341_pilon	+	1212	10	novel_not_in_catalog	g10308	novel	1266	9	NA	NA	0	0	at_least_one_novel_splicesite	FALSE	canonical	0	0	junction_1	28.834564306842438	NA	NA	NA	FALSE	NA	NA	NA	C	non_coding	NA	NA	NA	NA	NA	NA	NA	5.0	TGTTATCTGGGTTTTTTTTT	NA	NA	NA	NA	NA	NA	NA	NA	NA
lcl|NW_004444007.1_cds_XP_023590479.1_19004	contig_10341_pilon	+	1020	7	full-splice_match	g10308	g10308.t4	1020	7	0	0	0	0	reference_match	FALSE	canonical	5	34	junction_3	18.518009252256753	NA	NA	NA	FALSE	NA	NA	NA	C	non_coding	NA	NA	NA	NA	NA	NA	NA	5.0	TGTTATCTGGGTTTTTTTTT	NA	NA	NA	NA	NA	NA	NA	NA	NA
lcl|NW_004444007.1_cds_XP_023590480.1_19007	contig_10341_pilon	+	5403	1	full-splice_match	g10306	g10306.t1	5403	1	0	0	0	0	mono-exon	FALSE	NA	NA	NA	NA	NA	NA	NA	NA	NA	NA	NA	NA	C	non_coding	NA	NA	NA	NA	NA	NA	NA	35.0	CGCGCTATCACCAGAAAGCA	NA	NA	NA	NA	NA	NA	NA	NA	NA
lcl|NW_004444007.1_cds_XP_023590481.1_19008	contig_10341_pilon	+	5403	1	full-splice_match	g10306	g10306.t1	5403	1	0	0	0	0	mono-exon	FALSE	NA	NA	NA	NA	NA	NA	NA	NA	NA	NA	NA	NA	C	non_coding	NA	NA	NA	NA	NA	NA	NA	35.0	CGCGCTATCACCAGAAAGCA	NA	NA	NA	NA	NA	NA	NA	NA	NA
lcl|NW_004444007.1_cds_XP_023590482.1_19009	contig_10341_pilon	+	5403	1	full-splice_match	g10306	g10306.t1	5403	1	0	0	0	0	mono-exon	FALSE	NA	NA	NA	NA	NA	NA	NA	NA	NA	NA	NA	NA	C	non_coding	NA	NA	NA	NA	NA	NA	NA	35.0	CGCGCTATCACCAGAAAGCA	NA	NA	NA	NA	NA	NA	NA	NA	NA
lcl|NW_004444007.1_cds_XP_023590483.1_19011	contig_10341_pilon	-	714	8	novel_not_in_catalog	g10305	novel	660	7	NA	NA	0	788	at_least_one_novel_splicesite	FALSE	canonical	4	9	junction_1	38.725617740557155	NA	NA	NA	TRUE	NA	NA	NA	C	non_coding	NA	NA	NA	NA	NA	NA	NA	25.0	CAAGCTCAGGTCCAGTATCT	NA	NA	NA	NA	NA	NA	NA	NA	NA
lcl|NW_004444007.1_cds_XP_023590484.1_19013	contig_10341_pilon	+	367	5	incomplete-splice_match	g10303	g10303.t1	375	6	2789	0	2789	0	3prime_fragment	FALSE	canonical	5	160	junction_4	23.50531854708632	NA	NA	NA	FALSE	NA	NA	NA	B	non_coding	NA	NA	NA	NA	NA	NA	NA	10.0	TCTGACTGTGGTCTCGATGT	NA	NA	NA	NA	NA	NA	NA	NA	NA
lcl|NW_004444007.1_cds_XP_023590485.1_19014	contig_10341_pilon	+	1125	8	full-splice_match	g10302	g10302.t4	1125	8	0	0	0	0	reference_match	FALSE	canonical	4	24	junction_4	232.20030058515584	NA	NA	NA	FALSE	NA	NA	NA	C	non_coding	NA	NA	NA	NA	NA	NA	NA	30.0	ACTGGAATTTTTATTTACAC	NA	NA	NA	NA	NA	NA	NA	NA	NA
lcl|NW_004444007.1_cds_XP_023590486.1_19017	contig_10341_pilon	+	894	7	incomplete-splice_match	g10302	g10302.t2	903	8	5148	0	5148	0	3prime_fragment	FALSE	canonical	5	27	junction_1	174.06456337296865	NA	NA	NA	FALSE	NA	NA	NA	C	non_coding	NA	NA	NA	NA	NA	NA	NA	30.0	ACTGGAATTTTTATTTACAC	NA	NA	NA	NA	NA	NA	NA	NA	NA
lcl|NW_004444007.1_cds_XP_023590487.1_19018	contig_10341_pilon	+	876	7	novel_not_in_catalog	g10302	novel	381	3	NA	NA	2752	0	at_least_one_novel_splicesite	FALSE	canonical	0	0	junction_1	183.0470492038105	NA	NA	NA	TRUE	NA	NA	NA	C	non_coding	NA	NA	NA	NA	NA	NA	NA	30.0	ACTGGAATTTTTATTTACAC	NA	NA	NA	NA	NA	NA	NA	NA	NA
lcl|NW_004444007.1_cds_XP_023590488.1_19019	contig_10341_pilon	+	360	3	novel_in_catalog	g10302	novel	1140	8	NA	NA	0	-14590	combination_of_known_splicesites	FALSE	canonical	3	7	junction_2	188.0	NA	NA	NA	FALSE	NA	NA	NA	C	non_coding	NA	NA	NA	NA	NA	NA	NA	40.0	CCTCACAGGCAATGAAGAAC	NA	NA	NA	NA	NA	NA	NA	NA	NA
lcl|NW_004444043.1_cds_XP_012412982.1_24127	contig_10345_pilon	+	402	4	incomplete-splice_match	g10311	g10311.t1	1041	12	0	9891	0	-9891	5prime_fragment	FALSE	canonical	6	3354	junction_3	423.01326483010223	NA	NA	NA	FALSE	NA	NA	NA	A	non_coding	NA	NA	NA	NA	NA	NA	NA	30.0	GCAAAACCTCTTTCCTCAAG	NA	NA	NA	NA	NA	NA	NA	NA	NA
lcl|NW_004444012.1_cds_XP_004380766.1_19912	contig_10346_pilon	-	4684	33	novel_not_in_catalog	g10312	novel	4125	28	NA	NA	0	0	at_least_one_novel_splicesite	FALSE	canonical	0	0	junction_4	1.7853571071357126	NA	NA	NA	TRUE	NA	NA	NA	A	non_coding	NA	NA	NA	NA	NA	NA	NA	5.0	GCCCACCCTCCCTGCTGTGC	NA	NA	NA	NA	NA	NA	NA	NA	NA
lcl|NW_004444012.1_cds_XP_004380767.1_19913	contig_10346_pilon	+	963	6	novel_not_in_catalog	g10313	novel	903	5	NA	NA	0	0	at_least_one_novel_splicesite	FALSE	canonical	0	0	junction_1	0.0	NA	NA	NA	TRUE	NA	NA	NA	A	non_coding	NA	NA	NA	NA	NA	NA	NA	25.0	AAGCGACGGAGCCCCGGACT	NA	NA	NA	NA	NA	NA	NA	NA	NA
lcl|NW_004444012.1_cds_XP_004380768.1_19914	contig_10346_pilon	-	1030	6	novel_not_in_catalog	g10314	novel	597	3	NA	NA	-57	938	at_least_one_novel_splicesite	FALSE	canonical	0	0	junction_1	0.0	NA	NA	NA	TRUE	NA	NA	NA	A	non_coding	NA	NA	NA	NA	NA	NA	NA	10.0	TCTTCTTCCGACGGCCACCT	NA	NA	NA	NA	NA	NA	NA	NA	NA
lcl|NW_004444012.1_cds_XP_004380769.1_19918	contig_10346_pilon	-	1272	9	full-splice_match	g10318	g10318.t6	1272	9	0	0	0	0	reference_match	FALSE	canonical	4	26	junction_1	181.59325255911907	NA	NA	NA	FALSE	NA	NA	NA	C	non_coding	NA	NA	NA	NA	NA	NA	NA	25.0	CCAGGCCAGATGGAGCTTAG	NA	NA	NA	NA	NA	NA	NA	NA	NA
lcl|NW_004444012.1_cds_XP_004380800.1_19915	contig_10346_pilon	+	3994	28	fusion	g10316_g10315	novel	885	6	NA	NA	1913	0	multi-exon	FALSE	canonical	0	0	junction_1	0.0	NA	NA	NA	TRUE	NA	NA	NA	A	non_coding	NA	NA	NA	NA	NA	NA	NA	5.0	GCCCCCTGCCCAGGCCTCCG	NA	NA	NA	NA	NA	NA	NA	NA	NA
lcl|NW_004444012.1_cds_XP_004380802.3_19917	contig_10346_pilon	+	1977	17	intergenic	novelGene_1479	novel	NA	NA	NA	NA	NA	NA	multi-exon	FALSE	canonical	0	0	junction_1	0.0	NA	NA	NA	FALSE	NA	NA	NA	A	non_coding	NA	NA	NA	NA	NA	NA	NA	10.0	GGCTGGTCCATCTGGTCCAT	NA	NA	NA	NA	NA	NA	NA	NA	NA
lcl|NW_004444012.1_cds_XP_012412189.1_19916	contig_10346_pilon	-	1309	8	novel_not_in_catalog	g10317	novel	630	5	NA	NA	-16564	0	at_least_one_novel_splicesite	FALSE	non_canonical	0	0	junction_4	2.3123448651769496	NA	NA	NA	TRUE	NA	NA	NA	A	non_coding	NA	NA	NA	NA	NA	NA	NA	10.0	ATGTGTGGCCCGGCACCGTG	NA	NA	NA	NA	NA	NA	NA	NA	NA
lcl|NW_004444012.1_cds_XP_023591016.1_19919	contig_10346_pilon	-	1020	7	novel_not_in_catalog	g10318	novel	993	6	NA	NA	0	-763	at_least_one_novel_splicesite	FALSE	canonical	2	3	junction_1	43.48435223030106	NA	NA	NA	FALSE	NA	NA	NA	C	non_coding	NA	NA	NA	NA	NA	NA	NA	40.0	GAGTTATCCGAGACCAAGAA	NA	NA	NA	NA	NA	NA	NA	NA	NA
lcl|NW_004443941.1_cds_XP_004369529.1_1997	contig_10347_pilon	+	2085	9	novel_not_in_catalog	g10321	novel	2145	23	NA	NA	-122885	0	at_least_one_novel_splicesite	FALSE	canonical	0	0	junction_1	0.0	NA	NA	NA	TRUE	NA	NA	NA	B	non_coding	NA	NA	NA	NA	NA	NA	NA	50.0	AACACAACGTGAAAATGCAT	NA	NA	NA	NA	NA	NA	NA	NA	NA
lcl|NW_004443941.1_cds_XP_004369530.1_1998	contig_10347_pilon	+	2007	8	novel_not_in_catalog	g10321	novel	2145	23	NA	NA	-122885	0	at_least_one_novel_splicesite	FALSE	canonical	0	0	junction_1	0.0	NA	NA	NA	TRUE	NA	NA	NA	B	non_coding	NA	NA	NA	NA	NA	NA	NA	50.0	AACACAACGTGAAAATGCAT	NA	NA	NA	NA	NA	NA	NA	NA	NA
lcl|NW_004443941.1_cds_XP_004369650.2_1999	contig_10347_pilon	+	2029	11	novel_not_in_catalog	g10322	novel	1971	11	NA	NA	-13967	7	at_least_one_novel_splicesite	FALSE	canonical	0	0	junction_1	2.0518284528683193	NA	NA	NA	TRUE	NA	NA	NA	A	non_coding	NA	NA	NA	NA	NA	NA	NA	25.0	CTGTTACGTTGGTAATCACA	NA	NA	NA	NA	NA	NA	NA	NA	NA
lcl|NW_004443941.1_cds_XP_023591042.1_1995	contig_10347_pilon	+	429	3	genic	g10320	novel	228	1	NA	NA	-58987	0	multi-exon	FALSE	canonical	0	0	junction_1	0.0	NA	NA	NA	FALSE	NA	NA	NA	B	non_coding	NA	NA	NA	NA	NA	NA	NA	35.0	TCCTGCAATCTGAAAAGGAC	NA	NA	NA	NA	NA	NA	NA	NA	NA
lcl|NW_004443941.1_cds_XP_023591046.1_1996	contig_10347_pilon	+	420	3	genic	g10320	novel	228	1	NA	NA	-58987	0	multi-exon	FALSE	canonical	0	0	junction_1	0.0	NA	NA	NA	FALSE	NA	NA	NA	B	non_coding	NA	NA	NA	NA	NA	NA	NA	35.0	TCCTGCAATCTGAAAAGGAC	NA	NA	NA	NA	NA	NA	NA	NA	NA
lcl|NW_004443982.1_cds_XP_004376980.1_14076	contig_10347_pilon	-	1407	1	full-splice_match	g10324	g10324.t1	1407	1	0	0	0	0	mono-exon	FALSE	NA	NA	NA	NA	NA	NA	NA	NA	NA	NA	NA	NA	A	non_coding	NA	NA	NA	NA	NA	NA	NA	20.0	CCCTGATACACTGGAGTGGC	NA	NA	NA	NA	NA	NA	NA	NA	NA
lcl|NW_004443963.1_cds_XP_004374075.1_9005	contig_1034_pilon	-	705	3	intergenic	novelGene_1478	novel	NA	NA	NA	NA	NA	NA	multi-exon	FALSE	canonical	0	0	junction_1	0.0	NA	NA	NA	FALSE	NA	NA	NA	A	non_coding	NA	NA	NA	NA	NA	NA	NA	15.0	CAGCATGCTTTTCTTCCTCA	NA	NA	NA	NA	NA	NA	NA	NA	NA
lcl|NW_004443963.1_cds_XP_012410250.1_9006	contig_1034_pilon	+	570	2	intergenic	novelGene_1477	novel	NA	NA	NA	NA	NA	NA	multi-exon	FALSE	canonical	0	0	junction_1	0.0	NA	NA	NA	FALSE	NA	NA	NA	A	non_coding	NA	NA	NA	NA	NA	NA	NA	30.0	TTGTGGCCTCTATATAAATA	NA	NA	NA	NA	NA	NA	NA	NA	NA
lcl|NW_004444031.1_cds_XP_004382620.1_22927	contig_10354_pilon	+	708	5	full-splice_match	g10327	g10327.t2	708	5	0	0	0	0	reference_match	FALSE	canonical	6	879	junction_1	138.36726491479118	NA	NA	NA	FALSE	NA	NA	NA	C	non_coding	NA	NA	NA	NA	NA	NA	NA	50.0	AAAAAACTTAATTTCACTCA	NA	NA	NA	NA	NA	NA	NA	NA	NA
lcl|NW_004444031.1_cds_XP_023592786.1_22926	contig_10354_pilon	+	606	4	full-splice_match	g10327	g10327.t3	606	4	0	0	0	0	reference_match	FALSE	canonical	5	28	junction_1	513.9288753211761	NA	NA	NA	FALSE	NA	NA	NA	C	non_coding	NA	NA	NA	NA	NA	NA	NA	50.0	AAAAAACTTAATTTCACTCA	NA	NA	NA	NA	NA	NA	NA	NA	NA
lcl|NW_004444039.1_cds_XP_012412903.1_23637	contig_10367_pilon	-	825	5	novel_not_in_catalog	g10331	novel	1338	7	NA	NA	1224	0	at_least_one_novel_splicesite	FALSE	canonical	0	0	junction_4	139.03326939980948	NA	NA	NA	TRUE	NA	NA	NA	A	non_coding	NA	NA	NA	NA	NA	NA	NA	20.0	CGCGACATACCGTGTGGCCA	NA	NA	NA	NA	NA	NA	NA	NA	NA
lcl|NW_004444050.1_cds_XP_004384023.1_25137	contig_10369_pilon	-	197	2	intergenic	novelGene_1480	novel	NA	NA	NA	NA	NA	NA	multi-exon	FALSE	canonical	7	582	junction_1	0.0	NA	NA	NA	FALSE	NA	NA	NA	A	non_coding	NA	NA	NA	NA	NA	NA	NA	40.0	GTAAGTAATCTTTATGAAAT	NA	NA	NA	NA	NA	NA	NA	NA	NA
lcl|NW_004444050.1_cds_XP_004384024.1_25139	contig_10369_pilon	+	714	5	novel_not_in_catalog	g10332	novel	882	7	NA	NA	0	-199	at_least_one_novel_splicesite	FALSE	canonical	0	0	junction_1	0.0	NA	NA	NA	FALSE	NA	NA	NA	B	non_coding	NA	NA	NA	NA	NA	NA	NA	20.0	TCTAAAGTGCTGACTTTTTT	NA	NA	NA	NA	NA	NA	NA	NA	NA
lcl|NW_004444050.1_cds_XP_012413173.1_25138	contig_10369_pilon	+	726	5	novel_in_catalog	g10332	novel	882	7	NA	NA	0	-65	combination_of_known_splicesites	FALSE	canonical	0	0	junction_1	0.0	NA	NA	NA	FALSE	NA	NA	NA	B	non_coding	NA	NA	NA	NA	NA	NA	NA	35.0	TTACCTACACAAGGAGCACC	NA	NA	NA	NA	NA	NA	NA	NA	NA
lcl|NW_004444050.1_cds_XP_023594090.1_25136	contig_10369_pilon	-	197	2	intergenic	novelGene_1481	novel	NA	NA	NA	NA	NA	NA	multi-exon	FALSE	canonical	7	582	junction_1	0.0	NA	NA	NA	FALSE	NA	NA	NA	A	non_coding	NA	NA	NA	NA	NA	NA	NA	40.0	GTAAGTAATCTTTATGAAAT	NA	NA	NA	NA	NA	NA	NA	NA	NA
lcl|NW_004444101.1_cds_XP_004386527.1_29295	contig_10371_pilon	+	483	1	full-splice_match	g10340	g10340.t1	483	1	0	0	0	0	mono-exon	FALSE	NA	NA	NA	NA	NA	NA	NA	NA	NA	NA	NA	NA	A	non_coding	NA	NA	NA	NA	NA	NA	NA	10.0	CGCCCGCCACCGCCCGGACC	NA	NA	NA	NA	NA	NA	NA	NA	NA
lcl|NW_004444101.1_cds_XP_004386558.1_29294	contig_10371_pilon	+	1281	6	novel_not_in_catalog	g10338	novel	891	6	NA	NA	6202	0	intron_retention	FALSE	canonical	0	0	junction_1	18.439088914585774	NA	NA	NA	FALSE	NA	NA	NA	A	non_coding	NA	NA	NA	NA	NA	NA	NA	30.0	GAGGAAAACGGAGGCGTTGG	NA	NA	NA	NA	NA	NA	NA	NA	NA
lcl|NW_004444101.1_cds_XP_023596619.1_29296	contig_10371_pilon	-	3124	25	fusion	g10342_g10341	novel	3678	28	NA	NA	-52899	-13919	multi-exon	TRUE	non_canonical	0	0	junction_19	38.475619083893754	NA	NA	NA	TRUE	NA	NA	NA	A	non_coding	NA	NA	NA	NA	NA	NA	NA	10.0	CCCTGCTCCGAAGCTGCTCT	NA	NA	NA	NA	NA	NA	NA	NA	NA
lcl|NW_004444079.1_cds_XP_004385685.1_27798	contig_10372_pilon	+	1508	10	full-splice_match	g10348	g10348.t4	1542	10	34	0	34	0	reference_match	FALSE	canonical	0	0	junction_2	3.9565541810588565	NA	NA	NA	FALSE	NA	NA	NA	A	non_coding	NA	NA	NA	NA	NA	NA	NA	5.0	TGCTCCCCTGCTTGGCGCAG	NA	NA	NA	NA	NA	NA	NA	NA	NA
lcl|NW_004444079.1_cds_XP_004385752.1_27797	contig_10372_pilon	-	591	6	novel_not_in_catalog	g10349	novel	732	7	NA	NA	18025	0	at_least_one_novel_splicesite	FALSE	non_canonical	0	0	junction_2	0.8000000000000002	NA	NA	NA	TRUE	NA	NA	NA	A	non_coding	NA	NA	NA	NA	NA	NA	NA	10.0	GCCTGCAAGCCTGTGGTCCC	NA	NA	NA	NA	NA	NA	NA	NA	NA
lcl|NW_004444079.1_cds_XP_023595683.1_27800	contig_10372_pilon	+	2928	9	full-splice_match	g10347	g10347.t2	2928	9	0	0	0	0	reference_match	FALSE	canonical	5	38	junction_1	44.38732223281779	NA	NA	NA	FALSE	NA	NA	NA	C	non_coding	NA	NA	NA	NA	NA	NA	NA	25.0	GACAATGGCTGCAGGCACCT	NA	NA	NA	NA	NA	NA	NA	NA	NA
lcl|NW_004444079.1_cds_XP_023595684.1_27801	contig_10372_pilon	+	2928	9	full-splice_match	g10347	g10347.t2	2928	9	0	0	0	0	reference_match	FALSE	canonical	5	38	junction_1	44.38732223281779	NA	NA	NA	FALSE	NA	NA	NA	C	non_coding	NA	NA	NA	NA	NA	NA	NA	25.0	GACAATGGCTGCAGGCACCT	NA	NA	NA	NA	NA	NA	NA	NA	NA
lcl|NW_004444079.1_cds_XP_023595685.1_27799	contig_10372_pilon	+	2769	7	novel_in_catalog	g10347	novel	2928	9	NA	NA	0	0	combination_of_known_splicesites	FALSE	canonical	0	0	junction_1	56.71860364994893	NA	NA	NA	FALSE	NA	NA	NA	C	non_coding	NA	NA	NA	NA	NA	NA	NA	25.0	GACAATGGCTGCAGGCACCT	NA	NA	NA	NA	NA	NA	NA	NA	NA
lcl|NW_004444079.1_cds_XP_023595686.1_27802	contig_10372_pilon	+	2394	6	full-splice_match	g10347	g10347.t1	2394	6	0	0	0	0	reference_match	FALSE	canonical	5	49	junction_5	48.60617244754003	NA	NA	NA	FALSE	NA	NA	NA	C	non_coding	NA	NA	NA	NA	NA	NA	NA	25.0	GACAATGGCTGCAGGCACCT	NA	NA	NA	NA	NA	NA	NA	NA	NA
lcl|NW_004444209.1_cds_XP_012415040.1_34682	contig_10376_pilon	+	942	1	intergenic	novelGene_1482	novel	NA	NA	NA	NA	NA	NA	mono-exon	FALSE	NA	NA	NA	NA	NA	NA	NA	NA	NA	NA	NA	NA	A	non_coding	NA	NA	NA	NA	NA	NA	NA	20.0	TGGGCACTGGAATTGTTGAT	NA	NA	NA	NA	NA	NA	NA	NA	NA
lcl|NW_004444209.1_cds_XP_012415042.1_34681	contig_10376_pilon	-	950	1	full-splice_match	g10351	g10351.t1	486	1	-81	-383	-81	383	mono-exon	FALSE	NA	NA	NA	NA	NA	NA	NA	NA	NA	NA	NA	NA	A	non_coding	NA	NA	NA	NA	NA	NA	NA	40.0	AAATGACTAAGCCCTTAGGA	NA	NA	NA	NA	NA	NA	NA	NA	NA
lcl|NW_004444209.1_cds_XP_023580770.1_34679	contig_10376_pilon	+	730	2	intergenic	novelGene_1483	novel	NA	NA	NA	NA	NA	NA	multi-exon	FALSE	canonical	6	83	junction_1	0.0	NA	NA	NA	FALSE	NA	NA	NA	A	non_coding	NA	NA	NA	NA	NA	NA	NA	30.0	CTTAGTTCCTGAAATAACTG	NA	NA	NA	NA	NA	NA	NA	NA	NA
lcl|NW_004444070.1_cds_XP_004385257.1_27060	contig_10377_pilon	+	1064	8	novel_not_in_catalog	g10355	novel	486	3	NA	NA	-38713	14787	at_least_one_novel_splicesite	TRUE	canonical	0	0	junction_7	553.642963119956	NA	NA	NA	FALSE	NA	NA	NA	B	non_coding	NA	NA	NA	NA	NA	NA	NA	20.0	GGACAGGAATTCCCGTGTGG	NA	NA	NA	NA	NA	NA	NA	NA	NA
lcl|NW_004444070.1_cds_XP_023595215.1_27059	contig_10377_pilon	-	2271	4	incomplete-splice_match	g10354	g10354.t1	450	5	0	640	0	-640	5prime_fragment	FALSE	canonical	3	8	junction_1	23.280893453645632	NA	NA	NA	FALSE	NA	NA	NA	A	non_coding	NA	NA	NA	NA	NA	NA	NA	35.0	AAAGTAAGATGTTTTCATGC	NA	NA	NA	NA	NA	NA	NA	NA	NA
lcl|NW_004444070.1_cds_XP_023595216.1_27051	contig_10377_pilon	+	2016	4	incomplete-splice_match	g10352	g10352.t2	384	5	0	37131	0	-37131	5prime_fragment	FALSE	canonical	5	55	junction_1	175.29594024582164	NA	NA	NA	FALSE	NA	NA	NA	B	non_coding	NA	NA	NA	NA	NA	NA	NA	35.0	TTCTGTAATTTCAAATAGCA	NA	NA	NA	NA	NA	NA	NA	NA	NA
lcl|NW_004444070.1_cds_XP_023595217.1_27052	contig_10377_pilon	+	2016	4	incomplete-splice_match	g10352	g10352.t2	384	5	0	37131	0	-37131	5prime_fragment	FALSE	canonical	5	55	junction_1	175.29594024582164	NA	NA	NA	FALSE	NA	NA	NA	B	non_coding	NA	NA	NA	NA	NA	NA	NA	35.0	TTCTGTAATTTCAAATAGCA	NA	NA	NA	NA	NA	NA	NA	NA	NA
lcl|NW_004444070.1_cds_XP_023595218.1_27050	contig_10377_pilon	+	1978	3	incomplete-splice_match	g10352	g10352.t2	384	5	1409	37131	1409	-37131	internal_fragment	FALSE	canonical	6	140	junction_1	161.0	NA	NA	NA	FALSE	NA	NA	NA	B	non_coding	NA	NA	NA	NA	NA	NA	NA	35.0	TTCTGTAATTTCAAATAGCA	NA	NA	NA	NA	NA	NA	NA	NA	NA
lcl|NW_004444070.1_cds_XP_023595219.1_27053	contig_10377_pilon	+	1851	2	incomplete-splice_match	g10352	g10352.t2	384	5	2368	37131	2368	-37131	internal_fragment	FALSE	canonical	6	462	junction_1	0.0	NA	NA	NA	FALSE	NA	NA	NA	B	non_coding	NA	NA	NA	NA	NA	NA	NA	35.0	TTCTGTAATTTCAAATAGCA	NA	NA	NA	NA	NA	NA	NA	NA	NA
lcl|NW_004444070.1_cds_XP_023595224.1_27061	contig_10377_pilon	+	947	8	novel_not_in_catalog	g10355	novel	486	3	NA	NA	-72	14787	at_least_one_novel_splicesite	TRUE	canonical	0	0	junction_7	532.9959604702001	NA	NA	NA	FALSE	NA	NA	NA	B	non_coding	NA	NA	NA	NA	NA	NA	NA	20.0	GGACAGGAATTCCCGTGTGG	NA	NA	NA	NA	NA	NA	NA	NA	NA
lcl|NW_004444070.1_cds_XP_023595225.1_27062	contig_10377_pilon	+	875	8	novel_not_in_catalog	g10355	novel	486	3	NA	NA	0	14787	at_least_one_novel_splicesite	FALSE	canonical	0	0	junction_7	532.9959604702001	NA	NA	NA	FALSE	NA	NA	NA	B	non_coding	NA	NA	NA	NA	NA	NA	NA	20.0	GGACAGGAATTCCCGTGTGG	NA	NA	NA	NA	NA	NA	NA	NA	NA
lcl|NW_004444192.1_cds_XP_012414958.1_34239	contig_10379_pilon	+	1253	8	novel_not_in_catalog	g10356	novel	345	3	NA	NA	-3805	1242	at_least_one_novel_splicesite	TRUE	canonical	0	0	junction_1	0.0	NA	NA	NA	FALSE	NA	NA	NA	A	non_coding	NA	NA	NA	NA	NA	NA	NA	20.0	CGGTGAGTTACCAGCTACTC	NA	NA	NA	NA	NA	NA	NA	NA	NA
lcl|NW_004444000.1_cds_XP_004379386.1_17780	contig_1037_pilon	+	840	4	full-splice_match	g10336	g10336.t1	1050	4	210	0	210	0	alternative_5end	FALSE	canonical	0	0	junction_1	0.0	NA	NA	NA	FALSE	NA	NA	NA	A	non_coding	NA	NA	NA	NA	NA	NA	NA	35.0	AATAAAACTCTTTTGGGGGA	NA	NA	NA	NA	NA	NA	NA	NA	NA
lcl|NW_004444000.1_cds_XP_004379387.1_17782	contig_1037_pilon	-	6266	22	novel_not_in_catalog	g10335	novel	3582	4	NA	NA	-290862	0	intron_retention	FALSE	canonical	1	2	junction_21	51.94991482951296	NA	NA	NA	FALSE	NA	NA	NA	B	non_coding	NA	NA	NA	NA	NA	NA	NA	35.0	GCCTGAGCAATAGAGTTGAA	NA	NA	NA	NA	NA	NA	NA	NA	NA
lcl|NW_004444000.1_cds_XP_004379388.1_17783	contig_1037_pilon	+	1260	2	full-splice_match	g10334	g10334.t1	1260	2	0	0	0	0	reference_match	FALSE	canonical	4	21	junction_1	0.0	NA	NA	NA	FALSE	NA	NA	NA	A	non_coding	NA	NA	NA	NA	NA	NA	NA	20.0	GGGCTGCAGTCTCCCCACAA	NA	NA	NA	NA	NA	NA	NA	NA	NA
lcl|NW_004444000.1_cds_XP_012411856.2_17781	contig_1037_pilon	-	6308	23	novel_not_in_catalog	g10335	novel	3582	4	NA	NA	-290862	0	intron_retention	FALSE	canonical	1	2	junction_22	52.377700920515856	NA	NA	NA	FALSE	NA	NA	NA	B	non_coding	NA	NA	NA	NA	NA	NA	NA	35.0	GCCTGAGCAATAGAGTTGAA	NA	NA	NA	NA	NA	NA	NA	NA	NA
lcl|NW_004443975.1_cds_XP_004375971.1_12437	contig_10386_pilon	+	1449	3	full-splice_match	g10357	g10357.t1	1449	3	0	0	0	0	reference_match	FALSE	canonical	4	24	junction_2	30.0	NA	NA	NA	FALSE	NA	NA	NA	C	non_coding	NA	NA	NA	NA	NA	NA	NA	30.0	CAGCAGCCTGGAGGGAAAGG	NA	NA	NA	NA	NA	NA	NA	NA	NA
lcl|NW_004443975.1_cds_XP_023586733.1_12436	contig_10386_pilon	+	1449	3	full-splice_match	g10357	g10357.t1	1449	3	0	0	0	0	reference_match	FALSE	canonical	4	24	junction_2	30.0	NA	NA	NA	FALSE	NA	NA	NA	C	non_coding	NA	NA	NA	NA	NA	NA	NA	30.0	CAGCAGCCTGGAGGGAAAGG	NA	NA	NA	NA	NA	NA	NA	NA	NA
lcl|NW_004444027.1_cds_XP_023592528.1_22391	contig_10396_pilon	-	243	2	intergenic	novelGene_1484	novel	NA	NA	NA	NA	NA	NA	multi-exon	TRUE	canonical	0	0	junction_1	0.0	NA	NA	NA	FALSE	NA	NA	NA	A	non_coding	NA	NA	NA	NA	NA	NA	NA	30.0	ATGGGTATGTGAATGGTTAA	NA	NA	NA	NA	NA	NA	NA	NA	NA
lcl|NW_004443981.1_cds_XP_004376738.1_13707	contig_10399_pilon	+	1326	8	novel_not_in_catalog	g10360	novel	1293	11	NA	NA	0	0	intron_retention	FALSE	canonical	0	0	junction_1	0.0	NA	NA	NA	TRUE	NA	NA	NA	B	non_coding	NA	NA	NA	NA	NA	NA	NA	15.0	GACGCCAGCTGGCGGAGTGG	NA	NA	NA	NA	NA	NA	NA	NA	NA
lcl|NW_004443981.1_cds_XP_004376739.1_13709	contig_10399_pilon	-	1245	10	full-splice_match	g10361	g10361.t1	1245	10	0	0	0	0	reference_match	TRUE	canonical	5	67	junction_1	33.075670817082454	NA	NA	NA	FALSE	NA	NA	NA	A	non_coding	NA	NA	NA	NA	NA	NA	NA	20.0	CCGTGGAGCCCAGGACCCAC	NA	NA	NA	NA	NA	NA	NA	NA	NA
lcl|NW_004443981.1_cds_XP_004376740.1_13710	contig_10399_pilon	-	1062	1	full-splice_match	g10362	g10362.t1	1062	1	0	0	0	0	mono-exon	FALSE	NA	NA	NA	NA	NA	NA	NA	NA	NA	NA	NA	NA	A	non_coding	NA	NA	NA	NA	NA	NA	NA	30.0	ATCTTAGGAAGCCAGGAGGG	NA	NA	NA	NA	NA	NA	NA	NA	NA
lcl|NW_004443981.1_cds_XP_004376743.1_13712	contig_10399_pilon	-	303	2	full-splice_match	g10364	g10364.t1	303	2	0	0	0	0	reference_match	FALSE	canonical	7	135	junction_1	0.0	NA	NA	NA	FALSE	NA	NA	NA	A	non_coding	NA	NA	NA	NA	NA	NA	NA	35.0	CAATAGCTTTTATGAAATTT	NA	NA	NA	NA	NA	NA	NA	NA	NA
lcl|NW_004443981.1_cds_XP_004376744.1_13713	contig_10399_pilon	+	1278	11	full-splice_match	g10365	g10365.t1	1278	11	0	0	0	0	reference_match	FALSE	canonical	5	96	junction_1	121.68504427414241	NA	NA	NA	FALSE	NA	NA	NA	A	non_coding	NA	NA	NA	NA	NA	NA	NA	15.0	AAGGCTGGCTGGAGCCTTCT	NA	NA	NA	NA	NA	NA	NA	NA	NA
lcl|NW_004443981.1_cds_XP_004376745.1_13715	contig_10399_pilon	-	3381	10	novel_not_in_catalog	g10366	novel	3549	12	NA	NA	15970	-3256	at_least_one_novel_splicesite	FALSE	canonical	5	35	junction_2	15.928854166628822	NA	NA	NA	TRUE	NA	NA	NA	B	non_coding	NA	NA	NA	NA	NA	NA	NA	15.0	GAGCATCCTCCACGTCGTCT	NA	NA	NA	NA	NA	NA	NA	NA	NA
lcl|NW_004443981.1_cds_XP_012411112.1_13708	contig_10399_pilon	+	892	7	novel_not_in_catalog	g10360	novel	1293	11	NA	NA	0	0	at_least_one_novel_splicesite	FALSE	canonical	0	0	junction_1	0.0	NA	NA	NA	TRUE	NA	NA	NA	B	non_coding	NA	NA	NA	NA	NA	NA	NA	15.0	GACGCCAGCTGGCGGAGTGG	NA	NA	NA	NA	NA	NA	NA	NA	NA
lcl|NW_004443981.1_cds_XP_023587520.1_13711	contig_10399_pilon	+	510	2	full-splice_match	g10363	g10363.t3	510	2	0	0	0	0	reference_match	FALSE	canonical	5	21	junction_1	0.0	NA	NA	NA	FALSE	NA	NA	NA	A	non_coding	NA	NA	NA	NA	NA	NA	NA	20.0	AACCAGTCACCGTTTTTTCC	NA	NA	NA	NA	NA	NA	NA	NA	NA
lcl|NW_004443981.1_cds_XP_023587521.1_13714	contig_10399_pilon	-	3381	10	novel_not_in_catalog	g10366	novel	3549	12	NA	NA	15970	-3256	at_least_one_novel_splicesite	FALSE	canonical	5	35	junction_2	15.928854166628822	NA	NA	NA	TRUE	NA	NA	NA	B	non_coding	NA	NA	NA	NA	NA	NA	NA	15.0	GAGCATCCTCCACGTCGTCT	NA	NA	NA	NA	NA	NA	NA	NA	NA
lcl|NW_004443981.1_cds_XP_023587522.1_13716	contig_10399_pilon	-	1185	3	novel_not_in_catalog	g10366	novel	3549	12	NA	NA	15970	-53234	at_least_one_novel_splicesite	FALSE	canonical	3	37	junction_1	23.0	NA	NA	NA	TRUE	NA	NA	NA	B	non_coding	NA	NA	NA	NA	NA	NA	NA	15.0	TACTCTGAGGCATCTGTTGT	NA	NA	NA	NA	NA	NA	NA	NA	NA
lcl|NW_004443981.1_cds_XP_004376777.1_13791	contig_10402_pilon	-	4058	1	novel_in_catalog	g10373	novel	4074	5	NA	NA	0	-17848	mono-exon	FALSE	NA	NA	NA	NA	NA	NA	NA	NA	NA	NA	NA	NA	A	non_coding	NA	NA	NA	NA	NA	NA	NA	30.0	AAACACCTGCTGTCCAGTGA	NA	NA	NA	NA	NA	NA	NA	NA	NA
lcl|NW_004443981.1_cds_XP_004376778.1_13792	contig_10402_pilon	+	1158	5	full-splice_match	g10371	g10371.t1	1158	5	0	0	0	0	reference_match	FALSE	canonical	5	31	junction_1	10.755812382149477	NA	NA	NA	FALSE	NA	NA	NA	A	non_coding	NA	NA	NA	NA	NA	NA	NA	10.0	GCCGCATCCCCACGGGCCCC	NA	NA	NA	NA	NA	NA	NA	NA	NA
lcl|NW_004443981.1_cds_XP_004376779.1_13793	contig_10402_pilon	-	1896	7	novel_not_in_catalog	g10368	novel	1944	6	NA	NA	10802	0	at_least_one_novel_splicesite	FALSE	non_canonical	0	0	junction_4	3.287180487219337	NA	NA	NA	TRUE	NA	NA	NA	A	non_coding	NA	NA	NA	NA	NA	NA	NA	20.0	CCGCCTGCCACCAGCCAAGG	NA	NA	NA	NA	NA	NA	NA	NA	NA
lcl|NW_004443991.1_cds_XP_004378216.1_15950	contig_10403_pilon	-	2727	21	novel_not_in_catalog	g10374	novel	2727	21	NA	NA	0	0	at_least_one_novel_splicesite	FALSE	canonical	5	62	junction_13	80.404897238912	NA	NA	NA	FALSE	NA	NA	NA	B	non_coding	NA	NA	NA	NA	NA	NA	NA	30.0	ACATAAGGGCATTTTGGAGT	NA	NA	NA	NA	NA	NA	NA	NA	NA
lcl|NW_004443991.1_cds_XP_023588673.1_15949	contig_10403_pilon	-	2646	21	novel_not_in_catalog	g10374	novel	2727	21	NA	NA	0	0	at_least_one_novel_splicesite	FALSE	canonical	5	19	junction_12	86.37968511172056	NA	NA	NA	TRUE	NA	NA	NA	B	non_coding	NA	NA	NA	NA	NA	NA	NA	30.0	ACATAAGGGCATTTTGGAGT	NA	NA	NA	NA	NA	NA	NA	NA	NA
lcl|NW_004443991.1_cds_XP_023588674.1_15951	contig_10403_pilon	-	2244	17	novel_not_in_catalog	g10374	novel	2727	21	NA	NA	8406	0	at_least_one_novel_splicesite	FALSE	canonical	5	62	junction_13	86.32295374783001	NA	NA	NA	FALSE	NA	NA	NA	B	non_coding	NA	NA	NA	NA	NA	NA	NA	30.0	ACATAAGGGCATTTTGGAGT	NA	NA	NA	NA	NA	NA	NA	NA	NA
lcl|NW_004443991.1_cds_XP_023588675.1_15952	contig_10403_pilon	-	2244	17	novel_not_in_catalog	g10374	novel	2727	21	NA	NA	8406	0	at_least_one_novel_splicesite	FALSE	canonical	5	62	junction_13	86.32295374783001	NA	NA	NA	FALSE	NA	NA	NA	B	non_coding	NA	NA	NA	NA	NA	NA	NA	30.0	ACATAAGGGCATTTTGGAGT	NA	NA	NA	NA	NA	NA	NA	NA	NA
lcl|NW_004443991.1_cds_XP_023588676.1_15953	contig_10403_pilon	-	2244	17	novel_not_in_catalog	g10374	novel	2727	21	NA	NA	8406	0	at_least_one_novel_splicesite	FALSE	canonical	5	62	junction_13	86.32295374783001	NA	NA	NA	FALSE	NA	NA	NA	B	non_coding	NA	NA	NA	NA	NA	NA	NA	30.0	ACATAAGGGCATTTTGGAGT	NA	NA	NA	NA	NA	NA	NA	NA	NA
lcl|NW_004443941.1_cds_XP_004369539.1_2014	contig_10404_pilon	+	2532	22	full-splice_match	g10376	g10376.t1	2532	22	0	0	0	0	reference_match	FALSE	canonical	5	93	junction_17	165.28692842291852	NA	NA	NA	FALSE	NA	NA	NA	A	non_coding	NA	NA	NA	NA	NA	NA	NA	45.0	ATTCCTTCCCTAAAGAAAAA	NA	NA	NA	NA	NA	NA	NA	NA	NA
lcl|NW_004443941.1_cds_XP_004369540.1_2016	contig_10404_pilon	+	879	1	full-splice_match	g10379	g10379.t1	879	1	0	0	0	0	mono-exon	FALSE	NA	NA	NA	NA	NA	NA	NA	NA	NA	NA	NA	NA	A	non_coding	NA	NA	NA	NA	NA	NA	NA	5.0	ACGGCCGCGCCCGCCCGCCC	NA	NA	NA	NA	NA	NA	NA	NA	NA
lcl|NW_004443941.1_cds_XP_004369541.1_2017	contig_10404_pilon	-	2806	16	novel_in_catalog	g10380	novel	2865	18	NA	NA	0	0	combination_of_known_splicesites	FALSE	canonical	4	27	junction_15	82.42076329555691	NA	NA	NA	FALSE	NA	NA	NA	A	non_coding	NA	NA	NA	NA	NA	NA	NA	45.0	GAAAACCCCACTAATGGAAC	NA	NA	NA	NA	NA	NA	NA	NA	NA
lcl|NW_004443941.1_cds_XP_004369543.1_2019	contig_10404_pilon	+	448	5	incomplete-splice_match	g10382	g10382.t1	462	6	2001	0	2001	0	3prime_fragment	FALSE	canonical	7	2043	junction_4	2469.8167315612714	NA	NA	NA	FALSE	NA	NA	NA	B	non_coding	NA	NA	NA	NA	NA	NA	NA	30.0	AGACATTGTACAGACTGTGT	NA	NA	NA	NA	NA	NA	NA	NA	NA
lcl|NW_004443941.1_cds_XP_004369544.1_2022	contig_10404_pilon	-	2577	20	novel_in_catalog	g10384	novel	2676	21	NA	NA	0	0	combination_of_known_splicesites	TRUE	canonical	5	40	junction_2	164.16823004537963	NA	NA	NA	FALSE	NA	NA	NA	A	non_coding	NA	NA	NA	NA	NA	NA	NA	15.0	CAGCCCGCTGCAGCGCAGGG	NA	NA	NA	NA	NA	NA	NA	NA	NA
lcl|NW_004443941.1_cds_XP_004369545.2_2023	contig_10404_pilon	+	852	6	novel_not_in_catalog	g10385	novel	837	5	NA	NA	1241	0	at_least_one_novel_splicesite	FALSE	canonical	0	0	junction_1	165.35827768817623	NA	NA	NA	TRUE	NA	NA	NA	A	non_coding	NA	NA	NA	NA	NA	NA	NA	10.0	ATGTCATTTGGCTTTCTCCT	NA	NA	NA	NA	NA	NA	NA	NA	NA
lcl|NW_004443941.1_cds_XP_004369548.1_2026	contig_10404_pilon	-	1614	1	full-splice_match	g10386	g10386.t1	1596	1	-18	0	-18	0	mono-exon	FALSE	NA	NA	NA	NA	NA	NA	NA	NA	NA	NA	NA	NA	C	non_coding	NA	NA	NA	NA	NA	NA	NA	20.0	ACTCTCCTGTCCCCAAAGGG	NA	NA	NA	NA	NA	NA	NA	NA	NA
lcl|NW_004443941.1_cds_XP_012411994.1_2015	contig_10404_pilon	-	4077	10	full-splice_match	g10377	g10377.t1	4077	10	0	0	0	0	reference_match	FALSE	canonical	5	20	junction_9	56.304945729307356	NA	NA	NA	FALSE	NA	NA	NA	A	non_coding	NA	NA	NA	NA	NA	NA	NA	25.0	ACTACATTGGACGGTTTGAG	NA	NA	NA	NA	NA	NA	NA	NA	NA
lcl|NW_004443941.1_cds_XP_023590325.1_2018	contig_10404_pilon	-	947	5	novel_not_in_catalog	g10381	novel	942	9	NA	NA	-81545	-3550	at_least_one_novel_splicesite	FALSE	canonical	0	0	junction_1	13.423393758658799	NA	NA	NA	TRUE	NA	NA	NA	A	non_coding	NA	NA	NA	NA	NA	NA	NA	30.0	ACCATCACTTTGTGTAGCAA	NA	NA	NA	NA	NA	NA	NA	NA	NA
lcl|NW_004443941.1_cds_XP_023590332.1_2021	contig_10404_pilon	+	648	5	incomplete-splice_match	g10383	g10383.t1	855	7	0	40338	0	-40338	5prime_fragment	FALSE	canonical	0	0	junction_1	18.788294228055936	NA	NA	NA	FALSE	NA	NA	NA	A	non_coding	NA	NA	NA	NA	NA	NA	NA	35.0	ACAATTATCTCATGATGCAT	NA	NA	NA	NA	NA	NA	NA	NA	NA
lcl|NW_004443941.1_cds_XP_023591149.1_2020	contig_10404_pilon	+	447	5	incomplete-splice_match	g10382	g10382.t1	462	6	2002	0	2002	0	3prime_fragment	FALSE	canonical	7	2043	junction_4	2469.8167315612714	NA	NA	NA	FALSE	NA	NA	NA	B	non_coding	NA	NA	NA	NA	NA	NA	NA	30.0	AGACATTGTACAGACTGTGT	NA	NA	NA	NA	NA	NA	NA	NA	NA
lcl|NW_004443941.1_cds_XP_023591191.1_2024	contig_10404_pilon	-	1614	1	full-splice_match	g10386	g10386.t1	1596	1	-18	0	-18	0	mono-exon	FALSE	NA	NA	NA	NA	NA	NA	NA	NA	NA	NA	NA	NA	C	non_coding	NA	NA	NA	NA	NA	NA	NA	20.0	ACTCTCCTGTCCCCAAAGGG	NA	NA	NA	NA	NA	NA	NA	NA	NA
lcl|NW_004443941.1_cds_XP_023591201.1_2025	contig_10404_pilon	-	1614	1	full-splice_match	g10386	g10386.t1	1596	1	-18	0	-18	0	mono-exon	FALSE	NA	NA	NA	NA	NA	NA	NA	NA	NA	NA	NA	NA	C	non_coding	NA	NA	NA	NA	NA	NA	NA	20.0	ACTCTCCTGTCCCCAAAGGG	NA	NA	NA	NA	NA	NA	NA	NA	NA
lcl|NW_004444017.1_cds_XP_004381281.1_20728	contig_10405_pilon	-	1348	4	full-splice_match	g10389	g10389.t1	1398	4	50	0	50	0	reference_match	FALSE	canonical	3	13	junction_3	5.792715732327588	NA	NA	NA	FALSE	NA	NA	NA	A	non_coding	NA	NA	NA	NA	NA	NA	NA	20.0	ATATACATGTTCCCCTTGGC	NA	NA	NA	NA	NA	NA	NA	NA	NA
lcl|NW_004444017.1_cds_XP_004381283.1_20730	contig_10405_pilon	-	1125	10	novel_not_in_catalog	g10388	novel	1029	10	NA	NA	6883	0	at_least_one_novel_splicesite	FALSE	canonical	3	6	junction_5	20.729891342255716	NA	NA	NA	TRUE	NA	NA	NA	B	non_coding	NA	NA	NA	NA	NA	NA	NA	25.0	TGGATGTACTCTAAACCTTC	NA	NA	NA	NA	NA	NA	NA	NA	NA
lcl|NW_004444017.1_cds_XP_004381284.1_20733	contig_10405_pilon	+	972	9	novel_not_in_catalog	g10387	novel	735	6	NA	NA	0	1688	at_least_one_novel_splicesite	FALSE	canonical	0	0	junction_1	0.6614378277661477	NA	NA	NA	TRUE	NA	NA	NA	A	non_coding	NA	NA	NA	NA	NA	NA	NA	25.0	AGAGGAAGCCTTTGTCGTGA	NA	NA	NA	NA	NA	NA	NA	NA	NA
lcl|NW_004444017.1_cds_XP_012412354.2_20732	contig_10405_pilon	-	951	10	intergenic	novelGene_1485	novel	NA	NA	NA	NA	NA	NA	multi-exon	TRUE	canonical	0	0	junction_2	0.4969039949999533	NA	NA	NA	FALSE	NA	NA	NA	A	non_coding	NA	NA	NA	NA	NA	NA	NA	15.0	GGATAGCTTCCCTTGTCCTA	NA	NA	NA	NA	NA	NA	NA	NA	NA
lcl|NW_004444017.1_cds_XP_023591484.1_20729	contig_10405_pilon	-	1125	10	novel_not_in_catalog	g10388	novel	1029	10	NA	NA	6883	0	at_least_one_novel_splicesite	FALSE	canonical	3	6	junction_5	20.729891342255716	NA	NA	NA	TRUE	NA	NA	NA	B	non_coding	NA	NA	NA	NA	NA	NA	NA	25.0	TGGATGTACTCTAAACCTTC	NA	NA	NA	NA	NA	NA	NA	NA	NA
[truncated: 31,500 more rows]
