# Supplementary material for: Evaluation of strategies for evidence-driven genome annotation using long-read RNA-seq
Source: Genome Res. 2025 Apr;35(4):1053–64. doi: 10.1101/gr.279864.124 (PMC12047274; doi:10.1101/gr.279864.124)
Supplement: Supplement 2 [file Supplemental_Code.zip › Supplemental_Code/lr_evidence_driven-main/plotting/fig4_sup5/manatee_sqanti_busco_gge_classification.txt]

isoform	chrom	strand	length	exons	structural_category	associated_gene	associated_transcript	ref_length	ref_exons	diff_to_TSS	diff_to_TTS	diff_to_gene_TSS	diff_to_gene_TTS	subcategory	RTS_stage	all_canonical	min_sample_cov	min_cov	min_cov_pos	sd_cov	FL	n_indels	n_indels_junc	bite	iso_exp	gene_exp	ratio_exp	FSM_class	coding	ORF_length	CDS_length	CDS_start	CDS_end	CDS_genomic_start	CDS_genomic_end	predicted_NMD	perc_A_downstream_TTS	seq_A_downstream_TTS	dist_to_CAGE_peak	within_CAGE_peak	dist_to_polyA_site	within_polyA_site	polyA_motif	polyA_dist	polyA_motif_found	ORF_seq	ratio_TSS
g9542.t1	contig_10000_pilon	-	615	7	incomplete-splice_match	101354166	lcl|NW_004443961.1_cds_XP_023584348.1_8375	3576	28	120413	0	2095	0	3prime_fragment	FALSE	canonical	5	552	junction_4	123.06050905505344	NA	NA	NA	FALSE	NA	NA	NA	B	non_coding	NA	NA	NA	NA	NA	NA	NA	5.0	TCGCCGGGGACCTTTTTTTT	NA	NA	NA	NA	NA	NA	NA	NA	NA
g9542.t2	contig_10000_pilon	-	3213	26	incomplete-splice_match	101354166	lcl|NW_004443961.1_cds_XP_023584347.1_8374	3777	28	4660	0	2364	0	3prime_fragment	FALSE	canonical	5	193	junction_24	282.86902693649586	NA	NA	NA	FALSE	NA	NA	NA	B	non_coding	NA	NA	NA	NA	NA	NA	NA	5.0	TCGCCGGGGACCTTTTTTTT	NA	NA	NA	NA	NA	NA	NA	NA	NA
g9542.t3	contig_10000_pilon	-	3267	27	incomplete-splice_match	101354166	lcl|NW_004443961.1_cds_XP_023584348.1_8375	3576	28	2364	0	2364	0	3prime_fragment	FALSE	canonical	5	193	junction_25	262.21925251692056	NA	NA	NA	FALSE	NA	NA	NA	B	non_coding	NA	NA	NA	NA	NA	NA	NA	5.0	TCGCCGGGGACCTTTTTTTT	NA	NA	NA	NA	NA	NA	NA	NA	NA
g9542.t4	contig_10000_pilon	-	360	4	incomplete-splice_match	101354166	lcl|NW_004443961.1_cds_XP_023584350.1_8377	834	7	26704	0	26704	0	3prime_fragment	FALSE	canonical	5	649	junction_1	125.99029945021782	NA	NA	NA	FALSE	NA	NA	NA	B	non_coding	NA	NA	NA	NA	NA	NA	NA	5.0	TCGCCGGGGACCTTTTTTTT	NA	NA	NA	NA	NA	NA	NA	NA	NA
g9542.t5	contig_10000_pilon	-	2571	20	incomplete-splice_match	101354166	lcl|NW_004443961.1_cds_XP_023584348.1_8375	3576	28	29871	0	29871	0	3prime_fragment	FALSE	canonical	5	289	junction_12	187.44241590360065	NA	NA	NA	FALSE	NA	NA	NA	B	non_coding	NA	NA	NA	NA	NA	NA	NA	5.0	TCGCCGGGGACCTTTTTTTT	NA	NA	NA	NA	NA	NA	NA	NA	NA
g9543.t1	contig_10002_pilon	+	585	2	novel_not_in_catalog	101348101	novel	2292	16	NA	NA	0	-196907	at_least_one_novel_splicesite	FALSE	canonical	0	0	junction_1	0.0	NA	NA	NA	FALSE	NA	NA	NA	B	non_coding	NA	NA	NA	NA	NA	NA	NA	15.0	CTCCTCTTCAGCTAGACCTG	NA	NA	NA	NA	NA	NA	NA	NA	NA
g9544.t1	contig_10002_pilon	+	645	6	novel_not_in_catalog	101348101	novel	2292	16	NA	NA	165919	-12876	at_least_one_novel_splicesite	FALSE	canonical	0	0	junction_1	62.14306075500305	NA	NA	NA	TRUE	NA	NA	NA	B	non_coding	NA	NA	NA	NA	NA	NA	NA	5.0	GACTCCTGGTGGGGTTGGTT	NA	NA	NA	NA	NA	NA	NA	NA	NA
g9545.t1	contig_10002_pilon	+	387	1	genic	101348101	novel	NA	NA	NA	NA	217368	211	mono-exon	FALSE	NA	NA	NA	NA	NA	NA	NA	NA	NA	NA	NA	NA	B	non_coding	NA	NA	NA	NA	NA	NA	NA	20.0	CAGATATTTGGAGTGGCTCT	NA	NA	NA	NA	NA	NA	NA	NA	NA
g9546.t1	contig_10002_pilon	-	1116	9	intergenic	novelGene_2610	novel	NA	NA	NA	NA	NA	NA	multi-exon	TRUE	canonical	5	65	junction_4	74.63871314539125	NA	NA	NA	FALSE	NA	NA	NA	A	non_coding	NA	NA	NA	NA	NA	NA	NA	20.0	GGAGTCAGCACCCCGGCATC	NA	NA	NA	NA	NA	NA	NA	NA	NA
g9547.t1	contig_10003_pilon	-	1746	14	novel_not_in_catalog	101350374	novel	2055	16	NA	NA	33	0	at_least_one_novel_splicesite	FALSE	canonical	0	0	junction_4	969.2732530371683	NA	NA	NA	TRUE	NA	NA	NA	A	non_coding	NA	NA	NA	NA	NA	NA	NA	10.0	AGGTCTGGGCGGGCTGACCC	NA	NA	NA	NA	NA	NA	NA	NA	NA
g9548.t1	contig_10005_pilon	-	3207	23	novel_not_in_catalog	101356893	novel	2922	23	NA	NA	-4873	0	at_least_one_novel_splicesite	FALSE	canonical	0	0	junction_4	218.3696918394345	NA	NA	NA	TRUE	NA	NA	NA	B	non_coding	NA	NA	NA	NA	NA	NA	NA	45.0	AACATCATAAAATCACTTGT	NA	NA	NA	NA	NA	NA	NA	NA	NA
g9548.t2	contig_10005_pilon	-	516	5	incomplete-splice_match	101356893	lcl|NW_004444016.1_cds_XP_023591337.1_20437	2554	21	58094	0	58094	0	3prime_fragment	FALSE	canonical	5	190	junction_1	85.94002269024601	NA	NA	NA	FALSE	NA	NA	NA	B	non_coding	NA	NA	NA	NA	NA	NA	NA	45.0	AACATCATAAAATCACTTGT	NA	NA	NA	NA	NA	NA	NA	NA	NA
g9548.t3	contig_10005_pilon	-	855	5	incomplete-splice_match	101356893	lcl|NW_004444016.1_cds_XP_004381085.1_20433	2760	21	0	54015	0	-54015	5prime_fragment	FALSE	canonical	5	264	junction_4	80.0480324555201	NA	NA	NA	FALSE	NA	NA	NA	B	non_coding	NA	NA	NA	NA	NA	NA	NA	30.0	TATTTCACTGTAGATGTAGA	NA	NA	NA	NA	NA	NA	NA	NA	NA
g9549.t1	contig_10005_pilon	+	1059	6	full-splice_match	101342423	lcl|NW_004444016.1_cds_XP_004381205.1_20438	1059	6	0	0	0	0	reference_match	FALSE	canonical	0	0	junction_1	0.0	NA	NA	NA	FALSE	NA	NA	NA	A	non_coding	NA	NA	NA	NA	NA	NA	NA	40.0	CACCCCAAACAAAGTCACTT	NA	NA	NA	NA	NA	NA	NA	NA	NA
g9550.t1	contig_10009_pilon	+	417	1	intergenic	novelGene_2611	novel	NA	NA	NA	NA	NA	NA	mono-exon	FALSE	NA	NA	NA	NA	NA	NA	NA	NA	NA	NA	NA	NA	A	non_coding	NA	NA	NA	NA	NA	NA	NA	20.0	CTGGCTCCTGACTAAGATGC	NA	NA	NA	NA	NA	NA	NA	NA	NA
g9551.t1	contig_10009_pilon	+	354	1	intergenic	novelGene_2612	novel	NA	NA	NA	NA	NA	NA	mono-exon	FALSE	NA	NA	NA	NA	NA	NA	NA	NA	NA	NA	NA	NA	A	non_coding	NA	NA	NA	NA	NA	NA	NA	50.0	ACTTAAAAAAAAGGCCACCG	NA	NA	NA	NA	NA	NA	NA	NA	NA
g9552.t1	contig_10011_pilon	+	983	9	novel_not_in_catalog	101343849	novel	2036	17	NA	NA	0	-13269	at_least_one_novel_splicesite	FALSE	canonical	0	0	junction_8	33.18132004607411	NA	NA	NA	FALSE	NA	NA	NA	B	non_coding	NA	NA	NA	NA	NA	NA	NA	15.0	GTGCGTCACACGGCCACCGC	NA	NA	NA	NA	NA	NA	NA	NA	NA
g9553.t1	contig_10011_pilon	+	369	4	incomplete-splice_match	101343849	lcl|NW_004443960.1_cds_XP_023584207.1_8098	2036	17	23355	0	23355	0	3prime_fragment	FALSE	canonical	6	77	junction_3	41.737273509418415	NA	NA	NA	FALSE	NA	NA	NA	B	non_coding	NA	NA	NA	NA	NA	NA	NA	15.0	GGGGACAGTGGGACTGTGTG	NA	NA	NA	NA	NA	NA	NA	NA	NA
g9553.t2	contig_10011_pilon	+	666	6	incomplete-splice_match	101343849	lcl|NW_004443960.1_cds_XP_023584207.1_8098	2036	17	21868	0	21868	0	3prime_fragment	FALSE	canonical	6	77	junction_5	61.19934640173864	NA	NA	NA	FALSE	NA	NA	NA	B	non_coding	NA	NA	NA	NA	NA	NA	NA	15.0	GGGGACAGTGGGACTGTGTG	NA	NA	NA	NA	NA	NA	NA	NA	NA
g9553.t3	contig_10011_pilon	+	1062	9	incomplete-splice_match	101343849	lcl|NW_004443960.1_cds_XP_023584207.1_8098	2036	17	15708	0	15708	0	3prime_fragment	FALSE	canonical	5	65	junction_3	60.382116557802114	NA	NA	NA	FALSE	NA	NA	NA	B	non_coding	NA	NA	NA	NA	NA	NA	NA	15.0	GGGGACAGTGGGACTGTGTG	NA	NA	NA	NA	NA	NA	NA	NA	NA
g9554.t1	contig_10011_pilon	-	849	8	full-splice_match	101343582	lcl|NW_004443960.1_cds_XP_004373260.1_8097	849	8	0	0	0	0	reference_match	FALSE	canonical	2	4	junction_6	30.46979099477557	NA	NA	NA	FALSE	NA	NA	NA	A	non_coding	NA	NA	NA	NA	NA	NA	NA	10.0	GTGAGCCTGATGTGGCGGCG	NA	NA	NA	NA	NA	NA	NA	NA	NA
g9555.t1	contig_10011_pilon	+	3357	6	incomplete-splice_match	101356863	lcl|NW_004443960.1_cds_XP_023584206.1_8096	4930	14	14910	0	14910	0	3prime_fragment	FALSE	canonical	3	13	junction_1	27.266096163550806	NA	NA	NA	FALSE	NA	NA	NA	B	non_coding	NA	NA	NA	NA	NA	NA	NA	5.0	CGGGGGTCGTCTCCCACCCG	NA	NA	NA	NA	NA	NA	NA	NA	NA
g9555.t2	contig_10011_pilon	+	4956	14	novel_not_in_catalog	101356863	novel	4930	14	NA	NA	3212	0	at_least_one_novel_splicesite	FALSE	canonical	0	0	junction_1	27.485983517801003	NA	NA	NA	TRUE	NA	NA	NA	B	non_coding	NA	NA	NA	NA	NA	NA	NA	5.0	CGGGGGTCGTCTCCCACCCG	NA	NA	NA	NA	NA	NA	NA	NA	NA
g9556.t1	contig_10011_pilon	+	3024	13	novel_not_in_catalog	101343320	novel	3199	17	NA	NA	0	5818	at_least_one_novel_splicesite	FALSE	canonical	0	0	junction_9	93.64482989822058	NA	NA	NA	FALSE	NA	NA	NA	A	non_coding	NA	NA	NA	NA	NA	NA	NA	40.0	AAAAGGCCAGACTTAACTGG	NA	NA	NA	NA	NA	NA	NA	NA	NA
g9557.t1	contig_10011_pilon	-	1206	11	novel_not_in_catalog	101356614	novel	1440	12	NA	NA	2726	0	at_least_one_novel_splicesite	FALSE	canonical	1	4	junction_7	4.482186966202994	NA	NA	NA	TRUE	NA	NA	NA	B	non_coding	NA	NA	NA	NA	NA	NA	NA	20.0	CCCTCTTGCGAAGGGACCCA	NA	NA	NA	NA	NA	NA	NA	NA	NA
g9557.t2	contig_10011_pilon	-	1407	13	novel_not_in_catalog	101356614	novel	1440	12	NA	NA	0	0	at_least_one_novel_splicesite	FALSE	canonical	0	0	junction_8	5.8374985129667385	NA	NA	NA	TRUE	NA	NA	NA	B	non_coding	NA	NA	NA	NA	NA	NA	NA	20.0	CCCTCTTGCGAAGGGACCCA	NA	NA	NA	NA	NA	NA	NA	NA	NA
g9557.t3	contig_10011_pilon	-	1242	12	novel_not_in_catalog	101356614	novel	1440	12	NA	NA	0	0	at_least_one_novel_splicesite	FALSE	canonical	1	2	junction_11	4.866821387026972	NA	NA	NA	TRUE	NA	NA	NA	B	non_coding	NA	NA	NA	NA	NA	NA	NA	20.0	CCCTCTTGCGAAGGGACCCA	NA	NA	NA	NA	NA	NA	NA	NA	NA
g9557.t4	contig_10011_pilon	-	690	7	novel_not_in_catalog	101356614	novel	1440	12	NA	NA	10850	0	at_least_one_novel_splicesite	FALSE	canonical	3	8	junction_4	3.6247605284885913	NA	NA	NA	TRUE	NA	NA	NA	B	non_coding	NA	NA	NA	NA	NA	NA	NA	20.0	CCCTCTTGCGAAGGGACCCA	NA	NA	NA	NA	NA	NA	NA	NA	NA
g9557.t5	contig_10011_pilon	-	681	4	incomplete-splice_match	101342825	lcl|NW_004443960.1_cds_XP_004373257.1_8087	729	5	0	1422	0	-1422	5prime_fragment	FALSE	canonical	6	505	junction_2	177.62194559106584	NA	NA	NA	FALSE	NA	NA	NA	A	non_coding	NA	NA	NA	NA	NA	NA	NA	10.0	CTTTCAGGTGGCCACGCTTG	NA	NA	NA	NA	NA	NA	NA	NA	NA
g9557.t6	contig_10011_pilon	-	2016	16	fusion	101356614_101342825	novel	1440	12	NA	NA	0	0	multi-exon	FALSE	canonical	0	0	junction_5	281.4259405243234	NA	NA	NA	TRUE	NA	NA	NA	A	non_coding	NA	NA	NA	NA	NA	NA	NA	20.0	CCCTCTTGCGAAGGGACCCA	NA	NA	NA	NA	NA	NA	NA	NA	NA
g9558.t1	contig_10011_pilon	+	558	3	full-splice_match	101343072	lcl|NW_004443960.1_cds_XP_004373258.1_8089	558	3	0	0	0	0	reference_match	FALSE	canonical	0	0	junction_1	0.0	NA	NA	NA	FALSE	NA	NA	NA	A	non_coding	NA	NA	NA	NA	NA	NA	NA	15.0	GGATCCCGAGTGCAGGGCTG	NA	NA	NA	NA	NA	NA	NA	NA	NA
g9559.t1	contig_10011_pilon	-	861	1	intergenic	novelGene_2613	novel	NA	NA	NA	NA	NA	NA	mono-exon	FALSE	NA	NA	NA	NA	NA	NA	NA	NA	NA	NA	NA	NA	A	non_coding	NA	NA	NA	NA	NA	NA	NA	10.0	AATCTGGTTCCCCTGTGGCT	NA	NA	NA	NA	NA	NA	NA	NA	NA
g9560.t1	contig_10011_pilon	+	354	2	incomplete-splice_match	101356369	lcl|NW_004443960.1_cds_XP_004373476.3_8086	1279	3	0	2517	0	-2517	5prime_fragment	FALSE	canonical	4	15	junction_1	0.0	NA	NA	NA	FALSE	NA	NA	NA	C	non_coding	NA	NA	NA	NA	NA	NA	NA	25.0	TACAGTTACTGTGATTTTAC	NA	NA	NA	NA	NA	NA	NA	NA	NA
g9560.t2	contig_10011_pilon	+	933	2	incomplete-splice_match	101356369	lcl|NW_004443960.1_cds_XP_004373476.3_8086	1279	3	1028	307	1028	-307	3prime_fragment	FALSE	canonical	4	11	junction_1	0.0	NA	NA	NA	FALSE	NA	NA	NA	C	non_coding	NA	NA	NA	NA	NA	NA	NA	25.0	ACGATTCAGTGATTATGGGG	NA	NA	NA	NA	NA	NA	NA	NA	NA
g9560.t3	contig_10011_pilon	+	972	3	full-splice_match	101356369	lcl|NW_004443960.1_cds_XP_004373476.3_8086	1279	3	0	307	0	-307	alternative_3end	FALSE	canonical	4	11	junction_2	2.0	NA	NA	NA	FALSE	NA	NA	NA	C	non_coding	NA	NA	NA	NA	NA	NA	NA	25.0	ACGATTCAGTGATTATGGGG	NA	NA	NA	NA	NA	NA	NA	NA	NA
g9561.t1	contig_10011_pilon	-	1155	3	full-splice_match	101342578	lcl|NW_004443960.1_cds_XP_023584198.1_8084	1155	3	0	0	0	0	reference_match	FALSE	canonical	5	113	junction_2	3.5	NA	NA	NA	FALSE	NA	NA	NA	A	non_coding	NA	NA	NA	NA	NA	NA	NA	30.0	AAGGAGAGCTTCATTCTTTA	NA	NA	NA	NA	NA	NA	NA	NA	NA
g9562.t1	contig_10011_pilon	+	303	1	intergenic	novelGene_2614	novel	NA	NA	NA	NA	NA	NA	mono-exon	FALSE	NA	NA	NA	NA	NA	NA	NA	NA	NA	NA	NA	NA	A	non_coding	NA	NA	NA	NA	NA	NA	NA	55.00000000000001	AAAGACAACAAACCGGAACG	NA	NA	NA	NA	NA	NA	NA	NA	NA
g9563.t1	contig_10011_pilon	-	951	6	novel_not_in_catalog	105756130	novel	954	5	NA	NA	0	5684	at_least_one_novel_splicesite	FALSE	canonical	0	0	junction_1	45.76461515188345	NA	NA	NA	TRUE	NA	NA	NA	C	non_coding	NA	NA	NA	NA	NA	NA	NA	20.0	ATTTTGATGCCTTCCCAATC	NA	NA	NA	NA	NA	NA	NA	NA	NA
g9563.t2	contig_10011_pilon	-	453	1	novel_in_catalog	105756130	novel	1618	6	NA	NA	0	-4107	mono-exon	FALSE	NA	NA	NA	NA	NA	NA	NA	NA	NA	NA	NA	NA	C	non_coding	NA	NA	NA	NA	NA	NA	NA	25.0	AGGTGGCTCAATTGAGGGGA	NA	NA	NA	NA	NA	NA	NA	NA	NA
g9563.t3	contig_10011_pilon	-	735	5	incomplete-splice_match	105756130	lcl|NW_004443960.1_cds_XP_023584191.1_8077	1618	6	1546	406	-786	-406	3prime_fragment	FALSE	canonical	3	19	junction_1	41.970227542866624	NA	NA	NA	FALSE	NA	NA	NA	C	non_coding	NA	NA	NA	NA	NA	NA	NA	40.0	ATGTCAGGAATGTGGGAAAA	NA	NA	NA	NA	NA	NA	NA	NA	NA
g9563.t4	contig_10011_pilon	-	1212	6	full-splice_match	105756130	lcl|NW_004443960.1_cds_XP_023584191.1_8077	1618	6	0	406	0	-406	alternative_3end	FALSE	canonical	2	6	junction_5	42.72423200011909	NA	NA	NA	FALSE	NA	NA	NA	C	non_coding	NA	NA	NA	NA	NA	NA	NA	40.0	ATGTCAGGAATGTGGGAAAA	NA	NA	NA	NA	NA	NA	NA	NA	NA
g9564.t1	contig_10011_pilon	-	648	4	full-splice_match	101341815	lcl|NW_004443960.1_cds_XP_023584181.1_8075	1801	4	0	1153	0	-1153	alternative_3end	FALSE	canonical	3	10	junction_3	3.681787005729087	NA	NA	NA	FALSE	NA	NA	NA	C	non_coding	NA	NA	NA	NA	NA	NA	NA	35.0	GAACCAGGAGGAAACTTCTC	NA	NA	NA	NA	NA	NA	NA	NA	NA
g9564.t2	contig_10011_pilon	-	903	6	full-splice_match	101341815	lcl|NW_004443960.1_cds_XP_004373253.1_8074	2056	6	0	1153	0	-1153	alternative_3end	FALSE	canonical	0	0	junction_4	7.166589146867567	NA	NA	NA	FALSE	NA	NA	NA	C	non_coding	NA	NA	NA	NA	NA	NA	NA	35.0	GAACCAGGAGGAAACTTCTC	NA	NA	NA	NA	NA	NA	NA	NA	NA
g9565.t1	contig_10011_pilon	+	2073	30	novel_not_in_catalog	101356110	novel	1989	9	NA	NA	0	549	at_least_one_novel_splicesite	FALSE	canonical	0	0	junction_1	69.06964552835497	NA	NA	NA	TRUE	NA	NA	NA	A	non_coding	NA	NA	NA	NA	NA	NA	NA	25.0	ATGCCCAACACGTTGCATCT	NA	NA	NA	NA	NA	NA	NA	NA	NA
g9566.t1	contig_10011_pilon	+	837	1	intergenic	novelGene_2615	novel	NA	NA	NA	NA	NA	NA	mono-exon	FALSE	NA	NA	NA	NA	NA	NA	NA	NA	NA	NA	NA	NA	A	non_coding	NA	NA	NA	NA	NA	NA	NA	40.0	CCGACAAACTGGAAGAGACC	NA	NA	NA	NA	NA	NA	NA	NA	NA
g9567.t1	contig_10011_pilon	+	978	4	full-splice_match	105755996	lcl|NW_004443960.1_cds_XP_023584196.1_8068	1191	4	213	0	213	0	alternative_5end	FALSE	canonical	4	24	junction_1	7.118052168020874	NA	NA	NA	FALSE	NA	NA	NA	C	non_coding	NA	NA	NA	NA	NA	NA	NA	25.0	AATGTTTCACTTAGGCATTC	NA	NA	NA	NA	NA	NA	NA	NA	NA
g9567.t2	contig_10011_pilon	+	768	2	incomplete-splice_match	105755996	lcl|NW_004443960.1_cds_XP_023584196.1_8068	1191	4	2071	0	2071	0	3prime_fragment	FALSE	canonical	4	26	junction_1	0.0	NA	NA	NA	FALSE	NA	NA	NA	C	non_coding	NA	NA	NA	NA	NA	NA	NA	25.0	AATGTTTCACTTAGGCATTC	NA	NA	NA	NA	NA	NA	NA	NA	NA
g9567.t3	contig_10011_pilon	+	1191	4	full-splice_match	105755996	lcl|NW_004443960.1_cds_XP_023584196.1_8068	1191	4	0	0	0	0	reference_match	FALSE	canonical	4	24	junction_1	7.118052168020874	NA	NA	NA	FALSE	NA	NA	NA	C	non_coding	NA	NA	NA	NA	NA	NA	NA	25.0	AATGTTTCACTTAGGCATTC	NA	NA	NA	NA	NA	NA	NA	NA	NA
g9568.t1	contig_10011_pilon	+	459	1	intergenic	novelGene_2616	novel	NA	NA	NA	NA	NA	NA	mono-exon	FALSE	NA	NA	NA	NA	NA	NA	NA	NA	NA	NA	NA	NA	A	non_coding	NA	NA	NA	NA	NA	NA	NA	25.0	TGCTCTGACACATACCTCAG	NA	NA	NA	NA	NA	NA	NA	NA	NA
g9569.t1	contig_10011_pilon	-	918	1	novel_in_catalog	105756135	novel	954	2	NA	NA	0	-1099	mono-exon	FALSE	NA	NA	NA	NA	NA	NA	NA	NA	NA	NA	NA	NA	A	non_coding	NA	NA	NA	NA	NA	NA	NA	20.0	ATTTTTTTCTGTTCAATACT	NA	NA	NA	NA	NA	NA	NA	NA	NA
g9570.t1	contig_10011_pilon	+	927	1	full-splice_match	101342068	lcl|NW_004443960.1_cds_XP_004373254.2_8066	927	1	0	0	0	0	mono-exon	FALSE	NA	NA	NA	NA	NA	NA	NA	NA	NA	NA	NA	NA	A	non_coding	NA	NA	NA	NA	NA	NA	NA	20.0	AATTTTTTTCTGTTCAGTAT	NA	NA	NA	NA	NA	NA	NA	NA	NA
g9571.t1	contig_10012_pilon	+	858	1	full-splice_match	105756131	lcl|NW_004443960.1_cds_XP_012410134.1_8063	942	1	84	0	84	0	mono-exon	FALSE	NA	NA	NA	NA	NA	NA	NA	NA	NA	NA	NA	NA	A	non_coding	NA	NA	NA	NA	NA	NA	NA	20.0	TGACATGGACTCTGAGTGTC	NA	NA	NA	NA	NA	NA	NA	NA	NA
g9572.t1	contig_10013_pilon	-	399	1	full-splice_match	105756396	lcl|NW_004443993.1_cds_XP_023588845.1_16364	619	1	12	208	12	-208	mono-exon	FALSE	NA	NA	NA	NA	NA	NA	NA	NA	NA	NA	NA	NA	A	non_coding	NA	NA	NA	NA	NA	NA	NA	35.0	TTACATTGTTCTGAACAAAG	NA	NA	NA	NA	NA	NA	NA	NA	NA
g9573.t1	contig_10013_pilon	+	3045	20	novel_not_in_catalog	101360676	novel	4204	28	NA	NA	70920	0	at_least_one_novel_splicesite	FALSE	canonical	0	0	junction_1	138.40025859422147	NA	NA	NA	TRUE	NA	NA	NA	B	non_coding	NA	NA	NA	NA	NA	NA	NA	15.0	AAGGGCGTGGCTCGAGGTGC	NA	NA	NA	NA	NA	NA	NA	NA	NA
g9573.t2	contig_10013_pilon	+	3039	17	novel_in_catalog	101360676	novel	4204	28	NA	NA	88902	0	intron_retention	FALSE	canonical	5	65	junction_16	134.70708964267618	NA	NA	NA	FALSE	NA	NA	NA	B	non_coding	NA	NA	NA	NA	NA	NA	NA	15.0	AAGGGCGTGGCTCGAGGTGC	NA	NA	NA	NA	NA	NA	NA	NA	NA
g9573.t3	contig_10013_pilon	+	2961	18	incomplete-splice_match	101360676	lcl|NW_004443993.1_cds_XP_012411585.2_16365	4204	28	88902	0	88902	0	3prime_fragment	FALSE	canonical	5	65	junction_17	136.32994781514543	NA	NA	NA	FALSE	NA	NA	NA	B	non_coding	NA	NA	NA	NA	NA	NA	NA	15.0	AAGGGCGTGGCTCGAGGTGC	NA	NA	NA	NA	NA	NA	NA	NA	NA
g9574.t1	contig_10013_pilon	+	456	1	novel_in_catalog	101360676	novel	4204	28	NA	NA	87256	-28445	mono-exon	FALSE	NA	NA	NA	NA	NA	NA	NA	NA	NA	NA	NA	NA	B	non_coding	NA	NA	NA	NA	NA	NA	NA	10.0	CAAGCCGCCCCCCCCCCCCC	NA	NA	NA	NA	NA	NA	NA	NA	NA
g9575.t1	contig_10013_pilon	-	759	5	novel_not_in_catalog	101360935	novel	729	5	NA	NA	0	0	at_least_one_novel_splicesite	FALSE	canonical	0	0	junction_2	2.0615528128088303	NA	NA	NA	FALSE	NA	NA	NA	A	non_coding	NA	NA	NA	NA	NA	NA	NA	15.0	CTTGGCTAGAGGAGCCGGGT	NA	NA	NA	NA	NA	NA	NA	NA	NA
g9576.t1	contig_10013_pilon	+	1539	8	novel_not_in_catalog	101361188	novel	1510	8	NA	NA	0	0	at_least_one_novel_splicesite	FALSE	canonical	0	0	junction_1	0.34992710611188266	NA	NA	NA	FALSE	NA	NA	NA	A	non_coding	NA	NA	NA	NA	NA	NA	NA	30.0	ACACCACCTTGGCAACATCC	NA	NA	NA	NA	NA	NA	NA	NA	NA
g9577.t1	contig_10013_pilon	+	1626	1	incomplete-splice_match	101343438	lcl|NW_004443993.1_cds_XP_004378438.2_16368	1734	2	519	0	519	0	mono-exon	FALSE	NA	NA	NA	NA	NA	NA	NA	NA	NA	NA	NA	NA	A	non_coding	NA	NA	NA	NA	NA	NA	NA	25.0	AAGGGACACCGGCATCTGGG	NA	NA	NA	NA	NA	NA	NA	NA	NA
g9578.t1	contig_10013_pilon	+	1737	14	full-splice_match	101343957	lcl|NW_004443993.1_cds_XP_004378439.1_16369	1737	14	0	0	0	0	reference_match	FALSE	canonical	0	0	junction_1	11.007259573282054	NA	NA	NA	FALSE	NA	NA	NA	A	non_coding	NA	NA	NA	NA	NA	NA	NA	25.0	CTCGGACCAGGACAGCCACT	NA	NA	NA	NA	NA	NA	NA	NA	NA
g9579.t1	contig_10013_pilon	+	945	1	intergenic	novelGene_2617	novel	NA	NA	NA	NA	NA	NA	mono-exon	FALSE	NA	NA	NA	NA	NA	NA	NA	NA	NA	NA	NA	NA	A	non_coding	NA	NA	NA	NA	NA	NA	NA	25.0	GCCTGAGAGCCTCAGACCAG	NA	NA	NA	NA	NA	NA	NA	NA	NA
g9580.t1	contig_10013_pilon	+	2280	18	incomplete-splice_match	101344222	lcl|NW_004443993.1_cds_XP_004378441.1_16371	4098	32	14920	0	14920	0	3prime_fragment	FALSE	canonical	1	10	junction_9	57.35466060771004	NA	NA	NA	FALSE	NA	NA	NA	C	non_coding	NA	NA	NA	NA	NA	NA	NA	20.0	GGACCTCAAGAGGGGCCCCC	NA	NA	NA	NA	NA	NA	NA	NA	NA
g9580.t2	contig_10013_pilon	+	2868	23	incomplete-splice_match	101344222	lcl|NW_004443993.1_cds_XP_023588999.1_16370	4101	32	8544	0	8544	0	3prime_fragment	FALSE	canonical	1	10	junction_14	57.29285360653775	NA	NA	NA	FALSE	NA	NA	NA	C	non_coding	NA	NA	NA	NA	NA	NA	NA	20.0	GGACCTCAAGAGGGGCCCCC	NA	NA	NA	NA	NA	NA	NA	NA	NA
g9580.t3	contig_10013_pilon	+	4101	32	full-splice_match	101344222	lcl|NW_004443993.1_cds_XP_023588999.1_16370	4101	32	0	0	0	0	reference_match	FALSE	canonical	1	10	junction_23	50.80095208330489	NA	NA	NA	FALSE	NA	NA	NA	C	non_coding	NA	NA	NA	NA	NA	NA	NA	20.0	GGACCTCAAGAGGGGCCCCC	NA	NA	NA	NA	NA	NA	NA	NA	NA
g9581.t1	contig_10013_pilon	+	3468	14	novel_not_in_catalog	101361441	novel	4083	22	NA	NA	1180	0	at_least_one_novel_splicesite	FALSE	canonical	0	0	junction_1	1.5112986695683461	NA	NA	NA	TRUE	NA	NA	NA	A	non_coding	NA	NA	NA	NA	NA	NA	NA	0.0	CCCCGTCCGGCTGGCCGCCG	NA	NA	NA	NA	NA	NA	NA	NA	NA
g9582.t1	contig_10013_pilon	-	678	6	incomplete-splice_match	101345037	lcl|NW_004443993.1_cds_XP_023589000.1_16373	2435	18	8766	0	8766	0	3prime_fragment	FALSE	canonical	5	58	junction_1	67.96763935874189	NA	NA	NA	FALSE	NA	NA	NA	B	non_coding	NA	NA	NA	NA	NA	NA	NA	5.0	CTCCTCTACGCCTCCTCCTT	NA	NA	NA	NA	NA	NA	NA	NA	NA
g9582.t2	contig_10013_pilon	-	2661	22	fusion	101361694_101345037	novel	2570	19	NA	NA	0	0	multi-exon	FALSE	canonical	0	0	junction_6	75.66272578067988	NA	NA	NA	TRUE	NA	NA	NA	A	non_coding	NA	NA	NA	NA	NA	NA	NA	5.0	CTCCTCTACGCCTCCTCCTT	NA	NA	NA	NA	NA	NA	NA	NA	NA
g9582.t3	contig_10013_pilon	-	732	6	incomplete-splice_match	101345037	lcl|NW_004443993.1_cds_XP_023589000.1_16373	2435	18	8712	0	8712	0	3prime_fragment	FALSE	canonical	5	58	junction_1	67.96763935874189	NA	NA	NA	FALSE	NA	NA	NA	B	non_coding	NA	NA	NA	NA	NA	NA	NA	5.0	CTCCTCTACGCCTCCTCCTT	NA	NA	NA	NA	NA	NA	NA	NA	NA
g9582.t4	contig_10013_pilon	-	363	4	novel_not_in_catalog	101361694	novel	477	3	NA	NA	0	0	at_least_one_novel_splicesite	FALSE	canonical	0	0	junction_1	0.0	NA	NA	NA	FALSE	NA	NA	NA	A	non_coding	NA	NA	NA	NA	NA	NA	NA	15.0	GAGCCTGAGTCATCCCGGGC	NA	NA	NA	NA	NA	NA	NA	NA	NA
g9582.t5	contig_10013_pilon	-	549	5	incomplete-splice_match	101345037	lcl|NW_004443993.1_cds_XP_023589000.1_16373	2435	18	9093	0	9093	0	3prime_fragment	FALSE	canonical	5	58	junction_1	56.949539067493774	NA	NA	NA	FALSE	NA	NA	NA	B	non_coding	NA	NA	NA	NA	NA	NA	NA	5.0	CTCCTCTACGCCTCCTCCTT	NA	NA	NA	NA	NA	NA	NA	NA	NA
g9582.t6	contig_10013_pilon	-	2469	20	novel_not_in_catalog	101345037	novel	2570	19	NA	NA	0	0	at_least_one_novel_splicesite	FALSE	canonical	0	0	junction_6	73.80557673980155	NA	NA	NA	TRUE	NA	NA	NA	B	non_coding	NA	NA	NA	NA	NA	NA	NA	5.0	CTCCTCTACGCCTCCTCCTT	NA	NA	NA	NA	NA	NA	NA	NA	NA
g9582.t7	contig_10013_pilon	-	2457	17	novel_not_in_catalog	101345037	novel	2570	19	NA	NA	0	0	intron_retention	FALSE	canonical	0	0	junction_4	62.10261166005823	NA	NA	NA	TRUE	NA	NA	NA	B	non_coding	NA	NA	NA	NA	NA	NA	NA	5.0	CTCCTCTACGCCTCCTCCTT	NA	NA	NA	NA	NA	NA	NA	NA	NA
g9583.t1	contig_10013_pilon	+	1086	11	novel_not_in_catalog	101345547	novel	1770	18	NA	NA	4077	0	at_least_one_novel_splicesite	FALSE	canonical	4	169	junction_7	434.0360468901172	NA	NA	NA	FALSE	NA	NA	NA	B	non_coding	NA	NA	NA	NA	NA	NA	NA	0.0	CCCTTCTGCCCCTGCCCGCC	NA	NA	NA	NA	NA	NA	NA	NA	NA
g9583.t2	contig_10013_pilon	+	714	6	novel_not_in_catalog	101345547	novel	1770	18	NA	NA	5450	0	at_least_one_novel_splicesite	FALSE	canonical	5	169	junction_2	74.59115229033534	NA	NA	NA	FALSE	NA	NA	NA	B	non_coding	NA	NA	NA	NA	NA	NA	NA	0.0	CCCTTCTGCCCCTGCCCGCC	NA	NA	NA	NA	NA	NA	NA	NA	NA
g9583.t3	contig_10013_pilon	+	1746	18	novel_not_in_catalog	101345547	novel	1770	18	NA	NA	1370	0	at_least_one_novel_splicesite	FALSE	canonical	4	24	junction_1	361.703409441194	NA	NA	NA	FALSE	NA	NA	NA	B	non_coding	NA	NA	NA	NA	NA	NA	NA	0.0	CCCTTCTGCCCCTGCCCGCC	NA	NA	NA	NA	NA	NA	NA	NA	NA
g9583.t4	contig_10013_pilon	+	1554	16	novel_not_in_catalog	101345547	novel	1770	18	NA	NA	0	0	at_least_one_novel_splicesite	FALSE	canonical	0	0	junction_3	401.00227763276695	NA	NA	NA	TRUE	NA	NA	NA	B	non_coding	NA	NA	NA	NA	NA	NA	NA	0.0	CCCTTCTGCCCCTGCCCGCC	NA	NA	NA	NA	NA	NA	NA	NA	NA
g9583.t5	contig_10013_pilon	+	1782	19	novel_not_in_catalog	101345547	novel	1770	18	NA	NA	0	0	at_least_one_novel_splicesite	FALSE	canonical	4	169	junction_15	335.7721707010335	NA	NA	NA	FALSE	NA	NA	NA	B	non_coding	NA	NA	NA	NA	NA	NA	NA	0.0	CCCTTCTGCCCCTGCCCGCC	NA	NA	NA	NA	NA	NA	NA	NA	NA
g9583.t6	contig_10013_pilon	+	1368	13	novel_not_in_catalog	101345547	novel	1770	18	NA	NA	1648	0	at_least_one_novel_splicesite	FALSE	canonical	0	0	junction_1	446.5675574124629	NA	NA	NA	FALSE	NA	NA	NA	B	non_coding	NA	NA	NA	NA	NA	NA	NA	0.0	CCCTTCTGCCCCTGCCCGCC	NA	NA	NA	NA	NA	NA	NA	NA	NA
g9584.t1	contig_10013_pilon	+	339	3	full-splice_match	101361949	lcl|NW_004443993.1_cds_XP_004378650.1_16378	339	3	0	0	0	0	reference_match	FALSE	canonical	3	19	junction_2	1.0	NA	NA	NA	FALSE	NA	NA	NA	A	non_coding	NA	NA	NA	NA	NA	NA	NA	5.0	GGGCGCGCGTGCGGATCGCG	NA	NA	NA	NA	NA	NA	NA	NA	NA
g9585.t1	contig_10013_pilon	+	1122	8	fusion	101345801_101340380	novel	598	6	NA	NA	0	0	multi-exon	FALSE	canonical	0	0	junction_1	84.34937063505934	NA	NA	NA	FALSE	NA	NA	NA	A	non_coding	NA	NA	NA	NA	NA	NA	NA	30.0	CCCCGCTGGAGATAAAGGAT	NA	NA	NA	NA	NA	NA	NA	NA	NA
g9586.t1	contig_10013_pilon	-	753	10	full-splice_match	101340639	lcl|NW_004443993.1_cds_XP_023588877.1_16381	868	10	0	115	0	-115	alternative_3end	FALSE	canonical	6	76	junction_1	223.36666417947572	NA	NA	NA	FALSE	NA	NA	NA	C	non_coding	NA	NA	NA	NA	NA	NA	NA	25.0	CCAGGACCCGGGCGAGAACT	NA	NA	NA	NA	NA	NA	NA	NA	NA
g9586.t2	contig_10013_pilon	-	519	7	incomplete-splice_match	101340639	lcl|NW_004443993.1_cds_XP_023588877.1_16381	868	10	2218	115	2218	-115	3prime_fragment	FALSE	canonical	6	76	junction_1	268.0715078730549	NA	NA	NA	FALSE	NA	NA	NA	C	non_coding	NA	NA	NA	NA	NA	NA	NA	25.0	CCAGGACCCGGGCGAGAACT	NA	NA	NA	NA	NA	NA	NA	NA	NA
g9586.t3	contig_10013_pilon	-	654	9	incomplete-splice_match	101340639	lcl|NW_004443993.1_cds_XP_023588877.1_16381	868	10	1228	115	1228	-115	3prime_fragment	FALSE	canonical	6	76	junction_1	232.57898523942356	NA	NA	NA	FALSE	NA	NA	NA	C	non_coding	NA	NA	NA	NA	NA	NA	NA	25.0	CCAGGACCCGGGCGAGAACT	NA	NA	NA	NA	NA	NA	NA	NA	NA
g9586.t4	contig_10013_pilon	-	306	4	incomplete-splice_match	101340639	lcl|NW_004443993.1_cds_XP_023588877.1_16381	868	10	2879	115	2879	-115	3prime_fragment	FALSE	canonical	6	76	junction_1	43.54308211415448	NA	NA	NA	FALSE	NA	NA	NA	C	non_coding	NA	NA	NA	NA	NA	NA	NA	25.0	CCAGGACCCGGGCGAGAACT	NA	NA	NA	NA	NA	NA	NA	NA	NA
g9586.t5	contig_10013_pilon	-	450	6	incomplete-splice_match	101340639	lcl|NW_004443993.1_cds_XP_023588877.1_16381	868	10	2504	115	2504	-115	3prime_fragment	FALSE	canonical	6	76	junction_1	285.88501184916987	NA	NA	NA	FALSE	NA	NA	NA	C	non_coding	NA	NA	NA	NA	NA	NA	NA	25.0	CCAGGACCCGGGCGAGAACT	NA	NA	NA	NA	NA	NA	NA	NA	NA
g9587.t1	contig_10013_pilon	-	375	3	novel_not_in_catalog	111820939	novel	540	6	NA	NA	1980	0	at_least_one_novel_splicesite	FALSE	canonical	3	13	junction_2	35.0	NA	NA	NA	FALSE	NA	NA	NA	A	non_coding	NA	NA	NA	NA	NA	NA	NA	10.0	CTCCGCCTGGTGCCCTAGAG	NA	NA	NA	NA	NA	NA	NA	NA	NA
g9588.t1	contig_10013_pilon	-	546	5	intergenic	novelGene_2618	novel	NA	NA	NA	NA	NA	NA	multi-exon	FALSE	canonical	0	0	junction_2	4.898979485566356	NA	NA	NA	FALSE	NA	NA	NA	A	non_coding	NA	NA	NA	NA	NA	NA	NA	15.0	GGGAGGGACTCCCCGTGACT	NA	NA	NA	NA	NA	NA	NA	NA	NA
g9589.t1	contig_10013_pilon	-	402	2	intergenic	novelGene_2619	novel	NA	NA	NA	NA	NA	NA	multi-exon	FALSE	canonical	2	2	junction_1	0.0	NA	NA	NA	FALSE	NA	NA	NA	A	non_coding	NA	NA	NA	NA	NA	NA	NA	30.0	CTTGCAAGCAGCCATCTAAG	NA	NA	NA	NA	NA	NA	NA	NA	NA
g9590.t1	contig_10014_pilon	+	363	4	intergenic	novelGene_2620	novel	NA	NA	NA	NA	NA	NA	multi-exon	FALSE	canonical	6	147	junction_3	135.55072851150598	NA	NA	NA	FALSE	NA	NA	NA	A	non_coding	NA	NA	NA	NA	NA	NA	NA	10.0	ATTACTTGGTTTCCCCTTTT	NA	NA	NA	NA	NA	NA	NA	NA	NA
g9591.t1	contig_10016_pilon	-	3054	25	novel_not_in_catalog	101342690	novel	2997	12	NA	NA	0	18516	at_least_one_novel_splicesite	TRUE	canonical	0	0	junction_1	4.275048732665707	NA	NA	NA	TRUE	NA	NA	NA	A	non_coding	NA	NA	NA	NA	NA	NA	NA	55.00000000000001	AAATTCAATGGGAAAAGAAT	NA	NA	NA	NA	NA	NA	NA	NA	NA
g9592.t1	contig_10016_pilon	+	333	3	incomplete-splice_match	101352038	lcl|NW_004444027.1_cds_XP_023592479.1_22289	828	8	7939	0	7939	0	3prime_fragment	FALSE	canonical	6	67	junction_1	8.5	NA	NA	NA	FALSE	NA	NA	NA	C	non_coding	NA	NA	NA	NA	NA	NA	NA	30.0	GAATTTTAGGGGCTGGAGAA	NA	NA	NA	NA	NA	NA	NA	NA	NA
g9592.t2	contig_10016_pilon	+	678	7	incomplete-splice_match	101352038	lcl|NW_004444027.1_cds_XP_023592478.1_22287	1017	11	20651	0	0	0	3prime_fragment	TRUE	canonical	2	2	junction_4	79.90341391677553	NA	NA	NA	FALSE	NA	NA	NA	C	non_coding	NA	NA	NA	NA	NA	NA	NA	30.0	GAATTTTAGGGGCTGGAGAA	NA	NA	NA	NA	NA	NA	NA	NA	NA
g9592.t3	contig_10016_pilon	+	828	8	full-splice_match	101352038	lcl|NW_004444027.1_cds_XP_023592479.1_22289	828	8	0	0	0	0	reference_match	FALSE	canonical	4	16	junction_5	71.3319346293032	NA	NA	NA	FALSE	NA	NA	NA	C	non_coding	NA	NA	NA	NA	NA	NA	NA	30.0	GAATTTTAGGGGCTGGAGAA	NA	NA	NA	NA	NA	NA	NA	NA	NA
g9592.t4	contig_10016_pilon	+	1167	12	full-splice_match	101352038	lcl|NW_004444027.1_cds_XP_004382221.1_22288	1167	12	0	0	0	0	reference_match	FALSE	canonical	4	16	junction_9	172.1417347986947	NA	NA	NA	FALSE	NA	NA	NA	C	non_coding	NA	NA	NA	NA	NA	NA	NA	30.0	GAATTTTAGGGGCTGGAGAA	NA	NA	NA	NA	NA	NA	NA	NA	NA
g9592.t5	contig_10016_pilon	+	447	4	incomplete-splice_match	101352038	lcl|NW_004444027.1_cds_XP_023592479.1_22289	828	8	3687	0	3687	0	3prime_fragment	FALSE	canonical	4	16	junction_1	28.894443910359115	NA	NA	NA	FALSE	NA	NA	NA	C	non_coding	NA	NA	NA	NA	NA	NA	NA	30.0	GAATTTTAGGGGCTGGAGAA	NA	NA	NA	NA	NA	NA	NA	NA	NA
g9593.t1	contig_10016_pilon	-	5610	52	novel_not_in_catalog	101342428	novel	5524	45	NA	NA	-29934	0	at_least_one_novel_splicesite	FALSE	canonical	4	37	junction_7	121.30403844228256	NA	NA	NA	TRUE	NA	NA	NA	B	non_coding	NA	NA	NA	NA	NA	NA	NA	15.0	GGATCTTGTTCTCTCTGGAA	NA	NA	NA	NA	NA	NA	NA	NA	NA
g9593.t2	contig_10016_pilon	-	624	5	incomplete-splice_match	101342428	lcl|NW_004444027.1_cds_XP_023592526.1_22285	5524	45	205809	0	205809	0	3prime_fragment	FALSE	canonical	5	80	junction_1	49.68903299521938	NA	NA	NA	FALSE	NA	NA	NA	B	non_coding	NA	NA	NA	NA	NA	NA	NA	15.0	GGATCTTGTTCTCTCTGGAA	NA	NA	NA	NA	NA	NA	NA	NA	NA
g9594.t1	contig_10017_pilon	+	558	4	intergenic	novelGene_2621	novel	NA	NA	NA	NA	NA	NA	multi-exon	FALSE	canonical	0	0	junction_1	8.640987597877148	NA	NA	NA	FALSE	NA	NA	NA	A	non_coding	NA	NA	NA	NA	NA	NA	NA	15.0	GACTCCAGATCCTGGGTGGT	NA	NA	NA	NA	NA	NA	NA	NA	NA
g9595.t1	contig_10017_pilon	+	375	1	intergenic	novelGene_2622	novel	NA	NA	NA	NA	NA	NA	mono-exon	FALSE	NA	NA	NA	NA	NA	NA	NA	NA	NA	NA	NA	NA	A	non_coding	NA	NA	NA	NA	NA	NA	NA	50.0	CAAAGAATATTGAATATACC	NA	NA	NA	NA	NA	NA	NA	NA	NA
g9596.t1	contig_10017_pilon	+	291	2	intergenic	novelGene_2623	novel	NA	NA	NA	NA	NA	NA	multi-exon	FALSE	canonical	0	0	junction_1	0.0	NA	NA	NA	FALSE	NA	NA	NA	A	non_coding	NA	NA	NA	NA	NA	NA	NA	10.0	TGGGGCTCAGTGCGGCCAGC	NA	NA	NA	NA	NA	NA	NA	NA	NA
g9597.t1	contig_10017_pilon	-	717	1	intergenic	novelGene_2624	novel	NA	NA	NA	NA	NA	NA	mono-exon	FALSE	NA	NA	NA	NA	NA	NA	NA	NA	NA	NA	NA	NA	A	non_coding	NA	NA	NA	NA	NA	NA	NA	5.0	GGGGTTGGGGATGGTGGGGT	NA	NA	NA	NA	NA	NA	NA	NA	NA
g9598.t1	contig_10017_pilon	-	354	2	intergenic	novelGene_2625	novel	NA	NA	NA	NA	NA	NA	multi-exon	FALSE	canonical	0	0	junction_1	0.0	NA	NA	NA	FALSE	NA	NA	NA	A	non_coding	NA	NA	NA	NA	NA	NA	NA	25.0	CTTTCTCCAAAGCAGTCATT	NA	NA	NA	NA	NA	NA	NA	NA	NA
g9599.t1	contig_10017_pilon	-	894	1	intergenic	novelGene_2626	novel	NA	NA	NA	NA	NA	NA	mono-exon	FALSE	NA	NA	NA	NA	NA	NA	NA	NA	NA	NA	NA	NA	A	non_coding	NA	NA	NA	NA	NA	NA	NA	5.0	GGCTGTCTGGGGGACGTGGG	NA	NA	NA	NA	NA	NA	NA	NA	NA
g9600.t1	contig_10017_pilon	+	1227	10	full-splice_match	101347561	lcl|NW_004444180.1_cds_XP_004389449.1_33787	1275	10	48	0	48	0	reference_match	FALSE	canonical	0	0	junction_2	2.698879511442471	NA	NA	NA	FALSE	NA	NA	NA	C	non_coding	NA	NA	NA	NA	NA	NA	NA	30.0	CCGCAGCCCCCAGACACACA	NA	NA	NA	NA	NA	NA	NA	NA	NA
g9600.t2	contig_10017_pilon	+	1275	10	full-splice_match	101347561	lcl|NW_004444180.1_cds_XP_004389449.1_33787	1275	10	0	0	0	0	reference_match	TRUE	canonical	0	0	junction_2	2.698879511442471	NA	NA	NA	FALSE	NA	NA	NA	C	non_coding	NA	NA	NA	NA	NA	NA	NA	30.0	CCGCAGCCCCCAGACACACA	NA	NA	NA	NA	NA	NA	NA	NA	NA
g9600.t3	contig_10017_pilon	+	1344	11	novel_not_in_catalog	101347561	novel	1275	10	NA	NA	0	0	at_least_one_novel_splicesite	FALSE	canonical	0	0	junction_2	2.692582403567252	NA	NA	NA	FALSE	NA	NA	NA	C	non_coding	NA	NA	NA	NA	NA	NA	NA	30.0	CCGCAGCCCCCAGACACACA	NA	NA	NA	NA	NA	NA	NA	NA	NA
g9601.t1	contig_10017_pilon	-	378	1	intergenic	novelGene_2627	novel	NA	NA	NA	NA	NA	NA	mono-exon	FALSE	NA	NA	NA	NA	NA	NA	NA	NA	NA	NA	NA	NA	A	non_coding	NA	NA	NA	NA	NA	NA	NA	10.0	GCCGCCGGTGAGGACGCCCG	NA	NA	NA	NA	NA	NA	NA	NA	NA
g9602.t1	contig_10017_pilon	-	1161	14	full-splice_match	101347810	lcl|NW_004444180.1_cds_XP_023580131.1_33789	1263	14	102	0	102	0	alternative_5end	FALSE	canonical	4	25	junction_1	376.96929073048665	NA	NA	NA	FALSE	NA	NA	NA	C	non_coding	NA	NA	NA	NA	NA	NA	NA	20.0	GAAGCGCACCTCTGCGGGCA	NA	NA	NA	NA	NA	NA	NA	NA	NA
g9602.t2	contig_10017_pilon	-	1401	16	novel_not_in_catalog	101347810	novel	1263	14	NA	NA	-4938	0	at_least_one_novel_splicesite	FALSE	canonical	0	0	junction_11	393.61671147901683	NA	NA	NA	FALSE	NA	NA	NA	C	non_coding	NA	NA	NA	NA	NA	NA	NA	20.0	GAAGCGCACCTCTGCGGGCA	NA	NA	NA	NA	NA	NA	NA	NA	NA
g9602.t3	contig_10017_pilon	-	1128	14	novel_not_in_catalog	101347810	novel	1284	13	NA	NA	102	1804	at_least_one_novel_splicesite	FALSE	canonical	4	51	junction_13	372.61897349475385	NA	NA	NA	TRUE	NA	NA	NA	C	non_coding	NA	NA	NA	NA	NA	NA	NA	15.0	TTTTTGTTACTCATTCATGC	NA	NA	NA	NA	NA	NA	NA	NA	NA
g9602.t4	contig_10017_pilon	-	1182	13	full-splice_match	101347810	lcl|NW_004444180.1_cds_XP_023580130.1_33792	1284	13	102	0	102	0	alternative_5end	FALSE	canonical	4	51	junction_12	368.65931088201205	NA	NA	NA	FALSE	NA	NA	NA	C	non_coding	NA	NA	NA	NA	NA	NA	NA	15.0	TTTGCACCTTGGACGTGGAC	NA	NA	NA	NA	NA	NA	NA	NA	NA
g9603.t1	contig_10017_pilon	-	522	1	intergenic	novelGene_2628	novel	NA	NA	NA	NA	NA	NA	mono-exon	FALSE	NA	NA	NA	NA	NA	NA	NA	NA	NA	NA	NA	NA	A	non_coding	NA	NA	NA	NA	NA	NA	NA	10.0	TTGTCATCTTCGCAGCCGGG	NA	NA	NA	NA	NA	NA	NA	NA	NA
g9604.t1	contig_10017_pilon	-	2640	23	novel_not_in_catalog	101348229	novel	2262	21	NA	NA	-10420	0	at_least_one_novel_splicesite	FALSE	canonical	0	0	junction_17	39.274542256040206	NA	NA	NA	TRUE	NA	NA	NA	B	non_coding	NA	NA	NA	NA	NA	NA	NA	5.0	GCGGGTGGGGGACTCGCGTG	NA	NA	NA	NA	NA	NA	NA	NA	NA
g9604.t2	contig_10017_pilon	-	1197	12	incomplete-splice_match	101348229	lcl|NW_004444180.1_cds_XP_023580162.1_33795	2055	20	22663	0	22663	0	3prime_fragment	FALSE	canonical	5	53	junction_8	21.756351784598596	NA	NA	NA	FALSE	NA	NA	NA	B	non_coding	NA	NA	NA	NA	NA	NA	NA	5.0	GCGGGTGGGGGACTCGCGTG	NA	NA	NA	NA	NA	NA	NA	NA	NA
g9604.t3	contig_10017_pilon	-	696	8	incomplete-splice_match	101348229	lcl|NW_004444180.1_cds_XP_023580162.1_33795	2055	20	24401	0	24401	0	3prime_fragment	FALSE	canonical	5	83	junction_7	16.024216367862785	NA	NA	NA	FALSE	NA	NA	NA	B	non_coding	NA	NA	NA	NA	NA	NA	NA	5.0	GCGGGTGGGGGACTCGCGTG	NA	NA	NA	NA	NA	NA	NA	NA	NA
g9604.t4	contig_10017_pilon	-	873	10	incomplete-splice_match	101348229	lcl|NW_004444180.1_cds_XP_023580162.1_33795	2055	20	23412	0	23412	0	3prime_fragment	FALSE	canonical	5	53	junction_8	23.15540626951237	NA	NA	NA	FALSE	NA	NA	NA	B	non_coding	NA	NA	NA	NA	NA	NA	NA	5.0	GCGGGTGGGGGACTCGCGTG	NA	NA	NA	NA	NA	NA	NA	NA	NA
g9604.t5	contig_10017_pilon	-	2496	23	novel_not_in_catalog	101348229	novel	2262	21	NA	NA	-10420	0	at_least_one_novel_splicesite	TRUE	canonical	5	20	junction_22	35.9838117872996	NA	NA	NA	TRUE	NA	NA	NA	B	non_coding	NA	NA	NA	NA	NA	NA	NA	5.0	GCGGGTGGGGGACTCGCGTG	NA	NA	NA	NA	NA	NA	NA	NA	NA
g9605.t1	contig_10019_pilon	+	870	6	novel_not_in_catalog	101345831	novel	795	5	NA	NA	-9452	0	at_least_one_novel_splicesite	FALSE	canonical	0	0	junction_1	0.0	NA	NA	NA	FALSE	NA	NA	NA	A	non_coding	NA	NA	NA	NA	NA	NA	NA	35.0	AAAGGAAGTTGTGAGTGTAT	NA	NA	NA	NA	NA	NA	NA	NA	NA
g9606.t1	contig_10019_pilon	+	3210	15	full-splice_match	101346089	lcl|NW_004444107.1_cds_XP_004386864.2_29774	3210	15	0	0	0	0	reference_match	FALSE	canonical	5	48	junction_7	47.733154951591594	NA	NA	NA	FALSE	NA	NA	NA	C	non_coding	NA	NA	NA	NA	NA	NA	NA	30.0	AGCAGTAGCTTTTGTAATGA	NA	NA	NA	NA	NA	NA	NA	NA	NA
g9606.t2	contig_10019_pilon	+	1296	4	incomplete-splice_match	101346089	lcl|NW_004444107.1_cds_XP_004386864.2_29774	3210	15	35839	0	35839	0	3prime_fragment	FALSE	canonical	6	126	junction_1	21.638443156156644	NA	NA	NA	FALSE	NA	NA	NA	C	non_coding	NA	NA	NA	NA	NA	NA	NA	30.0	AGCAGTAGCTTTTGTAATGA	NA	NA	NA	NA	NA	NA	NA	NA	NA
g9606.t3	contig_10019_pilon	+	2625	10	incomplete-splice_match	101346089	lcl|NW_004444107.1_cds_XP_004386864.2_29774	3210	15	21496	0	21496	0	3prime_fragment	FALSE	canonical	5	48	junction_2	38.36697396665555	NA	NA	NA	FALSE	NA	NA	NA	C	non_coding	NA	NA	NA	NA	NA	NA	NA	30.0	AGCAGTAGCTTTTGTAATGA	NA	NA	NA	NA	NA	NA	NA	NA	NA
g9606.t4	contig_10019_pilon	+	2079	7	incomplete-splice_match	101346089	lcl|NW_004444107.1_cds_XP_004386864.2_29774	3210	15	31994	0	31994	0	3prime_fragment	FALSE	canonical	5	100	junction_3	26.74987019698517	NA	NA	NA	FALSE	NA	NA	NA	C	non_coding	NA	NA	NA	NA	NA	NA	NA	30.0	AGCAGTAGCTTTTGTAATGA	NA	NA	NA	NA	NA	NA	NA	NA	NA
g9606.t5	contig_10019_pilon	+	2862	13	incomplete-splice_match	101346089	lcl|NW_004444107.1_cds_XP_004386864.2_29774	3210	15	15602	0	15602	0	3prime_fragment	FALSE	canonical	5	48	junction_5	48.530274056510336	NA	NA	NA	FALSE	NA	NA	NA	C	non_coding	NA	NA	NA	NA	NA	NA	NA	30.0	AGCAGTAGCTTTTGTAATGA	NA	NA	NA	NA	NA	NA	NA	NA	NA
g9606.t6	contig_10019_pilon	+	1452	4	incomplete-splice_match	101346089	lcl|NW_004444107.1_cds_XP_004386864.2_29774	3210	15	35683	0	35683	0	3prime_fragment	FALSE	canonical	6	126	junction_1	21.638443156156644	NA	NA	NA	FALSE	NA	NA	NA	C	non_coding	NA	NA	NA	NA	NA	NA	NA	30.0	AGCAGTAGCTTTTGTAATGA	NA	NA	NA	NA	NA	NA	NA	NA	NA
g9607.t1	contig_10019_pilon	-	534	8	novel_not_in_catalog	101346340	novel	402	4	NA	NA	-12230	13747	at_least_one_novel_splicesite	FALSE	canonical	0	0	junction_1	0.0	NA	NA	NA	TRUE	NA	NA	NA	A	non_coding	NA	NA	NA	NA	NA	NA	NA	10.0	ATTGTTTTGTGGCATTGGTT	NA	NA	NA	NA	NA	NA	NA	NA	NA
g9608.t1	contig_10019_pilon	-	567	7	novel_not_in_catalog	101346605	novel	2480	20	NA	NA	65424	-52802	at_least_one_novel_splicesite	FALSE	canonical	0	0	junction_1	261.3295599217373	NA	NA	NA	TRUE	NA	NA	NA	B	non_coding	NA	NA	NA	NA	NA	NA	NA	35.0	CACACTCAGCTGCTAACCAA	NA	NA	NA	NA	NA	NA	NA	NA	NA
g9608.t2	contig_10019_pilon	-	2472	24	novel_not_in_catalog	101346605	novel	2475	20	NA	NA	0	14418	at_least_one_novel_splicesite	FALSE	canonical	0	0	junction_1	195.49420676103588	NA	NA	NA	FALSE	NA	NA	NA	B	non_coding	NA	NA	NA	NA	NA	NA	NA	65.0	AAACTAAACAAAGATACAGA	NA	NA	NA	NA	NA	NA	NA	NA	NA
g9608.t3	contig_10019_pilon	-	1509	16	novel_in_catalog	101346605	novel	2447	20	NA	NA	65424	0	combination_of_known_junctions	FALSE	canonical	4	4	junction_1	176.9866284968067	NA	NA	NA	FALSE	NA	NA	NA	B	non_coding	NA	NA	NA	NA	NA	NA	NA	25.0	CATGTGTAACCTTCGCACCA	NA	NA	NA	NA	NA	NA	NA	NA	NA
g9608.t4	contig_10019_pilon	-	897	10	novel_not_in_catalog	101346605	novel	2480	20	NA	NA	30125	-52802	at_least_one_novel_splicesite	FALSE	canonical	0	0	junction_1	240.40695949335472	NA	NA	NA	TRUE	NA	NA	NA	B	non_coding	NA	NA	NA	NA	NA	NA	NA	35.0	CACACTCAGCTGCTAACCAA	NA	NA	NA	NA	NA	NA	NA	NA	NA
g9608.t5	contig_10019_pilon	-	1572	12	novel_not_in_catalog	101346605	novel	2480	20	NA	NA	0	-52802	at_least_one_novel_splicesite	FALSE	canonical	0	0	junction_1	238.11716679812682	NA	NA	NA	TRUE	NA	NA	NA	B	non_coding	NA	NA	NA	NA	NA	NA	NA	35.0	CACACTCAGCTGCTAACCAA	NA	NA	NA	NA	NA	NA	NA	NA	NA
g9608.t6	contig_10019_pilon	-	999	15	novel_not_in_catalog	101346605	novel	2483	20	NA	NA	105619	14418	at_least_one_novel_splicesite	FALSE	canonical	0	0	junction_1	159.6300090707207	NA	NA	NA	TRUE	NA	NA	NA	B	non_coding	NA	NA	NA	NA	NA	NA	NA	65.0	AAACTAAACAAAGATACAGA	NA	NA	NA	NA	NA	NA	NA	NA	NA
g9609.t1	contig_10020_pilon	-	318	2	intergenic	novelGene_2629	novel	NA	NA	NA	NA	NA	NA	multi-exon	FALSE	canonical	0	0	junction_1	0.0	NA	NA	NA	FALSE	NA	NA	NA	A	non_coding	NA	NA	NA	NA	NA	NA	NA	35.0	ACTTTTTAGGAAGAGAGTAT	NA	NA	NA	NA	NA	NA	NA	NA	NA
g9610.t1	contig_10021_pilon	+	1137	8	novel_not_in_catalog	101351237	novel	1365	10	NA	NA	133470	0	at_least_one_novel_splicesite	FALSE	canonical	0	0	junction_1	0.0	NA	NA	NA	TRUE	NA	NA	NA	A	non_coding	NA	NA	NA	NA	NA	NA	NA	20.0	AGGTTGGGCTCCCTCAACAC	NA	NA	NA	NA	NA	NA	NA	NA	NA
g9611.t1	contig_10021_pilon	+	2274	31	genic	101350971	novel	2359	1	NA	NA	-19867	0	multi-exon	TRUE	canonical	0	0	junction_1	0.0	NA	NA	NA	FALSE	NA	NA	NA	A	non_coding	NA	NA	NA	NA	NA	NA	NA	5.0	TGGTCCGTCTGCTGAGCTCC	NA	NA	NA	NA	NA	NA	NA	NA	NA
g9612.t1	contig_10021_pilon	+	495	2	intergenic	novelGene_2630	novel	NA	NA	NA	NA	NA	NA	multi-exon	FALSE	canonical	0	0	junction_1	0.0	NA	NA	NA	FALSE	NA	NA	NA	A	non_coding	NA	NA	NA	NA	NA	NA	NA	30.0	CATTATGCTGTGCAACCACA	NA	NA	NA	NA	NA	NA	NA	NA	NA
g9613.t1	contig_10021_pilon	+	651	4	incomplete-splice_match	101350558	lcl|NW_004443984.1_cds_XP_012411240.1_14524	1512	9	0	115104	0	-115104	5prime_fragment	FALSE	canonical	0	0	junction_1	0.0	NA	NA	NA	FALSE	NA	NA	NA	B	non_coding	NA	NA	NA	NA	NA	NA	NA	10.0	TTCGCTTCCACCGCCCGAGG	NA	NA	NA	NA	NA	NA	NA	NA	NA
g9614.t1	contig_10021_pilon	+	951	6	novel_not_in_catalog	101350558	novel	1512	9	NA	NA	56615	0	at_least_one_novel_splicesite	FALSE	canonical	0	0	junction_1	0.0	NA	NA	NA	TRUE	NA	NA	NA	B	non_coding	NA	NA	NA	NA	NA	NA	NA	5.0	GGCCCCTGGGGCGACTTGCC	NA	NA	NA	NA	NA	NA	NA	NA	NA
g9615.t1	contig_10021_pilon	+	420	2	intergenic	novelGene_2631	novel	NA	NA	NA	NA	NA	NA	multi-exon	FALSE	canonical	0	0	junction_1	0.0	NA	NA	NA	FALSE	NA	NA	NA	A	non_coding	NA	NA	NA	NA	NA	NA	NA	20.0	GTTGGAGTGGACCAGAGGGT	NA	NA	NA	NA	NA	NA	NA	NA	NA
g9616.t1	contig_10021_pilon	-	2535	6	novel_not_in_catalog	101350301	novel	2517	6	NA	NA	0	0	at_least_one_novel_splicesite	FALSE	canonical	0	0	junction_1	0.0	NA	NA	NA	FALSE	NA	NA	NA	A	non_coding	NA	NA	NA	NA	NA	NA	NA	5.0	TGCTGCCCATTGGCGTCTGG	NA	NA	NA	NA	NA	NA	NA	NA	NA
g9617.t1	contig_10021_pilon	-	1656	15	novel_not_in_catalog	101352535	novel	1183	11	NA	NA	0	-103	at_least_one_novel_splicesite	FALSE	canonical	0	0	junction_1	3.0438965360946453	NA	NA	NA	TRUE	NA	NA	NA	B	non_coding	NA	NA	NA	NA	NA	NA	NA	20.0	CAAGCCTGGGGGGCCACACT	NA	NA	NA	NA	NA	NA	NA	NA	NA
g9617.t2	contig_10021_pilon	-	1149	11	novel_not_in_catalog	101352535	novel	1183	11	NA	NA	25304	-103	at_least_one_novel_splicesite	FALSE	canonical	0	0	junction_1	2.9342801502242426	NA	NA	NA	FALSE	NA	NA	NA	B	non_coding	NA	NA	NA	NA	NA	NA	NA	20.0	CAAGCCTGGGGGGCCACACT	NA	NA	NA	NA	NA	NA	NA	NA	NA
g9617.t3	contig_10021_pilon	-	1590	15	novel_not_in_catalog	101352535	novel	1183	11	NA	NA	0	-103	at_least_one_novel_splicesite	FALSE	canonical	0	0	junction_1	2.8935184429327276	NA	NA	NA	TRUE	NA	NA	NA	B	non_coding	NA	NA	NA	NA	NA	NA	NA	20.0	CAAGCCTGGGGGGCCACACT	NA	NA	NA	NA	NA	NA	NA	NA	NA
g9617.t4	contig_10021_pilon	-	1470	14	novel_not_in_catalog	101352535	novel	1183	11	NA	NA	0	-103	at_least_one_novel_splicesite	FALSE	canonical	0	0	junction_1	2.977231150825173	NA	NA	NA	TRUE	NA	NA	NA	B	non_coding	NA	NA	NA	NA	NA	NA	NA	20.0	CAAGCCTGGGGGGCCACACT	NA	NA	NA	NA	NA	NA	NA	NA	NA
g9617.t5	contig_10021_pilon	-	1737	15	novel_not_in_catalog	101352535	novel	1183	11	NA	NA	0	0	at_least_one_novel_splicesite	FALSE	canonical	0	0	junction_1	2.8935184429327276	NA	NA	NA	TRUE	NA	NA	NA	B	non_coding	NA	NA	NA	NA	NA	NA	NA	10.0	GCCCGCTCAGCGCCTCCTGA	NA	NA	NA	NA	NA	NA	NA	NA	NA
g9618.t1	contig_10021_pilon	-	915	9	novel_not_in_catalog	101352272	novel	1137	9	NA	NA	31370	0	at_least_one_novel_splicesite	FALSE	canonical	0	0	junction_8	63.06333621843995	NA	NA	NA	TRUE	NA	NA	NA	B	non_coding	NA	NA	NA	NA	NA	NA	NA	10.0	TGTCTGAGGCCCTGAGTGCC	NA	NA	NA	NA	NA	NA	NA	NA	NA
g9619.t1	contig_10021_pilon	-	813	1	genic	101352272	novel	NA	NA	NA	NA	-561	-48816	mono-exon	FALSE	NA	NA	NA	NA	NA	NA	NA	NA	NA	NA	NA	NA	B	non_coding	NA	NA	NA	NA	NA	NA	NA	15.0	GTGGGGGACATCCAGGTCCC	NA	NA	NA	NA	NA	NA	NA	NA	NA
g9620.t1	contig_10023_pilon	+	1530	9	full-splice_match	101361317	lcl|NW_004444186.1_cds_XP_004389581.1_33948	1484	9	-46	0	-46	0	reference_match	FALSE	canonical	1	2	junction_1	6.456585785072479	NA	NA	NA	FALSE	NA	NA	NA	A	non_coding	NA	NA	NA	NA	NA	NA	NA	10.0	CCCACCCTGGAGCCTGCTGG	NA	NA	NA	NA	NA	NA	NA	NA	NA
g9621.t1	contig_10023_pilon	+	1782	1	full-splice_match	101361734	lcl|NW_004444186.1_cds_XP_004389583.1_33951	1782	1	0	0	0	0	mono-exon	FALSE	NA	NA	NA	NA	NA	NA	NA	NA	NA	NA	NA	NA	A	non_coding	NA	NA	NA	NA	NA	NA	NA	10.0	CCTTTCCTTCCACACTGGGG	NA	NA	NA	NA	NA	NA	NA	NA	NA
g9622.t1	contig_10023_pilon	-	819	3	intergenic	novelGene_2632	novel	NA	NA	NA	NA	NA	NA	multi-exon	FALSE	canonical	0	0	junction_1	0.0	NA	NA	NA	FALSE	NA	NA	NA	A	non_coding	NA	NA	NA	NA	NA	NA	NA	15.0	TCTACATTATTGTTGGGCTC	NA	NA	NA	NA	NA	NA	NA	NA	NA
g9623.t1	contig_10023_pilon	+	1737	12	novel_not_in_catalog	101361992	novel	1996	13	NA	NA	39	4396	at_least_one_novel_splicesite	FALSE	canonical	0	0	junction_3	20.624145361707146	NA	NA	NA	TRUE	NA	NA	NA	A	non_coding	NA	NA	NA	NA	NA	NA	NA	30.0	CAACAGTGGCTGCAACAGTG	NA	NA	NA	NA	NA	NA	NA	NA	NA
g9624.t1	contig_10023_pilon	-	420	5	novel_not_in_catalog	101340784	novel	709	5	NA	NA	146	0	at_least_one_novel_splicesite	FALSE	canonical	0	0	junction_1	0.0	NA	NA	NA	TRUE	NA	NA	NA	A	non_coding	NA	NA	NA	NA	NA	NA	NA	20.0	ACATGCTTATTCCTACTCTG	NA	NA	NA	NA	NA	NA	NA	NA	NA
g9625.t1	contig_10023_pilon	+	816	12	novel_not_in_catalog	105756927	novel	784	7	NA	NA	0	18854	at_least_one_novel_splicesite	FALSE	canonical	0	0	junction_5	156.51836952894698	NA	NA	NA	FALSE	NA	NA	NA	A	non_coding	NA	NA	NA	NA	NA	NA	NA	15.0	CATCTGGTACCCAGTCCCTC	NA	NA	NA	NA	NA	NA	NA	NA	NA
g9626.t1	contig_10023_pilon	+	315	1	intergenic	novelGene_2633	novel	NA	NA	NA	NA	NA	NA	mono-exon	FALSE	NA	NA	NA	NA	NA	NA	NA	NA	NA	NA	NA	NA	A	non_coding	NA	NA	NA	NA	NA	NA	NA	15.0	CCACTGTCTCGAGTACTTGG	NA	NA	NA	NA	NA	NA	NA	NA	NA
g9627.t1	contig_10023_pilon	-	279	4	full-splice_match	101360811	lcl|NW_004444186.1_cds_XP_004389673.1_33956	279	4	0	0	0	0	reference_match	FALSE	canonical	1	1	junction_3	1.247219128924647	NA	NA	NA	FALSE	NA	NA	NA	A	non_coding	NA	NA	NA	NA	NA	NA	NA	35.0	TTAGCAAAATCATGACGCTC	NA	NA	NA	NA	NA	NA	NA	NA	NA
g9628.t1	contig_10023_pilon	+	1323	11	novel_in_catalog	101341040	novel	1389	12	NA	NA	0	0	intron_retention	TRUE	canonical	0	0	junction_1	0.0	NA	NA	NA	FALSE	NA	NA	NA	B	non_coding	NA	NA	NA	NA	NA	NA	NA	5.0	GGCCCCAGGTGGGTCCTGCT	NA	NA	NA	NA	NA	NA	NA	NA	NA
g9628.t2	contig_10023_pilon	+	261	2	incomplete-splice_match	101341040	lcl|NW_004444186.1_cds_XP_023580305.1_33957	1380	13	0	12054	0	-12054	5prime_fragment	FALSE	canonical	0	0	junction_1	0.0	NA	NA	NA	FALSE	NA	NA	NA	B	non_coding	NA	NA	NA	NA	NA	NA	NA	35.0	AAAGGGCCTGAGAAGTGCCA	NA	NA	NA	NA	NA	NA	NA	NA	NA
g9629.t1	contig_10023_pilon	-	855	9	incomplete-splice_match	101341796	lcl|NW_004444186.1_cds_XP_004389592.1_33999	1629	12	70357	0	70357	0	3prime_fragment	FALSE	canonical	5	209	junction_3	133.7356884866564	NA	NA	NA	FALSE	NA	NA	NA	B	non_coding	NA	NA	NA	NA	NA	NA	NA	0.0	CCTTTCCTCCCCTTTCCCTC	NA	NA	NA	NA	NA	NA	NA	NA	NA
g9629.t2	contig_10023_pilon	-	1068	10	incomplete-splice_match	101341796	lcl|NW_004444186.1_cds_XP_004389592.1_33999	1629	12	68470	0	68470	0	3prime_fragment	FALSE	canonical	5	209	junction_3	132.31285409220334	NA	NA	NA	FALSE	NA	NA	NA	B	non_coding	NA	NA	NA	NA	NA	NA	NA	0.0	CCTTTCCTCCCCTTTCCCTC	NA	NA	NA	NA	NA	NA	NA	NA	NA
g9629.t3	contig_10023_pilon	-	1695	12	novel_not_in_catalog	101341796	novel	1629	12	NA	NA	21756	0	at_least_one_novel_splicesite	FALSE	canonical	0	0	junction_11	165.4870597422915	NA	NA	NA	TRUE	NA	NA	NA	B	non_coding	NA	NA	NA	NA	NA	NA	NA	0.0	CCTTTCCTCCCCTTTCCCTC	NA	NA	NA	NA	NA	NA	NA	NA	NA
g9630.t1	contig_10023_pilon	-	318	1	novel_in_catalog	101341796	novel	1629	12	NA	NA	0	-90998	mono-exon	FALSE	NA	NA	NA	NA	NA	NA	NA	NA	NA	NA	NA	NA	B	non_coding	NA	NA	NA	NA	NA	NA	NA	5.0	GTATCGGGGCCGCCCGCTGC	NA	NA	NA	NA	NA	NA	NA	NA	NA
g9631.t1	contig_10023_pilon	-	1098	12	novel_in_catalog	101361060	novel	1164	13	NA	NA	0	0	combination_of_known_splicesites	FALSE	canonical	1	1	junction_11	2.7090298955911525	NA	NA	NA	FALSE	NA	NA	NA	C	non_coding	NA	NA	NA	NA	NA	NA	NA	20.0	ACTGGCCGCAGACAGGTGCC	NA	NA	NA	NA	NA	NA	NA	NA	NA
g9631.t2	contig_10023_pilon	-	1002	11	novel_in_catalog	101361060	novel	1164	13	NA	NA	0	0	combination_of_known_splicesites	FALSE	canonical	0	0	junction_10	3.1	NA	NA	NA	FALSE	NA	NA	NA	C	non_coding	NA	NA	NA	NA	NA	NA	NA	20.0	ACTGGCCGCAGACAGGTGCC	NA	NA	NA	NA	NA	NA	NA	NA	NA
g9631.t3	contig_10023_pilon	-	1077	12	novel_in_catalog	101361060	novel	1164	13	NA	NA	0	0	combination_of_known_splicesites	FALSE	canonical	1	1	junction_11	2.8049542946439114	NA	NA	NA	FALSE	NA	NA	NA	C	non_coding	NA	NA	NA	NA	NA	NA	NA	20.0	ACTGGCCGCAGACAGGTGCC	NA	NA	NA	NA	NA	NA	NA	NA	NA
g9631.t4	contig_10023_pilon	-	1164	13	full-splice_match	101361060	lcl|NW_004444186.1_cds_XP_023580385.1_34001	1164	13	0	0	0	0	reference_match	FALSE	canonical	1	1	junction_12	2.7638539919628333	NA	NA	NA	FALSE	NA	NA	NA	C	non_coding	NA	NA	NA	NA	NA	NA	NA	20.0	ACTGGCCGCAGACAGGTGCC	NA	NA	NA	NA	NA	NA	NA	NA	NA
g9631.t5	contig_10023_pilon	-	1023	11	novel_in_catalog	101361060	novel	1164	13	NA	NA	0	0	combination_of_known_splicesites	FALSE	canonical	0	0	junction_10	3.006659275674582	NA	NA	NA	FALSE	NA	NA	NA	C	non_coding	NA	NA	NA	NA	NA	NA	NA	20.0	ACTGGCCGCAGACAGGTGCC	NA	NA	NA	NA	NA	NA	NA	NA	NA
g9631.t6	contig_10023_pilon	-	1278	16	novel_not_in_catalog	101361060	novel	1164	13	NA	NA	2545	0	at_least_one_novel_splicesite	FALSE	canonical	0	0	junction_12	3.295788558482206	NA	NA	NA	TRUE	NA	NA	NA	C	non_coding	NA	NA	NA	NA	NA	NA	NA	20.0	ACTGGCCGCAGACAGGTGCC	NA	NA	NA	NA	NA	NA	NA	NA	NA
g9632.t1	contig_10023_pilon	-	1656	11	incomplete-splice_match	101342214	lcl|NW_004444186.1_cds_XP_004389594.1_34002	3588	20	22887	0	22887	0	3prime_fragment	FALSE	canonical	0	0	junction_1	0.9165151389911681	NA	NA	NA	FALSE	NA	NA	NA	C	non_coding	NA	NA	NA	NA	NA	NA	NA	15.0	CTCATGCTCCGCCAAGGCCC	NA	NA	NA	NA	NA	NA	NA	NA	NA
g9632.t2	contig_10023_pilon	-	594	5	incomplete-splice_match	101342214	lcl|NW_004444186.1_cds_XP_004389594.1_34002	3588	20	31273	0	31273	0	3prime_fragment	FALSE	canonical	0	0	junction_1	1.224744871391589	NA	NA	NA	FALSE	NA	NA	NA	C	non_coding	NA	NA	NA	NA	NA	NA	NA	15.0	CTCATGCTCCGCCAAGGCCC	NA	NA	NA	NA	NA	NA	NA	NA	NA
g9632.t3	contig_10023_pilon	-	3588	20	full-splice_match	101342214	lcl|NW_004444186.1_cds_XP_004389594.1_34002	3588	20	0	0	0	0	reference_match	TRUE	canonical	0	0	junction_1	0.6942582083301534	NA	NA	NA	FALSE	NA	NA	NA	C	non_coding	NA	NA	NA	NA	NA	NA	NA	15.0	CTCATGCTCCGCCAAGGCCC	NA	NA	NA	NA	NA	NA	NA	NA	NA
g9632.t4	contig_10023_pilon	-	1500	10	incomplete-splice_match	101342214	lcl|NW_004444186.1_cds_XP_004389594.1_34002	3588	20	23374	0	23374	0	3prime_fragment	FALSE	canonical	0	0	junction_1	0.9558139185602919	NA	NA	NA	FALSE	NA	NA	NA	C	non_coding	NA	NA	NA	NA	NA	NA	NA	15.0	CTCATGCTCCGCCAAGGCCC	NA	NA	NA	NA	NA	NA	NA	NA	NA
g9633.t1	contig_10023_pilon	+	4230	18	novel_not_in_catalog	101342461	novel	4242	18	NA	NA	-16672	0	at_least_one_novel_splicesite	FALSE	canonical	0	0	junction_1	102.59943274022481	NA	NA	NA	TRUE	NA	NA	NA	A	non_coding	NA	NA	NA	NA	NA	NA	NA	30.0	GCACCAGGCCATGAGGGAGA	NA	NA	NA	NA	NA	NA	NA	NA	NA
g9634.t1	contig_10023_pilon	-	795	7	novel_not_in_catalog	101343402	novel	782	6	NA	NA	0	188	at_least_one_novel_splicesite	FALSE	canonical	5	212	junction_6	424.68985415503187	NA	NA	NA	FALSE	NA	NA	NA	B	non_coding	NA	NA	NA	NA	NA	NA	NA	45.0	ATACAGACACATTATCCAGA	NA	NA	NA	NA	NA	NA	NA	NA	NA
g9634.t2	contig_10023_pilon	-	375	5	novel_not_in_catalog	101343402	novel	782	6	NA	NA	857	188	at_least_one_novel_splicesite	FALSE	canonical	6	644	junction_4	385.3066149185607	NA	NA	NA	FALSE	NA	NA	NA	B	non_coding	NA	NA	NA	NA	NA	NA	NA	45.0	ATACAGACACATTATCCAGA	NA	NA	NA	NA	NA	NA	NA	NA	NA
g9634.t3	contig_10023_pilon	-	333	5	novel_not_in_catalog	101343402	novel	782	6	NA	NA	899	188	at_least_one_novel_splicesite	FALSE	canonical	6	644	junction_4	385.3066149185607	NA	NA	NA	FALSE	NA	NA	NA	B	non_coding	NA	NA	NA	NA	NA	NA	NA	45.0	ATACAGACACATTATCCAGA	NA	NA	NA	NA	NA	NA	NA	NA	NA
g9634.t4	contig_10023_pilon	-	648	6	novel_not_in_catalog	101343402	novel	782	6	NA	NA	337	188	at_least_one_novel_splicesite	FALSE	canonical	6	644	junction_4	346.431869203744	NA	NA	NA	FALSE	NA	NA	NA	B	non_coding	NA	NA	NA	NA	NA	NA	NA	45.0	ATACAGACACATTATCCAGA	NA	NA	NA	NA	NA	NA	NA	NA	NA
g9634.t5	contig_10023_pilon	-	585	6	novel_not_in_catalog	101343402	novel	782	6	NA	NA	400	188	at_least_one_novel_splicesite	FALSE	canonical	6	644	junction_4	346.431869203744	NA	NA	NA	FALSE	NA	NA	NA	B	non_coding	NA	NA	NA	NA	NA	NA	NA	45.0	ATACAGACACATTATCCAGA	NA	NA	NA	NA	NA	NA	NA	NA	NA
g9635.t1	contig_10023_pilon	-	714	2	intergenic	novelGene_2634	novel	NA	NA	NA	NA	NA	NA	multi-exon	FALSE	canonical	3	7	junction_1	0.0	NA	NA	NA	FALSE	NA	NA	NA	A	non_coding	NA	NA	NA	NA	NA	NA	NA	30.0	GACTCTAGCTATGGTCAGAA	NA	NA	NA	NA	NA	NA	NA	NA	NA
g9636.t1	contig_10025_pilon	-	1677	14	intergenic	novelGene_2635	novel	NA	NA	NA	NA	NA	NA	multi-exon	FALSE	canonical	2	3	junction_1	9.547762214970032	NA	NA	NA	FALSE	NA	NA	NA	A	non_coding	NA	NA	NA	NA	NA	NA	NA	20.0	CCACGGCAAGAGTGCCTCGT	NA	NA	NA	NA	NA	NA	NA	NA	NA
g9637.t1	contig_10032_pilon	-	540	2	intergenic	novelGene_2636	novel	NA	NA	NA	NA	NA	NA	multi-exon	FALSE	canonical	0	0	junction_1	0.0	NA	NA	NA	FALSE	NA	NA	NA	A	non_coding	NA	NA	NA	NA	NA	NA	NA	30.0	GGCCAGGCAGTGGGAAATCA	NA	NA	NA	NA	NA	NA	NA	NA	NA
g9638.t1	contig_10033_pilon	-	1239	1	full-splice_match	101358181	lcl|NW_004444090.1_cds_XP_004386112.1_28529	1239	1	0	0	0	0	mono-exon	FALSE	NA	NA	NA	NA	NA	NA	NA	NA	NA	NA	NA	NA	A	non_coding	NA	NA	NA	NA	NA	NA	NA	50.0	GAAACGTCAAGAGGACAGAA	NA	NA	NA	NA	NA	NA	NA	NA	NA
g9639.t1	contig_10035_pilon	-	447	1	intergenic	novelGene_2637	novel	NA	NA	NA	NA	NA	NA	mono-exon	FALSE	NA	NA	NA	NA	NA	NA	NA	NA	NA	NA	NA	NA	A	non_coding	NA	NA	NA	NA	NA	NA	NA	35.0	ATATGGATACGGAGATATGG	NA	NA	NA	NA	NA	NA	NA	NA	NA
g9640.t1	contig_10035_pilon	-	699	1	intergenic	novelGene_2638	novel	NA	NA	NA	NA	NA	NA	mono-exon	FALSE	NA	NA	NA	NA	NA	NA	NA	NA	NA	NA	NA	NA	A	non_coding	NA	NA	NA	NA	NA	NA	NA	35.0	ATATGGATATGGAGATATGG	NA	NA	NA	NA	NA	NA	NA	NA	NA
g9641.t1	contig_10035_pilon	+	582	3	full-splice_match	101347140	lcl|NW_004443950.1_cds_XP_004371752.2_5543	354	3	-228	0	-228	0	alternative_5end	FALSE	canonical	0	0	junction_1	0.0	NA	NA	NA	FALSE	NA	NA	NA	A	non_coding	NA	NA	NA	NA	NA	NA	NA	20.0	CTGGCTCATCGCCAGAATGG	NA	NA	NA	NA	NA	NA	NA	NA	NA
g9642.t1	contig_10037_pilon	+	594	7	novel_in_catalog	101359216	novel	678	8	NA	NA	0	0	combination_of_known_junctions	FALSE	canonical	3	25	junction_4	249.7750098699939	NA	NA	NA	FALSE	NA	NA	NA	C	non_coding	NA	NA	NA	NA	NA	NA	NA	40.0	AGTCAACTTTGAAAATGAGC	NA	NA	NA	NA	NA	NA	NA	NA	NA
g9642.t2	contig_10037_pilon	+	573	7	incomplete-splice_match	101359216	lcl|NW_004444033.1_cds_XP_023592889.1_23118	678	8	12591	0	0	0	3prime_fragment	FALSE	canonical	6	285	junction_6	205.49776965537444	NA	NA	NA	FALSE	NA	NA	NA	C	non_coding	NA	NA	NA	NA	NA	NA	NA	40.0	AGTCAACTTTGAAAATGAGC	NA	NA	NA	NA	NA	NA	NA	NA	NA
g9642.t3	contig_10037_pilon	+	672	7	novel_not_in_catalog	101359216	novel	678	8	NA	NA	-39	-2929	at_least_one_novel_splicesite	FALSE	canonical	0	0	junction_6	263.5727287359854	NA	NA	NA	FALSE	NA	NA	NA	C	non_coding	NA	NA	NA	NA	NA	NA	NA	25.0	TCCAGCCAGAGCTTTCCAAG	NA	NA	NA	NA	NA	NA	NA	NA	NA
g9642.t4	contig_10037_pilon	+	678	8	full-splice_match	101359216	lcl|NW_004444033.1_cds_XP_023592889.1_23118	678	8	0	0	0	0	reference_match	FALSE	canonical	5	149	junction_1	217.97434786352866	NA	NA	NA	FALSE	NA	NA	NA	C	non_coding	NA	NA	NA	NA	NA	NA	NA	40.0	AGTCAACTTTGAAAATGAGC	NA	NA	NA	NA	NA	NA	NA	NA	NA
g9642.t5	contig_10037_pilon	+	489	6	novel_in_catalog	101359216	novel	630	8	NA	NA	0	0	combination_of_known_junctions	FALSE	canonical	3	25	junction_3	260.57981502794877	NA	NA	NA	FALSE	NA	NA	NA	C	non_coding	NA	NA	NA	NA	NA	NA	NA	40.0	AGTCAACTTTGAAAATGAGC	NA	NA	NA	NA	NA	NA	NA	NA	NA
g9643.t1	contig_10038_pilon	-	399	3	incomplete-splice_match	101348813	lcl|NW_004443939.1_cds_XP_004369087.1_1220	537	4	16362	0	16362	0	3prime_fragment	FALSE	canonical	1	2	junction_2	0.5	NA	NA	NA	FALSE	NA	NA	NA	C	non_coding	NA	NA	NA	NA	NA	NA	NA	45.0	TAGAAAAGAAATCTAGTTCT	NA	NA	NA	NA	NA	NA	NA	NA	NA
g9643.t2	contig_10038_pilon	-	534	4	full-splice_match	101348813	lcl|NW_004443939.1_cds_XP_004369087.1_1220	537	4	3	0	3	0	reference_match	FALSE	canonical	1	1	junction_3	0.816496580927726	NA	NA	NA	FALSE	NA	NA	NA	C	non_coding	NA	NA	NA	NA	NA	NA	NA	45.0	TAGAAAAGAAATCTAGTTCT	NA	NA	NA	NA	NA	NA	NA	NA	NA
g9644.t1	contig_10040_pilon	-	582	2	intergenic	novelGene_2639	novel	NA	NA	NA	NA	NA	NA	multi-exon	FALSE	canonical	0	0	junction_1	0.0	NA	NA	NA	FALSE	NA	NA	NA	A	non_coding	NA	NA	NA	NA	NA	NA	NA	25.0	TCTGCACTAAGCACGTTATT	NA	NA	NA	NA	NA	NA	NA	NA	NA
g9645.t1	contig_10040_pilon	-	267	1	intergenic	novelGene_2640	novel	NA	NA	NA	NA	NA	NA	mono-exon	FALSE	NA	NA	NA	NA	NA	NA	NA	NA	NA	NA	NA	NA	A	non_coding	NA	NA	NA	NA	NA	NA	NA	15.0	TGACAGTGGTGGAGGTGGTT	NA	NA	NA	NA	NA	NA	NA	NA	NA
g9646.t1	contig_10042_pilon	+	1692	10	intergenic	novelGene_2641	novel	NA	NA	NA	NA	NA	NA	multi-exon	FALSE	canonical	0	0	junction_7	326.2054567293441	NA	NA	NA	FALSE	NA	NA	NA	A	non_coding	NA	NA	NA	NA	NA	NA	NA	15.0	GTGTCCTGGGAGTGCCACAG	NA	NA	NA	NA	NA	NA	NA	NA	NA
g9647.t1	contig_10042_pilon	-	1275	2	full-splice_match	101341876	lcl|NW_004443940.1_cds_XP_004369306.1_1588	1275	2	0	0	0	0	reference_match	FALSE	canonical	0	0	junction_1	0.0	NA	NA	NA	FALSE	NA	NA	NA	A	non_coding	NA	NA	NA	NA	NA	NA	NA	20.0	GAGTCCTGTGGCTTATTTAA	NA	NA	NA	NA	NA	NA	NA	NA	NA
g9648.t1	contig_10042_pilon	-	555	6	novel_not_in_catalog	101357675	novel	543	5	NA	NA	-2254	0	at_least_one_novel_splicesite	FALSE	canonical	0	0	junction_1	0.0	NA	NA	NA	FALSE	NA	NA	NA	A	non_coding	NA	NA	NA	NA	NA	NA	NA	15.0	GCATCAGCCCACTGGTTTTG	NA	NA	NA	NA	NA	NA	NA	NA	NA
g9649.t1	contig_10042_pilon	+	636	7	novel_not_in_catalog	101357423	novel	564	6	NA	NA	-14219	0	at_least_one_novel_splicesite	FALSE	canonical	0	0	junction_1	0.0	NA	NA	NA	TRUE	NA	NA	NA	A	non_coding	NA	NA	NA	NA	NA	NA	NA	50.0	AAAAAAAAGTCACTGTGGAT	NA	NA	NA	NA	NA	NA	NA	NA	NA
g9650.t1	contig_10042_pilon	+	1779	18	full-splice_match	101341620	lcl|NW_004443940.1_cds_XP_004369305.1_1584	1775	18	81	-85	81	85	alternative_3end5end	FALSE	canonical	0	0	junction_1	1.4093115942012868	NA	NA	NA	FALSE	NA	NA	NA	A	non_coding	NA	NA	NA	NA	NA	NA	NA	25.0	AGGAGGCTTCCACTTCGGAA	NA	NA	NA	NA	NA	NA	NA	NA	NA
g9651.t1	contig_10042_pilon	-	1116	10	incomplete-splice_match	101341191	lcl|NW_004443940.1_cds_XP_004369304.2_1583	2040	18	24790	0	24790	0	3prime_fragment	FALSE	canonical	5	141	junction_3	288.09776289942675	NA	NA	NA	FALSE	NA	NA	NA	B	non_coding	NA	NA	NA	NA	NA	NA	NA	30.0	AGAGCATCTAAACTCTGGGC	NA	NA	NA	NA	NA	NA	NA	NA	NA
g9651.t2	contig_10042_pilon	-	858	7	incomplete-splice_match	101341191	lcl|NW_004443940.1_cds_XP_004369304.2_1583	2040	18	30753	0	30753	0	3prime_fragment	FALSE	canonical	6	141	junction_3	79.25153345870069	NA	NA	NA	FALSE	NA	NA	NA	B	non_coding	NA	NA	NA	NA	NA	NA	NA	30.0	AGAGCATCTAAACTCTGGGC	NA	NA	NA	NA	NA	NA	NA	NA	NA
g9651.t3	contig_10042_pilon	-	2046	19	novel_not_in_catalog	101341191	novel	2040	18	NA	NA	-5708	0	at_least_one_novel_splicesite	FALSE	canonical	5	112	junction_16	227.6156130056781	NA	NA	NA	FALSE	NA	NA	NA	B	non_coding	NA	NA	NA	NA	NA	NA	NA	30.0	AGAGCATCTAAACTCTGGGC	NA	NA	NA	NA	NA	NA	NA	NA	NA
g9652.t1	contig_10042_pilon	-	768	8	full-splice_match	101340774	lcl|NW_004443940.1_cds_XP_004369301.1_1578	768	8	0	0	0	0	reference_match	FALSE	canonical	5	18	junction_7	47.169689333689014	NA	NA	NA	FALSE	NA	NA	NA	C	non_coding	NA	NA	NA	NA	NA	NA	NA	25.0	AATAATCTGGACTTTCTTTG	NA	NA	NA	NA	NA	NA	NA	NA	NA
g9652.t2	contig_10042_pilon	-	603	5	incomplete-splice_match	101340774	lcl|NW_004443940.1_cds_XP_023588836.1_1580	636	8	0	6645	0	-6645	5prime_fragment	FALSE	canonical	6	18	junction_4	57.71210878143338	NA	NA	NA	FALSE	NA	NA	NA	C	non_coding	NA	NA	NA	NA	NA	NA	NA	30.0	TTAGCTCGAACCAATTCGAG	NA	NA	NA	NA	NA	NA	NA	NA	NA
g9653.t1	contig_10042_pilon	-	3420	16	fusion	101340507_101357172	novel	2895	21	NA	NA	0	0	multi-exon	FALSE	canonical	5	64	junction_4	204.0519541685401	NA	NA	NA	TRUE	NA	NA	NA	A	non_coding	NA	NA	NA	NA	NA	NA	NA	25.0	GAGCAATACCTGAGCCTTCG	NA	NA	NA	NA	NA	NA	NA	NA	NA
g9654.t1	contig_10042_pilon	+	294	1	intergenic	novelGene_2642	novel	NA	NA	NA	NA	NA	NA	mono-exon	FALSE	NA	NA	NA	NA	NA	NA	NA	NA	NA	NA	NA	NA	A	non_coding	NA	NA	NA	NA	NA	NA	NA	35.0	ATCAACTCATATGCATGTGA	NA	NA	NA	NA	NA	NA	NA	NA	NA
g9655.t1	contig_10042_pilon	+	966	12	novel_not_in_catalog	101356924	novel	958	11	NA	NA	-5801	0	at_least_one_novel_splicesite	FALSE	canonical	5	96	junction_2	64.28629148370027	NA	NA	NA	FALSE	NA	NA	NA	B	non_coding	NA	NA	NA	NA	NA	NA	NA	45.0	ACTAAAATCCATGAAGGATG	NA	NA	NA	NA	NA	NA	NA	NA	NA
g9655.t2	contig_10042_pilon	+	522	7	incomplete-splice_match	101356924	lcl|NW_004443940.1_cds_XP_004369434.1_1575	958	11	9344	0	9344	0	3prime_fragment	FALSE	canonical	5	118	junction_2	71.43625752297561	NA	NA	NA	FALSE	NA	NA	NA	B	non_coding	NA	NA	NA	NA	NA	NA	NA	45.0	ACTAAAATCCATGAAGGATG	NA	NA	NA	NA	NA	NA	NA	NA	NA
g9655.t3	contig_10042_pilon	+	783	10	novel_not_in_catalog	101356924	novel	958	11	NA	NA	-5801	0	at_least_one_novel_splicesite	FALSE	canonical	3	8	junction_1	83.33214813972005	NA	NA	NA	TRUE	NA	NA	NA	B	non_coding	NA	NA	NA	NA	NA	NA	NA	45.0	ACTAAAATCCATGAAGGATG	NA	NA	NA	NA	NA	NA	NA	NA	NA
g9656.t1	contig_10042_pilon	+	1581	14	novel_not_in_catalog	101356684	novel	1308	12	NA	NA	0	0	at_least_one_novel_splicesite	FALSE	canonical	6	311	junction_5	128.13362108389433	NA	NA	NA	TRUE	NA	NA	NA	B	non_coding	NA	NA	NA	NA	NA	NA	NA	25.0	GGATCTCATCAGTTGGAACC	NA	NA	NA	NA	NA	NA	NA	NA	NA
g9656.t2	contig_10042_pilon	+	636	6	novel_not_in_catalog	101356684	novel	1308	12	NA	NA	23758	0	at_least_one_novel_splicesite	FALSE	canonical	6	569	junction_3	48.499072156073254	NA	NA	NA	TRUE	NA	NA	NA	B	non_coding	NA	NA	NA	NA	NA	NA	NA	25.0	GGATCTCATCAGTTGGAACC	NA	NA	NA	NA	NA	NA	NA	NA	NA
g9656.t3	contig_10042_pilon	+	399	4	incomplete-splice_match	101356684	lcl|NW_004443940.1_cds_XP_023587604.1_1574	1308	12	36975	0	36975	0	3prime_fragment	FALSE	canonical	6	569	junction_1	60.93165570265317	NA	NA	NA	FALSE	NA	NA	NA	B	non_coding	NA	NA	NA	NA	NA	NA	NA	25.0	GGATCTCATCAGTTGGAACC	NA	NA	NA	NA	NA	NA	NA	NA	NA
g9656.t4	contig_10042_pilon	+	471	4	incomplete-splice_match	101356684	lcl|NW_004443940.1_cds_XP_023587604.1_1574	1308	12	36903	0	36903	0	3prime_fragment	FALSE	canonical	6	569	junction_1	60.93165570265317	NA	NA	NA	FALSE	NA	NA	NA	B	non_coding	NA	NA	NA	NA	NA	NA	NA	25.0	GGATCTCATCAGTTGGAACC	NA	NA	NA	NA	NA	NA	NA	NA	NA
g9656.t5	contig_10042_pilon	+	1179	12	novel_not_in_catalog	101356684	novel	1308	12	NA	NA	12277	0	at_least_one_novel_splicesite	FALSE	canonical	6	311	junction_3	129.07387851808932	NA	NA	NA	TRUE	NA	NA	NA	B	non_coding	NA	NA	NA	NA	NA	NA	NA	25.0	GGATCTCATCAGTTGGAACC	NA	NA	NA	NA	NA	NA	NA	NA	NA
g9657.t1	contig_10042_pilon	+	468	5	novel_in_catalog	101340257	novel	468	6	NA	NA	0	65	combination_of_known_splicesites	FALSE	canonical	0	0	junction_4	92.25643608984687	NA	NA	NA	FALSE	NA	NA	NA	C	non_coding	NA	NA	NA	NA	NA	NA	NA	40.0	TATGCGTCAAAAACAGGATC	NA	NA	NA	NA	NA	NA	NA	NA	NA
g9657.t2	contig_10042_pilon	+	468	6	full-splice_match	101340257	lcl|NW_004443940.1_cds_XP_004369299.1_1573	468	6	0	0	0	0	reference_match	FALSE	canonical	5	71	junction_4	66.43192003848752	NA	NA	NA	FALSE	NA	NA	NA	C	non_coding	NA	NA	NA	NA	NA	NA	NA	45.0	GAATTGAAATGTTGAAGAAT	NA	NA	NA	NA	NA	NA	NA	NA	NA
g9658.t1	contig_10042_pilon	+	495	5	incomplete-splice_match	101361656	lcl|NW_004443940.1_cds_XP_004369297.1_1572	666	6	0	476	0	-476	5prime_fragment	FALSE	canonical	6	583	junction_1	209.39123071418248	NA	NA	NA	FALSE	NA	NA	NA	C	non_coding	NA	NA	NA	NA	NA	NA	NA	15.0	GTCCTGCACCAGCCTCCTTA	NA	NA	NA	NA	NA	NA	NA	NA	NA
g9658.t2	contig_10042_pilon	+	666	6	full-splice_match	101361656	lcl|NW_004443940.1_cds_XP_004369297.1_1572	666	6	0	0	0	0	reference_match	FALSE	canonical	6	583	junction_1	210.50168645405196	NA	NA	NA	FALSE	NA	NA	NA	C	non_coding	NA	NA	NA	NA	NA	NA	NA	15.0	GAGATAGTGGTCGCTGTGGC	NA	NA	NA	NA	NA	NA	NA	NA	NA
g9659.t1	contig_10042_pilon	-	765	1	full-splice_match	101356425	lcl|NW_004443940.1_cds_XP_004391422.2_1571	765	1	0	0	0	0	mono-exon	FALSE	NA	NA	NA	NA	NA	NA	NA	NA	NA	NA	NA	NA	A	non_coding	NA	NA	NA	NA	NA	NA	NA	30.0	CAGCTCCCCCATTGAGAAAC	NA	NA	NA	NA	NA	NA	NA	NA	NA
g9660.t1	contig_10042_pilon	-	327	1	intergenic	novelGene_2643	novel	NA	NA	NA	NA	NA	NA	mono-exon	FALSE	NA	NA	NA	NA	NA	NA	NA	NA	NA	NA	NA	NA	A	non_coding	NA	NA	NA	NA	NA	NA	NA	20.0	ACATCTCTATTTTGTTTTCA	NA	NA	NA	NA	NA	NA	NA	NA	NA
g9661.t1	contig_10044_pilon	+	1869	4	full-splice_match	101349462	lcl|NW_004444023.1_cds_XP_023592185.1_21664	1869	4	0	0	0	0	reference_match	FALSE	canonical	5	24	junction_1	2.8674417556808756	NA	NA	NA	FALSE	NA	NA	NA	C	non_coding	NA	NA	NA	NA	NA	NA	NA	45.0	AACCTATAGGATAAACTCAT	NA	NA	NA	NA	NA	NA	NA	NA	NA
g9662.t1	contig_10044_pilon	+	1635	3	full-splice_match	101349462	lcl|NW_004444023.1_cds_XP_023592189.1_21669	1635	3	0	0	0	0	reference_match	FALSE	canonical	5	77	junction_1	27.0	NA	NA	NA	FALSE	NA	NA	NA	C	non_coding	NA	NA	NA	NA	NA	NA	NA	35.0	GATAAACTCGGATACATTTC	NA	NA	NA	NA	NA	NA	NA	NA	NA
g9663.t1	contig_10044_pilon	+	1311	4	full-splice_match	105756569	lcl|NW_004444023.1_cds_XP_023592227.1_21677	1311	4	0	0	0	0	reference_match	FALSE	canonical	5	49	junction_3	19.93879523831757	NA	NA	NA	FALSE	NA	NA	NA	C	non_coding	NA	NA	NA	NA	NA	NA	NA	45.0	GATAAACTCAGATACATTCA	NA	NA	NA	NA	NA	NA	NA	NA	NA
g9663.t2	contig_10044_pilon	+	1215	3	full-splice_match	105756569	lcl|NW_004444023.1_cds_XP_023592229.1_21678	1215	3	0	0	0	0	reference_match	FALSE	canonical	3	6	junction_2	45.0	NA	NA	NA	FALSE	NA	NA	NA	C	non_coding	NA	NA	NA	NA	NA	NA	NA	45.0	GATAAACTCAGATACATTCA	NA	NA	NA	NA	NA	NA	NA	NA	NA
g9664.t1	contig_10045_pilon	+	342	3	intergenic	novelGene_2644	novel	NA	NA	NA	NA	NA	NA	multi-exon	FALSE	canonical	4	19	junction_1	16.0	NA	NA	NA	FALSE	NA	NA	NA	A	non_coding	NA	NA	NA	NA	NA	NA	NA	20.0	GGGAGCCTTTCAAAGTTTGT	NA	NA	NA	NA	NA	NA	NA	NA	NA
g9665.t1	contig_10050_pilon	-	789	6	novel_not_in_catalog	101358968	novel	906	6	NA	NA	0	8133	at_least_one_novel_splicesite	FALSE	canonical	0	0	junction_1	0.4	NA	NA	NA	TRUE	NA	NA	NA	C	non_coding	NA	NA	NA	NA	NA	NA	NA	40.0	TATATCTGTGAAAGAACACG	NA	NA	NA	NA	NA	NA	NA	NA	NA
g9665.t2	contig_10050_pilon	-	906	6	full-splice_match	101358968	lcl|NW_004444141.1_cds_XP_004388128.1_31790	906	6	0	0	0	0	reference_match	FALSE	canonical	0	0	junction_1	0.4	NA	NA	NA	FALSE	NA	NA	NA	C	non_coding	NA	NA	NA	NA	NA	NA	NA	10.0	GGTGCCTTGTGAACCTGGGC	NA	NA	NA	NA	NA	NA	NA	NA	NA
g9666.t1	contig_10050_pilon	+	888	5	incomplete-splice_match	101359234	lcl|NW_004444141.1_cds_XP_023597989.1_31791	1167	7	0	13447	0	-13447	5prime_fragment	FALSE	canonical	5	38	junction_4	65.4331720154235	NA	NA	NA	FALSE	NA	NA	NA	C	non_coding	NA	NA	NA	NA	NA	NA	NA	10.0	TATTCTGTCCTGTCATTGGC	NA	NA	NA	NA	NA	NA	NA	NA	NA
g9666.t2	contig_10050_pilon	+	1167	7	full-splice_match	101359234	lcl|NW_004444141.1_cds_XP_023597989.1_31791	1167	7	0	0	0	0	reference_match	FALSE	canonical	4	13	junction_5	76.3735338102583	NA	NA	NA	FALSE	NA	NA	NA	C	non_coding	NA	NA	NA	NA	NA	NA	NA	40.0	AGACAATGGAAATTTTTATT	NA	NA	NA	NA	NA	NA	NA	NA	NA
g9666.t3	contig_10050_pilon	+	444	2	incomplete-splice_match	101359234	lcl|NW_004444141.1_cds_XP_023597989.1_31791	1167	7	20407	0	20407	0	3prime_fragment	FALSE	canonical	4	26	junction_1	0.0	NA	NA	NA	FALSE	NA	NA	NA	C	non_coding	NA	NA	NA	NA	NA	NA	NA	40.0	AGACAATGGAAATTTTTATT	NA	NA	NA	NA	NA	NA	NA	NA	NA
g9666.t4	contig_10050_pilon	+	450	2	incomplete-splice_match	101359234	lcl|NW_004444141.1_cds_XP_023597989.1_31791	1167	7	0	23903	0	-23903	5prime_fragment	FALSE	canonical	6	147	junction_1	0.0	NA	NA	NA	FALSE	NA	NA	NA	C	non_coding	NA	NA	NA	NA	NA	NA	NA	40.0	AATAATTTTTGAAACTCCAG	NA	NA	NA	NA	NA	NA	NA	NA	NA
g9667.t1	contig_10050_pilon	+	582	3	novel_not_in_catalog	101340503	novel	1988	2	NA	NA	0	-103134	at_least_one_novel_splicesite	FALSE	canonical	0	0	junction_1	0.0	NA	NA	NA	TRUE	NA	NA	NA	B	non_coding	NA	NA	NA	NA	NA	NA	NA	35.0	AGAACACTATTTTTACACTC	NA	NA	NA	NA	NA	NA	NA	NA	NA
g9668.t1	contig_10050_pilon	+	1416	3	novel_not_in_catalog	101340503	novel	1988	2	NA	NA	87842	0	at_least_one_novel_splicesite	FALSE	canonical	0	0	junction_1	0.0	NA	NA	NA	FALSE	NA	NA	NA	B	non_coding	NA	NA	NA	NA	NA	NA	NA	25.0	GAGTTAGTTAGCGAGCAGGT	NA	NA	NA	NA	NA	NA	NA	NA	NA
g9669.t1	contig_10051_pilon	-	417	2	novel_not_in_catalog	101359386	novel	5850	51	NA	NA	251365	0	at_least_one_novel_splicesite	FALSE	canonical	0	0	junction_1	0.0	NA	NA	NA	FALSE	NA	NA	NA	B	non_coding	NA	NA	NA	NA	NA	NA	NA	10.0	GTCACTTTTCTATCTCCCTG	NA	NA	NA	NA	NA	NA	NA	NA	NA
g9670.t1	contig_10051_pilon	-	354	3	novel_in_catalog	101359386	novel	5850	51	NA	NA	209944	-31024	combination_of_known_splicesites	FALSE	canonical	0	0	junction_1	53.5	NA	NA	NA	FALSE	NA	NA	NA	B	non_coding	NA	NA	NA	NA	NA	NA	NA	25.0	TGCAGAGTATTTTTATTTCA	NA	NA	NA	NA	NA	NA	NA	NA	NA
g9671.t1	contig_10051_pilon	-	999	8	incomplete-splice_match	101359386	lcl|NW_004444032.1_cds_XP_023592800.1_22958	5850	51	102591	120954	102591	-120954	internal_fragment	FALSE	canonical	4	20	junction_2	10.415843504890391	NA	NA	NA	FALSE	NA	NA	NA	B	non_coding	NA	NA	NA	NA	NA	NA	NA	25.0	GTTGTAGTCATAGGTCAGTA	NA	NA	NA	NA	NA	NA	NA	NA	NA
g9672.t1	contig_10051_pilon	-	369	4	novel_not_in_catalog	101359386	novel	5850	51	NA	NA	13875	-220483	at_least_one_novel_splicesite	FALSE	canonical	0	0	junction_1	52.49338582674541	NA	NA	NA	TRUE	NA	NA	NA	B	non_coding	NA	NA	NA	NA	NA	NA	NA	10.0	TCCCTTATCTTCTACTTTGT	NA	NA	NA	NA	NA	NA	NA	NA	NA
g9673.t1	contig_10053_pilon	-	1305	12	full-splice_match	101359312	lcl|NW_004444081.1_cds_XP_004385829.1_28018	1305	12	0	0	0	0	reference_match	FALSE	canonical	0	0	junction_1	0.0	NA	NA	NA	FALSE	NA	NA	NA	A	non_coding	NA	NA	NA	NA	NA	NA	NA	20.0	TGATGGTACTTTTTTTCAAT	NA	NA	NA	NA	NA	NA	NA	NA	NA
g9674.t1	contig_10054_pilon	-	1086	2	full-splice_match	101353619	lcl|NW_004443946.1_cds_XP_004370922.1_4175	1086	2	0	0	0	0	reference_match	FALSE	canonical	6	69	junction_1	0.0	NA	NA	NA	FALSE	NA	NA	NA	A	non_coding	NA	NA	NA	NA	NA	NA	NA	35.0	TTAAGAAGTACTTAGTTAGC	NA	NA	NA	NA	NA	NA	NA	NA	NA
g9675.t1	contig_10054_pilon	-	1038	2	full-splice_match	101353365	lcl|NW_004443946.1_cds_XP_023581948.1_4170	1038	2	0	0	0	0	reference_match	FALSE	canonical	1	3	junction_1	0.0	NA	NA	NA	FALSE	NA	NA	NA	A	non_coding	NA	NA	NA	NA	NA	NA	NA	45.0	CAAAGCAATTCCTACAGAAC	NA	NA	NA	NA	NA	NA	NA	NA	NA
g9676.t1	contig_10056_pilon	-	2701	4	novel_not_in_catalog	101350072	novel	2238	3	NA	NA	0	-170	at_least_one_novel_splicesite	FALSE	canonical	0	0	junction_1	0.0	NA	NA	NA	TRUE	NA	NA	NA	A	non_coding	NA	NA	NA	NA	NA	NA	NA	10.0	GTACCTCGGACTTCTTCCTG	NA	NA	NA	NA	NA	NA	NA	NA	NA
g9677.t1	contig_10056_pilon	+	2733	27	novel_not_in_catalog	101344141	novel	2752	27	NA	NA	-8810	0	at_least_one_novel_splicesite	FALSE	canonical	0	0	junction_1	98.09505865508405	NA	NA	NA	FALSE	NA	NA	NA	B	non_coding	NA	NA	NA	NA	NA	NA	NA	10.0	ACCTCTGCTGTCCCAGGGCC	NA	NA	NA	NA	NA	NA	NA	NA	NA
g9677.t2	contig_10056_pilon	+	2187	22	incomplete-splice_match	101344141	lcl|NW_004444023.1_cds_XP_023592032.1_21426	2662	26	23631	0	23631	0	3prime_fragment	FALSE	canonical	4	11	junction_17	56.326671103048696	NA	NA	NA	FALSE	NA	NA	NA	B	non_coding	NA	NA	NA	NA	NA	NA	NA	10.0	ACCTCTGCTGTCCCAGGGCC	NA	NA	NA	NA	NA	NA	NA	NA	NA
g9677.t3	contig_10056_pilon	+	561	7	novel_not_in_catalog	101344141	novel	2752	27	NA	NA	-8810	-43457	at_least_one_novel_splicesite	FALSE	canonical	0	0	junction_1	176.49331117322518	NA	NA	NA	TRUE	NA	NA	NA	B	non_coding	NA	NA	NA	NA	NA	NA	NA	25.0	TGGTAACGGCGAATGATGTT	NA	NA	NA	NA	NA	NA	NA	NA	NA
g9678.t1	contig_10056_pilon	+	906	5	novel_not_in_catalog	101343883	novel	552	6	NA	NA	-19214	-1657	at_least_one_novel_splicesite	FALSE	canonical	0	0	junction_1	0.0	NA	NA	NA	TRUE	NA	NA	NA	A	non_coding	NA	NA	NA	NA	NA	NA	NA	35.0	GCAAAGAAAATGGGTGGTGG	NA	NA	NA	NA	NA	NA	NA	NA	NA
g9679.t1	contig_10057_pilon	+	390	1	intergenic	novelGene_2645	novel	NA	NA	NA	NA	NA	NA	mono-exon	FALSE	NA	NA	NA	NA	NA	NA	NA	NA	NA	NA	NA	NA	A	non_coding	NA	NA	NA	NA	NA	NA	NA	20.0	GGGCGATCTGACCTCTACAG	NA	NA	NA	NA	NA	NA	NA	NA	NA
g9680.t1	contig_10057_pilon	-	921	6	novel_not_in_catalog	101342061	novel	601	5	NA	NA	-8054	0	at_least_one_novel_splicesite	FALSE	canonical	0	0	junction_5	128.9070983305419	NA	NA	NA	FALSE	NA	NA	NA	A	non_coding	NA	NA	NA	NA	NA	NA	NA	30.0	GAGTGGAAAGAGTGTAGGGG	NA	NA	NA	NA	NA	NA	NA	NA	NA
g9681.t1	contig_10058_pilon	+	1530	9	full-splice_match	101351827	lcl|NW_004444224.1_cds_XP_004390241.1_34987	1530	9	0	0	0	0	reference_match	FALSE	canonical	0	0	junction_1	1.5	NA	NA	NA	FALSE	NA	NA	NA	A	non_coding	NA	NA	NA	NA	NA	NA	NA	5.0	CCCAGGCCTGCCTCCCTCCC	NA	NA	NA	NA	NA	NA	NA	NA	NA
g9682.t1	contig_10058_pilon	+	3312	12	full-splice_match	101358378	lcl|NW_004444224.1_cds_XP_004390269.1_34989	3312	12	0	0	0	0	reference_match	FALSE	canonical	5	127	junction_8	269.11532444518963	NA	NA	NA	FALSE	NA	NA	NA	A	non_coding	NA	NA	NA	NA	NA	NA	NA	30.0	TTAGGACTTGGGCAATGAGA	NA	NA	NA	NA	NA	NA	NA	NA	NA
g9683.t1	contig_10058_pilon	+	1101	11	full-splice_match	101352245	lcl|NW_004444224.1_cds_XP_004390243.1_34992	1101	11	0	0	0	0	reference_match	TRUE	canonical	6	98	junction_4	89.24886553900839	NA	NA	NA	FALSE	NA	NA	NA	C	non_coding	NA	NA	NA	NA	NA	NA	NA	0.0	CCTTGGGGCTTTGGGGGCTT	NA	NA	NA	NA	NA	NA	NA	NA	NA
g9683.t2	contig_10058_pilon	+	756	7	full-splice_match	101352245	lcl|NW_004444224.1_cds_XP_004390245.1_34994	756	7	0	0	0	0	reference_match	FALSE	canonical	6	134	junction_2	81.8121153755495	NA	NA	NA	FALSE	NA	NA	NA	C	non_coding	NA	NA	NA	NA	NA	NA	NA	0.0	CCTTGGGGCTTTGGGGGCTT	NA	NA	NA	NA	NA	NA	NA	NA	NA
g9684.t1	contig_10058_pilon	+	411	4	full-splice_match	101358647	lcl|NW_004444224.1_cds_XP_012415083.2_34995	411	4	0	0	0	0	reference_match	FALSE	canonical	4	24	junction_3	37.094473981982816	NA	NA	NA	FALSE	NA	NA	NA	A	non_coding	NA	NA	NA	NA	NA	NA	NA	25.0	ACGATGGTTTACTGATTGCA	NA	NA	NA	NA	NA	NA	NA	NA	NA
g9685.t1	contig_10058_pilon	+	864	9	incomplete-splice_match	101358905	lcl|NW_004444224.1_cds_XP_023580903.1_34996	897	10	24433	0	24433	0	3prime_fragment	FALSE	canonical	4	122	junction_8	76.66974631495789	NA	NA	NA	FALSE	NA	NA	NA	A	non_coding	NA	NA	NA	NA	NA	NA	NA	10.0	TCCTGGTCCAGCTCACCTCT	NA	NA	NA	NA	NA	NA	NA	NA	NA
g9686.t1	contig_10058_pilon	+	318	1	intergenic	novelGene_2646	novel	NA	NA	NA	NA	NA	NA	mono-exon	FALSE	NA	NA	NA	NA	NA	NA	NA	NA	NA	NA	NA	NA	A	non_coding	NA	NA	NA	NA	NA	NA	NA	30.0	GGTATCGTTAGTAATATGTA	NA	NA	NA	NA	NA	NA	NA	NA	NA
g9687.t1	contig_10058_pilon	+	504	3	novel_in_catalog	101359169	novel	828	5	NA	NA	99	0	combination_of_known_splicesites	FALSE	canonical	0	0	junction_1	0.0	NA	NA	NA	FALSE	NA	NA	NA	A	non_coding	NA	NA	NA	NA	NA	NA	NA	10.0	AAGCTCTGTGGCGGCGTGGG	NA	NA	NA	NA	NA	NA	NA	NA	NA
g9688.t1	contig_10060_pilon	+	142	1	intergenic	novelGene_2647	novel	NA	NA	NA	NA	NA	NA	mono-exon	FALSE	NA	NA	NA	NA	NA	NA	NA	NA	NA	NA	NA	NA	A	non_coding	NA	NA	NA	NA	NA	NA	NA	30.0	GGGCCACAAACAACCCGTCC	NA	NA	NA	NA	NA	NA	NA	NA	NA
g9689.t1	contig_10063_pilon	+	2307	7	novel_not_in_catalog	101355868	novel	2457	5	NA	NA	-26264	-23542	at_least_one_novel_splicesite	FALSE	canonical	0	0	junction_1	84.8326784519582	NA	NA	NA	TRUE	NA	NA	NA	B	non_coding	NA	NA	NA	NA	NA	NA	NA	35.0	CGACCCTATAGGACAGAGTA	NA	NA	NA	NA	NA	NA	NA	NA	NA
g9690.t1	contig_10063_pilon	+	678	2	incomplete-splice_match	101355868	lcl|NW_004443986.1_cds_XP_023588075.1_14848	2466	4	53093	0	52991	0	3prime_fragment	FALSE	canonical	5	146	junction_1	0.0	NA	NA	NA	FALSE	NA	NA	NA	B	non_coding	NA	NA	NA	NA	NA	NA	NA	45.0	TAATTTGGAAATATATCACA	NA	NA	NA	NA	NA	NA	NA	NA	NA
g9691.t1	contig_10063_pilon	+	2034	16	full-splice_match	101351345	lcl|NW_004444024.1_cds_XP_004381996.1_21945	2208	16	174	0	0	0	alternative_5end	FALSE	canonical	4	25	junction_3	19.638284604878866	NA	NA	NA	FALSE	NA	NA	NA	C	non_coding	NA	NA	NA	NA	NA	NA	NA	25.0	CATCTACCTACCTGGCTATA	NA	NA	NA	NA	NA	NA	NA	NA	NA
g9691.t2	contig_10063_pilon	+	2124	17	novel_not_in_catalog	101351345	novel	2208	16	NA	NA	0	0	at_least_one_novel_splicesite	FALSE	canonical	2	2	junction_4	24.771139961656992	NA	NA	NA	TRUE	NA	NA	NA	C	non_coding	NA	NA	NA	NA	NA	NA	NA	25.0	CATCTACCTACCTGGCTATA	NA	NA	NA	NA	NA	NA	NA	NA	NA
g9692.t1	contig_10063_pilon	+	1005	3	novel_not_in_catalog	101351870	novel	873	3	NA	NA	0	0	at_least_one_novel_splicesite	FALSE	canonical	0	0	junction_1	0.0	NA	NA	NA	FALSE	NA	NA	NA	A	non_coding	NA	NA	NA	NA	NA	NA	NA	10.0	CCCCGCGACTCTGGAGGCTC	NA	NA	NA	NA	NA	NA	NA	NA	NA
g9693.t1	contig_10063_pilon	-	2547	18	novel_not_in_catalog	101351608	novel	3523	27	NA	NA	5622	243	at_least_one_novel_splicesite	FALSE	canonical	5	19	junction_2	98.73248607337088	NA	NA	NA	FALSE	NA	NA	NA	B	non_coding	NA	NA	NA	NA	NA	NA	NA	20.0	TGGCGGTGGCTGCACAAAGC	NA	NA	NA	NA	NA	NA	NA	NA	NA
g9693.t2	contig_10063_pilon	-	954	3	novel_not_in_catalog	101351608	novel	3523	27	NA	NA	11675	243	at_least_one_novel_splicesite	FALSE	canonical	5	19	junction_2	14.5	NA	NA	NA	FALSE	NA	NA	NA	B	non_coding	NA	NA	NA	NA	NA	NA	NA	20.0	TGGCGGTGGCTGCACAAAGC	NA	NA	NA	NA	NA	NA	NA	NA	NA
g9694.t1	contig_10063_pilon	-	1131	10	novel_not_in_catalog	101351608	novel	3523	27	NA	NA	-139	-7230	at_least_one_novel_splicesite	FALSE	canonical	0	0	junction_1	104.88983050424801	NA	NA	NA	FALSE	NA	NA	NA	B	non_coding	NA	NA	NA	NA	NA	NA	NA	10.0	AGTATCCCTGTGGGTGGTGG	NA	NA	NA	NA	NA	NA	NA	NA	NA
g9695.t1	contig_10063_pilon	-	699	4	full-splice_match	101351346	lcl|NW_004444024.1_cds_XP_023592253.1_21941	699	4	0	0	0	0	reference_match	FALSE	canonical	5	89	junction_1	22.305953365762143	NA	NA	NA	FALSE	NA	NA	NA	A	non_coding	NA	NA	NA	NA	NA	NA	NA	15.0	GCCCTATGGGACAGGGCCCC	NA	NA	NA	NA	NA	NA	NA	NA	NA
g9696.t1	contig_10063_pilon	-	771	4	full-splice_match	101351081	lcl|NW_004444024.1_cds_XP_004381994.1_21940	771	4	0	0	0	0	reference_match	FALSE	canonical	0	0	junction_2	0.4714045207910317	NA	NA	NA	FALSE	NA	NA	NA	A	non_coding	NA	NA	NA	NA	NA	NA	NA	15.0	GCTCCTTCTATCTTCTGATA	NA	NA	NA	NA	NA	NA	NA	NA	NA
g9697.t1	contig_10063_pilon	-	531	4	novel_not_in_catalog	101350825	novel	771	4	NA	NA	0	5491	at_least_one_novel_splicesite	TRUE	canonical	0	0	junction_1	178.87487867842768	NA	NA	NA	FALSE	NA	NA	NA	A	non_coding	NA	NA	NA	NA	NA	NA	NA	25.0	CAGGGTAAGAGGGTAGGGGT	NA	NA	NA	NA	NA	NA	NA	NA	NA
g9698.t1	contig_10064_pilon	-	930	1	full-splice_match	101351421	lcl|NW_004444000.1_cds_XP_004379431.1_17858	930	1	0	0	0	0	mono-exon	FALSE	NA	NA	NA	NA	NA	NA	NA	NA	NA	NA	NA	NA	A	non_coding	NA	NA	NA	NA	NA	NA	NA	10.0	TGGTTTTACTTGATTTGTTG	NA	NA	NA	NA	NA	NA	NA	NA	NA
g9699.t1	contig_10064_pilon	+	825	1	full-splice_match	101350398	lcl|NW_004444000.1_cds_XP_004379427.2_17852	1017	1	192	0	192	0	mono-exon	FALSE	NA	NA	NA	NA	NA	NA	NA	NA	NA	NA	NA	NA	A	non_coding	NA	NA	NA	NA	NA	NA	NA	25.0	TGCAAATGTTATTATTCTTT	NA	NA	NA	NA	NA	NA	NA	NA	NA
g9700.t1	contig_10064_pilon	+	1179	4	full-splice_match	101350142	lcl|NW_004444000.1_cds_XP_004379426.1_17851	1179	4	0	0	0	0	reference_match	FALSE	canonical	0	0	junction_1	0.0	NA	NA	NA	FALSE	NA	NA	NA	A	non_coding	NA	NA	NA	NA	NA	NA	NA	45.0	CTAAGGAAGCATGGAGCAAA	NA	NA	NA	NA	NA	NA	NA	NA	NA
g9701.t1	contig_10064_pilon	+	1233	9	full-splice_match	101349892	lcl|NW_004444000.1_cds_XP_004379425.1_17850	1233	9	0	0	0	0	reference_match	TRUE	canonical	4	31	junction_3	53.49050733541419	NA	NA	NA	FALSE	NA	NA	NA	C	non_coding	NA	NA	NA	NA	NA	NA	NA	40.0	AGAGGAAGGGGGCAGGCAAA	NA	NA	NA	NA	NA	NA	NA	NA	NA
g9701.t2	contig_10064_pilon	+	561	5	incomplete-splice_match	101349892	lcl|NW_004444000.1_cds_XP_004379425.1_17850	1233	9	3778	0	3778	0	3prime_fragment	FALSE	canonical	5	115	junction_1	24.014318645341575	NA	NA	NA	FALSE	NA	NA	NA	C	non_coding	NA	NA	NA	NA	NA	NA	NA	40.0	AGAGGAAGGGGGCAGGCAAA	NA	NA	NA	NA	NA	NA	NA	NA	NA
g9702.t1	contig_10064_pilon	-	1539	10	full-splice_match	101349638	lcl|NW_004444000.1_cds_XP_004379424.1_17848	1572	10	33	0	33	0	reference_match	FALSE	canonical	5	19	junction_4	27.569888745370353	NA	NA	NA	FALSE	NA	NA	NA	C	non_coding	NA	NA	NA	NA	NA	NA	NA	35.0	TCTATGGCAATATGATCATA	NA	NA	NA	NA	NA	NA	NA	NA	NA
g9702.t2	contig_10064_pilon	-	1377	9	novel_in_catalog	101349638	novel	1572	10	NA	NA	33	0	combination_of_known_splicesites	FALSE	canonical	2	3	junction_8	31.06218561209111	NA	NA	NA	FALSE	NA	NA	NA	C	non_coding	NA	NA	NA	NA	NA	NA	NA	35.0	TCTATGGCAATATGATCATA	NA	NA	NA	NA	NA	NA	NA	NA	NA
g9703.t1	contig_10064_pilon	+	603	6	novel_not_in_catalog	101358319	novel	447	4	NA	NA	0	0	at_least_one_novel_splicesite	FALSE	canonical	0	0	junction_2	0.8000000000000002	NA	NA	NA	TRUE	NA	NA	NA	A	non_coding	NA	NA	NA	NA	NA	NA	NA	15.0	GGAGGCTGGTTTCACCCCAG	NA	NA	NA	NA	NA	NA	NA	NA	NA
g9704.t1	contig_10064_pilon	-	1083	6	incomplete-splice_match	101349127	lcl|NW_004444000.1_cds_XP_004379422.1_17844	991	7	397	-38	397	38	3prime_fragment	FALSE	canonical	0	0	junction_1	0.0	NA	NA	NA	FALSE	NA	NA	NA	A	non_coding	NA	NA	NA	NA	NA	NA	NA	35.0	CAATAATTAAAGCCTTTGGG	NA	NA	NA	NA	NA	NA	NA	NA	NA
g9705.t1	contig_10064_pilon	-	1026	4	novel_not_in_catalog	101348439	novel	1680	4	NA	NA	763	0	at_least_one_novel_splicesite	FALSE	canonical	0	0	junction_2	23.570226039551585	NA	NA	NA	TRUE	NA	NA	NA	B	non_coding	NA	NA	NA	NA	NA	NA	NA	25.0	GTGTCATCCTTCATAAGGAT	NA	NA	NA	NA	NA	NA	NA	NA	NA
g9705.t2	contig_10064_pilon	-	1182	7	full-splice_match	101348869	lcl|NW_004444000.1_cds_XP_004379421.1_17843	1182	7	0	0	0	0	reference_match	FALSE	canonical	2	9	junction_6	37.591739636373426	NA	NA	NA	FALSE	NA	NA	NA	A	non_coding	NA	NA	NA	NA	NA	NA	NA	15.0	TGGCTCAGCCACTCATTGGC	NA	NA	NA	NA	NA	NA	NA	NA	NA
g9705.t3	contig_10064_pilon	-	2271	12	fusion	101348869_101348439	novel	1182	7	NA	NA	303	0	multi-exon	FALSE	canonical	0	0	junction_6	42.44588192701364	NA	NA	NA	TRUE	NA	NA	NA	A	non_coding	NA	NA	NA	NA	NA	NA	NA	15.0	TGGCTCAGCCACTCATTGGC	NA	NA	NA	NA	NA	NA	NA	NA	NA
g9705.t4	contig_10064_pilon	-	966	6	novel_not_in_catalog	101348439	novel	1680	4	NA	NA	763	4985	at_least_one_novel_splicesite	FALSE	canonical	0	0	junction_1	20.0	NA	NA	NA	TRUE	NA	NA	NA	B	non_coding	NA	NA	NA	NA	NA	NA	NA	20.0	GGAGAACTCTTGGATGGGGT	NA	NA	NA	NA	NA	NA	NA	NA	NA
g9706.t1	contig_10065_pilon	-	1605	12	novel_not_in_catalog	101345957	novel	1611	12	NA	NA	0	0	at_least_one_novel_splicesite	TRUE	canonical	0	0	junction_1	0.0	NA	NA	NA	TRUE	NA	NA	NA	A	non_coding	NA	NA	NA	NA	NA	NA	NA	40.0	GTGACTCAGACCAAATATAT	NA	NA	NA	NA	NA	NA	NA	NA	NA
g9707.t1	contig_10068_pilon	-	1353	8	full-splice_match	101350000	lcl|NW_004444134.1_cds_XP_023597798.1_31482	1353	8	0	0	0	0	reference_match	FALSE	canonical	5	91	junction_6	99.01040967741622	NA	NA	NA	FALSE	NA	NA	NA	A	non_coding	NA	NA	NA	NA	NA	NA	NA	45.0	AACATTTCAAGACAAGTGAT	NA	NA	NA	NA	NA	NA	NA	NA	NA
g9708.t1	contig_10074_pilon	+	2865	21	novel_in_catalog	101356593	novel	3216	24	NA	NA	0	0	combination_of_known_splicesites	FALSE	canonical	0	0	junction_5	1051.6007072553725	NA	NA	NA	FALSE	NA	NA	NA	C	non_coding	NA	NA	NA	NA	NA	NA	NA	30.0	AATCAGAAGTTATGCTGTGT	NA	NA	NA	NA	NA	NA	NA	NA	NA
g9708.t2	contig_10074_pilon	+	2823	20	incomplete-splice_match	101356593	lcl|NW_004443941.1_cds_XP_023590613.1_1901	3216	24	22236	0	-2030	0	3prime_fragment	FALSE	canonical	4	160	junction_4	170.41690772242387	NA	NA	NA	FALSE	NA	NA	NA	C	non_coding	NA	NA	NA	NA	NA	NA	NA	30.0	AATCAGAAGTTATGCTGTGT	NA	NA	NA	NA	NA	NA	NA	NA	NA
g9708.t3	contig_10074_pilon	+	396	3	incomplete-splice_match	101356593	lcl|NW_004443941.1_cds_XP_023590630.1_1905	2810	19	12630	0	12630	0	3prime_fragment	FALSE	canonical	5	304	junction_2	50.5	NA	NA	NA	FALSE	NA	NA	NA	C	non_coding	NA	NA	NA	NA	NA	NA	NA	30.0	AATCAGAAGTTATGCTGTGT	NA	NA	NA	NA	NA	NA	NA	NA	NA
g9708.t4	contig_10074_pilon	+	2175	15	incomplete-splice_match	101356593	lcl|NW_004443941.1_cds_XP_023590630.1_1905	2810	19	3731	0	3731	0	3prime_fragment	FALSE	canonical	5	195	junction_1	122.17652000616292	NA	NA	NA	FALSE	NA	NA	NA	C	non_coding	NA	NA	NA	NA	NA	NA	NA	30.0	AATCAGAAGTTATGCTGTGT	NA	NA	NA	NA	NA	NA	NA	NA	NA
g9708.t5	contig_10074_pilon	+	2442	16	incomplete-splice_match	101356593	lcl|NW_004443941.1_cds_XP_023590630.1_1905	2810	19	2523	0	2523	0	3prime_fragment	FALSE	canonical	5	195	junction_2	119.52955933807986	NA	NA	NA	FALSE	NA	NA	NA	C	non_coding	NA	NA	NA	NA	NA	NA	NA	30.0	AATCAGAAGTTATGCTGTGT	NA	NA	NA	NA	NA	NA	NA	NA	NA
g9708.t6	contig_10074_pilon	+	3204	24	full-splice_match	101356593	lcl|NW_004443941.1_cds_XP_023590613.1_1901	3216	24	12	0	12	0	reference_match	FALSE	canonical	4	160	junction_8	987.1395578216169	NA	NA	NA	FALSE	NA	NA	NA	C	non_coding	NA	NA	NA	NA	NA	NA	NA	30.0	AATCAGAAGTTATGCTGTGT	NA	NA	NA	NA	NA	NA	NA	NA	NA
g9708.t7	contig_10074_pilon	+	2715	19	full-splice_match	101356593	lcl|NW_004443941.1_cds_XP_023590630.1_1905	2810	19	95	0	95	0	alternative_5end	FALSE	canonical	4	160	junction_3	127.81024949722621	NA	NA	NA	FALSE	NA	NA	NA	C	non_coding	NA	NA	NA	NA	NA	NA	NA	30.0	AATCAGAAGTTATGCTGTGT	NA	NA	NA	NA	NA	NA	NA	NA	NA
g9709.t1	contig_10074_pilon	+	3591	23	incomplete-splice_match	101350108	lcl|NW_004443941.1_cds_XP_023590654.1_1908	10217	78	152768	0	152768	0	3prime_fragment	FALSE	canonical	5	183	junction_22	169.93927573700122	NA	NA	NA	FALSE	NA	NA	NA	B	non_coding	NA	NA	NA	NA	NA	NA	NA	25.0	CATTAGCTGTAGCATGTCTA	NA	NA	NA	NA	NA	NA	NA	NA	NA
g9709.t2	contig_10074_pilon	+	1701	10	incomplete-splice_match	101350108	lcl|NW_004443941.1_cds_XP_023590654.1_1908	10217	78	175556	0	175556	0	3prime_fragment	FALSE	canonical	5	183	junction_9	243.38629560615956	NA	NA	NA	FALSE	NA	NA	NA	B	non_coding	NA	NA	NA	NA	NA	NA	NA	25.0	CATTAGCTGTAGCATGTCTA	NA	NA	NA	NA	NA	NA	NA	NA	NA
g9709.t3	contig_10074_pilon	+	3285	21	incomplete-splice_match	101350108	lcl|NW_004443941.1_cds_XP_023590654.1_1908	10217	78	156575	0	156575	0	3prime_fragment	FALSE	canonical	5	183	junction_20	174.1685605957631	NA	NA	NA	FALSE	NA	NA	NA	B	non_coding	NA	NA	NA	NA	NA	NA	NA	25.0	CATTAGCTGTAGCATGTCTA	NA	NA	NA	NA	NA	NA	NA	NA	NA
g9709.t4	contig_10074_pilon	+	10140	77	novel_not_in_catalog	101350108	novel	10217	78	NA	NA	10202	0	at_least_one_novel_splicesite	FALSE	canonical	0	0	junction_1	232.45381209525846	NA	NA	NA	TRUE	NA	NA	NA	B	non_coding	NA	NA	NA	NA	NA	NA	NA	25.0	CATTAGCTGTAGCATGTCTA	NA	NA	NA	NA	NA	NA	NA	NA	NA
g9710.t1	contig_10074_pilon	-	534	1	intergenic	novelGene_2648	novel	NA	NA	NA	NA	NA	NA	mono-exon	FALSE	NA	NA	NA	NA	NA	NA	NA	NA	NA	NA	NA	NA	A	non_coding	NA	NA	NA	NA	NA	NA	NA	40.0	CAGCAACTATACACATGCAC	NA	NA	NA	NA	NA	NA	NA	NA	NA
g9711.t1	contig_10074_pilon	+	543	6	novel_not_in_catalog	101356844	novel	546	4	NA	NA	0	0	at_least_one_novel_splicesite	FALSE	canonical	0	0	junction_3	22.662744758744473	NA	NA	NA	TRUE	NA	NA	NA	A	non_coding	NA	NA	NA	NA	NA	NA	NA	35.0	AGCTCCAATGCAAGCTGAGA	NA	NA	NA	NA	NA	NA	NA	NA	NA
g9712.t1	contig_10074_pilon	-	1641	17	incomplete-splice_match	101357092	lcl|NW_004443941.1_cds_XP_004369494.1_1910	2154	20	9157	0	9157	0	3prime_fragment	FALSE	canonical	3	7	junction_10	100.47317739078426	NA	NA	NA	FALSE	NA	NA	NA	C	non_coding	NA	NA	NA	NA	NA	NA	NA	35.0	AGCACCTTATGATGTAACTA	NA	NA	NA	NA	NA	NA	NA	NA	NA
g9712.t2	contig_10074_pilon	-	1230	12	novel_not_in_catalog	101357092	novel	2154	20	NA	NA	9298	-4688	at_least_one_novel_splicesite	FALSE	canonical	1	1	junction_1	21.712242804540153	NA	NA	NA	FALSE	NA	NA	NA	C	non_coding	NA	NA	NA	NA	NA	NA	NA	45.0	GCAAATGACTTCATTAAAAC	NA	NA	NA	NA	NA	NA	NA	NA	NA
g9712.t3	contig_10074_pilon	-	2154	20	full-splice_match	101357092	lcl|NW_004443941.1_cds_XP_004369494.1_1910	2154	20	0	0	0	0	reference_match	TRUE	canonical	3	7	junction_10	93.04658827720499	NA	NA	NA	FALSE	NA	NA	NA	C	non_coding	NA	NA	NA	NA	NA	NA	NA	35.0	AGCACCTTATGATGTAACTA	NA	NA	NA	NA	NA	NA	NA	NA	NA
g9712.t4	contig_10074_pilon	-	2211	21	novel_not_in_catalog	101357092	novel	2154	20	NA	NA	0	0	at_least_one_novel_splicesite	FALSE	canonical	0	0	junction_17	92.65391249159424	NA	NA	NA	TRUE	NA	NA	NA	C	non_coding	NA	NA	NA	NA	NA	NA	NA	35.0	AGCACCTTATGATGTAACTA	NA	NA	NA	NA	NA	NA	NA	NA	NA
g9712.t5	contig_10074_pilon	-	1719	17	incomplete-splice_match	101357092	lcl|NW_004443941.1_cds_XP_004369494.1_1910	2154	20	9079	0	9079	0	3prime_fragment	FALSE	canonical	3	7	junction_10	100.47317739078426	NA	NA	NA	FALSE	NA	NA	NA	C	non_coding	NA	NA	NA	NA	NA	NA	NA	35.0	AGCACCTTATGATGTAACTA	NA	NA	NA	NA	NA	NA	NA	NA	NA
g9713.t1	contig_10074_pilon	-	1455	6	novel_not_in_catalog	101357340	novel	1212	4	NA	NA	0	5183	at_least_one_novel_splicesite	FALSE	canonical	0	0	junction_1	46.79999999999999	NA	NA	NA	TRUE	NA	NA	NA	C	non_coding	NA	NA	NA	NA	NA	NA	NA	25.0	CAGCGTCTACTGAACAGTCC	NA	NA	NA	NA	NA	NA	NA	NA	NA
g9713.t2	contig_10074_pilon	-	1212	4	full-splice_match	101357340	lcl|NW_004443941.1_cds_XP_023590682.1_1911	1212	4	0	0	0	0	reference_match	FALSE	canonical	5	73	junction_3	24.073960113690383	NA	NA	NA	FALSE	NA	NA	NA	C	non_coding	NA	NA	NA	NA	NA	NA	NA	5.0	TGTCTTGCATGTTTGCCTGC	NA	NA	NA	NA	NA	NA	NA	NA	NA
g9713.t3	contig_10074_pilon	-	1320	5	novel_not_in_catalog	101357340	novel	1212	4	NA	NA	0	0	at_least_one_novel_splicesite	FALSE	canonical	0	0	junction_3	61.64616776410355	NA	NA	NA	TRUE	NA	NA	NA	C	non_coding	NA	NA	NA	NA	NA	NA	NA	5.0	TGTCTTGCATGTTTGCCTGC	NA	NA	NA	NA	NA	NA	NA	NA	NA
g9713.t4	contig_10074_pilon	-	780	3	incomplete-splice_match	101357340	lcl|NW_004443941.1_cds_XP_023590682.1_1911	1212	4	12624	0	12624	0	3prime_fragment	FALSE	canonical	5	117	junction_2	6.0	NA	NA	NA	FALSE	NA	NA	NA	C	non_coding	NA	NA	NA	NA	NA	NA	NA	5.0	TGTCTTGCATGTTTGCCTGC	NA	NA	NA	NA	NA	NA	NA	NA	NA
g9714.t1	contig_10074_pilon	+	441	2	incomplete-splice_match	101357600	lcl|NW_004443941.1_cds_XP_023590693.1_1913	1590	16	0	64813	0	-64813	5prime_fragment	FALSE	canonical	5	135	junction_1	0.0	NA	NA	NA	FALSE	NA	NA	NA	B	non_coding	NA	NA	NA	NA	NA	NA	NA	45.0	AATTCTTGTAGAGAAAGGAA	NA	NA	NA	NA	NA	NA	NA	NA	NA
g9714.t2	contig_10074_pilon	+	510	4	novel_not_in_catalog	101357600	novel	1590	16	NA	NA	0	-52508	at_least_one_novel_splicesite	FALSE	canonical	0	0	junction_3	87.98863562983574	NA	NA	NA	TRUE	NA	NA	NA	B	non_coding	NA	NA	NA	NA	NA	NA	NA	40.0	GTATGGTGAAAGGATACAAC	NA	NA	NA	NA	NA	NA	NA	NA	NA
g9715.t1	contig_10074_pilon	-	735	1	intergenic	novelGene_2649	novel	NA	NA	NA	NA	NA	NA	mono-exon	FALSE	NA	NA	NA	NA	NA	NA	NA	NA	NA	NA	NA	NA	A	non_coding	NA	NA	NA	NA	NA	NA	NA	35.0	TCAACACTTCTTAACTGACA	NA	NA	NA	NA	NA	NA	NA	NA	NA
g9716.t1	contig_10074_pilon	+	852	10	novel_not_in_catalog	101357600	novel	1410	15	NA	NA	46157	2008	at_least_one_novel_splicesite	FALSE	canonical	4	19	junction_9	67.87697658718517	NA	NA	NA	FALSE	NA	NA	NA	B	non_coding	NA	NA	NA	NA	NA	NA	NA	35.0	TTTTCAGATTTGAAGAATAG	NA	NA	NA	NA	NA	NA	NA	NA	NA
g9716.t2	contig_10074_pilon	+	1203	15	novel_not_in_catalog	101357600	novel	1590	16	NA	NA	31229	2008	at_least_one_novel_splicesite	FALSE	canonical	0	0	junction_1	72.47448530626598	NA	NA	NA	TRUE	NA	NA	NA	B	non_coding	NA	NA	NA	NA	NA	NA	NA	35.0	TTTTCAGATTTGAAGAATAG	NA	NA	NA	NA	NA	NA	NA	NA	NA
g9717.t1	contig_10074_pilon	-	951	4	incomplete-splice_match	101357849	lcl|NW_004443941.1_cds_XP_023590726.1_1918	1713	9	24389	0	24389	0	3prime_fragment	FALSE	canonical	6	429	junction_1	37.416573867739416	NA	NA	NA	FALSE	NA	NA	NA	C	non_coding	NA	NA	NA	NA	NA	NA	NA	25.0	CTTGCAAGGTTTAAATGGTG	NA	NA	NA	NA	NA	NA	NA	NA	NA
g9717.t2	contig_10074_pilon	-	1773	10	novel_not_in_catalog	101357849	novel	1764	9	NA	NA	-10237	0	at_least_one_novel_splicesite	FALSE	canonical	6	312	junction_9	422.29481832038493	NA	NA	NA	FALSE	NA	NA	NA	C	non_coding	NA	NA	NA	NA	NA	NA	NA	25.0	CTTGCAAGGTTTAAATGGTG	NA	NA	NA	NA	NA	NA	NA	NA	NA
g9717.t3	contig_10074_pilon	-	1713	9	full-splice_match	101357849	lcl|NW_004443941.1_cds_XP_023590726.1_1918	1713	9	0	0	0	0	reference_match	FALSE	canonical	6	429	junction_1	423.67764869060534	NA	NA	NA	FALSE	NA	NA	NA	C	non_coding	NA	NA	NA	NA	NA	NA	NA	25.0	CTTGCAAGGTTTAAATGGTG	NA	NA	NA	NA	NA	NA	NA	NA	NA
g9717.t4	contig_10074_pilon	-	648	1	novel_in_catalog	101357849	novel	1719	10	NA	NA	26687	0	mono-exon	FALSE	NA	NA	NA	NA	NA	NA	NA	NA	NA	NA	NA	NA	C	non_coding	NA	NA	NA	NA	NA	NA	NA	25.0	CTTGCAAGGTTTAAATGGTG	NA	NA	NA	NA	NA	NA	NA	NA	NA
g9718.t1	contig_10074_pilon	+	450	1	intergenic	novelGene_2650	novel	NA	NA	NA	NA	NA	NA	mono-exon	FALSE	NA	NA	NA	NA	NA	NA	NA	NA	NA	NA	NA	NA	A	non_coding	NA	NA	NA	NA	NA	NA	NA	35.0	AAGCAAGGATGGTCTCACAT	NA	NA	NA	NA	NA	NA	NA	NA	NA
g9719.t1	contig_10074_pilon	-	786	7	incomplete-splice_match	101358107	lcl|NW_004443941.1_cds_XP_004369498.1_1920	2206	21	24167	0	24167	0	3prime_fragment	FALSE	canonical	5	36	junction_5	97.23411038427935	NA	NA	NA	FALSE	NA	NA	NA	B	non_coding	NA	NA	NA	NA	NA	NA	NA	25.0	AAGCAGTGCCTCCCCACTTA	NA	NA	NA	NA	NA	NA	NA	NA	NA
g9719.t2	contig_10074_pilon	-	1509	14	incomplete-splice_match	101358107	lcl|NW_004443941.1_cds_XP_004369498.1_1920	2206	21	13801	0	13801	0	3prime_fragment	FALSE	canonical	5	36	junction_5	393.18901006149207	NA	NA	NA	FALSE	NA	NA	NA	B	non_coding	NA	NA	NA	NA	NA	NA	NA	25.0	AAGCAGTGCCTCCCCACTTA	NA	NA	NA	NA	NA	NA	NA	NA	NA
g9719.t3	contig_10074_pilon	-	2223	22	novel_not_in_catalog	101358107	novel	2206	21	NA	NA	-2845	0	at_least_one_novel_splicesite	FALSE	canonical	4	36	junction_5	314.25087108443194	NA	NA	NA	FALSE	NA	NA	NA	B	non_coding	NA	NA	NA	NA	NA	NA	NA	25.0	AAGCAGTGCCTCCCCACTTA	NA	NA	NA	NA	NA	NA	NA	NA	NA
g9720.t1	contig_10074_pilon	+	267	2	novel_not_in_catalog	101348628	novel	2742	21	NA	NA	0	-355772	at_least_one_novel_splicesite	FALSE	canonical	0	0	junction_1	0.0	NA	NA	NA	FALSE	NA	NA	NA	A	non_coding	NA	NA	NA	NA	NA	NA	NA	35.0	ACATTCATGCACACTATGTA	NA	NA	NA	NA	NA	NA	NA	NA	NA
g9721.t1	contig_10078_pilon	-	888	2	genic	101343720	novel	894	1	NA	NA	0	7406	multi-exon	FALSE	canonical	0	0	junction_1	0.0	NA	NA	NA	FALSE	NA	NA	NA	A	non_coding	NA	NA	NA	NA	NA	NA	NA	35.0	ACAGCGACATGGGTACACAC	NA	NA	NA	NA	NA	NA	NA	NA	NA
g9722.t1	contig_10078_pilon	+	402	5	incomplete-splice_match	101348539	lcl|NW_004444053.1_cds_XP_012413200.1_25365	978	7	5208	0	5208	0	3prime_fragment	FALSE	canonical	1	4	junction_2	2.165063509461097	NA	NA	NA	FALSE	NA	NA	NA	A	non_coding	NA	NA	NA	NA	NA	NA	NA	5.0	GTGGTCTGGGCTCATCTCTT	NA	NA	NA	NA	NA	NA	NA	NA	NA
g9723.t1	contig_10078_pilon	+	570	3	incomplete-splice_match	101343978	lcl|NW_004444053.1_cds_XP_023594241.1_25371	2511	13	36786	0	36786	0	3prime_fragment	FALSE	canonical	6	254	junction_2	31.5	NA	NA	NA	FALSE	NA	NA	NA	B	non_coding	NA	NA	NA	NA	NA	NA	NA	40.0	AATTAATGGAACTTTTCATA	NA	NA	NA	NA	NA	NA	NA	NA	NA
g9723.t2	contig_10078_pilon	+	3510	22	incomplete-splice_match	101343978	lcl|NW_004444053.1_cds_XP_004384172.1_25368	3769	24	46259	0	-25980	0	3prime_fragment	FALSE	canonical	5	92	junction_18	480.50409093565025	NA	NA	NA	FALSE	NA	NA	NA	B	non_coding	NA	NA	NA	NA	NA	NA	NA	40.0	AATTAATGGAACTTTTCATA	NA	NA	NA	NA	NA	NA	NA	NA	NA
g9723.t3	contig_10078_pilon	+	1020	7	incomplete-splice_match	101343978	lcl|NW_004444053.1_cds_XP_023594241.1_25371	2511	13	17156	0	17156	0	3prime_fragment	FALSE	canonical	5	92	junction_3	74.70330202429697	NA	NA	NA	FALSE	NA	NA	NA	B	non_coding	NA	NA	NA	NA	NA	NA	NA	40.0	AATTAATGGAACTTTTCATA	NA	NA	NA	NA	NA	NA	NA	NA	NA
g9723.t4	contig_10078_pilon	+	3489	21	incomplete-splice_match	101343978	lcl|NW_004444053.1_cds_XP_023594238.1_25369	3748	23	46259	0	-25980	0	3prime_fragment	FALSE	canonical	5	92	junction_17	485.91423111491594	NA	NA	NA	FALSE	NA	NA	NA	B	non_coding	NA	NA	NA	NA	NA	NA	NA	40.0	AATTAATGGAACTTTTCATA	NA	NA	NA	NA	NA	NA	NA	NA	NA
g9723.t5	contig_10078_pilon	+	3501	21	incomplete-splice_match	101343978	lcl|NW_004444053.1_cds_XP_023594237.1_25367	3760	23	46259	0	-25980	0	3prime_fragment	FALSE	canonical	5	39	junction_5	496.19048761539153	NA	NA	NA	FALSE	NA	NA	NA	B	non_coding	NA	NA	NA	NA	NA	NA	NA	40.0	AATTAATGGAACTTTTCATA	NA	NA	NA	NA	NA	NA	NA	NA	NA
g9723.t6	contig_10078_pilon	+	1341	7	incomplete-splice_match	101343978	lcl|NW_004444053.1_cds_XP_023594241.1_25371	2511	13	16835	0	16835	0	3prime_fragment	FALSE	canonical	5	92	junction_3	74.70330202429697	NA	NA	NA	FALSE	NA	NA	NA	B	non_coding	NA	NA	NA	NA	NA	NA	NA	40.0	AATTAATGGAACTTTTCATA	NA	NA	NA	NA	NA	NA	NA	NA	NA
g9723.t7	contig_10078_pilon	+	3501	22	novel_not_in_catalog	101343978	novel	2532	14	NA	NA	31171	0	at_least_one_novel_splicesite	FALSE	canonical	0	0	junction_1	473.53848193948403	NA	NA	NA	TRUE	NA	NA	NA	B	non_coding	NA	NA	NA	NA	NA	NA	NA	40.0	AATTAATGGAACTTTTCATA	NA	NA	NA	NA	NA	NA	NA	NA	NA
g9723.t8	contig_10078_pilon	+	2262	9	incomplete-splice_match	101343978	lcl|NW_004444053.1_cds_XP_023594241.1_25371	2511	13	12486	0	12486	0	3prime_fragment	FALSE	canonical	5	92	junction_5	115.47835294980614	NA	NA	NA	FALSE	NA	NA	NA	B	non_coding	NA	NA	NA	NA	NA	NA	NA	40.0	AATTAATGGAACTTTTCATA	NA	NA	NA	NA	NA	NA	NA	NA	NA
g9723.t9	contig_10078_pilon	+	2160	8	incomplete-splice_match	101343978	lcl|NW_004444053.1_cds_XP_023594241.1_25371	2511	13	13293	0	13293	0	3prime_fragment	FALSE	canonical	5	92	junction_4	121.50804122210452	NA	NA	NA	FALSE	NA	NA	NA	B	non_coding	NA	NA	NA	NA	NA	NA	NA	40.0	AATTAATGGAACTTTTCATA	NA	NA	NA	NA	NA	NA	NA	NA	NA
g9724.t1	contig_10079_pilon	+	390	1	intergenic	novelGene_2651	novel	NA	NA	NA	NA	NA	NA	mono-exon	FALSE	NA	NA	NA	NA	NA	NA	NA	NA	NA	NA	NA	NA	A	non_coding	NA	NA	NA	NA	NA	NA	NA	55.00000000000001	ATAAGGAAGACTGAAGAATA	NA	NA	NA	NA	NA	NA	NA	NA	NA
g9725.t1	contig_10079_pilon	-	1065	8	full-splice_match	101343271	lcl|NW_004444021.1_cds_XP_004381521.1_21164	1065	8	0	0	0	0	reference_match	FALSE	canonical	3	29	junction_5	24.90553581607339	NA	NA	NA	FALSE	NA	NA	NA	C	non_coding	NA	NA	NA	NA	NA	NA	NA	30.0	GTTTTGCAGTCAATGGTAAA	NA	NA	NA	NA	NA	NA	NA	NA	NA
g9725.t2	contig_10079_pilon	-	1014	8	full-splice_match	101343271	lcl|NW_004444021.1_cds_XP_004381521.1_21164	1065	8	51	0	51	0	alternative_5end	TRUE	canonical	3	29	junction_5	24.90553581607339	NA	NA	NA	FALSE	NA	NA	NA	C	non_coding	NA	NA	NA	NA	NA	NA	NA	30.0	GTTTTGCAGTCAATGGTAAA	NA	NA	NA	NA	NA	NA	NA	NA	NA
g9725.t3	contig_10079_pilon	-	474	3	incomplete-splice_match	101343271	lcl|NW_004444021.1_cds_XP_004381521.1_21164	1065	8	70753	0	70753	0	3prime_fragment	FALSE	canonical	5	62	junction_1	15.5	NA	NA	NA	FALSE	NA	NA	NA	C	non_coding	NA	NA	NA	NA	NA	NA	NA	30.0	GTTTTGCAGTCAATGGTAAA	NA	NA	NA	NA	NA	NA	NA	NA	NA
g9736.t1	contig_10082_pilon	-	1062	1	full-splice_match	101343100	lcl|NW_004444005.1_cds_XP_004380044.1_18738	1062	1	0	0	0	0	mono-exon	FALSE	NA	NA	NA	NA	NA	NA	NA	NA	NA	NA	NA	NA	A	non_coding	NA	NA	NA	NA	NA	NA	NA	5.0	GGGCTGCCCTTCCTGGGGAG	NA	NA	NA	NA	NA	NA	NA	NA	NA
g9737.t1	contig_10082_pilon	-	1554	16	full-splice_match	101343350	lcl|NW_004444005.1_cds_XP_004380045.1_18740	1554	16	0	0	0	0	reference_match	FALSE	canonical	5	113	junction_2	148.85258927319111	NA	NA	NA	FALSE	NA	NA	NA	C	non_coding	NA	NA	NA	NA	NA	NA	NA	10.0	TGCTGACTCACGGCGTGTCT	NA	NA	NA	NA	NA	NA	NA	NA	NA
g9737.t2	contig_10082_pilon	-	1029	11	incomplete-splice_match	101343350	lcl|NW_004444005.1_cds_XP_023590362.1_18741	1320	14	7788	0	7788	0	3prime_fragment	FALSE	canonical	5	113	junction_2	169.8715985678595	NA	NA	NA	FALSE	NA	NA	NA	C	non_coding	NA	NA	NA	NA	NA	NA	NA	10.0	TGCTGACTCACGGCGTGTCT	NA	NA	NA	NA	NA	NA	NA	NA	NA
g9737.t3	contig_10082_pilon	-	1320	14	full-splice_match	101343350	lcl|NW_004444005.1_cds_XP_023590362.1_18741	1320	14	0	0	0	0	reference_match	FALSE	canonical	5	113	junction_2	153.27582748085504	NA	NA	NA	FALSE	NA	NA	NA	C	non_coding	NA	NA	NA	NA	NA	NA	NA	10.0	TGCTGACTCACGGCGTGTCT	NA	NA	NA	NA	NA	NA	NA	NA	NA
g9737.t4	contig_10082_pilon	-	696	7	incomplete-splice_match	101343350	lcl|NW_004444005.1_cds_XP_023590362.1_18741	1320	14	20879	0	20879	0	3prime_fragment	FALSE	canonical	5	113	junction_2	141.36880451106916	NA	NA	NA	FALSE	NA	NA	NA	C	non_coding	NA	NA	NA	NA	NA	NA	NA	10.0	TGCTGACTCACGGCGTGTCT	NA	NA	NA	NA	NA	NA	NA	NA	NA
g9737.t5	contig_10082_pilon	-	633	7	incomplete-splice_match	101343350	lcl|NW_004444005.1_cds_XP_023590362.1_18741	1320	14	20942	0	20942	0	3prime_fragment	FALSE	canonical	5	113	junction_2	141.36880451106916	NA	NA	NA	FALSE	NA	NA	NA	C	non_coding	NA	NA	NA	NA	NA	NA	NA	10.0	TGCTGACTCACGGCGTGTCT	NA	NA	NA	NA	NA	NA	NA	NA	NA
g9737.t6	contig_10082_pilon	-	951	9	novel_in_catalog	101343350	novel	1554	16	NA	NA	0	0	combination_of_known_splicesites	FALSE	canonical	0	0	junction_8	209.06305119508804	NA	NA	NA	FALSE	NA	NA	NA	C	non_coding	NA	NA	NA	NA	NA	NA	NA	10.0	TGCTGACTCACGGCGTGTCT	NA	NA	NA	NA	NA	NA	NA	NA	NA
g9738.t1	contig_10082_pilon	-	1458	10	full-splice_match	101343787	lcl|NW_004444005.1_cds_XP_023590363.1_18742	1458	10	0	0	0	0	reference_match	FALSE	canonical	5	300	junction_8	166.88415439356223	NA	NA	NA	FALSE	NA	NA	NA	C	non_coding	NA	NA	NA	NA	NA	NA	NA	10.0	CTGGGGCCAGCGGGCAGGCT	NA	NA	NA	NA	NA	NA	NA	NA	NA
g9738.t2	contig_10082_pilon	-	1200	8	incomplete-splice_match	101343787	lcl|NW_004444005.1_cds_XP_023590363.1_18742	1458	10	30209	0	30209	0	3prime_fragment	FALSE	canonical	6	302	junction_1	167.73764743594964	NA	NA	NA	FALSE	NA	NA	NA	C	non_coding	NA	NA	NA	NA	NA	NA	NA	10.0	CTGGGGCCAGCGGGCAGGCT	NA	NA	NA	NA	NA	NA	NA	NA	NA
g9739.t1	contig_10082_pilon	-	1272	9	full-splice_match	101344044	lcl|NW_004444005.1_cds_XP_023590366.1_18747	1272	9	0	0	0	0	reference_match	FALSE	canonical	3	6	junction_1	69.10307066259791	NA	NA	NA	FALSE	NA	NA	NA	C	non_coding	NA	NA	NA	NA	NA	NA	NA	35.0	CGGCCACCGAGAGAGAACCA	NA	NA	NA	NA	NA	NA	NA	NA	NA
g9739.t2	contig_10082_pilon	-	1455	11	novel_not_in_catalog	101344044	novel	1272	9	NA	NA	-19931	0	at_least_one_novel_splicesite	FALSE	canonical	0	0	junction_9	68.46524665843248	NA	NA	NA	FALSE	NA	NA	NA	C	non_coding	NA	NA	NA	NA	NA	NA	NA	35.0	CGGCCACCGAGAGAGAACCA	NA	NA	NA	NA	NA	NA	NA	NA	NA
g9739.t3	contig_10082_pilon	-	1452	12	novel_not_in_catalog	101344044	novel	1272	9	NA	NA	-19931	15541	at_least_one_novel_splicesite	FALSE	canonical	0	0	junction_1	67.4393513885067	NA	NA	NA	FALSE	NA	NA	NA	C	non_coding	NA	NA	NA	NA	NA	NA	NA	15.0	TGCATCTTAGATGGCCGCTT	NA	NA	NA	NA	NA	NA	NA	NA	NA
g9739.t4	contig_10082_pilon	-	375	3	incomplete-splice_match	101344044	lcl|NW_004444005.1_cds_XP_023590369.1_18750	1158	8	11142	0	11142	0	3prime_fragment	FALSE	canonical	3	6	junction_1	23.0	NA	NA	NA	FALSE	NA	NA	NA	C	non_coding	NA	NA	NA	NA	NA	NA	NA	35.0	CGGCCACCGAGAGAGAACCA	NA	NA	NA	NA	NA	NA	NA	NA	NA
g9740.t1	contig_10082_pilon	-	306	1	intergenic	novelGene_2655	novel	NA	NA	NA	NA	NA	NA	mono-exon	FALSE	NA	NA	NA	NA	NA	NA	NA	NA	NA	NA	NA	NA	A	non_coding	NA	NA	NA	NA	NA	NA	NA	15.0	CTTTTGTTATGGTGTCAGTA	NA	NA	NA	NA	NA	NA	NA	NA	NA
g9741.t1	contig_10082_pilon	-	1149	4	full-splice_match	101361527	lcl|NW_004444005.1_cds_XP_004380107.1_18751	1149	4	0	0	0	0	reference_match	FALSE	canonical	5	26	junction_2	34.65384378231207	NA	NA	NA	FALSE	NA	NA	NA	C	non_coding	NA	NA	NA	NA	NA	NA	NA	15.0	GGGTCCCCCCCGCAAAGCCC	NA	NA	NA	NA	NA	NA	NA	NA	NA
g9741.t2	contig_10082_pilon	-	1197	5	novel_not_in_catalog	101361527	novel	1149	4	NA	NA	0	0	at_least_one_novel_splicesite	FALSE	canonical	0	0	junction_3	20.068632240389476	NA	NA	NA	FALSE	NA	NA	NA	C	non_coding	NA	NA	NA	NA	NA	NA	NA	15.0	GGGTCCCCCCCGCAAAGCCC	NA	NA	NA	NA	NA	NA	NA	NA	NA
g9741.t3	contig_10082_pilon	-	570	3	novel_not_in_catalog	101361527	novel	1149	4	NA	NA	0	928	at_least_one_novel_splicesite	FALSE	canonical	2	4	junction_1	52.0	NA	NA	NA	FALSE	NA	NA	NA	C	non_coding	NA	NA	NA	NA	NA	NA	NA	30.0	GTTTGTATGCAGTGAAAATC	NA	NA	NA	NA	NA	NA	NA	NA	NA
g9742.t1	contig_10082_pilon	+	516	5	novel_not_in_catalog	111821186	novel	1116	2	NA	NA	-21120	7099	at_least_one_novel_splicesite	FALSE	canonical	0	0	junction_4	14.89966442575134	NA	NA	NA	FALSE	NA	NA	NA	B	non_coding	NA	NA	NA	NA	NA	NA	NA	35.0	CAAACTCACAGATGAGTGTT	NA	NA	NA	NA	NA	NA	NA	NA	NA
g9742.t2	contig_10082_pilon	+	495	5	novel_not_in_catalog	111821186	novel	1116	2	NA	NA	-21120	7099	at_least_one_novel_splicesite	FALSE	canonical	0	0	junction_4	15.303185942802891	NA	NA	NA	FALSE	NA	NA	NA	B	non_coding	NA	NA	NA	NA	NA	NA	NA	35.0	CAAACTCACAGATGAGTGTT	NA	NA	NA	NA	NA	NA	NA	NA	NA
g9742.t3	contig_10082_pilon	+	396	4	novel_not_in_catalog	111821186	novel	1116	2	NA	NA	0	7099	at_least_one_novel_splicesite	FALSE	canonical	0	0	junction_3	17.441967269268172	NA	NA	NA	FALSE	NA	NA	NA	B	non_coding	NA	NA	NA	NA	NA	NA	NA	35.0	CAAACTCACAGATGAGTGTT	NA	NA	NA	NA	NA	NA	NA	NA	NA
g9742.t4	contig_10082_pilon	+	417	4	novel_not_in_catalog	111821186	novel	1116	2	NA	NA	0	7099	at_least_one_novel_splicesite	FALSE	canonical	0	0	junction_3	16.35712552851373	NA	NA	NA	FALSE	NA	NA	NA	B	non_coding	NA	NA	NA	NA	NA	NA	NA	35.0	CAAACTCACAGATGAGTGTT	NA	NA	NA	NA	NA	NA	NA	NA	NA
g9743.t1	contig_10082_pilon	+	333	3	full-splice_match	101344476	lcl|NW_004444005.1_cds_XP_023590372.1_18754	510	3	177	0	177	0	alternative_5end	FALSE	canonical	6	191	junction_1	254.5	NA	NA	NA	FALSE	NA	NA	NA	C	non_coding	NA	NA	NA	NA	NA	NA	NA	15.0	GGATGCCCGGCCGAGGACTG	NA	NA	NA	NA	NA	NA	NA	NA	NA
g9743.t2	contig_10082_pilon	+	510	3	full-splice_match	101344476	lcl|NW_004444005.1_cds_XP_023590372.1_18754	510	3	0	0	0	0	reference_match	FALSE	canonical	6	191	junction_1	254.5	NA	NA	NA	FALSE	NA	NA	NA	C	non_coding	NA	NA	NA	NA	NA	NA	NA	15.0	GGATGCCCGGCCGAGGACTG	NA	NA	NA	NA	NA	NA	NA	NA	NA
g9744.t1	contig_10082_pilon	-	2037	14	incomplete-splice_match	101362039	lcl|NW_004444005.1_cds_XP_004380108.1_18756	1973	15	9211	0	9211	0	3prime_fragment	FALSE	canonical	3	16	junction_11	56.567810279020996	NA	NA	NA	FALSE	NA	NA	NA	B	non_coding	NA	NA	NA	NA	NA	NA	NA	15.0	GCGCTCGCGGGCAGATCCGA	NA	NA	NA	NA	NA	NA	NA	NA	NA
g9744.t2	contig_10082_pilon	-	540	5	incomplete-splice_match	101362039	lcl|NW_004444005.1_cds_XP_004380108.1_18756	1973	15	25126	0	25126	0	3prime_fragment	TRUE	canonical	5	149	junction_3	38.62237046065402	NA	NA	NA	FALSE	NA	NA	NA	B	non_coding	NA	NA	NA	NA	NA	NA	NA	15.0	GCGCTCGCGGGCAGATCCGA	NA	NA	NA	NA	NA	NA	NA	NA	NA
g9745.t1	contig_10082_pilon	-	2304	17	novel_not_in_catalog	101344725	novel	2412	18	NA	NA	79254	0	at_least_one_novel_splicesite	FALSE	canonical	0	0	junction_1	0.0	NA	NA	NA	TRUE	NA	NA	NA	B	non_coding	NA	NA	NA	NA	NA	NA	NA	0.0	CTCGCTCGCTGCCCTGCGTG	NA	NA	NA	NA	NA	NA	NA	NA	NA
g9746.t1	contig_10082_pilon	+	330	1	intergenic	novelGene_2656	novel	NA	NA	NA	NA	NA	NA	mono-exon	FALSE	NA	NA	NA	NA	NA	NA	NA	NA	NA	NA	NA	NA	A	non_coding	NA	NA	NA	NA	NA	NA	NA	45.0	GGAAGACCGAAGAAGAATTG	NA	NA	NA	NA	NA	NA	NA	NA	NA
g9747.t1	contig_10082_pilon	+	450	2	antisense	novelGene_101344725_AS	novel	NA	NA	NA	NA	NA	NA	multi-exon	FALSE	canonical	0	0	junction_1	0.0	NA	NA	NA	FALSE	NA	NA	NA	A	non_coding	NA	NA	NA	NA	NA	NA	NA	5.0	TGCCAGTCTGTCGGCTCCTC	NA	NA	NA	NA	NA	NA	NA	NA	NA
g9748.t1	contig_10082_pilon	+	585	1	intergenic	novelGene_2657	novel	NA	NA	NA	NA	NA	NA	mono-exon	FALSE	NA	NA	NA	NA	NA	NA	NA	NA	NA	NA	NA	NA	A	non_coding	NA	NA	NA	NA	NA	NA	NA	25.0	GATGGGCGGGCAATGAGACG	NA	NA	NA	NA	NA	NA	NA	NA	NA
g9749.t1	contig_10082_pilon	-	240	3	novel_not_in_catalog	101344725	novel	2412	18	NA	NA	25552	-97677	at_least_one_novel_splicesite	FALSE	canonical	0	0	junction_1	0.0	NA	NA	NA	TRUE	NA	NA	NA	B	non_coding	NA	NA	NA	NA	NA	NA	NA	10.0	GGGCTGGCTGTGCCCAGGGA	NA	NA	NA	NA	NA	NA	NA	NA	NA
g9750.t1	contig_10082_pilon	-	369	3	intergenic	novelGene_2658	novel	NA	NA	NA	NA	NA	NA	multi-exon	FALSE	canonical	0	0	junction_1	0.0	NA	NA	NA	FALSE	NA	NA	NA	A	non_coding	NA	NA	NA	NA	NA	NA	NA	30.0	TGTTGATGATAATGTTAATG	NA	NA	NA	NA	NA	NA	NA	NA	NA
g9751.t1	contig_10082_pilon	+	840	3	novel_not_in_catalog	101344967	novel	981	6	NA	NA	0	-71146	at_least_one_novel_splicesite	FALSE	canonical	0	0	junction_1	0.0	NA	NA	NA	TRUE	NA	NA	NA	B	non_coding	NA	NA	NA	NA	NA	NA	NA	45.0	ACTGCCAGAAGAAGGAACGA	NA	NA	NA	NA	NA	NA	NA	NA	NA
g9752.t1	contig_10082_pilon	+	351	2	novel_not_in_catalog	101344967	novel	981	6	NA	NA	38825	-28112	at_least_one_novel_splicesite	FALSE	canonical	0	0	junction_1	0.0	NA	NA	NA	TRUE	NA	NA	NA	B	non_coding	NA	NA	NA	NA	NA	NA	NA	10.0	GTGCTGAGCGGGTGGGACGG	NA	NA	NA	NA	NA	NA	NA	NA	NA
g9753.t1	contig_10082_pilon	-	540	2	antisense	novelGene_101344967_AS	novel	NA	NA	NA	NA	NA	NA	multi-exon	FALSE	canonical	0	0	junction_1	0.0	NA	NA	NA	FALSE	NA	NA	NA	A	non_coding	NA	NA	NA	NA	NA	NA	NA	70.0	CATTAAAAAATAAAAGAATA	NA	NA	NA	NA	NA	NA	NA	NA	NA
g9754.t1	contig_10082_pilon	+	846	3	novel_not_in_catalog	101344967	novel	981	6	NA	NA	79595	-351	at_least_one_novel_splicesite	FALSE	canonical	0	0	junction_1	0.0	NA	NA	NA	TRUE	NA	NA	NA	B	non_coding	NA	NA	NA	NA	NA	NA	NA	10.0	GTGCTTTTCATGTGCCAGGC	NA	NA	NA	NA	NA	NA	NA	NA	NA
g9755.t1	contig_10082_pilon	-	1026	6	intergenic	novelGene_2659	novel	NA	NA	NA	NA	NA	NA	multi-exon	FALSE	canonical	0	0	junction_1	0.0	NA	NA	NA	FALSE	NA	NA	NA	A	non_coding	NA	NA	NA	NA	NA	NA	NA	10.0	GGCGGCAGCCGTGCCCAGCG	NA	NA	NA	NA	NA	NA	NA	NA	NA
g9726.t1	contig_1008_pilon	+	936	10	novel_not_in_catalog	101341286	novel	1155	14	NA	NA	48397	0	at_least_one_novel_splicesite	FALSE	canonical	4	24	junction_7	91.36549852645501	NA	NA	NA	FALSE	NA	NA	NA	B	non_coding	NA	NA	NA	NA	NA	NA	NA	25.0	ACACCTCAGTTCCTGGGACA	NA	NA	NA	NA	NA	NA	NA	NA	NA
g9726.t2	contig_1008_pilon	+	939	10	novel_not_in_catalog	101341286	novel	1155	14	NA	NA	48394	0	at_least_one_novel_splicesite	FALSE	canonical	4	24	junction_7	91.36549852645501	NA	NA	NA	FALSE	NA	NA	NA	B	non_coding	NA	NA	NA	NA	NA	NA	NA	25.0	ACACCTCAGTTCCTGGGACA	NA	NA	NA	NA	NA	NA	NA	NA	NA
g9726.t3	contig_1008_pilon	+	543	7	novel_not_in_catalog	101341286	novel	1155	14	NA	NA	74555	0	at_least_one_novel_splicesite	FALSE	canonical	4	24	junction_4	41.30139895397679	NA	NA	NA	FALSE	NA	NA	NA	B	non_coding	NA	NA	NA	NA	NA	NA	NA	25.0	ACACCTCAGTTCCTGGGACA	NA	NA	NA	NA	NA	NA	NA	NA	NA
g9726.t4	contig_1008_pilon	+	1263	15	novel_not_in_catalog	101341286	novel	1155	14	NA	NA	0	0	at_least_one_novel_splicesite	FALSE	canonical	4	24	junction_12	185.1237864957678	NA	NA	NA	FALSE	NA	NA	NA	B	non_coding	NA	NA	NA	NA	NA	NA	NA	25.0	ACACCTCAGTTCCTGGGACA	NA	NA	NA	NA	NA	NA	NA	NA	NA
g9726.t5	contig_1008_pilon	+	759	9	novel_not_in_catalog	101341286	novel	1155	14	NA	NA	62690	0	at_least_one_novel_splicesite	FALSE	canonical	4	24	junction_6	36.95859169394851	NA	NA	NA	FALSE	NA	NA	NA	B	non_coding	NA	NA	NA	NA	NA	NA	NA	25.0	ACACCTCAGTTCCTGGGACA	NA	NA	NA	NA	NA	NA	NA	NA	NA
g9726.t6	contig_1008_pilon	+	1278	15	novel_not_in_catalog	101341286	novel	1155	14	NA	NA	0	0	at_least_one_novel_splicesite	FALSE	canonical	4	24	junction_12	184.48300624132492	NA	NA	NA	FALSE	NA	NA	NA	B	non_coding	NA	NA	NA	NA	NA	NA	NA	25.0	ACACCTCAGTTCCTGGGACA	NA	NA	NA	NA	NA	NA	NA	NA	NA
g9726.t7	contig_1008_pilon	+	327	4	novel_not_in_catalog	101341286	novel	1155	14	NA	NA	105276	0	at_least_one_novel_splicesite	FALSE	canonical	4	24	junction_1	41.20140234938073	NA	NA	NA	FALSE	NA	NA	NA	B	non_coding	NA	NA	NA	NA	NA	NA	NA	25.0	ACACCTCAGTTCCTGGGACA	NA	NA	NA	NA	NA	NA	NA	NA	NA
g9727.t1	contig_1008_pilon	-	1143	3	full-splice_match	101356005	lcl|NW_004443940.1_cds_XP_023589556.1_1736	1143	3	0	0	0	0	reference_match	FALSE	canonical	5	113	junction_1	8.5	NA	NA	NA	FALSE	NA	NA	NA	A	non_coding	NA	NA	NA	NA	NA	NA	NA	15.0	CGGTCGAGGCAGACTCCCCT	NA	NA	NA	NA	NA	NA	NA	NA	NA
g9728.t1	contig_1008_pilon	+	318	2	intergenic	novelGene_2652	novel	NA	NA	NA	NA	NA	NA	multi-exon	FALSE	canonical	3	12	junction_1	0.0	NA	NA	NA	FALSE	NA	NA	NA	A	non_coding	NA	NA	NA	NA	NA	NA	NA	20.0	ACCAGTGCACTCTCCAGTCT	NA	NA	NA	NA	NA	NA	NA	NA	NA
g9729.t1	contig_1008_pilon	+	840	5	full-splice_match	101356268	lcl|NW_004443940.1_cds_XP_023589575.1_1739	840	5	0	0	0	0	reference_match	FALSE	canonical	4	28	junction_3	44.40720662234904	NA	NA	NA	FALSE	NA	NA	NA	C	non_coding	NA	NA	NA	NA	NA	NA	NA	40.0	AGGCAAGACAGAGAAGCTCC	NA	NA	NA	NA	NA	NA	NA	NA	NA
g9729.t2	contig_1008_pilon	+	363	3	incomplete-splice_match	101356268	lcl|NW_004443940.1_cds_XP_023589575.1_1739	840	5	23545	0	23545	0	3prime_fragment	FALSE	canonical	4	28	junction_1	6.0	NA	NA	NA	FALSE	NA	NA	NA	C	non_coding	NA	NA	NA	NA	NA	NA	NA	40.0	AGGCAAGACAGAGAAGCTCC	NA	NA	NA	NA	NA	NA	NA	NA	NA
g9729.t3	contig_1008_pilon	+	897	6	novel_not_in_catalog	101356268	novel	840	5	NA	NA	-47798	0	at_least_one_novel_splicesite	FALSE	canonical	0	0	junction_1	50.50782117652671	NA	NA	NA	FALSE	NA	NA	NA	C	non_coding	NA	NA	NA	NA	NA	NA	NA	40.0	AGGCAAGACAGAGAAGCTCC	NA	NA	NA	NA	NA	NA	NA	NA	NA
g9730.t1	contig_1008_pilon	-	699	4	novel_not_in_catalog	101342291	novel	522	3	NA	NA	0	2306	intron_retention	FALSE	canonical	6	152	junction_2	40.41726803676314	NA	NA	NA	FALSE	NA	NA	NA	B	non_coding	NA	NA	NA	NA	NA	NA	NA	45.0	GGGAAAGTTACCAAAAACTG	NA	NA	NA	NA	NA	NA	NA	NA	NA
g9730.t2	contig_1008_pilon	-	669	3	novel_not_in_catalog	101342291	novel	522	3	NA	NA	0	0	intron_retention	FALSE	canonical	6	152	junction_1	49.5	NA	NA	NA	FALSE	NA	NA	NA	B	non_coding	NA	NA	NA	NA	NA	NA	NA	35.0	TAAGTGTGGATGAAACCTGA	NA	NA	NA	NA	NA	NA	NA	NA	NA
g9730.t3	contig_1008_pilon	-	708	4	novel_not_in_catalog	101342291	novel	522	3	NA	NA	0	2306	intron_retention	FALSE	canonical	0	0	junction_2	108.63087345072148	NA	NA	NA	FALSE	NA	NA	NA	B	non_coding	NA	NA	NA	NA	NA	NA	NA	45.0	GGGAAAGTTACCAAAAACTG	NA	NA	NA	NA	NA	NA	NA	NA	NA
g9730.t4	contig_1008_pilon	-	573	5	novel_not_in_catalog	101342291	novel	522	3	NA	NA	0	2306	at_least_one_novel_splicesite	FALSE	canonical	0	0	junction_2	94.078092561446	NA	NA	NA	FALSE	NA	NA	NA	B	non_coding	NA	NA	NA	NA	NA	NA	NA	45.0	GGGAAAGTTACCAAAAACTG	NA	NA	NA	NA	NA	NA	NA	NA	NA
g9730.t5	contig_1008_pilon	-	480	3	novel_not_in_catalog	101342291	novel	522	3	NA	NA	2742	2306	intron_retention	FALSE	canonical	6	152	junction_2	25.0	NA	NA	NA	FALSE	NA	NA	NA	B	non_coding	NA	NA	NA	NA	NA	NA	NA	45.0	GGGAAAGTTACCAAAAACTG	NA	NA	NA	NA	NA	NA	NA	NA	NA
g9731.t1	contig_1008_pilon	+	675	3	incomplete-splice_match	101356511	lcl|NW_004443940.1_cds_XP_004369359.1_1742	2583	11	36772	0	36772	0	3prime_fragment	FALSE	canonical	5	72	junction_2	12.0	NA	NA	NA	FALSE	NA	NA	NA	B	non_coding	NA	NA	NA	NA	NA	NA	NA	35.0	AAAAACCCCCCTGAGGATGC	NA	NA	NA	NA	NA	NA	NA	NA	NA
g9731.t2	contig_1008_pilon	+	2799	12	novel_not_in_catalog	101356511	novel	2583	11	NA	NA	-9013	0	at_least_one_novel_splicesite	FALSE	canonical	0	0	junction_1	97.67706955757514	NA	NA	NA	FALSE	NA	NA	NA	B	non_coding	NA	NA	NA	NA	NA	NA	NA	35.0	AAAAACCCCCCTGAGGATGC	NA	NA	NA	NA	NA	NA	NA	NA	NA
g9732.t1	contig_1008_pilon	-	1122	1	full-splice_match	101356766	lcl|NW_004443940.1_cds_XP_004369360.2_1744	1122	1	0	0	0	0	mono-exon	FALSE	NA	NA	NA	NA	NA	NA	NA	NA	NA	NA	NA	NA	A	non_coding	NA	NA	NA	NA	NA	NA	NA	15.0	GGGACAGGAGGGGGCGCTGC	NA	NA	NA	NA	NA	NA	NA	NA	NA
g9733.t1	contig_1008_pilon	-	570	5	incomplete-splice_match	101342546	lcl|NW_004443940.1_cds_XP_012411199.1_1745	1050	11	50154	0	50154	0	3prime_fragment	FALSE	canonical	5	52	junction_1	47.996744681280205	NA	NA	NA	FALSE	NA	NA	NA	B	non_coding	NA	NA	NA	NA	NA	NA	NA	25.0	GTGTTTTTTCCCAGGAAAGA	NA	NA	NA	NA	NA	NA	NA	NA	NA
g9733.t2	contig_1008_pilon	-	1194	11	novel_not_in_catalog	101342546	novel	1050	11	NA	NA	0	0	at_least_one_novel_splicesite	FALSE	canonical	5	52	junction_1	96.22478890597786	NA	NA	NA	FALSE	NA	NA	NA	B	non_coding	NA	NA	NA	NA	NA	NA	NA	25.0	GTGTTTTTTCCCAGGAAAGA	NA	NA	NA	NA	NA	NA	NA	NA	NA
g9733.t3	contig_1008_pilon	-	1188	12	novel_not_in_catalog	101342546	novel	1050	11	NA	NA	0	0	at_least_one_novel_splicesite	FALSE	canonical	0	0	junction_10	53.95192227673979	NA	NA	NA	TRUE	NA	NA	NA	B	non_coding	NA	NA	NA	NA	NA	NA	NA	25.0	GTGTTTTTTCCCAGGAAAGA	NA	NA	NA	NA	NA	NA	NA	NA	NA
g9733.t4	contig_1008_pilon	-	393	4	incomplete-splice_match	101342546	lcl|NW_004443940.1_cds_XP_012411199.1_1745	1050	11	53289	0	53289	0	3prime_fragment	FALSE	canonical	5	52	junction_1	52.4743323497837	NA	NA	NA	FALSE	NA	NA	NA	B	non_coding	NA	NA	NA	NA	NA	NA	NA	25.0	GTGTTTTTTCCCAGGAAAGA	NA	NA	NA	NA	NA	NA	NA	NA	NA
g9733.t5	contig_1008_pilon	-	921	10	novel_not_in_catalog	101342546	novel	1050	11	NA	NA	7468	0	at_least_one_novel_splicesite	FALSE	canonical	5	52	junction_1	43.11225657126598	NA	NA	NA	FALSE	NA	NA	NA	B	non_coding	NA	NA	NA	NA	NA	NA	NA	25.0	GTGTTTTTTCCCAGGAAAGA	NA	NA	NA	NA	NA	NA	NA	NA	NA
g9734.t1	contig_1008_pilon	-	897	1	intergenic	novelGene_2653	novel	NA	NA	NA	NA	NA	NA	mono-exon	FALSE	NA	NA	NA	NA	NA	NA	NA	NA	NA	NA	NA	NA	A	non_coding	NA	NA	NA	NA	NA	NA	NA	30.0	AGGCGAGGGGCGCAGAGAGA	NA	NA	NA	NA	NA	NA	NA	NA	NA
g9735.t1	contig_1008_pilon	-	1044	3	intergenic	novelGene_2654	novel	NA	NA	NA	NA	NA	NA	multi-exon	FALSE	canonical	0	0	junction_1	0.0	NA	NA	NA	FALSE	NA	NA	NA	A	non_coding	NA	NA	NA	NA	NA	NA	NA	30.0	AAATCCTCAGGCGCAGGGAC	NA	NA	NA	NA	NA	NA	NA	NA	NA
g9766.t1	contig_10093_pilon	-	1377	7	novel_not_in_catalog	101358009	novel	2046	9	NA	NA	88	-11102	at_least_one_novel_splicesite	FALSE	canonical	0	0	junction_1	2.1921577396609844	NA	NA	NA	TRUE	NA	NA	NA	B	non_coding	NA	NA	NA	NA	NA	NA	NA	15.0	GCCCTGTACTCGCATTGATG	NA	NA	NA	NA	NA	NA	NA	NA	NA
g9766.t2	contig_10093_pilon	-	1929	8	novel_not_in_catalog	101358009	novel	2046	9	NA	NA	-15353	0	at_least_one_novel_splicesite	FALSE	canonical	0	0	junction_5	233.4148448490763	NA	NA	NA	TRUE	NA	NA	NA	B	non_coding	NA	NA	NA	NA	NA	NA	NA	25.0	AGCTGTGATGAGGAATGGGG	NA	NA	NA	NA	NA	NA	NA	NA	NA
g9766.t3	contig_10093_pilon	-	645	4	novel_not_in_catalog	101358009	novel	2046	9	NA	NA	12129	0	at_least_one_novel_splicesite	FALSE	canonical	0	0	junction_3	2.8674417556808756	NA	NA	NA	TRUE	NA	NA	NA	B	non_coding	NA	NA	NA	NA	NA	NA	NA	25.0	AGCTGTGATGAGGAATGGGG	NA	NA	NA	NA	NA	NA	NA	NA	NA
g9767.t1	contig_10093_pilon	+	1161	14	full-splice_match	101358272	lcl|NW_004444141.1_cds_XP_004388125.1_31785	1161	14	0	0	0	0	reference_match	TRUE	canonical	5	46	junction_10	123.85996100769772	NA	NA	NA	FALSE	NA	NA	NA	C	non_coding	NA	NA	NA	NA	NA	NA	NA	25.0	GAGTTTTGTATTTGGAATAC	NA	NA	NA	NA	NA	NA	NA	NA	NA
g9767.t2	contig_10093_pilon	+	786	10	incomplete-splice_match	101358272	lcl|NW_004444141.1_cds_XP_023597988.1_31787	951	12	8999	0	8999	0	3prime_fragment	FALSE	canonical	5	46	junction_6	130.46053279549315	NA	NA	NA	FALSE	NA	NA	NA	C	non_coding	NA	NA	NA	NA	NA	NA	NA	25.0	GAGTTTTGTATTTGGAATAC	NA	NA	NA	NA	NA	NA	NA	NA	NA
g9767.t3	contig_10093_pilon	+	1071	13	novel_in_catalog	101358272	novel	1161	14	NA	NA	0	0	combination_of_known_splicesites	FALSE	canonical	2	5	junction_4	136.08626757399963	NA	NA	NA	FALSE	NA	NA	NA	C	non_coding	NA	NA	NA	NA	NA	NA	NA	25.0	GAGTTTTGTATTTGGAATAC	NA	NA	NA	NA	NA	NA	NA	NA	NA
g9767.t4	contig_10093_pilon	+	609	8	incomplete-splice_match	101358272	lcl|NW_004444141.1_cds_XP_023597988.1_31787	951	12	14989	0	14989	0	3prime_fragment	FALSE	canonical	5	46	junction_4	119.23531869580337	NA	NA	NA	FALSE	NA	NA	NA	C	non_coding	NA	NA	NA	NA	NA	NA	NA	25.0	GAGTTTTGTATTTGGAATAC	NA	NA	NA	NA	NA	NA	NA	NA	NA
g9768.t1	contig_10093_pilon	+	366	1	intergenic	novelGene_2661	novel	NA	NA	NA	NA	NA	NA	mono-exon	FALSE	NA	NA	NA	NA	NA	NA	NA	NA	NA	NA	NA	NA	A	non_coding	NA	NA	NA	NA	NA	NA	NA	15.0	TTCAGTGTGTGCCTGCCCAA	NA	NA	NA	NA	NA	NA	NA	NA	NA
g9769.t1	contig_10093_pilon	+	2562	4	full-splice_match	101358537	lcl|NW_004444141.1_cds_XP_004388126.1_31788	2562	4	0	0	0	0	reference_match	FALSE	canonical	2	2	junction_2	4.0276819911981905	NA	NA	NA	FALSE	NA	NA	NA	C	non_coding	NA	NA	NA	NA	NA	NA	NA	35.0	GCCAAGAATGTTCTGAAACT	NA	NA	NA	NA	NA	NA	NA	NA	NA
g9769.t2	contig_10093_pilon	+	1320	5	novel_not_in_catalog	101358537	novel	2562	4	NA	NA	9	-1331	at_least_one_novel_splicesite	FALSE	canonical	0	0	junction_3	4.322904116447646	NA	NA	NA	TRUE	NA	NA	NA	C	non_coding	NA	NA	NA	NA	NA	NA	NA	40.0	AACCCAACAACATTGTGACG	NA	NA	NA	NA	NA	NA	NA	NA	NA
g9769.t3	contig_10093_pilon	+	2394	3	novel_in_catalog	101358537	novel	2562	4	NA	NA	9	0	combination_of_known_splicesites	FALSE	canonical	2	3	junction_2	4.0	NA	NA	NA	FALSE	NA	NA	NA	C	non_coding	NA	NA	NA	NA	NA	NA	NA	35.0	GCCAAGAATGTTCTGAAACT	NA	NA	NA	NA	NA	NA	NA	NA	NA
g9769.t4	contig_10093_pilon	+	2553	4	full-splice_match	101358537	lcl|NW_004444141.1_cds_XP_004388126.1_31788	2562	4	9	0	9	0	reference_match	FALSE	canonical	2	2	junction_2	4.0276819911981905	NA	NA	NA	FALSE	NA	NA	NA	C	non_coding	NA	NA	NA	NA	NA	NA	NA	35.0	GCCAAGAATGTTCTGAAACT	NA	NA	NA	NA	NA	NA	NA	NA	NA
g9769.t5	contig_10093_pilon	+	1161	4	novel_not_in_catalog	101358537	novel	2562	4	NA	NA	9	-1331	at_least_one_novel_splicesite	FALSE	canonical	0	0	junction_3	4.96655480858378	NA	NA	NA	TRUE	NA	NA	NA	C	non_coding	NA	NA	NA	NA	NA	NA	NA	40.0	AACCCAACAACATTGTGACG	NA	NA	NA	NA	NA	NA	NA	NA	NA
g9769.t6	contig_10093_pilon	+	2658	6	novel_not_in_catalog	101358537	novel	2562	4	NA	NA	9	0	at_least_one_novel_splicesite	FALSE	canonical	0	0	junction_3	4.147288270665544	NA	NA	NA	TRUE	NA	NA	NA	C	non_coding	NA	NA	NA	NA	NA	NA	NA	35.0	GCCAAGAATGTTCTGAAACT	NA	NA	NA	NA	NA	NA	NA	NA	NA
g9770.t1	contig_10095_pilon	+	915	8	incomplete-splice_match	101356681	lcl|NW_004443938.1_cds_XP_023585991.1_1147	2274	20	51000	0	51000	0	3prime_fragment	FALSE	canonical	5	70	junction_5	55.068788152377465	NA	NA	NA	FALSE	NA	NA	NA	C	non_coding	NA	NA	NA	NA	NA	NA	NA	35.0	AGACAGTGAATTCTGTATAC	NA	NA	NA	NA	NA	NA	NA	NA	NA
g9770.t2	contig_10095_pilon	+	2349	21	full-splice_match	101356681	lcl|NW_004443938.1_cds_XP_023585973.1_1148	2349	21	0	0	0	0	reference_match	FALSE	canonical	4	54	junction_2	54.35243784780955	NA	NA	NA	FALSE	NA	NA	NA	C	non_coding	NA	NA	NA	NA	NA	NA	NA	35.0	AGACAGTGAATTCTGTATAC	NA	NA	NA	NA	NA	NA	NA	NA	NA
g9770.t3	contig_10095_pilon	+	2424	22	novel_not_in_catalog	101356681	novel	2349	21	NA	NA	-365	0	at_least_one_novel_splicesite	TRUE	canonical	0	0	junction_1	61.13644084417222	NA	NA	NA	FALSE	NA	NA	NA	C	non_coding	NA	NA	NA	NA	NA	NA	NA	35.0	AGACAGTGAATTCTGTATAC	NA	NA	NA	NA	NA	NA	NA	NA	NA
g9771.t1	contig_10095_pilon	-	702	4	intergenic	novelGene_2662	novel	NA	NA	NA	NA	NA	NA	multi-exon	FALSE	canonical	1	4	junction_1	0.816496580927726	NA	NA	NA	FALSE	NA	NA	NA	A	non_coding	NA	NA	NA	NA	NA	NA	NA	45.0	TAGCATGCAAAAATGTTATA	NA	NA	NA	NA	NA	NA	NA	NA	NA
g9771.t2	contig_10095_pilon	-	1386	10	intergenic	novelGene_2663	novel	NA	NA	NA	NA	NA	NA	multi-exon	FALSE	canonical	0	0	junction_7	8.743251365736	NA	NA	NA	FALSE	NA	NA	NA	A	non_coding	NA	NA	NA	NA	NA	NA	NA	45.0	TAGCATGCAAAAATGTTATA	NA	NA	NA	NA	NA	NA	NA	NA	NA
g9756.t1	contig_1009_pilon	+	1473	8	novel_not_in_catalog	101360340	novel	1473	8	NA	NA	0	0	at_least_one_novel_splicesite	TRUE	canonical	0	0	junction_2	6.499607523472758	NA	NA	NA	TRUE	NA	NA	NA	B	non_coding	NA	NA	NA	NA	NA	NA	NA	20.0	AGCCTTGCCAGGAGCCAGTG	NA	NA	NA	NA	NA	NA	NA	NA	NA
g9756.t2	contig_1009_pilon	+	948	6	incomplete-splice_match	101360340	lcl|NW_004444026.1_cds_XP_004382178.1_22253	1473	8	5371	0	5371	0	3prime_fragment	FALSE	canonical	1	2	junction_2	5.817215828899594	NA	NA	NA	FALSE	NA	NA	NA	B	non_coding	NA	NA	NA	NA	NA	NA	NA	20.0	AGCCTTGCCAGGAGCCAGTG	NA	NA	NA	NA	NA	NA	NA	NA	NA
g9756.t3	contig_1009_pilon	+	1557	9	novel_not_in_catalog	101360340	novel	1473	8	NA	NA	-7593	0	at_least_one_novel_splicesite	FALSE	canonical	0	0	junction_1	5.9107952087684446	NA	NA	NA	FALSE	NA	NA	NA	B	non_coding	NA	NA	NA	NA	NA	NA	NA	20.0	AGCCTTGCCAGGAGCCAGTG	NA	NA	NA	NA	NA	NA	NA	NA	NA
g9756.t4	contig_1009_pilon	+	1749	11	novel_not_in_catalog	101360340	novel	1473	8	NA	NA	-7593	0	at_least_one_novel_splicesite	FALSE	canonical	0	0	junction_1	6.232976816898969	NA	NA	NA	TRUE	NA	NA	NA	B	non_coding	NA	NA	NA	NA	NA	NA	NA	20.0	AGCCTTGCCAGGAGCCAGTG	NA	NA	NA	NA	NA	NA	NA	NA	NA
g9757.t1	contig_1009_pilon	+	1539	14	novel_not_in_catalog	101347440	novel	1257	12	NA	NA	-43378	0	at_least_one_novel_splicesite	FALSE	canonical	5	100	junction_12	69.81454723707058	NA	NA	NA	FALSE	NA	NA	NA	B	non_coding	NA	NA	NA	NA	NA	NA	NA	15.0	TGGTTAGAGGCCTGCTGTGA	NA	NA	NA	NA	NA	NA	NA	NA	NA
g9757.t2	contig_1009_pilon	+	1335	13	novel_not_in_catalog	101347440	novel	1257	12	NA	NA	-43378	4633	at_least_one_novel_splicesite	FALSE	canonical	0	0	junction_12	88.08660511110642	NA	NA	NA	TRUE	NA	NA	NA	B	non_coding	NA	NA	NA	NA	NA	NA	NA	30.0	TGAAGCAATTTTCTCTCAAT	NA	NA	NA	NA	NA	NA	NA	NA	NA
g9757.t3	contig_1009_pilon	+	1509	13	novel_not_in_catalog	101347440	novel	1257	12	NA	NA	-43378	0	at_least_one_novel_splicesite	FALSE	canonical	1	3	junction_12	87.51964065282718	NA	NA	NA	FALSE	NA	NA	NA	B	non_coding	NA	NA	NA	NA	NA	NA	NA	15.0	TGGTTAGAGGCCTGCTGTGA	NA	NA	NA	NA	NA	NA	NA	NA	NA
g9757.t4	contig_1009_pilon	+	1017	10	incomplete-splice_match	101347440	lcl|NW_004444026.1_cds_XP_023592451.1_22254	1257	12	36347	0	36347	0	3prime_fragment	FALSE	canonical	5	100	junction_8	57.28292357529715	NA	NA	NA	FALSE	NA	NA	NA	B	non_coding	NA	NA	NA	NA	NA	NA	NA	15.0	TGGTTAGAGGCCTGCTGTGA	NA	NA	NA	NA	NA	NA	NA	NA	NA
g9757.t5	contig_1009_pilon	+	462	5	incomplete-splice_match	101347440	lcl|NW_004444026.1_cds_XP_023592451.1_22254	1257	12	46219	0	46219	0	3prime_fragment	FALSE	canonical	5	100	junction_3	50.70749451511088	NA	NA	NA	FALSE	NA	NA	NA	B	non_coding	NA	NA	NA	NA	NA	NA	NA	15.0	TGGTTAGAGGCCTGCTGTGA	NA	NA	NA	NA	NA	NA	NA	NA	NA
g9757.t6	contig_1009_pilon	+	684	7	incomplete-splice_match	101347440	lcl|NW_004444026.1_cds_XP_023592451.1_22254	1257	12	40945	0	40945	0	3prime_fragment	FALSE	canonical	5	100	junction_5	50.74363671108592	NA	NA	NA	FALSE	NA	NA	NA	B	non_coding	NA	NA	NA	NA	NA	NA	NA	15.0	TGGTTAGAGGCCTGCTGTGA	NA	NA	NA	NA	NA	NA	NA	NA	NA
g9757.t7	contig_1009_pilon	+	567	6	incomplete-splice_match	101347440	lcl|NW_004444026.1_cds_XP_023592451.1_22254	1257	12	45384	0	45384	0	3prime_fragment	FALSE	canonical	5	100	junction_4	49.01999592003247	NA	NA	NA	FALSE	NA	NA	NA	B	non_coding	NA	NA	NA	NA	NA	NA	NA	15.0	TGGTTAGAGGCCTGCTGTGA	NA	NA	NA	NA	NA	NA	NA	NA	NA
g9758.t1	contig_1009_pilon	+	2175	22	novel_not_in_catalog	101347692	novel	2134	18	NA	NA	-4577	0	at_least_one_novel_splicesite	FALSE	canonical	0	0	junction_1	16.848396977921183	NA	NA	NA	TRUE	NA	NA	NA	A	non_coding	NA	NA	NA	NA	NA	NA	NA	15.0	GCGGTCTCCGTGGCAACTCA	NA	NA	NA	NA	NA	NA	NA	NA	NA
g9759.t1	contig_1009_pilon	+	1071	9	full-splice_match	101347936	lcl|NW_004444026.1_cds_XP_023592453.1_22256	1071	9	0	0	0	0	reference_match	TRUE	canonical	5	21	junction_4	38.26143619886739	NA	NA	NA	FALSE	NA	NA	NA	A	non_coding	NA	NA	NA	NA	NA	NA	NA	10.0	GGGCCCGCCTTTGACTGACT	NA	NA	NA	NA	NA	NA	NA	NA	NA
g9760.t1	contig_1009_pilon	+	1137	9	novel_not_in_catalog	101348191	novel	908	6	NA	NA	-1577	0	at_least_one_novel_splicesite	FALSE	canonical	0	0	junction_2	5.629165124598851	NA	NA	NA	FALSE	NA	NA	NA	A	non_coding	NA	NA	NA	NA	NA	NA	NA	25.0	GACCTCATCGTGCAGGGACA	NA	NA	NA	NA	NA	NA	NA	NA	NA
g9761.t1	contig_1009_pilon	+	2772	20	full-splice_match	101360776	lcl|NW_004444026.1_cds_XP_004382180.1_22259	2772	20	0	0	0	0	reference_match	FALSE	canonical	5	36	junction_2	111.47805766481682	NA	NA	NA	FALSE	NA	NA	NA	C	non_coding	NA	NA	NA	NA	NA	NA	NA	20.0	GGGGCTTTGCACAGGAACTG	NA	NA	NA	NA	NA	NA	NA	NA	NA
g9761.t2	contig_1009_pilon	+	2967	21	novel_not_in_catalog	101360776	novel	2772	20	NA	NA	-1103	0	at_least_one_novel_splicesite	FALSE	canonical	0	0	junction_1	115.5868829063229	NA	NA	NA	FALSE	NA	NA	NA	C	non_coding	NA	NA	NA	NA	NA	NA	NA	20.0	GGGGCTTTGCACAGGAACTG	NA	NA	NA	NA	NA	NA	NA	NA	NA
g9762.t1	contig_1009_pilon	-	486	3	incomplete-splice_match	101361029	lcl|NW_004444026.1_cds_XP_023592454.1_22261	754	8	21593	0	21593	0	3prime_fragment	FALSE	canonical	5	134	junction_1	19.0	NA	NA	NA	FALSE	NA	NA	NA	B	non_coding	NA	NA	NA	NA	NA	NA	NA	25.0	ATTCCCATCTTCCTCCAAAG	NA	NA	NA	NA	NA	NA	NA	NA	NA
g9762.t2	contig_1009_pilon	-	450	4	novel_not_in_catalog	101361029	novel	755	8	NA	NA	15992	0	at_least_one_novel_splicesite	TRUE	canonical	3	4	junction_3	71.93206671730086	NA	NA	NA	FALSE	NA	NA	NA	B	non_coding	NA	NA	NA	NA	NA	NA	NA	25.0	ATTCCCATCTTCCTCCAAAG	NA	NA	NA	NA	NA	NA	NA	NA	NA
g9762.t3	contig_1009_pilon	-	765	9	novel_not_in_catalog	101361029	novel	754	8	NA	NA	-1964	0	at_least_one_novel_splicesite	FALSE	canonical	0	0	junction_8	63.796429171231836	NA	NA	NA	FALSE	NA	NA	NA	B	non_coding	NA	NA	NA	NA	NA	NA	NA	25.0	ATTCCCATCTTCCTCCAAAG	NA	NA	NA	NA	NA	NA	NA	NA	NA
g9762.t4	contig_1009_pilon	-	351	5	novel_not_in_catalog	101361029	novel	754	8	NA	NA	-29416	-11636	at_least_one_novel_splicesite	FALSE	canonical	5	109	junction_4	35.49207658055527	NA	NA	NA	FALSE	NA	NA	NA	B	non_coding	NA	NA	NA	NA	NA	NA	NA	15.0	TGGCGTGCTCACATGGAGGG	NA	NA	NA	NA	NA	NA	NA	NA	NA
g9762.t5	contig_1009_pilon	-	762	9	novel_not_in_catalog	101361029	novel	754	8	NA	NA	-29416	0	at_least_one_novel_splicesite	FALSE	canonical	5	109	junction_8	34.791342313857335	NA	NA	NA	FALSE	NA	NA	NA	B	non_coding	NA	NA	NA	NA	NA	NA	NA	25.0	ATTCCCATCTTCCTCCAAAG	NA	NA	NA	NA	NA	NA	NA	NA	NA
g9762.t6	contig_1009_pilon	-	498	5	novel_not_in_catalog	101361029	novel	755	8	NA	NA	13938	0	at_least_one_novel_splicesite	FALSE	canonical	2	4	junction_4	78.59389289251423	NA	NA	NA	FALSE	NA	NA	NA	B	non_coding	NA	NA	NA	NA	NA	NA	NA	25.0	ATTCCCATCTTCCTCCAAAG	NA	NA	NA	NA	NA	NA	NA	NA	NA
g9763.t1	contig_1009_pilon	-	1164	2	full-splice_match	101361283	lcl|NW_004444026.1_cds_XP_004382182.1_22262	1164	2	0	0	0	0	reference_match	FALSE	canonical	5	10	junction_1	0.0	NA	NA	NA	FALSE	NA	NA	NA	A	non_coding	NA	NA	NA	NA	NA	NA	NA	15.0	GGCTCGAGCCCCCAGATCCC	NA	NA	NA	NA	NA	NA	NA	NA	NA
g9764.t1	contig_1009_pilon	+	372	1	intergenic	novelGene_2660	novel	NA	NA	NA	NA	NA	NA	mono-exon	FALSE	NA	NA	NA	NA	NA	NA	NA	NA	NA	NA	NA	NA	A	non_coding	NA	NA	NA	NA	NA	NA	NA	40.0	TGTTAGCAAAGAATATTGAT	NA	NA	NA	NA	NA	NA	NA	NA	NA
g9765.t1	contig_1009_pilon	-	390	4	novel_not_in_catalog	101361884	novel	669	6	NA	NA	-8568	-268916	at_least_one_novel_splicesite	FALSE	canonical	0	0	junction_1	0.0	NA	NA	NA	TRUE	NA	NA	NA	A	non_coding	NA	NA	NA	NA	NA	NA	NA	30.0	GGGTATGAACCAAGGGGATG	NA	NA	NA	NA	NA	NA	NA	NA	NA
g9772.t1	contig_10103_pilon	-	1074	5	full-splice_match	101341724	lcl|NW_004443958.1_cds_XP_004373027.1_7610	1074	5	0	0	0	0	reference_match	FALSE	canonical	0	0	junction_1	0.0	NA	NA	NA	FALSE	NA	NA	NA	C	non_coding	NA	NA	NA	NA	NA	NA	NA	25.0	CAAGTGTCCCTGGAGAAGCC	NA	NA	NA	NA	NA	NA	NA	NA	NA
g9772.t2	contig_10103_pilon	-	1287	5	full-splice_match	101341724	lcl|NW_004443958.1_cds_XP_004373027.1_7610	1074	5	-213	0	-213	0	alternative_5end	FALSE	canonical	0	0	junction_1	0.0	NA	NA	NA	FALSE	NA	NA	NA	C	non_coding	NA	NA	NA	NA	NA	NA	NA	25.0	CAAGTGTCCCTGGAGAAGCC	NA	NA	NA	NA	NA	NA	NA	NA	NA
g9773.t1	contig_10103_pilon	-	327	3	incomplete-splice_match	101341465	lcl|NW_004443958.1_cds_XP_004373026.1_7609	531	4	19752	0	19752	0	3prime_fragment	FALSE	canonical	0	0	junction_1	0.0	NA	NA	NA	FALSE	NA	NA	NA	C	non_coding	NA	NA	NA	NA	NA	NA	NA	30.0	CACTCCTTGGAAACTAACTG	NA	NA	NA	NA	NA	NA	NA	NA	NA
g9773.t2	contig_10103_pilon	-	474	3	incomplete-splice_match	101341465	lcl|NW_004443958.1_cds_XP_004373026.1_7609	531	4	0	2180	0	-2180	5prime_fragment	FALSE	canonical	0	0	junction_1	0.0	NA	NA	NA	FALSE	NA	NA	NA	C	non_coding	NA	NA	NA	NA	NA	NA	NA	20.0	GTGCAGTCTACCATCAGTCC	NA	NA	NA	NA	NA	NA	NA	NA	NA
g9773.t3	contig_10103_pilon	-	468	4	novel_not_in_catalog	101341465	novel	531	4	NA	NA	2427	0	at_least_one_novel_splicesite	FALSE	canonical	0	0	junction_1	0.0	NA	NA	NA	FALSE	NA	NA	NA	C	non_coding	NA	NA	NA	NA	NA	NA	NA	30.0	CACTCCTTGGAAACTAACTG	NA	NA	NA	NA	NA	NA	NA	NA	NA
g9773.t4	contig_10103_pilon	-	531	4	full-splice_match	101341465	lcl|NW_004443958.1_cds_XP_004373026.1_7609	531	4	0	0	0	0	reference_match	FALSE	canonical	0	0	junction_1	0.0	NA	NA	NA	FALSE	NA	NA	NA	C	non_coding	NA	NA	NA	NA	NA	NA	NA	30.0	CACTCCTTGGAAACTAACTG	NA	NA	NA	NA	NA	NA	NA	NA	NA
g9773.t5	contig_10103_pilon	-	360	3	novel_in_catalog	101341465	novel	531	4	NA	NA	0	0	combination_of_known_splicesites	FALSE	canonical	0	0	junction_1	0.0	NA	NA	NA	FALSE	NA	NA	NA	C	non_coding	NA	NA	NA	NA	NA	NA	NA	30.0	CACTCCTTGGAAACTAACTG	NA	NA	NA	NA	NA	NA	NA	NA	NA
g9774.t1	contig_10103_pilon	-	1383	10	full-splice_match	101351710	lcl|NW_004444100.1_cds_XP_023596587.1_29215	1383	10	0	0	0	0	reference_match	TRUE	canonical	5	30	junction_1	24.085239575974715	NA	NA	NA	FALSE	NA	NA	NA	C	non_coding	NA	NA	NA	NA	NA	NA	NA	5.0	TGCTCTCTCTGCCTGGCAGC	NA	NA	NA	NA	NA	NA	NA	NA	NA
g9774.t2	contig_10103_pilon	-	1455	11	novel_not_in_catalog	101351710	novel	1383	10	NA	NA	-4128	0	at_least_one_novel_splicesite	FALSE	canonical	0	0	junction_10	29.674231245307773	NA	NA	NA	FALSE	NA	NA	NA	C	non_coding	NA	NA	NA	NA	NA	NA	NA	5.0	TGCTCTCTCTGCCTGGCAGC	NA	NA	NA	NA	NA	NA	NA	NA	NA
g9774.t3	contig_10103_pilon	-	765	7	incomplete-splice_match	101351710	lcl|NW_004444100.1_cds_XP_023596587.1_29215	1383	10	22203	0	22203	0	3prime_fragment	FALSE	canonical	5	30	junction_1	25.78113005022601	NA	NA	NA	FALSE	NA	NA	NA	C	non_coding	NA	NA	NA	NA	NA	NA	NA	5.0	TGCTCTCTCTGCCTGGCAGC	NA	NA	NA	NA	NA	NA	NA	NA	NA
g9775.t1	contig_10103_pilon	+	840	1	full-splice_match	101351180	lcl|NW_004444100.1_cds_XP_023596586.1_29213	840	1	0	0	0	0	mono-exon	FALSE	NA	NA	NA	NA	NA	NA	NA	NA	NA	NA	NA	NA	A	non_coding	NA	NA	NA	NA	NA	NA	NA	25.0	GGAGCTTCAGTTCTACATTA	NA	NA	NA	NA	NA	NA	NA	NA	NA
g9776.t1	contig_10103_pilon	-	1425	13	incomplete-splice_match	101350917	lcl|NW_004444100.1_cds_XP_004386492.1_29212	1606	15	1020	0	1020	0	3prime_fragment	TRUE	canonical	5	101	junction_5	339.3924310031416	NA	NA	NA	FALSE	NA	NA	NA	B	non_coding	NA	NA	NA	NA	NA	NA	NA	25.0	TAAGCATTCCCACATGCTGT	NA	NA	NA	NA	NA	NA	NA	NA	NA
g9776.t2	contig_10103_pilon	-	1608	16	novel_not_in_catalog	101350917	novel	1606	15	NA	NA	-724	0	at_least_one_novel_splicesite	FALSE	canonical	5	101	junction_5	321.0787788413028	NA	NA	NA	FALSE	NA	NA	NA	B	non_coding	NA	NA	NA	NA	NA	NA	NA	25.0	TAAGCATTCCCACATGCTGT	NA	NA	NA	NA	NA	NA	NA	NA	NA
g9776.t3	contig_10103_pilon	-	879	9	incomplete-splice_match	101350917	lcl|NW_004444100.1_cds_XP_004386492.1_29212	1606	15	4566	0	4566	0	3prime_fragment	FALSE	canonical	5	101	junction_5	406.9542357563071	NA	NA	NA	FALSE	NA	NA	NA	B	non_coding	NA	NA	NA	NA	NA	NA	NA	25.0	TAAGCATTCCCACATGCTGT	NA	NA	NA	NA	NA	NA	NA	NA	NA
g9776.t4	contig_10103_pilon	-	1131	10	incomplete-splice_match	101350917	lcl|NW_004444100.1_cds_XP_004386492.1_29212	1606	15	2609	0	2609	0	3prime_fragment	FALSE	canonical	5	101	junction_5	385.6382236062354	NA	NA	NA	FALSE	NA	NA	NA	B	non_coding	NA	NA	NA	NA	NA	NA	NA	25.0	TAAGCATTCCCACATGCTGT	NA	NA	NA	NA	NA	NA	NA	NA	NA
g9776.t5	contig_10103_pilon	-	786	8	incomplete-splice_match	101350917	lcl|NW_004444100.1_cds_XP_004386492.1_29212	1606	15	4822	0	4822	0	3prime_fragment	TRUE	canonical	5	101	junction_5	423.8744519553026	NA	NA	NA	FALSE	NA	NA	NA	B	non_coding	NA	NA	NA	NA	NA	NA	NA	25.0	TAAGCATTCCCACATGCTGT	NA	NA	NA	NA	NA	NA	NA	NA	NA
g9776.t6	contig_10103_pilon	-	636	6	incomplete-splice_match	101350917	lcl|NW_004444100.1_cds_XP_004386492.1_29212	1606	15	10462	0	10462	0	3prime_fragment	FALSE	canonical	5	101	junction_5	461.3854787485189	NA	NA	NA	FALSE	NA	NA	NA	B	non_coding	NA	NA	NA	NA	NA	NA	NA	25.0	TAAGCATTCCCACATGCTGT	NA	NA	NA	NA	NA	NA	NA	NA	NA
g9776.t7	contig_10103_pilon	-	1467	14	incomplete-splice_match	101350917	lcl|NW_004444100.1_cds_XP_004386492.1_29212	1606	15	241	0	241	0	3prime_fragment	FALSE	canonical	5	101	junction_5	329.8765413671889	NA	NA	NA	FALSE	NA	NA	NA	B	non_coding	NA	NA	NA	NA	NA	NA	NA	25.0	TAAGCATTCCCACATGCTGT	NA	NA	NA	NA	NA	NA	NA	NA	NA
g9776.t8	contig_10103_pilon	-	1779	16	novel_not_in_catalog	101350917	novel	1606	15	NA	NA	-2826	0	at_least_one_novel_splicesite	FALSE	canonical	0	0	junction_15	338.7705221335922	NA	NA	NA	FALSE	NA	NA	NA	B	non_coding	NA	NA	NA	NA	NA	NA	NA	25.0	TAAGCATTCCCACATGCTGT	NA	NA	NA	NA	NA	NA	NA	NA	NA
g9776.t9	contig_10103_pilon	-	366	4	incomplete-splice_match	101350917	lcl|NW_004444100.1_cds_XP_004386492.1_29212	1606	15	11335	0	11335	0	3prime_fragment	FALSE	canonical	5	226	junction_1	450.16071204256224	NA	NA	NA	FALSE	NA	NA	NA	B	non_coding	NA	NA	NA	NA	NA	NA	NA	25.0	TAAGCATTCCCACATGCTGT	NA	NA	NA	NA	NA	NA	NA	NA	NA
g9777.t1	contig_10103_pilon	-	849	1	incomplete-splice_match	101350670	lcl|NW_004444100.1_cds_XP_012413859.2_29203	1614	5	13764	0	13677	0	mono-exon	FALSE	NA	NA	NA	NA	NA	NA	NA	NA	NA	NA	NA	NA	B	non_coding	NA	NA	NA	NA	NA	NA	NA	20.0	GCCTGGAGAGCATTACGTTG	NA	NA	NA	NA	NA	NA	NA	NA	NA
g9777.t2	contig_10103_pilon	-	1536	5	novel_not_in_catalog	101350670	novel	1614	5	NA	NA	-15816	0	at_least_one_novel_splicesite	FALSE	canonical	0	0	junction_4	112.59301710141709	NA	NA	NA	TRUE	NA	NA	NA	B	non_coding	NA	NA	NA	NA	NA	NA	NA	20.0	GCCTGGAGAGCATTACGTTG	NA	NA	NA	NA	NA	NA	NA	NA	NA
g9778.t1	contig_10104_pilon	+	567	1	full-splice_match	101354230	lcl|NW_004444163.1_cds_XP_012414707.1_33160	936	1	142	227	142	-227	mono-exon	FALSE	NA	NA	NA	NA	NA	NA	NA	NA	NA	NA	NA	NA	A	non_coding	NA	NA	NA	NA	NA	NA	NA	5.0	TGGTTGTCTCCCTGCTCTAC	NA	NA	NA	NA	NA	NA	NA	NA	NA
g9779.t1	contig_10104_pilon	+	1947	6	full-splice_match	101354478	lcl|NW_004444163.1_cds_XP_004389062.1_33161	1947	6	0	0	0	0	reference_match	FALSE	canonical	2	3	junction_1	8.822698000045111	NA	NA	NA	FALSE	NA	NA	NA	C	non_coding	NA	NA	NA	NA	NA	NA	NA	15.0	CTAGGCCCTGTGTGAGGTGA	NA	NA	NA	NA	NA	NA	NA	NA	NA
g9779.t2	contig_10104_pilon	+	1275	4	incomplete-splice_match	101354478	lcl|NW_004444163.1_cds_XP_004389062.1_33161	1947	6	1701	0	1701	0	3prime_fragment	FALSE	canonical	3	10	junction_2	6.97614984548545	NA	NA	NA	FALSE	NA	NA	NA	C	non_coding	NA	NA	NA	NA	NA	NA	NA	15.0	CTAGGCCCTGTGTGAGGTGA	NA	NA	NA	NA	NA	NA	NA	NA	NA
g9780.t1	contig_10104_pilon	+	648	5	full-splice_match	101350009	lcl|NW_004444163.1_cds_XP_023598734.1_33162	648	5	0	0	0	0	reference_match	FALSE	canonical	1	1	junction_2	4.6097722286464435	NA	NA	NA	FALSE	NA	NA	NA	A	non_coding	NA	NA	NA	NA	NA	NA	NA	30.0	AAGAGACAGGATGTGGCTTG	NA	NA	NA	NA	NA	NA	NA	NA	NA
g9781.t1	contig_10104_pilon	-	1317	10	novel_not_in_catalog	101350254	novel	2634	20	NA	NA	21892	-7196	at_least_one_novel_splicesite	FALSE	canonical	0	0	junction_9	87.64068055925222	NA	NA	NA	TRUE	NA	NA	NA	B	non_coding	NA	NA	NA	NA	NA	NA	NA	10.0	GGGACTCCAGGCTCTCCTCT	NA	NA	NA	NA	NA	NA	NA	NA	NA
g9782.t1	contig_10104_pilon	-	519	1	novel_in_catalog	101350254	novel	2634	20	NA	NA	0	-203402	mono-exon	FALSE	NA	NA	NA	NA	NA	NA	NA	NA	NA	NA	NA	NA	B	non_coding	NA	NA	NA	NA	NA	NA	NA	30.0	AGCTATCAGAACTTGAGCTT	NA	NA	NA	NA	NA	NA	NA	NA	NA
g9783.t1	contig_10106_pilon	+	1953	15	full-splice_match	101349044	lcl|NW_004444040.1_cds_XP_023593294.1_23739	1953	15	0	0	0	0	reference_match	FALSE	canonical	4	23	junction_10	47.14826808774071	NA	NA	NA	FALSE	NA	NA	NA	A	non_coding	NA	NA	NA	NA	NA	NA	NA	15.0	CCTCAGAGTGCTCAGTGGCC	NA	NA	NA	NA	NA	NA	NA	NA	NA
g9784.t1	contig_10106_pilon	+	933	10	novel_not_in_catalog	101359565	novel	1091	9	NA	NA	0	15003	at_least_one_novel_splicesite	FALSE	canonical	0	0	junction_9	516.9805736971622	NA	NA	NA	TRUE	NA	NA	NA	A	non_coding	NA	NA	NA	NA	NA	NA	NA	20.0	GGATTTTGTCTTAGTCATTA	NA	NA	NA	NA	NA	NA	NA	NA	NA
g9785.t1	contig_10106_pilon	-	537	1	full-splice_match	101348784	lcl|NW_004444040.1_cds_XP_004383097.1_23737	537	1	0	0	0	0	mono-exon	FALSE	NA	NA	NA	NA	NA	NA	NA	NA	NA	NA	NA	NA	A	non_coding	NA	NA	NA	NA	NA	NA	NA	25.0	GCTTGCAAAGAGGTGGTAGC	NA	NA	NA	NA	NA	NA	NA	NA	NA
g9786.t1	contig_10106_pilon	-	795	1	full-splice_match	101348533	lcl|NW_004444040.1_cds_XP_023593290.1_23733	795	1	0	0	0	0	mono-exon	FALSE	NA	NA	NA	NA	NA	NA	NA	NA	NA	NA	NA	NA	C	non_coding	NA	NA	NA	NA	NA	NA	NA	25.0	GGAGATCTTCCCGATGATAC	NA	NA	NA	NA	NA	NA	NA	NA	NA
g9786.t2	contig_10106_pilon	-	435	1	full-splice_match	101348533	lcl|NW_004444040.1_cds_XP_023593290.1_23733	795	1	360	0	360	0	mono-exon	FALSE	NA	NA	NA	NA	NA	NA	NA	NA	NA	NA	NA	NA	C	non_coding	NA	NA	NA	NA	NA	NA	NA	25.0	GGAGATCTTCCCGATGATAC	NA	NA	NA	NA	NA	NA	NA	NA	NA
g9787.t1	contig_10109_pilon	+	2277	22	fusion	111820381_101351142	novel	1427	17	NA	NA	-16703	0	multi-exon	FALSE	canonical	0	0	junction_1	147.85178274158193	NA	NA	NA	FALSE	NA	NA	NA	A	non_coding	NA	NA	NA	NA	NA	NA	NA	40.0	ATCAACAATTAAGGGTCAGC	NA	NA	NA	NA	NA	NA	NA	NA	NA
g9788.t1	contig_10109_pilon	-	1683	4	novel_not_in_catalog	101344462	novel	4179	12	NA	NA	118685	-36038	at_least_one_novel_splicesite	FALSE	canonical	0	0	junction_1	0.0	NA	NA	NA	TRUE	NA	NA	NA	A	non_coding	NA	NA	NA	NA	NA	NA	NA	35.0	CATACATTTGAACATTCCCA	NA	NA	NA	NA	NA	NA	NA	NA	NA
g9789.t1	contig_10115_pilon	-	306	2	incomplete-splice_match	101348349	lcl|NW_004443983.1_cds_XP_023587720.1_14148	423	4	0	7226	0	-6544	5prime_fragment	FALSE	canonical	6	213	junction_1	0.0	NA	NA	NA	FALSE	NA	NA	NA	C	non_coding	NA	NA	NA	NA	NA	NA	NA	30.0	GACCAGTATTGATCATATCC	NA	NA	NA	NA	NA	NA	NA	NA	NA
g9789.t2	contig_10115_pilon	-	423	4	full-splice_match	101348349	lcl|NW_004443983.1_cds_XP_023587720.1_14148	423	4	0	0	0	0	reference_match	FALSE	canonical	6	213	junction_3	58.787753826796276	NA	NA	NA	FALSE	NA	NA	NA	C	non_coding	NA	NA	NA	NA	NA	NA	NA	45.0	ACCACAAAGGAAACAGCTCT	NA	NA	NA	NA	NA	NA	NA	NA	NA
g9790.t1	contig_10120_pilon	+	1965	2	full-splice_match	101359029	lcl|NW_004443999.1_cds_XP_004379296.1_17613	1395	2	-570	0	-570	0	alternative_5end	FALSE	canonical	6	72	junction_1	0.0	NA	NA	NA	FALSE	NA	NA	NA	C	non_coding	NA	NA	NA	NA	NA	NA	NA	50.0	CTATATATATATACATAAAT	NA	NA	NA	NA	NA	NA	NA	NA	NA
g9790.t2	contig_10120_pilon	+	1395	2	full-splice_match	101359029	lcl|NW_004443999.1_cds_XP_004379296.1_17613	1395	2	0	0	0	0	reference_match	FALSE	canonical	6	72	junction_1	0.0	NA	NA	NA	FALSE	NA	NA	NA	C	non_coding	NA	NA	NA	NA	NA	NA	NA	50.0	CTATATATATATACATAAAT	NA	NA	NA	NA	NA	NA	NA	NA	NA
g9791.t1	contig_10126_pilon	+	906	6	novel_not_in_catalog	101354699	novel	1427	8	NA	NA	0	0	at_least_one_novel_splicesite	FALSE	canonical	6	527	junction_1	2076.487380168731	NA	NA	NA	FALSE	NA	NA	NA	B	non_coding	NA	NA	NA	NA	NA	NA	NA	10.0	ACGGCCTTGGTCGTTTTAGG	NA	NA	NA	NA	NA	NA	NA	NA	NA
g9791.t2	contig_10126_pilon	+	894	6	novel_not_in_catalog	101354699	novel	1427	8	NA	NA	0	0	at_least_one_novel_splicesite	FALSE	canonical	6	527	junction_1	1992.1835256823103	NA	NA	NA	FALSE	NA	NA	NA	B	non_coding	NA	NA	NA	NA	NA	NA	NA	10.0	ACGGCCTTGGTCGTTTTAGG	NA	NA	NA	NA	NA	NA	NA	NA	NA
g9792.t1	contig_10126_pilon	-	906	6	novel_not_in_catalog	101361630	novel	771	2	NA	NA	-16908	660	at_least_one_novel_splicesite	FALSE	canonical	0	0	junction_1	0.0	NA	NA	NA	FALSE	NA	NA	NA	A	non_coding	NA	NA	NA	NA	NA	NA	NA	20.0	CTGGTCCCTCCTGACAACAT	NA	NA	NA	NA	NA	NA	NA	NA	NA
g9793.t1	contig_10126_pilon	+	1638	5	novel_not_in_catalog	101361888	novel	1621	3	NA	NA	0	0	at_least_one_novel_splicesite	FALSE	canonical	0	0	junction_1	9.526279441628825	NA	NA	NA	FALSE	NA	NA	NA	A	non_coding	NA	NA	NA	NA	NA	NA	NA	35.0	AATTCAGGGCAAAGCATCTT	NA	NA	NA	NA	NA	NA	NA	NA	NA
g9794.t1	contig_10129_pilon	+	915	6	full-splice_match	101343228	lcl|NW_004444222.1_cds_XP_012415078.1_34939	915	6	0	0	0	0	reference_match	FALSE	canonical	4	20	junction_3	4.127953488110059	NA	NA	NA	FALSE	NA	NA	NA	C	non_coding	NA	NA	NA	NA	NA	NA	NA	25.0	TTTTCTGAGGTCAGTTCAAA	NA	NA	NA	NA	NA	NA	NA	NA	NA
g9794.t2	contig_10129_pilon	+	324	1	incomplete-splice_match	101343228	lcl|NW_004444222.1_cds_XP_012415078.1_34939	915	6	4542	0	4542	0	mono-exon	FALSE	NA	NA	NA	NA	NA	NA	NA	NA	NA	NA	NA	NA	C	non_coding	NA	NA	NA	NA	NA	NA	NA	25.0	TTTTCTGAGGTCAGTTCAAA	NA	NA	NA	NA	NA	NA	NA	NA	NA
g9795.t1	contig_10129_pilon	+	2187	13	incomplete-splice_match	101342975	lcl|NW_004444222.1_cds_XP_004390204.1_34938	2838	16	26707	0	26707	0	3prime_fragment	FALSE	canonical	0	0	junction_1	0.0	NA	NA	NA	FALSE	NA	NA	NA	B	non_coding	NA	NA	NA	NA	NA	NA	NA	25.0	AAGGTGTATTAGTATGTGTG	NA	NA	NA	NA	NA	NA	NA	NA	NA
g9795.t2	contig_10129_pilon	+	2835	15	incomplete-splice_match	101342975	lcl|NW_004444222.1_cds_XP_004390204.1_34938	2838	16	397	0	397	0	3prime_fragment	FALSE	canonical	0	0	junction_1	0.0	NA	NA	NA	FALSE	NA	NA	NA	B	non_coding	NA	NA	NA	NA	NA	NA	NA	25.0	AAGGTGTATTAGTATGTGTG	NA	NA	NA	NA	NA	NA	NA	NA	NA
g9795.t3	contig_10129_pilon	+	2370	15	incomplete-splice_match	101342975	lcl|NW_004444222.1_cds_XP_004390204.1_34938	2838	16	862	0	862	0	3prime_fragment	FALSE	canonical	0	0	junction_1	0.0	NA	NA	NA	FALSE	NA	NA	NA	B	non_coding	NA	NA	NA	NA	NA	NA	NA	25.0	AAGGTGTATTAGTATGTGTG	NA	NA	NA	NA	NA	NA	NA	NA	NA
g9795.t4	contig_10129_pilon	+	1302	9	incomplete-splice_match	101342975	lcl|NW_004444222.1_cds_XP_004390204.1_34938	2838	16	41605	0	41605	0	3prime_fragment	FALSE	canonical	0	0	junction_1	0.0	NA	NA	NA	FALSE	NA	NA	NA	B	non_coding	NA	NA	NA	NA	NA	NA	NA	25.0	AAGGTGTATTAGTATGTGTG	NA	NA	NA	NA	NA	NA	NA	NA	NA
g9795.t5	contig_10129_pilon	+	576	4	incomplete-splice_match	101342975	lcl|NW_004444222.1_cds_XP_004390204.1_34938	2838	16	51843	0	51843	0	3prime_fragment	FALSE	canonical	0	0	junction_1	0.0	NA	NA	NA	FALSE	NA	NA	NA	B	non_coding	NA	NA	NA	NA	NA	NA	NA	25.0	AAGGTGTATTAGTATGTGTG	NA	NA	NA	NA	NA	NA	NA	NA	NA
g9795.t6	contig_10129_pilon	+	1764	11	incomplete-splice_match	101342975	lcl|NW_004444222.1_cds_XP_004390204.1_34938	2838	16	33576	0	33576	0	3prime_fragment	FALSE	canonical	0	0	junction_1	0.0	NA	NA	NA	FALSE	NA	NA	NA	B	non_coding	NA	NA	NA	NA	NA	NA	NA	25.0	AAGGTGTATTAGTATGTGTG	NA	NA	NA	NA	NA	NA	NA	NA	NA
g9796.t1	contig_10129_pilon	-	1902	15	full-splice_match	101340523	lcl|NW_004444222.1_cds_XP_023580867.1_34936	1968	15	66	0	66	0	alternative_5end	FALSE	canonical	3	14	junction_3	20.74148460630216	NA	NA	NA	FALSE	NA	NA	NA	A	non_coding	NA	NA	NA	NA	NA	NA	NA	20.0	ATTCCCCTTTTATTTACTAT	NA	NA	NA	NA	NA	NA	NA	NA	NA
g9797.t1	contig_10129_pilon	-	342	3	incomplete-splice_match	101340270	lcl|NW_004444222.1_cds_XP_023580852.1_34933	1119	6	9879	0	9879	0	3prime_fragment	FALSE	canonical	5	48	junction_2	3.0	NA	NA	NA	FALSE	NA	NA	NA	C	non_coding	NA	NA	NA	NA	NA	NA	NA	20.0	TCGCTCACTGGGACTGAGAT	NA	NA	NA	NA	NA	NA	NA	NA	NA
g9797.t2	contig_10129_pilon	-	696	6	full-splice_match	101340270	lcl|NW_004444222.1_cds_XP_023580852.1_34933	1119	6	423	0	423	0	alternative_5end	FALSE	canonical	4	48	junction_2	29.150643217603278	NA	NA	NA	FALSE	NA	NA	NA	C	non_coding	NA	NA	NA	NA	NA	NA	NA	20.0	TCGCTCACTGGGACTGAGAT	NA	NA	NA	NA	NA	NA	NA	NA	NA
g9797.t3	contig_10129_pilon	-	1119	6	full-splice_match	101340270	lcl|NW_004444222.1_cds_XP_023580852.1_34933	1119	6	0	0	0	0	reference_match	FALSE	canonical	4	48	junction_2	29.150643217603278	NA	NA	NA	FALSE	NA	NA	NA	C	non_coding	NA	NA	NA	NA	NA	NA	NA	20.0	TCGCTCACTGGGACTGAGAT	NA	NA	NA	NA	NA	NA	NA	NA	NA
g9798.t1	contig_10129_pilon	+	3060	23	full-splice_match	101342721	lcl|NW_004444222.1_cds_XP_004390203.2_34931	3123	23	63	0	63	0	alternative_5end	FALSE	canonical	5	118	junction_1	154.51663501341133	NA	NA	NA	FALSE	NA	NA	NA	C	non_coding	NA	NA	NA	NA	NA	NA	NA	30.0	TGACCTCTACAAGTCTCAGA	NA	NA	NA	NA	NA	NA	NA	NA	NA
g9798.t2	contig_10129_pilon	+	3123	23	full-splice_match	101342721	lcl|NW_004444222.1_cds_XP_004390203.2_34931	3123	23	0	0	0	0	reference_match	FALSE	canonical	5	118	junction_1	154.51663501341133	NA	NA	NA	FALSE	NA	NA	NA	C	non_coding	NA	NA	NA	NA	NA	NA	NA	30.0	TGACCTCTACAAGTCTCAGA	NA	NA	NA	NA	NA	NA	NA	NA	NA
g9798.t3	contig_10129_pilon	+	834	7	incomplete-splice_match	101342721	lcl|NW_004444222.1_cds_XP_023580871.1_34932	2632	20	34055	0	34055	0	3prime_fragment	FALSE	canonical	5	229	junction_4	160.70435242671212	NA	NA	NA	FALSE	NA	NA	NA	C	non_coding	NA	NA	NA	NA	NA	NA	NA	30.0	TGACCTCTACAAGTCTCAGA	NA	NA	NA	NA	NA	NA	NA	NA	NA
g9798.t4	contig_10129_pilon	+	381	3	incomplete-splice_match	101342721	lcl|NW_004444222.1_cds_XP_023580871.1_34932	2632	20	54546	0	54546	0	3prime_fragment	FALSE	canonical	5	246	junction_1	119.5	NA	NA	NA	FALSE	NA	NA	NA	C	non_coding	NA	NA	NA	NA	NA	NA	NA	30.0	TGACCTCTACAAGTCTCAGA	NA	NA	NA	NA	NA	NA	NA	NA	NA
g9798.t5	contig_10129_pilon	+	885	7	incomplete-splice_match	101342721	lcl|NW_004444222.1_cds_XP_023580871.1_34932	2632	20	34004	0	34004	0	3prime_fragment	FALSE	canonical	5	229	junction_4	160.70435242671212	NA	NA	NA	FALSE	NA	NA	NA	C	non_coding	NA	NA	NA	NA	NA	NA	NA	30.0	TGACCTCTACAAGTCTCAGA	NA	NA	NA	NA	NA	NA	NA	NA	NA
g9800.t1	contig_10134_pilon	-	1200	1	full-splice_match	101351001	lcl|NW_004444081.1_cds_XP_012413659.2_27966	1200	1	0	0	0	0	mono-exon	FALSE	NA	NA	NA	NA	NA	NA	NA	NA	NA	NA	NA	NA	A	non_coding	NA	NA	NA	NA	NA	NA	NA	25.0	ATAGCTCCTGGTGACAAGGC	NA	NA	NA	NA	NA	NA	NA	NA	NA
g9801.t1	contig_10134_pilon	-	582	1	full-splice_match	111822255	lcl|NW_004444081.1_cds_XP_023595780.1_27965	582	1	0	0	0	0	mono-exon	FALSE	NA	NA	NA	NA	NA	NA	NA	NA	NA	NA	NA	NA	A	non_coding	NA	NA	NA	NA	NA	NA	NA	20.0	CGCAACGTGCTCATTTTTGA	NA	NA	NA	NA	NA	NA	NA	NA	NA
g9802.t1	contig_10134_pilon	-	645	3	novel_in_catalog	101350744	novel	619	4	NA	NA	0	47	combination_of_known_splicesites	FALSE	canonical	2	47	junction_2	446.0	NA	NA	NA	FALSE	NA	NA	NA	A	non_coding	NA	NA	NA	NA	NA	NA	NA	25.0	GGTACTTCAGGCCTGGAAAT	NA	NA	NA	NA	NA	NA	NA	NA	NA
g9803.t1	contig_10135_pilon	+	339	2	incomplete-splice_match	101351398	lcl|NW_004444224.1_cds_XP_004390239.1_34986	1053	4	1099	0	1099	0	3prime_fragment	FALSE	canonical	5	32	junction_1	0.0	NA	NA	NA	FALSE	NA	NA	NA	C	non_coding	NA	NA	NA	NA	NA	NA	NA	35.0	AGTGGCAAGACACACCGCTA	NA	NA	NA	NA	NA	NA	NA	NA	NA
g9803.t2	contig_10135_pilon	+	1053	4	full-splice_match	101351398	lcl|NW_004444224.1_cds_XP_004390239.1_34986	1053	4	0	0	0	0	reference_match	FALSE	canonical	4	7	junction_2	10.530379332620875	NA	NA	NA	FALSE	NA	NA	NA	C	non_coding	NA	NA	NA	NA	NA	NA	NA	35.0	AGTGGCAAGACACACCGCTA	NA	NA	NA	NA	NA	NA	NA	NA	NA
g9804.t1	contig_10135_pilon	-	660	6	novel_not_in_catalog	101351129	novel	465	4	NA	NA	0	0	at_least_one_novel_splicesite	FALSE	canonical	0	0	junction_3	160.34762237089765	NA	NA	NA	TRUE	NA	NA	NA	C	non_coding	NA	NA	NA	NA	NA	NA	NA	25.0	AGACCAAGGCCTTTGCATTT	NA	NA	NA	NA	NA	NA	NA	NA	NA
g9804.t2	contig_10135_pilon	-	321	3	incomplete-splice_match	101351129	lcl|NW_004444224.1_cds_XP_004390238.1_34985	465	4	18074	0	18074	0	3prime_fragment	FALSE	canonical	6	100	junction_1	157.0	NA	NA	NA	FALSE	NA	NA	NA	C	non_coding	NA	NA	NA	NA	NA	NA	NA	25.0	AGACCAAGGCCTTTGCATTT	NA	NA	NA	NA	NA	NA	NA	NA	NA
g9804.t3	contig_10135_pilon	-	465	4	full-splice_match	101351129	lcl|NW_004444224.1_cds_XP_004390238.1_34985	465	4	0	0	0	0	reference_match	FALSE	canonical	6	100	junction_1	137.7566292012435	NA	NA	NA	FALSE	NA	NA	NA	C	non_coding	NA	NA	NA	NA	NA	NA	NA	25.0	AGACCAAGGCCTTTGCATTT	NA	NA	NA	NA	NA	NA	NA	NA	NA
g9805.t1	contig_10135_pilon	+	441	3	incomplete-splice_match	101350365	lcl|NW_004444224.1_cds_XP_004390235.1_34984	876	5	765	0	765	0	3prime_fragment	FALSE	canonical	6	58	junction_1	50.0	NA	NA	NA	FALSE	NA	NA	NA	C	non_coding	NA	NA	NA	NA	NA	NA	NA	10.0	GCCTTTTGACTTCTGTGAGT	NA	NA	NA	NA	NA	NA	NA	NA	NA
g9805.t2	contig_10135_pilon	+	1038	7	full-splice_match	101350365	lcl|NW_004444224.1_cds_XP_023580893.1_34982	1038	7	0	0	0	0	reference_match	FALSE	canonical	5	21	junction_1	44.35243949197032	NA	NA	NA	FALSE	NA	NA	NA	C	non_coding	NA	NA	NA	NA	NA	NA	NA	10.0	GCCTTTTGACTTCTGTGAGT	NA	NA	NA	NA	NA	NA	NA	NA	NA
g9805.t3	contig_10135_pilon	+	462	3	incomplete-splice_match	101350365	lcl|NW_004444224.1_cds_XP_004390235.1_34984	876	5	744	0	744	0	3prime_fragment	FALSE	canonical	6	58	junction_1	50.0	NA	NA	NA	FALSE	NA	NA	NA	C	non_coding	NA	NA	NA	NA	NA	NA	NA	10.0	GCCTTTTGACTTCTGTGAGT	NA	NA	NA	NA	NA	NA	NA	NA	NA
g9805.t4	contig_10135_pilon	+	876	5	full-splice_match	101350365	lcl|NW_004444224.1_cds_XP_004390235.1_34984	876	5	0	0	0	0	reference_match	FALSE	canonical	5	48	junction_2	43.49928160326329	NA	NA	NA	FALSE	NA	NA	NA	C	non_coding	NA	NA	NA	NA	NA	NA	NA	10.0	GCCTTTTGACTTCTGTGAGT	NA	NA	NA	NA	NA	NA	NA	NA	NA
g9805.t5	contig_10135_pilon	+	594	3	incomplete-splice_match	101350365	lcl|NW_004444224.1_cds_XP_004390235.1_34984	876	5	612	0	612	0	3prime_fragment	FALSE	canonical	6	58	junction_1	50.0	NA	NA	NA	FALSE	NA	NA	NA	C	non_coding	NA	NA	NA	NA	NA	NA	NA	10.0	GCCTTTTGACTTCTGTGAGT	NA	NA	NA	NA	NA	NA	NA	NA	NA
g9806.t1	contig_10135_pilon	-	957	4	full-splice_match	101349768	lcl|NW_004444224.1_cds_XP_004390231.1_34979	957	4	0	0	0	0	reference_match	FALSE	canonical	4	13	junction_2	65.32142748661337	NA	NA	NA	FALSE	NA	NA	NA	C	non_coding	NA	NA	NA	NA	NA	NA	NA	5.0	CGTTTCCCCCTCCTCACCTC	NA	NA	NA	NA	NA	NA	NA	NA	NA
g9806.t2	contig_10135_pilon	-	957	5	novel_not_in_catalog	101349768	novel	957	4	NA	NA	-7920	0	at_least_one_novel_splicesite	FALSE	canonical	0	0	junction_4	72.66704892865816	NA	NA	NA	FALSE	NA	NA	NA	C	non_coding	NA	NA	NA	NA	NA	NA	NA	5.0	CGTTTCCCCCTCCTCACCTC	NA	NA	NA	NA	NA	NA	NA	NA	NA
g9807.t1	contig_10135_pilon	+	504	6	full-splice_match	101349508	lcl|NW_004444224.1_cds_XP_004390230.1_34978	504	6	0	0	0	0	reference_match	FALSE	canonical	5	173	junction_4	90.09683679242019	NA	NA	NA	FALSE	NA	NA	NA	C	non_coding	NA	NA	NA	NA	NA	NA	NA	35.0	AGGATCAAGTCACTGAGGCA	NA	NA	NA	NA	NA	NA	NA	NA	NA
g9807.t2	contig_10135_pilon	+	372	4	novel_in_catalog	101349508	novel	504	6	NA	NA	0	0	combination_of_known_splicesites	FALSE	canonical	5	17	junction_1	143.58969322343438	NA	NA	NA	FALSE	NA	NA	NA	C	non_coding	NA	NA	NA	NA	NA	NA	NA	35.0	AGGATCAAGTCACTGAGGCA	NA	NA	NA	NA	NA	NA	NA	NA	NA
g9808.t1	contig_10135_pilon	+	1146	12	novel_not_in_catalog	101349258	novel	1702	12	NA	NA	1196	0	at_least_one_novel_splicesite	FALSE	canonical	0	0	junction_1	18.656087123961967	NA	NA	NA	TRUE	NA	NA	NA	A	non_coding	NA	NA	NA	NA	NA	NA	NA	20.0	CACTCCCTTTAAGCCCCAGC	NA	NA	NA	NA	NA	NA	NA	NA	NA
g9809.t1	contig_10135_pilon	+	948	8	incomplete-splice_match	101358121	lcl|NW_004444224.1_cds_XP_023580923.1_34976	1026	9	357	0	357	0	3prime_fragment	FALSE	canonical	2	4	junction_1	5.062870041905529	NA	NA	NA	FALSE	NA	NA	NA	C	non_coding	NA	NA	NA	NA	NA	NA	NA	15.0	TCCCCAACTTCTACCTCCTC	NA	NA	NA	NA	NA	NA	NA	NA	NA
g9809.t2	contig_10135_pilon	+	1434	12	full-splice_match	101358121	lcl|NW_004444224.1_cds_XP_004390268.1_34975	1434	12	0	0	0	0	reference_match	FALSE	canonical	2	3	junction_2	7.211102550927978	NA	NA	NA	FALSE	NA	NA	NA	C	non_coding	NA	NA	NA	NA	NA	NA	NA	15.0	TCCCCAACTTCTACCTCCTC	NA	NA	NA	NA	NA	NA	NA	NA	NA
g9809.t3	contig_10135_pilon	+	1161	9	incomplete-splice_match	101358121	lcl|NW_004444224.1_cds_XP_004390268.1_34975	1434	12	729	0	-154	0	3prime_fragment	FALSE	canonical	2	4	junction_2	7.423568885650621	NA	NA	NA	FALSE	NA	NA	NA	C	non_coding	NA	NA	NA	NA	NA	NA	NA	15.0	TCCCCAACTTCTACCTCCTC	NA	NA	NA	NA	NA	NA	NA	NA	NA
g9810.t1	contig_10135_pilon	-	1191	6	full-splice_match	101348830	lcl|NW_004444224.1_cds_XP_023580924.1_34974	1191	6	0	0	0	0	reference_match	TRUE	canonical	4	36	junction_4	28.096974926137513	NA	NA	NA	FALSE	NA	NA	NA	C	non_coding	NA	NA	NA	NA	NA	NA	NA	5.0	CTCCTCCTTCCTGCCTACCT	NA	NA	NA	NA	NA	NA	NA	NA	NA
g9810.t2	contig_10135_pilon	-	1356	7	novel_not_in_catalog	101348830	novel	1191	6	NA	NA	-1589	0	at_least_one_novel_splicesite	FALSE	canonical	0	0	junction_6	33.39868593556073	NA	NA	NA	FALSE	NA	NA	NA	C	non_coding	NA	NA	NA	NA	NA	NA	NA	5.0	CTCCTCCTTCCTGCCTACCT	NA	NA	NA	NA	NA	NA	NA	NA	NA
g9810.t3	contig_10135_pilon	-	1377	7	novel_not_in_catalog	101348830	novel	1191	6	NA	NA	-1589	0	at_least_one_novel_splicesite	FALSE	canonical	0	0	junction_1	20.840665376454115	NA	NA	NA	FALSE	NA	NA	NA	C	non_coding	NA	NA	NA	NA	NA	NA	NA	5.0	CTCCTCCTTCCTGCCTACCT	NA	NA	NA	NA	NA	NA	NA	NA	NA
g9811.t1	contig_10135_pilon	-	1521	7	incomplete-splice_match	101348576	lcl|NW_004444224.1_cds_XP_004390226.1_34973	2507	9	2351	0	2351	0	3prime_fragment	FALSE	canonical	0	0	junction_1	0.0	NA	NA	NA	FALSE	NA	NA	NA	C	non_coding	NA	NA	NA	NA	NA	NA	NA	10.0	CCTCACCATTCCGGTTGCCC	NA	NA	NA	NA	NA	NA	NA	NA	NA
g9811.t2	contig_10135_pilon	-	2199	10	novel_not_in_catalog	101348576	novel	2507	9	NA	NA	-1243	0	at_least_one_novel_splicesite	FALSE	canonical	0	0	junction_1	0.0	NA	NA	NA	TRUE	NA	NA	NA	C	non_coding	NA	NA	NA	NA	NA	NA	NA	10.0	CCTCACCATTCCGGTTGCCC	NA	NA	NA	NA	NA	NA	NA	NA	NA
g9811.t3	contig_10135_pilon	-	1548	8	incomplete-splice_match	101348576	lcl|NW_004444224.1_cds_XP_004390226.1_34973	2507	9	569	872	569	-872	5prime_fragment	FALSE	canonical	0	0	junction_1	0.0	NA	NA	NA	FALSE	NA	NA	NA	C	non_coding	NA	NA	NA	NA	NA	NA	NA	20.0	ACACGATTCTGGGCCCTAGG	NA	NA	NA	NA	NA	NA	NA	NA	NA
g9811.t4	contig_10135_pilon	-	1938	9	full-splice_match	101348576	lcl|NW_004444224.1_cds_XP_004390226.1_34973	2507	9	569	0	569	0	alternative_5end	FALSE	canonical	0	0	junction_1	0.0	NA	NA	NA	FALSE	NA	NA	NA	C	non_coding	NA	NA	NA	NA	NA	NA	NA	10.0	CCTCACCATTCCGGTTGCCC	NA	NA	NA	NA	NA	NA	NA	NA	NA
g9812.t1	contig_10135_pilon	+	840	10	incomplete-splice_match	101348326	lcl|NW_004444224.1_cds_XP_004390225.1_34972	1392	14	5907	0	5907	0	3prime_fragment	FALSE	canonical	5	58	junction_4	111.01729372567519	NA	NA	NA	FALSE	NA	NA	NA	C	non_coding	NA	NA	NA	NA	NA	NA	NA	35.0	GCAGGGGAACAACATTTGAT	NA	NA	NA	NA	NA	NA	NA	NA	NA
g9812.t2	contig_10135_pilon	+	384	5	incomplete-splice_match	101348326	lcl|NW_004444224.1_cds_XP_004390225.1_34972	1392	14	7666	0	7666	0	3prime_fragment	FALSE	canonical	5	176	junction_1	112.09928634920028	NA	NA	NA	FALSE	NA	NA	NA	C	non_coding	NA	NA	NA	NA	NA	NA	NA	35.0	GCAGGGGAACAACATTTGAT	NA	NA	NA	NA	NA	NA	NA	NA	NA
g9812.t3	contig_10135_pilon	+	672	8	incomplete-splice_match	101348326	lcl|NW_004444224.1_cds_XP_004390225.1_34972	1392	14	6532	0	6532	0	3prime_fragment	FALSE	canonical	5	58	junction_2	119.71087618738332	NA	NA	NA	FALSE	NA	NA	NA	C	non_coding	NA	NA	NA	NA	NA	NA	NA	35.0	GCAGGGGAACAACATTTGAT	NA	NA	NA	NA	NA	NA	NA	NA	NA
g9812.t4	contig_10135_pilon	+	960	11	incomplete-splice_match	101348326	lcl|NW_004444224.1_cds_XP_004390225.1_34972	1392	14	5554	0	5554	0	3prime_fragment	FALSE	canonical	5	58	junction_5	107.96856023861761	NA	NA	NA	FALSE	NA	NA	NA	C	non_coding	NA	NA	NA	NA	NA	NA	NA	35.0	GCAGGGGAACAACATTTGAT	NA	NA	NA	NA	NA	NA	NA	NA	NA
g9812.t5	contig_10135_pilon	+	1392	14	full-splice_match	101348326	lcl|NW_004444224.1_cds_XP_004390225.1_34972	1392	14	0	0	0	0	reference_match	FALSE	canonical	5	58	junction_8	98.77713843254965	NA	NA	NA	FALSE	NA	NA	NA	C	non_coding	NA	NA	NA	NA	NA	NA	NA	35.0	GCAGGGGAACAACATTTGAT	NA	NA	NA	NA	NA	NA	NA	NA	NA
g9813.t1	contig_10135_pilon	+	336	5	novel_not_in_catalog	101357860	novel	258	5	NA	NA	0	0	at_least_one_novel_splicesite	FALSE	canonical	5	38	junction_1	3806.444231497422	NA	NA	NA	FALSE	NA	NA	NA	C	non_coding	NA	NA	NA	NA	NA	NA	NA	30.0	CTTTAAAATGGATACCCTTG	NA	NA	NA	NA	NA	NA	NA	NA	NA
g9813.t2	contig_10135_pilon	+	258	5	full-splice_match	101357860	lcl|NW_004444224.1_cds_XP_004390267.1_34971	258	5	0	0	0	0	reference_match	FALSE	canonical	8	7392	junction_3	1094.5748889409076	NA	NA	NA	FALSE	NA	NA	NA	C	non_coding	NA	NA	NA	NA	NA	NA	NA	30.0	CTTTAAAATGGATACCCTTG	NA	NA	NA	NA	NA	NA	NA	NA	NA
g9814.t1	contig_10135_pilon	-	303	3	full-splice_match	101348070	lcl|NW_004444224.1_cds_XP_004390224.1_34970	303	3	0	0	0	0	reference_match	FALSE	canonical	0	0	junction_1	0.0	NA	NA	NA	FALSE	NA	NA	NA	C	non_coding	NA	NA	NA	NA	NA	NA	NA	10.0	GGTGTCCAGACCTTTGTCTT	NA	NA	NA	NA	NA	NA	NA	NA	NA
g9814.t2	contig_10135_pilon	-	1431	11	novel_not_in_catalog	101347226	novel	1062	8	NA	NA	-19360	9106	intron_retention	FALSE	canonical	0	0	junction_1	0.0	NA	NA	NA	FALSE	NA	NA	NA	B	non_coding	NA	NA	NA	NA	NA	NA	NA	40.0	TGTCTTCAAAAACAAACCTG	NA	NA	NA	NA	NA	NA	NA	NA	NA
g9814.t3	contig_10135_pilon	-	1410	9	novel_not_in_catalog	101347226	novel	1062	8	NA	NA	-19360	292	intron_retention	FALSE	canonical	0	0	junction_1	0.0	NA	NA	NA	TRUE	NA	NA	NA	B	non_coding	NA	NA	NA	NA	NA	NA	NA	45.0	GCTAGAAAACAGGATGGGAA	NA	NA	NA	NA	NA	NA	NA	NA	NA
g9814.t4	contig_10135_pilon	-	243	5	novel_not_in_catalog	101348070	novel	303	3	NA	NA	0	2390	at_least_one_novel_splicesite	FALSE	canonical	0	0	junction_1	0.0	NA	NA	NA	FALSE	NA	NA	NA	C	non_coding	NA	NA	NA	NA	NA	NA	NA	40.0	TGTCTTCAAAAACAAACCTG	NA	NA	NA	NA	NA	NA	NA	NA	NA
g9815.t1	contig_10135_pilon	+	927	9	full-splice_match	101347642	lcl|NW_004444224.1_cds_XP_004390222.1_34969	927	9	0	0	0	0	reference_match	FALSE	canonical	3	6	junction_2	1.224744871391589	NA	NA	NA	FALSE	NA	NA	NA	A	non_coding	NA	NA	NA	NA	NA	NA	NA	10.0	GGTTGTTCCCGAGCCCCCAC	NA	NA	NA	NA	NA	NA	NA	NA	NA
g9816.t1	contig_10135_pilon	-	774	6	full-splice_match	101346969	lcl|NW_004444224.1_cds_XP_004390219.1_34962	774	6	0	0	0	0	reference_match	FALSE	canonical	0	0	junction_1	0.0	NA	NA	NA	FALSE	NA	NA	NA	A	non_coding	NA	NA	NA	NA	NA	NA	NA	10.0	CGGTTAGCGGGCCGGGCAGG	NA	NA	NA	NA	NA	NA	NA	NA	NA
g9817.t1	contig_10135_pilon	+	408	5	novel_in_catalog	101346550	novel	510	6	NA	NA	0	0	combination_of_known_splicesites	FALSE	canonical	2	2	junction_2	175.53560892309002	NA	NA	NA	FALSE	NA	NA	NA	C	non_coding	NA	NA	NA	NA	NA	NA	NA	35.0	AGAGCTGAGGTTACCAACAT	NA	NA	NA	NA	NA	NA	NA	NA	NA
g9817.t2	contig_10135_pilon	+	399	4	incomplete-splice_match	101346550	lcl|NW_004444224.1_cds_XP_004390217.1_34961	510	6	11251	0	11251	0	3prime_fragment	FALSE	canonical	6	404	junction_3	58.97645481225726	NA	NA	NA	FALSE	NA	NA	NA	C	non_coding	NA	NA	NA	NA	NA	NA	NA	35.0	AGAGCTGAGGTTACCAACAT	NA	NA	NA	NA	NA	NA	NA	NA	NA
g9817.t3	contig_10135_pilon	+	510	6	full-splice_match	101346550	lcl|NW_004444224.1_cds_XP_004390217.1_34961	510	6	0	0	0	0	reference_match	FALSE	canonical	6	372	junction_1	57.79411734770244	NA	NA	NA	FALSE	NA	NA	NA	C	non_coding	NA	NA	NA	NA	NA	NA	NA	35.0	AGAGCTGAGGTTACCAACAT	NA	NA	NA	NA	NA	NA	NA	NA	NA
g9817.t4	contig_10135_pilon	+	678	7	novel_not_in_catalog	101346550	novel	510	6	NA	NA	0	0	at_least_one_novel_splicesite	FALSE	canonical	3	6	junction_5	211.63313382675534	NA	NA	NA	TRUE	NA	NA	NA	C	non_coding	NA	NA	NA	NA	NA	NA	NA	35.0	AGAGCTGAGGTTACCAACAT	NA	NA	NA	NA	NA	NA	NA	NA	NA
g9817.t5	contig_10135_pilon	+	354	5	novel_in_catalog	101346550	novel	510	6	NA	NA	0	8	combination_of_known_splicesites	FALSE	canonical	5	13	junction_4	196.61002009053354	NA	NA	NA	FALSE	NA	NA	NA	C	non_coding	NA	NA	NA	NA	NA	NA	NA	25.0	GGTTACCAACATCTTCCTAC	NA	NA	NA	NA	NA	NA	NA	NA	NA
g9817.t6	contig_10135_pilon	+	318	3	incomplete-splice_match	101346550	lcl|NW_004444224.1_cds_XP_004390217.1_34961	510	6	24173	0	24173	0	3prime_fragment	FALSE	canonical	6	404	junction_2	16.0	NA	NA	NA	FALSE	NA	NA	NA	C	non_coding	NA	NA	NA	NA	NA	NA	NA	35.0	AGAGCTGAGGTTACCAACAT	NA	NA	NA	NA	NA	NA	NA	NA	NA
g9818.t1	contig_10135_pilon	-	669	5	novel_not_in_catalog	101346284	novel	1185	5	NA	NA	38776	0	at_least_one_novel_splicesite	FALSE	canonical	0	0	junction_1	0.0	NA	NA	NA	TRUE	NA	NA	NA	A	non_coding	NA	NA	NA	NA	NA	NA	NA	35.0	AGTAAGCAAGACCCCCAGTC	NA	NA	NA	NA	NA	NA	NA	NA	NA
g9819.t1	contig_10136_pilon	+	1521	4	novel_not_in_catalog	101345845	novel	1437	3	NA	NA	-3936	0	at_least_one_novel_splicesite	FALSE	canonical	0	0	junction_1	0.0	NA	NA	NA	FALSE	NA	NA	NA	A	non_coding	NA	NA	NA	NA	NA	NA	NA	40.0	CCAATTAAATCAATATGTTC	NA	NA	NA	NA	NA	NA	NA	NA	NA
g9799.t1	contig_1013_pilon	-	3675	23	intergenic	novelGene_2664	novel	NA	NA	NA	NA	NA	NA	multi-exon	FALSE	canonical	0	0	junction_2	7.221982054352422	NA	NA	NA	FALSE	NA	NA	NA	A	non_coding	NA	NA	NA	NA	NA	NA	NA	20.0	GAACCATCCTCCAGGGCTGC	NA	NA	NA	NA	NA	NA	NA	NA	NA
g9820.t1	contig_10140_pilon	-	2349	15	full-splice_match	101349322	lcl|NW_004444115.1_cds_XP_004387087.1_30173	2349	15	0	0	0	0	reference_match	FALSE	canonical	5	62	junction_3	76.60636862745626	NA	NA	NA	FALSE	NA	NA	NA	C	non_coding	NA	NA	NA	NA	NA	NA	NA	15.0	TGGCCGCATGCAGTTACTGG	NA	NA	NA	NA	NA	NA	NA	NA	NA
g9820.t2	contig_10140_pilon	-	1587	10	incomplete-splice_match	101349322	lcl|NW_004444115.1_cds_XP_004387087.1_30173	2349	15	3662	0	3662	0	3prime_fragment	FALSE	canonical	5	62	junction_3	86.2147763107983	NA	NA	NA	FALSE	NA	NA	NA	C	non_coding	NA	NA	NA	NA	NA	NA	NA	15.0	TGGCCGCATGCAGTTACTGG	NA	NA	NA	NA	NA	NA	NA	NA	NA
g9820.t3	contig_10140_pilon	-	2157	14	incomplete-splice_match	101349322	lcl|NW_004444115.1_cds_XP_004387087.1_30173	2349	15	525	0	525	0	3prime_fragment	FALSE	canonical	5	62	junction_3	79.40317314393326	NA	NA	NA	FALSE	NA	NA	NA	C	non_coding	NA	NA	NA	NA	NA	NA	NA	15.0	TGGCCGCATGCAGTTACTGG	NA	NA	NA	NA	NA	NA	NA	NA	NA
g9821.t1	contig_10140_pilon	-	552	4	incomplete-splice_match	101349577	lcl|NW_004444115.1_cds_XP_023597123.1_30174	1857	15	21582	0	21582	0	3prime_fragment	FALSE	canonical	6	287	junction_3	100.61588122933455	NA	NA	NA	FALSE	NA	NA	NA	B	non_coding	NA	NA	NA	NA	NA	NA	NA	20.0	CGGCCAATAACCTTTCCTGT	NA	NA	NA	NA	NA	NA	NA	NA	NA
g9821.t2	contig_10140_pilon	-	1863	16	novel_not_in_catalog	101349577	novel	1857	15	NA	NA	-4680	0	at_least_one_novel_splicesite	FALSE	canonical	6	287	junction_3	284.59346443655375	NA	NA	NA	FALSE	NA	NA	NA	B	non_coding	NA	NA	NA	NA	NA	NA	NA	20.0	CGGCCAATAACCTTTCCTGT	NA	NA	NA	NA	NA	NA	NA	NA	NA
g9822.t1	contig_10140_pilon	+	597	5	intergenic	novelGene_2665	novel	NA	NA	NA	NA	NA	NA	multi-exon	FALSE	canonical	0	0	junction_1	0.0	NA	NA	NA	FALSE	NA	NA	NA	A	non_coding	NA	NA	NA	NA	NA	NA	NA	15.0	GGTGTGCGGCAGACGACCTG	NA	NA	NA	NA	NA	NA	NA	NA	NA
g9823.t1	contig_10141_pilon	+	882	1	full-splice_match	101343952	lcl|NW_004443981.1_cds_XP_004376749.1_13720	882	1	0	0	0	0	mono-exon	FALSE	NA	NA	NA	NA	NA	NA	NA	NA	NA	NA	NA	NA	A	non_coding	NA	NA	NA	NA	NA	NA	NA	10.0	CCTGGCTGGGACAGCCTCGG	NA	NA	NA	NA	NA	NA	NA	NA	NA
g9824.t1	contig_10141_pilon	-	1902	9	full-splice_match	101344217	lcl|NW_004443981.1_cds_XP_004376750.1_13721	1902	9	0	0	0	0	reference_match	FALSE	canonical	0	0	junction_2	2.315032397181517	NA	NA	NA	FALSE	NA	NA	NA	A	non_coding	NA	NA	NA	NA	NA	NA	NA	20.0	CGAGCCGTGGGGCCACGGAA	NA	NA	NA	NA	NA	NA	NA	NA	NA
g9825.t1	contig_10141_pilon	+	870	6	novel_not_in_catalog	101343953	novel	741	6	NA	NA	0	44	at_least_one_novel_splicesite	TRUE	canonical	0	0	junction_1	0.0	NA	NA	NA	FALSE	NA	NA	NA	A	non_coding	NA	NA	NA	NA	NA	NA	NA	15.0	GTGCTCCAGCCTGTACTGAC	NA	NA	NA	NA	NA	NA	NA	NA	NA
g9826.t1	contig_10141_pilon	+	819	6	novel_not_in_catalog	101344218	novel	703	5	NA	NA	-5802	0	at_least_one_novel_splicesite	FALSE	canonical	0	0	junction_1	2.039607805437114	NA	NA	NA	FALSE	NA	NA	NA	A	non_coding	NA	NA	NA	NA	NA	NA	NA	20.0	TTACTTTTGGGCCAAGCAGT	NA	NA	NA	NA	NA	NA	NA	NA	NA
g9827.t1	contig_10141_pilon	-	1146	5	incomplete-splice_match	101344467	lcl|NW_004443981.1_cds_XP_023587524.1_13724	2577	8	13551	0	13551	0	3prime_fragment	FALSE	canonical	5	100	junction_4	107.10858975824488	NA	NA	NA	FALSE	NA	NA	NA	C	non_coding	NA	NA	NA	NA	NA	NA	NA	10.0	CTGCCCCCGGGCAGAGTGTG	NA	NA	NA	NA	NA	NA	NA	NA	NA
g9827.t2	contig_10141_pilon	-	408	3	incomplete-splice_match	101344467	lcl|NW_004443981.1_cds_XP_023587524.1_13724	2577	8	18755	0	18755	0	3prime_fragment	FALSE	canonical	6	345	junction_1	6.0	NA	NA	NA	FALSE	NA	NA	NA	C	non_coding	NA	NA	NA	NA	NA	NA	NA	10.0	CTGCCCCCGGGCAGAGTGTG	NA	NA	NA	NA	NA	NA	NA	NA	NA
g9827.t3	contig_10141_pilon	-	2232	7	full-splice_match	101344467	lcl|NW_004443981.1_cds_XP_023587525.1_13725	2232	7	0	0	0	0	reference_match	FALSE	canonical	4	15	junction_1	62.69680126520721	NA	NA	NA	FALSE	NA	NA	NA	C	non_coding	NA	NA	NA	NA	NA	NA	NA	35.0	AAGTCTTGAAGAAGGAGCTG	NA	NA	NA	NA	NA	NA	NA	NA	NA
g9827.t4	contig_10141_pilon	-	954	5	incomplete-splice_match	101344467	lcl|NW_004443981.1_cds_XP_023587525.1_13725	2232	7	13112	0	13112	0	3prime_fragment	FALSE	canonical	4	15	junction_1	71.86271634164687	NA	NA	NA	FALSE	NA	NA	NA	C	non_coding	NA	NA	NA	NA	NA	NA	NA	35.0	AAGTCTTGAAGAAGGAGCTG	NA	NA	NA	NA	NA	NA	NA	NA	NA
g9827.t5	contig_10141_pilon	-	507	3	incomplete-splice_match	101344467	lcl|NW_004443981.1_cds_XP_023587524.1_13724	2577	8	18656	0	18656	0	3prime_fragment	FALSE	canonical	6	345	junction_1	6.0	NA	NA	NA	FALSE	NA	NA	NA	C	non_coding	NA	NA	NA	NA	NA	NA	NA	10.0	CTGCCCCCGGGCAGAGTGTG	NA	NA	NA	NA	NA	NA	NA	NA	NA
g9827.t6	contig_10141_pilon	-	1299	6	incomplete-splice_match	101344467	lcl|NW_004443981.1_cds_XP_023587524.1_13724	2577	8	13112	0	13112	0	3prime_fragment	FALSE	canonical	5	100	junction_4	99.86510902212044	NA	NA	NA	FALSE	NA	NA	NA	C	non_coding	NA	NA	NA	NA	NA	NA	NA	10.0	CTGCCCCCGGGCAGAGTGTG	NA	NA	NA	NA	NA	NA	NA	NA	NA
g9827.t7	contig_10141_pilon	-	2577	8	full-splice_match	101344467	lcl|NW_004443981.1_cds_XP_023587524.1_13724	2577	8	0	0	0	0	reference_match	FALSE	canonical	5	100	junction_4	92.08359112839833	NA	NA	NA	FALSE	NA	NA	NA	C	non_coding	NA	NA	NA	NA	NA	NA	NA	10.0	CTGCCCCCGGGCAGAGTGTG	NA	NA	NA	NA	NA	NA	NA	NA	NA
g9827.t8	contig_10141_pilon	-	2520	8	full-splice_match	101344467	lcl|NW_004443981.1_cds_XP_023587524.1_13724	2577	8	57	0	57	0	alternative_5end	FALSE	canonical	5	100	junction_4	92.08359112839833	NA	NA	NA	FALSE	NA	NA	NA	C	non_coding	NA	NA	NA	NA	NA	NA	NA	10.0	CTGCCCCCGGGCAGAGTGTG	NA	NA	NA	NA	NA	NA	NA	NA	NA
g9828.t1	contig_10142_pilon	-	390	1	novel_in_catalog	101344713	novel	465	5	NA	NA	0	-50152	mono-exon	FALSE	NA	NA	NA	NA	NA	NA	NA	NA	NA	NA	NA	NA	A	non_coding	NA	NA	NA	NA	NA	NA	NA	5.0	CCCGGGGCCAGCCCCGCGGT	NA	NA	NA	NA	NA	NA	NA	NA	NA
g9829.t1	contig_10143_pilon	-	3675	3	full-splice_match	101343758	lcl|NW_004443954.1_cds_XP_004372604.1_6922	3675	3	0	0	0	0	reference_match	FALSE	canonical	5	300	junction_1	878.5	NA	NA	NA	FALSE	NA	NA	NA	C	non_coding	NA	NA	NA	NA	NA	NA	NA	40.0	TTTAATTAGAGGCTAATAAG	NA	NA	NA	NA	NA	NA	NA	NA	NA
g9829.t2	contig_10143_pilon	-	1545	3	full-splice_match	101343758	lcl|NW_004443954.1_cds_XP_004372604.1_6922	3675	3	2130	0	2130	0	alternative_5end	FALSE	canonical	5	300	junction_1	878.5	NA	NA	NA	FALSE	NA	NA	NA	C	non_coding	NA	NA	NA	NA	NA	NA	NA	40.0	TTTAATTAGAGGCTAATAAG	NA	NA	NA	NA	NA	NA	NA	NA	NA
g9829.t3	contig_10143_pilon	-	2736	1	novel_in_catalog	101343758	novel	3675	3	NA	NA	0	-37020	mono-exon	FALSE	NA	NA	NA	NA	NA	NA	NA	NA	NA	NA	NA	NA	C	non_coding	NA	NA	NA	NA	NA	NA	NA	40.0	ATAGTATATAACTTAATCGT	NA	NA	NA	NA	NA	NA	NA	NA	NA
g9829.t4	contig_10143_pilon	-	921	2	incomplete-splice_match	101343758	lcl|NW_004443954.1_cds_XP_004372604.1_6922	3675	3	11377	0	11377	0	3prime_fragment	FALSE	canonical	5	300	junction_1	0.0	NA	NA	NA	FALSE	NA	NA	NA	C	non_coding	NA	NA	NA	NA	NA	NA	NA	40.0	TTTAATTAGAGGCTAATAAG	NA	NA	NA	NA	NA	NA	NA	NA	NA
g9830.t1	contig_10145_pilon	+	333	1	intergenic	novelGene_2666	novel	NA	NA	NA	NA	NA	NA	mono-exon	FALSE	NA	NA	NA	NA	NA	NA	NA	NA	NA	NA	NA	NA	A	non_coding	NA	NA	NA	NA	NA	NA	NA	45.0	GGAAGACCGAAGAAGAATTG	NA	NA	NA	NA	NA	NA	NA	NA	NA
g9831.t1	contig_10147_pilon	-	1062	10	intergenic	novelGene_2670	novel	NA	NA	NA	NA	NA	NA	multi-exon	FALSE	canonical	0	0	junction_2	2.8846122190549264	NA	NA	NA	FALSE	NA	NA	NA	A	non_coding	NA	NA	NA	NA	NA	NA	NA	25.0	ACATTGCACACTTACCTTGT	NA	NA	NA	NA	NA	NA	NA	NA	NA
g9831.t2	contig_10147_pilon	-	3762	30	intergenic	novelGene_2672	novel	NA	NA	NA	NA	NA	NA	multi-exon	FALSE	canonical	0	0	junction_2	2.78564350739596	NA	NA	NA	FALSE	NA	NA	NA	A	non_coding	NA	NA	NA	NA	NA	NA	NA	25.0	ACATTGCACACTTACCTTGT	NA	NA	NA	NA	NA	NA	NA	NA	NA
g9831.t3	contig_10147_pilon	-	1551	13	intergenic	novelGene_2671	novel	NA	NA	NA	NA	NA	NA	multi-exon	FALSE	canonical	0	0	junction_2	2.782634642844	NA	NA	NA	FALSE	NA	NA	NA	A	non_coding	NA	NA	NA	NA	NA	NA	NA	25.0	ACATTGCACACTTACCTTGT	NA	NA	NA	NA	NA	NA	NA	NA	NA
g9831.t4	contig_10147_pilon	-	3990	34	intergenic	novelGene_2673	novel	NA	NA	NA	NA	NA	NA	multi-exon	FALSE	canonical	0	0	junction_2	2.7467319257271905	NA	NA	NA	FALSE	NA	NA	NA	A	non_coding	NA	NA	NA	NA	NA	NA	NA	25.0	ACATTGCACACTTACCTTGT	NA	NA	NA	NA	NA	NA	NA	NA	NA
g9831.t5	contig_10147_pilon	-	702	6	intergenic	novelGene_2669	novel	NA	NA	NA	NA	NA	NA	multi-exon	FALSE	canonical	0	0	junction_2	1.1661903789690604	NA	NA	NA	FALSE	NA	NA	NA	A	non_coding	NA	NA	NA	NA	NA	NA	NA	25.0	ACATTGCACACTTACCTTGT	NA	NA	NA	NA	NA	NA	NA	NA	NA
g9831.t6	contig_10147_pilon	-	564	3	intergenic	novelGene_2668	novel	NA	NA	NA	NA	NA	NA	multi-exon	FALSE	canonical	0	0	junction_2	0.5	NA	NA	NA	FALSE	NA	NA	NA	A	non_coding	NA	NA	NA	NA	NA	NA	NA	25.0	ACATTGCACACTTACCTTGT	NA	NA	NA	NA	NA	NA	NA	NA	NA
g9831.t7	contig_10147_pilon	-	369	2	intergenic	novelGene_2667	novel	NA	NA	NA	NA	NA	NA	multi-exon	FALSE	canonical	1	1	junction_1	0.0	NA	NA	NA	FALSE	NA	NA	NA	A	non_coding	NA	NA	NA	NA	NA	NA	NA	25.0	ACATTGCACACTTACCTTGT	NA	NA	NA	NA	NA	NA	NA	NA	NA
g9832.t1	contig_10148_pilon	+	909	4	full-splice_match	101356468	lcl|NW_004443992.1_cds_XP_004378329.1_16140	909	4	0	0	0	0	reference_match	FALSE	canonical	5	25	junction_1	78.94723976597705	NA	NA	NA	FALSE	NA	NA	NA	A	non_coding	NA	NA	NA	NA	NA	NA	NA	40.0	AAACCTAAAGGCCAGAGTTG	NA	NA	NA	NA	NA	NA	NA	NA	NA
g9833.t1	contig_10148_pilon	+	312	1	intergenic	novelGene_2674	novel	NA	NA	NA	NA	NA	NA	mono-exon	FALSE	NA	NA	NA	NA	NA	NA	NA	NA	NA	NA	NA	NA	A	non_coding	NA	NA	NA	NA	NA	NA	NA	50.0	GAAAGCTGGCCAATAAATAA	NA	NA	NA	NA	NA	NA	NA	NA	NA
g9834.t1	contig_10148_pilon	-	1236	10	novel_not_in_catalog	101344870	novel	1116	9	NA	NA	0	0	at_least_one_novel_splicesite	FALSE	canonical	0	0	junction_1	0.0	NA	NA	NA	FALSE	NA	NA	NA	A	non_coding	NA	NA	NA	NA	NA	NA	NA	15.0	GTGCATCCTTCCCAGGCATG	NA	NA	NA	NA	NA	NA	NA	NA	NA
g9835.t1	contig_10158_pilon	-	1854	12	full-splice_match	101361477	lcl|NW_004444161.1_cds_XP_004389010.1_33082	1974	12	120	0	120	0	alternative_5end	FALSE	canonical	4	21	junction_3	23.812976530448047	NA	NA	NA	FALSE	NA	NA	NA	C	non_coding	NA	NA	NA	NA	NA	NA	NA	75.0	AAAGAAAAAAAGAGAACAAT	NA	NA	NA	NA	NA	NA	NA	NA	NA
g9835.t2	contig_10158_pilon	-	435	4	incomplete-splice_match	101361477	lcl|NW_004444161.1_cds_XP_023598688.1_33081	1974	12	146247	0	146247	0	3prime_fragment	FALSE	canonical	4	21	junction_3	17.82008853949821	NA	NA	NA	FALSE	NA	NA	NA	C	non_coding	NA	NA	NA	NA	NA	NA	NA	75.0	AAAGAAAAAAAGAGAACAAT	NA	NA	NA	NA	NA	NA	NA	NA	NA
g9835.t3	contig_10158_pilon	-	1305	10	incomplete-splice_match	101361477	lcl|NW_004444161.1_cds_XP_004389010.1_33082	1974	12	129808	0	129808	0	3prime_fragment	FALSE	canonical	4	21	junction_3	17.384539747207064	NA	NA	NA	FALSE	NA	NA	NA	C	non_coding	NA	NA	NA	NA	NA	NA	NA	75.0	AAAGAAAAAAAGAGAACAAT	NA	NA	NA	NA	NA	NA	NA	NA	NA
g9835.t4	contig_10158_pilon	-	1305	10	incomplete-splice_match	101361477	lcl|NW_004444161.1_cds_XP_023598688.1_33081	1974	12	129808	0	129808	0	3prime_fragment	FALSE	canonical	2	3	junction_7	27.888667551135853	NA	NA	NA	FALSE	NA	NA	NA	C	non_coding	NA	NA	NA	NA	NA	NA	NA	75.0	AAAGAAAAAAAGAGAACAAT	NA	NA	NA	NA	NA	NA	NA	NA	NA
g9835.t5	contig_10158_pilon	-	1446	11	incomplete-splice_match	101361477	lcl|NW_004444161.1_cds_XP_004389010.1_33082	1974	12	84696	0	84696	0	3prime_fragment	FALSE	canonical	4	21	junction_3	24.266025632558783	NA	NA	NA	FALSE	NA	NA	NA	C	non_coding	NA	NA	NA	NA	NA	NA	NA	75.0	AAAGAAAAAAAGAGAACAAT	NA	NA	NA	NA	NA	NA	NA	NA	NA
g9835.t6	contig_10158_pilon	-	1974	12	full-splice_match	101361477	lcl|NW_004444161.1_cds_XP_004389010.1_33082	1974	12	0	0	0	0	reference_match	FALSE	canonical	4	21	junction_3	23.812976530448047	NA	NA	NA	FALSE	NA	NA	NA	C	non_coding	NA	NA	NA	NA	NA	NA	NA	75.0	AAAGAAAAAAAGAGAACAAT	NA	NA	NA	NA	NA	NA	NA	NA	NA
g9835.t7	contig_10158_pilon	-	1314	10	novel_not_in_catalog	101361477	novel	1974	12	NA	NA	126688	0	at_least_one_novel_splicesite	FALSE	canonical	0	0	junction_4	31.976071300309375	NA	NA	NA	TRUE	NA	NA	NA	C	non_coding	NA	NA	NA	NA	NA	NA	NA	75.0	AAAGAAAAAAAGAGAACAAT	NA	NA	NA	NA	NA	NA	NA	NA	NA
g9836.t1	contig_10159_pilon	+	1788	11	full-splice_match	101352753	lcl|NW_004443943.1_cds_XP_004369953.1_2690	1788	11	0	0	0	0	reference_match	TRUE	canonical	0	0	junction_1	0.0	NA	NA	NA	FALSE	NA	NA	NA	A	non_coding	NA	NA	NA	NA	NA	NA	NA	25.0	AGATATCTTTCTTTTAATTT	NA	NA	NA	NA	NA	NA	NA	NA	NA
g9837.t1	contig_10159_pilon	-	2271	20	novel_not_in_catalog	101345677	novel	2265	20	NA	NA	0	0	at_least_one_novel_splicesite	FALSE	canonical	0	0	junction_1	0.48808518397345835	NA	NA	NA	FALSE	NA	NA	NA	A	non_coding	NA	NA	NA	NA	NA	NA	NA	45.0	TGAAAAGTGGGCAAATCAAT	NA	NA	NA	NA	NA	NA	NA	NA	NA
g9838.t1	contig_10159_pilon	-	1260	5	full-splice_match	101353208	lcl|NW_004443943.1_cds_XP_023595341.1_2693	1260	5	0	0	0	0	reference_match	FALSE	canonical	5	137	junction_4	47.26719263929264	NA	NA	NA	FALSE	NA	NA	NA	A	non_coding	NA	NA	NA	NA	NA	NA	NA	25.0	CAGCTGTGCAAATTAGGGGG	NA	NA	NA	NA	NA	NA	NA	NA	NA
g9839.t1	contig_10159_pilon	+	321	1	novel_in_catalog	101353457	novel	1557	7	NA	NA	50912	648	mono-exon	FALSE	NA	NA	NA	NA	NA	NA	NA	NA	NA	NA	NA	NA	C	non_coding	NA	NA	NA	NA	NA	NA	NA	40.0	GTAACTAGAGAACATTTTTA	NA	NA	NA	NA	NA	NA	NA	NA	NA
g9839.t2	contig_10159_pilon	+	690	4	incomplete-splice_match	101353457	lcl|NW_004443943.1_cds_XP_004369956.2_2713	1458	6	3992	917	3992	648	internal_fragment	FALSE	canonical	5	83	junction_3	16.57307052620807	NA	NA	NA	FALSE	NA	NA	NA	C	non_coding	NA	NA	NA	NA	NA	NA	NA	40.0	GTAACTAGAGAACATTTTTA	NA	NA	NA	NA	NA	NA	NA	NA	NA
g9839.t3	contig_10159_pilon	+	1149	5	full-splice_match	101353457	lcl|NW_004443943.1_cds_XP_023595450.1_2714	1149	5	0	0	0	0	reference_match	FALSE	canonical	3	9	junction_4	64.39526380099704	NA	NA	NA	FALSE	NA	NA	NA	C	non_coding	NA	NA	NA	NA	NA	NA	NA	25.0	TATATAGACATGCTGTTTTG	NA	NA	NA	NA	NA	NA	NA	NA	NA
g9839.t4	contig_10159_pilon	+	1458	6	full-splice_match	101353457	lcl|NW_004443943.1_cds_XP_004369956.2_2713	1458	6	0	0	0	0	reference_match	FALSE	canonical	0	0	junction_5	61.34623052804468	NA	NA	NA	FALSE	NA	NA	NA	C	non_coding	NA	NA	NA	NA	NA	NA	NA	20.0	CTTCAGATTTGAACCCGTTT	NA	NA	NA	NA	NA	NA	NA	NA	NA
g9839.t5	contig_10159_pilon	+	1461	5	incomplete-splice_match	101353457	lcl|NW_004443943.1_cds_XP_004369956.2_2713	1458	6	0	917	0	648	5prime_fragment	FALSE	canonical	5	83	junction_4	39.102429592034305	NA	NA	NA	FALSE	NA	NA	NA	C	non_coding	NA	NA	NA	NA	NA	NA	NA	40.0	GTAACTAGAGAACATTTTTA	NA	NA	NA	NA	NA	NA	NA	NA	NA
g9840.t1	contig_10159_pilon	+	318	1	intergenic	novelGene_2675	novel	NA	NA	NA	NA	NA	NA	mono-exon	FALSE	NA	NA	NA	NA	NA	NA	NA	NA	NA	NA	NA	NA	A	non_coding	NA	NA	NA	NA	NA	NA	NA	40.0	ACGATGAATAAGGAAGTCTG	NA	NA	NA	NA	NA	NA	NA	NA	NA
g9841.t1	contig_10159_pilon	+	1848	12	full-splice_match	101354731	lcl|NW_004443943.1_cds_XP_023595474.1_2719	1848	12	0	0	0	0	reference_match	FALSE	canonical	5	55	junction_1	139.70943873886	NA	NA	NA	FALSE	NA	NA	NA	C	non_coding	NA	NA	NA	NA	NA	NA	NA	15.0	ATGCCTTTGGCTCCAGAGTT	NA	NA	NA	NA	NA	NA	NA	NA	NA
g9841.t2	contig_10159_pilon	+	585	3	incomplete-splice_match	101354731	lcl|NW_004443943.1_cds_XP_023595470.1_2718	1863	13	91126	0	91126	0	3prime_fragment	FALSE	canonical	5	182	junction_1	157.5	NA	NA	NA	FALSE	NA	NA	NA	C	non_coding	NA	NA	NA	NA	NA	NA	NA	15.0	ATGCCTTTGGCTCCAGAGTT	NA	NA	NA	NA	NA	NA	NA	NA	NA
g9842.t1	contig_10159_pilon	-	912	8	full-splice_match	101354987	lcl|NW_004443943.1_cds_XP_023595483.1_2721	912	8	0	0	0	0	reference_match	FALSE	canonical	5	244	junction_6	144.30791908347953	NA	NA	NA	FALSE	NA	NA	NA	C	non_coding	NA	NA	NA	NA	NA	NA	NA	40.0	GAGTAAAGATCATTTGTACA	NA	NA	NA	NA	NA	NA	NA	NA	NA
g9842.t2	contig_10159_pilon	-	1086	9	full-splice_match	101354987	lcl|NW_004443943.1_cds_XP_023595478.1_2720	1086	9	0	0	0	0	reference_match	FALSE	canonical	5	244	junction_6	146.57543919429338	NA	NA	NA	FALSE	NA	NA	NA	C	non_coding	NA	NA	NA	NA	NA	NA	NA	40.0	GAGTAAAGATCATTTGTACA	NA	NA	NA	NA	NA	NA	NA	NA	NA
g9842.t3	contig_10159_pilon	-	456	5	incomplete-splice_match	101354987	lcl|NW_004443943.1_cds_XP_023595483.1_2721	912	8	13992	0	13992	0	3prime_fragment	FALSE	canonical	5	368	junction_4	130.29078056409057	NA	NA	NA	FALSE	NA	NA	NA	C	non_coding	NA	NA	NA	NA	NA	NA	NA	40.0	GAGTAAAGATCATTTGTACA	NA	NA	NA	NA	NA	NA	NA	NA	NA
g9844.t1	contig_10163_pilon	+	1932	13	full-splice_match	101355799	lcl|NW_004444042.1_cds_XP_023593458.1_24031	1932	13	0	0	0	0	reference_match	FALSE	canonical	5	69	junction_8	32.995790977368955	NA	NA	NA	FALSE	NA	NA	NA	C	non_coding	NA	NA	NA	NA	NA	NA	NA	25.0	CCAGCACACCCAGCATCTCT	NA	NA	NA	NA	NA	NA	NA	NA	NA
g9844.t2	contig_10163_pilon	+	849	6	incomplete-splice_match	101355799	lcl|NW_004444042.1_cds_XP_023593458.1_24031	1932	13	18198	0	18198	0	3prime_fragment	FALSE	canonical	5	69	junction_1	40.00299988750844	NA	NA	NA	FALSE	NA	NA	NA	C	non_coding	NA	NA	NA	NA	NA	NA	NA	25.0	CCAGCACACCCAGCATCTCT	NA	NA	NA	NA	NA	NA	NA	NA	NA
g9844.t3	contig_10163_pilon	+	1953	14	novel_not_in_catalog	101355799	novel	1932	13	NA	NA	0	6027	at_least_one_novel_splicesite	FALSE	canonical	0	0	junction_13	43.47848546378832	NA	NA	NA	FALSE	NA	NA	NA	C	non_coding	NA	NA	NA	NA	NA	NA	NA	20.0	ACCTGTTGTTTTATGACAGT	NA	NA	NA	NA	NA	NA	NA	NA	NA
g9845.t1	contig_10163_pilon	-	681	5	incomplete-splice_match	101356244	lcl|NW_004444042.1_cds_XP_004383296.1_24033	1065	8	9261	0	9261	0	3prime_fragment	FALSE	canonical	3	9	junction_2	7.8222439235810075	NA	NA	NA	FALSE	NA	NA	NA	C	non_coding	NA	NA	NA	NA	NA	NA	NA	35.0	CCCAGATCAAGCCACCTACA	NA	NA	NA	NA	NA	NA	NA	NA	NA
g9845.t2	contig_10163_pilon	-	1065	8	full-splice_match	101356244	lcl|NW_004444042.1_cds_XP_004383296.1_24033	1065	8	0	0	0	0	reference_match	FALSE	canonical	3	9	junction_2	8.564282735612494	NA	NA	NA	FALSE	NA	NA	NA	C	non_coding	NA	NA	NA	NA	NA	NA	NA	35.0	CCCAGATCAAGCCACCTACA	NA	NA	NA	NA	NA	NA	NA	NA	NA
g9846.t1	contig_10163_pilon	+	1605	14	full-splice_match	101356488	lcl|NW_004444042.1_cds_XP_004383298.1_24034	1605	14	0	0	0	0	reference_match	FALSE	canonical	5	177	junction_7	110.47825028928655	NA	NA	NA	FALSE	NA	NA	NA	C	non_coding	NA	NA	NA	NA	NA	NA	NA	20.0	CAAACAGGCTTCCCTTCCTC	NA	NA	NA	NA	NA	NA	NA	NA	NA
g9846.t2	contig_10163_pilon	+	1047	10	incomplete-splice_match	101356488	lcl|NW_004444042.1_cds_XP_004383298.1_24034	1605	14	25799	0	25799	0	3prime_fragment	FALSE	canonical	6	177	junction_3	119.94299057324825	NA	NA	NA	FALSE	NA	NA	NA	C	non_coding	NA	NA	NA	NA	NA	NA	NA	20.0	CAAACAGGCTTCCCTTCCTC	NA	NA	NA	NA	NA	NA	NA	NA	NA
g9846.t3	contig_10163_pilon	+	375	4	incomplete-splice_match	101356488	lcl|NW_004444042.1_cds_XP_004383298.1_24034	1605	14	60267	0	60267	0	3prime_fragment	FALSE	canonical	6	284	junction_3	60.47772776448828	NA	NA	NA	FALSE	NA	NA	NA	C	non_coding	NA	NA	NA	NA	NA	NA	NA	20.0	CAAACAGGCTTCCCTTCCTC	NA	NA	NA	NA	NA	NA	NA	NA	NA
g9846.t4	contig_10163_pilon	+	777	6	novel_not_in_catalog	101356488	novel	1605	14	NA	NA	2737	-32829	at_least_one_novel_splicesite	FALSE	canonical	0	0	junction_5	162.40492603366437	NA	NA	NA	TRUE	NA	NA	NA	C	non_coding	NA	NA	NA	NA	NA	NA	NA	50.0	AAAAATGCAATTGGGCATAA	NA	NA	NA	NA	NA	NA	NA	NA	NA
g9846.t5	contig_10163_pilon	+	1605	14	full-splice_match	101356488	lcl|NW_004444042.1_cds_XP_023593460.1_24035	1605	14	0	0	0	0	reference_match	FALSE	canonical	5	244	junction_7	85.76698858745682	NA	NA	NA	FALSE	NA	NA	NA	C	non_coding	NA	NA	NA	NA	NA	NA	NA	20.0	CAAACAGGCTTCCCTTCCTC	NA	NA	NA	NA	NA	NA	NA	NA	NA
g9846.t6	contig_10163_pilon	+	795	5	incomplete-splice_match	101356488	lcl|NW_004444042.1_cds_XP_004383298.1_24034	1605	14	0	38673	0	-38673	5prime_fragment	FALSE	canonical	5	363	junction_1	69.83686347481536	NA	NA	NA	FALSE	NA	NA	NA	C	non_coding	NA	NA	NA	NA	NA	NA	NA	20.0	AAGGAGCTCTTGTGGTGTAG	NA	NA	NA	NA	NA	NA	NA	NA	NA
g9846.t7	contig_10163_pilon	+	1635	14	novel_not_in_catalog	101356488	novel	1605	14	NA	NA	-15992	0	at_least_one_novel_splicesite	FALSE	canonical	0	0	junction_1	184.5616267885614	NA	NA	NA	TRUE	NA	NA	NA	C	non_coding	NA	NA	NA	NA	NA	NA	NA	20.0	CAAACAGGCTTCCCTTCCTC	NA	NA	NA	NA	NA	NA	NA	NA	NA
g9846.t8	contig_10163_pilon	+	1713	16	novel_not_in_catalog	101356488	novel	1605	14	NA	NA	0	0	at_least_one_novel_splicesite	FALSE	canonical	0	0	junction_8	162.41201378661071	NA	NA	NA	TRUE	NA	NA	NA	C	non_coding	NA	NA	NA	NA	NA	NA	NA	20.0	CAAACAGGCTTCCCTTCCTC	NA	NA	NA	NA	NA	NA	NA	NA	NA
g9847.t1	contig_10163_pilon	+	588	8	novel_not_in_catalog	101357063	novel	590	4	NA	NA	-19846	0	at_least_one_novel_splicesite	FALSE	canonical	0	0	junction_1	2.531435020952764	NA	NA	NA	FALSE	NA	NA	NA	B	non_coding	NA	NA	NA	NA	NA	NA	NA	20.0	GGAAGAGGTGATGGCTTCCT	NA	NA	NA	NA	NA	NA	NA	NA	NA
g9847.t2	contig_10163_pilon	+	363	3	incomplete-splice_match	101357063	lcl|NW_004444042.1_cds_XP_012412975.1_24039	587	4	17293	0	17293	0	3prime_fragment	FALSE	canonical	3	3	junction_2	2.0	NA	NA	NA	FALSE	NA	NA	NA	B	non_coding	NA	NA	NA	NA	NA	NA	NA	20.0	GGAAGAGGTGATGGCTTCCT	NA	NA	NA	NA	NA	NA	NA	NA	NA
g9848.t1	contig_10163_pilon	-	1638	9	full-splice_match	101340654	lcl|NW_004444042.1_cds_XP_004383323.1_24040	1638	9	0	0	0	0	reference_match	FALSE	canonical	0	0	junction_5	0.5	NA	NA	NA	FALSE	NA	NA	NA	A	non_coding	NA	NA	NA	NA	NA	NA	NA	40.0	CAAAAACGCAGCAGCTTGAG	NA	NA	NA	NA	NA	NA	NA	NA	NA
g9849.t1	contig_10163_pilon	-	1053	8	novel_not_in_catalog	101357315	novel	330	3	NA	NA	-194765	0	at_least_one_novel_splicesite	TRUE	canonical	1	5	junction_7	37.586906100450484	NA	NA	NA	FALSE	NA	NA	NA	C	non_coding	NA	NA	NA	NA	NA	NA	NA	30.0	TCTGCAAAGAGCCCTGGAAT	NA	NA	NA	NA	NA	NA	NA	NA	NA
g9849.t2	contig_10163_pilon	-	1254	9	novel_not_in_catalog	101357315	novel	330	3	NA	NA	-194765	0	at_least_one_novel_splicesite	FALSE	canonical	0	0	junction_4	40.64922354732006	NA	NA	NA	FALSE	NA	NA	NA	C	non_coding	NA	NA	NA	NA	NA	NA	NA	30.0	TCTGCAAAGAGCCCTGGAAT	NA	NA	NA	NA	NA	NA	NA	NA	NA
g9849.t3	contig_10163_pilon	-	861	6	novel_not_in_catalog	101357315	novel	330	3	NA	NA	-17460	0	at_least_one_novel_splicesite	FALSE	canonical	5	73	junction_5	20.913153755471697	NA	NA	NA	FALSE	NA	NA	NA	C	non_coding	NA	NA	NA	NA	NA	NA	NA	30.0	TCTGCAAAGAGCCCTGGAAT	NA	NA	NA	NA	NA	NA	NA	NA	NA
g9849.t4	contig_10163_pilon	-	330	3	full-splice_match	101357315	lcl|NW_004444042.1_cds_XP_023593462.1_24041	330	3	0	0	0	0	reference_match	FALSE	canonical	5	81	junction_1	3.5	NA	NA	NA	FALSE	NA	NA	NA	C	non_coding	NA	NA	NA	NA	NA	NA	NA	30.0	TCTGCAAAGAGCCCTGGAAT	NA	NA	NA	NA	NA	NA	NA	NA	NA
g9850.t1	contig_10165_pilon	+	603	1	intergenic	novelGene_2677	novel	NA	NA	NA	NA	NA	NA	mono-exon	FALSE	NA	NA	NA	NA	NA	NA	NA	NA	NA	NA	NA	NA	A	non_coding	NA	NA	NA	NA	NA	NA	NA	15.0	GCAGGCGCAGGCCTAGGCGG	NA	NA	NA	NA	NA	NA	NA	NA	NA
g9851.t1	contig_10167_pilon	-	971	3	intergenic	novelGene_2678	novel	NA	NA	NA	NA	NA	NA	multi-exon	FALSE	canonical	0	0	junction_1	0.0	NA	NA	NA	FALSE	NA	NA	NA	A	non_coding	NA	NA	NA	NA	NA	NA	NA	15.0	GTCTGTGGGCCCTGTGAAAG	NA	NA	NA	NA	NA	NA	NA	NA	NA
g9843.t1	contig_1016_pilon	+	258	2	intergenic	novelGene_2676	novel	NA	NA	NA	NA	NA	NA	multi-exon	FALSE	canonical	0	0	junction_1	0.0	NA	NA	NA	FALSE	NA	NA	NA	A	non_coding	NA	NA	NA	NA	NA	NA	NA	15.0	TCGGGCGTGTCCAAGTTTGA	NA	NA	NA	NA	NA	NA	NA	NA	NA
g9852.t1	contig_10171_pilon	+	1104	10	novel_not_in_catalog	101353082	novel	1968	22	NA	NA	52662	0	at_least_one_novel_splicesite	FALSE	canonical	0	0	junction_1	0.6285393610547089	NA	NA	NA	TRUE	NA	NA	NA	A	non_coding	NA	NA	NA	NA	NA	NA	NA	25.0	AGGTCAGGGCAGCAGCATCG	NA	NA	NA	NA	NA	NA	NA	NA	NA
g9853.t1	contig_10171_pilon	-	597	7	full-splice_match	101347111	lcl|NW_004444091.1_cds_XP_004386150.1_28607	597	7	0	0	0	0	reference_match	FALSE	canonical	5	50	junction_4	21.538079972200144	NA	NA	NA	FALSE	NA	NA	NA	C	non_coding	NA	NA	NA	NA	NA	NA	NA	25.0	TGCCAGCCAGCAGAGACCCC	NA	NA	NA	NA	NA	NA	NA	NA	NA
g9853.t2	contig_10171_pilon	-	480	6	incomplete-splice_match	101347111	lcl|NW_004444091.1_cds_XP_004386150.1_28607	597	7	2362	0	2362	0	3prime_fragment	FALSE	canonical	5	50	junction_4	22.135943621178654	NA	NA	NA	FALSE	NA	NA	NA	C	non_coding	NA	NA	NA	NA	NA	NA	NA	25.0	TGCCAGCCAGCAGAGACCCC	NA	NA	NA	NA	NA	NA	NA	NA	NA
g9854.t1	contig_10176_pilon	+	705	1	full-splice_match	101361328	lcl|NW_004444291.1_cds_XP_004390984.1_36035	705	1	0	0	0	0	mono-exon	FALSE	NA	NA	NA	NA	NA	NA	NA	NA	NA	NA	NA	NA	A	non_coding	NA	NA	NA	NA	NA	NA	NA	20.0	GCTTTGCATACAAGGGTGGC	NA	NA	NA	NA	NA	NA	NA	NA	NA
g9855.t1	contig_10176_pilon	-	492	4	incomplete-splice_match	101342573	lcl|NW_004443952.1_cds_XP_023583319.1_6612	765	5	904	0	904	0	3prime_fragment	FALSE	canonical	5	24	junction_3	258.6361665867066	NA	NA	NA	FALSE	NA	NA	NA	C	non_coding	NA	NA	NA	NA	NA	NA	NA	25.0	CTCTATGGAGATGGAACTTC	NA	NA	NA	NA	NA	NA	NA	NA	NA
g9855.t2	contig_10176_pilon	-	765	5	full-splice_match	101342573	lcl|NW_004443952.1_cds_XP_023583319.1_6612	765	5	0	0	0	0	reference_match	FALSE	canonical	5	24	junction_3	240.458416363412	NA	NA	NA	FALSE	NA	NA	NA	C	non_coding	NA	NA	NA	NA	NA	NA	NA	25.0	CTCTATGGAGATGGAACTTC	NA	NA	NA	NA	NA	NA	NA	NA	NA
g9855.t3	contig_10176_pilon	-	1017	7	full-splice_match	101342573	lcl|NW_004443952.1_cds_XP_023583317.1_6611	1020	7	3	0	3	0	reference_match	FALSE	canonical	5	24	junction_3	203.58836465334215	NA	NA	NA	FALSE	NA	NA	NA	C	non_coding	NA	NA	NA	NA	NA	NA	NA	25.0	CTCTATGGAGATGGAACTTC	NA	NA	NA	NA	NA	NA	NA	NA	NA
g9855.t4	contig_10176_pilon	-	1026	7	full-splice_match	101342573	lcl|NW_004443952.1_cds_XP_012409809.2_6608	1029	7	3	0	3	0	reference_match	FALSE	canonical	5	24	junction_3	201.5303258128221	NA	NA	NA	FALSE	NA	NA	NA	C	non_coding	NA	NA	NA	NA	NA	NA	NA	25.0	CTCTATGGAGATGGAACTTC	NA	NA	NA	NA	NA	NA	NA	NA	NA
g9855.t5	contig_10176_pilon	-	810	7	full-splice_match	101342573	lcl|NW_004443952.1_cds_XP_023583318.1_6610	813	7	3	0	3	0	reference_match	FALSE	canonical	3	6	junction_4	203.62629168814783	NA	NA	NA	FALSE	NA	NA	NA	C	non_coding	NA	NA	NA	NA	NA	NA	NA	25.0	CTCTATGGAGATGGAACTTC	NA	NA	NA	NA	NA	NA	NA	NA	NA
g9856.t1	contig_10176_pilon	+	549	4	incomplete-splice_match	101342314	lcl|NW_004443952.1_cds_XP_023583312.1_6605	723	5	2495	0	2495	0	3prime_fragment	FALSE	canonical	6	344	junction_3	102.93147666719295	NA	NA	NA	FALSE	NA	NA	NA	A	non_coding	NA	NA	NA	NA	NA	NA	NA	25.0	TGGGGGCCACTGAATAATGC	NA	NA	NA	NA	NA	NA	NA	NA	NA
g9857.t1	contig_10176_pilon	-	768	5	intergenic	novelGene_2680	novel	NA	NA	NA	NA	NA	NA	multi-exon	FALSE	canonical	6	119	junction_2	124.80059094411372	NA	NA	NA	FALSE	NA	NA	NA	A	non_coding	NA	NA	NA	NA	NA	NA	NA	25.0	GTCAACTCTTCTTTTCAAAC	NA	NA	NA	NA	NA	NA	NA	NA	NA
g9857.t2	contig_10176_pilon	-	1059	9	intergenic	novelGene_2683	novel	NA	NA	NA	NA	NA	NA	multi-exon	FALSE	canonical	6	119	junction_2	186.5465340739409	NA	NA	NA	FALSE	NA	NA	NA	A	non_coding	NA	NA	NA	NA	NA	NA	NA	25.0	GTCAACTCTTCTTTTCAAAC	NA	NA	NA	NA	NA	NA	NA	NA	NA
g9857.t3	contig_10176_pilon	-	411	3	intergenic	novelGene_2679	novel	NA	NA	NA	NA	NA	NA	multi-exon	FALSE	canonical	6	119	junction_2	4.0	NA	NA	NA	FALSE	NA	NA	NA	A	non_coding	NA	NA	NA	NA	NA	NA	NA	25.0	GTCAACTCTTCTTTTCAAAC	NA	NA	NA	NA	NA	NA	NA	NA	NA
g9857.t4	contig_10176_pilon	-	999	8	intergenic	novelGene_2682	novel	NA	NA	NA	NA	NA	NA	multi-exon	FALSE	canonical	6	119	junction_2	196.3668994094307	NA	NA	NA	FALSE	NA	NA	NA	A	non_coding	NA	NA	NA	NA	NA	NA	NA	25.0	GTCAACTCTTCTTTTCAAAC	NA	NA	NA	NA	NA	NA	NA	NA	NA
g9857.t5	contig_10176_pilon	-	762	6	intergenic	novelGene_2681	novel	NA	NA	NA	NA	NA	NA	multi-exon	FALSE	canonical	6	119	junction_2	172.33641518843314	NA	NA	NA	FALSE	NA	NA	NA	A	non_coding	NA	NA	NA	NA	NA	NA	NA	25.0	GTCAACTCTTCTTTTCAAAC	NA	NA	NA	NA	NA	NA	NA	NA	NA
g9858.t1	contig_10182_pilon	+	2136	1	incomplete-splice_match	101340913	lcl|NW_004444016.1_cds_XP_023591319.1_20399	5740	4	0	14007	0	-14007	mono-exon	FALSE	NA	NA	NA	NA	NA	NA	NA	NA	NA	NA	NA	NA	B	non_coding	NA	NA	NA	NA	NA	NA	NA	20.0	CACCAAGGCCCTCATCGGGG	NA	NA	NA	NA	NA	NA	NA	NA	NA
g9859.t1	contig_10182_pilon	+	3216	6	novel_not_in_catalog	101340913	novel	5740	4	NA	NA	2481	912	at_least_one_novel_splicesite	FALSE	canonical	0	0	junction_1	13.199999999999998	NA	NA	NA	FALSE	NA	NA	NA	B	non_coding	NA	NA	NA	NA	NA	NA	NA	35.0	AATGTATATATGTTGGGAAC	NA	NA	NA	NA	NA	NA	NA	NA	NA
g9860.t1	contig_10182_pilon	-	2199	13	incomplete-splice_match	101352805	lcl|NW_004444016.1_cds_XP_023591318.1_20398	3566	20	16788	0	16788	0	3prime_fragment	FALSE	canonical	3	6	junction_1	14.696938456699069	NA	NA	NA	FALSE	NA	NA	NA	B	non_coding	NA	NA	NA	NA	NA	NA	NA	25.0	ACCCTGGGGGCAGCGTAGAA	NA	NA	NA	NA	NA	NA	NA	NA	NA
g9860.t2	contig_10182_pilon	-	3354	27	novel_not_in_catalog	101352805	novel	3566	20	NA	NA	-17056	0	at_least_one_novel_splicesite	TRUE	canonical	0	0	junction_18	18.351434492403968	NA	NA	NA	TRUE	NA	NA	NA	B	non_coding	NA	NA	NA	NA	NA	NA	NA	25.0	ACCCTGGGGGCAGCGTAGAA	NA	NA	NA	NA	NA	NA	NA	NA	NA
g9860.t3	contig_10182_pilon	-	3123	18	incomplete-splice_match	101352805	lcl|NW_004444016.1_cds_XP_023591318.1_20398	3566	20	14368	0	14368	0	3prime_fragment	TRUE	canonical	3	6	junction_1	14.266373462261035	NA	NA	NA	FALSE	NA	NA	NA	B	non_coding	NA	NA	NA	NA	NA	NA	NA	25.0	ACCCTGGGGGCAGCGTAGAA	NA	NA	NA	NA	NA	NA	NA	NA	NA
g9861.t1	contig_10182_pilon	-	648	5	novel_in_catalog	101352378	novel	1475	14	NA	NA	29579	-15930	combination_of_known_splicesites	FALSE	canonical	3	8	junction_3	38.70723446592381	NA	NA	NA	FALSE	NA	NA	NA	A	non_coding	NA	NA	NA	NA	NA	NA	NA	15.0	CGCCTGAGGCTGAGCCTACC	NA	NA	NA	NA	NA	NA	NA	NA	NA
g9862.t1	contig_10182_pilon	+	384	1	intergenic	novelGene_2684	novel	NA	NA	NA	NA	NA	NA	mono-exon	FALSE	NA	NA	NA	NA	NA	NA	NA	NA	NA	NA	NA	NA	A	non_coding	NA	NA	NA	NA	NA	NA	NA	25.0	AGACTAAGGTGTGCCTGACC	NA	NA	NA	NA	NA	NA	NA	NA	NA
g9863.t1	contig_10183_pilon	+	264	1	intergenic	novelGene_2685	novel	NA	NA	NA	NA	NA	NA	mono-exon	FALSE	NA	NA	NA	NA	NA	NA	NA	NA	NA	NA	NA	NA	A	non_coding	NA	NA	NA	NA	NA	NA	NA	25.0	GTATGCCTGACCCAAGCCAT	NA	NA	NA	NA	NA	NA	NA	NA	NA
g9864.t1	contig_10183_pilon	+	414	1	intergenic	novelGene_2686	novel	NA	NA	NA	NA	NA	NA	mono-exon	FALSE	NA	NA	NA	NA	NA	NA	NA	NA	NA	NA	NA	NA	A	non_coding	NA	NA	NA	NA	NA	NA	NA	35.0	GCATGTGAAAGCTGGACAAT	NA	NA	NA	NA	NA	NA	NA	NA	NA
g9865.t1	contig_10183_pilon	+	2487	3	full-splice_match	101352515	lcl|NW_004443953.1_cds_XP_004372494.1_6706	2487	3	0	0	0	0	reference_match	FALSE	canonical	4	11	junction_2	7.0	NA	NA	NA	FALSE	NA	NA	NA	A	non_coding	NA	NA	NA	NA	NA	NA	NA	25.0	TAGGCCTATGGGGCACCATA	NA	NA	NA	NA	NA	NA	NA	NA	NA
g9866.t1	contig_10183_pilon	-	474	2	novel_not_in_catalog	101352253	novel	723	3	NA	NA	0	-5306	at_least_one_novel_splicesite	FALSE	canonical	5	26	junction_1	0.0	NA	NA	NA	FALSE	NA	NA	NA	C	non_coding	NA	NA	NA	NA	NA	NA	NA	50.0	GAAAACTGATTCCCAAAGAA	NA	NA	NA	NA	NA	NA	NA	NA	NA
g9866.t2	contig_10183_pilon	-	474	1	novel_in_catalog	101352253	novel	723	3	NA	NA	0	-5848	mono-exon	FALSE	NA	NA	NA	NA	NA	NA	NA	NA	NA	NA	NA	NA	C	non_coding	NA	NA	NA	NA	NA	NA	NA	20.0	GTATGATGTGTGTTTTATTA	NA	NA	NA	NA	NA	NA	NA	NA	NA
g9866.t3	contig_10183_pilon	-	723	3	full-splice_match	101352253	lcl|NW_004443953.1_cds_XP_004372493.1_6704	723	3	0	0	0	0	reference_match	FALSE	canonical	3	27	junction_2	8.5	NA	NA	NA	FALSE	NA	NA	NA	C	non_coding	NA	NA	NA	NA	NA	NA	NA	25.0	ATGGATTGCTTTGTAGAGAT	NA	NA	NA	NA	NA	NA	NA	NA	NA
g10000.t1	contig_10196_pilon	+	579	4	incomplete-splice_match	101359535	lcl|NW_004443960.1_cds_XP_023584132.1_7862	1595	9	3728	1213	3728	-1213	internal_fragment	FALSE	canonical	5	55	junction_2	29.53340857778225	NA	NA	NA	FALSE	NA	NA	NA	B	non_coding	NA	NA	NA	NA	NA	NA	NA	10.0	CTTTTCTGTATTTCCTATTT	NA	NA	NA	NA	NA	NA	NA	NA	NA
g10000.t2	contig_10196_pilon	+	1599	11	novel_not_in_catalog	101359535	novel	1595	9	NA	NA	-3725	-107	at_least_one_novel_splicesite	FALSE	canonical	0	0	junction_1	36.55420632430692	NA	NA	NA	FALSE	NA	NA	NA	B	non_coding	NA	NA	NA	NA	NA	NA	NA	5.0	CCTCTGGCCTTTCTTGGGAC	NA	NA	NA	NA	NA	NA	NA	NA	NA
g9867.t1	contig_10196_pilon	+	1278	4	full-splice_match	101359735	lcl|NW_004444014.1_cds_XP_004380952.1_20161	1278	4	0	0	0	0	reference_match	FALSE	canonical	0	0	junction_1	0.0	NA	NA	NA	FALSE	NA	NA	NA	A	non_coding	NA	NA	NA	NA	NA	NA	NA	25.0	CCTCCTAGCCATGAGCTAGA	NA	NA	NA	NA	NA	NA	NA	NA	NA
g9868.t1	contig_10196_pilon	+	882	4	intergenic	novelGene_2687	novel	NA	NA	NA	NA	NA	NA	multi-exon	FALSE	canonical	0	0	junction_1	0.0	NA	NA	NA	FALSE	NA	NA	NA	A	non_coding	NA	NA	NA	NA	NA	NA	NA	5.0	GTCGCGGGCCCGCCGCGAGG	NA	NA	NA	NA	NA	NA	NA	NA	NA
g9869.t1	contig_10196_pilon	-	705	6	full-splice_match	101360480	lcl|NW_004443960.1_cds_XP_004373240.1_8015	705	6	0	0	0	0	reference_match	FALSE	canonical	5	40	junction_1	48.55347567373524	NA	NA	NA	FALSE	NA	NA	NA	A	non_coding	NA	NA	NA	NA	NA	NA	NA	40.0	AGACAGTATTGACAGGCGAA	NA	NA	NA	NA	NA	NA	NA	NA	NA
g9870.t1	contig_10196_pilon	-	1596	13	novel_not_in_catalog	101353040	novel	1911	15	NA	NA	0	-2340	at_least_one_novel_splicesite	FALSE	canonical	5	117	junction_2	261.66182320358126	NA	NA	NA	TRUE	NA	NA	NA	B	non_coding	NA	NA	NA	NA	NA	NA	NA	10.0	CACGCCGCGGCCAGGCGGCG	NA	NA	NA	NA	NA	NA	NA	NA	NA
g9870.t2	contig_10196_pilon	-	1677	14	novel_not_in_catalog	101353040	novel	1911	15	NA	NA	-30882	-2340	at_least_one_novel_splicesite	FALSE	canonical	4	39	junction_13	263.68645088191056	NA	NA	NA	TRUE	NA	NA	NA	B	non_coding	NA	NA	NA	NA	NA	NA	NA	10.0	CACGCCGCGGCCAGGCGGCG	NA	NA	NA	NA	NA	NA	NA	NA	NA
g9870.t3	contig_10196_pilon	-	1272	11	novel_not_in_catalog	101353040	novel	1911	15	NA	NA	3618	-2340	at_least_one_novel_splicesite	FALSE	canonical	5	117	junction_2	183.49389635625485	NA	NA	NA	TRUE	NA	NA	NA	B	non_coding	NA	NA	NA	NA	NA	NA	NA	10.0	CACGCCGCGGCCAGGCGGCG	NA	NA	NA	NA	NA	NA	NA	NA	NA
g9871.t1	contig_10196_pilon	-	378	1	intergenic	novelGene_2688	novel	NA	NA	NA	NA	NA	NA	mono-exon	FALSE	NA	NA	NA	NA	NA	NA	NA	NA	NA	NA	NA	NA	A	non_coding	NA	NA	NA	NA	NA	NA	NA	50.0	AGAATATTAAATATACCATG	NA	NA	NA	NA	NA	NA	NA	NA	NA
g9872.t1	contig_10196_pilon	-	435	5	incomplete-splice_match	101352776	lcl|NW_004443960.1_cds_XP_004373463.1_8013	1230	11	6105	0	6105	0	3prime_fragment	FALSE	canonical	4	36	junction_3	34.13575837739657	NA	NA	NA	FALSE	NA	NA	NA	C	non_coding	NA	NA	NA	NA	NA	NA	NA	25.0	CTGAGGATCGCAGCAGTGAG	NA	NA	NA	NA	NA	NA	NA	NA	NA
g9872.t2	contig_10196_pilon	-	564	6	incomplete-splice_match	101352776	lcl|NW_004443960.1_cds_XP_004373463.1_8013	1230	11	5900	0	5900	0	3prime_fragment	FALSE	canonical	4	36	junction_3	30.81947436281158	NA	NA	NA	FALSE	NA	NA	NA	C	non_coding	NA	NA	NA	NA	NA	NA	NA	25.0	CTGAGGATCGCAGCAGTGAG	NA	NA	NA	NA	NA	NA	NA	NA	NA
g9872.t3	contig_10196_pilon	-	1161	11	novel_not_in_catalog	101352776	novel	1230	11	NA	NA	0	-34	at_least_one_novel_splicesite	FALSE	canonical	0	0	junction_1	32.81219285570533	NA	NA	NA	TRUE	NA	NA	NA	C	non_coding	NA	NA	NA	NA	NA	NA	NA	15.0	GCGGGTGTGGCAGGCAGAGG	NA	NA	NA	NA	NA	NA	NA	NA	NA
g9872.t4	contig_10196_pilon	-	1230	11	full-splice_match	101352776	lcl|NW_004443960.1_cds_XP_004373463.1_8013	1230	11	0	0	0	0	reference_match	FALSE	canonical	1	1	junction_10	35.60744304215061	NA	NA	NA	FALSE	NA	NA	NA	C	non_coding	NA	NA	NA	NA	NA	NA	NA	25.0	CTGAGGATCGCAGCAGTGAG	NA	NA	NA	NA	NA	NA	NA	NA	NA
g9873.t1	contig_10196_pilon	-	339	2	incomplete-splice_match	101360219	lcl|NW_004443960.1_cds_XP_004373239.1_8012	468	3	4727	0	4727	0	3prime_fragment	FALSE	canonical	7	1218	junction_1	0.0	NA	NA	NA	FALSE	NA	NA	NA	C	non_coding	NA	NA	NA	NA	NA	NA	NA	20.0	CCCCTCTTCACGCACAGCAG	NA	NA	NA	NA	NA	NA	NA	NA	NA
g9873.t2	contig_10196_pilon	-	468	3	full-splice_match	101360219	lcl|NW_004443960.1_cds_XP_004373239.1_8012	468	3	0	0	0	0	reference_match	FALSE	canonical	7	1091	junction_2	63.5	NA	NA	NA	FALSE	NA	NA	NA	C	non_coding	NA	NA	NA	NA	NA	NA	NA	20.0	CCCCTCTTCACGCACAGCAG	NA	NA	NA	NA	NA	NA	NA	NA	NA
g9873.t3	contig_10196_pilon	-	423	3	novel_not_in_catalog	101360219	novel	468	3	NA	NA	748	0	at_least_one_novel_splicesite	FALSE	canonical	5	15	junction_2	601.5	NA	NA	NA	FALSE	NA	NA	NA	C	non_coding	NA	NA	NA	NA	NA	NA	NA	20.0	CCCCTCTTCACGCACAGCAG	NA	NA	NA	NA	NA	NA	NA	NA	NA
g9874.t1	contig_10196_pilon	-	1683	6	full-splice_match	101352519	lcl|NW_004443960.1_cds_XP_023584118.1_8011	1683	6	0	0	0	0	reference_match	FALSE	canonical	2	4	junction_1	4.166533331199932	NA	NA	NA	FALSE	NA	NA	NA	A	non_coding	NA	NA	NA	NA	NA	NA	NA	20.0	TGGAGCCCACACTGATGGTG	NA	NA	NA	NA	NA	NA	NA	NA	NA
g9875.t1	contig_10196_pilon	-	306	2	incomplete-splice_match	101352256	lcl|NW_004443960.1_cds_XP_004373461.1_8010	1830	8	855	1985	855	-1985	internal_fragment	FALSE	canonical	0	0	junction_1	0.0	NA	NA	NA	FALSE	NA	NA	NA	B	non_coding	NA	NA	NA	NA	NA	NA	NA	5.0	CCCTGCCTGGCCTCCCCAGC	NA	NA	NA	NA	NA	NA	NA	NA	NA
g9876.t1	contig_10196_pilon	-	957	1	genic	101352256	novel	NA	NA	NA	NA	-183	-2473	mono-exon	FALSE	NA	NA	NA	NA	NA	NA	NA	NA	NA	NA	NA	NA	B	non_coding	NA	NA	NA	NA	NA	NA	NA	15.0	GACCCAGCTGGCCCACCCCT	NA	NA	NA	NA	NA	NA	NA	NA	NA
g9877.t1	contig_10196_pilon	-	336	1	intergenic	novelGene_2689	novel	NA	NA	NA	NA	NA	NA	mono-exon	FALSE	NA	NA	NA	NA	NA	NA	NA	NA	NA	NA	NA	NA	A	non_coding	NA	NA	NA	NA	NA	NA	NA	15.0	GCCCCTCCCCGGCAAGGTCA	NA	NA	NA	NA	NA	NA	NA	NA	NA
g9878.t1	contig_10196_pilon	-	2349	17	full-splice_match	101351747	lcl|NW_004443960.1_cds_XP_004373459.1_8008	2349	17	0	0	0	0	reference_match	TRUE	canonical	0	0	junction_2	2.8284271247461903	NA	NA	NA	FALSE	NA	NA	NA	A	non_coding	NA	NA	NA	NA	NA	NA	NA	15.0	ATGGTGCGCAGCTGTGTGCA	NA	NA	NA	NA	NA	NA	NA	NA	NA
g9878.t2	contig_10196_pilon	-	453	4	incomplete-splice_match	101352000	lcl|NW_004443960.1_cds_XP_012410043.2_8009	1297	10	2452	0	2452	0	3prime_fragment	FALSE	canonical	2	5	junction_3	4.189935029992179	NA	NA	NA	FALSE	NA	NA	NA	B	non_coding	NA	NA	NA	NA	NA	NA	NA	5.0	GCCCTGCCTGGAGCCTCCGG	NA	NA	NA	NA	NA	NA	NA	NA	NA
g9878.t3	contig_10196_pilon	-	588	5	incomplete-splice_match	101352000	lcl|NW_004443960.1_cds_XP_012410043.2_8009	1297	10	2138	0	2138	0	3prime_fragment	FALSE	canonical	2	5	junction_3	4.085033659592048	NA	NA	NA	FALSE	NA	NA	NA	B	non_coding	NA	NA	NA	NA	NA	NA	NA	5.0	GCCCTGCCTGGAGCCTCCGG	NA	NA	NA	NA	NA	NA	NA	NA	NA
g9878.t4	contig_10196_pilon	-	1422	25	fusion	101351747_101352000	novel	1297	10	NA	NA	9012	0	multi-exon	TRUE	canonical	0	0	junction_4	6.486631551806291	NA	NA	NA	TRUE	NA	NA	NA	B	non_coding	NA	NA	NA	NA	NA	NA	NA	5.0	GCCCTGCCTGGAGCCTCCGG	NA	NA	NA	NA	NA	NA	NA	NA	NA
g9878.t5	contig_10196_pilon	-	2838	32	fusion	101351747_101352000	novel	2349	17	NA	NA	0	0	multi-exon	FALSE	canonical	0	0	junction_4	5.846279178154954	NA	NA	NA	TRUE	NA	NA	NA	B	non_coding	NA	NA	NA	NA	NA	NA	NA	5.0	GCCCTGCCTGGAGCCTCCGG	NA	NA	NA	NA	NA	NA	NA	NA	NA
g9879.t1	contig_10196_pilon	-	3774	21	novel_not_in_catalog	101351480	novel	5087	30	NA	NA	4268	0	at_least_one_novel_splicesite	TRUE	canonical	0	0	junction_1	0.0	NA	NA	NA	TRUE	NA	NA	NA	B	non_coding	NA	NA	NA	NA	NA	NA	NA	30.0	TAAAGACTGCCATGACCGGT	NA	NA	NA	NA	NA	NA	NA	NA	NA
g9880.t1	contig_10196_pilon	-	321	2	incomplete-splice_match	101351480	lcl|NW_004443960.1_cds_XP_012410042.1_8007	5087	30	0	83905	0	-83905	5prime_fragment	FALSE	canonical	0	0	junction_1	0.0	NA	NA	NA	FALSE	NA	NA	NA	B	non_coding	NA	NA	NA	NA	NA	NA	NA	45.0	ACATTAAGATGGGATAAGGA	NA	NA	NA	NA	NA	NA	NA	NA	NA
g9881.t1	contig_10196_pilon	+	918	7	full-splice_match	101359958	lcl|NW_004443960.1_cds_XP_023584170.1_8003	918	7	0	0	0	0	reference_match	FALSE	canonical	1	1	junction_6	171.8637218521957	NA	NA	NA	FALSE	NA	NA	NA	C	non_coding	NA	NA	NA	NA	NA	NA	NA	25.0	AGCAGGGCTGCAGAAGCTCC	NA	NA	NA	NA	NA	NA	NA	NA	NA
g9881.t2	contig_10196_pilon	+	915	7	novel_not_in_catalog	101359958	novel	918	7	NA	NA	-3735	0	at_least_one_novel_splicesite	FALSE	canonical	1	1	junction_6	177.7451358921907	NA	NA	NA	TRUE	NA	NA	NA	C	non_coding	NA	NA	NA	NA	NA	NA	NA	25.0	AGCAGGGCTGCAGAAGCTCC	NA	NA	NA	NA	NA	NA	NA	NA	NA
g9882.t1	contig_10196_pilon	+	783	6	full-splice_match	101350955	lcl|NW_004443960.1_cds_XP_023584169.1_8002	783	6	0	0	0	0	reference_match	FALSE	canonical	2	4	junction_1	30.68289425722417	NA	NA	NA	FALSE	NA	NA	NA	C	non_coding	NA	NA	NA	NA	NA	NA	NA	5.0	GGGTGTGGCCGCCCCAGTGG	NA	NA	NA	NA	NA	NA	NA	NA	NA
g9882.t2	contig_10196_pilon	+	414	3	incomplete-splice_match	101350955	lcl|NW_004443960.1_cds_XP_023584169.1_8002	783	6	9609	0	9609	0	3prime_fragment	FALSE	canonical	5	65	junction_2	1.0	NA	NA	NA	FALSE	NA	NA	NA	C	non_coding	NA	NA	NA	NA	NA	NA	NA	5.0	GGGTGTGGCCGCCCCAGTGG	NA	NA	NA	NA	NA	NA	NA	NA	NA
g9882.t3	contig_10196_pilon	+	573	4	incomplete-splice_match	101350955	lcl|NW_004443960.1_cds_XP_023584169.1_8002	783	6	8726	0	8726	0	3prime_fragment	FALSE	canonical	5	65	junction_3	14.636332266733433	NA	NA	NA	FALSE	NA	NA	NA	C	non_coding	NA	NA	NA	NA	NA	NA	NA	5.0	GGGTGTGGCCGCCCCAGTGG	NA	NA	NA	NA	NA	NA	NA	NA	NA
g9882.t4	contig_10196_pilon	+	891	7	novel_not_in_catalog	101350955	novel	783	6	NA	NA	-345	0	at_least_one_novel_splicesite	TRUE	canonical	1	2	junction_1	34.402842259841776	NA	NA	NA	TRUE	NA	NA	NA	C	non_coding	NA	NA	NA	NA	NA	NA	NA	5.0	GGGTGTGGCCGCCCCAGTGG	NA	NA	NA	NA	NA	NA	NA	NA	NA
g9883.t1	contig_10196_pilon	-	837	7	full-splice_match	101350706	lcl|NW_004443960.1_cds_XP_004373455.1_8001	837	7	0	0	0	0	reference_match	FALSE	canonical	2	5	junction_1	3.9860869143671325	NA	NA	NA	FALSE	NA	NA	NA	A	non_coding	NA	NA	NA	NA	NA	NA	NA	10.0	CCGCCCGAGGCCTGGCCCGA	NA	NA	NA	NA	NA	NA	NA	NA	NA
g9884.t1	contig_10196_pilon	-	1410	8	incomplete-splice_match	101359701	lcl|NW_004443960.1_cds_XP_004373237.1_7998	2340	14	6966	0	6966	0	3prime_fragment	FALSE	canonical	3	12	junction_6	31.950855119341373	NA	NA	NA	FALSE	NA	NA	NA	C	non_coding	NA	NA	NA	NA	NA	NA	NA	10.0	CAGGGCCGCCAGCTGGGCGG	NA	NA	NA	NA	NA	NA	NA	NA	NA
g9884.t2	contig_10196_pilon	-	2340	14	full-splice_match	101359701	lcl|NW_004443960.1_cds_XP_004373237.1_7998	2340	14	0	0	0	0	reference_match	FALSE	canonical	0	0	junction_10	32.239855521135155	NA	NA	NA	FALSE	NA	NA	NA	C	non_coding	NA	NA	NA	NA	NA	NA	NA	10.0	CAGGGCCGCCAGCTGGGCGG	NA	NA	NA	NA	NA	NA	NA	NA	NA
g9884.t3	contig_10196_pilon	-	1719	10	incomplete-splice_match	101359701	lcl|NW_004443960.1_cds_XP_004373237.1_7998	2340	14	6495	0	6495	0	3prime_fragment	FALSE	canonical	3	12	junction_6	30.989046252737772	NA	NA	NA	FALSE	NA	NA	NA	C	non_coding	NA	NA	NA	NA	NA	NA	NA	10.0	CAGGGCCGCCAGCTGGGCGG	NA	NA	NA	NA	NA	NA	NA	NA	NA
g9884.t4	contig_10196_pilon	-	1716	10	novel_not_in_catalog	101359701	novel	2340	14	NA	NA	6495	0	at_least_one_novel_splicesite	FALSE	canonical	1	2	junction_6	32.20420952470517	NA	NA	NA	TRUE	NA	NA	NA	C	non_coding	NA	NA	NA	NA	NA	NA	NA	10.0	CAGGGCCGCCAGCTGGGCGG	NA	NA	NA	NA	NA	NA	NA	NA	NA
g9884.t5	contig_10196_pilon	-	549	3	incomplete-splice_match	101359701	lcl|NW_004443960.1_cds_XP_004373237.1_7998	2340	14	9066	0	9066	0	3prime_fragment	FALSE	canonical	6	96	junction_1	1.0	NA	NA	NA	FALSE	NA	NA	NA	C	non_coding	NA	NA	NA	NA	NA	NA	NA	10.0	CAGGGCCGCCAGCTGGGCGG	NA	NA	NA	NA	NA	NA	NA	NA	NA
g9884.t6	contig_10196_pilon	-	1821	11	novel_not_in_catalog	101359701	novel	2340	14	NA	NA	4323	0	at_least_one_novel_splicesite	FALSE	canonical	0	0	junction_4	35.866976454672056	NA	NA	NA	TRUE	NA	NA	NA	C	non_coding	NA	NA	NA	NA	NA	NA	NA	10.0	CAGGGCCGCCAGCTGGGCGG	NA	NA	NA	NA	NA	NA	NA	NA	NA
g9885.t1	contig_10196_pilon	+	237	5	intergenic	novelGene_2690	novel	NA	NA	NA	NA	NA	NA	multi-exon	FALSE	canonical	0	0	junction_1	0.0	NA	NA	NA	FALSE	NA	NA	NA	A	non_coding	NA	NA	NA	NA	NA	NA	NA	20.0	CGCCCCACTGCCACCTAGCA	NA	NA	NA	NA	NA	NA	NA	NA	NA
g9886.t1	contig_10196_pilon	+	987	3	novel_not_in_catalog	101350448	novel	696	2	NA	NA	-270	632	at_least_one_novel_splicesite	FALSE	canonical	4	4	junction_2	44.5	NA	NA	NA	FALSE	NA	NA	NA	A	non_coding	NA	NA	NA	NA	NA	NA	NA	30.0	CACAGTTGCACAATTCTGTA	NA	NA	NA	NA	NA	NA	NA	NA	NA
g9887.t1	contig_10196_pilon	+	567	5	novel_not_in_catalog	101350189	novel	896	8	NA	NA	-1193	0	intron_retention	FALSE	canonical	0	0	junction_1	0.0	NA	NA	NA	TRUE	NA	NA	NA	A	non_coding	NA	NA	NA	NA	NA	NA	NA	5.0	GCTCCAGGCCGGCCGGCCCC	NA	NA	NA	NA	NA	NA	NA	NA	NA
g9888.t1	contig_10196_pilon	-	876	8	full-splice_match	101359268	lcl|NW_004443960.1_cds_XP_023584166.1_7993	982	8	0	106	0	-106	alternative_3end	FALSE	canonical	4	8	junction_1	8.713114675415376	NA	NA	NA	FALSE	NA	NA	NA	C	non_coding	NA	NA	NA	NA	NA	NA	NA	0.0	CCTGGCGCGGCTCTGGTGTG	NA	NA	NA	NA	NA	NA	NA	NA	NA
g9888.t2	contig_10196_pilon	-	939	9	novel_not_in_catalog	101359268	novel	982	8	NA	NA	-2516	-106	at_least_one_novel_splicesite	FALSE	canonical	0	0	junction_8	10.988630487917955	NA	NA	NA	FALSE	NA	NA	NA	C	non_coding	NA	NA	NA	NA	NA	NA	NA	0.0	CCTGGCGCGGCTCTGGTGTG	NA	NA	NA	NA	NA	NA	NA	NA	NA
g9889.t1	contig_10196_pilon	+	3633	15	novel_not_in_catalog	101359007	novel	3819	18	NA	NA	-7327	0	at_least_one_novel_splicesite	TRUE	canonical	0	0	junction_1	0.0	NA	NA	NA	FALSE	NA	NA	NA	A	non_coding	NA	NA	NA	NA	NA	NA	NA	5.0	CGGGCCGCCGGCATGTGGGG	NA	NA	NA	NA	NA	NA	NA	NA	NA
g9890.t1	contig_10196_pilon	-	1926	19	novel_not_in_catalog	101349942	novel	1914	18	NA	NA	0	115	at_least_one_novel_splicesite	FALSE	canonical	4	11	junction_7	63.15523203451424	NA	NA	NA	FALSE	NA	NA	NA	B	non_coding	NA	NA	NA	NA	NA	NA	NA	10.0	TGGAGAGCCTCCTCTGGGCC	NA	NA	NA	NA	NA	NA	NA	NA	NA
g9890.t2	contig_10196_pilon	-	2013	20	novel_not_in_catalog	101349942	novel	2001	19	NA	NA	0	115	at_least_one_novel_splicesite	FALSE	canonical	4	11	junction_7	64.12928423858253	NA	NA	NA	FALSE	NA	NA	NA	B	non_coding	NA	NA	NA	NA	NA	NA	NA	10.0	TGGAGAGCCTCCTCTGGGCC	NA	NA	NA	NA	NA	NA	NA	NA	NA
g9890.t3	contig_10196_pilon	-	1113	12	novel_not_in_catalog	101349942	novel	1914	18	NA	NA	6864	115	at_least_one_novel_splicesite	TRUE	canonical	4	11	junction_7	63.39682188243657	NA	NA	NA	FALSE	NA	NA	NA	B	non_coding	NA	NA	NA	NA	NA	NA	NA	10.0	TGGAGAGCCTCCTCTGGGCC	NA	NA	NA	NA	NA	NA	NA	NA	NA
g9890.t4	contig_10196_pilon	-	1785	18	novel_not_in_catalog	101349942	novel	1914	18	NA	NA	1810	115	at_least_one_novel_splicesite	TRUE	canonical	4	11	junction_7	64.3679410414069	NA	NA	NA	FALSE	NA	NA	NA	B	non_coding	NA	NA	NA	NA	NA	NA	NA	10.0	TGGAGAGCCTCCTCTGGGCC	NA	NA	NA	NA	NA	NA	NA	NA	NA
g9891.t1	contig_10196_pilon	-	681	6	novel_not_in_catalog	101358736	novel	573	8	NA	NA	-1287	0	at_least_one_novel_splicesite	FALSE	canonical	0	0	junction_1	0.0	NA	NA	NA	FALSE	NA	NA	NA	A	non_coding	NA	NA	NA	NA	NA	NA	NA	20.0	AGCAGGACCGACTTGGCTGG	NA	NA	NA	NA	NA	NA	NA	NA	NA
g9892.t1	contig_10196_pilon	+	846	2	incomplete-splice_match	101349689	lcl|NW_004443960.1_cds_XP_012410039.1_7985	12924	46	1526	26815	1526	-26815	internal_fragment	FALSE	canonical	4	9	junction_1	0.0	NA	NA	NA	FALSE	NA	NA	NA	B	non_coding	NA	NA	NA	NA	NA	NA	NA	10.0	GCTGGCGCTGACGACTGCCC	NA	NA	NA	NA	NA	NA	NA	NA	NA
g9893.t1	contig_10196_pilon	-	444	1	intergenic	novelGene_2691	novel	NA	NA	NA	NA	NA	NA	mono-exon	FALSE	NA	NA	NA	NA	NA	NA	NA	NA	NA	NA	NA	NA	A	non_coding	NA	NA	NA	NA	NA	NA	NA	20.0	ACGAGGATGCGGGCACGGGG	NA	NA	NA	NA	NA	NA	NA	NA	NA
g9894.t1	contig_10196_pilon	+	11217	35	novel_not_in_catalog	101349689	novel	12924	46	NA	NA	3836	-471	intron_retention	FALSE	canonical	0	0	junction_1	6.61895411928637	NA	NA	NA	TRUE	NA	NA	NA	B	non_coding	NA	NA	NA	NA	NA	NA	NA	5.0	CCGAGCCCCTGTGCCGCCCC	NA	NA	NA	NA	NA	NA	NA	NA	NA
g9895.t1	contig_10196_pilon	+	372	1	incomplete-splice_match	101349689	lcl|NW_004443960.1_cds_XP_012410039.1_7985	12924	46	29058	0	29058	0	mono-exon	FALSE	NA	NA	NA	NA	NA	NA	NA	NA	NA	NA	NA	NA	B	non_coding	NA	NA	NA	NA	NA	NA	NA	10.0	CAGGGCCTGCCTGCCCAGGC	NA	NA	NA	NA	NA	NA	NA	NA	NA
g9896.t1	contig_10196_pilon	-	5505	40	novel_not_in_catalog	101358131	novel	5446	41	NA	NA	0	0	at_least_one_novel_splicesite	TRUE	canonical	0	0	junction_8	105.90614603776925	NA	NA	NA	TRUE	NA	NA	NA	A	non_coding	NA	NA	NA	NA	NA	NA	NA	10.0	TACTGGGGCGGACGCCTGGT	NA	NA	NA	NA	NA	NA	NA	NA	NA
g9897.t1	contig_10196_pilon	+	1062	5	incomplete-splice_match	101357869	lcl|NW_004443960.1_cds_XP_004373229.1_7982	945	6	45	-70	18	70	intron_retention	FALSE	canonical	0	0	junction_1	8.455767262643882	NA	NA	NA	FALSE	NA	NA	NA	C	non_coding	NA	NA	NA	NA	NA	NA	NA	15.0	GAGCGGCCGTTTGTTTGATA	NA	NA	NA	NA	NA	NA	NA	NA	NA
g9897.t2	contig_10196_pilon	+	945	6	full-splice_match	101357869	lcl|NW_004443960.1_cds_XP_004373229.1_7982	945	6	0	0	0	0	reference_match	FALSE	canonical	0	0	junction_1	7.8230428862431785	NA	NA	NA	FALSE	NA	NA	NA	C	non_coding	NA	NA	NA	NA	NA	NA	NA	5.0	GGGCCCAGGGGGCTGGGCCG	NA	NA	NA	NA	NA	NA	NA	NA	NA
g9898.t1	contig_10196_pilon	-	438	4	incomplete-splice_match	101357112	lcl|NW_004443960.1_cds_XP_004373227.1_7980	681	6	3100	0	3100	0	3prime_fragment	FALSE	canonical	2	2	junction_2	1.699673171197595	NA	NA	NA	FALSE	NA	NA	NA	C	non_coding	NA	NA	NA	NA	NA	NA	NA	0.0	GCCCTGCCTGCGCGCCGGCC	NA	NA	NA	NA	NA	NA	NA	NA	NA
g9898.t2	contig_10196_pilon	-	1017	7	full-splice_match	101357112	lcl|NW_004443960.1_cds_XP_004373225.1_7978	1017	7	0	0	0	0	reference_match	FALSE	canonical	2	2	junction_2	1.699673171197595	NA	NA	NA	FALSE	NA	NA	NA	C	non_coding	NA	NA	NA	NA	NA	NA	NA	0.0	GCCCTGCCTGCGCGCCGGCC	NA	NA	NA	NA	NA	NA	NA	NA	NA
g9898.t3	contig_10196_pilon	-	609	6	novel_not_in_catalog	101357112	novel	681	6	NA	NA	1937	0	at_least_one_novel_splicesite	FALSE	canonical	0	0	junction_5	2.33238075793812	NA	NA	NA	TRUE	NA	NA	NA	C	non_coding	NA	NA	NA	NA	NA	NA	NA	0.0	GCCCTGCCTGCGCGCCGGCC	NA	NA	NA	NA	NA	NA	NA	NA	NA
g9898.t4	contig_10196_pilon	-	681	6	full-splice_match	101357112	lcl|NW_004443960.1_cds_XP_004373227.1_7980	681	6	0	0	0	0	reference_match	FALSE	canonical	0	0	junction_5	2.33238075793812	NA	NA	NA	FALSE	NA	NA	NA	C	non_coding	NA	NA	NA	NA	NA	NA	NA	0.0	GCCCTGCCTGCGCGCCGGCC	NA	NA	NA	NA	NA	NA	NA	NA	NA
g9899.t1	contig_10196_pilon	+	2604	12	novel_not_in_catalog	101349185	novel	2235	10	NA	NA	-5396	0	at_least_one_novel_splicesite	FALSE	canonical	0	0	junction_5	28.57005309558065	NA	NA	NA	TRUE	NA	NA	NA	B	non_coding	NA	NA	NA	NA	NA	NA	NA	10.0	CTTCTGCCGGCACGGGCAGG	NA	NA	NA	NA	NA	NA	NA	NA	NA
g9899.t2	contig_10196_pilon	+	672	4	incomplete-splice_match	101349185	lcl|NW_004443960.1_cds_XP_023584116.1_7977	2235	10	3114	0	3114	0	3prime_fragment	FALSE	canonical	1	2	junction_1	1.247219128924647	NA	NA	NA	FALSE	NA	NA	NA	B	non_coding	NA	NA	NA	NA	NA	NA	NA	10.0	CTTCTGCCGGCACGGGCAGG	NA	NA	NA	NA	NA	NA	NA	NA	NA
g9900.t1	contig_10196_pilon	-	738	5	genic	101360828	novel	238	1	NA	NA	-1899	4202	multi-exon	FALSE	canonical	0	0	junction_1	0.4330127018922193	NA	NA	NA	FALSE	NA	NA	NA	A	non_coding	NA	NA	NA	NA	NA	NA	NA	15.0	GAGTTTTTTCCAGTATGTCT	NA	NA	NA	NA	NA	NA	NA	NA	NA
g9901.t1	contig_10196_pilon	-	624	3	incomplete-splice_match	101348668	lcl|NW_004443960.1_cds_XP_023584319.1_7976	765	4	447	0	447	0	3prime_fragment	FALSE	canonical	4	15	junction_1	22.5	NA	NA	NA	FALSE	NA	NA	NA	B	non_coding	NA	NA	NA	NA	NA	NA	NA	15.0	GGGGCGGGCATGGGAGCCAG	NA	NA	NA	NA	NA	NA	NA	NA	NA
g9901.t2	contig_10196_pilon	-	465	2	incomplete-splice_match	101348668	lcl|NW_004443960.1_cds_XP_023584319.1_7976	765	4	447	1306	447	-1306	internal_fragment	FALSE	canonical	6	60	junction_1	0.0	NA	NA	NA	FALSE	NA	NA	NA	B	non_coding	NA	NA	NA	NA	NA	NA	NA	20.0	GTTGTGTGTGCACAGAGGAC	NA	NA	NA	NA	NA	NA	NA	NA	NA
g9902.t1	contig_10196_pilon	+	1095	14	novel_not_in_catalog	101348416	novel	1053	8	NA	NA	0	2362	at_least_one_novel_splicesite	FALSE	canonical	0	0	junction_1	0.0	NA	NA	NA	TRUE	NA	NA	NA	B	non_coding	NA	NA	NA	NA	NA	NA	NA	30.0	ATGGGGAGGGGAAAGGGGAC	NA	NA	NA	NA	NA	NA	NA	NA	NA
g9902.t2	contig_10196_pilon	+	978	10	novel_not_in_catalog	101348416	novel	1053	8	NA	NA	0	218	at_least_one_novel_splicesite	FALSE	canonical	0	0	junction_1	0.0	NA	NA	NA	FALSE	NA	NA	NA	B	non_coding	NA	NA	NA	NA	NA	NA	NA	40.0	GTAAAGTTGTTCTGAATAAA	NA	NA	NA	NA	NA	NA	NA	NA	NA
g9903.t1	contig_10196_pilon	-	1980	17	novel_not_in_catalog	101348159	novel	2496	21	NA	NA	2342	0	at_least_one_novel_splicesite	TRUE	canonical	0	0	junction_16	15.152222403000822	NA	NA	NA	TRUE	NA	NA	NA	C	non_coding	NA	NA	NA	NA	NA	NA	NA	10.0	AGGTGTACTTTTCCCTCCTG	NA	NA	NA	NA	NA	NA	NA	NA	NA
g9903.t2	contig_10196_pilon	-	2496	21	full-splice_match	101348159	lcl|NW_004443960.1_cds_XP_023584318.1_7974	2496	21	0	0	0	0	reference_match	FALSE	canonical	2	3	junction_15	15.061457432798461	NA	NA	NA	FALSE	NA	NA	NA	C	non_coding	NA	NA	NA	NA	NA	NA	NA	10.0	AGGTGTACTTTTCCCTCCTG	NA	NA	NA	NA	NA	NA	NA	NA	NA
g9903.t3	contig_10196_pilon	-	2418	22	novel_not_in_catalog	101348159	novel	2496	21	NA	NA	0	0	at_least_one_novel_splicesite	FALSE	canonical	2	3	junction_16	14.698789806263218	NA	NA	NA	FALSE	NA	NA	NA	C	non_coding	NA	NA	NA	NA	NA	NA	NA	10.0	AGGTGTACTTTTCCCTCCTG	NA	NA	NA	NA	NA	NA	NA	NA	NA
g9903.t4	contig_10196_pilon	-	822	8	novel_not_in_catalog	101348159	novel	2496	21	NA	NA	4639	0	at_least_one_novel_splicesite	FALSE	canonical	5	13	junction_5	16.517152494622437	NA	NA	NA	FALSE	NA	NA	NA	C	non_coding	NA	NA	NA	NA	NA	NA	NA	10.0	AGGTGTACTTTTCCCTCCTG	NA	NA	NA	NA	NA	NA	NA	NA	NA
g9904.t1	contig_10196_pilon	-	948	6	novel_not_in_catalog	101347902	novel	855	5	NA	NA	-1373	0	at_least_one_novel_splicesite	FALSE	canonical	0	0	junction_1	0.4000000000000001	NA	NA	NA	FALSE	NA	NA	NA	A	non_coding	NA	NA	NA	NA	NA	NA	NA	35.0	ATAAAAGCGGAGCCCAGGCC	NA	NA	NA	NA	NA	NA	NA	NA	NA
g9905.t1	contig_10196_pilon	+	666	6	incomplete-splice_match	101356860	lcl|NW_004443960.1_cds_XP_004373224.1_7972	882	7	303	0	303	0	3prime_fragment	FALSE	canonical	7	3197	junction_1	6555.647293746057	NA	NA	NA	FALSE	NA	NA	NA	C	non_coding	NA	NA	NA	NA	NA	NA	NA	45.0	TGGTTTTTATACAAGAAAAA	NA	NA	NA	NA	NA	NA	NA	NA	NA
g9905.t2	contig_10196_pilon	+	882	7	full-splice_match	101356860	lcl|NW_004443960.1_cds_XP_004373224.1_7972	882	7	0	0	0	0	reference_match	FALSE	canonical	6	1659	junction_1	6834.477581026626	NA	NA	NA	FALSE	NA	NA	NA	C	non_coding	NA	NA	NA	NA	NA	NA	NA	45.0	TGGTTTTTATACAAGAAAAA	NA	NA	NA	NA	NA	NA	NA	NA	NA
g9906.t1	contig_10196_pilon	-	540	4	novel_not_in_catalog	101356612	novel	531	4	NA	NA	0	34	at_least_one_novel_splicesite	FALSE	canonical	1	1	junction_1	827.553153714142	NA	NA	NA	TRUE	NA	NA	NA	C	non_coding	NA	NA	NA	NA	NA	NA	NA	25.0	AGTGACGAACTTGTCCAGGT	NA	NA	NA	NA	NA	NA	NA	NA	NA
g9906.t2	contig_10196_pilon	-	531	4	full-splice_match	101356612	lcl|NW_004443960.1_cds_XP_004373223.1_7971	531	4	0	0	0	0	reference_match	FALSE	canonical	6	479	junction_2	648.8343394118409	NA	NA	NA	FALSE	NA	NA	NA	C	non_coding	NA	NA	NA	NA	NA	NA	NA	10.0	GCCCCTTCCTGTCACAGTTT	NA	NA	NA	NA	NA	NA	NA	NA	NA
g9907.t1	contig_10196_pilon	+	1398	9	novel_not_in_catalog	101356108	novel	1222	9	NA	NA	-207	0	intron_retention	FALSE	canonical	0	0	junction_1	0.0	NA	NA	NA	TRUE	NA	NA	NA	A	non_coding	NA	NA	NA	NA	NA	NA	NA	35.0	GCAGCGTGGAATGAACCTAA	NA	NA	NA	NA	NA	NA	NA	NA	NA
g9908.t1	contig_10196_pilon	+	285	3	incomplete-splice_match	101356367	lcl|NW_004443960.1_cds_XP_012410101.2_7969	351	4	0	1220	0	-1220	5prime_fragment	FALSE	canonical	5	363	junction_1	15.0	NA	NA	NA	FALSE	NA	NA	NA	A	non_coding	NA	NA	NA	NA	NA	NA	NA	30.0	ATATTTAGCAGCTCGCTGAA	NA	NA	NA	NA	NA	NA	NA	NA	NA
g9909.t1	contig_10196_pilon	+	375	1	intergenic	novelGene_2692	novel	NA	NA	NA	NA	NA	NA	mono-exon	FALSE	NA	NA	NA	NA	NA	NA	NA	NA	NA	NA	NA	NA	A	non_coding	NA	NA	NA	NA	NA	NA	NA	25.0	ACCCCTGAACCTCAGGTCAC	NA	NA	NA	NA	NA	NA	NA	NA	NA
g9910.t1	contig_10196_pilon	+	1020	2	incomplete-splice_match	101355850	lcl|NW_004443960.1_cds_XP_023584315.1_7968	1344	3	543	0	543	0	3prime_fragment	FALSE	canonical	0	0	junction_1	0.0	NA	NA	NA	FALSE	NA	NA	NA	A	non_coding	NA	NA	NA	NA	NA	NA	NA	10.0	CCGGCCCCACACCCCGCCTG	NA	NA	NA	NA	NA	NA	NA	NA	NA
g9911.t1	contig_10196_pilon	+	1329	14	novel_not_in_catalog	101355424	novel	1416	13	NA	NA	0	0	at_least_one_novel_splicesite	FALSE	canonical	0	0	junction_2	0.6343239424027171	NA	NA	NA	TRUE	NA	NA	NA	A	non_coding	NA	NA	NA	NA	NA	NA	NA	30.0	AACTTCCATTTTAAACTCTG	NA	NA	NA	NA	NA	NA	NA	NA	NA
g9912.t1	contig_10196_pilon	-	666	1	full-splice_match	101355175	lcl|NW_004443960.1_cds_XP_004373217.1_7965	666	1	0	0	0	0	mono-exon	FALSE	NA	NA	NA	NA	NA	NA	NA	NA	NA	NA	NA	NA	A	non_coding	NA	NA	NA	NA	NA	NA	NA	30.0	GTCTATATAAAGCGCCCAGC	NA	NA	NA	NA	NA	NA	NA	NA	NA
g9913.t1	contig_10196_pilon	+	330	4	incomplete-splice_match	101354916	lcl|NW_004443960.1_cds_XP_023584158.1_7964	783	8	8063	0	8063	0	3prime_fragment	FALSE	canonical	6	1051	junction_2	26.166135875720485	NA	NA	NA	FALSE	NA	NA	NA	C	non_coding	NA	NA	NA	NA	NA	NA	NA	0.0	GCGGCCGCCGGGGCCGCTGG	NA	NA	NA	NA	NA	NA	NA	NA	NA
g9913.t2	contig_10196_pilon	+	783	8	full-splice_match	101354916	lcl|NW_004443960.1_cds_XP_023584158.1_7964	783	8	0	0	0	0	reference_match	FALSE	canonical	6	484	junction_3	391.7745082392708	NA	NA	NA	FALSE	NA	NA	NA	C	non_coding	NA	NA	NA	NA	NA	NA	NA	0.0	GCGGCCGCCGGGGCCGCTGG	NA	NA	NA	NA	NA	NA	NA	NA	NA
g9913.t3	contig_10196_pilon	+	927	9	full-splice_match	101354916	lcl|NW_004443960.1_cds_XP_023584157.1_7963	927	9	0	0	0	0	reference_match	TRUE	canonical	6	484	junction_4	376.0392266772178	NA	NA	NA	FALSE	NA	NA	NA	C	non_coding	NA	NA	NA	NA	NA	NA	NA	0.0	GCGGCCGCCGGGGCCGCTGG	NA	NA	NA	NA	NA	NA	NA	NA	NA
g9914.t1	contig_10196_pilon	+	1737	1	full-splice_match	101347655	lcl|NW_004443960.1_cds_XP_012410124.2_7962	1891	1	154	0	154	0	mono-exon	FALSE	NA	NA	NA	NA	NA	NA	NA	NA	NA	NA	NA	NA	A	non_coding	NA	NA	NA	NA	NA	NA	NA	5.0	CCTCGGGGCAGCCCCTCGGC	NA	NA	NA	NA	NA	NA	NA	NA	NA
g9915.t1	contig_10196_pilon	-	357	2	incomplete-splice_match	101347405	lcl|NW_004443960.1_cds_XP_023584114.1_7961	1151	4	978	0	978	0	intron_retention	FALSE	canonical	5	15	junction_1	0.0	NA	NA	NA	FALSE	NA	NA	NA	B	non_coding	NA	NA	NA	NA	NA	NA	NA	20.0	GGCGCCCTGACCAAGGCATC	NA	NA	NA	NA	NA	NA	NA	NA	NA
g9916.t1	contig_10196_pilon	-	906	3	novel_not_in_catalog	101347405	novel	1316	5	NA	NA	-1824	-1003	intron_retention	FALSE	canonical	2	5	junction_2	0.5	NA	NA	NA	FALSE	NA	NA	NA	B	non_coding	NA	NA	NA	NA	NA	NA	NA	15.0	ACACGCCCCCGGGTACCTCT	NA	NA	NA	NA	NA	NA	NA	NA	NA
g9917.t1	contig_10196_pilon	+	1035	6	full-splice_match	101354665	lcl|NW_004443960.1_cds_XP_023584156.1_7958	1035	6	0	0	0	0	reference_match	FALSE	canonical	2	4	junction_2	111.46730462337375	NA	NA	NA	FALSE	NA	NA	NA	C	non_coding	NA	NA	NA	NA	NA	NA	NA	30.0	CTTCTTTTGCAATGAAAACT	NA	NA	NA	NA	NA	NA	NA	NA	NA
g9917.t2	contig_10196_pilon	+	882	3	incomplete-splice_match	101354665	lcl|NW_004443960.1_cds_XP_023584156.1_7958	1035	6	0	437	0	-437	intron_retention	FALSE	canonical	2	4	junction_2	6.0	NA	NA	NA	FALSE	NA	NA	NA	C	non_coding	NA	NA	NA	NA	NA	NA	NA	25.0	GAGTACCCGAGGGATCAGGT	NA	NA	NA	NA	NA	NA	NA	NA	NA
g9918.t1	contig_10196_pilon	-	1122	8	novel_not_in_catalog	101347150	novel	1247	7	NA	NA	-120	0	at_least_one_novel_splicesite	FALSE	canonical	1	3	junction_6	3.7579846965616874	NA	NA	NA	TRUE	NA	NA	NA	A	non_coding	NA	NA	NA	NA	NA	NA	NA	25.0	GCACACTGCCTCCGATCAAC	NA	NA	NA	NA	NA	NA	NA	NA	NA
g9919.t1	contig_10196_pilon	+	657	3	full-splice_match	101354416	lcl|NW_004443960.1_cds_XP_004373214.1_7953	657	3	0	0	0	0	reference_match	FALSE	canonical	5	44	junction_1	0.5	NA	NA	NA	FALSE	NA	NA	NA	A	non_coding	NA	NA	NA	NA	NA	NA	NA	25.0	AAGTGCCGGAACCGGCAGGC	NA	NA	NA	NA	NA	NA	NA	NA	NA
g9920.t1	contig_10196_pilon	+	408	4	novel_in_catalog	101354164	novel	510	5	NA	NA	0	0	combination_of_known_splicesites	FALSE	canonical	0	0	junction_2	4.642796092394706	NA	NA	NA	FALSE	NA	NA	NA	A	non_coding	NA	NA	NA	NA	NA	NA	NA	5.0	CCTGCTGCGAGGGCGGGCTG	NA	NA	NA	NA	NA	NA	NA	NA	NA
g9921.t1	contig_10196_pilon	-	2613	20	novel_not_in_catalog	101353898	novel	4008	31	NA	NA	41442	0	at_least_one_novel_splicesite	FALSE	canonical	0	0	junction_8	12.18645540306363	NA	NA	NA	FALSE	NA	NA	NA	B	non_coding	NA	NA	NA	NA	NA	NA	NA	25.0	GCCGCCACAGGCACCACCAC	NA	NA	NA	NA	NA	NA	NA	NA	NA
g9921.t2	contig_10196_pilon	-	1779	13	novel_not_in_catalog	101353898	novel	4008	31	NA	NA	46170	0	at_least_one_novel_splicesite	FALSE	canonical	0	0	junction_8	14.107474378262514	NA	NA	NA	FALSE	NA	NA	NA	B	non_coding	NA	NA	NA	NA	NA	NA	NA	25.0	GCCGCCACAGGCACCACCAC	NA	NA	NA	NA	NA	NA	NA	NA	NA
g9921.t3	contig_10196_pilon	-	3525	26	novel_not_in_catalog	101353898	novel	4008	31	NA	NA	14877	0	intron_retention	FALSE	canonical	0	0	junction_8	37.12780090444357	NA	NA	NA	TRUE	NA	NA	NA	B	non_coding	NA	NA	NA	NA	NA	NA	NA	25.0	GCCGCCACAGGCACCACCAC	NA	NA	NA	NA	NA	NA	NA	NA	NA
g9922.t1	contig_10196_pilon	-	408	2	novel_not_in_catalog	101353898	novel	4008	31	NA	NA	69	-39149	at_least_one_novel_splicesite	FALSE	canonical	1	6	junction_1	0.0	NA	NA	NA	FALSE	NA	NA	NA	B	non_coding	NA	NA	NA	NA	NA	NA	NA	30.0	CTACAGAAAGGTCCCCCCAC	NA	NA	NA	NA	NA	NA	NA	NA	NA
g9923.t1	contig_10196_pilon	-	729	4	incomplete-splice_match	101353639	lcl|NW_004443960.1_cds_XP_004373211.1_7949	575	5	0	784	0	-784	5prime_fragment	FALSE	canonical	5	18	junction_3	53.10994884827763	NA	NA	NA	FALSE	NA	NA	NA	C	non_coding	NA	NA	NA	NA	NA	NA	NA	20.0	GGGAAGGAGGGGTGGGAGGC	NA	NA	NA	NA	NA	NA	NA	NA	NA
g9923.t2	contig_10196_pilon	-	390	5	novel_not_in_catalog	101353639	novel	575	5	NA	NA	0	-242	at_least_one_novel_splicesite	FALSE	canonical	0	0	junction_1	61.132540434698114	NA	NA	NA	FALSE	NA	NA	NA	C	non_coding	NA	NA	NA	NA	NA	NA	NA	15.0	CATCAGGGTCCCGGGCAGCC	NA	NA	NA	NA	NA	NA	NA	NA	NA
g9923.t3	contig_10196_pilon	-	639	5	full-splice_match	101353639	lcl|NW_004443960.1_cds_XP_004373211.1_7949	575	5	0	-64	0	64	alternative_3end	FALSE	canonical	5	18	junction_4	46.04549380775496	NA	NA	NA	FALSE	NA	NA	NA	C	non_coding	NA	NA	NA	NA	NA	NA	NA	15.0	TTCCCTGTAGCCCGGAGGAG	NA	NA	NA	NA	NA	NA	NA	NA	NA
g9923.t4	contig_10196_pilon	-	1452	7	novel_not_in_catalog	101353639	novel	575	5	NA	NA	0	1597	at_least_one_novel_splicesite	FALSE	canonical	0	0	junction_1	49.03966648427464	NA	NA	NA	TRUE	NA	NA	NA	C	non_coding	NA	NA	NA	NA	NA	NA	NA	40.0	AAACACGTGTCTTTATTAAA	NA	NA	NA	NA	NA	NA	NA	NA	NA
g9923.t5	contig_10196_pilon	-	753	6	novel_not_in_catalog	101353639	novel	575	5	NA	NA	0	1597	at_least_one_novel_splicesite	FALSE	canonical	0	0	junction_1	55.83403979652556	NA	NA	NA	FALSE	NA	NA	NA	C	non_coding	NA	NA	NA	NA	NA	NA	NA	40.0	AAACACGTGTCTTTATTAAA	NA	NA	NA	NA	NA	NA	NA	NA	NA
g9924.t1	contig_10196_pilon	-	4290	22	novel_not_in_catalog	101353383	novel	3790	20	NA	NA	0	0	at_least_one_novel_splicesite	TRUE	canonical	0	0	junction_4	10.921696146296057	NA	NA	NA	TRUE	NA	NA	NA	A	non_coding	NA	NA	NA	NA	NA	NA	NA	25.0	CTGAACCTCCAGCTGCAGAG	NA	NA	NA	NA	NA	NA	NA	NA	NA
g9925.t1	contig_10196_pilon	+	4383	29	full-splice_match	101346897	lcl|NW_004443960.1_cds_XP_023584150.1_7946	4383	29	0	0	0	0	reference_match	TRUE	canonical	0	0	junction_1	15.503126741903074	NA	NA	NA	FALSE	NA	NA	NA	C	non_coding	NA	NA	NA	NA	NA	NA	NA	10.0	CCACCCATGCCCCCGGCCGG	NA	NA	NA	NA	NA	NA	NA	NA	NA
g9925.t2	contig_10196_pilon	+	2442	18	novel_not_in_catalog	101346897	novel	4383	29	NA	NA	0	-28248	at_least_one_novel_splicesite	FALSE	canonical	0	0	junction_1	3.4621032869558026	NA	NA	NA	TRUE	NA	NA	NA	C	non_coding	NA	NA	NA	NA	NA	NA	NA	25.0	CACTGCACCACTGGAGCAGC	NA	NA	NA	NA	NA	NA	NA	NA	NA
g9925.t3	contig_10196_pilon	+	2013	13	novel_not_in_catalog	101346897	novel	4383	29	NA	NA	45473	0	at_least_one_novel_splicesite	FALSE	canonical	0	0	junction_1	21.27204738618265	NA	NA	NA	TRUE	NA	NA	NA	C	non_coding	NA	NA	NA	NA	NA	NA	NA	10.0	CCACCCATGCCCCCGGCCGG	NA	NA	NA	NA	NA	NA	NA	NA	NA
g9926.t1	contig_10196_pilon	-	390	2	incomplete-splice_match	101353131	lcl|NW_004443960.1_cds_XP_004373209.1_7947	682	3	3597	0	3597	0	3prime_fragment	FALSE	canonical	7	423	junction_1	0.0	NA	NA	NA	FALSE	NA	NA	NA	C	non_coding	NA	NA	NA	NA	NA	NA	NA	20.0	AAGCCCCTGCTGACGAGTGT	NA	NA	NA	NA	NA	NA	NA	NA	NA
g9926.t2	contig_10196_pilon	-	576	3	full-splice_match	101353131	lcl|NW_004443960.1_cds_XP_004373209.1_7947	682	3	106	0	106	0	alternative_5end	FALSE	canonical	4	35	junction_2	194.0	NA	NA	NA	FALSE	NA	NA	NA	C	non_coding	NA	NA	NA	NA	NA	NA	NA	20.0	AAGCCCCTGCTGACGAGTGT	NA	NA	NA	NA	NA	NA	NA	NA	NA
g9927.t1	contig_10196_pilon	-	2499	20	full-splice_match	101346643	lcl|NW_004443960.1_cds_XP_023584151.1_7945	2499	20	0	0	0	0	reference_match	TRUE	canonical	1	1	junction_16	5.938279034765615	NA	NA	NA	FALSE	NA	NA	NA	A	non_coding	NA	NA	NA	NA	NA	NA	NA	15.0	ACCCACCGCGGGCCGCCCAG	NA	NA	NA	NA	NA	NA	NA	NA	NA
g9928.t1	contig_10196_pilon	+	1425	3	full-splice_match	101346378	lcl|NW_004443960.1_cds_XP_004373438.1_7944	1464	3	39	0	39	0	reference_match	FALSE	canonical	1	1	junction_1	0.0	NA	NA	NA	FALSE	NA	NA	NA	A	non_coding	NA	NA	NA	NA	NA	NA	NA	20.0	GGCCACATCTGCCATGCAGG	NA	NA	NA	NA	NA	NA	NA	NA	NA
g9929.t1	contig_10196_pilon	+	1671	17	incomplete-splice_match	101352700	lcl|NW_004443960.1_cds_XP_004373208.1_7942	2359	24	11120	0	11120	0	3prime_fragment	FALSE	canonical	4	14	junction_16	23.905739373631597	NA	NA	NA	FALSE	NA	NA	NA	B	non_coding	NA	NA	NA	NA	NA	NA	NA	10.0	GGCGTGTGTCCTCAAGGGCT	NA	NA	NA	NA	NA	NA	NA	NA	NA
g9929.t2	contig_10196_pilon	+	2238	24	novel_in_catalog	101352700	novel	2458	25	NA	NA	6913	0	combination_of_known_junctions	FALSE	canonical	0	0	junction_1	23.465455445054896	NA	NA	NA	FALSE	NA	NA	NA	B	non_coding	NA	NA	NA	NA	NA	NA	NA	10.0	GGCGTGTGTCCTCAAGGGCT	NA	NA	NA	NA	NA	NA	NA	NA	NA
g9929.t3	contig_10196_pilon	+	2598	24	fusion	101352700_101346120	novel	2359	24	NA	NA	-3698	0	multi-exon	TRUE	canonical	0	0	junction_5	9.305769903514939	NA	NA	NA	TRUE	NA	NA	NA	A	non_coding	NA	NA	NA	NA	NA	NA	NA	5.0	GCCCAGCCCCTTCTCCTGCG	NA	NA	NA	NA	NA	NA	NA	NA	NA
g9929.t4	contig_10196_pilon	+	2490	26	novel_not_in_catalog	101352700	novel	2458	25	NA	NA	0	0	at_least_one_novel_splicesite	FALSE	canonical	0	0	junction_2	24.73300628714593	NA	NA	NA	TRUE	NA	NA	NA	B	non_coding	NA	NA	NA	NA	NA	NA	NA	10.0	GGCGTGTGTCCTCAAGGGCT	NA	NA	NA	NA	NA	NA	NA	NA	NA
g9929.t5	contig_10196_pilon	+	2142	20	novel_not_in_catalog	101346120	novel	2791	18	NA	NA	115	0	at_least_one_novel_splicesite	FALSE	canonical	0	0	junction_1	0.8187552203212655	NA	NA	NA	TRUE	NA	NA	NA	A	non_coding	NA	NA	NA	NA	NA	NA	NA	5.0	GCCCAGCCCCTTCTCCTGCG	NA	NA	NA	NA	NA	NA	NA	NA	NA
g9930.t1	contig_10196_pilon	-	741	1	intergenic	novelGene_2693	novel	NA	NA	NA	NA	NA	NA	mono-exon	FALSE	NA	NA	NA	NA	NA	NA	NA	NA	NA	NA	NA	NA	A	non_coding	NA	NA	NA	NA	NA	NA	NA	25.0	CCAGTGGGCTGAGGACACAG	NA	NA	NA	NA	NA	NA	NA	NA	NA
g9931.t1	contig_10196_pilon	+	399	2	full-splice_match	101352443	lcl|NW_004443960.1_cds_XP_004373206.1_7940	399	2	0	0	0	0	reference_match	FALSE	canonical	1	1	junction_1	0.0	NA	NA	NA	FALSE	NA	NA	NA	A	non_coding	NA	NA	NA	NA	NA	NA	NA	5.0	CGGGGTGCCCGCTGGGGCTA	NA	NA	NA	NA	NA	NA	NA	NA	NA
g9932.t1	contig_10196_pilon	+	2205	15	novel_not_in_catalog	101345865	novel	2274	15	NA	NA	316	0	at_least_one_novel_splicesite	FALSE	canonical	1	2	junction_14	86.76454768333595	NA	NA	NA	FALSE	NA	NA	NA	B	non_coding	NA	NA	NA	NA	NA	NA	NA	20.0	CCCACCTCCTGGAGCCCAAC	NA	NA	NA	NA	NA	NA	NA	NA	NA
g9932.t2	contig_10196_pilon	+	1995	14	novel_not_in_catalog	101345865	novel	2274	15	NA	NA	316	0	at_least_one_novel_splicesite	FALSE	canonical	1	2	junction_13	89.19654516089204	NA	NA	NA	FALSE	NA	NA	NA	B	non_coding	NA	NA	NA	NA	NA	NA	NA	20.0	CCCACCTCCTGGAGCCCAAC	NA	NA	NA	NA	NA	NA	NA	NA	NA
g9932.t3	contig_10196_pilon	+	699	4	incomplete-splice_match	101345865	lcl|NW_004443960.1_cds_XP_023584312.1_7939	2274	15	28623	0	28623	0	3prime_fragment	FALSE	canonical	1	2	junction_3	3.559026084010437	NA	NA	NA	FALSE	NA	NA	NA	B	non_coding	NA	NA	NA	NA	NA	NA	NA	20.0	CCCACCTCCTGGAGCCCAAC	NA	NA	NA	NA	NA	NA	NA	NA	NA
g9932.t4	contig_10196_pilon	+	648	4	incomplete-splice_match	101345865	lcl|NW_004443960.1_cds_XP_023584312.1_7939	2274	15	28674	0	28674	0	3prime_fragment	FALSE	canonical	1	2	junction_3	3.559026084010437	NA	NA	NA	FALSE	NA	NA	NA	B	non_coding	NA	NA	NA	NA	NA	NA	NA	20.0	CCCACCTCCTGGAGCCCAAC	NA	NA	NA	NA	NA	NA	NA	NA	NA
g9933.t1	contig_10196_pilon	-	957	13	novel_not_in_catalog	101345614	novel	922	11	NA	NA	228	2999	at_least_one_novel_splicesite	FALSE	canonical	0	0	junction_1	28.57251982043042	NA	NA	NA	TRUE	NA	NA	NA	B	non_coding	NA	NA	NA	NA	NA	NA	NA	30.0	CCAACCTGCCTATCTGAAAG	NA	NA	NA	NA	NA	NA	NA	NA	NA
g9933.t2	contig_10196_pilon	-	960	13	novel_not_in_catalog	101345614	novel	922	11	NA	NA	228	2323	at_least_one_novel_splicesite	FALSE	canonical	0	0	junction_1	28.57251982043042	NA	NA	NA	TRUE	NA	NA	NA	B	non_coding	NA	NA	NA	NA	NA	NA	NA	20.0	GTAACGCCCAGGGGCGTCAC	NA	NA	NA	NA	NA	NA	NA	NA	NA
g9934.t1	contig_10196_pilon	+	954	6	full-splice_match	101352186	lcl|NW_004443960.1_cds_XP_004373205.1_7936	954	6	0	0	0	0	reference_match	FALSE	canonical	0	0	junction_1	24.383601046605072	NA	NA	NA	FALSE	NA	NA	NA	A	non_coding	NA	NA	NA	NA	NA	NA	NA	15.0	GGGTGGCAGATGTGTATTTT	NA	NA	NA	NA	NA	NA	NA	NA	NA
g9935.t1	contig_10196_pilon	-	3213	25	novel_not_in_catalog	101345354	novel	3823	36	NA	NA	4192	0	intron_retention	FALSE	canonical	0	0	junction_1	0.6441510347391795	NA	NA	NA	TRUE	NA	NA	NA	A	non_coding	NA	NA	NA	NA	NA	NA	NA	10.0	GTCCCTCCCGCCGCTGCAAC	NA	NA	NA	NA	NA	NA	NA	NA	NA
g9936.t1	contig_10196_pilon	-	345	5	novel_not_in_catalog	101351925	novel	477	6	NA	NA	1323	0	at_least_one_novel_splicesite	FALSE	canonical	2	2	junction_4	341.09263771005084	NA	NA	NA	TRUE	NA	NA	NA	C	non_coding	NA	NA	NA	NA	NA	NA	NA	10.0	GCAGCGGCTGCGGGCACCGG	NA	NA	NA	NA	NA	NA	NA	NA	NA
g9936.t2	contig_10196_pilon	-	372	5	incomplete-splice_match	101351925	lcl|NW_004443960.1_cds_XP_023584146.1_7933	477	6	221	0	221	0	3prime_fragment	FALSE	canonical	6	507	junction_4	152.3261303913416	NA	NA	NA	FALSE	NA	NA	NA	C	non_coding	NA	NA	NA	NA	NA	NA	NA	10.0	GCAGCGGCTGCGGGCACCGG	NA	NA	NA	NA	NA	NA	NA	NA	NA
g9936.t3	contig_10196_pilon	-	417	5	incomplete-splice_match	101351925	lcl|NW_004443960.1_cds_XP_023584146.1_7933	477	6	0	2495	0	-2495	5prime_fragment	FALSE	canonical	6	249	junction_4	226.12662381948746	NA	NA	NA	FALSE	NA	NA	NA	C	non_coding	NA	NA	NA	NA	NA	NA	NA	0.0	GTGGTTGGCCCCGTGGGGGC	NA	NA	NA	NA	NA	NA	NA	NA	NA
g9936.t4	contig_10196_pilon	-	477	6	full-splice_match	101351925	lcl|NW_004443960.1_cds_XP_023584146.1_7933	477	6	0	0	0	0	reference_match	FALSE	canonical	6	249	junction_5	221.78277660810363	NA	NA	NA	FALSE	NA	NA	NA	C	non_coding	NA	NA	NA	NA	NA	NA	NA	10.0	GCAGCGGCTGCGGGCACCGG	NA	NA	NA	NA	NA	NA	NA	NA	NA
g9936.t5	contig_10196_pilon	-	672	7	novel_not_in_catalog	101351925	novel	477	6	NA	NA	-8391	0	at_least_one_novel_splicesite	FALSE	canonical	0	0	junction_3	374.80039131961075	NA	NA	NA	TRUE	NA	NA	NA	C	non_coding	NA	NA	NA	NA	NA	NA	NA	10.0	GCAGCGGCTGCGGGCACCGG	NA	NA	NA	NA	NA	NA	NA	NA	NA
g9937.t1	contig_10196_pilon	-	564	4	novel_not_in_catalog	101344850	novel	852	5	NA	NA	0	0	at_least_one_novel_splicesite	FALSE	canonical	0	0	junction_1	0.0	NA	NA	NA	TRUE	NA	NA	NA	A	non_coding	NA	NA	NA	NA	NA	NA	NA	15.0	AAGGCCTGCAGTGGGGCCCG	NA	NA	NA	NA	NA	NA	NA	NA	NA
g9938.t1	contig_10196_pilon	-	396	1	intergenic	novelGene_2694	novel	NA	NA	NA	NA	NA	NA	mono-exon	FALSE	NA	NA	NA	NA	NA	NA	NA	NA	NA	NA	NA	NA	A	non_coding	NA	NA	NA	NA	NA	NA	NA	15.0	CAGGTGCAGCTCCACCTGTC	NA	NA	NA	NA	NA	NA	NA	NA	NA
g9939.t1	contig_10196_pilon	-	378	1	intergenic	novelGene_2695	novel	NA	NA	NA	NA	NA	NA	mono-exon	FALSE	NA	NA	NA	NA	NA	NA	NA	NA	NA	NA	NA	NA	A	non_coding	NA	NA	NA	NA	NA	NA	NA	20.0	ACCACCCCCACCCATCTGTC	NA	NA	NA	NA	NA	NA	NA	NA	NA
g9940.t1	contig_10196_pilon	-	945	6	novel_not_in_catalog	101351665	novel	813	5	NA	NA	-4090	0	at_least_one_novel_splicesite	FALSE	canonical	0	0	junction_5	2.0591260281974	NA	NA	NA	FALSE	NA	NA	NA	A	non_coding	NA	NA	NA	NA	NA	NA	NA	20.0	GCCAGAGCCACCAGGCTGCC	NA	NA	NA	NA	NA	NA	NA	NA	NA
g9941.t1	contig_10196_pilon	+	756	4	novel_not_in_catalog	101344366	novel	1333	7	NA	NA	0	-5900	at_least_one_novel_splicesite	FALSE	canonical	0	0	junction_1	0.0	NA	NA	NA	TRUE	NA	NA	NA	A	non_coding	NA	NA	NA	NA	NA	NA	NA	20.0	GCCAGAGCCACCAGGCTGCC	NA	NA	NA	NA	NA	NA	NA	NA	NA
g9942.t1	contig_10196_pilon	-	6759	32	novel_not_in_catalog	101344111	novel	6828	35	NA	NA	333	0	intron_retention	FALSE	canonical	0	0	junction_1	0.0	NA	NA	NA	FALSE	NA	NA	NA	A	non_coding	NA	NA	NA	NA	NA	NA	NA	15.0	CTCTGGGGTTAATGCCGTGA	NA	NA	NA	NA	NA	NA	NA	NA	NA
g9943.t1	contig_10196_pilon	+	1344	6	full-splice_match	101351403	lcl|NW_004443960.1_cds_XP_004373202.1_7928	1344	6	0	0	0	0	reference_match	FALSE	canonical	0	0	junction_1	0.0	NA	NA	NA	FALSE	NA	NA	NA	A	non_coding	NA	NA	NA	NA	NA	NA	NA	15.0	CCAGCCGGGGCAGCGTGCAG	NA	NA	NA	NA	NA	NA	NA	NA	NA
g9944.t1	contig_10196_pilon	+	498	1	intergenic	novelGene_2696	novel	NA	NA	NA	NA	NA	NA	mono-exon	FALSE	NA	NA	NA	NA	NA	NA	NA	NA	NA	NA	NA	NA	A	non_coding	NA	NA	NA	NA	NA	NA	NA	35.0	TTGCAAAGCACCTACAGTGA	NA	NA	NA	NA	NA	NA	NA	NA	NA
g9945.t1	contig_10196_pilon	-	1236	4	genic	101343584	novel	1108	1	NA	NA	-18046	0	multi-exon	FALSE	canonical	0	0	junction_1	0.0	NA	NA	NA	FALSE	NA	NA	NA	A	non_coding	NA	NA	NA	NA	NA	NA	NA	10.0	GAGCCTCGTGGGGGCAGGCG	NA	NA	NA	NA	NA	NA	NA	NA	NA
g9946.t1	contig_10196_pilon	-	1572	3	intergenic	novelGene_2697	novel	NA	NA	NA	NA	NA	NA	multi-exon	FALSE	canonical	0	0	junction_1	0.0	NA	NA	NA	FALSE	NA	NA	NA	A	non_coding	NA	NA	NA	NA	NA	NA	NA	30.0	ATCACAGAAGTTTATTTTCT	NA	NA	NA	NA	NA	NA	NA	NA	NA
g9947.t1	contig_10196_pilon	-	1410	3	full-splice_match	101343322	lcl|NW_004443960.1_cds_XP_023584110.1_7926	1410	3	0	0	0	0	reference_match	FALSE	canonical	0	0	junction_1	0.0	NA	NA	NA	FALSE	NA	NA	NA	A	non_coding	NA	NA	NA	NA	NA	NA	NA	0.0	GGCGCCCCCCCGCCGGCTGC	NA	NA	NA	NA	NA	NA	NA	NA	NA
g9948.t1	contig_10196_pilon	+	2043	13	novel_not_in_catalog	101343074	novel	1702	10	NA	NA	0	0	at_least_one_novel_splicesite	FALSE	canonical	0	0	junction_3	5.673402858955108	NA	NA	NA	TRUE	NA	NA	NA	B	non_coding	NA	NA	NA	NA	NA	NA	NA	10.0	GGGGCAGCGCCGAGTCTCCT	NA	NA	NA	NA	NA	NA	NA	NA	NA
g9948.t2	contig_10196_pilon	+	951	8	incomplete-splice_match	101343074	lcl|NW_004443960.1_cds_XP_004373428.1_7925	1702	10	41898	106	41898	-106	3prime_fragment	TRUE	canonical	0	0	junction_7	2.3123448651769496	NA	NA	NA	FALSE	NA	NA	NA	B	non_coding	NA	NA	NA	NA	NA	NA	NA	15.0	GTGGTGGGTGCGGAGGAGGA	NA	NA	NA	NA	NA	NA	NA	NA	NA
g9949.t1	contig_10196_pilon	+	2370	16	fusion	101351136_111820014	novel	1923	13	NA	NA	-9459	0	intron_retention	FALSE	canonical	0	0	junction_1	10.576703960434303	NA	NA	NA	TRUE	NA	NA	NA	A	non_coding	NA	NA	NA	NA	NA	NA	NA	20.0	AGCCCCCCAACCCCCACTCC	NA	NA	NA	NA	NA	NA	NA	NA	NA
g9950.t1	contig_10196_pilon	-	3120	21	novel_not_in_catalog	101350878	novel	2958	21	NA	NA	-18	0	at_least_one_novel_splicesite	TRUE	canonical	0	0	junction_1	0.4000000000000001	NA	NA	NA	TRUE	NA	NA	NA	A	non_coding	NA	NA	NA	NA	NA	NA	NA	10.0	CTCCGCCGTCCATCCTGGGA	NA	NA	NA	NA	NA	NA	NA	NA	NA
g9951.t1	contig_10196_pilon	+	903	5	full-splice_match	101350631	lcl|NW_004443960.1_cds_XP_004373199.1_7920	903	5	0	0	0	0	reference_match	FALSE	canonical	2	3	junction_3	1.224744871391589	NA	NA	NA	FALSE	NA	NA	NA	A	non_coding	NA	NA	NA	NA	NA	NA	NA	10.0	GTAGGCAGCCGGGGCGTGGG	NA	NA	NA	NA	NA	NA	NA	NA	NA
g9952.t1	contig_10196_pilon	+	2256	17	novel_not_in_catalog	101342827	novel	2457	16	NA	NA	-880	-184	at_least_one_novel_splicesite	FALSE	canonical	0	0	junction_1	1.5599979967935855	NA	NA	NA	TRUE	NA	NA	NA	A	non_coding	NA	NA	NA	NA	NA	NA	NA	5.0	GCCCACCTTGGCCTGCTCGT	NA	NA	NA	NA	NA	NA	NA	NA	NA
g9953.t1	contig_10196_pilon	-	996	7	novel_not_in_catalog	101342580	novel	1540	11	NA	NA	1282	-622	at_least_one_novel_splicesite	FALSE	canonical	0	0	junction_1	0.0	NA	NA	NA	TRUE	NA	NA	NA	A	non_coding	NA	NA	NA	NA	NA	NA	NA	10.0	CTGGTTGGCTTTCAGGGAGG	NA	NA	NA	NA	NA	NA	NA	NA	NA
g9954.t1	contig_10196_pilon	+	273	2	intergenic	novelGene_2698	novel	NA	NA	NA	NA	NA	NA	multi-exon	FALSE	canonical	0	0	junction_1	0.0	NA	NA	NA	FALSE	NA	NA	NA	A	non_coding	NA	NA	NA	NA	NA	NA	NA	20.0	ATGCAGTGGAGCGTGCCTTA	NA	NA	NA	NA	NA	NA	NA	NA	NA
g9955.t1	contig_10196_pilon	+	1347	11	full-splice_match	101350375	lcl|NW_004443960.1_cds_XP_004373198.1_7917	1432	11	0	85	0	-85	alternative_3end	TRUE	canonical	0	0	junction_8	37.34287080555002	NA	NA	NA	FALSE	NA	NA	NA	A	non_coding	NA	NA	NA	NA	NA	NA	NA	20.0	GGGCTCGGACAAGGCCAGCC	NA	NA	NA	NA	NA	NA	NA	NA	NA
g9956.t1	contig_10196_pilon	+	1521	15	novel_not_in_catalog	101342070	novel	1293	12	NA	NA	0	206	at_least_one_novel_splicesite	FALSE	canonical	0	0	junction_1	1.406979685970872	NA	NA	NA	TRUE	NA	NA	NA	A	non_coding	NA	NA	NA	NA	NA	NA	NA	40.0	TCCAGGAAAACGGAGCAGAC	NA	NA	NA	NA	NA	NA	NA	NA	NA
g9957.t1	contig_10196_pilon	-	705	5	full-splice_match	101341816	lcl|NW_004443960.1_cds_XP_004373425.1_7914	705	5	0	0	0	0	reference_match	FALSE	canonical	1	3	junction_4	11.882234638316145	NA	NA	NA	FALSE	NA	NA	NA	A	non_coding	NA	NA	NA	NA	NA	NA	NA	20.0	AGACTTGACTCTGCCCTGAG	NA	NA	NA	NA	NA	NA	NA	NA	NA
g9958.t1	contig_10196_pilon	-	795	2	novel_in_catalog	101341562	novel	876	4	NA	NA	285	0	combination_of_known_splicesites	FALSE	canonical	0	0	junction_1	0.0	NA	NA	NA	FALSE	NA	NA	NA	A	non_coding	NA	NA	NA	NA	NA	NA	NA	15.0	GGGGGACTGGGAGTGCCACT	NA	NA	NA	NA	NA	NA	NA	NA	NA
g9959.t1	contig_10196_pilon	+	1452	5	full-splice_match	101350124	lcl|NW_004443960.1_cds_XP_004373197.1_7912	1452	5	0	0	0	0	reference_match	TRUE	canonical	0	0	junction_1	0.0	NA	NA	NA	FALSE	NA	NA	NA	A	non_coding	NA	NA	NA	NA	NA	NA	NA	0.0	CGCGGGGTCGTGCCCGCCCC	NA	NA	NA	NA	NA	NA	NA	NA	NA
g9960.t1	contig_10196_pilon	+	2373	9	full-splice_match	101349872	lcl|NW_004443960.1_cds_XP_004373196.1_7911	2373	9	0	0	0	0	reference_match	FALSE	canonical	0	0	junction_7	166.9224651597262	NA	NA	NA	FALSE	NA	NA	NA	A	non_coding	NA	NA	NA	NA	NA	NA	NA	10.0	CCCGGCCTTCGGGACACCTC	NA	NA	NA	NA	NA	NA	NA	NA	NA
g9961.t1	contig_10196_pilon	+	879	9	novel_not_in_catalog	101349609	novel	812	9	NA	NA	-382	0	at_least_one_novel_splicesite	FALSE	canonical	0	0	junction_1	29.51588555337617	NA	NA	NA	TRUE	NA	NA	NA	A	non_coding	NA	NA	NA	NA	NA	NA	NA	25.0	CCGGAGGAGCTGCCAGCCAA	NA	NA	NA	NA	NA	NA	NA	NA	NA
g9962.t1	contig_10196_pilon	-	912	7	full-splice_match	101349354	lcl|NW_004443960.1_cds_XP_004373194.1_7908	912	7	0	0	0	0	reference_match	FALSE	canonical	5	80	junction_1	57.71601934375662	NA	NA	NA	FALSE	NA	NA	NA	C	non_coding	NA	NA	NA	NA	NA	NA	NA	10.0	GGCTGCCAGTGCAGGGCCTG	NA	NA	NA	NA	NA	NA	NA	NA	NA
g9962.t2	contig_10196_pilon	-	855	7	novel_not_in_catalog	101349354	novel	912	7	NA	NA	0	0	at_least_one_novel_splicesite	FALSE	canonical	0	0	junction_6	75.49392911574634	NA	NA	NA	TRUE	NA	NA	NA	C	non_coding	NA	NA	NA	NA	NA	NA	NA	10.0	GGCTGCCAGTGCAGGGCCTG	NA	NA	NA	NA	NA	NA	NA	NA	NA
g9963.t1	contig_10196_pilon	+	687	5	novel_not_in_catalog	101341313	novel	699	5	NA	NA	0	0	at_least_one_novel_splicesite	FALSE	canonical	0	0	junction_4	3.082207001484488	NA	NA	NA	TRUE	NA	NA	NA	A	non_coding	NA	NA	NA	NA	NA	NA	NA	5.0	CCTGGGCCGTGGCAGGGCCT	NA	NA	NA	NA	NA	NA	NA	NA	NA
g9964.t1	contig_10196_pilon	-	987	7	incomplete-splice_match	101349096	lcl|NW_004443960.1_cds_XP_004373193.1_7905	1122	8	441	0	441	0	3prime_fragment	FALSE	canonical	0	0	junction_1	7.581043610362773	NA	NA	NA	FALSE	NA	NA	NA	C	non_coding	NA	NA	NA	NA	NA	NA	NA	15.0	CAGGCCTTGGGCCAAGGCGT	NA	NA	NA	NA	NA	NA	NA	NA	NA
g9964.t2	contig_10196_pilon	-	1122	8	full-splice_match	101349096	lcl|NW_004443960.1_cds_XP_004373193.1_7905	1122	8	0	0	0	0	reference_match	FALSE	canonical	0	0	junction_1	7.168525308739643	NA	NA	NA	FALSE	NA	NA	NA	C	non_coding	NA	NA	NA	NA	NA	NA	NA	15.0	CAGGCCTTGGGCCAAGGCGT	NA	NA	NA	NA	NA	NA	NA	NA	NA
g9965.t1	contig_10196_pilon	-	1890	19	novel_not_in_catalog	101348840	novel	1863	19	NA	NA	0	0	at_least_one_novel_splicesite	FALSE	canonical	0	0	junction_2	45.99396095624342	NA	NA	NA	FALSE	NA	NA	NA	C	non_coding	NA	NA	NA	NA	NA	NA	NA	5.0	GGCCGGCCTGAGGCCCTCCT	NA	NA	NA	NA	NA	NA	NA	NA	NA
g9965.t2	contig_10196_pilon	-	1809	18	full-splice_match	101348840	lcl|NW_004443960.1_cds_XP_023584145.1_7904	1809	18	0	0	0	0	reference_match	FALSE	canonical	2	4	junction_4	41.31246450144788	NA	NA	NA	FALSE	NA	NA	NA	C	non_coding	NA	NA	NA	NA	NA	NA	NA	5.0	GGCCGGCCTGAGGCCCTCCT	NA	NA	NA	NA	NA	NA	NA	NA	NA
g9965.t3	contig_10196_pilon	-	1461	14	novel_not_in_catalog	101348840	novel	1809	18	NA	NA	1757	0	at_least_one_novel_splicesite	TRUE	canonical	1	1	junction_1	42.003381098057325	NA	NA	NA	TRUE	NA	NA	NA	C	non_coding	NA	NA	NA	NA	NA	NA	NA	5.0	GGCCGGCCTGAGGCCCTCCT	NA	NA	NA	NA	NA	NA	NA	NA	NA
g9965.t4	contig_10196_pilon	-	1863	19	full-splice_match	101348840	lcl|NW_004443960.1_cds_XP_004373192.1_7903	1863	19	0	0	0	0	reference_match	FALSE	canonical	2	4	junction_4	44.0863700557367	NA	NA	NA	FALSE	NA	NA	NA	C	non_coding	NA	NA	NA	NA	NA	NA	NA	5.0	GGCCGGCCTGAGGCCCTCCT	NA	NA	NA	NA	NA	NA	NA	NA	NA
g9966.t1	contig_10196_pilon	-	5652	44	fusion	101341057_101348584	novel	5483	42	NA	NA	0	0	multi-exon	FALSE	canonical	0	0	junction_7	4.999296867813081	NA	NA	NA	FALSE	NA	NA	NA	A	non_coding	NA	NA	NA	NA	NA	NA	NA	15.0	CCGCCTGAACAGCTGGGCCT	NA	NA	NA	NA	NA	NA	NA	NA	NA
g9966.t2	contig_10196_pilon	-	897	7	incomplete-splice_match	101341057	lcl|NW_004443960.1_cds_XP_023584304.1_7902	5483	42	12197	0	12197	0	3prime_fragment	TRUE	canonical	1	2	junction_3	6.548960901462833	NA	NA	NA	FALSE	NA	NA	NA	B	non_coding	NA	NA	NA	NA	NA	NA	NA	15.0	CCGCCTGAACAGCTGGGCCT	NA	NA	NA	NA	NA	NA	NA	NA	NA
g9966.t3	contig_10196_pilon	-	471	5	full-splice_match	101348584	lcl|NW_004443960.1_cds_XP_004373191.1_7900	471	5	0	0	0	0	reference_match	FALSE	canonical	0	0	junction_3	0.5	NA	NA	NA	FALSE	NA	NA	NA	A	non_coding	NA	NA	NA	NA	NA	NA	NA	25.0	CTGATGCTTGGGAGGAACAC	NA	NA	NA	NA	NA	NA	NA	NA	NA
g9966.t4	contig_10196_pilon	-	5262	41	novel_not_in_catalog	101341057	novel	5483	42	NA	NA	-561	0	at_least_one_novel_splicesite	FALSE	canonical	0	0	junction_7	4.988987873306568	NA	NA	NA	FALSE	NA	NA	NA	B	non_coding	NA	NA	NA	NA	NA	NA	NA	15.0	CCGCCTGAACAGCTGGGCCT	NA	NA	NA	NA	NA	NA	NA	NA	NA
g9967.t1	contig_10196_pilon	+	615	6	full-splice_match	101348338	lcl|NW_004443960.1_cds_XP_004373190.1_7899	615	6	0	0	0	0	reference_match	FALSE	canonical	2	3	junction_1	10.403845442911962	NA	NA	NA	FALSE	NA	NA	NA	A	non_coding	NA	NA	NA	NA	NA	NA	NA	5.0	CTCCGCTCCCTCCCGCACTC	NA	NA	NA	NA	NA	NA	NA	NA	NA
g9968.t1	contig_10196_pilon	-	1596	3	novel_not_in_catalog	101340804	novel	1500	3	NA	NA	0	0	at_least_one_novel_splicesite	FALSE	canonical	0	0	junction_1	0.0	NA	NA	NA	FALSE	NA	NA	NA	A	non_coding	NA	NA	NA	NA	NA	NA	NA	0.0	GCCCGCCCCGGTCCCGCCCC	NA	NA	NA	NA	NA	NA	NA	NA	NA
g9969.t1	contig_10196_pilon	-	1434	6	full-splice_match	101347900	lcl|NW_004443960.1_cds_XP_004373188.1_7897	847	6	0	-587	0	587	alternative_3end	FALSE	canonical	4	7	junction_2	5.885575587824865	NA	NA	NA	FALSE	NA	NA	NA	A	non_coding	NA	NA	NA	NA	NA	NA	NA	25.0	GTAAATGCTTTCCCAAGGGG	NA	NA	NA	NA	NA	NA	NA	NA	NA
g9970.t1	contig_10196_pilon	-	1740	10	full-splice_match	101347653	lcl|NW_004443960.1_cds_XP_004373187.1_7896	1740	10	0	0	0	0	reference_match	FALSE	canonical	3	4	junction_9	11.602468873072546	NA	NA	NA	FALSE	NA	NA	NA	C	non_coding	NA	NA	NA	NA	NA	NA	NA	20.0	GGGCCCAGCCACCACTCAGC	NA	NA	NA	NA	NA	NA	NA	NA	NA
g9970.t2	contig_10196_pilon	-	1098	4	novel_not_in_catalog	101347653	novel	1740	10	NA	NA	-3114	-4477	at_least_one_novel_splicesite	FALSE	canonical	0	0	junction_3	7.2571803523590805	NA	NA	NA	FALSE	NA	NA	NA	C	non_coding	NA	NA	NA	NA	NA	NA	NA	10.0	GGGTTTTTGCCATGTCAGCT	NA	NA	NA	NA	NA	NA	NA	NA	NA
g9970.t3	contig_10196_pilon	-	1941	11	novel_not_in_catalog	101347653	novel	1740	10	NA	NA	-3114	0	at_least_one_novel_splicesite	FALSE	canonical	0	0	junction_10	13.189389675038036	NA	NA	NA	FALSE	NA	NA	NA	C	non_coding	NA	NA	NA	NA	NA	NA	NA	20.0	GGGCCCAGCCACCACTCAGC	NA	NA	NA	NA	NA	NA	NA	NA	NA
g9970.t4	contig_10196_pilon	-	1737	11	novel_not_in_catalog	101347653	novel	1740	10	NA	NA	-3114	0	at_least_one_novel_splicesite	FALSE	canonical	0	0	junction_9	13.770983988081607	NA	NA	NA	TRUE	NA	NA	NA	C	non_coding	NA	NA	NA	NA	NA	NA	NA	20.0	GGGCCCAGCCACCACTCAGC	NA	NA	NA	NA	NA	NA	NA	NA	NA
g9970.t5	contig_10196_pilon	-	1887	11	novel_not_in_catalog	101347653	novel	1740	10	NA	NA	-3114	0	at_least_one_novel_splicesite	FALSE	canonical	0	0	junction_10	13.189389675038036	NA	NA	NA	FALSE	NA	NA	NA	C	non_coding	NA	NA	NA	NA	NA	NA	NA	20.0	GGGCCCAGCCACCACTCAGC	NA	NA	NA	NA	NA	NA	NA	NA	NA
g9970.t6	contig_10196_pilon	-	1311	9	incomplete-splice_match	101347653	lcl|NW_004443960.1_cds_XP_004373187.1_7896	1740	10	2058	0	2058	0	3prime_fragment	FALSE	canonical	4	17	junction_8	9.692135987490063	NA	NA	NA	FALSE	NA	NA	NA	C	non_coding	NA	NA	NA	NA	NA	NA	NA	20.0	GGGCCCAGCCACCACTCAGC	NA	NA	NA	NA	NA	NA	NA	NA	NA
g9971.t1	contig_10196_pilon	-	1608	2	full-splice_match	101340280	lcl|NW_004443960.1_cds_XP_004373420.1_7895	1608	2	0	0	0	0	reference_match	FALSE	canonical	0	0	junction_1	0.0	NA	NA	NA	FALSE	NA	NA	NA	A	non_coding	NA	NA	NA	NA	NA	NA	NA	10.0	CCCAGCCCTGGACGTCCCCT	NA	NA	NA	NA	NA	NA	NA	NA	NA
g9972.t1	contig_10196_pilon	-	930	6	novel_not_in_catalog	101347403	novel	3218	11	NA	NA	3330	0	at_least_one_novel_splicesite	TRUE	canonical	1	1	junction_1	3.7629775444453557	NA	NA	NA	TRUE	NA	NA	NA	B	non_coding	NA	NA	NA	NA	NA	NA	NA	5.0	TCCCCTCGGCCTGCGCCCAG	NA	NA	NA	NA	NA	NA	NA	NA	NA
g9973.t1	contig_10196_pilon	-	1326	5	incomplete-splice_match	101347403	lcl|NW_004443960.1_cds_XP_004373186.1_7894	3218	11	815	4297	815	-4297	5prime_fragment	FALSE	canonical	2	2	junction_1	4.716990566028302	NA	NA	NA	FALSE	NA	NA	NA	B	non_coding	NA	NA	NA	NA	NA	NA	NA	0.0	GGCCGGGTGGCTGGTGGGGG	NA	NA	NA	NA	NA	NA	NA	NA	NA
g9974.t1	contig_10196_pilon	-	717	1	incomplete-splice_match	101347403	lcl|NW_004443960.1_cds_XP_004373186.1_7894	3218	11	0	6719	0	-6719	mono-exon	FALSE	NA	NA	NA	NA	NA	NA	NA	NA	NA	NA	NA	NA	B	non_coding	NA	NA	NA	NA	NA	NA	NA	20.0	AGCTGCTCAGCCCTCACCCA	NA	NA	NA	NA	NA	NA	NA	NA	NA
g9975.t1	contig_10196_pilon	-	1401	12	novel_not_in_catalog	101361847	novel	1467	12	NA	NA	-2935	0	at_least_one_novel_splicesite	FALSE	canonical	0	0	junction_11	11.738190830231979	NA	NA	NA	FALSE	NA	NA	NA	C	non_coding	NA	NA	NA	NA	NA	NA	NA	15.0	GACACCGGATGCCGTGCGTG	NA	NA	NA	NA	NA	NA	NA	NA	NA
g9975.t2	contig_10196_pilon	-	1332	11	novel_in_catalog	101361847	novel	1467	12	NA	NA	0	0	combination_of_known_splicesites	FALSE	canonical	1	1	junction_10	11.776671855834312	NA	NA	NA	FALSE	NA	NA	NA	C	non_coding	NA	NA	NA	NA	NA	NA	NA	15.0	GACACCGGATGCCGTGCGTG	NA	NA	NA	NA	NA	NA	NA	NA	NA
g9975.t3	contig_10196_pilon	-	1467	12	full-splice_match	101361847	lcl|NW_004443960.1_cds_XP_023584144.1_7893	1467	12	0	0	0	0	reference_match	FALSE	canonical	0	0	junction_10	11.519297499241569	NA	NA	NA	FALSE	NA	NA	NA	C	non_coding	NA	NA	NA	NA	NA	NA	NA	15.0	GACACCGGATGCCGTGCGTG	NA	NA	NA	NA	NA	NA	NA	NA	NA
g9975.t4	contig_10196_pilon	-	1536	13	novel_not_in_catalog	101361847	novel	1467	12	NA	NA	-2935	0	at_least_one_novel_splicesite	FALSE	canonical	0	0	junction_10	11.453711188955307	NA	NA	NA	FALSE	NA	NA	NA	C	non_coding	NA	NA	NA	NA	NA	NA	NA	15.0	GACACCGGATGCCGTGCGTG	NA	NA	NA	NA	NA	NA	NA	NA	NA
g9975.t5	contig_10196_pilon	-	1320	11	novel_not_in_catalog	101361847	novel	1467	12	NA	NA	3622	0	at_least_one_novel_splicesite	FALSE	canonical	0	0	junction_7	12.77497553813705	NA	NA	NA	TRUE	NA	NA	NA	C	non_coding	NA	NA	NA	NA	NA	NA	NA	15.0	GACACCGGATGCCGTGCGTG	NA	NA	NA	NA	NA	NA	NA	NA	NA
g9976.t1	contig_10196_pilon	+	831	1	intergenic	novelGene_2699	novel	NA	NA	NA	NA	NA	NA	mono-exon	FALSE	NA	NA	NA	NA	NA	NA	NA	NA	NA	NA	NA	NA	A	non_coding	NA	NA	NA	NA	NA	NA	NA	25.0	AGGCTCCTCCCGAGAAGGGA	NA	NA	NA	NA	NA	NA	NA	NA	NA
g9977.t1	contig_10196_pilon	-	639	1	intergenic	novelGene_2700	novel	NA	NA	NA	NA	NA	NA	mono-exon	FALSE	NA	NA	NA	NA	NA	NA	NA	NA	NA	NA	NA	NA	A	non_coding	NA	NA	NA	NA	NA	NA	NA	10.0	TTGGGGGCAGACGGTCTGCT	NA	NA	NA	NA	NA	NA	NA	NA	NA
g9978.t1	contig_10196_pilon	-	735	7	incomplete-splice_match	101361590	lcl|NW_004443960.1_cds_XP_004373418.1_7892	879	8	556	0	556	0	3prime_fragment	FALSE	canonical	0	0	junction_2	3.636237371545238	NA	NA	NA	FALSE	NA	NA	NA	C	non_coding	NA	NA	NA	NA	NA	NA	NA	5.0	GTGACTTGCGGCTCCCGCCC	NA	NA	NA	NA	NA	NA	NA	NA	NA
g9978.t2	contig_10196_pilon	-	879	8	full-splice_match	101361590	lcl|NW_004443960.1_cds_XP_004373418.1_7892	879	8	0	0	0	0	reference_match	FALSE	canonical	0	0	junction_2	3.4166459266003995	NA	NA	NA	FALSE	NA	NA	NA	C	non_coding	NA	NA	NA	NA	NA	NA	NA	5.0	GTGACTTGCGGCTCCCGCCC	NA	NA	NA	NA	NA	NA	NA	NA	NA
g9979.t1	contig_10196_pilon	-	561	5	full-splice_match	101361334	lcl|NW_004443960.1_cds_XP_023584103.1_7890	561	5	0	0	0	0	reference_match	FALSE	canonical	0	0	junction_4	0.4330127018922193	NA	NA	NA	FALSE	NA	NA	NA	A	non_coding	NA	NA	NA	NA	NA	NA	NA	5.0	GGGCTCCAGCTGCTCTTGCC	NA	NA	NA	NA	NA	NA	NA	NA	NA
g9980.t1	contig_10196_pilon	+	2451	11	novel_not_in_catalog	101361079	novel	1905	11	NA	NA	-498	0	at_least_one_novel_splicesite	FALSE	canonical	0	0	junction_7	33.16338342208165	NA	NA	NA	FALSE	NA	NA	NA	A	non_coding	NA	NA	NA	NA	NA	NA	NA	5.0	CGGCAGGCGGGTGGGTGGGC	NA	NA	NA	NA	NA	NA	NA	NA	NA
g9981.t1	contig_10196_pilon	+	348	3	incomplete-splice_match	101360833	lcl|NW_004443960.1_cds_XP_023584101.1_7887	771	5	1294	0	1294	0	3prime_fragment	FALSE	canonical	4	11	junction_2	15.0	NA	NA	NA	FALSE	NA	NA	NA	C	non_coding	NA	NA	NA	NA	NA	NA	NA	10.0	TGTGGCACTGTGGACTCTGT	NA	NA	NA	NA	NA	NA	NA	NA	NA
g9981.t2	contig_10196_pilon	+	822	5	novel_not_in_catalog	101360833	novel	771	5	NA	NA	0	0	at_least_one_novel_splicesite	FALSE	canonical	0	0	junction_2	15.46770829825802	NA	NA	NA	FALSE	NA	NA	NA	C	non_coding	NA	NA	NA	NA	NA	NA	NA	10.0	TGTGGCACTGTGGACTCTGT	NA	NA	NA	NA	NA	NA	NA	NA	NA
g9981.t3	contig_10196_pilon	+	771	5	full-splice_match	101360833	lcl|NW_004443960.1_cds_XP_023584101.1_7887	771	5	0	0	0	0	reference_match	FALSE	canonical	4	11	junction_4	13.970952007647869	NA	NA	NA	FALSE	NA	NA	NA	C	non_coding	NA	NA	NA	NA	NA	NA	NA	10.0	TGTGGCACTGTGGACTCTGT	NA	NA	NA	NA	NA	NA	NA	NA	NA
g9982.t1	contig_10196_pilon	+	1023	2	incomplete-splice_match	101346985	lcl|NW_004443960.1_cds_XP_004373184.1_7883	2577	9	0	6972	0	-6972	5prime_fragment	FALSE	canonical	6	79	junction_1	0.0	NA	NA	NA	FALSE	NA	NA	NA	B	non_coding	NA	NA	NA	NA	NA	NA	NA	10.0	GTCCTGCCCCGAGACCGGGC	NA	NA	NA	NA	NA	NA	NA	NA	NA
g9983.t1	contig_10196_pilon	+	1368	6	incomplete-splice_match	101346985	lcl|NW_004443960.1_cds_XP_023584142.1_7884	2496	9	12842	0	12842	0	3prime_fragment	FALSE	canonical	4	14	junction_3	23.85288242540092	NA	NA	NA	FALSE	NA	NA	NA	B	non_coding	NA	NA	NA	NA	NA	NA	NA	10.0	CCACGGGCACTGGCCCTGGG	NA	NA	NA	NA	NA	NA	NA	NA	NA
g9984.t1	contig_10196_pilon	-	2064	15	fusion	101346469_101346726	novel	1583	11	NA	NA	-1284	-95	multi-exon	FALSE	canonical	0	0	junction_1	0.0	NA	NA	NA	FALSE	NA	NA	NA	A	non_coding	NA	NA	NA	NA	NA	NA	NA	5.0	CTGGTGCAGGCCCGTGGGTG	NA	NA	NA	NA	NA	NA	NA	NA	NA
g9985.t1	contig_10196_pilon	+	435	5	novel_not_in_catalog	101360567	novel	1420	18	NA	NA	339	-1518	at_least_one_novel_splicesite	FALSE	canonical	0	0	junction_1	0.0	NA	NA	NA	FALSE	NA	NA	NA	A	non_coding	NA	NA	NA	NA	NA	NA	NA	10.0	GCCAGGGATGGGTGGGTGGG	NA	NA	NA	NA	NA	NA	NA	NA	NA
g9986.t1	contig_10196_pilon	-	1662	11	full-splice_match	101346211	lcl|NW_004443960.1_cds_XP_004373181.2_7879	1662	11	0	0	0	0	reference_match	FALSE	canonical	2	3	junction_7	9.581753492967767	NA	NA	NA	FALSE	NA	NA	NA	C	non_coding	NA	NA	NA	NA	NA	NA	NA	25.0	CGCTGCCGCCAAATTTCAAC	NA	NA	NA	NA	NA	NA	NA	NA	NA
g9986.t2	contig_10196_pilon	-	1659	11	full-splice_match	101346211	lcl|NW_004443960.1_cds_XP_004373181.2_7879	1662	11	3	0	3	0	reference_match	FALSE	canonical	2	3	junction_7	9.581753492967767	NA	NA	NA	FALSE	NA	NA	NA	C	non_coding	NA	NA	NA	NA	NA	NA	NA	25.0	CGCTGCCGCCAAATTTCAAC	NA	NA	NA	NA	NA	NA	NA	NA	NA
g9987.t1	contig_10196_pilon	+	1116	10	full-splice_match	101345613	lcl|NW_004443960.1_cds_XP_004373178.1_7875	1116	10	0	0	0	0	reference_match	TRUE	canonical	3	9	junction_1	214.40293207871625	NA	NA	NA	FALSE	NA	NA	NA	C	non_coding	NA	NA	NA	NA	NA	NA	NA	15.0	GCTGCCTGGCATGGTGGACA	NA	NA	NA	NA	NA	NA	NA	NA	NA
g9987.t2	contig_10196_pilon	+	957	8	full-splice_match	101345613	lcl|NW_004443960.1_cds_XP_023584138.1_7876	957	8	0	0	0	0	reference_match	FALSE	canonical	5	37	junction_5	169.84518761243146	NA	NA	NA	FALSE	NA	NA	NA	C	non_coding	NA	NA	NA	NA	NA	NA	NA	15.0	GCTGCCTGGCATGGTGGACA	NA	NA	NA	NA	NA	NA	NA	NA	NA
g9987.t3	contig_10196_pilon	+	858	7	incomplete-splice_match	101345613	lcl|NW_004443960.1_cds_XP_023584138.1_7876	957	8	11870	0	11870	0	3prime_fragment	FALSE	canonical	5	37	junction_4	183.2324722555718	NA	NA	NA	FALSE	NA	NA	NA	C	non_coding	NA	NA	NA	NA	NA	NA	NA	15.0	GCTGCCTGGCATGGTGGACA	NA	NA	NA	NA	NA	NA	NA	NA	NA
g9987.t4	contig_10196_pilon	+	588	5	incomplete-splice_match	101345613	lcl|NW_004443960.1_cds_XP_023584138.1_7876	957	8	16267	0	16267	0	3prime_fragment	FALSE	canonical	5	37	junction_2	22.576259654778955	NA	NA	NA	FALSE	NA	NA	NA	C	non_coding	NA	NA	NA	NA	NA	NA	NA	15.0	GCTGCCTGGCATGGTGGACA	NA	NA	NA	NA	NA	NA	NA	NA	NA
g9988.t1	contig_10196_pilon	-	243	2	intergenic	novelGene_2701	novel	NA	NA	NA	NA	NA	NA	multi-exon	FALSE	canonical	0	0	junction_1	0.0	NA	NA	NA	FALSE	NA	NA	NA	A	non_coding	NA	NA	NA	NA	NA	NA	NA	15.0	GGGTGGACCCTGTCAACTTC	NA	NA	NA	NA	NA	NA	NA	NA	NA
g9989.t1	contig_10196_pilon	-	429	3	intergenic	novelGene_2702	novel	NA	NA	NA	NA	NA	NA	multi-exon	FALSE	canonical	0	0	junction_1	0.5	NA	NA	NA	FALSE	NA	NA	NA	A	non_coding	NA	NA	NA	NA	NA	NA	NA	20.0	GCTGGAGCCCAGGAGAGGCG	NA	NA	NA	NA	NA	NA	NA	NA	NA
g9990.t1	contig_10196_pilon	-	429	3	intergenic	novelGene_2703	novel	NA	NA	NA	NA	NA	NA	multi-exon	FALSE	canonical	0	0	junction_1	0.0	NA	NA	NA	FALSE	NA	NA	NA	A	non_coding	NA	NA	NA	NA	NA	NA	NA	20.0	GCTGGAGCCCAGGAGAGGCG	NA	NA	NA	NA	NA	NA	NA	NA	NA
g9991.t1	contig_10196_pilon	-	429	3	novel_not_in_catalog	101355331	novel	315	2	NA	NA	-321	0	at_least_one_novel_splicesite	FALSE	canonical	0	0	junction_1	0.0	NA	NA	NA	FALSE	NA	NA	NA	A	non_coding	NA	NA	NA	NA	NA	NA	NA	20.0	GCTGGAGCCCAGGAGAGGCG	NA	NA	NA	NA	NA	NA	NA	NA	NA
g9992.t1	contig_10196_pilon	-	426	3	full-splice_match	101345096	lcl|NW_004443960.1_cds_XP_004373177.1_7874	426	3	0	0	0	0	reference_match	FALSE	canonical	1	1	junction_2	31.0	NA	NA	NA	FALSE	NA	NA	NA	A	non_coding	NA	NA	NA	NA	NA	NA	NA	10.0	GCACCGCGCCCCGCAGGCCG	NA	NA	NA	NA	NA	NA	NA	NA	NA
g9993.t1	contig_10196_pilon	-	348	3	intergenic	novelGene_2704	novel	NA	NA	NA	NA	NA	NA	multi-exon	FALSE	canonical	0	0	junction_1	0.0	NA	NA	NA	FALSE	NA	NA	NA	A	non_coding	NA	NA	NA	NA	NA	NA	NA	0.0	GCGCCGTCCCCGGTCCCCCG	NA	NA	NA	NA	NA	NA	NA	NA	NA
g9994.t1	contig_10196_pilon	-	429	3	full-splice_match	101344848	lcl|NW_004443960.1_cds_XP_004373176.1_7873	429	3	0	0	0	0	reference_match	FALSE	canonical	1	2	junction_2	5.0	NA	NA	NA	FALSE	NA	NA	NA	A	non_coding	NA	NA	NA	NA	NA	NA	NA	0.0	GCGCCGTCCCCGGTCCCCCC	NA	NA	NA	NA	NA	NA	NA	NA	NA
g9995.t1	contig_10196_pilon	+	1710	13	full-splice_match	101344612	lcl|NW_004443960.1_cds_XP_023584133.1_7871	1710	13	0	0	0	0	reference_match	FALSE	canonical	4	11	junction_10	43.51651985166093	NA	NA	NA	FALSE	NA	NA	NA	C	non_coding	NA	NA	NA	NA	NA	NA	NA	10.0	GCCCCGGCCCACCAGGCCCT	NA	NA	NA	NA	NA	NA	NA	NA	NA
g9995.t2	contig_10196_pilon	+	1467	11	novel_not_in_catalog	101344612	novel	1710	13	NA	NA	9872	0	at_least_one_novel_splicesite	FALSE	canonical	0	0	junction_3	16.11831256676703	NA	NA	NA	TRUE	NA	NA	NA	C	non_coding	NA	NA	NA	NA	NA	NA	NA	10.0	GCCCCGGCCCACCAGGCCCT	NA	NA	NA	NA	NA	NA	NA	NA	NA
g9996.t1	contig_10196_pilon	-	855	4	novel_not_in_catalog	101360047	novel	852	4	NA	NA	-1284	0	at_least_one_novel_splicesite	TRUE	canonical	0	0	junction_3	127.74018770753217	NA	NA	NA	TRUE	NA	NA	NA	C	non_coding	NA	NA	NA	NA	NA	NA	NA	30.0	ACGAAGGGTCTGCTCCAACA	NA	NA	NA	NA	NA	NA	NA	NA	NA
g9996.t2	contig_10196_pilon	-	447	2	incomplete-splice_match	101360047	lcl|NW_004443960.1_cds_XP_023584135.1_7869	1020	4	3286	0	3286	0	3prime_fragment	FALSE	canonical	5	92	junction_1	0.0	NA	NA	NA	FALSE	NA	NA	NA	C	non_coding	NA	NA	NA	NA	NA	NA	NA	30.0	ACGAAGGGTCTGCTCCAACA	NA	NA	NA	NA	NA	NA	NA	NA	NA
g9996.t3	contig_10196_pilon	-	828	3	novel_not_in_catalog	101360047	novel	852	4	NA	NA	2301	0	at_least_one_novel_splicesite	FALSE	canonical	4	6	junction_2	43.0	NA	NA	NA	TRUE	NA	NA	NA	C	non_coding	NA	NA	NA	NA	NA	NA	NA	30.0	ACGAAGGGTCTGCTCCAACA	NA	NA	NA	NA	NA	NA	NA	NA	NA
g9996.t4	contig_10196_pilon	-	1020	4	full-splice_match	101360047	lcl|NW_004443960.1_cds_XP_023584135.1_7869	1020	4	0	0	0	0	reference_match	FALSE	canonical	5	11	junction_3	123.99193522161028	NA	NA	NA	FALSE	NA	NA	NA	C	non_coding	NA	NA	NA	NA	NA	NA	NA	30.0	ACGAAGGGTCTGCTCCAACA	NA	NA	NA	NA	NA	NA	NA	NA	NA
g9996.t5	contig_10196_pilon	-	1026	5	novel_not_in_catalog	101360047	novel	852	4	NA	NA	0	0	at_least_one_novel_splicesite	FALSE	canonical	3	3	junction_4	121.849035695815	NA	NA	NA	FALSE	NA	NA	NA	C	non_coding	NA	NA	NA	NA	NA	NA	NA	30.0	ACGAAGGGTCTGCTCCAACA	NA	NA	NA	NA	NA	NA	NA	NA	NA
g9996.t6	contig_10196_pilon	-	852	4	full-splice_match	101360047	lcl|NW_004443960.1_cds_XP_012410122.1_7866	852	4	0	0	0	0	reference_match	FALSE	canonical	5	18	junction_3	121.66164373193202	NA	NA	NA	FALSE	NA	NA	NA	C	non_coding	NA	NA	NA	NA	NA	NA	NA	30.0	ACGAAGGGTCTGCTCCAACA	NA	NA	NA	NA	NA	NA	NA	NA	NA
g9997.t1	contig_10196_pilon	+	2610	17	novel_not_in_catalog	101344364	novel	2572	17	NA	NA	0	0	at_least_one_novel_splicesite	FALSE	canonical	0	0	junction_1	0.33071891388307384	NA	NA	NA	FALSE	NA	NA	NA	B	non_coding	NA	NA	NA	NA	NA	NA	NA	5.0	GCTGGGCCCGAGGGGTGGGG	NA	NA	NA	NA	NA	NA	NA	NA	NA
g9997.t2	contig_10196_pilon	+	1623	12	incomplete-splice_match	101344364	lcl|NW_004443960.1_cds_XP_004373174.1_7865	2572	17	2423	0	2423	0	3prime_fragment	FALSE	canonical	0	0	junction_1	0.28747978728803447	NA	NA	NA	FALSE	NA	NA	NA	B	non_coding	NA	NA	NA	NA	NA	NA	NA	5.0	GCTGGGCCCGAGGGGTGGGG	NA	NA	NA	NA	NA	NA	NA	NA	NA
g9998.t1	contig_10196_pilon	-	372	5	full-splice_match	101359796	lcl|NW_004443960.1_cds_XP_012410121.1_7864	372	5	0	0	0	0	reference_match	FALSE	canonical	5	92	junction_4	68.7727235173946	NA	NA	NA	FALSE	NA	NA	NA	A	non_coding	NA	NA	NA	NA	NA	NA	NA	30.0	GCCTCCAGCAAGGACACAGG	NA	NA	NA	NA	NA	NA	NA	NA	NA
g9999.t1	contig_10196_pilon	+	327	3	full-splice_match	101344109	lcl|NW_004443960.1_cds_XP_004373173.1_7863	327	3	0	0	0	0	reference_match	FALSE	canonical	6	94	junction_2	20.5	NA	NA	NA	FALSE	NA	NA	NA	A	non_coding	NA	NA	NA	NA	NA	NA	NA	0.0	GGGCTGGGCTGGCCTGCCGG	NA	NA	NA	NA	NA	NA	NA	NA	NA
g10001.t1	contig_10197_pilon	+	660	7	intergenic	novelGene_2705	novel	NA	NA	NA	NA	NA	NA	multi-exon	FALSE	canonical	0	0	junction_1	28.38084252135976	NA	NA	NA	FALSE	NA	NA	NA	A	non_coding	NA	NA	NA	NA	NA	NA	NA	30.0	TAGAAGACCTCGTTTGGAAC	NA	NA	NA	NA	NA	NA	NA	NA	NA
g10002.t1	contig_10197_pilon	+	3177	2	genic	101343427	novel	3169	1	NA	NA	-1654	0	multi-exon	FALSE	canonical	4	25	junction_1	0.0	NA	NA	NA	FALSE	NA	NA	NA	A	non_coding	NA	NA	NA	NA	NA	NA	NA	45.0	CCTTTGCAGATCAGAAAAAA	NA	NA	NA	NA	NA	NA	NA	NA	NA
g10003.t1	contig_10197_pilon	-	777	5	novel_not_in_catalog	101350640	novel	948	6	NA	NA	785	0	at_least_one_novel_splicesite	FALSE	canonical	0	0	junction_1	1.299038105676658	NA	NA	NA	FALSE	NA	NA	NA	A	non_coding	NA	NA	NA	NA	NA	NA	NA	15.0	GTGCTCCCAGGAGTCGGGCA	NA	NA	NA	NA	NA	NA	NA	NA	NA
g10004.t1	contig_10197_pilon	+	2499	22	fusion	101350386_111820509	novel	1783	14	NA	NA	-40129	0	multi-exon	FALSE	canonical	4	27	junction_13	92.40566679720366	NA	NA	NA	FALSE	NA	NA	NA	A	non_coding	NA	NA	NA	NA	NA	NA	NA	25.0	GAGATACAAGGGCTGGTGGC	NA	NA	NA	NA	NA	NA	NA	NA	NA
g10005.t1	contig_10197_pilon	+	657	3	novel_not_in_catalog	101350132	novel	456	2	NA	NA	-3775	0	at_least_one_novel_splicesite	FALSE	canonical	4	9	junction_1	70.0	NA	NA	NA	FALSE	NA	NA	NA	A	non_coding	NA	NA	NA	NA	NA	NA	NA	15.0	CTCGAGCAGGCAGGGCTGGG	NA	NA	NA	NA	NA	NA	NA	NA	NA
g10006.t1	contig_10197_pilon	-	693	2	full-splice_match	101349881	lcl|NW_004443976.1_cds_XP_012410928.1_12885	693	2	0	0	0	0	reference_match	FALSE	canonical	0	0	junction_1	0.0	NA	NA	NA	FALSE	NA	NA	NA	A	non_coding	NA	NA	NA	NA	NA	NA	NA	30.0	AAACCGCCCTCAATGCTGAC	NA	NA	NA	NA	NA	NA	NA	NA	NA
g10007.t1	contig_10197_pilon	+	909	8	full-splice_match	101349624	lcl|NW_004443976.1_cds_XP_004376318.2_12884	909	8	0	0	0	0	reference_match	FALSE	canonical	0	0	junction_1	0.3499271061118826	NA	NA	NA	FALSE	NA	NA	NA	C	non_coding	NA	NA	NA	NA	NA	NA	NA	15.0	TGTGGCCTCCAACAGTCCCC	NA	NA	NA	NA	NA	NA	NA	NA	NA
g10007.t2	contig_10197_pilon	+	522	5	novel_not_in_catalog	101349624	novel	909	8	NA	NA	74643	0	at_least_one_novel_splicesite	FALSE	canonical	0	0	junction_1	0.4330127018922193	NA	NA	NA	TRUE	NA	NA	NA	C	non_coding	NA	NA	NA	NA	NA	NA	NA	15.0	TGTGGCCTCCAACAGTCCCC	NA	NA	NA	NA	NA	NA	NA	NA	NA
g10007.t3	contig_10197_pilon	+	495	5	novel_not_in_catalog	101349624	novel	909	8	NA	NA	0	-76159	at_least_one_novel_splicesite	FALSE	canonical	0	0	junction_1	0.0	NA	NA	NA	TRUE	NA	NA	NA	C	non_coding	NA	NA	NA	NA	NA	NA	NA	25.0	TTGGGAACCTTTTGACAATT	NA	NA	NA	NA	NA	NA	NA	NA	NA
g10008.t1	contig_10197_pilon	+	384	3	incomplete-splice_match	101349624	lcl|NW_004443976.1_cds_XP_004376318.2_12884	909	8	129677	-139	129677	139	3prime_fragment	FALSE	canonical	0	0	junction_1	0.0	NA	NA	NA	FALSE	NA	NA	NA	C	non_coding	NA	NA	NA	NA	NA	NA	NA	5.0	CCAGTCCTTGTCCCCTTGGC	NA	NA	NA	NA	NA	NA	NA	NA	NA
g10009.t1	contig_10197_pilon	+	690	3	novel_not_in_catalog	105756259	novel	894	8	NA	NA	433	-25059	at_least_one_novel_splicesite	FALSE	canonical	0	0	junction_1	0.0	NA	NA	NA	TRUE	NA	NA	NA	B	non_coding	NA	NA	NA	NA	NA	NA	NA	25.0	GTACCGAGCTGAGAATCTGG	NA	NA	NA	NA	NA	NA	NA	NA	NA
g10010.t1	contig_10197_pilon	+	774	7	novel_not_in_catalog	105756259	novel	894	8	NA	NA	16864	0	at_least_one_novel_splicesite	FALSE	canonical	0	0	junction_1	0.0	NA	NA	NA	TRUE	NA	NA	NA	B	non_coding	NA	NA	NA	NA	NA	NA	NA	5.0	CGCCCGCCTGCGGCTGCACC	NA	NA	NA	NA	NA	NA	NA	NA	NA
g10011.t1	contig_10197_pilon	-	615	3	novel_not_in_catalog	101342748	novel	915	3	NA	NA	0	-130	at_least_one_novel_splicesite	FALSE	canonical	5	50	junction_1	16.5	NA	NA	NA	TRUE	NA	NA	NA	C	non_coding	NA	NA	NA	NA	NA	NA	NA	35.0	GCTGGTAAAGGTTACGAAGA	NA	NA	NA	NA	NA	NA	NA	NA	NA
g10011.t2	contig_10197_pilon	-	915	3	full-splice_match	101342748	lcl|NW_004443976.1_cds_XP_004376221.1_12880	915	3	0	0	0	0	reference_match	FALSE	canonical	5	83	junction_2	115.5	NA	NA	NA	FALSE	NA	NA	NA	C	non_coding	NA	NA	NA	NA	NA	NA	NA	40.0	GTATAGGTCAACAAACAGTT	NA	NA	NA	NA	NA	NA	NA	NA	NA
g10012.t1	contig_10197_pilon	-	3087	31	incomplete-splice_match	101342326	lcl|NW_004443976.1_cds_XP_004376220.1_12879	3192	32	7169	0	7169	0	3prime_fragment	FALSE	canonical	4	10	junction_1	31.869455944873327	NA	NA	NA	FALSE	NA	NA	NA	C	non_coding	NA	NA	NA	NA	NA	NA	NA	20.0	TGAAGGTGCCCACTGGACCC	NA	NA	NA	NA	NA	NA	NA	NA	NA
g10012.t2	contig_10197_pilon	-	3192	32	full-splice_match	101342326	lcl|NW_004443976.1_cds_XP_004376220.1_12879	3192	32	0	0	0	0	reference_match	TRUE	canonical	0	0	junction_31	32.96894133289485	NA	NA	NA	FALSE	NA	NA	NA	C	non_coding	NA	NA	NA	NA	NA	NA	NA	20.0	TGAAGGTGCCCACTGGACCC	NA	NA	NA	NA	NA	NA	NA	NA	NA
g10012.t3	contig_10197_pilon	-	1611	18	incomplete-splice_match	101342326	lcl|NW_004443976.1_cds_XP_004376220.1_12879	3192	32	13851	0	13851	0	3prime_fragment	FALSE	canonical	4	10	junction_1	28.660040542110757	NA	NA	NA	FALSE	NA	NA	NA	C	non_coding	NA	NA	NA	NA	NA	NA	NA	20.0	TGAAGGTGCCCACTGGACCC	NA	NA	NA	NA	NA	NA	NA	NA	NA
g10012.t4	contig_10197_pilon	-	3135	32	novel_not_in_catalog	101342326	novel	3192	32	NA	NA	5774	0	at_least_one_novel_splicesite	FALSE	canonical	0	0	junction_31	32.96894133289485	NA	NA	NA	TRUE	NA	NA	NA	C	non_coding	NA	NA	NA	NA	NA	NA	NA	20.0	TGAAGGTGCCCACTGGACCC	NA	NA	NA	NA	NA	NA	NA	NA	NA
g10013.t1	contig_10197_pilon	-	1359	12	novel_not_in_catalog	101349370	novel	1360	12	NA	NA	0	0	at_least_one_novel_splicesite	FALSE	canonical	0	0	junction_8	87.51547678945678	NA	NA	NA	FALSE	NA	NA	NA	B	non_coding	NA	NA	NA	NA	NA	NA	NA	25.0	GCTGGGATAGGAGTGAATCC	NA	NA	NA	NA	NA	NA	NA	NA	NA
g10013.t2	contig_10197_pilon	-	843	8	incomplete-splice_match	101349370	lcl|NW_004443976.1_cds_XP_023586940.1_12878	1189	10	4014	0	4014	0	3prime_fragment	FALSE	canonical	5	91	junction_2	82.77458941644605	NA	NA	NA	FALSE	NA	NA	NA	B	non_coding	NA	NA	NA	NA	NA	NA	NA	25.0	GCTGGGATAGGAGTGAATCC	NA	NA	NA	NA	NA	NA	NA	NA	NA
g10014.t1	contig_10197_pilon	-	240	3	incomplete-splice_match	101342081	lcl|NW_004443976.1_cds_XP_004376218.1_12874	805	10	0	25814	0	-25814	5prime_fragment	FALSE	canonical	6	201	junction_2	27.0	NA	NA	NA	FALSE	NA	NA	NA	A	non_coding	NA	NA	NA	NA	NA	NA	NA	35.0	AGTGGAGATAATGGGTAATT	NA	NA	NA	NA	NA	NA	NA	NA	NA
g10015.t1	contig_10197_pilon	-	675	6	novel_not_in_catalog	101341651	novel	1617	12	NA	NA	19086	0	at_least_one_novel_splicesite	FALSE	canonical	0	0	junction_5	120.43853204020714	NA	NA	NA	TRUE	NA	NA	NA	B	non_coding	NA	NA	NA	NA	NA	NA	NA	20.0	TGCCCGCCACCTCAGAACTG	NA	NA	NA	NA	NA	NA	NA	NA	NA
g10016.t1	contig_10197_pilon	-	1131	8	incomplete-splice_match	101341651	lcl|NW_004443976.1_cds_XP_023586935.1_12870	1710	13	0	8466	0	-8466	5prime_fragment	FALSE	canonical	5	44	junction_7	191.05752953452722	NA	NA	NA	FALSE	NA	NA	NA	B	non_coding	NA	NA	NA	NA	NA	NA	NA	10.0	GTCTCGCTCTGTCAGTCACT	NA	NA	NA	NA	NA	NA	NA	NA	NA
g10017.t1	contig_10197_pilon	-	819	1	incomplete-splice_match	101341401	lcl|NW_004443976.1_cds_XP_023586811.1_12868	2495	11	7733	0	7733	0	mono-exon	FALSE	NA	NA	NA	NA	NA	NA	NA	NA	NA	NA	NA	NA	C	non_coding	NA	NA	NA	NA	NA	NA	NA	20.0	GGACCTTGAACTTGGGGAGT	NA	NA	NA	NA	NA	NA	NA	NA	NA
g10018.t1	contig_10197_pilon	-	1641	11	full-splice_match	101341401	lcl|NW_004443976.1_cds_XP_023586811.1_12868	2495	11	0	854	0	704	alternative_3end	FALSE	canonical	0	0	junction_1	0.4000000000000001	NA	NA	NA	FALSE	NA	NA	NA	C	non_coding	NA	NA	NA	NA	NA	NA	NA	20.0	CTCTTGTGGCCCAAGTAGAG	NA	NA	NA	NA	NA	NA	NA	NA	NA
g10019.t1	contig_10197_pilon	-	1179	9	novel_not_in_catalog	101349110	novel	1428	6	NA	NA	-1261	-106	at_least_one_novel_splicesite	FALSE	canonical	0	0	junction_1	0.0	NA	NA	NA	FALSE	NA	NA	NA	B	non_coding	NA	NA	NA	NA	NA	NA	NA	0.0	CCGGCCCTGCTCTGCTCTTG	NA	NA	NA	NA	NA	NA	NA	NA	NA
g10019.t2	contig_10197_pilon	-	1251	9	novel_not_in_catalog	101349110	novel	1428	6	NA	NA	-415	-106	at_least_one_novel_splicesite	FALSE	canonical	0	0	junction_1	0.0	NA	NA	NA	FALSE	NA	NA	NA	B	non_coding	NA	NA	NA	NA	NA	NA	NA	0.0	CCGGCCCTGCTCTGCTCTTG	NA	NA	NA	NA	NA	NA	NA	NA	NA
g10020.t1	contig_10197_pilon	-	7146	43	novel_not_in_catalog	101341155	novel	7009	42	NA	NA	-512	0	at_least_one_novel_splicesite	FALSE	canonical	0	0	junction_3	436.2660941160606	NA	NA	NA	TRUE	NA	NA	NA	B	non_coding	NA	NA	NA	NA	NA	NA	NA	5.0	TTGTTTCCTCACCTCCTGCT	NA	NA	NA	NA	NA	NA	NA	NA	NA
g10020.t2	contig_10197_pilon	-	6012	36	novel_not_in_catalog	101341155	novel	7009	42	NA	NA	72	-309	at_least_one_novel_splicesite	FALSE	canonical	0	0	junction_2	488.64416334112394	NA	NA	NA	TRUE	NA	NA	NA	B	non_coding	NA	NA	NA	NA	NA	NA	NA	5.0	GGGGTAGGTGTTTGCCGTGG	NA	NA	NA	NA	NA	NA	NA	NA	NA
g10021.t1	contig_10197_pilon	-	423	3	novel_not_in_catalog	101348851	novel	786	4	NA	NA	0	-318	at_least_one_novel_splicesite	FALSE	canonical	0	0	junction_1	0.0	NA	NA	NA	FALSE	NA	NA	NA	A	non_coding	NA	NA	NA	NA	NA	NA	NA	15.0	GCACCATCCCTGGCCTTCAG	NA	NA	NA	NA	NA	NA	NA	NA	NA
g10022.t1	contig_10197_pilon	+	5517	11	novel_not_in_catalog	101340711	novel	5820	10	NA	NA	78	0	at_least_one_novel_splicesite	TRUE	canonical	0	0	junction_1	20.106963967740136	NA	NA	NA	TRUE	NA	NA	NA	A	non_coding	NA	NA	NA	NA	NA	NA	NA	5.0	GCTGAGTTGGGGGCTGGCGG	NA	NA	NA	NA	NA	NA	NA	NA	NA
g10023.t1	contig_10197_pilon	+	975	5	incomplete-splice_match	101340451	lcl|NW_004443976.1_cds_XP_004376212.1_12862	1459	9	1616	0	1616	0	3prime_fragment	FALSE	canonical	0	0	junction_1	1.0897247358851685	NA	NA	NA	FALSE	NA	NA	NA	B	non_coding	NA	NA	NA	NA	NA	NA	NA	10.0	GGGGCCATGGCCCCCAGTGT	NA	NA	NA	NA	NA	NA	NA	NA	NA
g10023.t2	contig_10197_pilon	+	1593	9	novel_not_in_catalog	101340451	novel	1459	9	NA	NA	0	0	at_least_one_novel_splicesite	FALSE	canonical	0	0	junction_3	1.0532687216470449	NA	NA	NA	FALSE	NA	NA	NA	B	non_coding	NA	NA	NA	NA	NA	NA	NA	10.0	GGGGCCATGGCCCCCAGTGT	NA	NA	NA	NA	NA	NA	NA	NA	NA
g10023.t3	contig_10197_pilon	+	1368	6	incomplete-splice_match	101340451	lcl|NW_004443976.1_cds_XP_004376212.1_12862	1459	9	727	0	727	0	3prime_fragment	FALSE	canonical	0	0	junction_1	1.0954451150103321	NA	NA	NA	FALSE	NA	NA	NA	B	non_coding	NA	NA	NA	NA	NA	NA	NA	10.0	GGGGCCATGGCCCCCAGTGT	NA	NA	NA	NA	NA	NA	NA	NA	NA
g10023.t4	contig_10197_pilon	+	846	6	novel_not_in_catalog	101340451	novel	1459	9	NA	NA	883	-430	at_least_one_novel_splicesite	FALSE	canonical	0	0	junction_1	0.48989794855663565	NA	NA	NA	FALSE	NA	NA	NA	B	non_coding	NA	NA	NA	NA	NA	NA	NA	5.0	CCAGCCGTCTGCTGCCCTGG	NA	NA	NA	NA	NA	NA	NA	NA	NA
g10023.t5	contig_10197_pilon	+	1212	6	incomplete-splice_match	101340451	lcl|NW_004443976.1_cds_XP_004376212.1_12862	1459	9	883	0	883	0	3prime_fragment	FALSE	canonical	0	0	junction_1	1.0954451150103321	NA	NA	NA	FALSE	NA	NA	NA	B	non_coding	NA	NA	NA	NA	NA	NA	NA	10.0	GGGGCCATGGCCCCCAGTGT	NA	NA	NA	NA	NA	NA	NA	NA	NA
g10023.t6	contig_10197_pilon	+	222	4	novel_not_in_catalog	101340451	novel	1459	9	NA	NA	0	-3479	at_least_one_novel_splicesite	FALSE	canonical	0	0	junction_3	0.9428090415820634	NA	NA	NA	FALSE	NA	NA	NA	B	non_coding	NA	NA	NA	NA	NA	NA	NA	25.0	TGCCCTGAAAAGGGCCCCAG	NA	NA	NA	NA	NA	NA	NA	NA	NA
g10024.t1	contig_10197_pilon	+	1257	7	full-splice_match	101362025	lcl|NW_004443976.1_cds_XP_023586933.1_12860	1257	7	0	0	0	0	reference_match	FALSE	canonical	4	91	junction_1	52.83543634090035	NA	NA	NA	FALSE	NA	NA	NA	C	non_coding	NA	NA	NA	NA	NA	NA	NA	25.0	TGCTCCAGTTTAATGTTCAA	NA	NA	NA	NA	NA	NA	NA	NA	NA
g10024.t2	contig_10197_pilon	+	663	4	incomplete-splice_match	101362025	lcl|NW_004443976.1_cds_XP_023586933.1_12860	1257	7	3623	0	3623	0	3prime_fragment	FALSE	canonical	4	96	junction_1	28.24889378365107	NA	NA	NA	FALSE	NA	NA	NA	C	non_coding	NA	NA	NA	NA	NA	NA	NA	25.0	TGCTCCAGTTTAATGTTCAA	NA	NA	NA	NA	NA	NA	NA	NA	NA
g10024.t3	contig_10197_pilon	+	831	5	incomplete-splice_match	101362025	lcl|NW_004443976.1_cds_XP_023586933.1_12860	1257	7	3040	0	3040	0	3prime_fragment	FALSE	canonical	4	96	junction_2	26.580067720004024	NA	NA	NA	FALSE	NA	NA	NA	C	non_coding	NA	NA	NA	NA	NA	NA	NA	25.0	TGCTCCAGTTTAATGTTCAA	NA	NA	NA	NA	NA	NA	NA	NA	NA
g10024.t4	contig_10197_pilon	+	531	3	incomplete-splice_match	101362025	lcl|NW_004443976.1_cds_XP_023586933.1_12860	1257	7	4890	0	4890	0	3prime_fragment	FALSE	canonical	4	126	junction_2	19.5	NA	NA	NA	FALSE	NA	NA	NA	C	non_coding	NA	NA	NA	NA	NA	NA	NA	25.0	TGCTCCAGTTTAATGTTCAA	NA	NA	NA	NA	NA	NA	NA	NA	NA
g10025.t1	contig_10197_pilon	-	2403	10	full-splice_match	101348594	lcl|NW_004443976.1_cds_XP_004376314.1_12859	2403	10	0	0	0	0	reference_match	FALSE	canonical	4	12	junction_5	38.47686494248809	NA	NA	NA	FALSE	NA	NA	NA	C	non_coding	NA	NA	NA	NA	NA	NA	NA	20.0	GATTCCGAGGGGACTTTGAT	NA	NA	NA	NA	NA	NA	NA	NA	NA
g10025.t2	contig_10197_pilon	-	2445	18	novel_not_in_catalog	101348594	novel	2403	10	NA	NA	17289	0	at_least_one_novel_splicesite	FALSE	canonical	0	0	junction_9	52.13570262199669	NA	NA	NA	TRUE	NA	NA	NA	C	non_coding	NA	NA	NA	NA	NA	NA	NA	20.0	GATTCCGAGGGGACTTTGAT	NA	NA	NA	NA	NA	NA	NA	NA	NA
g10025.t3	contig_10197_pilon	-	1971	7	incomplete-splice_match	101348594	lcl|NW_004443976.1_cds_XP_004376314.1_12859	2403	10	31691	0	31691	0	3prime_fragment	FALSE	canonical	4	12	junction_5	39.29553268361289	NA	NA	NA	FALSE	NA	NA	NA	C	non_coding	NA	NA	NA	NA	NA	NA	NA	20.0	GATTCCGAGGGGACTTTGAT	NA	NA	NA	NA	NA	NA	NA	NA	NA
g10026.t1	contig_10197_pilon	+	1563	13	incomplete-splice_match	101348346	lcl|NW_004443976.1_cds_XP_023586931.1_12858	1851	17	25313	0	25313	0	3prime_fragment	FALSE	canonical	5	176	junction_7	105.64037527805782	NA	NA	NA	FALSE	NA	NA	NA	C	non_coding	NA	NA	NA	NA	NA	NA	NA	30.0	CATGAGGAGAGCAGTGCTGA	NA	NA	NA	NA	NA	NA	NA	NA	NA
g10026.t2	contig_10197_pilon	+	807	7	incomplete-splice_match	101348346	lcl|NW_004443976.1_cds_XP_023586931.1_12858	1851	17	49418	0	49418	0	3prime_fragment	FALSE	canonical	5	176	junction_1	122.30483319240585	NA	NA	NA	FALSE	NA	NA	NA	C	non_coding	NA	NA	NA	NA	NA	NA	NA	30.0	CATGAGGAGAGCAGTGCTGA	NA	NA	NA	NA	NA	NA	NA	NA	NA
g10026.t3	contig_10197_pilon	+	1821	17	novel_not_in_catalog	101348346	novel	1851	17	NA	NA	0	0	at_least_one_novel_splicesite	FALSE	canonical	0	0	junction_1	224.56249130253252	NA	NA	NA	TRUE	NA	NA	NA	C	non_coding	NA	NA	NA	NA	NA	NA	NA	30.0	CATGAGGAGAGCAGTGCTGA	NA	NA	NA	NA	NA	NA	NA	NA	NA
g10026.t4	contig_10197_pilon	+	423	4	incomplete-splice_match	101348346	lcl|NW_004443976.1_cds_XP_023586931.1_12858	1851	17	54692	0	54692	0	3prime_fragment	FALSE	canonical	5	181	junction_2	26.637484032009397	NA	NA	NA	FALSE	NA	NA	NA	C	non_coding	NA	NA	NA	NA	NA	NA	NA	30.0	CATGAGGAGAGCAGTGCTGA	NA	NA	NA	NA	NA	NA	NA	NA	NA
g10026.t5	contig_10197_pilon	+	312	4	incomplete-splice_match	101348346	lcl|NW_004443976.1_cds_XP_023586931.1_12858	1851	17	54803	0	54803	0	3prime_fragment	FALSE	canonical	5	181	junction_2	26.637484032009397	NA	NA	NA	FALSE	NA	NA	NA	C	non_coding	NA	NA	NA	NA	NA	NA	NA	30.0	CATGAGGAGAGCAGTGCTGA	NA	NA	NA	NA	NA	NA	NA	NA	NA
g10026.t6	contig_10197_pilon	+	1173	9	incomplete-splice_match	101348346	lcl|NW_004443976.1_cds_XP_023586931.1_12858	1851	17	48748	0	48748	0	3prime_fragment	FALSE	canonical	5	176	junction_3	116.48792855914299	NA	NA	NA	FALSE	NA	NA	NA	C	non_coding	NA	NA	NA	NA	NA	NA	NA	30.0	CATGAGGAGAGCAGTGCTGA	NA	NA	NA	NA	NA	NA	NA	NA	NA
g10026.t7	contig_10197_pilon	+	1851	17	full-splice_match	101348346	lcl|NW_004443976.1_cds_XP_023586931.1_12858	1851	17	0	0	0	0	reference_match	FALSE	canonical	5	147	junction_1	214.07532808278023	NA	NA	NA	FALSE	NA	NA	NA	C	non_coding	NA	NA	NA	NA	NA	NA	NA	30.0	CATGAGGAGAGCAGTGCTGA	NA	NA	NA	NA	NA	NA	NA	NA	NA
g10026.t8	contig_10197_pilon	+	1020	8	incomplete-splice_match	101348346	lcl|NW_004443976.1_cds_XP_023586931.1_12858	1851	17	49048	0	49048	0	3prime_fragment	FALSE	canonical	5	176	junction_2	121.6196815436363	NA	NA	NA	FALSE	NA	NA	NA	C	non_coding	NA	NA	NA	NA	NA	NA	NA	30.0	CATGAGGAGAGCAGTGCTGA	NA	NA	NA	NA	NA	NA	NA	NA	NA
g10027.t1	contig_10197_pilon	-	1338	2	novel_not_in_catalog	101348088	novel	1686	3	NA	NA	-83684	0	at_least_one_novel_splicesite	FALSE	canonical	0	0	junction_1	0.0	NA	NA	NA	FALSE	NA	NA	NA	A	non_coding	NA	NA	NA	NA	NA	NA	NA	20.0	GGACCCAGGGTGCTAGCACC	NA	NA	NA	NA	NA	NA	NA	NA	NA
g10028.t1	contig_10197_pilon	+	681	2	full-splice_match	101361515	lcl|NW_004443976.1_cds_XP_004376209.1_12854	681	2	0	0	0	0	reference_match	FALSE	canonical	0	0	junction_1	0.0	NA	NA	NA	FALSE	NA	NA	NA	A	non_coding	NA	NA	NA	NA	NA	NA	NA	40.0	AAGATCCAACAAATGCCTCT	NA	NA	NA	NA	NA	NA	NA	NA	NA
g10028.t2	contig_10197_pilon	+	1857	13	fusion	101361771_101361515	novel	2094	15	NA	NA	4606	0	multi-exon	FALSE	canonical	0	0	junction_11	8.076027626390477	NA	NA	NA	TRUE	NA	NA	NA	A	non_coding	NA	NA	NA	NA	NA	NA	NA	40.0	AAGATCCAACAAATGCCTCT	NA	NA	NA	NA	NA	NA	NA	NA	NA
g10028.t3	contig_10197_pilon	+	1092	10	incomplete-splice_match	101361771	lcl|NW_004443976.1_cds_XP_004376210.2_12855	2094	15	6702	0	6702	0	3prime_fragment	FALSE	canonical	4	8	junction_8	4.9541104021351	NA	NA	NA	FALSE	NA	NA	NA	B	non_coding	NA	NA	NA	NA	NA	NA	NA	15.0	GACGCTCCACGGGCCCAGGT	NA	NA	NA	NA	NA	NA	NA	NA	NA
g10028.t4	contig_10197_pilon	+	1317	12	incomplete-splice_match	101361771	lcl|NW_004443976.1_cds_XP_004376210.2_12855	2094	15	4606	0	4606	0	3prime_fragment	FALSE	canonical	4	8	junction_10	5.646618237552557	NA	NA	NA	FALSE	NA	NA	NA	B	non_coding	NA	NA	NA	NA	NA	NA	NA	15.0	GACGCTCCACGGGCCCAGGT	NA	NA	NA	NA	NA	NA	NA	NA	NA
g10028.t5	contig_10197_pilon	+	1254	11	incomplete-splice_match	101361771	lcl|NW_004443976.1_cds_XP_004376210.2_12855	2094	15	4606	216	4606	-216	internal_fragment	FALSE	canonical	4	8	junction_10	5.381449618829484	NA	NA	NA	FALSE	NA	NA	NA	B	non_coding	NA	NA	NA	NA	NA	NA	NA	15.0	GAGACTGCCCTTGGGCGACG	NA	NA	NA	NA	NA	NA	NA	NA	NA
g10029.t1	contig_10197_pilon	+	2145	1	full-splice_match	101361091	lcl|NW_004443976.1_cds_XP_004376208.1_12853	2145	1	0	0	0	0	mono-exon	FALSE	NA	NA	NA	NA	NA	NA	NA	NA	NA	NA	NA	NA	A	non_coding	NA	NA	NA	NA	NA	NA	NA	10.0	AGCGCCCTACGCCGGCCCGC	NA	NA	NA	NA	NA	NA	NA	NA	NA
g10030.t1	contig_10197_pilon	-	546	4	incomplete-splice_match	101360842	lcl|NW_004443976.1_cds_XP_023586924.1_12851	1086	7	15258	0	15258	0	3prime_fragment	TRUE	canonical	3	18	junction_2	7.586537784494028	NA	NA	NA	FALSE	NA	NA	NA	A	non_coding	NA	NA	NA	NA	NA	NA	NA	5.0	GGGGGCCACTCTGGGGCCTG	NA	NA	NA	NA	NA	NA	NA	NA	NA
g10031.t1	contig_10197_pilon	-	468	4	intergenic	novelGene_2706	novel	NA	NA	NA	NA	NA	NA	multi-exon	TRUE	canonical	0	0	junction_1	68.39265717571993	NA	NA	NA	FALSE	NA	NA	NA	A	non_coding	NA	NA	NA	NA	NA	NA	NA	40.0	GTATGGTGAAAGGATACAAC	NA	NA	NA	NA	NA	NA	NA	NA	NA
g10032.t1	contig_10199_pilon	+	834	5	full-splice_match	101353343	lcl|NW_004444108.1_cds_XP_004386885.1_29807	834	5	0	0	0	0	reference_match	FALSE	canonical	0	0	junction_1	0.0	NA	NA	NA	FALSE	NA	NA	NA	A	non_coding	NA	NA	NA	NA	NA	NA	NA	10.0	GCCTTTTTGGTAAGTCTTTT	NA	NA	NA	NA	NA	NA	NA	NA	NA
g10033.t1	contig_10205_pilon	+	3693	25	incomplete-splice_match	101361092	lcl|NW_004443977.1_cds_XP_004376348.1_12987	6891	44	31458	0	31458	0	3prime_fragment	FALSE	canonical	5	96	junction_23	113.87307139481612	NA	NA	NA	FALSE	NA	NA	NA	C	non_coding	NA	NA	NA	NA	NA	NA	NA	30.0	TGTTTCCAACCCAGAGGAAC	NA	NA	NA	NA	NA	NA	NA	NA	NA
g10033.t2	contig_10205_pilon	+	4116	26	incomplete-splice_match	101361092	lcl|NW_004443977.1_cds_XP_004376348.1_12987	6891	44	29092	0	29092	0	3prime_fragment	FALSE	canonical	5	96	junction_24	114.27527466604488	NA	NA	NA	FALSE	NA	NA	NA	C	non_coding	NA	NA	NA	NA	NA	NA	NA	30.0	TGTTTCCAACCCAGAGGAAC	NA	NA	NA	NA	NA	NA	NA	NA	NA
g10033.t3	contig_10205_pilon	+	7164	45	novel_in_catalog	101361092	novel	7434	46	NA	NA	0	0	combination_of_known_junctions	TRUE	canonical	0	0	junction_24	114.34980585542571	NA	NA	NA	FALSE	NA	NA	NA	C	non_coding	NA	NA	NA	NA	NA	NA	NA	30.0	TGTTTCCAACCCAGAGGAAC	NA	NA	NA	NA	NA	NA	NA	NA	NA
g10033.t4	contig_10205_pilon	+	2757	18	incomplete-splice_match	101361092	lcl|NW_004443977.1_cds_XP_004376348.1_12987	6891	44	49199	0	49199	0	3prime_fragment	FALSE	canonical	5	96	junction_16	131.24693438502524	NA	NA	NA	FALSE	NA	NA	NA	C	non_coding	NA	NA	NA	NA	NA	NA	NA	30.0	TGTTTCCAACCCAGAGGAAC	NA	NA	NA	NA	NA	NA	NA	NA	NA
g10033.t5	contig_10205_pilon	+	6891	44	full-splice_match	101361092	lcl|NW_004443977.1_cds_XP_004376348.1_12987	6891	44	0	0	0	0	reference_match	FALSE	canonical	5	74	junction_3	105.68256601412253	NA	NA	NA	FALSE	NA	NA	NA	C	non_coding	NA	NA	NA	NA	NA	NA	NA	30.0	TGTTTCCAACCCAGAGGAAC	NA	NA	NA	NA	NA	NA	NA	NA	NA
g10033.t6	contig_10205_pilon	+	7161	45	full-splice_match	101361092	lcl|NW_004443977.1_cds_XP_023587040.1_12989	7161	45	0	0	0	0	reference_match	FALSE	canonical	5	62	junction_31	104.34849777358228	NA	NA	NA	FALSE	NA	NA	NA	C	non_coding	NA	NA	NA	NA	NA	NA	NA	30.0	TGTTTCCAACCCAGAGGAAC	NA	NA	NA	NA	NA	NA	NA	NA	NA
g10033.t7	contig_10205_pilon	+	7434	46	full-splice_match	101361092	lcl|NW_004443977.1_cds_XP_004376346.1_12990	7434	46	0	0	0	0	reference_match	FALSE	canonical	0	0	junction_24	112.33335311572527	NA	NA	NA	FALSE	NA	NA	NA	C	non_coding	NA	NA	NA	NA	NA	NA	NA	30.0	TGTTTCCAACCCAGAGGAAC	NA	NA	NA	NA	NA	NA	NA	NA	NA
g10033.t8	contig_10205_pilon	+	2250	15	incomplete-splice_match	101361092	lcl|NW_004443977.1_cds_XP_004376348.1_12987	6891	44	52416	0	52416	0	3prime_fragment	FALSE	canonical	5	96	junction_13	139.35128493216305	NA	NA	NA	FALSE	NA	NA	NA	C	non_coding	NA	NA	NA	NA	NA	NA	NA	30.0	TGTTTCCAACCCAGAGGAAC	NA	NA	NA	NA	NA	NA	NA	NA	NA
g10034.t1	contig_10205_pilon	-	354	3	incomplete-splice_match	101360843	lcl|NW_004443977.1_cds_XP_004376345.1_12984	1779	16	34129	0	34129	0	3prime_fragment	FALSE	canonical	6	101	junction_1	21.5	NA	NA	NA	FALSE	NA	NA	NA	C	non_coding	NA	NA	NA	NA	NA	NA	NA	20.0	TTCATCTCACGTTATCATTT	NA	NA	NA	NA	NA	NA	NA	NA	NA
g10034.t2	contig_10205_pilon	-	846	7	incomplete-splice_match	101360843	lcl|NW_004443977.1_cds_XP_004376345.1_12984	1779	16	23394	0	23394	0	3prime_fragment	FALSE	canonical	6	101	junction_1	28.452689777164398	NA	NA	NA	FALSE	NA	NA	NA	C	non_coding	NA	NA	NA	NA	NA	NA	NA	20.0	TTCATCTCACGTTATCATTT	NA	NA	NA	NA	NA	NA	NA	NA	NA
g10034.t3	contig_10205_pilon	-	1779	16	full-splice_match	101360843	lcl|NW_004443977.1_cds_XP_004376345.1_12984	1779	16	0	0	0	0	reference_match	FALSE	canonical	4	47	junction_13	45.108560409552226	NA	NA	NA	FALSE	NA	NA	NA	C	non_coding	NA	NA	NA	NA	NA	NA	NA	20.0	TTCATCTCACGTTATCATTT	NA	NA	NA	NA	NA	NA	NA	NA	NA
g10035.t1	contig_10217_pilon	+	2046	4	full-splice_match	101346928	lcl|NW_004444020.1_cds_XP_004381454.1_21045	2046	4	0	0	0	0	reference_match	FALSE	canonical	3	4	junction_2	25.77250904010361	NA	NA	NA	FALSE	NA	NA	NA	C	non_coding	NA	NA	NA	NA	NA	NA	NA	25.0	GCTCAGTCTGCAACCAGATG	NA	NA	NA	NA	NA	NA	NA	NA	NA
g10035.t2	contig_10217_pilon	+	2010	5	novel_not_in_catalog	101346928	novel	2046	4	NA	NA	0	5093	at_least_one_novel_splicesite	FALSE	canonical	0	0	junction_4	25.469344318219107	NA	NA	NA	FALSE	NA	NA	NA	C	non_coding	NA	NA	NA	NA	NA	NA	NA	25.0	AGACTAAGGTGCGCCTGACC	NA	NA	NA	NA	NA	NA	NA	NA	NA
g10036.t1	contig_10217_pilon	-	885	8	intergenic	novelGene_2708	novel	NA	NA	NA	NA	NA	NA	multi-exon	FALSE	canonical	6	573	junction_4	221.60822205331792	NA	NA	NA	FALSE	NA	NA	NA	A	non_coding	NA	NA	NA	NA	NA	NA	NA	20.0	TGCATATTGCATTCTTTTAT	NA	NA	NA	NA	NA	NA	NA	NA	NA
g10036.t2	contig_10217_pilon	-	738	7	intergenic	novelGene_2707	novel	NA	NA	NA	NA	NA	NA	multi-exon	FALSE	canonical	6	573	junction_4	114.82982578097422	NA	NA	NA	FALSE	NA	NA	NA	A	non_coding	NA	NA	NA	NA	NA	NA	NA	20.0	TGCATATTGCATTCTTTTAT	NA	NA	NA	NA	NA	NA	NA	NA	NA
g10037.t1	contig_10220_pilon	-	225	1	incomplete-splice_match	101357475	lcl|NW_004443999.1_cds_XP_023589701.1_17604	1787	5	61793	0	61793	0	mono-exon	FALSE	NA	NA	NA	NA	NA	NA	NA	NA	NA	NA	NA	NA	B	non_coding	NA	NA	NA	NA	NA	NA	NA	10.0	GGGGTCGAGGGGGCGCCGGA	NA	NA	NA	NA	NA	NA	NA	NA	NA
g10038.t1	contig_10220_pilon	-	1440	5	novel_not_in_catalog	101357475	novel	1787	5	NA	NA	0	-314	at_least_one_novel_splicesite	FALSE	canonical	0	0	junction_1	0.4330127018922193	NA	NA	NA	TRUE	NA	NA	NA	B	non_coding	NA	NA	NA	NA	NA	NA	NA	10.0	GGAGCCGGCCAGCCTCTTCC	NA	NA	NA	NA	NA	NA	NA	NA	NA
g10039.t1	contig_10220_pilon	-	768	6	full-splice_match	101356811	lcl|NW_004443999.1_cds_XP_023589699.1_17601	768	6	0	0	0	0	reference_match	FALSE	canonical	4	21	junction_5	46.76922064777218	NA	NA	NA	FALSE	NA	NA	NA	A	non_coding	NA	NA	NA	NA	NA	NA	NA	15.0	GGCCCTGTGAGCTCTTGAAC	NA	NA	NA	NA	NA	NA	NA	NA	NA
g10040.t1	contig_10225_pilon	+	2601	12	novel_in_catalog	101355366	novel	2613	13	NA	NA	0	0	combination_of_known_splicesites	FALSE	canonical	0	0	junction_9	376.3612428558059	NA	NA	NA	FALSE	NA	NA	NA	A	non_coding	NA	NA	NA	NA	NA	NA	NA	25.0	GAGAAGGCTGTGTGTGTACA	NA	NA	NA	NA	NA	NA	NA	NA	NA
g10041.t1	contig_10225_pilon	-	1590	2	novel_not_in_catalog	101355621	novel	1647	2	NA	NA	0	0	at_least_one_novel_splicesite	FALSE	canonical	0	0	junction_1	0.0	NA	NA	NA	FALSE	NA	NA	NA	A	non_coding	NA	NA	NA	NA	NA	NA	NA	25.0	GGGGGATAAAGCCAGGGGGC	NA	NA	NA	NA	NA	NA	NA	NA	NA
g10042.t1	contig_10225_pilon	-	826	5	intergenic	novelGene_2709	novel	NA	NA	NA	NA	NA	NA	multi-exon	FALSE	canonical	2	2	junction_1	5.539629951540085	NA	NA	NA	FALSE	NA	NA	NA	A	non_coding	NA	NA	NA	NA	NA	NA	NA	15.0	TGAGGGCTGTGCAGTGGAGG	NA	NA	NA	NA	NA	NA	NA	NA	NA
g10043.t1	contig_10230_pilon	-	354	4	novel_not_in_catalog	101352654	novel	258	4	NA	NA	0	15848	at_least_one_novel_splicesite	FALSE	canonical	0	0	junction_1	0.0	NA	NA	NA	TRUE	NA	NA	NA	A	non_coding	NA	NA	NA	NA	NA	NA	NA	30.0	GTGCCACAAACAACCCGTCC	NA	NA	NA	NA	NA	NA	NA	NA	NA
g10044.t1	contig_10233_pilon	-	294	1	intergenic	novelGene_2710	novel	NA	NA	NA	NA	NA	NA	mono-exon	FALSE	NA	NA	NA	NA	NA	NA	NA	NA	NA	NA	NA	NA	A	non_coding	NA	NA	NA	NA	NA	NA	NA	10.0	GTTCCGGCTGCTGGATAGTT	NA	NA	NA	NA	NA	NA	NA	NA	NA
g10045.t1	contig_10235_pilon	-	1287	10	novel_not_in_catalog	101341139	novel	1270	9	NA	NA	0	341	at_least_one_novel_splicesite	FALSE	canonical	5	271	junction_5	284.35063557273315	NA	NA	NA	FALSE	NA	NA	NA	B	non_coding	NA	NA	NA	NA	NA	NA	NA	30.0	AGGATTCACTCATTCTGGAA	NA	NA	NA	NA	NA	NA	NA	NA	NA
g10045.t2	contig_10235_pilon	-	549	5	novel_not_in_catalog	101341139	novel	1270	9	NA	NA	7714	341	at_least_one_novel_splicesite	FALSE	canonical	5	475	junction_4	117.4414747863803	NA	NA	NA	FALSE	NA	NA	NA	B	non_coding	NA	NA	NA	NA	NA	NA	NA	30.0	AGGATTCACTCATTCTGGAA	NA	NA	NA	NA	NA	NA	NA	NA	NA
g10045.t3	contig_10235_pilon	-	327	4	novel_not_in_catalog	101341139	novel	1138	8	NA	NA	10293	341	at_least_one_novel_splicesite	FALSE	canonical	5	488	junction_3	124.9648839563428	NA	NA	NA	FALSE	NA	NA	NA	B	non_coding	NA	NA	NA	NA	NA	NA	NA	30.0	AGGATTCACTCATTCTGGAA	NA	NA	NA	NA	NA	NA	NA	NA	NA
g10045.t4	contig_10235_pilon	-	1026	9	novel_not_in_catalog	101341139	novel	1270	9	NA	NA	0	341	at_least_one_novel_splicesite	FALSE	canonical	0	0	junction_7	363.98695031552984	NA	NA	NA	TRUE	NA	NA	NA	B	non_coding	NA	NA	NA	NA	NA	NA	NA	30.0	AGGATTCACTCATTCTGGAA	NA	NA	NA	NA	NA	NA	NA	NA	NA
g10046.t1	contig_10235_pilon	-	357	3	full-splice_match	101341550	lcl|NW_004444263.1_cds_XP_004390788.1_35752	357	3	0	0	0	0	reference_match	FALSE	canonical	0	0	junction_1	0.0	NA	NA	NA	FALSE	NA	NA	NA	A	non_coding	NA	NA	NA	NA	NA	NA	NA	30.0	GACGCACCCAGGACCTGACA	NA	NA	NA	NA	NA	NA	NA	NA	NA
g10047.t1	contig_10235_pilon	+	1080	3	full-splice_match	101341973	lcl|NW_004444263.1_cds_XP_023581330.1_35755	1155	3	75	0	75	0	alternative_5end	FALSE	canonical	2	2	junction_2	3.0	NA	NA	NA	FALSE	NA	NA	NA	A	non_coding	NA	NA	NA	NA	NA	NA	NA	35.0	CCCCATGGACAGCGCAATAA	NA	NA	NA	NA	NA	NA	NA	NA	NA
g10048.t1	contig_10235_pilon	+	618	3	full-splice_match	101342393	lcl|NW_004444263.1_cds_XP_004390792.1_35757	618	3	0	0	0	0	reference_match	FALSE	canonical	5	41	junction_1	3.5	NA	NA	NA	FALSE	NA	NA	NA	A	non_coding	NA	NA	NA	NA	NA	NA	NA	65.0	AACTTGGAAAAAAACAGAAA	NA	NA	NA	NA	NA	NA	NA	NA	NA
g10049.t1	contig_10235_pilon	+	705	4	full-splice_match	101342656	lcl|NW_004444263.1_cds_XP_023581289.1_35758	705	4	0	0	0	0	reference_match	FALSE	canonical	5	64	junction_1	28.296053906272277	NA	NA	NA	FALSE	NA	NA	NA	A	non_coding	NA	NA	NA	NA	NA	NA	NA	30.0	GGGAGAATGGACACTCATCC	NA	NA	NA	NA	NA	NA	NA	NA	NA
g10050.t1	contig_10235_pilon	-	735	4	full-splice_match	101342909	lcl|NW_004444263.1_cds_XP_004390794.1_35760	735	4	0	0	0	0	reference_match	FALSE	canonical	6	535	junction_1	47.67482447674966	NA	NA	NA	FALSE	NA	NA	NA	A	non_coding	NA	NA	NA	NA	NA	NA	NA	10.0	GGGCCGCCCGCGTCCTAGGA	NA	NA	NA	NA	NA	NA	NA	NA	NA
g10051.t1	contig_10235_pilon	+	402	4	novel_not_in_catalog	101357192	novel	300	4	NA	NA	0	-91	at_least_one_novel_splicesite	FALSE	canonical	5	14	junction_3	1428.490111971378	NA	NA	NA	FALSE	NA	NA	NA	C	non_coding	NA	NA	NA	NA	NA	NA	NA	15.0	GGGGCTCGACCTCAGCGAGG	NA	NA	NA	NA	NA	NA	NA	NA	NA
g10051.t2	contig_10235_pilon	+	375	4	full-splice_match	101357192	lcl|NW_004444263.1_cds_XP_023581305.1_35762	375	4	0	0	0	0	reference_match	FALSE	canonical	0	0	junction_1	1331.0088905287848	NA	NA	NA	FALSE	NA	NA	NA	C	non_coding	NA	NA	NA	NA	NA	NA	NA	15.0	GCACCCCTAGATGCCTCCCT	NA	NA	NA	NA	NA	NA	NA	NA	NA
g10051.t3	contig_10235_pilon	+	420	4	novel_not_in_catalog	101357192	novel	300	4	NA	NA	0	-91	at_least_one_novel_splicesite	FALSE	canonical	5	23	junction_3	1425.9530146537088	NA	NA	NA	FALSE	NA	NA	NA	C	non_coding	NA	NA	NA	NA	NA	NA	NA	15.0	GGGGCTCGACCTCAGCGAGG	NA	NA	NA	NA	NA	NA	NA	NA	NA
g10051.t4	contig_10235_pilon	+	300	4	full-splice_match	101357192	lcl|NW_004444263.1_cds_XP_023581308.1_35764	300	4	0	0	0	0	reference_match	FALSE	canonical	6	428	junction_1	1146.7154059409083	NA	NA	NA	FALSE	NA	NA	NA	C	non_coding	NA	NA	NA	NA	NA	NA	NA	15.0	GCACCCCTAGATGCCTCCCT	NA	NA	NA	NA	NA	NA	NA	NA	NA
g10052.t1	contig_10235_pilon	-	474	3	novel_not_in_catalog	101357443	novel	564	3	NA	NA	-3155	-190	at_least_one_novel_splicesite	FALSE	canonical	0	0	junction_2	6.0	NA	NA	NA	FALSE	NA	NA	NA	A	non_coding	NA	NA	NA	NA	NA	NA	NA	25.0	TGGCACCGGGGCAAAGGCAG	NA	NA	NA	NA	NA	NA	NA	NA	NA
g10053.t1	contig_10235_pilon	+	411	4	novel_not_in_catalog	101343160	novel	444	6	NA	NA	376	0	at_least_one_novel_splicesite	FALSE	canonical	5	13	junction_1	634.9888887916771	NA	NA	NA	FALSE	NA	NA	NA	C	non_coding	NA	NA	NA	NA	NA	NA	NA	10.0	TTTGGGGGTGAGGTGGCACT	NA	NA	NA	NA	NA	NA	NA	NA	NA
g10053.t2	contig_10235_pilon	+	402	5	full-splice_match	101343160	lcl|NW_004444263.1_cds_XP_023581311.1_35769	402	5	0	0	0	0	reference_match	FALSE	canonical	5	44	junction_3	527.546858108358	NA	NA	NA	FALSE	NA	NA	NA	C	non_coding	NA	NA	NA	NA	NA	NA	NA	10.0	TTTGGGGGTGAGGTGGCACT	NA	NA	NA	NA	NA	NA	NA	NA	NA
g10053.t3	contig_10235_pilon	+	444	6	full-splice_match	101343160	lcl|NW_004444263.1_cds_XP_004390795.1_35768	444	6	0	0	0	0	reference_match	FALSE	canonical	5	181	junction_1	441.7257067457134	NA	NA	NA	FALSE	NA	NA	NA	C	non_coding	NA	NA	NA	NA	NA	NA	NA	10.0	TTTGGGGGTGAGGTGGCACT	NA	NA	NA	NA	NA	NA	NA	NA	NA
g10054.t1	contig_10235_pilon	+	1038	4	incomplete-splice_match	101343411	lcl|NW_004444263.1_cds_XP_004390796.1_35770	6521	30	4205	6816	4205	-6816	internal_fragment	FALSE	canonical	6	70	junction_2	178.99410294445147	NA	NA	NA	FALSE	NA	NA	NA	B	non_coding	NA	NA	NA	NA	NA	NA	NA	25.0	GTCTGACTAGTGAGATATGG	NA	NA	NA	NA	NA	NA	NA	NA	NA
g10054.t2	contig_10235_pilon	+	1848	7	novel_not_in_catalog	101343411	novel	6521	30	NA	NA	4205	-171	at_least_one_novel_splicesite	FALSE	canonical	0	0	junction_3	177.38259027687394	NA	NA	NA	TRUE	NA	NA	NA	B	non_coding	NA	NA	NA	NA	NA	NA	NA	15.0	CTTACTCTTTCACATGTTCC	NA	NA	NA	NA	NA	NA	NA	NA	NA
g10055.t1	contig_10235_pilon	-	3003	21	novel_not_in_catalog	101343836	novel	3496	25	NA	NA	0	0	at_least_one_novel_splicesite	TRUE	canonical	0	0	junction_2	155.30711509779582	NA	NA	NA	TRUE	NA	NA	NA	A	non_coding	NA	NA	NA	NA	NA	NA	NA	5.0	CTCTTTGCCCTATGGCCCTG	NA	NA	NA	NA	NA	NA	NA	NA	NA
g10056.t1	contig_10235_pilon	+	624	6	novel_not_in_catalog	101344602	novel	690	6	NA	NA	123	227	at_least_one_novel_splicesite	FALSE	canonical	0	0	junction_1	3.8781438859330635	NA	NA	NA	TRUE	NA	NA	NA	B	non_coding	NA	NA	NA	NA	NA	NA	NA	15.0	CTCTCACTTTGTAGTGGTAT	NA	NA	NA	NA	NA	NA	NA	NA	NA
g10056.t2	contig_10235_pilon	+	351	5	incomplete-splice_match	101344602	lcl|NW_004444263.1_cds_XP_004390802.2_35772	690	6	717	0	717	0	3prime_fragment	FALSE	canonical	1	1	junction_4	3.082207001484488	NA	NA	NA	FALSE	NA	NA	NA	B	non_coding	NA	NA	NA	NA	NA	NA	NA	5.0	CCTGTGGCTTCATCTGTGCC	NA	NA	NA	NA	NA	NA	NA	NA	NA
g10057.t1	contig_10235_pilon	-	894	1	full-splice_match	101344840	lcl|NW_004444263.1_cds_XP_004390803.1_35775	894	1	0	0	0	0	mono-exon	FALSE	NA	NA	NA	NA	NA	NA	NA	NA	NA	NA	NA	NA	A	non_coding	NA	NA	NA	NA	NA	NA	NA	5.0	CTGTGGGGTGGGGCGTGACC	NA	NA	NA	NA	NA	NA	NA	NA	NA
g10058.t1	contig_10235_pilon	-	636	1	novel_in_catalog	101345088	novel	1077	2	NA	NA	0	-1235	mono-exon	FALSE	NA	NA	NA	NA	NA	NA	NA	NA	NA	NA	NA	NA	C	non_coding	NA	NA	NA	NA	NA	NA	NA	30.0	GGAAGCCTTACCCCACACAC	NA	NA	NA	NA	NA	NA	NA	NA	NA
g10058.t2	contig_10235_pilon	-	1077	2	full-splice_match	101345088	lcl|NW_004444263.1_cds_XP_023581333.1_35776	1077	2	0	0	0	0	reference_match	FALSE	canonical	5	40	junction_1	0.0	NA	NA	NA	FALSE	NA	NA	NA	C	non_coding	NA	NA	NA	NA	NA	NA	NA	10.0	GCTTGGTGAGGTCTGACCCT	NA	NA	NA	NA	NA	NA	NA	NA	NA
g10059.t1	contig_10235_pilon	+	360	4	incomplete-splice_match	101345345	lcl|NW_004444263.1_cds_XP_004390806.1_35778	648	6	1547	0	1547	0	3prime_fragment	FALSE	canonical	6	476	junction_3	46.449494674921446	NA	NA	NA	FALSE	NA	NA	NA	C	non_coding	NA	NA	NA	NA	NA	NA	NA	10.0	TTCCCTACGTGACCTGTCCT	NA	NA	NA	NA	NA	NA	NA	NA	NA
g10059.t2	contig_10235_pilon	+	495	5	incomplete-splice_match	101345345	lcl|NW_004444263.1_cds_XP_004390806.1_35778	648	6	841	0	841	0	3prime_fragment	FALSE	canonical	5	450	junction_1	52.7114788257738	NA	NA	NA	FALSE	NA	NA	NA	C	non_coding	NA	NA	NA	NA	NA	NA	NA	10.0	TTCCCTACGTGACCTGTCCT	NA	NA	NA	NA	NA	NA	NA	NA	NA
g10059.t3	contig_10235_pilon	+	648	6	full-splice_match	101345345	lcl|NW_004444263.1_cds_XP_004390806.1_35778	648	6	0	0	0	0	reference_match	TRUE	canonical	5	266	junction_1	108.03073636701733	NA	NA	NA	FALSE	NA	NA	NA	C	non_coding	NA	NA	NA	NA	NA	NA	NA	10.0	TTCCCTACGTGACCTGTCCT	NA	NA	NA	NA	NA	NA	NA	NA	NA
g10060.t1	contig_10235_pilon	+	459	2	novel_in_catalog	101357692	novel	594	3	NA	NA	0	0	combination_of_known_splicesites	FALSE	canonical	0	0	junction_1	0.0	NA	NA	NA	FALSE	NA	NA	NA	A	non_coding	NA	NA	NA	NA	NA	NA	NA	25.0	CACCTTACCCCTCGCAGAAT	NA	NA	NA	NA	NA	NA	NA	NA	NA
g10061.t1	contig_10235_pilon	-	453	3	full-splice_match	101357944	lcl|NW_004444263.1_cds_XP_004390856.1_35780	453	3	0	0	0	0	reference_match	FALSE	canonical	6	256	junction_2	114.0	NA	NA	NA	FALSE	NA	NA	NA	A	non_coding	NA	NA	NA	NA	NA	NA	NA	35.0	AACAACTGCAGAGACCCTTG	NA	NA	NA	NA	NA	NA	NA	NA	NA
g10062.t1	contig_10235_pilon	-	354	5	incomplete-splice_match	101345774	lcl|NW_004444263.1_cds_XP_023581316.1_35781	1572	19	13698	0	13698	0	3prime_fragment	FALSE	canonical	4	15	junction_2	13.765899897936205	NA	NA	NA	FALSE	NA	NA	NA	C	non_coding	NA	NA	NA	NA	NA	NA	NA	20.0	GGACCACGCTGGGACTCATT	NA	NA	NA	NA	NA	NA	NA	NA	NA
g10062.t2	contig_10235_pilon	-	687	9	incomplete-splice_match	101345774	lcl|NW_004444263.1_cds_XP_004390807.1_35782	1677	20	11965	0	11965	0	3prime_fragment	TRUE	canonical	4	15	junction_2	17.971766051226016	NA	NA	NA	FALSE	NA	NA	NA	C	non_coding	NA	NA	NA	NA	NA	NA	NA	20.0	GGACCACGCTGGGACTCATT	NA	NA	NA	NA	NA	NA	NA	NA	NA
g10062.t3	contig_10235_pilon	-	1761	19	novel_in_catalog	101345774	novel	1677	20	NA	NA	0	0	intron_retention	FALSE	canonical	5	28	junction_1	81.20080657022024	NA	NA	NA	FALSE	NA	NA	NA	C	non_coding	NA	NA	NA	NA	NA	NA	NA	20.0	GGACCACGCTGGGACTCATT	NA	NA	NA	NA	NA	NA	NA	NA	NA
g10062.t4	contig_10235_pilon	-	978	13	incomplete-splice_match	101345774	lcl|NW_004444263.1_cds_XP_004390807.1_35782	1677	20	9823	0	9823	0	3prime_fragment	FALSE	canonical	4	15	junction_2	26.252380844411046	NA	NA	NA	FALSE	NA	NA	NA	C	non_coding	NA	NA	NA	NA	NA	NA	NA	20.0	GGACCACGCTGGGACTCATT	NA	NA	NA	NA	NA	NA	NA	NA	NA
g10062.t5	contig_10235_pilon	-	1020	13	incomplete-splice_match	101345774	lcl|NW_004444263.1_cds_XP_004390807.1_35782	1677	20	9781	0	9781	0	3prime_fragment	FALSE	canonical	4	15	junction_2	26.252380844411046	NA	NA	NA	FALSE	NA	NA	NA	C	non_coding	NA	NA	NA	NA	NA	NA	NA	20.0	GGACCACGCTGGGACTCATT	NA	NA	NA	NA	NA	NA	NA	NA	NA
g10062.t6	contig_10235_pilon	-	1677	20	full-splice_match	101345774	lcl|NW_004444263.1_cds_XP_004390807.1_35782	1677	20	0	0	0	0	reference_match	FALSE	canonical	4	15	junction_2	81.25040805352467	NA	NA	NA	FALSE	NA	NA	NA	C	non_coding	NA	NA	NA	NA	NA	NA	NA	20.0	GGACCACGCTGGGACTCATT	NA	NA	NA	NA	NA	NA	NA	NA	NA
g10063.t1	contig_10235_pilon	+	981	5	fusion	101346031_101346555	novel	900	6	NA	NA	584	0	multi-exon	TRUE	canonical	0	0	junction_1	247.25025278045723	NA	NA	NA	FALSE	NA	NA	NA	A	non_coding	NA	NA	NA	NA	NA	NA	NA	35.0	AGGGAAACCCTTACTCCAGA	NA	NA	NA	NA	NA	NA	NA	NA	NA
g10063.t2	contig_10235_pilon	+	588	4	novel_in_catalog	101346555	novel	720	6	NA	NA	0	0	combination_of_known_splicesites	FALSE	canonical	0	0	junction_2	255.0429157786761	NA	NA	NA	FALSE	NA	NA	NA	A	non_coding	NA	NA	NA	NA	NA	NA	NA	35.0	AGGGAAACCCTTACTCCAGA	NA	NA	NA	NA	NA	NA	NA	NA	NA
g10064.t1	contig_10235_pilon	-	378	3	full-splice_match	101346288	lcl|NW_004444263.1_cds_XP_004390809.1_35785	378	3	0	0	0	0	reference_match	FALSE	canonical	3	13	junction_1	2.5	NA	NA	NA	FALSE	NA	NA	NA	A	non_coding	NA	NA	NA	NA	NA	NA	NA	15.0	GACTCACTCACTCGGTGGCT	NA	NA	NA	NA	NA	NA	NA	NA	NA
g10065.t1	contig_10235_pilon	-	510	5	incomplete-splice_match	101346975	lcl|NW_004444263.1_cds_XP_004390812.1_35787	858	6	478	0	478	0	3prime_fragment	FALSE	canonical	1	1	junction_3	7.5	NA	NA	NA	FALSE	NA	NA	NA	C	non_coding	NA	NA	NA	NA	NA	NA	NA	0.0	GGCCTGGCCCTGGGTCCTGG	NA	NA	NA	NA	NA	NA	NA	NA	NA
g10065.t2	contig_10235_pilon	-	858	6	full-splice_match	101346975	lcl|NW_004444263.1_cds_XP_004390812.1_35787	858	6	0	0	0	0	reference_match	FALSE	canonical	1	1	junction_3	6.8527366796047255	NA	NA	NA	FALSE	NA	NA	NA	C	non_coding	NA	NA	NA	NA	NA	NA	NA	0.0	GGCCTGGCCCTGGGTCCTGG	NA	NA	NA	NA	NA	NA	NA	NA	NA
g10066.t1	contig_10235_pilon	-	660	6	novel_not_in_catalog	101347231	novel	727	6	NA	NA	0	0	at_least_one_novel_splicesite	TRUE	canonical	1	2	junction_2	853.2485218270232	NA	NA	NA	TRUE	NA	NA	NA	A	non_coding	NA	NA	NA	NA	NA	NA	NA	0.0	GCCTCTCTTGGGGCTCCCTT	NA	NA	NA	NA	NA	NA	NA	NA	NA
g10067.t1	contig_10235_pilon	+	2496	24	novel_not_in_catalog	101347485	novel	2493	24	NA	NA	0	0	at_least_one_novel_splicesite	FALSE	canonical	0	0	junction_1	3.530049240032077	NA	NA	NA	FALSE	NA	NA	NA	A	non_coding	NA	NA	NA	NA	NA	NA	NA	5.0	GAGCTCTTCCTCTGCCCTCC	NA	NA	NA	NA	NA	NA	NA	NA	NA
g10068.t1	contig_10235_pilon	-	2175	18	incomplete-splice_match	101348406	lcl|NW_004444263.1_cds_XP_004390818.1_35793	3796	29	8567	0	8567	0	3prime_fragment	FALSE	canonical	4	26	junction_14	15.207446728039494	NA	NA	NA	FALSE	NA	NA	NA	C	non_coding	NA	NA	NA	NA	NA	NA	NA	30.0	TACACCCAACTCCAACCCTC	NA	NA	NA	NA	NA	NA	NA	NA	NA
g10068.t2	contig_10235_pilon	-	5358	35	fusion	101348406_101348150	novel	2677	16	NA	NA	70	-659	intron_retention	FALSE	canonical	0	0	junction_8	27.058775575405075	NA	NA	NA	FALSE	NA	NA	NA	B	non_coding	NA	NA	NA	NA	NA	NA	NA	20.0	AGCCCCCAAACCCTCCGGCT	NA	NA	NA	NA	NA	NA	NA	NA	NA
g10068.t3	contig_10235_pilon	-	3726	29	full-splice_match	101348406	lcl|NW_004444263.1_cds_XP_004390818.1_35793	3796	29	70	0	70	0	alternative_5end	FALSE	canonical	3	9	junction_28	28.028593272162745	NA	NA	NA	FALSE	NA	NA	NA	C	non_coding	NA	NA	NA	NA	NA	NA	NA	30.0	TACACCCAACTCCAACCCTC	NA	NA	NA	NA	NA	NA	NA	NA	NA
g10068.t4	contig_10235_pilon	-	2784	23	incomplete-splice_match	101348406	lcl|NW_004444263.1_cds_XP_004390818.1_35793	3796	29	3822	0	3822	0	3prime_fragment	FALSE	canonical	4	24	junction_20	28.108408788618743	NA	NA	NA	FALSE	NA	NA	NA	C	non_coding	NA	NA	NA	NA	NA	NA	NA	30.0	TACACCCAACTCCAACCCTC	NA	NA	NA	NA	NA	NA	NA	NA	NA
g10068.t5	contig_10235_pilon	-	6366	41	fusion	101348406_101348150	novel	2677	16	NA	NA	70	1809	intron_retention	FALSE	canonical	0	0	junction_1	31.965606517005117	NA	NA	NA	FALSE	NA	NA	NA	B	non_coding	NA	NA	NA	NA	NA	NA	NA	10.0	CTCTGGGCTACTGCCATTCC	NA	NA	NA	NA	NA	NA	NA	NA	NA
g10068.t6	contig_10235_pilon	-	3729	29	novel_not_in_catalog	101348406	novel	3796	29	NA	NA	70	0	at_least_one_novel_splicesite	FALSE	canonical	3	8	junction_25	29.20797609124841	NA	NA	NA	FALSE	NA	NA	NA	C	non_coding	NA	NA	NA	NA	NA	NA	NA	30.0	TACACCCAACTCCAACCCTC	NA	NA	NA	NA	NA	NA	NA	NA	NA
g10068.t7	contig_10235_pilon	-	2805	15	novel_not_in_catalog	101348150	novel	2677	16	NA	NA	-808	1809	intron_retention	TRUE	canonical	0	0	junction_1	27.83268156799316	NA	NA	NA	FALSE	NA	NA	NA	A	non_coding	NA	NA	NA	NA	NA	NA	NA	10.0	CTCTGGGCTACTGCCATTCC	NA	NA	NA	NA	NA	NA	NA	NA	NA
g10069.t1	contig_10235_pilon	-	1290	1	full-splice_match	101348660	lcl|NW_004444263.1_cds_XP_023581327.1_35795	1927	1	18	619	18	-619	mono-exon	FALSE	NA	NA	NA	NA	NA	NA	NA	NA	NA	NA	NA	NA	C	non_coding	NA	NA	NA	NA	NA	NA	NA	10.0	CCAGCCCGGGGTGCTGATCC	NA	NA	NA	NA	NA	NA	NA	NA	NA
g10069.t2	contig_10235_pilon	-	1308	1	full-splice_match	101348660	lcl|NW_004444263.1_cds_XP_023581327.1_35795	1927	1	0	619	0	-619	mono-exon	FALSE	NA	NA	NA	NA	NA	NA	NA	NA	NA	NA	NA	NA	C	non_coding	NA	NA	NA	NA	NA	NA	NA	10.0	CCAGCCCGGGGTGCTGATCC	NA	NA	NA	NA	NA	NA	NA	NA	NA
g10069.t3	contig_10235_pilon	-	1983	6	fusion	101358726_101348660	novel	286	4	NA	NA	0	0	multi-exon	TRUE	canonical	0	0	junction_4	69.58850479784718	NA	NA	NA	FALSE	NA	NA	NA	A	non_coding	NA	NA	NA	NA	NA	NA	NA	0.0	TGGTTCCTCCTTCGCTTCCC	NA	NA	NA	NA	NA	NA	NA	NA	NA
g10070.t1	contig_10235_pilon	+	4209	3	genic	101348919	novel	1926	1	NA	NA	0	22936	multi-exon	TRUE	canonical	0	0	junction_1	0.0	NA	NA	NA	FALSE	NA	NA	NA	A	non_coding	NA	NA	NA	NA	NA	NA	NA	40.0	CCAACTGACTGGAAAAGATC	NA	NA	NA	NA	NA	NA	NA	NA	NA
g10071.t1	contig_10235_pilon	-	1062	6	full-splice_match	101359257	lcl|NW_004444263.1_cds_XP_023581323.1_35797	1062	6	0	0	0	0	reference_match	FALSE	canonical	1	2	junction_3	27.419700946582186	NA	NA	NA	FALSE	NA	NA	NA	C	non_coding	NA	NA	NA	NA	NA	NA	NA	15.0	GCTGTACTCCTGCCATAGGG	NA	NA	NA	NA	NA	NA	NA	NA	NA
g10071.t2	contig_10235_pilon	-	1197	6	full-splice_match	101359257	lcl|NW_004444263.1_cds_XP_004390860.1_35799	1251	6	54	0	54	0	alternative_5end	FALSE	canonical	5	41	junction_2	15.315351775261318	NA	NA	NA	FALSE	NA	NA	NA	C	non_coding	NA	NA	NA	NA	NA	NA	NA	15.0	GCTGTACTCCTGCCATAGGG	NA	NA	NA	NA	NA	NA	NA	NA	NA
g10071.t3	contig_10235_pilon	-	378	2	incomplete-splice_match	101359257	lcl|NW_004444263.1_cds_XP_023581323.1_35797	1062	6	3097	0	3097	0	3prime_fragment	FALSE	canonical	5	77	junction_1	0.0	NA	NA	NA	FALSE	NA	NA	NA	C	non_coding	NA	NA	NA	NA	NA	NA	NA	15.0	GCTGTACTCCTGCCATAGGG	NA	NA	NA	NA	NA	NA	NA	NA	NA
g10071.t4	contig_10235_pilon	-	765	5	incomplete-splice_match	101359257	lcl|NW_004444263.1_cds_XP_023581323.1_35797	1062	6	664	0	664	0	3prime_fragment	FALSE	canonical	1	2	junction_3	26.55536668924005	NA	NA	NA	FALSE	NA	NA	NA	C	non_coding	NA	NA	NA	NA	NA	NA	NA	15.0	GCTGTACTCCTGCCATAGGG	NA	NA	NA	NA	NA	NA	NA	NA	NA
g10071.t5	contig_10235_pilon	-	1251	6	full-splice_match	101359257	lcl|NW_004444263.1_cds_XP_004390860.1_35799	1251	6	0	0	0	0	reference_match	FALSE	canonical	5	41	junction_2	15.315351775261318	NA	NA	NA	FALSE	NA	NA	NA	C	non_coding	NA	NA	NA	NA	NA	NA	NA	15.0	GCTGTACTCCTGCCATAGGG	NA	NA	NA	NA	NA	NA	NA	NA	NA
g10072.t1	contig_10235_pilon	-	777	6	novel_in_catalog	101349175	novel	2001	20	NA	NA	10943	0	combination_of_known_splicesites	FALSE	canonical	0	0	junction_1	0.0	NA	NA	NA	FALSE	NA	NA	NA	B	non_coding	NA	NA	NA	NA	NA	NA	NA	25.0	AAGACCCAGCCCTGCCCTGA	NA	NA	NA	NA	NA	NA	NA	NA	NA
g10073.t1	contig_10235_pilon	-	717	7	novel_not_in_catalog	101349175	novel	2115	21	NA	NA	0	-6228	at_least_one_novel_splicesite	FALSE	canonical	0	0	junction_3	0.9428090415820635	NA	NA	NA	FALSE	NA	NA	NA	B	non_coding	NA	NA	NA	NA	NA	NA	NA	0.0	GCCCTTTTGGGGTCCTTGGG	NA	NA	NA	NA	NA	NA	NA	NA	NA
g10074.t1	contig_10235_pilon	-	567	3	incomplete-splice_match	101349603	lcl|NW_004444263.1_cds_XP_004390823.1_35803	3813	27	11906	0	11906	0	3prime_fragment	FALSE	canonical	5	54	junction_1	3.0	NA	NA	NA	FALSE	NA	NA	NA	B	non_coding	NA	NA	NA	NA	NA	NA	NA	30.0	GAATGGACCACACTCACTCT	NA	NA	NA	NA	NA	NA	NA	NA	NA
g10074.t2	contig_10235_pilon	-	3609	28	novel_not_in_catalog	101349603	novel	3813	27	NA	NA	-471	0	at_least_one_novel_splicesite	FALSE	canonical	0	0	junction_3	55.47572041493067	NA	NA	NA	FALSE	NA	NA	NA	B	non_coding	NA	NA	NA	NA	NA	NA	NA	30.0	GAATGGACCACACTCACTCT	NA	NA	NA	NA	NA	NA	NA	NA	NA
g10075.t1	contig_10235_pilon	-	1281	2	genic	101350441	novel	1379	1	NA	NA	0	0	multi-exon	FALSE	canonical	0	0	junction_1	0.0	NA	NA	NA	FALSE	NA	NA	NA	A	non_coding	NA	NA	NA	NA	NA	NA	NA	20.0	CAGGGCAGGTGCCGAGGCAG	NA	NA	NA	NA	NA	NA	NA	NA	NA
g10076.t1	contig_10235_pilon	+	1197	11	incomplete-splice_match	101350027	lcl|NW_004444263.1_cds_XP_004390825.1_35805	2253	18	6309	0	6309	0	3prime_fragment	FALSE	canonical	2	11	junction_5	45.258811296807174	NA	NA	NA	FALSE	NA	NA	NA	C	non_coding	NA	NA	NA	NA	NA	NA	NA	20.0	TCATGGCCACTAACTCCTTT	NA	NA	NA	NA	NA	NA	NA	NA	NA
g10076.t2	contig_10235_pilon	+	1962	16	incomplete-splice_match	101350027	lcl|NW_004444263.1_cds_XP_004390825.1_35805	2253	18	1302	0	1302	0	3prime_fragment	FALSE	canonical	2	11	junction_10	45.93734863920642	NA	NA	NA	FALSE	NA	NA	NA	C	non_coding	NA	NA	NA	NA	NA	NA	NA	20.0	TCATGGCCACTAACTCCTTT	NA	NA	NA	NA	NA	NA	NA	NA	NA
g10076.t3	contig_10235_pilon	+	3996	31	fusion	101350698_101350027	novel	2253	18	NA	NA	0	0	multi-exon	FALSE	canonical	0	0	junction_1	43.72958571341222	NA	NA	NA	FALSE	NA	NA	NA	A	non_coding	NA	NA	NA	NA	NA	NA	NA	15.0	GGGGTTTCCTGCTGGAAAGG	NA	NA	NA	NA	NA	NA	NA	NA	NA
g10076.t4	contig_10235_pilon	+	2307	19	novel_not_in_catalog	101350027	novel	2253	18	NA	NA	-18625	0	at_least_one_novel_splicesite	FALSE	canonical	1	1	junction_1	44.58010545601183	NA	NA	NA	FALSE	NA	NA	NA	C	non_coding	NA	NA	NA	NA	NA	NA	NA	20.0	TCATGGCCACTAACTCCTTT	NA	NA	NA	NA	NA	NA	NA	NA	NA
g10076.t5	contig_10235_pilon	+	2253	18	full-splice_match	101350027	lcl|NW_004444263.1_cds_XP_004390825.1_35805	2253	18	0	0	0	0	reference_match	FALSE	canonical	2	11	junction_12	43.844014162194036	NA	NA	NA	FALSE	NA	NA	NA	C	non_coding	NA	NA	NA	NA	NA	NA	NA	20.0	TCATGGCCACTAACTCCTTT	NA	NA	NA	NA	NA	NA	NA	NA	NA
g10076.t6	contig_10235_pilon	+	2241	17	novel_not_in_catalog	101350698	novel	2302	18	NA	NA	0	0	at_least_one_novel_splicesite	FALSE	canonical	0	0	junction_1	4.275201018665672	NA	NA	NA	FALSE	NA	NA	NA	A	non_coding	NA	NA	NA	NA	NA	NA	NA	15.0	GGGGTTTCCTGCTGGAAAGG	NA	NA	NA	NA	NA	NA	NA	NA	NA
g10077.t1	contig_10235_pilon	-	333	4	incomplete-splice_match	101350945	lcl|NW_004444263.1_cds_XP_004390829.1_35807	1131	10	3198	0	3198	0	3prime_fragment	TRUE	canonical	6	55	junction_1	34.89348872720462	NA	NA	NA	FALSE	NA	NA	NA	C	non_coding	NA	NA	NA	NA	NA	NA	NA	15.0	GGAGTGGAGCTGGATTCCTT	NA	NA	NA	NA	NA	NA	NA	NA	NA
g10077.t2	contig_10235_pilon	-	1131	10	full-splice_match	101350945	lcl|NW_004444263.1_cds_XP_004390829.1_35807	1131	10	0	0	0	0	reference_match	FALSE	canonical	4	36	junction_9	33.27995726492983	NA	NA	NA	FALSE	NA	NA	NA	C	non_coding	NA	NA	NA	NA	NA	NA	NA	15.0	GGAGTGGAGCTGGATTCCTT	NA	NA	NA	NA	NA	NA	NA	NA	NA
g10078.t1	contig_10235_pilon	+	1101	7	incomplete-splice_match	101351207	lcl|NW_004444263.1_cds_XP_004390830.1_35809	3741	28	9074	0	9074	0	3prime_fragment	FALSE	canonical	5	28	junction_6	20.27861489900684	NA	NA	NA	FALSE	NA	NA	NA	C	non_coding	NA	NA	NA	NA	NA	NA	NA	15.0	GCTGCCTGGGGAATGACCCT	NA	NA	NA	NA	NA	NA	NA	NA	NA
g10078.t2	contig_10235_pilon	+	633	4	incomplete-splice_match	101351207	lcl|NW_004444263.1_cds_XP_004390830.1_35809	3741	28	10033	0	10033	0	3prime_fragment	FALSE	canonical	5	28	junction_3	25.772509040103607	NA	NA	NA	FALSE	NA	NA	NA	C	non_coding	NA	NA	NA	NA	NA	NA	NA	15.0	GCTGCCTGGGGAATGACCCT	NA	NA	NA	NA	NA	NA	NA	NA	NA
g10078.t3	contig_10235_pilon	+	3741	28	full-splice_match	101351207	lcl|NW_004444263.1_cds_XP_004390830.1_35809	3741	28	0	0	0	0	reference_match	TRUE	canonical	3	13	junction_7	29.75081698224623	NA	NA	NA	FALSE	NA	NA	NA	C	non_coding	NA	NA	NA	NA	NA	NA	NA	15.0	GCTGCCTGGGGAATGACCCT	NA	NA	NA	NA	NA	NA	NA	NA	NA
g10079.t1	contig_10235_pilon	-	642	2	incomplete-splice_match	101351468	lcl|NW_004444263.1_cds_XP_004390831.2_35810	1226	6	30	968	30	-968	5prime_fragment	FALSE	canonical	6	56	junction_1	0.0	NA	NA	NA	FALSE	NA	NA	NA	B	non_coding	NA	NA	NA	NA	NA	NA	NA	5.0	GAGTCCCTCCCCTCCTGCTG	NA	NA	NA	NA	NA	NA	NA	NA	NA
g10079.t2	contig_10235_pilon	-	1239	7	novel_not_in_catalog	101351468	novel	1226	6	NA	NA	30	110	at_least_one_novel_splicesite	FALSE	canonical	0	0	junction_1	19.256312096441402	NA	NA	NA	FALSE	NA	NA	NA	B	non_coding	NA	NA	NA	NA	NA	NA	NA	10.0	GCTCACATGGGTGGTTTGCT	NA	NA	NA	NA	NA	NA	NA	NA	NA
g10080.t1	contig_10235_pilon	+	564	3	novel_not_in_catalog	101352181	novel	690	6	NA	NA	106	-1488	at_least_one_novel_splicesite	FALSE	canonical	2	3	junction_1	10.5	NA	NA	NA	FALSE	NA	NA	NA	C	non_coding	NA	NA	NA	NA	NA	NA	NA	30.0	CAAAGACCTTTGGCTTCAAG	NA	NA	NA	NA	NA	NA	NA	NA	NA
g10080.t2	contig_10235_pilon	+	765	7	full-splice_match	101352181	lcl|NW_004444263.1_cds_XP_023581313.1_35812	765	7	0	0	0	0	reference_match	FALSE	canonical	5	17	junction_2	24.018511379535763	NA	NA	NA	FALSE	NA	NA	NA	C	non_coding	NA	NA	NA	NA	NA	NA	NA	15.0	GGATTCTGCTCGTCATTGCA	NA	NA	NA	NA	NA	NA	NA	NA	NA
g10081.t1	contig_10235_pilon	+	1854	16	incomplete-splice_match	101351736	lcl|NW_004444263.1_cds_XP_004390832.1_35813	5242	41	8437	0	8437	0	3prime_fragment	FALSE	canonical	0	0	junction_2	3.363860216411431	NA	NA	NA	FALSE	NA	NA	NA	B	non_coding	NA	NA	NA	NA	NA	NA	NA	15.0	AGTGGCTTTCCACCTCCCCA	NA	NA	NA	NA	NA	NA	NA	NA	NA
g10081.t2	contig_10235_pilon	+	4254	33	incomplete-splice_match	101351736	lcl|NW_004444263.1_cds_XP_004390832.1_35813	5242	41	2269	0	2269	0	3prime_fragment	FALSE	canonical	0	0	junction_1	11.835419233702709	NA	NA	NA	FALSE	NA	NA	NA	B	non_coding	NA	NA	NA	NA	NA	NA	NA	15.0	AGTGGCTTTCCACCTCCCCA	NA	NA	NA	NA	NA	NA	NA	NA	NA
g10081.t3	contig_10235_pilon	+	2193	18	incomplete-splice_match	101351736	lcl|NW_004444263.1_cds_XP_004390832.1_35813	5242	41	7768	0	7768	0	3prime_fragment	FALSE	canonical	0	0	junction_4	15.732847528323695	NA	NA	NA	FALSE	NA	NA	NA	B	non_coding	NA	NA	NA	NA	NA	NA	NA	15.0	AGTGGCTTTCCACCTCCCCA	NA	NA	NA	NA	NA	NA	NA	NA	NA
g10081.t4	contig_10235_pilon	+	3102	25	incomplete-splice_match	101351736	lcl|NW_004444263.1_cds_XP_004390832.1_35813	5242	41	5842	0	5842	0	3prime_fragment	FALSE	canonical	0	0	junction_4	13.459558767739088	NA	NA	NA	FALSE	NA	NA	NA	B	non_coding	NA	NA	NA	NA	NA	NA	NA	15.0	AGTGGCTTTCCACCTCCCCA	NA	NA	NA	NA	NA	NA	NA	NA	NA
g10082.t1	contig_10235_pilon	+	1110	6	novel_in_catalog	101359524	novel	1485	10	NA	NA	0	0	combination_of_known_splicesites	FALSE	canonical	0	0	junction_1	0.0	NA	NA	NA	FALSE	NA	NA	NA	A	non_coding	NA	NA	NA	NA	NA	NA	NA	5.0	CTGCCGGCCGCGTGCCTCAG	NA	NA	NA	NA	NA	NA	NA	NA	NA
g10083.t1	contig_10235_pilon	-	2118	13	incomplete-splice_match	101352437	lcl|NW_004444263.1_cds_XP_023581297.1_35818	4308	22	7857	0	7857	0	3prime_fragment	FALSE	canonical	0	0	junction_4	1.4409680388158819	NA	NA	NA	FALSE	NA	NA	NA	B	non_coding	NA	NA	NA	NA	NA	NA	NA	5.0	GCCGTTGCCCACCTCTCTCG	NA	NA	NA	NA	NA	NA	NA	NA	NA
g10084.t1	contig_10235_pilon	-	9867	30	novel_not_in_catalog	101352437	novel	12723	44	NA	NA	10148	-5212	intron_retention	FALSE	canonical	0	0	junction_6	1.8918436861165795	NA	NA	NA	TRUE	NA	NA	NA	B	non_coding	NA	NA	NA	NA	NA	NA	NA	20.0	CACGGCTTGCCTGAGGGAAT	NA	NA	NA	NA	NA	NA	NA	NA	NA
g10085.t1	contig_10235_pilon	-	2433	4	incomplete-splice_match	101352437	lcl|NW_004444263.1_cds_XP_023581296.1_35817	12723	44	0	50531	0	-50531	5prime_fragment	FALSE	canonical	1	1	junction_2	0.4714045207910317	NA	NA	NA	FALSE	NA	NA	NA	B	non_coding	NA	NA	NA	NA	NA	NA	NA	10.0	GGCTGTGGGACAGGGTCCTG	NA	NA	NA	NA	NA	NA	NA	NA	NA
g10085.t2	contig_10235_pilon	-	420	1	novel_in_catalog	101352437	novel	12848	44	NA	NA	0	-58850	mono-exon	FALSE	NA	NA	NA	NA	NA	NA	NA	NA	NA	NA	NA	NA	B	non_coding	NA	NA	NA	NA	NA	NA	NA	35.0	GCAGGCACAGAAGGGAGGGA	NA	NA	NA	NA	NA	NA	NA	NA	NA
g10086.t1	contig_10235_pilon	-	2103	18	novel_not_in_catalog	101359783	novel	2137	18	NA	NA	25	0	at_least_one_novel_splicesite	FALSE	canonical	3	5	junction_17	52.267147150770306	NA	NA	NA	TRUE	NA	NA	NA	C	non_coding	NA	NA	NA	NA	NA	NA	NA	30.0	CCTCGACAACTCACACTGAC	NA	NA	NA	NA	NA	NA	NA	NA	NA
g10086.t2	contig_10235_pilon	-	1914	16	incomplete-splice_match	101359783	lcl|NW_004444263.1_cds_XP_012415286.1_35819	2137	18	730	0	730	0	3prime_fragment	FALSE	canonical	5	23	junction_10	44.89820585378539	NA	NA	NA	FALSE	NA	NA	NA	C	non_coding	NA	NA	NA	NA	NA	NA	NA	30.0	CCTCGACAACTCACACTGAC	NA	NA	NA	NA	NA	NA	NA	NA	NA
g10086.t3	contig_10235_pilon	-	1440	12	incomplete-splice_match	101359783	lcl|NW_004444263.1_cds_XP_012415286.1_35819	2137	18	5025	0	5025	0	3prime_fragment	FALSE	canonical	5	23	junction_10	38.87764234595721	NA	NA	NA	FALSE	NA	NA	NA	C	non_coding	NA	NA	NA	NA	NA	NA	NA	30.0	CCTCGACAACTCACACTGAC	NA	NA	NA	NA	NA	NA	NA	NA	NA
g10086.t4	contig_10235_pilon	-	2112	18	full-splice_match	101359783	lcl|NW_004444263.1_cds_XP_012415286.1_35819	2137	18	25	0	25	0	reference_match	FALSE	canonical	4	10	junction_17	51.764237965799616	NA	NA	NA	FALSE	NA	NA	NA	C	non_coding	NA	NA	NA	NA	NA	NA	NA	30.0	CCTCGACAACTCACACTGAC	NA	NA	NA	NA	NA	NA	NA	NA	NA
g10087.t1	contig_10235_pilon	-	1044	1	full-splice_match	101352696	lcl|NW_004444263.1_cds_XP_004390835.1_35820	1044	1	0	0	0	0	mono-exon	FALSE	NA	NA	NA	NA	NA	NA	NA	NA	NA	NA	NA	NA	A	non_coding	NA	NA	NA	NA	NA	NA	NA	45.0	TTAAAGGTTCAACCTTAAAA	NA	NA	NA	NA	NA	NA	NA	NA	NA
g10088.t1	contig_10235_pilon	-	921	4	full-splice_match	101352958	lcl|NW_004444263.1_cds_XP_004390836.1_35821	921	4	0	0	0	0	reference_match	FALSE	canonical	0	0	junction_1	0.0	NA	NA	NA	FALSE	NA	NA	NA	A	non_coding	NA	NA	NA	NA	NA	NA	NA	5.0	GGACGCCCCCGGCCCCGCCC	NA	NA	NA	NA	NA	NA	NA	NA	NA
g10089.t1	contig_10235_pilon	+	540	6	incomplete-splice_match	101353469	lcl|NW_004444263.1_cds_XP_023581318.1_35822	912	8	1084	0	1084	0	3prime_fragment	FALSE	canonical	4	38	junction_3	24.685218248984555	NA	NA	NA	FALSE	NA	NA	NA	C	non_coding	NA	NA	NA	NA	NA	NA	NA	15.0	GGACATCTGCAGGGGTCCCC	NA	NA	NA	NA	NA	NA	NA	NA	NA
g10089.t2	contig_10235_pilon	+	618	7	incomplete-splice_match	101353469	lcl|NW_004444263.1_cds_XP_023581318.1_35822	912	8	537	0	537	0	3prime_fragment	FALSE	canonical	4	38	junction_4	30.663496212923928	NA	NA	NA	FALSE	NA	NA	NA	C	non_coding	NA	NA	NA	NA	NA	NA	NA	15.0	GGACATCTGCAGGGGTCCCC	NA	NA	NA	NA	NA	NA	NA	NA	NA
g10089.t3	contig_10235_pilon	+	912	8	full-splice_match	101353469	lcl|NW_004444263.1_cds_XP_023581318.1_35822	912	8	0	0	0	0	reference_match	FALSE	canonical	4	33	junction_1	32.21230592586045	NA	NA	NA	FALSE	NA	NA	NA	C	non_coding	NA	NA	NA	NA	NA	NA	NA	15.0	GGACATCTGCAGGGGTCCCC	NA	NA	NA	NA	NA	NA	NA	NA	NA
g10090.t1	contig_10235_pilon	+	882	8	full-splice_match	101353221	lcl|NW_004444263.1_cds_XP_004390837.1_35823	882	8	0	0	0	0	reference_match	FALSE	canonical	0	0	junction_1	1.749635530559413	NA	NA	NA	FALSE	NA	NA	NA	A	non_coding	NA	NA	NA	NA	NA	NA	NA	15.0	AGAGCCTCTGCGGCAGCCCT	NA	NA	NA	NA	NA	NA	NA	NA	NA
g10091.t1	contig_10235_pilon	-	879	6	novel_not_in_catalog	101353727	novel	865	6	NA	NA	0	0	at_least_one_novel_splicesite	FALSE	canonical	0	0	junction_4	37.7009283705322	NA	NA	NA	FALSE	NA	NA	NA	A	non_coding	NA	NA	NA	NA	NA	NA	NA	10.0	GCTCCCCTCCCATCTACCCT	NA	NA	NA	NA	NA	NA	NA	NA	NA
g10092.t1	contig_10235_pilon	+	543	6	full-splice_match	101355414	lcl|NW_004444263.1_cds_XP_004390848.1_35825	543	6	0	0	0	0	reference_match	FALSE	canonical	5	89	junction_3	37.515863311404686	NA	NA	NA	FALSE	NA	NA	NA	A	non_coding	NA	NA	NA	NA	NA	NA	NA	0.0	GCTGTGCCTCCTTCCTGCCC	NA	NA	NA	NA	NA	NA	NA	NA	NA
g10093.t1	contig_10235_pilon	-	2073	14	fusion	101354153_101355671	novel	1257	11	NA	NA	0	0	multi-exon	FALSE	canonical	0	0	junction_1	237.1722964952949	NA	NA	NA	FALSE	NA	NA	NA	A	non_coding	NA	NA	NA	NA	NA	NA	NA	30.0	GGGGTCAACAGCCAAACCTC	NA	NA	NA	NA	NA	NA	NA	NA	NA
g10093.t2	contig_10235_pilon	-	1212	11	full-splice_match	101354153	lcl|NW_004444263.1_cds_XP_004390842.1_35827	1212	11	0	0	0	0	reference_match	FALSE	canonical	0	0	junction_2	30.64065926183704	NA	NA	NA	FALSE	NA	NA	NA	A	non_coding	NA	NA	NA	NA	NA	NA	NA	30.0	GGGGTCAACAGCCAAACCTC	NA	NA	NA	NA	NA	NA	NA	NA	NA
g10093.t3	contig_10235_pilon	-	1293	9	full-splice_match	101355671	lcl|NW_004444263.1_cds_XP_004390849.1_35834	1293	9	0	0	0	0	reference_match	FALSE	canonical	5	111	junction_2	199.03324942079402	NA	NA	NA	FALSE	NA	NA	NA	A	non_coding	NA	NA	NA	NA	NA	NA	NA	15.0	TCTTGCCCCTCAGGGCCACA	NA	NA	NA	NA	NA	NA	NA	NA	NA
g10094.t1	contig_10235_pilon	-	4191	23	fusion	101356189_101355933	novel	5959	30	NA	NA	282	-166	multi-exon	TRUE	canonical	0	0	junction_1	0.0	NA	NA	NA	TRUE	NA	NA	NA	A	non_coding	NA	NA	NA	NA	NA	NA	NA	10.0	CACCCTTCTTCTTCCTCCAC	NA	NA	NA	NA	NA	NA	NA	NA	NA
g10095.t1	contig_10235_pilon	+	492	3	intergenic	novelGene_2711	novel	NA	NA	NA	NA	NA	NA	multi-exon	FALSE	canonical	0	0	junction_1	0.0	NA	NA	NA	FALSE	NA	NA	NA	A	non_coding	NA	NA	NA	NA	NA	NA	NA	30.0	CTTGGTATATATATTCTAGA	NA	NA	NA	NA	NA	NA	NA	NA	NA
g10096.t1	contig_10236_pilon	-	495	3	intergenic	novelGene_2712	novel	NA	NA	NA	NA	NA	NA	multi-exon	FALSE	canonical	0	0	junction_1	0.0	NA	NA	NA	FALSE	NA	NA	NA	A	non_coding	NA	NA	NA	NA	NA	NA	NA	20.0	ATGTCTACTCACTCTAGTGC	NA	NA	NA	NA	NA	NA	NA	NA	NA
g10097.t1	contig_10236_pilon	+	438	5	novel_not_in_catalog	101341897	novel	384	4	NA	NA	-14919	0	at_least_one_novel_splicesite	FALSE	canonical	0	0	junction_1	4.14578098794425	NA	NA	NA	FALSE	NA	NA	NA	C	non_coding	NA	NA	NA	NA	NA	NA	NA	35.0	AGACCCCAAAGAGATTTGTT	NA	NA	NA	NA	NA	NA	NA	NA	NA
g10097.t2	contig_10236_pilon	+	429	5	novel_not_in_catalog	101341897	novel	384	4	NA	NA	-6411	0	at_least_one_novel_splicesite	FALSE	canonical	2	4	junction_1	2.7726341266023544	NA	NA	NA	FALSE	NA	NA	NA	C	non_coding	NA	NA	NA	NA	NA	NA	NA	35.0	AGACCCCAAAGAGATTTGTT	NA	NA	NA	NA	NA	NA	NA	NA	NA
g10097.t3	contig_10236_pilon	+	384	4	full-splice_match	101341897	lcl|NW_004443963.1_cds_XP_004373919.1_9099	384	4	0	0	0	0	reference_match	FALSE	canonical	3	5	junction_3	2.357022603955158	NA	NA	NA	FALSE	NA	NA	NA	C	non_coding	NA	NA	NA	NA	NA	NA	NA	35.0	AGACCCCAAAGAGATTTGTT	NA	NA	NA	NA	NA	NA	NA	NA	NA
g10098.t1	contig_10236_pilon	+	429	4	full-splice_match	101342154	lcl|NW_004443963.1_cds_XP_004373920.1_9100	429	4	0	0	0	0	reference_match	FALSE	canonical	5	109	junction_3	31.008959278820623	NA	NA	NA	FALSE	NA	NA	NA	C	non_coding	NA	NA	NA	NA	NA	NA	NA	25.0	ATTGTTATTGCTATATTTGA	NA	NA	NA	NA	NA	NA	NA	NA	NA
g10098.t2	contig_10236_pilon	+	429	3	incomplete-splice_match	101342154	lcl|NW_004443963.1_cds_XP_004373920.1_9100	429	4	0	228	0	-228	5prime_fragment	FALSE	canonical	5	116	junction_2	31.0	NA	NA	NA	FALSE	NA	NA	NA	C	non_coding	NA	NA	NA	NA	NA	NA	NA	10.0	GTAGGGGCTGGGCCTGGGAC	NA	NA	NA	NA	NA	NA	NA	NA	NA
g10099.t1	contig_10236_pilon	-	609	4	full-splice_match	101342397	lcl|NW_004443963.1_cds_XP_004373921.1_9101	609	4	0	0	0	0	reference_match	FALSE	canonical	6	116	junction_1	37.853518844209034	NA	NA	NA	FALSE	NA	NA	NA	A	non_coding	NA	NA	NA	NA	NA	NA	NA	15.0	TGCAGTTCTGCCCAACCTTC	NA	NA	NA	NA	NA	NA	NA	NA	NA
g10100.t1	contig_10236_pilon	+	2010	12	full-splice_match	101342658	lcl|NW_004443963.1_cds_XP_004373922.1_9102	2010	12	0	0	0	0	reference_match	FALSE	canonical	4	9	junction_3	32.34754451830364	NA	NA	NA	FALSE	NA	NA	NA	A	non_coding	NA	NA	NA	NA	NA	NA	NA	10.0	ATCTTCCCCTGGCCCACCCC	NA	NA	NA	NA	NA	NA	NA	NA	NA
g10101.t1	contig_10236_pilon	-	2268	18	novel_not_in_catalog	101342911	novel	2214	17	NA	NA	-4123	0	at_least_one_novel_splicesite	FALSE	canonical	0	0	junction_17	124.04636927417023	NA	NA	NA	FALSE	NA	NA	NA	C	non_coding	NA	NA	NA	NA	NA	NA	NA	0.0	GTTTTCTTGCTTGTGCTTGC	NA	NA	NA	NA	NA	NA	NA	NA	NA
g10101.t2	contig_10236_pilon	-	2214	17	full-splice_match	101342911	lcl|NW_004443963.1_cds_XP_004373924.1_9103	2214	17	0	0	0	0	reference_match	TRUE	canonical	5	26	junction_15	119.22457800302755	NA	NA	NA	FALSE	NA	NA	NA	C	non_coding	NA	NA	NA	NA	NA	NA	NA	0.0	GTTTTCTTGCTTGTGCTTGC	NA	NA	NA	NA	NA	NA	NA	NA	NA
g10102.t1	contig_10236_pilon	-	318	3	full-splice_match	101343327	lcl|NW_004443963.1_cds_XP_004373925.1_9105	318	3	0	0	0	0	reference_match	FALSE	canonical	3	18	junction_1	0.5	NA	NA	NA	FALSE	NA	NA	NA	A	non_coding	NA	NA	NA	NA	NA	NA	NA	20.0	CACTCTGTACCCCACCCCAG	NA	NA	NA	NA	NA	NA	NA	NA	NA
g10103.t1	contig_10236_pilon	-	1290	5	novel_not_in_catalog	101347153	novel	1518	6	NA	NA	642	-28	at_least_one_novel_splicesite	FALSE	canonical	0	0	junction_1	0.0	NA	NA	NA	TRUE	NA	NA	NA	A	non_coding	NA	NA	NA	NA	NA	NA	NA	25.0	TGTCTGCAAGGAGAGGGTCA	NA	NA	NA	NA	NA	NA	NA	NA	NA
g10104.t1	contig_10236_pilon	-	1242	6	novel_not_in_catalog	101343588	novel	1246	5	NA	NA	0	19281	at_least_one_novel_splicesite	FALSE	canonical	0	0	junction_1	16.845177351396455	NA	NA	NA	FALSE	NA	NA	NA	A	non_coding	NA	NA	NA	NA	NA	NA	NA	10.0	TCTCTGCCCTCAGGGAGCTC	NA	NA	NA	NA	NA	NA	NA	NA	NA
g10105.t1	contig_10238_pilon	+	6870	42	novel_not_in_catalog	101342950	novel	7407	46	NA	NA	0	0	at_least_one_novel_splicesite	TRUE	canonical	0	0	junction_22	137.98335086524887	NA	NA	NA	TRUE	NA	NA	NA	B	non_coding	NA	NA	NA	NA	NA	NA	NA	20.0	CTCCAGGGGGCAGTGCCAGA	NA	NA	NA	NA	NA	NA	NA	NA	NA
g10105.t2	contig_10238_pilon	+	5031	27	novel_not_in_catalog	101342950	novel	7407	46	NA	NA	79045	0	at_least_one_novel_splicesite	FALSE	canonical	0	0	junction_7	107.82234594008641	NA	NA	NA	TRUE	NA	NA	NA	B	non_coding	NA	NA	NA	NA	NA	NA	NA	20.0	CTCCAGGGGGCAGTGCCAGA	NA	NA	NA	NA	NA	NA	NA	NA	NA
g10105.t3	contig_10238_pilon	+	1980	17	novel_not_in_catalog	101342950	novel	7407	46	NA	NA	0	-63660	at_least_one_novel_splicesite	FALSE	canonical	0	0	junction_16	140.52044724434234	NA	NA	NA	TRUE	NA	NA	NA	B	non_coding	NA	NA	NA	NA	NA	NA	NA	20.0	TTCTGAGAAGCAGCTTCCGG	NA	NA	NA	NA	NA	NA	NA	NA	NA
g10106.t1	contig_10238_pilon	-	444	2	antisense	novelGene_101342950_AS	novel	NA	NA	NA	NA	NA	NA	multi-exon	FALSE	canonical	3	5	junction_1	0.0	NA	NA	NA	FALSE	NA	NA	NA	A	non_coding	NA	NA	NA	NA	NA	NA	NA	10.0	GGCTCCCCGCTCCTGACCAG	NA	NA	NA	NA	NA	NA	NA	NA	NA
g10107.t1	contig_10238_pilon	-	396	2	intergenic	novelGene_2713	novel	NA	NA	NA	NA	NA	NA	multi-exon	FALSE	canonical	0	0	junction_1	0.0	NA	NA	NA	FALSE	NA	NA	NA	A	non_coding	NA	NA	NA	NA	NA	NA	NA	5.0	CGGGATGTGGCCGGCCCCGG	NA	NA	NA	NA	NA	NA	NA	NA	NA
g10108.t1	contig_10238_pilon	-	786	1	full-splice_match	101342699	lcl|NW_004444067.1_cds_XP_023595032.1_26769	786	1	0	0	0	0	mono-exon	FALSE	NA	NA	NA	NA	NA	NA	NA	NA	NA	NA	NA	NA	A	non_coding	NA	NA	NA	NA	NA	NA	NA	40.0	AAAGGTTTGCTAAGAGTGAA	NA	NA	NA	NA	NA	NA	NA	NA	NA
g10109.t1	contig_10240_pilon	+	390	1	full-splice_match	101353912	lcl|NW_004443986.1_cds_XP_004377575.1_14951	390	1	0	0	0	0	mono-exon	FALSE	NA	NA	NA	NA	NA	NA	NA	NA	NA	NA	NA	NA	A	non_coding	NA	NA	NA	NA	NA	NA	NA	15.0	CCGGAGTGCTCCGGGACAGT	NA	NA	NA	NA	NA	NA	NA	NA	NA
g10110.t1	contig_10240_pilon	+	1497	8	novel_not_in_catalog	101354176	novel	1467	7	NA	NA	-62935	-2040	at_least_one_novel_splicesite	FALSE	canonical	0	0	junction_1	0.34992710611188266	NA	NA	NA	FALSE	NA	NA	NA	B	non_coding	NA	NA	NA	NA	NA	NA	NA	35.0	GAAGACGGACGAGGCCAAGG	NA	NA	NA	NA	NA	NA	NA	NA	NA
g10110.t2	contig_10240_pilon	+	1440	8	novel_not_in_catalog	101354176	novel	1467	7	NA	NA	-5082	-2040	at_least_one_novel_splicesite	FALSE	canonical	0	0	junction_1	0.34992710611188266	NA	NA	NA	FALSE	NA	NA	NA	B	non_coding	NA	NA	NA	NA	NA	NA	NA	35.0	GAAGACGGACGAGGCCAAGG	NA	NA	NA	NA	NA	NA	NA	NA	NA
g10110.t3	contig_10240_pilon	+	1443	8	novel_not_in_catalog	101354176	novel	1467	7	NA	NA	-5082	1894	at_least_one_novel_splicesite	FALSE	canonical	0	0	junction_1	0.34992710611188266	NA	NA	NA	TRUE	NA	NA	NA	B	non_coding	NA	NA	NA	NA	NA	NA	NA	30.0	CAGGTGAGGGGATCAACTTA	NA	NA	NA	NA	NA	NA	NA	NA	NA
g10111.t1	contig_10240_pilon	+	327	1	intergenic	novelGene_2714	novel	NA	NA	NA	NA	NA	NA	mono-exon	FALSE	NA	NA	NA	NA	NA	NA	NA	NA	NA	NA	NA	NA	A	non_coding	NA	NA	NA	NA	NA	NA	NA	55.00000000000001	ATAAGGAAGACTGAAGAAGA	NA	NA	NA	NA	NA	NA	NA	NA	NA
g10112.t1	contig_10240_pilon	-	1245	7	full-splice_match	101347756	lcl|NW_004443986.1_cds_XP_023588131.1_14955	1245	7	0	0	0	0	reference_match	FALSE	canonical	3	21	junction_2	48.55495168706621	NA	NA	NA	FALSE	NA	NA	NA	C	non_coding	NA	NA	NA	NA	NA	NA	NA	20.0	AGTAAGCATTCTCTTTCCTC	NA	NA	NA	NA	NA	NA	NA	NA	NA
g10112.t2	contig_10240_pilon	-	1005	6	incomplete-splice_match	101347756	lcl|NW_004443986.1_cds_XP_023588131.1_14955	1245	7	15587	0	15587	0	3prime_fragment	FALSE	canonical	3	21	junction_2	51.92841226149708	NA	NA	NA	FALSE	NA	NA	NA	C	non_coding	NA	NA	NA	NA	NA	NA	NA	20.0	AGTAAGCATTCTCTTTCCTC	NA	NA	NA	NA	NA	NA	NA	NA	NA
g10113.t1	contig_10240_pilon	-	636	4	full-splice_match	101348007	lcl|NW_004443986.1_cds_XP_004377554.1_14956	636	4	0	0	0	0	reference_match	FALSE	canonical	2	4	junction_3	56.87608362826056	NA	NA	NA	FALSE	NA	NA	NA	C	non_coding	NA	NA	NA	NA	NA	NA	NA	25.0	ATATGCATTTGCTCATTTTA	NA	NA	NA	NA	NA	NA	NA	NA	NA
g10113.t2	contig_10240_pilon	-	699	4	novel_not_in_catalog	101348007	novel	636	4	NA	NA	0	0	at_least_one_novel_splicesite	FALSE	canonical	0	0	junction_2	59.41941321375251	NA	NA	NA	FALSE	NA	NA	NA	C	non_coding	NA	NA	NA	NA	NA	NA	NA	25.0	ATATGCATTTGCTCATTTTA	NA	NA	NA	NA	NA	NA	NA	NA	NA
g10113.t3	contig_10240_pilon	-	354	3	incomplete-splice_match	101348007	lcl|NW_004443986.1_cds_XP_004377554.1_14956	636	4	3941	0	3941	0	3prime_fragment	FALSE	canonical	2	11	junction_2	58.5	NA	NA	NA	FALSE	NA	NA	NA	C	non_coding	NA	NA	NA	NA	NA	NA	NA	25.0	ATATGCATTTGCTCATTTTA	NA	NA	NA	NA	NA	NA	NA	NA	NA
g10114.t1	contig_10241_pilon	+	318	2	incomplete-splice_match	101353403	lcl|NW_004443991.1_cds_XP_023588677.1_15956	560	5	28008	0	28008	0	3prime_fragment	FALSE	canonical	5	97	junction_1	0.0	NA	NA	NA	FALSE	NA	NA	NA	B	non_coding	NA	NA	NA	NA	NA	NA	NA	25.0	CTGGACTATTATCTAGCTCA	NA	NA	NA	NA	NA	NA	NA	NA	NA
g10114.t2	contig_10241_pilon	+	564	6	novel_not_in_catalog	101353403	novel	560	5	NA	NA	-12430	0	at_least_one_novel_splicesite	FALSE	canonical	5	92	junction_1	28.18226392609366	NA	NA	NA	FALSE	NA	NA	NA	B	non_coding	NA	NA	NA	NA	NA	NA	NA	25.0	CTGGACTATTATCTAGCTCA	NA	NA	NA	NA	NA	NA	NA	NA	NA
g10115.t1	contig_10244_pilon	-	1812	14	full-splice_match	101360100	lcl|NW_004444118.1_cds_XP_004387305.1_30502	1812	14	0	0	0	0	reference_match	FALSE	canonical	3	8	junction_8	11.880071324472603	NA	NA	NA	FALSE	NA	NA	NA	C	non_coding	NA	NA	NA	NA	NA	NA	NA	10.0	CAGTGGGATGGGCTGCCCTG	NA	NA	NA	NA	NA	NA	NA	NA	NA
g10115.t2	contig_10244_pilon	-	1899	15	novel_not_in_catalog	101360100	novel	1923	15	NA	NA	0	0	at_least_one_novel_splicesite	FALSE	canonical	2	3	junction_7	12.858928447437854	NA	NA	NA	TRUE	NA	NA	NA	C	non_coding	NA	NA	NA	NA	NA	NA	NA	10.0	CAGTGGGATGGGCTGCCCTG	NA	NA	NA	NA	NA	NA	NA	NA	NA
g10115.t3	contig_10244_pilon	-	1923	15	full-splice_match	101360100	lcl|NW_004444118.1_cds_XP_023597282.1_30500	1923	15	0	0	0	0	reference_match	FALSE	canonical	4	22	junction_9	9.89743318610787	NA	NA	NA	FALSE	NA	NA	NA	C	non_coding	NA	NA	NA	NA	NA	NA	NA	10.0	CAGTGGGATGGGCTGCCCTG	NA	NA	NA	NA	NA	NA	NA	NA	NA
g10115.t4	contig_10244_pilon	-	1719	13	novel_in_catalog	101360100	novel	1812	14	NA	NA	0	0	combination_of_known_splicesites	FALSE	canonical	1	4	junction_7	13.041333861568337	NA	NA	NA	FALSE	NA	NA	NA	C	non_coding	NA	NA	NA	NA	NA	NA	NA	10.0	CAGTGGGATGGGCTGCCCTG	NA	NA	NA	NA	NA	NA	NA	NA	NA
g10115.t5	contig_10244_pilon	-	1752	14	novel_not_in_catalog	101360100	novel	1923	15	NA	NA	1061	0	at_least_one_novel_splicesite	FALSE	canonical	0	0	junction_4	16.431676725154983	NA	NA	NA	TRUE	NA	NA	NA	C	non_coding	NA	NA	NA	NA	NA	NA	NA	10.0	CAGTGGGATGGGCTGCCCTG	NA	NA	NA	NA	NA	NA	NA	NA	NA
g10116.t1	contig_10246_pilon	-	1329	1	full-splice_match	101358368	lcl|NW_004443943.1_cds_XP_004369972.2_2755	1418	1	89	0	89	0	mono-exon	FALSE	NA	NA	NA	NA	NA	NA	NA	NA	NA	NA	NA	NA	A	non_coding	NA	NA	NA	NA	NA	NA	NA	35.0	AATAGAGGTCACCATTACTT	NA	NA	NA	NA	NA	NA	NA	NA	NA
g10117.t1	contig_10246_pilon	-	1488	2	genic	101359265	novel	1212	1	NA	NA	-8205	120	multi-exon	FALSE	canonical	5	19	junction_1	0.0	NA	NA	NA	FALSE	NA	NA	NA	A	non_coding	NA	NA	NA	NA	NA	NA	NA	40.0	GCTGAGACACAAAGGAGGGA	NA	NA	NA	NA	NA	NA	NA	NA	NA
g10118.t1	contig_10246_pilon	-	1410	2	genic	101346962	novel	1407	1	NA	NA	-4292	0	multi-exon	FALSE	canonical	3	12	junction_1	0.0	NA	NA	NA	FALSE	NA	NA	NA	A	non_coding	NA	NA	NA	NA	NA	NA	NA	35.0	GGATATGGTACTCATAGAGA	NA	NA	NA	NA	NA	NA	NA	NA	NA
g10119.t1	contig_10246_pilon	+	1200	9	full-splice_match	101358112	lcl|NW_004443943.1_cds_XP_004369971.1_2753	1200	9	0	0	0	0	reference_match	FALSE	canonical	6	98	junction_1	155.41476763808515	NA	NA	NA	FALSE	NA	NA	NA	C	non_coding	NA	NA	NA	NA	NA	NA	NA	40.0	AAGCCAGACTTGAGAAATTT	NA	NA	NA	NA	NA	NA	NA	NA	NA
g10119.t2	contig_10246_pilon	+	420	4	incomplete-splice_match	101358112	lcl|NW_004443943.1_cds_XP_004369971.1_2753	1200	9	30464	0	30464	0	3prime_fragment	FALSE	canonical	6	371	junction_3	65.7740239169098	NA	NA	NA	FALSE	NA	NA	NA	C	non_coding	NA	NA	NA	NA	NA	NA	NA	40.0	AAGCCAGACTTGAGAAATTT	NA	NA	NA	NA	NA	NA	NA	NA	NA
g10119.t3	contig_10246_pilon	+	1098	9	full-splice_match	101358112	lcl|NW_004443943.1_cds_XP_004369971.1_2753	1200	9	102	0	102	0	alternative_5end	FALSE	canonical	6	98	junction_1	155.41476763808515	NA	NA	NA	FALSE	NA	NA	NA	C	non_coding	NA	NA	NA	NA	NA	NA	NA	40.0	AAGCCAGACTTGAGAAATTT	NA	NA	NA	NA	NA	NA	NA	NA	NA
g10119.t4	contig_10246_pilon	+	852	7	incomplete-splice_match	101358112	lcl|NW_004443943.1_cds_XP_004369971.1_2753	1200	9	23499	0	23499	0	3prime_fragment	FALSE	canonical	6	243	junction_1	114.09998052390524	NA	NA	NA	FALSE	NA	NA	NA	C	non_coding	NA	NA	NA	NA	NA	NA	NA	40.0	AAGCCAGACTTGAGAAATTT	NA	NA	NA	NA	NA	NA	NA	NA	NA
g10119.t5	contig_10246_pilon	+	615	5	incomplete-splice_match	101358112	lcl|NW_004443943.1_cds_XP_004369971.1_2753	1200	9	26507	0	26507	0	3prime_fragment	FALSE	canonical	6	371	junction_4	74.90452256039018	NA	NA	NA	FALSE	NA	NA	NA	C	non_coding	NA	NA	NA	NA	NA	NA	NA	40.0	AAGCCAGACTTGAGAAATTT	NA	NA	NA	NA	NA	NA	NA	NA	NA
g10120.t1	contig_10246_pilon	+	813	1	full-splice_match	101357853	lcl|NW_004443943.1_cds_XP_004369970.1_2751	813	1	0	0	0	0	mono-exon	FALSE	NA	NA	NA	NA	NA	NA	NA	NA	NA	NA	NA	NA	A	non_coding	NA	NA	NA	NA	NA	NA	NA	10.0	CTTGCACCCCTCCCAGCTTG	NA	NA	NA	NA	NA	NA	NA	NA	NA
g10121.t1	contig_10252_pilon	-	375	1	intergenic	novelGene_2715	novel	NA	NA	NA	NA	NA	NA	mono-exon	FALSE	NA	NA	NA	NA	NA	NA	NA	NA	NA	NA	NA	NA	A	non_coding	NA	NA	NA	NA	NA	NA	NA	40.0	AGAATACTGACTATACCATG	NA	NA	NA	NA	NA	NA	NA	NA	NA
g10122.t1	contig_10255_pilon	+	240	1	intergenic	novelGene_2716	novel	NA	NA	NA	NA	NA	NA	mono-exon	FALSE	NA	NA	NA	NA	NA	NA	NA	NA	NA	NA	NA	NA	A	non_coding	NA	NA	NA	NA	NA	NA	NA	30.0	AGAGGGCACTGAGCAGAGTC	NA	NA	NA	NA	NA	NA	NA	NA	NA
g10123.t1	contig_10258_pilon	+	1146	2	genic	101358306	novel	1107	1	NA	NA	-530	0	multi-exon	FALSE	canonical	0	0	junction_1	0.0	NA	NA	NA	FALSE	NA	NA	NA	A	non_coding	NA	NA	NA	NA	NA	NA	NA	65.0	AAAGTACCAAAAGTAAAAGA	NA	NA	NA	NA	NA	NA	NA	NA	NA
g10124.t1	contig_10258_pilon	+	825	6	incomplete-splice_match	101352616	lcl|NW_004443965.1_cds_XP_004374518.1_9916	4644	17	20494	0	20494	0	3prime_fragment	FALSE	canonical	5	190	junction_5	122.2204565529028	NA	NA	NA	FALSE	NA	NA	NA	C	non_coding	NA	NA	NA	NA	NA	NA	NA	25.0	TGGTAGGATGTGTCATATTA	NA	NA	NA	NA	NA	NA	NA	NA	NA
g10124.t2	contig_10258_pilon	+	591	4	incomplete-splice_match	101352616	lcl|NW_004443965.1_cds_XP_004374518.1_9916	4644	17	25229	0	25229	0	3prime_fragment	FALSE	canonical	5	190	junction_3	41.58792559812951	NA	NA	NA	FALSE	NA	NA	NA	C	non_coding	NA	NA	NA	NA	NA	NA	NA	25.0	TGGTAGGATGTGTCATATTA	NA	NA	NA	NA	NA	NA	NA	NA	NA
g10124.t3	contig_10258_pilon	+	1053	9	incomplete-splice_match	101352616	lcl|NW_004443965.1_cds_XP_004374518.1_9916	4644	17	14837	0	14837	0	3prime_fragment	FALSE	canonical	5	190	junction_8	103.02912209661888	NA	NA	NA	FALSE	NA	NA	NA	C	non_coding	NA	NA	NA	NA	NA	NA	NA	25.0	TGGTAGGATGTGTCATATTA	NA	NA	NA	NA	NA	NA	NA	NA	NA
g10124.t4	contig_10258_pilon	+	4644	17	full-splice_match	101352616	lcl|NW_004443965.1_cds_XP_004374518.1_9916	4644	17	0	0	0	0	reference_match	FALSE	canonical	5	135	junction_3	153.47088486094032	NA	NA	NA	FALSE	NA	NA	NA	C	non_coding	NA	NA	NA	NA	NA	NA	NA	25.0	TGGTAGGATGTGTCATATTA	NA	NA	NA	NA	NA	NA	NA	NA	NA
g10125.t1	contig_10259_pilon	+	639	3	intergenic	novelGene_2717	novel	NA	NA	NA	NA	NA	NA	multi-exon	FALSE	canonical	0	0	junction_1	15.5	NA	NA	NA	FALSE	NA	NA	NA	A	non_coding	NA	NA	NA	NA	NA	NA	NA	25.0	GGCCTGCCAGGCAGATACCA	NA	NA	NA	NA	NA	NA	NA	NA	NA
g10126.t1	contig_10260_pilon	+	324	1	intergenic	novelGene_2718	novel	NA	NA	NA	NA	NA	NA	mono-exon	FALSE	NA	NA	NA	NA	NA	NA	NA	NA	NA	NA	NA	NA	A	non_coding	NA	NA	NA	NA	NA	NA	NA	30.0	TGAATCAGGAAGACGCCTTT	NA	NA	NA	NA	NA	NA	NA	NA	NA
g10127.t1	contig_10262_pilon	+	378	1	intergenic	novelGene_2719	novel	NA	NA	NA	NA	NA	NA	mono-exon	FALSE	NA	NA	NA	NA	NA	NA	NA	NA	NA	NA	NA	NA	A	non_coding	NA	NA	NA	NA	NA	NA	NA	15.0	GCCATGATATTTTCCGTTGC	NA	NA	NA	NA	NA	NA	NA	NA	NA
g10128.t1	contig_10263_pilon	-	1080	4	full-splice_match	101359902	lcl|NW_004444017.1_cds_XP_004381266.1_20704	1080	4	0	0	0	0	reference_match	FALSE	canonical	0	0	junction_2	2.8284271247461903	NA	NA	NA	FALSE	NA	NA	NA	A	non_coding	NA	NA	NA	NA	NA	NA	NA	10.0	CCGGAGAGGGCCCCTCTCTT	NA	NA	NA	NA	NA	NA	NA	NA	NA
g10129.t1	contig_10263_pilon	+	1050	1	full-splice_match	101359640	lcl|NW_004444017.1_cds_XP_023591473.1_20698	1196	1	154	-8	154	8	mono-exon	FALSE	NA	NA	NA	NA	NA	NA	NA	NA	NA	NA	NA	NA	A	non_coding	NA	NA	NA	NA	NA	NA	NA	20.0	GGGCGGAAGCACCAGCTCCT	NA	NA	NA	NA	NA	NA	NA	NA	NA
g10130.t1	contig_10263_pilon	-	819	4	novel_in_catalog	101358852	novel	3351	18	NA	NA	56788	-395962	combination_of_known_splicesites	FALSE	canonical	4	15	junction_1	61.11373731730771	NA	NA	NA	FALSE	NA	NA	NA	A	non_coding	NA	NA	NA	NA	NA	NA	NA	30.0	CAAATTCTGGAATTTGCGGA	NA	NA	NA	NA	NA	NA	NA	NA	NA
g10131.t1	contig_10263_pilon	+	378	4	incomplete-splice_match	101358599	lcl|NW_004444017.1_cds_XP_023591467.1_20695	1041	10	6570	0	6570	0	3prime_fragment	FALSE	canonical	5	43	junction_1	15.173075568988056	NA	NA	NA	FALSE	NA	NA	NA	B	non_coding	NA	NA	NA	NA	NA	NA	NA	30.0	CTGAGGCTCAAGTCACATCA	NA	NA	NA	NA	NA	NA	NA	NA	NA
g10131.t2	contig_10263_pilon	+	1350	12	novel_not_in_catalog	101358599	novel	1206	11	NA	NA	-8847	0	at_least_one_novel_splicesite	TRUE	canonical	0	0	junction_1	25.259643441205963	NA	NA	NA	TRUE	NA	NA	NA	B	non_coding	NA	NA	NA	NA	NA	NA	NA	30.0	CTGAGGCTCAAGTCACATCA	NA	NA	NA	NA	NA	NA	NA	NA	NA
g10131.t3	contig_10263_pilon	+	1326	12	novel_not_in_catalog	101358599	novel	1206	11	NA	NA	-8847	0	at_least_one_novel_splicesite	FALSE	canonical	0	0	junction_1	21.3897326106949	NA	NA	NA	FALSE	NA	NA	NA	B	non_coding	NA	NA	NA	NA	NA	NA	NA	30.0	CTGAGGCTCAAGTCACATCA	NA	NA	NA	NA	NA	NA	NA	NA	NA
g10131.t4	contig_10263_pilon	+	573	5	incomplete-splice_match	101358599	lcl|NW_004444017.1_cds_XP_023591467.1_20695	1041	10	6231	0	6231	0	3prime_fragment	FALSE	canonical	5	30	junction_1	19.62619423117992	NA	NA	NA	FALSE	NA	NA	NA	B	non_coding	NA	NA	NA	NA	NA	NA	NA	30.0	CTGAGGCTCAAGTCACATCA	NA	NA	NA	NA	NA	NA	NA	NA	NA
g10132.t1	contig_10263_pilon	-	2373	10	incomplete-splice_match	101357815	lcl|NW_004444017.1_cds_XP_023591465.1_20692	5910	25	32421	0	32421	0	3prime_fragment	FALSE	canonical	5	20	junction_1	122.4835589874095	NA	NA	NA	FALSE	NA	NA	NA	C	non_coding	NA	NA	NA	NA	NA	NA	NA	50.0	ACCAAGAAACATTAATTGAG	NA	NA	NA	NA	NA	NA	NA	NA	NA
g10132.t2	contig_10263_pilon	-	4647	18	incomplete-splice_match	101357815	lcl|NW_004444017.1_cds_XP_023591465.1_20692	5910	25	26113	0	26113	0	3prime_fragment	FALSE	canonical	5	20	junction_1	395.5988408812321	NA	NA	NA	FALSE	NA	NA	NA	C	non_coding	NA	NA	NA	NA	NA	NA	NA	50.0	ACCAAGAAACATTAATTGAG	NA	NA	NA	NA	NA	NA	NA	NA	NA
g10132.t3	contig_10263_pilon	-	5910	25	full-splice_match	101357815	lcl|NW_004444017.1_cds_XP_023591465.1_20692	5910	25	0	0	0	0	reference_match	FALSE	canonical	0	0	junction_24	376.37920446745665	NA	NA	NA	FALSE	NA	NA	NA	C	non_coding	NA	NA	NA	NA	NA	NA	NA	50.0	ACCAAGAAACATTAATTGAG	NA	NA	NA	NA	NA	NA	NA	NA	NA
g10132.t4	contig_10263_pilon	-	1248	5	incomplete-splice_match	101357815	lcl|NW_004444017.1_cds_XP_023591465.1_20692	5910	25	41666	0	41666	0	3prime_fragment	FALSE	canonical	5	20	junction_1	106.84802291104876	NA	NA	NA	FALSE	NA	NA	NA	C	non_coding	NA	NA	NA	NA	NA	NA	NA	50.0	ACCAAGAAACATTAATTGAG	NA	NA	NA	NA	NA	NA	NA	NA	NA
g10132.t5	contig_10263_pilon	-	441	2	incomplete-splice_match	101357815	lcl|NW_004444017.1_cds_XP_023591465.1_20692	5910	25	51757	0	51757	0	3prime_fragment	FALSE	canonical	6	20	junction_1	0.0	NA	NA	NA	FALSE	NA	NA	NA	C	non_coding	NA	NA	NA	NA	NA	NA	NA	50.0	ACCAAGAAACATTAATTGAG	NA	NA	NA	NA	NA	NA	NA	NA	NA
g10133.t1	contig_10270_pilon	+	645	2	genic	101344971	novel	2262	1	NA	NA	0	-828	multi-exon	FALSE	canonical	0	0	junction_1	0.0	NA	NA	NA	FALSE	NA	NA	NA	C	non_coding	NA	NA	NA	NA	NA	NA	NA	20.0	CGCGGACGCGCAGGAGTACG	NA	NA	NA	NA	NA	NA	NA	NA	NA
g10134.t1	contig_10270_pilon	+	561	1	full-splice_match	101344971	lcl|NW_004444016.1_cds_XP_023591389.1_20532	2262	1	1624	77	1624	-77	mono-exon	FALSE	NA	NA	NA	NA	NA	NA	NA	NA	NA	NA	NA	NA	C	non_coding	NA	NA	NA	NA	NA	NA	NA	50.0	ACGTGGCAGAAAGAAATGAA	NA	NA	NA	NA	NA	NA	NA	NA	NA
g10135.t1	contig_10270_pilon	+	2766	2	novel_not_in_catalog	101345221	novel	2013	2	NA	NA	0	4219	intron_retention	FALSE	canonical	0	0	junction_1	0.0	NA	NA	NA	FALSE	NA	NA	NA	A	non_coding	NA	NA	NA	NA	NA	NA	NA	25.0	AGGGCGCATCAGATGCAGCT	NA	NA	NA	NA	NA	NA	NA	NA	NA
g10136.t1	contig_10270_pilon	+	1689	1	intergenic	novelGene_2720	novel	NA	NA	NA	NA	NA	NA	mono-exon	FALSE	NA	NA	NA	NA	NA	NA	NA	NA	NA	NA	NA	NA	A	non_coding	NA	NA	NA	NA	NA	NA	NA	30.0	ATATCCAATATCTTCACCCC	NA	NA	NA	NA	NA	NA	NA	NA	NA
g10137.t1	contig_10270_pilon	+	225	1	full-splice_match	101345471	lcl|NW_004444016.1_cds_XP_004391299.1_20534	2414	1	1247	942	1247	-942	mono-exon	FALSE	NA	NA	NA	NA	NA	NA	NA	NA	NA	NA	NA	NA	C	non_coding	NA	NA	NA	NA	NA	NA	NA	5.0	TCGCTGGTGGAGCGGCGGGT	NA	NA	NA	NA	NA	NA	NA	NA	NA
g10138.t1	contig_10270_pilon	+	909	1	full-splice_match	101345471	lcl|NW_004444016.1_cds_XP_004391299.1_20534	2414	1	1505	0	1505	0	mono-exon	FALSE	NA	NA	NA	NA	NA	NA	NA	NA	NA	NA	NA	NA	C	non_coding	NA	NA	NA	NA	NA	NA	NA	35.0	CAATTAACACTTATTCATTT	NA	NA	NA	NA	NA	NA	NA	NA	NA
g10139.t1	contig_10270_pilon	+	2430	2	novel_not_in_catalog	101345724	novel	2169	2	NA	NA	0	273	intron_retention	FALSE	canonical	0	0	junction_1	0.0	NA	NA	NA	FALSE	NA	NA	NA	A	non_coding	NA	NA	NA	NA	NA	NA	NA	5.0	TCTCTCCGTCTTTGCTTCCA	NA	NA	NA	NA	NA	NA	NA	NA	NA
g10140.t1	contig_10270_pilon	+	14049	7	genic	101350070_101345985_101346755	novel	2439	1	NA	NA	0	5635	multi-exon	FALSE	canonical	0	0	junction_1	0.0	NA	NA	NA	FALSE	NA	NA	NA	A	non_coding	NA	NA	NA	NA	NA	NA	NA	40.0	TATAATTTAAATATATTTGT	NA	NA	NA	NA	NA	NA	NA	NA	NA
g10141.t1	contig_10270_pilon	+	2409	1	intergenic	novelGene_2721	novel	NA	NA	NA	NA	NA	NA	mono-exon	FALSE	NA	NA	NA	NA	NA	NA	NA	NA	NA	NA	NA	NA	A	non_coding	NA	NA	NA	NA	NA	NA	NA	20.0	TATCATTTCGGCATTCCTTA	NA	NA	NA	NA	NA	NA	NA	NA	NA
g10142.t1	contig_10270_pilon	+	498	1	full-splice_match	105756512	lcl|NW_004444016.1_cds_XP_012412291.1_20544	2424	1	-46	1972	-46	-1972	mono-exon	FALSE	NA	NA	NA	NA	NA	NA	NA	NA	NA	NA	NA	NA	A	non_coding	NA	NA	NA	NA	NA	NA	NA	20.0	GCTACAGCCTCAGTCGCAGC	NA	NA	NA	NA	NA	NA	NA	NA	NA
g10143.t1	contig_10279_pilon	-	1071	8	intergenic	novelGene_2722	novel	NA	NA	NA	NA	NA	NA	multi-exon	FALSE	canonical	0	0	junction_1	0.0	NA	NA	NA	FALSE	NA	NA	NA	A	non_coding	NA	NA	NA	NA	NA	NA	NA	15.0	TCCAGCTTCTCGGATTATTT	NA	NA	NA	NA	NA	NA	NA	NA	NA
g10144.t1	contig_10286_pilon	+	2187	11	novel_not_in_catalog	101351430	novel	2184	10	NA	NA	-8830	0	at_least_one_novel_splicesite	FALSE	canonical	0	0	junction_1	0.0	NA	NA	NA	FALSE	NA	NA	NA	B	non_coding	NA	NA	NA	NA	NA	NA	NA	20.0	GCTAACTTCTGTCCACAGGG	NA	NA	NA	NA	NA	NA	NA	NA	NA
g10144.t2	contig_10286_pilon	+	2229	12	novel_not_in_catalog	101351430	novel	2184	10	NA	NA	-8830	3018	at_least_one_novel_splicesite	FALSE	canonical	0	0	junction_1	0.0	NA	NA	NA	FALSE	NA	NA	NA	B	non_coding	NA	NA	NA	NA	NA	NA	NA	35.0	AGTTACATGGAGGGAACATT	NA	NA	NA	NA	NA	NA	NA	NA	NA
g10145.t1	contig_10286_pilon	+	504	3	intergenic	novelGene_2723	novel	NA	NA	NA	NA	NA	NA	multi-exon	FALSE	canonical	0	0	junction_1	0.0	NA	NA	NA	FALSE	NA	NA	NA	A	non_coding	NA	NA	NA	NA	NA	NA	NA	25.0	ACTCAGCTCCTCAACCCCCA	NA	NA	NA	NA	NA	NA	NA	NA	NA
g10146.t1	contig_10286_pilon	-	792	2	full-splice_match	101351697	lcl|NW_004444028.1_cds_XP_004382300.1_22436	792	2	0	0	0	0	reference_match	FALSE	canonical	0	0	junction_1	0.0	NA	NA	NA	FALSE	NA	NA	NA	A	non_coding	NA	NA	NA	NA	NA	NA	NA	10.0	GATTCCCTTGGTGAGCCCTG	NA	NA	NA	NA	NA	NA	NA	NA	NA
g10147.t1	contig_10286_pilon	-	363	2	incomplete-splice_match	101351955	lcl|NW_004444028.1_cds_XP_004382301.1_22437	1215	5	22610	0	22610	0	3prime_fragment	FALSE	canonical	6	540	junction_1	0.0	NA	NA	NA	FALSE	NA	NA	NA	C	non_coding	NA	NA	NA	NA	NA	NA	NA	15.0	GCAGGGGCTCCCTGACCAGG	NA	NA	NA	NA	NA	NA	NA	NA	NA
g10147.t2	contig_10286_pilon	-	1215	5	full-splice_match	101351955	lcl|NW_004444028.1_cds_XP_004382301.1_22437	1215	5	0	0	0	0	reference_match	FALSE	canonical	6	220	junction_4	135.70809666339	NA	NA	NA	FALSE	NA	NA	NA	C	non_coding	NA	NA	NA	NA	NA	NA	NA	15.0	GCAGGGGCTCCCTGACCAGG	NA	NA	NA	NA	NA	NA	NA	NA	NA
g10147.t3	contig_10286_pilon	-	1308	6	novel_not_in_catalog	101351955	novel	1215	5	NA	NA	-1659	0	at_least_one_novel_splicesite	FALSE	canonical	0	0	junction_5	210.10854337698885	NA	NA	NA	FALSE	NA	NA	NA	C	non_coding	NA	NA	NA	NA	NA	NA	NA	15.0	GCAGGGGCTCCCTGACCAGG	NA	NA	NA	NA	NA	NA	NA	NA	NA
g10148.t1	contig_10287_pilon	-	237	1	intergenic	novelGene_2724	novel	NA	NA	NA	NA	NA	NA	mono-exon	FALSE	NA	NA	NA	NA	NA	NA	NA	NA	NA	NA	NA	NA	A	non_coding	NA	NA	NA	NA	NA	NA	NA	35.0	ATGCATACGTGCAGACCACA	NA	NA	NA	NA	NA	NA	NA	NA	NA
g10149.t1	contig_10290_pilon	-	428	2	intergenic	novelGene_2725	novel	NA	NA	NA	NA	NA	NA	multi-exon	FALSE	canonical	0	0	junction_1	0.0	NA	NA	NA	FALSE	NA	NA	NA	A	non_coding	NA	NA	NA	NA	NA	NA	NA	35.0	GTAAGGGAGCAGGAGGCAGA	NA	NA	NA	NA	NA	NA	NA	NA	NA
g10150.t1	contig_10292_pilon	-	402	1	intergenic	novelGene_2726	novel	NA	NA	NA	NA	NA	NA	mono-exon	FALSE	NA	NA	NA	NA	NA	NA	NA	NA	NA	NA	NA	NA	A	non_coding	NA	NA	NA	NA	NA	NA	NA	15.0	GTTTGCCCTCAAGGCCCTGA	NA	NA	NA	NA	NA	NA	NA	NA	NA
g10151.t1	contig_10296_pilon	-	870	6	novel_not_in_catalog	101360475	novel	2280	17	NA	NA	265204	4880	at_least_one_novel_splicesite	FALSE	canonical	3	8	junction_1	53.499158871892554	NA	NA	NA	FALSE	NA	NA	NA	B	non_coding	NA	NA	NA	NA	NA	NA	NA	0.0	GGGTGGGGGGCCTGGGGCCG	NA	NA	NA	NA	NA	NA	NA	NA	NA
g10152.t1	contig_10296_pilon	-	399	2	novel_not_in_catalog	101360475	novel	2280	17	NA	NA	116626	-155173	at_least_one_novel_splicesite	FALSE	canonical	0	0	junction_1	0.0	NA	NA	NA	TRUE	NA	NA	NA	B	non_coding	NA	NA	NA	NA	NA	NA	NA	15.0	AGCAGCCTCCTTTGAGTTGT	NA	NA	NA	NA	NA	NA	NA	NA	NA
g10153.t1	contig_10296_pilon	-	540	3	incomplete-splice_match	101360475	lcl|NW_004443952.1_cds_XP_023583240.1_6409	2280	17	73771	176638	73771	-176638	internal_fragment	TRUE	canonical	1	20	junction_2	14.0	NA	NA	NA	FALSE	NA	NA	NA	B	non_coding	NA	NA	NA	NA	NA	NA	NA	30.0	CTTTGAGCAAATCACTTGAC	NA	NA	NA	NA	NA	NA	NA	NA	NA
g10154.t1	contig_10296_pilon	-	453	2	intergenic	novelGene_2727	novel	NA	NA	NA	NA	NA	NA	multi-exon	FALSE	canonical	0	0	junction_1	0.0	NA	NA	NA	FALSE	NA	NA	NA	A	non_coding	NA	NA	NA	NA	NA	NA	NA	30.0	TCAGTGACAGTGGACAGCCA	NA	NA	NA	NA	NA	NA	NA	NA	NA
g10155.t1	contig_10296_pilon	-	1125	9	incomplete-splice_match	101360214	lcl|NW_004443952.1_cds_XP_004372287.1_6408	2253	14	11035	0	11035	0	3prime_fragment	FALSE	canonical	2	2	junction_5	1.899835519196333	NA	NA	NA	FALSE	NA	NA	NA	B	non_coding	NA	NA	NA	NA	NA	NA	NA	5.0	TCCTCCTTCCTGTGGTCACC	NA	NA	NA	NA	NA	NA	NA	NA	NA
g10155.t2	contig_10296_pilon	-	2610	15	novel_not_in_catalog	101360214	novel	2253	14	NA	NA	-12131	0	at_least_one_novel_splicesite	FALSE	canonical	0	0	junction_14	2.4411439272335804	NA	NA	NA	FALSE	NA	NA	NA	B	non_coding	NA	NA	NA	NA	NA	NA	NA	5.0	TCCTCCTTCCTGTGGTCACC	NA	NA	NA	NA	NA	NA	NA	NA	NA
g10155.t3	contig_10296_pilon	-	1167	10	novel_not_in_catalog	101360214	novel	2253	14	NA	NA	11035	5049	at_least_one_novel_splicesite	FALSE	canonical	1	1	junction_1	2.165954298846436	NA	NA	NA	FALSE	NA	NA	NA	B	non_coding	NA	NA	NA	NA	NA	NA	NA	20.0	CAGCAGCATGGACCGCTGTG	NA	NA	NA	NA	NA	NA	NA	NA	NA
g10155.t4	contig_10296_pilon	-	2607	15	novel_not_in_catalog	101360214	novel	2253	14	NA	NA	-12131	0	at_least_one_novel_splicesite	FALSE	canonical	0	0	junction_14	2.290174220268771	NA	NA	NA	FALSE	NA	NA	NA	B	non_coding	NA	NA	NA	NA	NA	NA	NA	5.0	TCCTCCTTCCTGTGGTCACC	NA	NA	NA	NA	NA	NA	NA	NA	NA
g10156.t1	contig_10296_pilon	+	360	1	intergenic	novelGene_2728	novel	NA	NA	NA	NA	NA	NA	mono-exon	FALSE	NA	NA	NA	NA	NA	NA	NA	NA	NA	NA	NA	NA	A	non_coding	NA	NA	NA	NA	NA	NA	NA	10.0	GTCCTCAGGTGGTGGGGAGG	NA	NA	NA	NA	NA	NA	NA	NA	NA
g10157.t1	contig_10296_pilon	+	837	6	novel_not_in_catalog	101353034	novel	1252	9	NA	NA	0	0	at_least_one_novel_splicesite	FALSE	canonical	0	0	junction_1	16.218507946170636	NA	NA	NA	FALSE	NA	NA	NA	A	non_coding	NA	NA	NA	NA	NA	NA	NA	30.0	AGCATCACTGTGCCAAGGAG	NA	NA	NA	NA	NA	NA	NA	NA	NA
g10158.t1	contig_10296_pilon	+	387	1	intergenic	novelGene_2729	novel	NA	NA	NA	NA	NA	NA	mono-exon	FALSE	NA	NA	NA	NA	NA	NA	NA	NA	NA	NA	NA	NA	A	non_coding	NA	NA	NA	NA	NA	NA	NA	20.0	GTCATGGTATTTTCAGTCAG	NA	NA	NA	NA	NA	NA	NA	NA	NA
g10159.t1	contig_10296_pilon	+	780	3	incomplete-splice_match	101352770	lcl|NW_004443952.1_cds_XP_012409829.1_6406	4085	39	41134	73884	41134	-73884	internal_fragment	FALSE	canonical	0	0	junction_1	0.0	NA	NA	NA	FALSE	NA	NA	NA	A	non_coding	NA	NA	NA	NA	NA	NA	NA	10.0	GGGCTGAGGGGCATCGGGGG	NA	NA	NA	NA	NA	NA	NA	NA	NA
g10160.t1	contig_10296_pilon	+	1500	9	full-splice_match	101359953	lcl|NW_004443952.1_cds_XP_004372286.1_6404	1500	9	0	0	0	0	reference_match	FALSE	canonical	5	89	junction_1	65.95642500924379	NA	NA	NA	FALSE	NA	NA	NA	C	non_coding	NA	NA	NA	NA	NA	NA	NA	15.0	TTCTGCAGCTTTGCCTGAAC	NA	NA	NA	NA	NA	NA	NA	NA	NA
g10160.t2	contig_10296_pilon	+	378	3	incomplete-splice_match	101359953	lcl|NW_004443952.1_cds_XP_023583239.1_6405	1305	8	23176	0	23176	0	3prime_fragment	FALSE	canonical	5	172	junction_1	50.0	NA	NA	NA	FALSE	NA	NA	NA	C	non_coding	NA	NA	NA	NA	NA	NA	NA	15.0	TTCTGCAGCTTTGCCTGAAC	NA	NA	NA	NA	NA	NA	NA	NA	NA
g10160.t3	contig_10296_pilon	+	1305	8	full-splice_match	101359953	lcl|NW_004443952.1_cds_XP_023583239.1_6405	1305	8	0	0	0	0	reference_match	FALSE	canonical	5	158	junction_4	52.85559843303532	NA	NA	NA	FALSE	NA	NA	NA	C	non_coding	NA	NA	NA	NA	NA	NA	NA	15.0	TTCTGCAGCTTTGCCTGAAC	NA	NA	NA	NA	NA	NA	NA	NA	NA
g10161.t1	contig_10296_pilon	-	1251	2	full-splice_match	101352514	lcl|NW_004443952.1_cds_XP_004372422.1_6403	1251	2	0	0	0	0	reference_match	FALSE	canonical	5	25	junction_1	0.0	NA	NA	NA	FALSE	NA	NA	NA	A	non_coding	NA	NA	NA	NA	NA	NA	NA	20.0	TCAGATTGTTTTTAAGGTCT	NA	NA	NA	NA	NA	NA	NA	NA	NA
g10162.t1	contig_10297_pilon	+	5607	14	novel_not_in_catalog	101357213	novel	5503	12	NA	NA	0	0	at_least_one_novel_splicesite	FALSE	canonical	0	0	junction_3	3.6665770116347645	NA	NA	NA	TRUE	NA	NA	NA	A	non_coding	NA	NA	NA	NA	NA	NA	NA	30.0	ATATTCCTTTTAGCACTGAA	NA	NA	NA	NA	NA	NA	NA	NA	NA
g10163.t1	contig_10297_pilon	+	9939	64	novel_not_in_catalog	101360230	novel	9453	63	NA	NA	0	0	at_least_one_novel_splicesite	FALSE	canonical	0	0	junction_1	0.7298135830204859	NA	NA	NA	TRUE	NA	NA	NA	A	non_coding	NA	NA	NA	NA	NA	NA	NA	25.0	TTCTGTATTTTATAAGAGTT	NA	NA	NA	NA	NA	NA	NA	NA	NA
g10164.t1	contig_10297_pilon	-	2973	14	full-splice_match	101358225	lcl|NW_004443977.1_cds_XP_023586990.1_12943	2973	14	0	0	0	0	reference_match	FALSE	canonical	4	28	junction_1	122.51318006623133	NA	NA	NA	FALSE	NA	NA	NA	C	non_coding	NA	NA	NA	NA	NA	NA	NA	60.0	CACAGAACACATTAAGAAAA	NA	NA	NA	NA	NA	NA	NA	NA	NA
g10164.t2	contig_10297_pilon	-	2946	31	novel_not_in_catalog	101358225	novel	2937	14	NA	NA	0	19090	at_least_one_novel_splicesite	FALSE	canonical	0	0	junction_1	101.4344944615325	NA	NA	NA	TRUE	NA	NA	NA	C	non_coding	NA	NA	NA	NA	NA	NA	NA	25.0	CTGACCCTCTACCAAGCATG	NA	NA	NA	NA	NA	NA	NA	NA	NA
g10164.t3	contig_10297_pilon	-	2187	8	incomplete-splice_match	101358225	lcl|NW_004443977.1_cds_XP_023586990.1_12943	2973	14	0	7885	0	-7885	5prime_fragment	FALSE	canonical	5	46	junction_3	72.40532171218423	NA	NA	NA	FALSE	NA	NA	NA	C	non_coding	NA	NA	NA	NA	NA	NA	NA	35.0	TGCTATAAAATATGGCATTC	NA	NA	NA	NA	NA	NA	NA	NA	NA
g10164.t4	contig_10297_pilon	-	228	11	antisense	novelGene_101357964_AS	novel	NA	NA	NA	NA	NA	NA	multi-exon	FALSE	canonical	0	0	junction_1	0.0	NA	NA	NA	TRUE	NA	NA	NA	A	non_coding	NA	NA	NA	NA	NA	NA	NA	25.0	CTGACCCTCTACCAAGCATG	NA	NA	NA	NA	NA	NA	NA	NA	NA
g10165.t1	contig_10297_pilon	+	687	6	full-splice_match	101357964	lcl|NW_004443977.1_cds_XP_023586994.1_12925	687	6	0	0	0	0	reference_match	TRUE	canonical	5	81	junction_1	52.27083316726451	NA	NA	NA	FALSE	NA	NA	NA	C	non_coding	NA	NA	NA	NA	NA	NA	NA	35.0	AACCTCAAGCAGCCCAATGT	NA	NA	NA	NA	NA	NA	NA	NA	NA
g10165.t2	contig_10297_pilon	+	531	5	novel_not_in_catalog	101357964	novel	687	6	NA	NA	4693	0	at_least_one_novel_splicesite	FALSE	canonical	0	0	junction_1	89.57782928827869	NA	NA	NA	TRUE	NA	NA	NA	C	non_coding	NA	NA	NA	NA	NA	NA	NA	35.0	AACCTCAAGCAGCCCAATGT	NA	NA	NA	NA	NA	NA	NA	NA	NA
g10166.t1	contig_10297_pilon	+	375	1	intergenic	novelGene_2730	novel	NA	NA	NA	NA	NA	NA	mono-exon	FALSE	NA	NA	NA	NA	NA	NA	NA	NA	NA	NA	NA	NA	A	non_coding	NA	NA	NA	NA	NA	NA	NA	40.0	ATATACCATGAACTGCCAGA	NA	NA	NA	NA	NA	NA	NA	NA	NA
g10166.t2	contig_10297_pilon	+	624	2	antisense	novelGene_101358225_AS	novel	NA	NA	NA	NA	NA	NA	multi-exon	FALSE	canonical	1	2	junction_1	0.0	NA	NA	NA	FALSE	NA	NA	NA	A	non_coding	NA	NA	NA	NA	NA	NA	NA	40.0	ATATACCATGAACTGCCAGA	NA	NA	NA	NA	NA	NA	NA	NA	NA
g10167.t1	contig_10297_pilon	-	294	1	intergenic	novelGene_2731	novel	NA	NA	NA	NA	NA	NA	mono-exon	FALSE	NA	NA	NA	NA	NA	NA	NA	NA	NA	NA	NA	NA	A	non_coding	NA	NA	NA	NA	NA	NA	NA	15.0	TGCGTTGCCTTGGGCAAATC	NA	NA	NA	NA	NA	NA	NA	NA	NA
g10168.t1	contig_10297_pilon	-	1128	10	novel_in_catalog	101358665	novel	1293	11	NA	NA	0	0	combination_of_known_splicesites	FALSE	canonical	2	5	junction_7	133.1452376954867	NA	NA	NA	FALSE	NA	NA	NA	C	non_coding	NA	NA	NA	NA	NA	NA	NA	25.0	ACATCTGCCCACATCCTGGA	NA	NA	NA	NA	NA	NA	NA	NA	NA
g10168.t2	contig_10297_pilon	-	1293	11	full-splice_match	101358665	lcl|NW_004443977.1_cds_XP_004376336.1_12946	1293	11	0	0	0	0	reference_match	FALSE	canonical	5	176	junction_5	95.163070568367	NA	NA	NA	FALSE	NA	NA	NA	C	non_coding	NA	NA	NA	NA	NA	NA	NA	25.0	ACATCTGCCCACATCCTGGA	NA	NA	NA	NA	NA	NA	NA	NA	NA
g10168.t3	contig_10297_pilon	-	870	8	incomplete-splice_match	101358665	lcl|NW_004443977.1_cds_XP_004376336.1_12946	1293	11	7070	0	7070	0	3prime_fragment	FALSE	canonical	5	176	junction_5	111.70332427041383	NA	NA	NA	FALSE	NA	NA	NA	C	non_coding	NA	NA	NA	NA	NA	NA	NA	25.0	ACATCTGCCCACATCCTGGA	NA	NA	NA	NA	NA	NA	NA	NA	NA
g10168.t4	contig_10297_pilon	-	813	8	incomplete-splice_match	101358665	lcl|NW_004443977.1_cds_XP_004376336.1_12946	1293	11	7127	0	7127	0	3prime_fragment	FALSE	canonical	5	176	junction_5	111.70332427041383	NA	NA	NA	FALSE	NA	NA	NA	C	non_coding	NA	NA	NA	NA	NA	NA	NA	25.0	ACATCTGCCCACATCCTGGA	NA	NA	NA	NA	NA	NA	NA	NA	NA
g10169.t1	contig_10297_pilon	-	537	7	novel_not_in_catalog	101358929	novel	451	5	NA	NA	-8384	0	at_least_one_novel_splicesite	FALSE	canonical	0	0	junction_1	0.0	NA	NA	NA	FALSE	NA	NA	NA	A	non_coding	NA	NA	NA	NA	NA	NA	NA	25.0	ACGGAGCTCTCGAGGTATAT	NA	NA	NA	NA	NA	NA	NA	NA	NA
g10170.t1	contig_10297_pilon	-	1062	8	novel_not_in_catalog	101360490	novel	984	7	NA	NA	3851	607	at_least_one_novel_splicesite	FALSE	canonical	5	47	junction_4	45.806603213501695	NA	NA	NA	TRUE	NA	NA	NA	B	non_coding	NA	NA	NA	NA	NA	NA	NA	35.0	AAGGAAAGCATGCACCCTGC	NA	NA	NA	NA	NA	NA	NA	NA	NA
g10170.t2	contig_10297_pilon	-	750	6	novel_not_in_catalog	101360490	novel	984	7	NA	NA	29293	607	at_least_one_novel_splicesite	FALSE	canonical	5	47	junction_4	47.07610859023928	NA	NA	NA	FALSE	NA	NA	NA	B	non_coding	NA	NA	NA	NA	NA	NA	NA	35.0	AAGGAAAGCATGCACCCTGC	NA	NA	NA	NA	NA	NA	NA	NA	NA
g10170.t3	contig_10297_pilon	-	831	7	novel_not_in_catalog	101360490	novel	984	7	NA	NA	21782	607	at_least_one_novel_splicesite	FALSE	canonical	5	47	junction_4	49.11353060907848	NA	NA	NA	TRUE	NA	NA	NA	B	non_coding	NA	NA	NA	NA	NA	NA	NA	35.0	AAGGAAAGCATGCACCCTGC	NA	NA	NA	NA	NA	NA	NA	NA	NA
g10170.t4	contig_10297_pilon	-	1200	9	novel_not_in_catalog	101360490	novel	984	7	NA	NA	0	607	at_least_one_novel_splicesite	FALSE	canonical	5	47	junction_4	45.42146381392832	NA	NA	NA	TRUE	NA	NA	NA	B	non_coding	NA	NA	NA	NA	NA	NA	NA	35.0	AAGGAAAGCATGCACCCTGC	NA	NA	NA	NA	NA	NA	NA	NA	NA
g10171.t1	contig_10299_pilon	+	1128	8	novel_not_in_catalog	101355984	novel	2712	19	NA	NA	4266	-8700	at_least_one_novel_splicesite	FALSE	canonical	0	0	junction_1	0.0	NA	NA	NA	FALSE	NA	NA	NA	A	non_coding	NA	NA	NA	NA	NA	NA	NA	20.0	GTTGACCAGAGCCCATGGCT	NA	NA	NA	NA	NA	NA	NA	NA	NA
g10172.t1	contig_10299_pilon	+	1821	11	full-splice_match	101340740	lcl|NW_004444040.1_cds_XP_023593270.1_23678	1821	11	0	0	0	0	reference_match	FALSE	canonical	5	30	junction_7	60.87396816373975	NA	NA	NA	FALSE	NA	NA	NA	A	non_coding	NA	NA	NA	NA	NA	NA	NA	30.0	AATGGACAGTGGACATTCCC	NA	NA	NA	NA	NA	NA	NA	NA	NA
g10173.t1	contig_10299_pilon	-	858	7	incomplete-splice_match	101341000	lcl|NW_004444040.1_cds_XP_023593272.1_23681	1083	12	518	910	518	-910	internal_fragment	FALSE	canonical	5	34	junction_1	47.51023281591264	NA	NA	NA	FALSE	NA	NA	NA	C	non_coding	NA	NA	NA	NA	NA	NA	NA	15.0	GCTCATGGGAGGCTGTGGGA	NA	NA	NA	NA	NA	NA	NA	NA	NA
g10173.t2	contig_10299_pilon	-	1158	12	full-splice_match	101341000	lcl|NW_004444040.1_cds_XP_004383062.1_23680	1158	12	0	0	0	0	reference_match	FALSE	canonical	2	5	junction_11	49.0413891650682	NA	NA	NA	FALSE	NA	NA	NA	C	non_coding	NA	NA	NA	NA	NA	NA	NA	20.0	AGCCCTCTATTCCTTCCAAC	NA	NA	NA	NA	NA	NA	NA	NA	NA
g10173.t3	contig_10299_pilon	-	1257	11	incomplete-splice_match	101341000	lcl|NW_004444040.1_cds_XP_004383062.1_23680	1158	12	0	631	0	-585	5prime_fragment	FALSE	canonical	2	5	junction_10	51.43354936225965	NA	NA	NA	FALSE	NA	NA	NA	C	non_coding	NA	NA	NA	NA	NA	NA	NA	10.0	TTCCCATCTGCCATCCCTTC	NA	NA	NA	NA	NA	NA	NA	NA	NA
g10173.t4	contig_10299_pilon	-	1014	10	incomplete-splice_match	101341000	lcl|NW_004444040.1_cds_XP_023593272.1_23681	1083	12	0	910	0	-910	5prime_fragment	FALSE	canonical	2	5	junction_9	53.94853514641935	NA	NA	NA	FALSE	NA	NA	NA	C	non_coding	NA	NA	NA	NA	NA	NA	NA	15.0	GCTCATGGGAGGCTGTGGGA	NA	NA	NA	NA	NA	NA	NA	NA	NA
g10174.t1	contig_10299_pilon	+	492	5	incomplete-splice_match	101356243	lcl|NW_004444040.1_cds_XP_012412926.1_23682	1623	15	0	41578	0	-41578	5prime_fragment	FALSE	canonical	3	4	junction_1	7.0178344238090995	NA	NA	NA	FALSE	NA	NA	NA	B	non_coding	NA	NA	NA	NA	NA	NA	NA	20.0	GATGGGCTGGGTGATGGGAA	NA	NA	NA	NA	NA	NA	NA	NA	NA
g10175.t1	contig_10299_pilon	+	846	5	novel_in_catalog	101356243	novel	1623	15	NA	NA	49245	-3913	intron_retention	FALSE	canonical	1	2	junction_4	3.1622776601683795	NA	NA	NA	FALSE	NA	NA	NA	B	non_coding	NA	NA	NA	NA	NA	NA	NA	10.0	CGGACGCTCTCTCGCAGGCT	NA	NA	NA	NA	NA	NA	NA	NA	NA
g10176.t1	contig_10299_pilon	-	2178	18	novel_not_in_catalog	101341424	novel	2182	14	NA	NA	0	16662	at_least_one_novel_splicesite	FALSE	canonical	0	0	junction_1	0.47058823529411775	NA	NA	NA	FALSE	NA	NA	NA	A	non_coding	NA	NA	NA	NA	NA	NA	NA	10.0	GCCCCATTCTGATCCTCGGG	NA	NA	NA	NA	NA	NA	NA	NA	NA
g10177.t1	contig_10299_pilon	+	459	1	incomplete-splice_match	101342865	lcl|NW_004444040.1_cds_XP_004383071.2_23686	594	2	239	0	239	0	mono-exon	FALSE	NA	NA	NA	NA	NA	NA	NA	NA	NA	NA	NA	NA	A	non_coding	NA	NA	NA	NA	NA	NA	NA	25.0	AAGGCAACCCCATCCCGCTG	NA	NA	NA	NA	NA	NA	NA	NA	NA
g10178.t1	contig_10299_pilon	-	639	4	incomplete-splice_match	101342433	lcl|NW_004444040.1_cds_XP_004383069.1_23688	1360	7	0	3112	0	-3112	5prime_fragment	FALSE	canonical	0	0	junction_3	1.699673171197595	NA	NA	NA	FALSE	NA	NA	NA	A	non_coding	NA	NA	NA	NA	NA	NA	NA	10.0	GGGACCCTCCCTCCCGACGC	NA	NA	NA	NA	NA	NA	NA	NA	NA
g10179.t1	contig_10299_pilon	+	1260	12	incomplete-splice_match	101341851	lcl|NW_004444040.1_cds_XP_004383067.1_23689	2520	24	16457	0	16457	0	3prime_fragment	FALSE	canonical	5	95	junction_11	65.88457224194548	NA	NA	NA	FALSE	NA	NA	NA	C	non_coding	NA	NA	NA	NA	NA	NA	NA	20.0	GAAGCCCACCCTGCATGTCC	NA	NA	NA	NA	NA	NA	NA	NA	NA
g10179.t2	contig_10299_pilon	+	2520	24	full-splice_match	101341851	lcl|NW_004444040.1_cds_XP_004383067.1_23689	2520	24	0	0	0	0	reference_match	FALSE	canonical	5	54	junction_2	74.2988142544814	NA	NA	NA	FALSE	NA	NA	NA	C	non_coding	NA	NA	NA	NA	NA	NA	NA	20.0	GAAGCCCACCCTGCATGTCC	NA	NA	NA	NA	NA	NA	NA	NA	NA
g10179.t3	contig_10299_pilon	+	2541	24	novel_not_in_catalog	101341851	novel	2520	24	NA	NA	-118	0	at_least_one_novel_splicesite	FALSE	canonical	0	0	junction_1	79.04534364279027	NA	NA	NA	TRUE	NA	NA	NA	C	non_coding	NA	NA	NA	NA	NA	NA	NA	20.0	GAAGCCCACCCTGCATGTCC	NA	NA	NA	NA	NA	NA	NA	NA	NA
g10179.t4	contig_10299_pilon	+	1179	11	incomplete-splice_match	101341851	lcl|NW_004444040.1_cds_XP_004383067.1_23689	2520	24	16672	0	16672	0	3prime_fragment	FALSE	canonical	5	95	junction_10	67.77322480153944	NA	NA	NA	FALSE	NA	NA	NA	C	non_coding	NA	NA	NA	NA	NA	NA	NA	20.0	GAAGCCCACCCTGCATGTCC	NA	NA	NA	NA	NA	NA	NA	NA	NA
g10179.t5	contig_10299_pilon	+	2562	24	novel_not_in_catalog	101341851	novel	2520	24	NA	NA	459	0	at_least_one_novel_splicesite	FALSE	canonical	1	1	junction_1	78.95199661424772	NA	NA	NA	FALSE	NA	NA	NA	C	non_coding	NA	NA	NA	NA	NA	NA	NA	20.0	GAAGCCCACCCTGCATGTCC	NA	NA	NA	NA	NA	NA	NA	NA	NA
g10179.t6	contig_10299_pilon	+	501	4	incomplete-splice_match	101341851	lcl|NW_004444040.1_cds_XP_004383067.1_23689	2520	24	18363	0	18363	0	3prime_fragment	FALSE	canonical	6	95	junction_3	82.15567877849683	NA	NA	NA	FALSE	NA	NA	NA	C	non_coding	NA	NA	NA	NA	NA	NA	NA	20.0	GAAGCCCACCCTGCATGTCC	NA	NA	NA	NA	NA	NA	NA	NA	NA
g10180.t1	contig_10299_pilon	+	1944	18	incomplete-splice_match	101343115	lcl|NW_004444040.1_cds_XP_004383072.1_23694	2409	21	15978	0	-1553	0	3prime_fragment	FALSE	canonical	5	36	junction_16	75.3446062341646	NA	NA	NA	FALSE	NA	NA	NA	B	non_coding	NA	NA	NA	NA	NA	NA	NA	25.0	GAGGCGATGAGGCCCATGGA	NA	NA	NA	NA	NA	NA	NA	NA	NA
g10180.t2	contig_10299_pilon	+	1962	18	novel_in_catalog	101343115	novel	1989	19	NA	NA	0	0	combination_of_known_junctions	FALSE	canonical	3	15	junction_17	143.8977433931235	NA	NA	NA	FALSE	NA	NA	NA	B	non_coding	NA	NA	NA	NA	NA	NA	NA	25.0	GTTACCTCAACAGCTGCAGC	NA	NA	NA	NA	NA	NA	NA	NA	NA
g10180.t3	contig_10299_pilon	+	1431	12	incomplete-splice_match	101343115	lcl|NW_004444040.1_cds_XP_023593277.1_23695	1903	17	33754	0	33754	0	3prime_fragment	FALSE	canonical	5	36	junction_10	60.79215369118965	NA	NA	NA	FALSE	NA	NA	NA	B	non_coding	NA	NA	NA	NA	NA	NA	NA	25.0	GAGGCGATGAGGCCCATGGA	NA	NA	NA	NA	NA	NA	NA	NA	NA
g10180.t4	contig_10299_pilon	+	2394	21	novel_not_in_catalog	101343115	novel	2409	21	NA	NA	-13617	0	at_least_one_novel_splicesite	FALSE	canonical	0	0	junction_1	138.5921624768154	NA	NA	NA	TRUE	NA	NA	NA	B	non_coding	NA	NA	NA	NA	NA	NA	NA	25.0	GAGGCGATGAGGCCCATGGA	NA	NA	NA	NA	NA	NA	NA	NA	NA
g10181.t1	contig_10299_pilon	+	303	3	incomplete-splice_match	101343533	lcl|NW_004444040.1_cds_XP_004383074.1_23696	618	4	416	0	416	0	3prime_fragment	FALSE	canonical	4	25	junction_1	19.5	NA	NA	NA	FALSE	NA	NA	NA	C	non_coding	NA	NA	NA	NA	NA	NA	NA	25.0	GGGCCCCAGAAGGACAGTGC	NA	NA	NA	NA	NA	NA	NA	NA	NA
g10181.t2	contig_10299_pilon	+	363	2	incomplete-splice_match	101343533	lcl|NW_004444040.1_cds_XP_004383074.1_23696	618	4	0	1034	0	-1034	5prime_fragment	TRUE	canonical	6	33	junction_1	0.0	NA	NA	NA	FALSE	NA	NA	NA	C	non_coding	NA	NA	NA	NA	NA	NA	NA	5.0	GTGGGGCGGGAGGCGGGGCG	NA	NA	NA	NA	NA	NA	NA	NA	NA
g10181.t3	contig_10299_pilon	+	618	4	full-splice_match	101343533	lcl|NW_004444040.1_cds_XP_004383074.1_23696	618	4	0	0	0	0	reference_match	FALSE	canonical	4	25	junction_2	16.81930108205715	NA	NA	NA	FALSE	NA	NA	NA	C	non_coding	NA	NA	NA	NA	NA	NA	NA	25.0	GGGCCCCAGAAGGACAGTGC	NA	NA	NA	NA	NA	NA	NA	NA	NA
g10182.t1	contig_10299_pilon	+	378	3	full-splice_match	101356743	lcl|NW_004444040.1_cds_XP_004383124.1_23697	378	3	0	0	0	0	reference_match	FALSE	canonical	0	0	junction_1	0.0	NA	NA	NA	FALSE	NA	NA	NA	A	non_coding	NA	NA	NA	NA	NA	NA	NA	20.0	CCCCGAATTGGCTCTCGACA	NA	NA	NA	NA	NA	NA	NA	NA	NA
g10183.t1	contig_10299_pilon	-	501	3	full-splice_match	101343800	lcl|NW_004444040.1_cds_XP_004383075.1_23698	501	3	0	0	0	0	reference_match	FALSE	canonical	0	0	junction_1	0.0	NA	NA	NA	FALSE	NA	NA	NA	C	non_coding	NA	NA	NA	NA	NA	NA	NA	15.0	GCTCACCGACCGCCACCCCG	NA	NA	NA	NA	NA	NA	NA	NA	NA
g10183.t2	contig_10299_pilon	-	432	3	novel_not_in_catalog	101343800	novel	501	3	NA	NA	1035	0	at_least_one_novel_splicesite	FALSE	canonical	0	0	junction_1	0.0	NA	NA	NA	TRUE	NA	NA	NA	C	non_coding	NA	NA	NA	NA	NA	NA	NA	15.0	GCTCACCGACCGCCACCCCG	NA	NA	NA	NA	NA	NA	NA	NA	NA
g10184.t1	contig_10299_pilon	-	1626	4	full-splice_match	101344057	lcl|NW_004444040.1_cds_XP_004383076.1_23699	1626	4	0	0	0	0	reference_match	FALSE	canonical	5	32	junction_1	18.01850900231944	NA	NA	NA	FALSE	NA	NA	NA	C	non_coding	NA	NA	NA	NA	NA	NA	NA	40.0	GTGACCAACCTCAACAAGAG	NA	NA	NA	NA	NA	NA	NA	NA	NA
g10184.t2	contig_10299_pilon	-	420	3	incomplete-splice_match	101344057	lcl|NW_004444040.1_cds_XP_004383076.1_23699	1626	4	2347	0	2347	0	3prime_fragment	TRUE	canonical	5	32	junction_1	9.5	NA	NA	NA	FALSE	NA	NA	NA	C	non_coding	NA	NA	NA	NA	NA	NA	NA	40.0	GTGACCAACCTCAACAAGAG	NA	NA	NA	NA	NA	NA	NA	NA	NA
g10184.t3	contig_10299_pilon	-	1464	3	novel_in_catalog	101344057	novel	1626	4	NA	NA	0	0	combination_of_known_splicesites	FALSE	canonical	4	20	junction_1	28.0	NA	NA	NA	FALSE	NA	NA	NA	C	non_coding	NA	NA	NA	NA	NA	NA	NA	40.0	GTGACCAACCTCAACAAGAG	NA	NA	NA	NA	NA	NA	NA	NA	NA
g10184.t4	contig_10299_pilon	-	1653	2	incomplete-splice_match	101344057	lcl|NW_004444040.1_cds_XP_023593278.1_23701	1632	3	0	6150	0	-6150	5prime_fragment	FALSE	canonical	5	76	junction_1	0.0	NA	NA	NA	FALSE	NA	NA	NA	C	non_coding	NA	NA	NA	NA	NA	NA	NA	15.0	TATCCTCTTTACGGTTACTC	NA	NA	NA	NA	NA	NA	NA	NA	NA
g10185.t1	contig_10299_pilon	-	2394	1	full-splice_match	101344485	lcl|NW_004444040.1_cds_XP_004383078.1_23702	2394	1	0	0	0	0	mono-exon	FALSE	NA	NA	NA	NA	NA	NA	NA	NA	NA	NA	NA	NA	A	non_coding	NA	NA	NA	NA	NA	NA	NA	15.0	AGGGCCTTTAGGGGCATTTC	NA	NA	NA	NA	NA	NA	NA	NA	NA
g10186.t1	contig_10299_pilon	-	1161	2	incomplete-splice_match	101344732	lcl|NW_004444040.1_cds_XP_012412932.1_23703	1895	4	1198	0	1198	0	intron_retention	FALSE	canonical	2	5	junction_1	0.0	NA	NA	NA	FALSE	NA	NA	NA	B	non_coding	NA	NA	NA	NA	NA	NA	NA	15.0	TCCCCAACTTGGGCATGTGG	NA	NA	NA	NA	NA	NA	NA	NA	NA
g10187.t1	contig_10299_pilon	-	792	2	incomplete-splice_match	101344732	lcl|NW_004444040.1_cds_XP_012412932.1_23703	1895	4	0	1815	0	-1815	5prime_fragment	FALSE	canonical	4	41	junction_1	0.0	NA	NA	NA	FALSE	NA	NA	NA	B	non_coding	NA	NA	NA	NA	NA	NA	NA	5.0	TGGTGGCGGGTCGGGCTACC	NA	NA	NA	NA	NA	NA	NA	NA	NA
g10188.t1	contig_10299_pilon	-	948	9	full-splice_match	101344977	lcl|NW_004444040.1_cds_XP_004383080.1_23704	948	9	0	0	0	0	reference_match	FALSE	canonical	1	1	junction_5	59.68458762528229	NA	NA	NA	FALSE	NA	NA	NA	C	non_coding	NA	NA	NA	NA	NA	NA	NA	5.0	CCCTAGCCCGTCCCTCTTGG	NA	NA	NA	NA	NA	NA	NA	NA	NA
g10188.t2	contig_10299_pilon	-	327	5	incomplete-splice_match	101344977	lcl|NW_004444040.1_cds_XP_004383080.1_23704	948	9	6317	0	6317	0	3prime_fragment	FALSE	canonical	4	14	junction_4	6.977642868476432	NA	NA	NA	FALSE	NA	NA	NA	C	non_coding	NA	NA	NA	NA	NA	NA	NA	5.0	CCCTAGCCCGTCCCTCTTGG	NA	NA	NA	NA	NA	NA	NA	NA	NA
g10188.t3	contig_10299_pilon	-	942	13	novel_not_in_catalog	101344977	novel	948	9	NA	NA	0	11433	at_least_one_novel_splicesite	FALSE	canonical	0	0	junction_1	56.58376288496748	NA	NA	NA	FALSE	NA	NA	NA	C	non_coding	NA	NA	NA	NA	NA	NA	NA	45.0	AGGGTCAGCAAAAGAGAGGA	NA	NA	NA	NA	NA	NA	NA	NA	NA
g10189.t1	contig_10299_pilon	+	555	4	incomplete-splice_match	101345228	lcl|NW_004444040.1_cds_XP_004383081.1_23705	630	8	3828	0	3828	0	3prime_fragment	FALSE	canonical	4	21	junction_1	8.16496580927726	NA	NA	NA	FALSE	NA	NA	NA	C	non_coding	NA	NA	NA	NA	NA	NA	NA	25.0	CCTGAAACTTCTCCCATCAG	NA	NA	NA	NA	NA	NA	NA	NA	NA
g10189.t2	contig_10299_pilon	+	630	8	full-splice_match	101345228	lcl|NW_004444040.1_cds_XP_004383081.1_23705	630	8	0	0	0	0	reference_match	FALSE	canonical	3	14	junction_3	9.486832980505138	NA	NA	NA	FALSE	NA	NA	NA	C	non_coding	NA	NA	NA	NA	NA	NA	NA	25.0	CCTGAAACTTCTCCCATCAG	NA	NA	NA	NA	NA	NA	NA	NA	NA
g10190.t1	contig_10299_pilon	-	2700	20	novel_not_in_catalog	101345478	novel	2632	20	NA	NA	-4174	0	at_least_one_novel_splicesite	FALSE	canonical	0	0	junction_1	4.428565045886869	NA	NA	NA	TRUE	NA	NA	NA	A	non_coding	NA	NA	NA	NA	NA	NA	NA	15.0	GGCCCCCAACTGGCAGGCCC	NA	NA	NA	NA	NA	NA	NA	NA	NA
g10191.t1	contig_10299_pilon	-	3534	37	novel_not_in_catalog	101356985	novel	3438	34	NA	NA	328	0	at_least_one_novel_splicesite	FALSE	canonical	5	52	junction_3	73.18462932293777	NA	NA	NA	TRUE	NA	NA	NA	B	non_coding	NA	NA	NA	NA	NA	NA	NA	40.0	AGGAAGGCGAGACCCATATA	NA	NA	NA	NA	NA	NA	NA	NA	NA
g10191.t2	contig_10299_pilon	-	3474	38	novel_not_in_catalog	101356985	novel	3438	34	NA	NA	13866	0	at_least_one_novel_splicesite	TRUE	canonical	0	0	junction_6	82.10446943167841	NA	NA	NA	TRUE	NA	NA	NA	B	non_coding	NA	NA	NA	NA	NA	NA	NA	40.0	AGGAAGGCGAGACCCATATA	NA	NA	NA	NA	NA	NA	NA	NA	NA
g10191.t3	contig_10299_pilon	-	861	12	novel_not_in_catalog	101356985	novel	3438	34	NA	NA	32802	2489	at_least_one_novel_splicesite	FALSE	canonical	0	0	junction_1	78.69713888967938	NA	NA	NA	TRUE	NA	NA	NA	B	non_coding	NA	NA	NA	NA	NA	NA	NA	25.0	GTGTGATAATGTTGAAGTCG	NA	NA	NA	NA	NA	NA	NA	NA	NA
g10192.t1	contig_10299_pilon	+	408	1	intergenic	novelGene_2732	novel	NA	NA	NA	NA	NA	NA	mono-exon	FALSE	NA	NA	NA	NA	NA	NA	NA	NA	NA	NA	NA	NA	A	non_coding	NA	NA	NA	NA	NA	NA	NA	10.0	GTGGGGGGTAGTGTTGGAGG	NA	NA	NA	NA	NA	NA	NA	NA	NA
g10193.t1	contig_10300_pilon	+	387	3	intergenic	novelGene_2733	novel	NA	NA	NA	NA	NA	NA	multi-exon	FALSE	canonical	5	87	junction_2	11.0	NA	NA	NA	FALSE	NA	NA	NA	A	non_coding	NA	NA	NA	NA	NA	NA	NA	40.0	AGAGAATCTGACAAGGTAGC	NA	NA	NA	NA	NA	NA	NA	NA	NA
g10194.t1	contig_10304_pilon	+	357	3	intergenic	novelGene_2734	novel	NA	NA	NA	NA	NA	NA	multi-exon	FALSE	canonical	0	0	junction_1	0.0	NA	NA	NA	FALSE	NA	NA	NA	A	non_coding	NA	NA	NA	NA	NA	NA	NA	5.0	GCTCATTCCTCTTGGTTGCT	NA	NA	NA	NA	NA	NA	NA	NA	NA
g10195.t1	contig_10307_pilon	+	1317	2	full-splice_match	101349786	lcl|NW_004443958.1_cds_XP_023583962.1_7669	1317	2	0	0	0	0	reference_match	FALSE	canonical	6	361	junction_1	0.0	NA	NA	NA	FALSE	NA	NA	NA	C	non_coding	NA	NA	NA	NA	NA	NA	NA	20.0	GTTGACCTATCGGAGGGACT	NA	NA	NA	NA	NA	NA	NA	NA	NA
g10195.t2	contig_10307_pilon	+	1344	3	novel_not_in_catalog	101349786	novel	1317	2	NA	NA	-2523	0	at_least_one_novel_splicesite	FALSE	canonical	0	0	junction_1	180.5	NA	NA	NA	FALSE	NA	NA	NA	C	non_coding	NA	NA	NA	NA	NA	NA	NA	20.0	GTTGACCTATCGGAGGGACT	NA	NA	NA	NA	NA	NA	NA	NA	NA
g10196.t1	contig_10309_pilon	-	1269	8	full-splice_match	101345036	lcl|NW_004443990.1_cds_XP_004378144.1_15870	1269	8	0	0	0	0	reference_match	FALSE	canonical	0	0	junction_1	0.0	NA	NA	NA	FALSE	NA	NA	NA	A	non_coding	NA	NA	NA	NA	NA	NA	NA	30.0	GGCCAATAAAAGCTTTTGCC	NA	NA	NA	NA	NA	NA	NA	NA	NA
g10197.t1	contig_10309_pilon	-	1446	7	intergenic	novelGene_2735	novel	NA	NA	NA	NA	NA	NA	multi-exon	FALSE	canonical	0	0	junction_1	0.0	NA	NA	NA	FALSE	NA	NA	NA	A	non_coding	NA	NA	NA	NA	NA	NA	NA	40.0	CATTCCAAGGTGATGAAAAT	NA	NA	NA	NA	NA	NA	NA	NA	NA
g10198.t1	contig_10309_pilon	-	1290	7	novel_not_in_catalog	101358314	novel	1068	7	NA	NA	0	1837	at_least_one_novel_splicesite	FALSE	canonical	0	0	junction_1	0.0	NA	NA	NA	FALSE	NA	NA	NA	A	non_coding	NA	NA	NA	NA	NA	NA	NA	10.0	GGGCCGACTGTGTGGCAGCT	NA	NA	NA	NA	NA	NA	NA	NA	NA
g10199.t1	contig_10309_pilon	+	297	1	intergenic	novelGene_2736	novel	NA	NA	NA	NA	NA	NA	mono-exon	FALSE	NA	NA	NA	NA	NA	NA	NA	NA	NA	NA	NA	NA	A	non_coding	NA	NA	NA	NA	NA	NA	NA	20.0	GAGGGCTGGAAGCAGCCTCC	NA	NA	NA	NA	NA	NA	NA	NA	NA
g10200.t1	contig_10311_pilon	-	735	2	full-splice_match	101352214	lcl|NW_004444028.1_cds_XP_004382302.1_22438	735	2	0	0	0	0	reference_match	FALSE	canonical	1	1	junction_1	0.0	NA	NA	NA	FALSE	NA	NA	NA	C	non_coding	NA	NA	NA	NA	NA	NA	NA	25.0	TCACCATTACCTCAGAGCCT	NA	NA	NA	NA	NA	NA	NA	NA	NA
g10200.t2	contig_10311_pilon	-	342	1	novel_in_catalog	101352214	novel	735	2	NA	NA	0	-1304	mono-exon	FALSE	NA	NA	NA	NA	NA	NA	NA	NA	NA	NA	NA	NA	C	non_coding	NA	NA	NA	NA	NA	NA	NA	45.0	TCCATAAACAACCTAAAGTG	NA	NA	NA	NA	NA	NA	NA	NA	NA
g10201.t1	contig_10311_pilon	+	717	6	incomplete-splice_match	101352469	lcl|NW_004444028.1_cds_XP_004382303.2_22439	1113	10	21	2071	21	-2071	5prime_fragment	FALSE	canonical	4	27	junction_1	13.013838787997951	NA	NA	NA	FALSE	NA	NA	NA	C	non_coding	NA	NA	NA	NA	NA	NA	NA	35.0	GAGGAGGCACTAAGAGACTC	NA	NA	NA	NA	NA	NA	NA	NA	NA
g10201.t2	contig_10311_pilon	+	630	6	incomplete-splice_match	101352469	lcl|NW_004444028.1_cds_XP_004382303.2_22439	1113	10	10061	0	10061	0	3prime_fragment	FALSE	canonical	4	26	junction_2	47.58319030918377	NA	NA	NA	FALSE	NA	NA	NA	C	non_coding	NA	NA	NA	NA	NA	NA	NA	35.0	ACTGAATATGGTTTAAATCC	NA	NA	NA	NA	NA	NA	NA	NA	NA
g10201.t3	contig_10311_pilon	+	1092	10	full-splice_match	101352469	lcl|NW_004444028.1_cds_XP_004382303.2_22439	1113	10	21	0	21	0	reference_match	FALSE	canonical	4	26	junction_6	38.61778519456202	NA	NA	NA	FALSE	NA	NA	NA	C	non_coding	NA	NA	NA	NA	NA	NA	NA	35.0	ACTGAATATGGTTTAAATCC	NA	NA	NA	NA	NA	NA	NA	NA	NA
g10201.t4	contig_10311_pilon	+	1113	10	full-splice_match	101352469	lcl|NW_004444028.1_cds_XP_004382303.2_22439	1113	10	0	0	0	0	reference_match	FALSE	canonical	4	26	junction_6	38.61778519456202	NA	NA	NA	FALSE	NA	NA	NA	C	non_coding	NA	NA	NA	NA	NA	NA	NA	35.0	ACTGAATATGGTTTAAATCC	NA	NA	NA	NA	NA	NA	NA	NA	NA
g10201.t5	contig_10311_pilon	+	306	4	incomplete-splice_match	101352469	lcl|NW_004444028.1_cds_XP_004382303.2_22439	1113	10	11227	0	11227	0	3prime_fragment	FALSE	canonical	4	36	junction_2	44.96912521077348	NA	NA	NA	FALSE	NA	NA	NA	C	non_coding	NA	NA	NA	NA	NA	NA	NA	35.0	ACTGAATATGGTTTAAATCC	NA	NA	NA	NA	NA	NA	NA	NA	NA
g10202.t1	contig_10311_pilon	-	1224	11	full-splice_match	101352730	lcl|NW_004444028.1_cds_XP_004382304.1_22440	1224	11	0	0	0	0	reference_match	FALSE	canonical	6	287	junction_10	891.127987440637	NA	NA	NA	FALSE	NA	NA	NA	C	non_coding	NA	NA	NA	NA	NA	NA	NA	15.0	TTCTTGGGATGAGATGGTTC	NA	NA	NA	NA	NA	NA	NA	NA	NA
g10202.t10	contig_10311_pilon	-	1113	9	incomplete-splice_match	101352730	lcl|NW_004444028.1_cds_XP_004382304.1_22440	1224	11	1205	0	1205	0	3prime_fragment	FALSE	canonical	6	915	junction_7	822.0953031735432	NA	NA	NA	FALSE	NA	NA	NA	C	non_coding	NA	NA	NA	NA	NA	NA	NA	15.0	TTCTTGGGATGAGATGGTTC	NA	NA	NA	NA	NA	NA	NA	NA	NA
g10202.t11	contig_10311_pilon	-	792	7	incomplete-splice_match	101352730	lcl|NW_004444028.1_cds_XP_004382304.1_22440	1224	11	2573	0	2573	0	3prime_fragment	FALSE	canonical	6	1191	junction_1	749.7049790121149	NA	NA	NA	FALSE	NA	NA	NA	C	non_coding	NA	NA	NA	NA	NA	NA	NA	15.0	TTCTTGGGATGAGATGGTTC	NA	NA	NA	NA	NA	NA	NA	NA	NA
g10202.t2	contig_10311_pilon	-	657	7	novel_not_in_catalog	101352730	novel	1083	10	NA	NA	2573	436	at_least_one_novel_splicesite	FALSE	canonical	5	230	junction_1	993.7237627563641	NA	NA	NA	TRUE	NA	NA	NA	C	non_coding	NA	NA	NA	NA	NA	NA	NA	25.0	CAGCAGTTGATGGCGAGATG	NA	NA	NA	NA	NA	NA	NA	NA	NA
g10202.t3	contig_10311_pilon	-	651	6	incomplete-splice_match	101352730	lcl|NW_004444028.1_cds_XP_023592554.1_22442	1083	10	2573	-3	2573	3	3prime_fragment	FALSE	canonical	6	1501	junction_3	684.0565473701718	NA	NA	NA	FALSE	NA	NA	NA	C	non_coding	NA	NA	NA	NA	NA	NA	NA	25.0	GTAAATGGCATCTTGACTTT	NA	NA	NA	NA	NA	NA	NA	NA	NA
g10202.t4	contig_10311_pilon	-	843	7	incomplete-splice_match	101352730	lcl|NW_004444028.1_cds_XP_004382304.1_22440	1224	11	2522	0	2522	0	3prime_fragment	FALSE	canonical	6	1191	junction_1	749.7049790121149	NA	NA	NA	FALSE	NA	NA	NA	C	non_coding	NA	NA	NA	NA	NA	NA	NA	15.0	TTCTTGGGATGAGATGGTTC	NA	NA	NA	NA	NA	NA	NA	NA	NA
g10202.t5	contig_10311_pilon	-	435	4	incomplete-splice_match	101352730	lcl|NW_004444028.1_cds_XP_023592554.1_22442	1083	10	3139	-3	3139	3	3prime_fragment	FALSE	canonical	6	1501	junction_3	805.9892472401023	NA	NA	NA	FALSE	NA	NA	NA	C	non_coding	NA	NA	NA	NA	NA	NA	NA	25.0	GTAAATGGCATCTTGACTTT	NA	NA	NA	NA	NA	NA	NA	NA	NA
g10202.t6	contig_10311_pilon	-	1083	10	incomplete-splice_match	101352730	lcl|NW_004444028.1_cds_XP_004382304.1_22440	1224	11	0	1404	0	3	5prime_fragment	FALSE	canonical	6	287	junction_9	928.9215969786327	NA	NA	NA	FALSE	NA	NA	NA	C	non_coding	NA	NA	NA	NA	NA	NA	NA	25.0	GTAAATGGCATCTTGACTTT	NA	NA	NA	NA	NA	NA	NA	NA	NA
g10202.t7	contig_10311_pilon	-	1089	11	novel_not_in_catalog	101352730	novel	1083	10	NA	NA	0	436	at_least_one_novel_splicesite	FALSE	canonical	5	230	junction_1	976.4784483028798	NA	NA	NA	TRUE	NA	NA	NA	C	non_coding	NA	NA	NA	NA	NA	NA	NA	25.0	CAGCAGTTGATGGCGAGATG	NA	NA	NA	NA	NA	NA	NA	NA	NA
g10202.t8	contig_10311_pilon	-	576	5	incomplete-splice_match	101352730	lcl|NW_004444028.1_cds_XP_004382304.1_22440	1224	11	3139	0	3139	0	3prime_fragment	FALSE	canonical	6	1191	junction_1	829.7330896137624	NA	NA	NA	FALSE	NA	NA	NA	C	non_coding	NA	NA	NA	NA	NA	NA	NA	15.0	TTCTTGGGATGAGATGGTTC	NA	NA	NA	NA	NA	NA	NA	NA	NA
g10202.t9	contig_10311_pilon	-	708	7	novel_not_in_catalog	101352730	novel	1083	10	NA	NA	2522	436	at_least_one_novel_splicesite	FALSE	canonical	5	230	junction_1	993.7237627563641	NA	NA	NA	TRUE	NA	NA	NA	C	non_coding	NA	NA	NA	NA	NA	NA	NA	25.0	CAGCAGTTGATGGCGAGATG	NA	NA	NA	NA	NA	NA	NA	NA	NA
g10203.t1	contig_10311_pilon	-	234	1	intergenic	novelGene_2737	novel	NA	NA	NA	NA	NA	NA	mono-exon	FALSE	NA	NA	NA	NA	NA	NA	NA	NA	NA	NA	NA	NA	A	non_coding	NA	NA	NA	NA	NA	NA	NA	40.0	CCCATGGACATAAACATGAG	NA	NA	NA	NA	NA	NA	NA	NA	NA
g10204.t1	contig_10311_pilon	-	1836	28	fusion	101351084_101352995	novel	1728	7	NA	NA	0	-7754	multi-exon	TRUE	canonical	0	0	junction_1	0.0	NA	NA	NA	TRUE	NA	NA	NA	A	non_coding	NA	NA	NA	NA	NA	NA	NA	30.0	ACATTGCTCTTGACACAATT	NA	NA	NA	NA	NA	NA	NA	NA	NA
g10205.t1	contig_10311_pilon	-	1161	8	novel_not_in_catalog	101353419	novel	1158	7	NA	NA	0	956	at_least_one_novel_splicesite	FALSE	canonical	0	0	junction_1	1.577908716741037	NA	NA	NA	FALSE	NA	NA	NA	A	non_coding	NA	NA	NA	NA	NA	NA	NA	15.0	CCAGGCTTGCTGGTCTGAAG	NA	NA	NA	NA	NA	NA	NA	NA	NA
g10206.t1	contig_10311_pilon	-	1077	7	novel_not_in_catalog	101353671	novel	1092	7	NA	NA	0	0	at_least_one_novel_splicesite	FALSE	canonical	0	0	junction_1	0.0	NA	NA	NA	TRUE	NA	NA	NA	A	non_coding	NA	NA	NA	NA	NA	NA	NA	35.0	GCTAGACACGACAGAGGTTA	NA	NA	NA	NA	NA	NA	NA	NA	NA
g10207.t1	contig_10311_pilon	-	1245	11	novel_not_in_catalog	101353929	novel	1077	10	NA	NA	0	-46	at_least_one_novel_splicesite	FALSE	canonical	0	0	junction_1	109.51091269823296	NA	NA	NA	FALSE	NA	NA	NA	C	non_coding	NA	NA	NA	NA	NA	NA	NA	30.0	GCAAGGCTCAGTGCAGAAGG	NA	NA	NA	NA	NA	NA	NA	NA	NA
g10207.t2	contig_10311_pilon	-	1077	10	full-splice_match	101353929	lcl|NW_004444028.1_cds_XP_004382309.1_22450	1077	10	0	0	0	0	reference_match	FALSE	canonical	5	132	junction_1	65.46076008656722	NA	NA	NA	FALSE	NA	NA	NA	C	non_coding	NA	NA	NA	NA	NA	NA	NA	40.0	GAGCGAATAAAATTGGACTT	NA	NA	NA	NA	NA	NA	NA	NA	NA
g10208.t1	contig_10311_pilon	+	1824	7	novel_not_in_catalog	101354192	novel	1674	6	NA	NA	-2147	0	at_least_one_novel_splicesite	FALSE	canonical	0	0	junction_1	48.616698091636515	NA	NA	NA	TRUE	NA	NA	NA	B	non_coding	NA	NA	NA	NA	NA	NA	NA	30.0	GACTCCTGAATCGAAGCCCA	NA	NA	NA	NA	NA	NA	NA	NA	NA
g10208.t2	contig_10311_pilon	+	759	3	incomplete-splice_match	101354192	lcl|NW_004444028.1_cds_XP_023592557.1_22452	1674	6	13621	0	13621	0	3prime_fragment	FALSE	canonical	6	104	junction_1	10.5	NA	NA	NA	FALSE	NA	NA	NA	B	non_coding	NA	NA	NA	NA	NA	NA	NA	30.0	GACTCCTGAATCGAAGCCCA	NA	NA	NA	NA	NA	NA	NA	NA	NA
g10209.t1	contig_10311_pilon	+	537	3	novel_not_in_catalog	101351348	novel	708	2	NA	NA	-4374	0	at_least_one_novel_splicesite	FALSE	canonical	0	0	junction_1	1.0	NA	NA	NA	FALSE	NA	NA	NA	A	non_coding	NA	NA	NA	NA	NA	NA	NA	30.0	TGATGCGGAAGGAGCCACAT	NA	NA	NA	NA	NA	NA	NA	NA	NA
g10210.t1	contig_10312_pilon	+	972	8	novel_not_in_catalog	101342341	novel	2187	20	NA	NA	25355	36842	at_least_one_novel_splicesite	FALSE	canonical	5	54	junction_5	688.3719331635675	NA	NA	NA	FALSE	NA	NA	NA	A	non_coding	NA	NA	NA	NA	NA	NA	NA	35.0	AGAACCAAGAGTATGGCTGT	NA	NA	NA	NA	NA	NA	NA	NA	NA
g10211.t1	contig_10312_pilon	-	1698	12	full-splice_match	101341414	lcl|NW_004444007.1_cds_XP_004380268.1_19094	1698	12	0	0	0	0	reference_match	FALSE	canonical	0	0	junction_1	2.486326242032244	NA	NA	NA	FALSE	NA	NA	NA	C	non_coding	NA	NA	NA	NA	NA	NA	NA	35.0	CAACTCCAGAACTAGCCATG	NA	NA	NA	NA	NA	NA	NA	NA	NA
g10211.t2	contig_10312_pilon	-	1749	13	full-splice_match	101341414	lcl|NW_004444007.1_cds_XP_004380266.1_19091	1749	13	0	0	0	0	reference_match	FALSE	canonical	0	0	junction_1	2.520747243709029	NA	NA	NA	FALSE	NA	NA	NA	C	non_coding	NA	NA	NA	NA	NA	NA	NA	35.0	CAACTCCAGAACTAGCCATG	NA	NA	NA	NA	NA	NA	NA	NA	NA
g10211.t3	contig_10312_pilon	-	1335	9	incomplete-splice_match	101341414	lcl|NW_004444007.1_cds_XP_023590539.1_19090	1842	14	45565	0	45565	0	3prime_fragment	FALSE	canonical	0	0	junction_1	2.48746859276655	NA	NA	NA	FALSE	NA	NA	NA	C	non_coding	NA	NA	NA	NA	NA	NA	NA	35.0	CAACTCCAGAACTAGCCATG	NA	NA	NA	NA	NA	NA	NA	NA	NA
g10212.t1	contig_10312_pilon	-	1896	11	fusion	101340987_111818984	novel	726	7	NA	NA	0	0	multi-exon	FALSE	canonical	2	13	junction_4	23.72783175934961	NA	NA	NA	FALSE	NA	NA	NA	A	non_coding	NA	NA	NA	NA	NA	NA	NA	40.0	AATGAGATATTCACATTTGA	NA	NA	NA	NA	NA	NA	NA	NA	NA
g10213.t1	contig_10312_pilon	+	744	3	incomplete-splice_match	101340729	lcl|NW_004444007.1_cds_XP_004380262.1_19084	1389	6	8795	0	8795	0	3prime_fragment	FALSE	canonical	5	68	junction_1	6.5	NA	NA	NA	FALSE	NA	NA	NA	C	non_coding	NA	NA	NA	NA	NA	NA	NA	25.0	TGTGACCAAGCAGGTTTTTA	NA	NA	NA	NA	NA	NA	NA	NA	NA
g10213.t2	contig_10312_pilon	+	972	4	incomplete-splice_match	101340729	lcl|NW_004444007.1_cds_XP_004380262.1_19084	1389	6	7076	0	7076	0	3prime_fragment	FALSE	canonical	5	68	junction_2	14.884742374510738	NA	NA	NA	FALSE	NA	NA	NA	C	non_coding	NA	NA	NA	NA	NA	NA	NA	25.0	TGTGACCAAGCAGGTTTTTA	NA	NA	NA	NA	NA	NA	NA	NA	NA
g10213.t3	contig_10312_pilon	+	1389	6	full-splice_match	101340729	lcl|NW_004444007.1_cds_XP_004380262.1_19084	1389	6	0	0	0	0	reference_match	FALSE	canonical	5	34	junction_1	30.548322376196047	NA	NA	NA	FALSE	NA	NA	NA	C	non_coding	NA	NA	NA	NA	NA	NA	NA	25.0	TGTGACCAAGCAGGTTTTTA	NA	NA	NA	NA	NA	NA	NA	NA	NA
g10214.t1	contig_10313_pilon	+	303	1	intergenic	novelGene_2738	novel	NA	NA	NA	NA	NA	NA	mono-exon	FALSE	NA	NA	NA	NA	NA	NA	NA	NA	NA	NA	NA	NA	A	non_coding	NA	NA	NA	NA	NA	NA	NA	35.0	TACACATGTGAAAGCTGGAC	NA	NA	NA	NA	NA	NA	NA	NA	NA
g10215.t1	contig_10317_pilon	-	696	2	incomplete-splice_match	101358885	lcl|NW_004443937.1_cds_XP_004368685.1_669	1098	4	6247	0	6247	0	3prime_fragment	FALSE	canonical	1	1	junction_1	0.0	NA	NA	NA	FALSE	NA	NA	NA	A	non_coding	NA	NA	NA	NA	NA	NA	NA	0.0	TGGGCGCCCGCCGCCCGCCC	NA	NA	NA	NA	NA	NA	NA	NA	NA
g10216.t1	contig_10317_pilon	-	510	4	intergenic	novelGene_2739	novel	NA	NA	NA	NA	NA	NA	multi-exon	FALSE	canonical	0	0	junction_2	0.9428090415820634	NA	NA	NA	FALSE	NA	NA	NA	A	non_coding	NA	NA	NA	NA	NA	NA	NA	5.0	GTTTTACGCTTGTGTTGTGG	NA	NA	NA	NA	NA	NA	NA	NA	NA
g10217.t1	contig_10319_pilon	-	4311	9	novel_not_in_catalog	101349407	novel	3997	16	NA	NA	178591	3211	at_least_one_novel_splicesite	FALSE	canonical	0	0	junction_1	52.600944620795545	NA	NA	NA	FALSE	NA	NA	NA	A	non_coding	NA	NA	NA	NA	NA	NA	NA	35.0	AGTGTGAAAGTCACGTCATA	NA	NA	NA	NA	NA	NA	NA	NA	NA
g10218.t1	contig_10321_pilon	-	384	1	intergenic	novelGene_2740	novel	NA	NA	NA	NA	NA	NA	mono-exon	FALSE	NA	NA	NA	NA	NA	NA	NA	NA	NA	NA	NA	NA	A	non_coding	NA	NA	NA	NA	NA	NA	NA	35.0	ATATACCATGGACTGTCAGA	NA	NA	NA	NA	NA	NA	NA	NA	NA
g10219.t1	contig_10323_pilon	-	810	4	intergenic	novelGene_2741	novel	NA	NA	NA	NA	NA	NA	multi-exon	FALSE	canonical	0	0	junction_1	14.383632673594278	NA	NA	NA	FALSE	NA	NA	NA	A	non_coding	NA	NA	NA	NA	NA	NA	NA	15.0	CTTAGGAAGCGTTCGTGTTG	NA	NA	NA	NA	NA	NA	NA	NA	NA
g10220.t1	contig_10323_pilon	+	636	2	intergenic	novelGene_2742	novel	NA	NA	NA	NA	NA	NA	multi-exon	FALSE	canonical	0	0	junction_1	0.0	NA	NA	NA	FALSE	NA	NA	NA	A	non_coding	NA	NA	NA	NA	NA	NA	NA	20.0	GTGATTCCCCTATCCGAGAT	NA	NA	NA	NA	NA	NA	NA	NA	NA
g10221.t1	contig_10323_pilon	+	426	1	intergenic	novelGene_2743	novel	NA	NA	NA	NA	NA	NA	mono-exon	FALSE	NA	NA	NA	NA	NA	NA	NA	NA	NA	NA	NA	NA	A	non_coding	NA	NA	NA	NA	NA	NA	NA	10.0	TCCCCATGTCCCACGTCCTC	NA	NA	NA	NA	NA	NA	NA	NA	NA
g10222.t1	contig_10323_pilon	+	3666	23	novel_not_in_catalog	101346172	novel	3889	24	NA	NA	0	0	at_least_one_novel_splicesite	FALSE	canonical	0	0	junction_1	17.232728807381616	NA	NA	NA	TRUE	NA	NA	NA	A	non_coding	NA	NA	NA	NA	NA	NA	NA	25.0	AGAGCAGACGTAGCCCCTCC	NA	NA	NA	NA	NA	NA	NA	NA	NA
g10223.t1	contig_10323_pilon	+	831	2	novel_not_in_catalog	101345918	novel	540	2	NA	NA	417	0	at_least_one_novel_splicesite	TRUE	canonical	0	0	junction_1	0.0	NA	NA	NA	FALSE	NA	NA	NA	A	non_coding	NA	NA	NA	NA	NA	NA	NA	5.0	CCGCCGCCCACTCGGGGCTT	NA	NA	NA	NA	NA	NA	NA	NA	NA
g10224.t1	contig_10323_pilon	+	819	8	incomplete-splice_match	101345661	lcl|NW_004444101.1_cds_XP_004386555.1_29289	1644	15	21853	0	21853	0	3prime_fragment	FALSE	canonical	5	28	junction_7	113.71392677617436	NA	NA	NA	FALSE	NA	NA	NA	B	non_coding	NA	NA	NA	NA	NA	NA	NA	10.0	GGGCCGGCACGCGAGGGGCG	NA	NA	NA	NA	NA	NA	NA	NA	NA
g10224.t2	contig_10323_pilon	+	1179	12	novel_not_in_catalog	101345661	novel	1644	15	NA	NA	4931	0	at_least_one_novel_splicesite	FALSE	canonical	3	6	junction_1	108.45968897351405	NA	NA	NA	FALSE	NA	NA	NA	B	non_coding	NA	NA	NA	NA	NA	NA	NA	10.0	GGGCCGGCACGCGAGGGGCG	NA	NA	NA	NA	NA	NA	NA	NA	NA
g10224.t3	contig_10323_pilon	+	375	4	incomplete-splice_match	101345661	lcl|NW_004444101.1_cds_XP_004386555.1_29289	1644	15	27437	0	27437	0	3prime_fragment	FALSE	canonical	5	28	junction_3	22.573337271116017	NA	NA	NA	FALSE	NA	NA	NA	B	non_coding	NA	NA	NA	NA	NA	NA	NA	10.0	GGGCCGGCACGCGAGGGGCG	NA	NA	NA	NA	NA	NA	NA	NA	NA
g10225.t1	contig_10323_pilon	-	1023	8	novel_not_in_catalog	101345402	novel	1020	9	NA	NA	0	0	at_least_one_novel_splicesite	FALSE	canonical	0	0	junction_1	0.45175395145262565	NA	NA	NA	TRUE	NA	NA	NA	A	non_coding	NA	NA	NA	NA	NA	NA	NA	15.0	GCGGCCACCGCGGACCCTAT	NA	NA	NA	NA	NA	NA	NA	NA	NA
g10226.t1	contig_10323_pilon	-	2058	10	novel_not_in_catalog	101345152	novel	1740	7	NA	NA	-3368	0	at_least_one_novel_splicesite	FALSE	canonical	0	0	junction_1	0.0	NA	NA	NA	FALSE	NA	NA	NA	A	non_coding	NA	NA	NA	NA	NA	NA	NA	5.0	CGGAGGGGCTCCGGGCCGTG	NA	NA	NA	NA	NA	NA	NA	NA	NA
g10227.t1	contig_10323_pilon	-	2769	7	novel_in_catalog	101359923	novel	2994	9	NA	NA	0	0	combination_of_known_splicesites	TRUE	canonical	0	0	junction_1	0.0	NA	NA	NA	FALSE	NA	NA	NA	A	non_coding	NA	NA	NA	NA	NA	NA	NA	10.0	GCAGGGGCAGCTGCCTCCGG	NA	NA	NA	NA	NA	NA	NA	NA	NA
g10228.t1	contig_10323_pilon	-	834	7	novel_in_catalog	101344905	novel	1308	12	NA	NA	19986	0	combination_of_known_splicesites	FALSE	canonical	0	0	junction_4	22.92742171869019	NA	NA	NA	FALSE	NA	NA	NA	A	non_coding	NA	NA	NA	NA	NA	NA	NA	5.0	GGCGGGGGGAGCCTGTCCCG	NA	NA	NA	NA	NA	NA	NA	NA	NA
g10229.t1	contig_10323_pilon	-	366	5	novel_in_catalog	101359493	novel	528	8	NA	NA	0	0	combination_of_known_splicesites	FALSE	canonical	1	4	junction_2	185.99915994433954	NA	NA	NA	FALSE	NA	NA	NA	C	non_coding	NA	NA	NA	NA	NA	NA	NA	25.0	TGCAAGGAGAGGCCTGCAGG	NA	NA	NA	NA	NA	NA	NA	NA	NA
g10229.t2	contig_10323_pilon	-	333	5	novel_in_catalog	101359493	novel	558	9	NA	NA	0	0	combination_of_known_splicesites	FALSE	canonical	3	4	junction_1	164.58185653345876	NA	NA	NA	FALSE	NA	NA	NA	C	non_coding	NA	NA	NA	NA	NA	NA	NA	25.0	TGCAAGGAGAGGCCTGCAGG	NA	NA	NA	NA	NA	NA	NA	NA	NA
g10229.t3	contig_10323_pilon	-	525	8	incomplete-splice_match	101359493	lcl|NW_004444101.1_cds_XP_023596642.1_29280	645	9	412	0	0	0	3prime_fragment	FALSE	canonical	5	115	junction_2	640.9932025492046	NA	NA	NA	FALSE	NA	NA	NA	C	non_coding	NA	NA	NA	NA	NA	NA	NA	25.0	TGCAAGGAGAGGCCTGCAGG	NA	NA	NA	NA	NA	NA	NA	NA	NA
g10229.t4	contig_10323_pilon	-	396	6	novel_in_catalog	101359493	novel	558	9	NA	NA	0	0	combination_of_known_splicesites	FALSE	canonical	1	4	junction_2	147.58048651498612	NA	NA	NA	FALSE	NA	NA	NA	C	non_coding	NA	NA	NA	NA	NA	NA	NA	25.0	TGCAAGGAGAGGCCTGCAGG	NA	NA	NA	NA	NA	NA	NA	NA	NA
g10229.t5	contig_10323_pilon	-	528	8	full-splice_match	101359493	lcl|NW_004444101.1_cds_XP_023596641.1_29283	528	8	0	0	0	0	reference_match	FALSE	canonical	4	9	junction_7	632.1658591456737	NA	NA	NA	FALSE	NA	NA	NA	C	non_coding	NA	NA	NA	NA	NA	NA	NA	25.0	TGCAAGGAGAGGCCTGCAGG	NA	NA	NA	NA	NA	NA	NA	NA	NA
g10229.t6	contig_10323_pilon	-	303	4	novel_in_catalog	101359493	novel	528	8	NA	NA	0	0	combination_of_known_splicesites	FALSE	canonical	3	4	junction_1	199.65024974244892	NA	NA	NA	FALSE	NA	NA	NA	C	non_coding	NA	NA	NA	NA	NA	NA	NA	25.0	TGCAAGGAGAGGCCTGCAGG	NA	NA	NA	NA	NA	NA	NA	NA	NA
g10229.t7	contig_10323_pilon	-	558	9	full-splice_match	101359493	lcl|NW_004444101.1_cds_XP_023596644.1_29282	558	9	0	0	0	0	reference_match	FALSE	canonical	6	306	junction_1	567.861944049784	NA	NA	NA	FALSE	NA	NA	NA	C	non_coding	NA	NA	NA	NA	NA	NA	NA	25.0	TGCAAGGAGAGGCCTGCAGG	NA	NA	NA	NA	NA	NA	NA	NA	NA
g10230.t1	contig_10323_pilon	-	735	3	full-splice_match	101344670	lcl|NW_004444101.1_cds_XP_004386551.1_29279	439	3	0	-296	0	296	alternative_3end	FALSE	canonical	0	0	junction_1	3.5	NA	NA	NA	FALSE	NA	NA	NA	A	non_coding	NA	NA	NA	NA	NA	NA	NA	10.0	ACCACCGCGGCTGTGTTCCC	NA	NA	NA	NA	NA	NA	NA	NA	NA
g10231.t1	contig_10323_pilon	-	3198	15	novel_not_in_catalog	101344420	novel	3156	14	NA	NA	-3774	0	at_least_one_novel_splicesite	FALSE	canonical	0	0	junction_1	0.82065180664829	NA	NA	NA	FALSE	NA	NA	NA	A	non_coding	NA	NA	NA	NA	NA	NA	NA	60.0	GAATAAAAGAAGCAATGAAG	NA	NA	NA	NA	NA	NA	NA	NA	NA
g10232.t1	contig_10323_pilon	-	2421	9	novel_in_catalog	101359227	novel	2493	10	NA	NA	0	0	combination_of_known_junctions	FALSE	canonical	1	1	junction_7	1893.8435414191426	NA	NA	NA	FALSE	NA	NA	NA	C	non_coding	NA	NA	NA	NA	NA	NA	NA	45.0	GCTGAGGCAAAAACAGAGAG	NA	NA	NA	NA	NA	NA	NA	NA	NA
g10232.t10	contig_10323_pilon	-	531	6	novel_not_in_catalog	101359227	novel	1185	12	NA	NA	11279	0	at_least_one_novel_splicesite	FALSE	canonical	0	0	junction_5	74.49134177875978	NA	NA	NA	TRUE	NA	NA	NA	C	non_coding	NA	NA	NA	NA	NA	NA	NA	45.0	ATGCCAGCGGAACAGGAAAA	NA	NA	NA	NA	NA	NA	NA	NA	NA
g10232.t2	contig_10323_pilon	-	2340	8	novel_in_catalog	101359227	novel	2514	10	NA	NA	-13583	0	combination_of_known_junctions	FALSE	canonical	6	347	junction_3	1751.8137423125504	NA	NA	NA	FALSE	NA	NA	NA	C	non_coding	NA	NA	NA	NA	NA	NA	NA	45.0	GCTGAGGCAAAAACAGAGAG	NA	NA	NA	NA	NA	NA	NA	NA	NA
g10232.t3	contig_10323_pilon	-	2400	8	novel_not_in_catalog	101359227	novel	2370	8	NA	NA	-74219	0	at_least_one_novel_splicesite	FALSE	canonical	0	0	junction_7	1778.7353452864843	NA	NA	NA	FALSE	NA	NA	NA	C	non_coding	NA	NA	NA	NA	NA	NA	NA	45.0	GCTGAGGCAAAAACAGAGAG	NA	NA	NA	NA	NA	NA	NA	NA	NA
g10232.t4	contig_10323_pilon	-	309	4	incomplete-splice_match	101359227	lcl|NW_004444101.1_cds_XP_023596640.1_29268	1185	12	80386	0	15713	0	3prime_fragment	FALSE	canonical	5	102	junction_2	51.42200134399888	NA	NA	NA	FALSE	NA	NA	NA	C	non_coding	NA	NA	NA	NA	NA	NA	NA	45.0	ATGCCAGCGGAACAGGAAAA	NA	NA	NA	NA	NA	NA	NA	NA	NA
g10232.t5	contig_10323_pilon	-	2463	9	novel_in_catalog	101359227	novel	2514	10	NA	NA	0	0	combination_of_known_junctions	FALSE	canonical	6	66	junction_8	1747.0432834864166	NA	NA	NA	FALSE	NA	NA	NA	C	non_coding	NA	NA	NA	NA	NA	NA	NA	45.0	GCTGAGGCAAAAACAGAGAG	NA	NA	NA	NA	NA	NA	NA	NA	NA
g10232.t6	contig_10323_pilon	-	2370	8	full-splice_match	101359227	lcl|NW_004444101.1_cds_XP_023596637.1_29273	2370	8	0	0	0	0	reference_match	FALSE	canonical	6	66	junction_7	1767.180874980815	NA	NA	NA	FALSE	NA	NA	NA	C	non_coding	NA	NA	NA	NA	NA	NA	NA	45.0	GCTGAGGCAAAAACAGAGAG	NA	NA	NA	NA	NA	NA	NA	NA	NA
g10232.t7	contig_10323_pilon	-	2493	9	novel_not_in_catalog	101359227	novel	2514	10	NA	NA	-74219	0	at_least_one_novel_splicesite	FALSE	canonical	0	0	junction_8	1754.7307441242945	NA	NA	NA	FALSE	NA	NA	NA	C	non_coding	NA	NA	NA	NA	NA	NA	NA	45.0	GCTGAGGCAAAAACAGAGAG	NA	NA	NA	NA	NA	NA	NA	NA	NA
g10232.t8	contig_10323_pilon	-	2514	13	novel_not_in_catalog	101359227	novel	1185	12	NA	NA	-74219	0	at_least_one_novel_splicesite	FALSE	canonical	0	0	junction_4	1751.5129868361114	NA	NA	NA	FALSE	NA	NA	NA	C	non_coding	NA	NA	NA	NA	NA	NA	NA	45.0	ATGCCAGCGGAACAGGAAAA	NA	NA	NA	NA	NA	NA	NA	NA	NA
g10232.t9	contig_10323_pilon	-	2241	9	novel_not_in_catalog	101359227	novel	1185	12	NA	NA	-2266	0	at_least_one_novel_splicesite	FALSE	canonical	0	0	junction_5	2002.0765743035404	NA	NA	NA	FALSE	NA	NA	NA	C	non_coding	NA	NA	NA	NA	NA	NA	NA	45.0	ATGCCAGCGGAACAGGAAAA	NA	NA	NA	NA	NA	NA	NA	NA	NA
g10233.t1	contig_10323_pilon	+	687	2	intergenic	novelGene_2744	novel	NA	NA	NA	NA	NA	NA	multi-exon	FALSE	canonical	0	0	junction_1	0.0	NA	NA	NA	FALSE	NA	NA	NA	A	non_coding	NA	NA	NA	NA	NA	NA	NA	20.0	GGTCCGGGTCAACCTCAGCA	NA	NA	NA	NA	NA	NA	NA	NA	NA
g10234.t1	contig_10323_pilon	+	360	1	intergenic	novelGene_2745	novel	NA	NA	NA	NA	NA	NA	mono-exon	FALSE	NA	NA	NA	NA	NA	NA	NA	NA	NA	NA	NA	NA	A	non_coding	NA	NA	NA	NA	NA	NA	NA	40.0	CCCTCACATCATGAAAAGGA	NA	NA	NA	NA	NA	NA	NA	NA	NA
g10235.t1	contig_10323_pilon	+	645	5	full-splice_match	101358961	lcl|NW_004444101.1_cds_XP_004386520.1_29267	645	5	0	0	0	0	reference_match	FALSE	canonical	1	2	junction_1	0.8660254037844386	NA	NA	NA	FALSE	NA	NA	NA	C	non_coding	NA	NA	NA	NA	NA	NA	NA	25.0	AAGCAGCCAGGAGGGCTGTG	NA	NA	NA	NA	NA	NA	NA	NA	NA
g10235.t2	contig_10323_pilon	+	462	4	incomplete-splice_match	101358961	lcl|NW_004444101.1_cds_XP_004386520.1_29267	645	5	1597	0	1597	0	3prime_fragment	FALSE	canonical	2	2	junction_1	0.9428090415820634	NA	NA	NA	FALSE	NA	NA	NA	C	non_coding	NA	NA	NA	NA	NA	NA	NA	25.0	AAGCAGCCAGGAGGGCTGTG	NA	NA	NA	NA	NA	NA	NA	NA	NA
g10236.t1	contig_10323_pilon	+	486	1	intergenic	novelGene_2746	novel	NA	NA	NA	NA	NA	NA	mono-exon	FALSE	NA	NA	NA	NA	NA	NA	NA	NA	NA	NA	NA	NA	A	non_coding	NA	NA	NA	NA	NA	NA	NA	5.0	TCCCTGTCTGTTCCGTTCAC	NA	NA	NA	NA	NA	NA	NA	NA	NA
g10237.t1	contig_10323_pilon	-	1740	15	novel_not_in_catalog	101358697	novel	1368	13	NA	NA	0	0	at_least_one_novel_splicesite	FALSE	canonical	0	0	junction_1	0.34992710611188266	NA	NA	NA	TRUE	NA	NA	NA	A	non_coding	NA	NA	NA	NA	NA	NA	NA	35.0	AGGGGAGACTCACTGGAAAT	NA	NA	NA	NA	NA	NA	NA	NA	NA
g10238.t1	contig_10323_pilon	+	777	2	intergenic	novelGene_2747	novel	NA	NA	NA	NA	NA	NA	multi-exon	FALSE	canonical	0	0	junction_1	0.0	NA	NA	NA	FALSE	NA	NA	NA	A	non_coding	NA	NA	NA	NA	NA	NA	NA	15.0	GCTCCTGGTGCTGATCATAG	NA	NA	NA	NA	NA	NA	NA	NA	NA
g10239.t1	contig_10323_pilon	+	4020	12	intergenic	novelGene_2748	novel	NA	NA	NA	NA	NA	NA	multi-exon	FALSE	canonical	0	0	junction_1	1.1922615498730909	NA	NA	NA	FALSE	NA	NA	NA	A	non_coding	NA	NA	NA	NA	NA	NA	NA	25.0	CACTTCAGTCCTCTTTAGAA	NA	NA	NA	NA	NA	NA	NA	NA	NA
g10240.t1	contig_10324_pilon	+	1422	10	full-splice_match	101355699	lcl|NW_004443993.1_cds_XP_004378406.1_16272	1422	10	0	0	0	0	reference_match	FALSE	canonical	2	8	junction_3	28.8020061029706	NA	NA	NA	FALSE	NA	NA	NA	A	non_coding	NA	NA	NA	NA	NA	NA	NA	40.0	GAGGAGGGAAAGGGGGAGAA	NA	NA	NA	NA	NA	NA	NA	NA	NA
g10241.t1	contig_10324_pilon	-	2004	19	full-splice_match	101355441	lcl|NW_004443993.1_cds_XP_004378405.1_16270	2113	19	0	109	0	-109	alternative_3end	FALSE	canonical	3	11	junction_10	79.61729447957218	NA	NA	NA	FALSE	NA	NA	NA	C	non_coding	NA	NA	NA	NA	NA	NA	NA	20.0	GTTCAGCCGCCAGAGACTGC	NA	NA	NA	NA	NA	NA	NA	NA	NA
g10241.t2	contig_10324_pilon	-	1668	16	incomplete-splice_match	101355441	lcl|NW_004443993.1_cds_XP_004378405.1_16270	2113	19	1392	109	1392	-109	3prime_fragment	FALSE	canonical	3	11	junction_10	76.52526089831746	NA	NA	NA	FALSE	NA	NA	NA	C	non_coding	NA	NA	NA	NA	NA	NA	NA	20.0	GTTCAGCCGCCAGAGACTGC	NA	NA	NA	NA	NA	NA	NA	NA	NA
g10241.t3	contig_10324_pilon	-	2028	19	novel_not_in_catalog	101355441	novel	2113	19	NA	NA	0	-109	at_least_one_novel_splicesite	FALSE	canonical	0	0	junction_10	84.36231386110744	NA	NA	NA	TRUE	NA	NA	NA	C	non_coding	NA	NA	NA	NA	NA	NA	NA	20.0	GTTCAGCCGCCAGAGACTGC	NA	NA	NA	NA	NA	NA	NA	NA	NA
g10242.t1	contig_10324_pilon	-	357	1	incomplete-splice_match	101355189	lcl|NW_004443993.1_cds_XP_004378404.1_16269	501	2	1227	0	1227	0	mono-exon	FALSE	NA	NA	NA	NA	NA	NA	NA	NA	NA	NA	NA	NA	C	non_coding	NA	NA	NA	NA	NA	NA	NA	20.0	CCAGGATCCAGCTGGGCGCA	NA	NA	NA	NA	NA	NA	NA	NA	NA
g10242.t2	contig_10324_pilon	-	501	2	full-splice_match	101355189	lcl|NW_004443993.1_cds_XP_004378404.1_16269	501	2	0	0	0	0	reference_match	FALSE	canonical	6	647	junction_1	0.0	NA	NA	NA	FALSE	NA	NA	NA	C	non_coding	NA	NA	NA	NA	NA	NA	NA	20.0	CCAGGATCCAGCTGGGCGCA	NA	NA	NA	NA	NA	NA	NA	NA	NA
g10243.t1	contig_10324_pilon	-	1272	12	full-splice_match	101354933	lcl|NW_004443993.1_cds_XP_004378403.1_16268	1272	12	0	0	0	0	reference_match	FALSE	canonical	1	1	junction_1	4.030872595890066	NA	NA	NA	FALSE	NA	NA	NA	A	non_coding	NA	NA	NA	NA	NA	NA	NA	30.0	ACGGTAGAAGAGATGGGGGC	NA	NA	NA	NA	NA	NA	NA	NA	NA
g10244.t1	contig_10324_pilon	+	2121	22	novel_not_in_catalog	101354512	novel	2115	22	NA	NA	13754	0	at_least_one_novel_splicesite	FALSE	canonical	0	0	junction_1	965.5980581884598	NA	NA	NA	TRUE	NA	NA	NA	C	non_coding	NA	NA	NA	NA	NA	NA	NA	15.0	AGGCCTCCACCCTCCCCCAC	NA	NA	NA	NA	NA	NA	NA	NA	NA
g10244.t2	contig_10324_pilon	+	1572	15	incomplete-splice_match	101354512	lcl|NW_004443993.1_cds_XP_004378402.1_16266	2115	22	17738	0	17738	0	3prime_fragment	FALSE	canonical	6	1356	junction_12	913.5713420082614	NA	NA	NA	FALSE	NA	NA	NA	C	non_coding	NA	NA	NA	NA	NA	NA	NA	15.0	AGGCCTCCACCCTCCCCCAC	NA	NA	NA	NA	NA	NA	NA	NA	NA
g10244.t3	contig_10324_pilon	+	2115	22	full-splice_match	101354512	lcl|NW_004443993.1_cds_XP_004378402.1_16266	2115	22	0	0	0	0	reference_match	FALSE	canonical	6	841	junction_1	885.9767429880122	NA	NA	NA	FALSE	NA	NA	NA	C	non_coding	NA	NA	NA	NA	NA	NA	NA	15.0	AGGCCTCCACCCTCCCCCAC	NA	NA	NA	NA	NA	NA	NA	NA	NA
g10244.t4	contig_10324_pilon	+	2133	22	novel_not_in_catalog	101354512	novel	2115	22	NA	NA	13754	-395	at_least_one_novel_splicesite	FALSE	canonical	0	0	junction_1	1072.2411606424944	NA	NA	NA	TRUE	NA	NA	NA	C	non_coding	NA	NA	NA	NA	NA	NA	NA	20.0	AGAAAGGCTGCTTGGGCCTT	NA	NA	NA	NA	NA	NA	NA	NA	NA
g10244.t5	contig_10324_pilon	+	2127	22	novel_not_in_catalog	101354512	novel	2115	22	NA	NA	0	-395	at_least_one_novel_splicesite	FALSE	canonical	5	52	junction_21	1005.3004898188063	NA	NA	NA	FALSE	NA	NA	NA	C	non_coding	NA	NA	NA	NA	NA	NA	NA	20.0	AGAAAGGCTGCTTGGGCCTT	NA	NA	NA	NA	NA	NA	NA	NA	NA
g10245.t1	contig_10324_pilon	+	2067	16	full-splice_match	101354086	lcl|NW_004443993.1_cds_XP_004378399.1_16259	2107	16	40	0	40	0	reference_match	FALSE	canonical	5	36	junction_11	156.31756850150344	NA	NA	NA	FALSE	NA	NA	NA	C	non_coding	NA	NA	NA	NA	NA	NA	NA	40.0	AGCATCTAAAAGTATTGCAC	NA	NA	NA	NA	NA	NA	NA	NA	NA
g10245.t2	contig_10324_pilon	+	2079	16	full-splice_match	101354086	lcl|NW_004443993.1_cds_XP_012411593.2_16260	2119	16	40	0	40	0	reference_match	FALSE	canonical	5	35	junction_11	156.4149182995876	NA	NA	NA	FALSE	NA	NA	NA	C	non_coding	NA	NA	NA	NA	NA	NA	NA	40.0	AGCATCTAAAAGTATTGCAC	NA	NA	NA	NA	NA	NA	NA	NA	NA
g10245.t3	contig_10324_pilon	+	1326	11	incomplete-splice_match	101354086	lcl|NW_004443993.1_cds_XP_012411593.2_16260	2119	16	5397	0	5397	0	3prime_fragment	FALSE	canonical	5	35	junction_6	175.51592520338434	NA	NA	NA	FALSE	NA	NA	NA	C	non_coding	NA	NA	NA	NA	NA	NA	NA	40.0	AGCATCTAAAAGTATTGCAC	NA	NA	NA	NA	NA	NA	NA	NA	NA
g10245.t4	contig_10324_pilon	+	2238	18	novel_not_in_catalog	101354086	novel	2236	17	NA	NA	-643	0	at_least_one_novel_splicesite	TRUE	canonical	3	21	junction_1	165.71173954441903	NA	NA	NA	FALSE	NA	NA	NA	C	non_coding	NA	NA	NA	NA	NA	NA	NA	40.0	AGCATCTAAAAGTATTGCAC	NA	NA	NA	NA	NA	NA	NA	NA	NA
g10246.t1	contig_10324_pilon	+	468	2	novel_in_catalog	101354086	novel	2816	19	NA	NA	12856	0	combination_of_known_splicesites	FALSE	canonical	0	0	junction_1	0.0	NA	NA	NA	FALSE	NA	NA	NA	C	non_coding	NA	NA	NA	NA	NA	NA	NA	15.0	ACCCCCTCCCAGTGGGGTGA	NA	NA	NA	NA	NA	NA	NA	NA	NA
g10247.t1	contig_10324_pilon	+	645	5	incomplete-splice_match	101353820	lcl|NW_004443993.1_cds_XP_004378398.1_16257	1213	10	0	3288	0	-3288	5prime_fragment	FALSE	canonical	2	3	junction_2	2.29128784747792	NA	NA	NA	FALSE	NA	NA	NA	B	non_coding	NA	NA	NA	NA	NA	NA	NA	25.0	AGGTAAAGCTACTTGCCGGC	NA	NA	NA	NA	NA	NA	NA	NA	NA
g10248.t1	contig_10324_pilon	+	564	5	incomplete-splice_match	101353820	lcl|NW_004443993.1_cds_XP_004378398.1_16257	1213	10	12116	0	12116	0	3prime_fragment	FALSE	canonical	0	0	junction_1	3.9370039370059056	NA	NA	NA	FALSE	NA	NA	NA	B	non_coding	NA	NA	NA	NA	NA	NA	NA	10.0	CCCAGCCAGGGGCTCCCGGC	NA	NA	NA	NA	NA	NA	NA	NA	NA
g10249.t1	contig_10324_pilon	+	2142	17	novel_in_catalog	101352540	novel	2601	20	NA	NA	0	0	combination_of_known_splicesites	FALSE	canonical	0	0	junction_8	302.55091900992466	NA	NA	NA	FALSE	NA	NA	NA	A	non_coding	NA	NA	NA	NA	NA	NA	NA	10.0	GCTGCGGGGGAATGTCCTTG	NA	NA	NA	NA	NA	NA	NA	NA	NA
g10250.t1	contig_10324_pilon	-	699	4	full-splice_match	101352276	lcl|NW_004443993.1_cds_XP_004378390.1_16248	702	4	3	0	3	0	reference_match	FALSE	canonical	5	22	junction_3	38.43898484033567	NA	NA	NA	FALSE	NA	NA	NA	C	non_coding	NA	NA	NA	NA	NA	NA	NA	25.0	CCCCCACCCCAGAACCAGGG	NA	NA	NA	NA	NA	NA	NA	NA	NA
g10250.t2	contig_10324_pilon	-	429	3	incomplete-splice_match	101352276	lcl|NW_004443993.1_cds_XP_004378390.1_16248	702	4	1141	0	1141	0	3prime_fragment	FALSE	canonical	5	37	junction_1	36.5	NA	NA	NA	FALSE	NA	NA	NA	C	non_coding	NA	NA	NA	NA	NA	NA	NA	25.0	CCCCCACCCCAGAACCAGGG	NA	NA	NA	NA	NA	NA	NA	NA	NA
g10250.t3	contig_10324_pilon	-	702	4	full-splice_match	101352276	lcl|NW_004443993.1_cds_XP_004378390.1_16248	702	4	0	0	0	0	reference_match	FALSE	canonical	5	22	junction_3	38.43898484033567	NA	NA	NA	FALSE	NA	NA	NA	C	non_coding	NA	NA	NA	NA	NA	NA	NA	25.0	CCCCCACCCCAGAACCAGGG	NA	NA	NA	NA	NA	NA	NA	NA	NA
g10251.t1	contig_10324_pilon	+	750	8	novel_not_in_catalog	101342502	novel	558	6	NA	NA	0	7377	at_least_one_novel_splicesite	FALSE	canonical	4	30	junction_2	65.03625362606833	NA	NA	NA	TRUE	NA	NA	NA	B	non_coding	NA	NA	NA	NA	NA	NA	NA	10.0	GCATTGGGGCCCCCTATGTC	NA	NA	NA	NA	NA	NA	NA	NA	NA
g10251.t2	contig_10324_pilon	+	690	7	novel_not_in_catalog	101342502	novel	558	6	NA	NA	0	7377	at_least_one_novel_splicesite	FALSE	canonical	5	88	junction_2	53.419721701508955	NA	NA	NA	TRUE	NA	NA	NA	B	non_coding	NA	NA	NA	NA	NA	NA	NA	10.0	GCATTGGGGCCCCCTATGTC	NA	NA	NA	NA	NA	NA	NA	NA	NA
g10252.t1	contig_10324_pilon	+	1827	16	novel_not_in_catalog	101342252	novel	1863	15	NA	NA	-835	0	at_least_one_novel_splicesite	TRUE	canonical	4	26	junction_1	53.47880161542723	NA	NA	NA	TRUE	NA	NA	NA	A	non_coding	NA	NA	NA	NA	NA	NA	NA	15.0	GCGCCCTCCAGGCATCATCG	NA	NA	NA	NA	NA	NA	NA	NA	NA
g10253.t1	contig_10324_pilon	-	984	8	novel_not_in_catalog	101352022	novel	945	8	NA	NA	0	0	at_least_one_novel_splicesite	FALSE	canonical	0	0	junction_4	13.144409846169651	NA	NA	NA	FALSE	NA	NA	NA	A	non_coding	NA	NA	NA	NA	NA	NA	NA	20.0	GAAGGCTACCGTCTTGCAGG	NA	NA	NA	NA	NA	NA	NA	NA	NA
g10254.t1	contig_10324_pilon	+	894	2	full-splice_match	101351768	lcl|NW_004443993.1_cds_XP_004378388.2_16244	894	2	0	0	0	0	reference_match	FALSE	canonical	2	3	junction_1	0.0	NA	NA	NA	FALSE	NA	NA	NA	C	non_coding	NA	NA	NA	NA	NA	NA	NA	20.0	AACCCAGTGGTGCCAGGGTC	NA	NA	NA	NA	NA	NA	NA	NA	NA
g10254.t2	contig_10324_pilon	+	783	2	full-splice_match	101351768	lcl|NW_004443993.1_cds_XP_004378388.2_16244	894	2	111	0	111	0	alternative_5end	FALSE	canonical	2	3	junction_1	0.0	NA	NA	NA	FALSE	NA	NA	NA	C	non_coding	NA	NA	NA	NA	NA	NA	NA	20.0	AACCCAGTGGTGCCAGGGTC	NA	NA	NA	NA	NA	NA	NA	NA	NA
g10255.t1	contig_10324_pilon	+	4215	30	novel_not_in_catalog	101351066	novel	4848	33	NA	NA	2130	0	at_least_one_novel_splicesite	TRUE	canonical	0	0	junction_2	107.96072082650852	NA	NA	NA	TRUE	NA	NA	NA	A	non_coding	NA	NA	NA	NA	NA	NA	NA	20.0	GTGCCGACATTCCACAGTCT	NA	NA	NA	NA	NA	NA	NA	NA	NA
g10256.t1	contig_10324_pilon	+	2598	18	novel_not_in_catalog	101342003	novel	2601	18	NA	NA	0	0	at_least_one_novel_splicesite	FALSE	canonical	5	91	junction_1	138.22978712434923	NA	NA	NA	TRUE	NA	NA	NA	C	non_coding	NA	NA	NA	NA	NA	NA	NA	10.0	ACAGCTGCCTGCCTGTGTCC	NA	NA	NA	NA	NA	NA	NA	NA	NA
g10256.t2	contig_10324_pilon	+	2601	18	full-splice_match	101342003	lcl|NW_004443993.1_cds_XP_023588955.1_16239	2601	18	0	0	0	0	reference_match	FALSE	canonical	5	166	junction_4	130.346198593934	NA	NA	NA	FALSE	NA	NA	NA	C	non_coding	NA	NA	NA	NA	NA	NA	NA	10.0	ACAGCTGCCTGCCTGTGTCC	NA	NA	NA	NA	NA	NA	NA	NA	NA
g10257.t1	contig_10324_pilon	-	639	12	novel_not_in_catalog	101350810	novel	633	4	NA	NA	0	34	at_least_one_novel_splicesite	FALSE	canonical	0	0	junction_3	2259.626411746233	NA	NA	NA	TRUE	NA	NA	NA	A	non_coding	NA	NA	NA	NA	NA	NA	NA	25.0	CCATTGTCCTGGACATAGTA	NA	NA	NA	NA	NA	NA	NA	NA	NA
g10258.t1	contig_10324_pilon	-	2517	17	novel_not_in_catalog	101341744	novel	2530	11	NA	NA	0	0	at_least_one_novel_splicesite	FALSE	canonical	0	0	junction_9	2.6339134382131846	NA	NA	NA	TRUE	NA	NA	NA	B	non_coding	NA	NA	NA	NA	NA	NA	NA	30.0	CCCTGAGGGACAGCTACATA	NA	NA	NA	NA	NA	NA	NA	NA	NA
g10258.t2	contig_10324_pilon	-	1110	8	incomplete-splice_match	101341744	lcl|NW_004443993.1_cds_XP_004378605.1_16237	2530	11	11281	0	11281	0	3prime_fragment	FALSE	canonical	1	2	junction_1	1.979486637221574	NA	NA	NA	FALSE	NA	NA	NA	B	non_coding	NA	NA	NA	NA	NA	NA	NA	30.0	CCCTGAGGGACAGCTACATA	NA	NA	NA	NA	NA	NA	NA	NA	NA
g10259.t1	contig_10324_pilon	-	6438	46	novel_not_in_catalog	101350308	novel	6103	47	NA	NA	-13109	3272	at_least_one_novel_splicesite	TRUE	canonical	0	0	junction_1	4.844036680086629	NA	NA	NA	TRUE	NA	NA	NA	B	non_coding	NA	NA	NA	NA	NA	NA	NA	10.0	GGACGGGCCGGCCACCCCTG	NA	NA	NA	NA	NA	NA	NA	NA	NA
g10259.t2	contig_10324_pilon	-	975	8	novel_not_in_catalog	101350308	novel	6103	47	NA	NA	34222	0	at_least_one_novel_splicesite	FALSE	canonical	1	2	junction_7	12.671678206592393	NA	NA	NA	FALSE	NA	NA	NA	B	non_coding	NA	NA	NA	NA	NA	NA	NA	25.0	GCCCACAGGGCCTGAAGCTA	NA	NA	NA	NA	NA	NA	NA	NA	NA
g10259.t3	contig_10324_pilon	-	1425	10	novel_not_in_catalog	101350308	novel	6103	47	NA	NA	34222	3272	at_least_one_novel_splicesite	FALSE	canonical	0	0	junction_1	13.081888337282802	NA	NA	NA	TRUE	NA	NA	NA	B	non_coding	NA	NA	NA	NA	NA	NA	NA	10.0	GGACGGGCCGGCCACCCCTG	NA	NA	NA	NA	NA	NA	NA	NA	NA
g10259.t4	contig_10324_pilon	-	1746	15	novel_not_in_catalog	101350308	novel	6103	47	NA	NA	-13109	-28278	at_least_one_novel_splicesite	FALSE	canonical	0	0	junction_1	1.2797480619406367	NA	NA	NA	TRUE	NA	NA	NA	B	non_coding	NA	NA	NA	NA	NA	NA	NA	15.0	GCGAGCTCAGGCTGGGAGCG	NA	NA	NA	NA	NA	NA	NA	NA	NA
g10259.t5	contig_10324_pilon	-	3657	27	novel_not_in_catalog	101350308	novel	6103	47	NA	NA	11622	-3790	at_least_one_novel_splicesite	FALSE	canonical	0	0	junction_3	2.6300493841967314	NA	NA	NA	TRUE	NA	NA	NA	B	non_coding	NA	NA	NA	NA	NA	NA	NA	20.0	TCAGGGACCGCCAGGGGGCA	NA	NA	NA	NA	NA	NA	NA	NA	NA
g10260.t1	contig_10324_pilon	+	642	2	antisense	novelGene_101350308_AS	novel	NA	NA	NA	NA	NA	NA	multi-exon	FALSE	canonical	0	0	junction_1	0.0	NA	NA	NA	FALSE	NA	NA	NA	B	non_coding	NA	NA	NA	NA	NA	NA	NA	30.0	GGGCAATAACTGATGTCTCA	NA	NA	NA	NA	NA	NA	NA	NA	NA
g10260.t2	contig_10324_pilon	+	573	3	antisense	novelGene_101350308_AS	novel	NA	NA	NA	NA	NA	NA	multi-exon	FALSE	canonical	0	0	junction_1	0.0	NA	NA	NA	FALSE	NA	NA	NA	B	non_coding	NA	NA	NA	NA	NA	NA	NA	0.0	GCCTGGTGGGGGCTGCCTGG	NA	NA	NA	NA	NA	NA	NA	NA	NA
g10260.t3	contig_10324_pilon	+	597	4	antisense	novelGene_101350308_AS	novel	NA	NA	NA	NA	NA	NA	multi-exon	FALSE	canonical	0	0	junction_1	0.0	NA	NA	NA	FALSE	NA	NA	NA	B	non_coding	NA	NA	NA	NA	NA	NA	NA	20.0	GCTCGCCTAGGCGGAACTGA	NA	NA	NA	NA	NA	NA	NA	NA	NA
g10261.t1	contig_10324_pilon	-	660	4	full-splice_match	101350062	lcl|NW_004443993.1_cds_XP_004378382.1_16233	660	4	0	0	0	0	reference_match	FALSE	canonical	6	207	junction_1	64.89136220552693	NA	NA	NA	FALSE	NA	NA	NA	A	non_coding	NA	NA	NA	NA	NA	NA	NA	25.0	AGATGACCCTCCACCCCTAC	NA	NA	NA	NA	NA	NA	NA	NA	NA
g10262.t1	contig_10324_pilon	-	537	3	novel_not_in_catalog	101349807	novel	570	3	NA	NA	72	0	at_least_one_novel_splicesite	FALSE	canonical	0	0	junction_1	2.0	NA	NA	NA	FALSE	NA	NA	NA	A	non_coding	NA	NA	NA	NA	NA	NA	NA	5.0	CTCCTGATGCCTCTTTCCTG	NA	NA	NA	NA	NA	NA	NA	NA	NA
g10263.t1	contig_10324_pilon	+	882	13	novel_not_in_catalog	101340978	novel	1635	14	NA	NA	-1404	1555	at_least_one_novel_splicesite	FALSE	canonical	0	0	junction_1	1.2909944487358056	NA	NA	NA	TRUE	NA	NA	NA	B	non_coding	NA	NA	NA	NA	NA	NA	NA	15.0	TCTATACCTTTTTCTCTACC	NA	NA	NA	NA	NA	NA	NA	NA	NA
g10263.t2	contig_10324_pilon	+	861	13	novel_not_in_catalog	101340978	novel	1635	14	NA	NA	-1404	-915	at_least_one_novel_splicesite	FALSE	canonical	0	0	junction_1	1.2909944487358056	NA	NA	NA	TRUE	NA	NA	NA	B	non_coding	NA	NA	NA	NA	NA	NA	NA	0.0	TGGTGTGTGTGTCGCTGTTG	NA	NA	NA	NA	NA	NA	NA	NA	NA
g10264.t1	contig_10324_pilon	+	1032	8	full-splice_match	101349379	lcl|NW_004443993.1_cds_XP_004378380.1_16230	1032	8	0	0	0	0	reference_match	FALSE	canonical	0	0	junction_4	6.540298938434055	NA	NA	NA	FALSE	NA	NA	NA	C	non_coding	NA	NA	NA	NA	NA	NA	NA	5.0	TCCCCAGCTGCGTGTCCTCC	NA	NA	NA	NA	NA	NA	NA	NA	NA
g10264.t2	contig_10324_pilon	+	1359	8	novel_in_catalog	101349379	novel	1284	8	NA	NA	0	0	combination_of_known_junctions	FALSE	canonical	0	0	junction_4	5.443588252359328	NA	NA	NA	FALSE	NA	NA	NA	C	non_coding	NA	NA	NA	NA	NA	NA	NA	20.0	GGCCCGATCACCCACCCTGA	NA	NA	NA	NA	NA	NA	NA	NA	NA
g10265.t1	contig_10324_pilon	+	753	2	full-splice_match	101340720	lcl|NW_004443993.1_cds_XP_004378602.1_16228	753	2	0	0	0	0	reference_match	FALSE	canonical	2	8	junction_1	0.0	NA	NA	NA	FALSE	NA	NA	NA	A	non_coding	NA	NA	NA	NA	NA	NA	NA	15.0	GCTTTGGTGTGTGACAACCT	NA	NA	NA	NA	NA	NA	NA	NA	NA
g10266.t1	contig_10324_pilon	-	3207	21	fusion	101349119_101340459	novel	1528	8	NA	NA	0	0	intron_retention	FALSE	canonical	0	0	junction_1	36.1567421098749	NA	NA	NA	TRUE	NA	NA	NA	A	non_coding	NA	NA	NA	NA	NA	NA	NA	20.0	GACCCCAGTCCACAGCTGCT	NA	NA	NA	NA	NA	NA	NA	NA	NA
g10266.t2	contig_10324_pilon	-	1086	8	full-splice_match	101349119	lcl|NW_004443993.1_cds_XP_004378378.1_16227	1528	8	0	442	0	-442	alternative_3end	FALSE	canonical	4	35	junction_7	26.068199408631262	NA	NA	NA	FALSE	NA	NA	NA	C	non_coding	NA	NA	NA	NA	NA	NA	NA	20.0	GCAGGCCCGGGACACCTACC	NA	NA	NA	NA	NA	NA	NA	NA	NA
g10266.t3	contig_10324_pilon	-	2181	19	novel_not_in_catalog	101340459	novel	2143	19	NA	NA	0	0	at_least_one_novel_splicesite	FALSE	canonical	0	0	junction_1	0.6666666666666666	NA	NA	NA	FALSE	NA	NA	NA	A	non_coding	NA	NA	NA	NA	NA	NA	NA	0.0	GGTGGGCCTCCCCTCCCTCC	NA	NA	NA	NA	NA	NA	NA	NA	NA
g10266.t4	contig_10324_pilon	-	1392	8	novel_not_in_catalog	101349119	novel	1528	8	NA	NA	0	0	at_least_one_novel_splicesite	FALSE	canonical	0	0	junction_1	42.36382746578761	NA	NA	NA	TRUE	NA	NA	NA	C	non_coding	NA	NA	NA	NA	NA	NA	NA	20.0	GACCCCAGTCCACAGCTGCT	NA	NA	NA	NA	NA	NA	NA	NA	NA
[truncated: 38,596 more rows]
