# Supplementary material for: Evaluation of strategies for evidence-driven genome annotation using long-read RNA-seq
Source: Genome Res. 2025 Apr;35(4):1053–64. doi: 10.1101/gr.279864.124 (PMC12047274; doi:10.1101/gr.279864.124)
Supplement: Supplement 2 [file Supplemental_Code.zip › Supplemental_Code/lr_evidence_driven-main/plotting/fig4_sup5/non_supported.txt]

g1.t1
g10.t1
g24.t1
g29.t1
g42.t1
g45.t1
g46.t1
g55.t1
g56.t1
g60.t1
g63.t1
g66.t1
g67.t1
g69.t1
g85.t1
g92.t1
g111.t1
g120.t1
g130.t1
g150.t1
g151.t1
g153.t1
g155.t1
g158.t1
g165.t1
g168.t1
g169.t1
g172.t1
g175.t1
g180.t1
g182.t1
g195.t1
g200.t1
g201.t1
g202.t1
g208.t1
g231.t1
g233.t1
g234.t1
g242.t1
g248.t1
g262.t1
g267.t1
g276.t1
g277.t1
g278.t1
g279.t1
g280.t1
g281.t1
g282.t1
g283.t1
g284.t1
g289.t1
g290.t1
g293.t1
g297.t1
g298.t1
g309.t1
g317.t1
g322.t1
g328.t1
g338.t1
g350.t1
g355.t1
g356.t1
g357.t1
g367.t1
g368.t1
g372.t1
g380.t1
g394.t1
g408.t1
g411.t1
g436.t1
g447.t1
g547.t1
g554.t1
g575.t1
g576.t1
g589.t1
g603.t1
g626.t1
g664.t1
g665.t1
g666.t1
g669.t1
g682.t1
g683.t1
g694.t1
g700.t1
g702.t1
g705.t1
g706.t1
g737.t1
g751.t1
g752.t1
g754.t1
g764.t1
g771.t1
g779.t1
g792.t1
g793.t1
g794.t1
g804.t1
g809.t1
g815.t1
g817.t1
g843.t1
g846.t1
g857.t1
g888.t1
g892.t1
g906.t1
g907.t1
g908.t1
g909.t1
g910.t1
g918.t1
g923.t1
g924.t1
g928.t1
g932.t1
g935.t1
g942.t1
g945.t1
g957.t1
g960.t1
g968.t1
g971.t1
g973.t1
g991.t1
g1018.t1
g1049.t1
g1051.t1
g1053.t1
g1055.t1
g1061.t1
g1062.t1
g1063.t1
g1087.t1
g1094.t1
g1101.t1
g1112.t1
g1113.t1
g1117.t1
g1122.t1
g1123.t1
g1124.t1
g1125.t1
g1139.t1
g1147.t1
g1148.t1
g1149.t1
g1158.t1
g1160.t1
g1161.t1
g1162.t1
g1181.t1
g1182.t1
g1183.t1
g1185.t1
g1188.t1
g1189.t1
g1196.t1
g1198.t1
g1199.t1
g1220.t1
g1221.t1
g1225.t1
g1231.t1
g1232.t1
g1233.t1
g1235.t1
g1237.t1
g1273.t1
g1275.t1
g1280.t1
g1281.t1
g1292.t1
g1305.t1
g1309.t1
g1316.t1
g1318.t1
g1320.t1
g1334.t1
g1336.t1
g1337.t1
g1345.t1
g1347.t1
g1348.t1
g1352.t1
g1354.t1
g1355.t1
g1356.t1
g1359.t1
g1360.t1
g1367.t1
g1368.t1
g1369.t1
g1374.t1
g1377.t1
g1383.t1
g1385.t1
g1386.t1
g1390.t1
g1403.t1
g1406.t1
g1408.t1
g1409.t1
g1410.t1
g1420.t1
g1425.t1
g1446.t1
g1450.t1
g1451.t1
g1461.t1
g1467.t1
g1469.t1
g1475.t1
g1483.t1
g1485.t1
g1486.t1
g1488.t1
g1489.t1
g1492.t1
g1497.t1
g1499.t1
g1500.t1
g1504.t1
g1513.t1
g1528.t1
g1544.t1
g1550.t1
g1556.t1
g1564.t1
g1565.t1
g1569.t1
g1571.t1
g1575.t1
g1577.t1
g1578.t1
g1580.t1
g1582.t1
g1585.t1
g1604.t1
g1611.t1
g1623.t1
g1628.t1
g1628.t2
g1629.t1
g1630.t1
g1631.t1
g1648.t1
g1654.t1
g1656.t1
g1659.t1
g1660.t1
g1662.t1
g1680.t1
g1691.t1
g1702.t1
g1708.t1
g1710.t1
g1718.t1
g1746.t1
g1750.t1
g1751.t1
g1761.t1
g1765.t1
g1771.t1
g1775.t1
g1789.t1
g1802.t1
g1805.t1
g1819.t1
g1820.t1
g1835.t1
g1837.t1
g1846.t1
g1847.t1
g1852.t1
g1857.t1
g1862.t1
g1863.t1
g1864.t1
g1872.t1
g1876.t1
g1877.t1
g1885.t1
g1886.t1
g1894.t1
g1905.t1
g1906.t1
g1910.t1
g1923.t1
g1925.t1
g1942.t1
g1948.t1
g1950.t1
g1965.t1
g1986.t1
g1995.t1
g2002.t1
g2003.t1
g2004.t1
g2009.t1
g2010.t1
g2011.t1
g2014.t1
g2015.t1
g2020.t1
g2021.t1
g2023.t1
g2027.t1
g2028.t1
g2031.t1
g2033.t1
g2036.t1
g2039.t1
g2040.t1
g2041.t1
g2042.t1
g2043.t1
g2044.t1
g2047.t1
g2050.t1
g2051.t1
g2053.t1
g2056.t1
g2069.t1
g2094.t1
g2098.t1
g2134.t1
g2146.t1
g2150.t1
g2166.t1
g2169.t1
g2177.t1
g2179.t1
g2180.t1
g2193.t1
g2194.t1
g2200.t1
g2211.t1
g2223.t1
g2230.t1
g2239.t1
g2240.t1
g2242.t1
g2243.t1
g2244.t1
g2245.t1
g2246.t1
g2247.t1
g2248.t1
g2249.t1
g2253.t1
g2269.t1
g2270.t1
g2271.t1
g2275.t1
g2276.t1
g2277.t1
g2278.t1
g2279.t1
g2280.t1
g2282.t1
g2284.t1
g2285.t1
g2289.t1
g2290.t1
g2300.t1
g2304.t1
g2316.t1
g2317.t1
g2318.t1
g2319.t1
g2320.t1
g2331.t1
g2332.t1
g2337.t1
g2339.t1
g2340.t1
g2341.t1
g2345.t1
g2346.t1
g2347.t1
g2348.t1
g2351.t1
g2363.t1
g2365.t1
g2367.t1
g2371.t1
g2383.t1
g2384.t1
g2385.t1
g2385.t2
g2393.t1
g2394.t1
g2396.t1
g2404.t1
g2411.t1
g2412.t1
g2418.t1
g2421.t1
g2423.t1
g2426.t1
g2430.t1
g2431.t1
g2432.t1
g2450.t1
g2461.t1
g2463.t1
g2467.t1
g2480.t1
g2481.t1
g2497.t1
g2501.t1
g2512.t1
g2513.t1
g2519.t1
g2520.t1
g2523.t1
g2526.t1
g2527.t1
g2528.t1
g2530.t1
g2531.t1
g2535.t1
g2536.t1
g2537.t1
g2538.t1
g2539.t1
g2550.t1
g2555.t1
g2556.t1
g2558.t1
g2561.t1
g2563.t1
g2564.t1
g2565.t1
g2567.t1
g2581.t1
g2611.t1
g2619.t1
g2620.t1
g2634.t1
g2636.t1
g2639.t1
g2647.t1
g2648.t1
g2660.t1
g2661.t1
g2690.t1
g2709.t1
g2714.t1
g2718.t1
g2732.t1
g2742.t1
g2768.t1
g2770.t1
g2771.t1
g2777.t1
g2778.t1
g2781.t1
g2782.t1
g2790.t1
g2801.t1
g2802.t1
g2803.t1
g2816.t1
g2825.t1
g2835.t1
g2841.t1
g2845.t1
g2849.t1
g2856.t1
g2857.t1
g2861.t1
g2870.t1
g2871.t1
g2895.t1
g2908.t1
g2927.t1
g2932.t1
g2933.t1
g2956.t1
g2961.t1
g2965.t1
g2968.t1
g2979.t1
g2985.t1
g2988.t1
g3019.t1
g3029.t1
g3045.t1
g3046.t1
g3053.t1
g3056.t1
g3057.t1
g3075.t1
g3083.t1
g3083.t2
g3094.t1
g3098.t1
g3099.t1
g3105.t1
g3110.t1
g3111.t1
g3113.t1
g3129.t1
g3130.t1
g3135.t1
g3139.t1
g3142.t1
g3144.t1
g3145.t1
g3156.t1
g3157.t1
g3158.t1
g3164.t1
g3171.t1
g3172.t1
g3173.t1
g3176.t1
g3177.t1
g3187.t1
g3188.t1
g3189.t1
g3190.t1
g3191.t1
g3198.t1
g3200.t1
g3210.t1
g3217.t1
g3222.t1
g3224.t1
g3235.t1
g3236.t1
g3251.t1
g3253.t1
g3259.t1
g3261.t1
g3263.t1
g3268.t1
g3269.t1
g3271.t1
g3274.t1
g3275.t1
g3289.t1
g3295.t1
g3304.t1
g3317.t1
g3322.t1
g3323.t1
g3324.t1
g3326.t1
g3327.t1
g3350.t1
g3351.t1
g3352.t1
g3353.t1
g3355.t1
g3356.t1
g3357.t1
g3358.t1
g3360.t1
g3361.t1
g3362.t1
g3363.t1
g3364.t1
g3365.t1
g3366.t1
g3367.t1
g3368.t1
g3370.t1
g3371.t1
g3372.t1
g3373.t1
g3374.t1
g3375.t1
g3376.t1
g3377.t1
g3378.t1
g3379.t1
g3380.t1
g3381.t1
g3382.t1
g3383.t1
g3389.t1
g3393.t1
g3398.t1
g3401.t1
g3403.t1
g3407.t1
g3408.t1
g3410.t1
g3414.t1
g3418.t1
g3419.t1
g3420.t1
g3421.t1
g3422.t1
g3426.t1
g3432.t1
g3435.t1
g3454.t1
g3456.t1
g3458.t1
g3464.t1
g3465.t1
g3473.t1
g3485.t1
g3486.t1
g3487.t1
g3488.t1
g3489.t1
g3490.t1
g3506.t1
g3507.t1
g3522.t1
g3524.t1
g3541.t1
g3547.t1
g3548.t1
g3552.t1
g3557.t1
g3558.t1
g3559.t1
g3573.t1
g3574.t1
g3581.t1
g3582.t1
g3585.t1
g3588.t1
g3596.t1
g3611.t1
g3614.t1
g3617.t1
g3622.t1
g3625.t1
g3626.t1
g3627.t1
g3633.t1
g3634.t1
g3635.t1
g3637.t1
g3642.t1
g3646.t1
g3654.t1
g3655.t1
g3656.t1
g3657.t1
g3659.t1
g3667.t1
g3681.t1
g3684.t1
g3695.t1
g3696.t1
g3701.t1
g3705.t1
g3720.t1
g3724.t1
g3726.t1
g3727.t1
g3733.t1
g3738.t1
g3739.t1
g3742.t1
g3751.t1
g3753.t1
g3762.t1
g3767.t1
g3769.t1
g3770.t1
g3771.t1
g3772.t1
g3779.t1
g3781.t1
g3782.t1
g3783.t1
g3785.t1
g3786.t1
g3787.t1
g3790.t1
g3791.t1
g3795.t1
g3801.t1
g3815.t1
g3816.t1
g3818.t1
g3819.t1
g3821.t1
g3822.t1
g3829.t1
g3830.t1
g3833.t1
g3849.t1
g3851.t1
g3852.t1
g3853.t1
g3854.t1
g3864.t1
g3871.t1
g3872.t1
g3873.t1
g3874.t1
g3875.t1
g3876.t1
g3878.t1
g3883.t1
g3886.t1
g3889.t1
g3891.t1
g3892.t1
g3893.t1
g3895.t1
g3899.t1
g3900.t1
g3901.t1
g3905.t1
g3907.t1
g3911.t1
g3916.t1
g3926.t1
g3940.t1
g3946.t1
g3958.t1
g3959.t1
g3960.t1
g3961.t1
g3969.t1
g3978.t1
g3979.t1
g3990.t1
g3991.t1
g4005.t1
g4009.t1
g4021.t1
g4027.t1
g4037.t1
g4047.t1
g4049.t1
g4051.t1
g4062.t1
g4064.t1
g4069.t1
g4075.t1
g4080.t1
g4084.t1
g4088.t1
g4094.t1
g4095.t1
g4096.t1
g4098.t1
g4100.t1
g4102.t1
g4103.t1
g4107.t1
g4115.t1
g4118.t1
g4119.t1
g4121.t1
g4122.t1
g4128.t1
g4134.t1
g4140.t1
g4142.t1
g4150.t1
g4152.t1
g4153.t1
g4155.t1
g4160.t1
g4161.t1
g4165.t1
g4166.t1
g4169.t1
g4181.t1
g4182.t1
g4183.t1
g4195.t1
g4197.t1
g4199.t1
g4200.t1
g4201.t1
g4205.t1
g4206.t1
g4225.t1
g4256.t1
g4257.t1
g4258.t1
g4264.t1
g4270.t1
g4272.t1
g4278.t1
g4282.t1
g4289.t1
g4307.t1
g4311.t1
g4312.t1
g4317.t1
g4320.t1
g4322.t1
g4324.t1
g4325.t1
g4335.t1
g4338.t1
g4343.t1
g4345.t1
g4347.t1
g4348.t1
g4354.t1
g4355.t1
g4359.t1
g4364.t1
g4379.t1
g4381.t1
g4383.t1
g4386.t1
g4405.t1
g4406.t1
g4413.t1
g4415.t1
g4420.t1
g4421.t1
g4422.t1
g4423.t1
g4425.t1
g4427.t1
g4432.t1
g4435.t1
g4437.t1
g4438.t1
g4443.t1
g4454.t1
g4468.t1
g4469.t1
g4499.t1
g4501.t1
g4504.t1
g4506.t1
g4511.t1
g4513.t1
g4514.t1
g4515.t1
g4516.t1
g4517.t1
g4518.t1
g4521.t1
g4522.t1
g4528.t1
g4545.t1
g4558.t1
g4559.t1
g4560.t1
g4564.t1
g4569.t1
g4570.t1
g4573.t1
g4576.t1
g4578.t1
g4581.t1
g4584.t1
g4586.t1
g4587.t1
g4588.t1
g4590.t1
g4592.t1
g4608.t1
g4616.t1
g4619.t1
g4620.t1
g4633.t1
g4634.t1
g4636.t1
g4638.t1
g4648.t1
g4661.t1
g4665.t1
g4674.t1
g4680.t1
g4681.t1
g4684.t1
g4688.t1
g4692.t1
g4701.t1
g4704.t1
g4706.t1
g4707.t1
g4708.t1
g4717.t1
g4719.t1
g4733.t1
g4741.t1
g4754.t1
g4758.t1
g4762.t1
g4765.t1
g4769.t1
g4771.t1
g4775.t1
g4782.t1
g4787.t1
g4800.t1
g4801.t1
g4802.t1
g4810.t1
g4811.t1
g4815.t1
g4816.t1
g4817.t1
g4818.t1
g4819.t1
g4820.t1
g4828.t1
g4832.t1
g4834.t1
g4840.t1
g4850.t1
g4857.t1
g4858.t1
g4860.t1
g4868.t1
g4870.t1
g4873.t1
g4874.t1
g4876.t1
g4879.t1
g4880.t1
g4883.t1
g4889.t1
g4892.t1
g4899.t1
g4908.t1
g4909.t1
g4910.t1
g4911.t1
g4920.t1
g4921.t1
g4926.t1
g4927.t1
g4930.t1
g4936.t1
g4949.t1
g4957.t1
g4962.t1
g4963.t1
g4969.t1
g4970.t1
g4972.t1
g4973.t1
g4974.t1
g4975.t1
g4976.t1
g4988.t1
g4992.t1
g4993.t1
g5006.t1
g5007.t1
g5012.t1
g5015.t1
g5016.t1
g5017.t1
g5019.t1
g5023.t1
g5024.t1
g5031.t1
g5042.t1
g5045.t1
g5046.t1
g5047.t1
g5048.t1
g5049.t1
g5057.t1
g5062.t1
g5067.t1
g5070.t1
g5071.t1
g5078.t1
g5088.t1
g5089.t1
g5091.t1
g5092.t1
g5097.t1
g5098.t1
g5099.t1
g5100.t1
g5101.t1
g5102.t1
g5106.t1
g5108.t1
g5114.t1
g5120.t1
g5121.t1
g5130.t1
g5131.t1
g5135.t1
g5138.t1
g5139.t1
g5152.t1
g5153.t1
g5158.t1
g5160.t1
g5171.t1
g5186.t1
g5187.t1
g5189.t1
g5190.t1
g5193.t1
g5194.t1
g5197.t1
g5198.t1
g5221.t1
g5225.t1
g5226.t1
g5228.t1
g5234.t1
g5238.t1
g5249.t1
g5252.t1
g5258.t1
g5259.t1
g5260.t1
g5261.t1
g5265.t1
g5268.t1
g5269.t1
g5271.t1
g5272.t1
g5276.t1
g5277.t1
g5278.t1
g5279.t1
g5282.t1
g5285.t1
g5286.t1
g5290.t1
g5291.t1
g5292.t1
g5301.t1
g5302.t1
g5303.t1
g5306.t1
g5318.t1
g5319.t1
g5320.t1
g5321.t1
g5322.t1
g5332.t1
g5333.t1
g5335.t1
g5338.t1
g5339.t1
g5340.t1
g5342.t1
g5343.t1
g5346.t1
g5347.t1
g5348.t1
g5349.t1
g5353.t1
g5355.t1
g5364.t1
g5367.t1
g5378.t1
g5382.t1
g5387.t1
g5388.t1
g5391.t1
g5395.t1
g5396.t1
g5401.t1
g5402.t1
g5403.t1
g5405.t1
g5414.t1
g5416.t1
g5418.t1
g5425.t1
g5429.t1
g5435.t1
g5438.t1
g5449.t1
g5455.t1
g5462.t1
g5465.t1
g5468.t1
g5471.t1
g5475.t1
g5482.t1
g5483.t1
g5485.t1
g5486.t1
g5487.t1
g5488.t1
g5490.t1
g5493.t1
g5494.t1
g5497.t1
g5499.t1
g5503.t1
g5510.t1
g5514.t1
g5515.t1
g5517.t1
g5521.t1
g5525.t1
g5529.t1
g5530.t1
g5531.t1
g5532.t1
g5533.t1
g5534.t1
g5535.t1
g5536.t1
g5539.t1
g5540.t1
g5541.t1
g5546.t1
g5547.t1
g5553.t1
g5561.t1
g5562.t1
g5563.t1
g5564.t1
g5565.t1
g5573.t1
g5574.t1
g5576.t1
g5587.t1
g5594.t1
g5602.t1
g5606.t1
g5614.t1
g5624.t1
g5625.t1
g5630.t1
g5634.t1
g5641.t1
g5646.t1
g5651.t1
g5655.t1
g5679.t1
g5683.t1
g5689.t1
g5694.t1
g5700.t1
g5702.t1
g5713.t1
g5718.t1
g5726.t1
g5734.t1
g5736.t1
g5744.t1
g5747.t1
g5756.t1
g5763.t1
g5778.t1
g5785.t1
g5790.t1
g5796.t1
g5799.t1
g5817.t1
g5824.t1
g5826.t1
g5827.t1
g5832.t1
g5839.t1
g5842.t1
g5843.t1
g5845.t1
g5860.t1
g5870.t1
g5871.t1
g5872.t1
g5873.t1
g5877.t1
g5880.t1
g5881.t1
g5885.t1
g5886.t1
g5887.t1
g5889.t1
g5890.t1
g5901.t1
g5906.t1
g5907.t1
g5912.t1
g5927.t1
g5928.t1
g5929.t1
g5932.t1
g5933.t1
g5934.t1
g5948.t1
g5949.t1
g5950.t1
g5954.t1
g5960.t1
g5961.t1
g5964.t1
g5967.t1
g5968.t1
g5969.t1
g5970.t1
g5971.t1
g5972.t1
g5975.t1
g5977.t1
g5982.t1
g5986.t1
g5993.t1
g5994.t1
g5995.t1
g6002.t1
g6004.t1
g6011.t1
g6018.t1
g6022.t1
g6025.t1
g6058.t1
g6063.t1
g6066.t1
g6071.t1
g6074.t1
g6076.t1
g6079.t1
g6083.t1
g6093.t1
g6095.t1
g6098.t1
g6107.t1
g6108.t1
g6110.t1
g6111.t1
g6120.t1
g6129.t1
g6131.t1
g6132.t1
g6134.t1
g6144.t1
g6145.t1
g6147.t1
g6168.t1
g6171.t1
g6172.t1
g6179.t1
g6180.t1
g6181.t1
g6187.t1
g6206.t1
g6207.t1
g6208.t1
g6209.t1
g6210.t1
g6212.t1
g6215.t1
g6217.t1
g6222.t1
g6240.t1
g6243.t1
g6244.t1
g6253.t1
g6257.t1
g6261.t1
g6262.t1
g6283.t1
g6296.t1
g6297.t1
g6298.t1
g6299.t1
g6302.t1
g6303.t1
g6306.t1
g6320.t1
g6322.t1
g6325.t1
g6330.t1
g6335.t1
g6344.t1
g6345.t1
g6347.t1
g6349.t1
g6358.t1
g6365.t1
g6367.t1
g6368.t1
g6381.t1
g6392.t1
g6407.t1
g6437.t1
g6439.t1
g6467.t1
g6470.t1
g6471.t1
g6472.t1
g6473.t1
g6475.t1
g6476.t1
g6477.t1
g6478.t1
g6479.t1
g6480.t1
g6489.t1
g6491.t1
g6492.t1
g6494.t1
g6504.t1
g6506.t1
g6510.t1
g6511.t1
g6525.t1
g6533.t1
g6534.t1
g6557.t1
g6559.t1
g6562.t1
g6563.t1
g6565.t1
g6566.t1
g6577.t1
g6580.t1
g6585.t1
g6612.t1
g6614.t1
g6615.t1
g6616.t1
g6622.t1
g6627.t1
g6628.t1
g6635.t1
g6649.t1
g6663.t1
g6664.t1
g6665.t1
g6669.t1
g6678.t1
g6681.t1
g6684.t1
g6690.t1
g6693.t1
g6706.t1
g6707.t1
g6711.t1
g6713.t1
g6714.t1
g6726.t1
g6727.t1
g6732.t1
g6735.t1
g6735.t2
g6737.t1
g6741.t1
g6742.t1
g6748.t1
g6749.t1
g6757.t1
g6759.t1
g6761.t1
g6762.t1
g6772.t1
g6781.t1
g6800.t1
g6814.t1
g6815.t1
g6816.t1
g6817.t1
g6818.t1
g6819.t1
g6820.t1
g6821.t1
g6822.t1
g6823.t1
g6824.t1
g6830.t1
g6833.t1
g6837.t1
g6838.t1
g6844.t1
g6849.t1
g6860.t1
g6861.t1
g6862.t1
g6863.t1
g6865.t1
g6866.t1
g6867.t1
g6868.t1
g6873.t1
g6879.t1
g6882.t1
g6888.t1
g6897.t1
g6898.t1
g6904.t1
g6907.t1
g6927.t1
g6933.t1
g6936.t1
g6948.t1
g6952.t1
g6966.t1
g6968.t1
g6982.t1
g6983.t1
g6984.t1
g6988.t1
g6990.t1
g6992.t1
g6996.t1
g7001.t1
g7022.t1
g7025.t1
g7026.t1
g7031.t1
g7032.t1
g7041.t1
g7042.t1
g7044.t1
g7045.t1
g7048.t1
g7052.t1
g7055.t1
g7059.t1
g7063.t1
g7064.t1
g7079.t1
g7082.t1
g7083.t1
g7086.t1
g7091.t1
g7094.t1
g7134.t1
g7138.t1
g7139.t1
g7140.t1
g7141.t1
g7147.t1
g7154.t1
g7161.t1
g7162.t1
g7166.t1
g7169.t1
g7170.t1
g7185.t1
g7186.t1
g7188.t1
g7189.t1
g7193.t1
g7195.t1
g7200.t1
g7201.t1
g7205.t1
g7207.t1
g7220.t1
g7221.t1
g7228.t1
g7230.t1
g7262.t1
g7286.t1
g7292.t1
g7310.t1
g7333.t1
g7350.t1
g7352.t1
g7354.t1
g7356.t1
g7357.t1
g7368.t1
g7370.t1
g7382.t1
g7387.t1
g7390.t1
g7393.t1
g7402.t1
g7403.t1
g7404.t1
g7405.t1
g7406.t1
g7407.t1
g7408.t1
g7409.t1
g7411.t1
g7418.t1
g7424.t1
g7436.t1
g7449.t1
g7450.t1
g7464.t1
g7467.t1
g7472.t1
g7474.t1
g7481.t1
g7490.t1
g7502.t1
g7502.t2
g7522.t1
g7536.t1
g7541.t1
g7544.t1
g7552.t1
g7554.t1
g7555.t1
g7556.t1
g7557.t1
g7559.t1
g7560.t1
g7561.t1
g7562.t1
g7568.t1
g7577.t1
g7589.t1
g7596.t1
g7617.t1
g7618.t1
g7630.t1
g7631.t1
g7632.t1
g7640.t1
g7641.t1
g7642.t1
g7648.t1
g7660.t1
g7686.t1
g7704.t1
g7740.t1
g7753.t1
g7773.t1
g7774.t1
g7780.t1
g7796.t1
g7799.t1
g7803.t1
g7804.t1
g7805.t1
g7807.t1
g7808.t1
g7809.t1
g7810.t1
g7811.t1
g7821.t1
g7822.t1
g7823.t1
g7825.t1
g7826.t1
g7827.t1
g7829.t1
g7830.t1
g7834.t1
g7835.t1
g7842.t1
g7843.t1
g7850.t1
g7854.t1
g7858.t1
g7859.t1
g7862.t1
g7867.t1
g7870.t1
g7895.t1
g7910.t1
g7917.t1
g7918.t1
g7940.t1
g7941.t1
g7942.t1
g7943.t1
g7944.t1
g7952.t1
g7953.t1
g7982.t1
g7983.t1
g7999.t1
g8004.t1
g8011.t1
g8013.t1
g8015.t1
g8024.t1
g8025.t1
g8028.t1
g8030.t1
g8031.t1
g8032.t1
g8033.t1
g8037.t1
g8043.t1
g8044.t1
g8044.t2
g8051.t1
g8056.t1
g8058.t1
g8059.t1
g8065.t1
g8068.t1
g8070.t1
g8071.t1
g8072.t1
g8073.t1
g8074.t1
g8075.t1
g8076.t1
g8089.t1
g8090.t1
g8093.t1
g8094.t1
g8095.t1
g8098.t1
g8107.t1
g8120.t1
g8126.t1
g8141.t1
g8142.t1
g8145.t1
g8154.t1
g8155.t1
g8160.t1
g8163.t1
g8165.t1
g8190.t1
g8192.t1
g8194.t1
g8198.t1
g8200.t1
g8202.t1
g8206.t1
g8209.t1
g8223.t1
g8232.t1
g8234.t1
g8235.t1
g8236.t1
g8239.t1
g8246.t1
g8247.t1
g8252.t1
g8253.t1
g8254.t1
g8268.t1
g8270.t1
g8272.t1
g8275.t1
g8279.t1
g8282.t1
g8304.t1
g8305.t1
g8313.t1
g8317.t1
g8318.t1
g8329.t1
g8331.t1
g8332.t1
g8340.t1
g8354.t1
g8373.t1
g8383.t1
g8388.t1
g8404.t1
g8410.t1
g8412.t1
g8415.t1
g8420.t1
g8425.t1
g8428.t1
g8430.t1
g8453.t1
g8459.t1
g8461.t1
g8466.t1
g8485.t1
g8502.t1
g8503.t1
g8523.t1
g8524.t1
g8525.t1
g8526.t1
g8527.t1
g8528.t1
g8529.t1
g8559.t1
g8561.t1
g8562.t1
g8563.t1
g8593.t1
g8594.t1
g8596.t1
g8628.t1
g8629.t1
g8631.t1
g8647.t1
g8658.t1
g8669.t1
g8670.t1
g8675.t1
g8682.t1
g8704.t1
g8705.t1
g8712.t1
g8713.t1
g8726.t1
g8751.t1
g8752.t1
g8762.t1
g8763.t1
g8767.t1
g8770.t1
g8776.t1
g8793.t1
g8794.t1
g8798.t1
g8804.t1
g8808.t1
g8812.t1
g8819.t1
g8823.t1
g8831.t1
g8832.t1
g8837.t1
g8845.t1
g8852.t1
g8858.t1
g8876.t1
g8882.t1
g8884.t1
g8885.t1
g8901.t1
g8905.t1
g8908.t1
g8909.t1
g8913.t1
g8918.t1
g8919.t1
g8920.t1
g8931.t1
g8945.t1
g8957.t1
g8964.t1
g8966.t1
g8975.t1
g8992.t1
g8999.t1
g9002.t1
g9004.t1
g9006.t1
g9007.t1
g9022.t1
g9034.t1
g9053.t1
g9054.t1
g9055.t1
g9082.t1
g9104.t1
g9106.t1
g9117.t1
g9118.t1
g9144.t1
g9180.t1
g9181.t1
g9182.t1
g9183.t1
g9184.t1
g9186.t1
g9201.t1
g9202.t1
g9203.t1
g9204.t1
g9206.t1
g9207.t1
g9210.t1
g9213.t1
g9214.t1
g9215.t1
g9216.t1
g9217.t1
g9218.t1
g9219.t1
g9224.t1
g9225.t1
g9234.t1
g9235.t1
g9236.t1
g9237.t1
g9242.t1
g9244.t1
g9247.t1
g9250.t1
g9272.t1
g9274.t1
g9278.t1
g9283.t1
g9289.t1
g9290.t1
g9291.t1
g9292.t1
g9294.t1
g9295.t1
g9296.t1
g9305.t1
g9309.t1
g9318.t1
g9335.t1
g9337.t1
g9338.t1
g9342.t1
g9343.t1
g9346.t1
g9347.t1
g9348.t1
g9357.t1
g9358.t1
g9359.t1
g9366.t1
g9372.t1
g9375.t1
g9383.t1
g9384.t1
g9386.t1
g9391.t1
g9393.t1
g9405.t1
g9410.t1
g9411.t1
g9416.t1
g9417.t1
g9418.t1
g9419.t1
g9420.t1
g9421.t1
g9422.t1
g9437.t1
g9458.t1
g9475.t1
g9481.t1
g9484.t1
g9491.t1
g9493.t1
g9496.t1
g9504.t1
g9505.t1
g9510.t1
g9510.t2
g9514.t1
g9550.t1
g9551.t1
g9559.t1
g9566.t1
g9568.t1
g9569.t1
g9570.t1
g9571.t1
g9572.t1
g9574.t1
g9577.t1
g9579.t1
g9595.t1
g9596.t1
g9597.t1
g9601.t1
g9619.t1
g9622.t1
g9630.t1
g9637.t1
g9639.t1
g9640.t1
g9641.t1
g9645.t1
g9654.t1
g9667.t1
g9669.t1
g9686.t1
g9688.t1
g9699.t1
g9710.t1
g9715.t1
g9718.t1
g9724.t1
g9734.t1
g9746.t1
g9748.t1
g9764.t1
g9778.t1
g9782.t1
g9800.t1
g9801.t1
g9828.t1
g9830.t1
g9833.t1
g9840.t1
g9843.t1
g9850.t1
g9858.t1
g9862.t1
g9863.t1
g9864.t1
g9871.t1
g9875.t1
g9876.t1
g9877.t1
g9883.t1
g9892.t1
g9893.t1
g9912.t1
g9914.t1
g9915.t1
g9920.t1
g9930.t1
g9937.t1
g9938.t1
g9939.t1
g9941.t1
g9944.t1
g9947.t1
g9954.t1
g9963.t1
g9973.t1
g9974.t1
g9976.t1
g9977.t1
g9983.t1
g9985.t1
g9988.t1
g9989.t1
g9991.t1
g9992.t1
g10017.t1
g10029.t1
g10037.t1
g10041.t1
g10044.t1
g10054.t1
g10054.t2
g10060.t1
g10075.t1
g10109.t1
g10111.t1
g10116.t1
g10121.t1
g10122.t1
g10126.t1
g10127.t1
g10129.t1
g10133.t1
g10134.t1
g10136.t1
g10137.t1
g10138.t1
g10139.t1
g10141.t1
g10142.t1
g10148.t1
g10150.t1
g10156.t1
g10158.t1
g10167.t1
g10178.t1
g10182.t1
g10187.t1
g10192.t1
g10199.t1
g10203.t1
g10214.t1
g10218.t1
g10221.t1
g10223.t1
g10233.t1
g10234.t1
g10236.t1
g10248.t1
g10278.t1
g10281.t1
g10282.t1
g10292.t1
g10298.t1
g10299.t1
g10300.t1
g10306.t1
g10319.t1
g10320.t1
g10324.t1
g10328.t1
g10329.t1
g10330.t1
g10333.t1
g10340.t1
g10344.t1
g10345.t1
g10346.t1
g10351.t1
g10356.t1
g10358.t1
g10359.t1
g10369.t1
g10372.t1
g10375.t1
g10379.t1
g10395.t1
g10396.t1
g10397.t1
g10398.t1
g10399.t1
g10400.t1
g10401.t1
g10408.t1
g10409.t1
g10423.t1
g10425.t1
g10426.t1
g10445.t1
g10446.t1
g10448.t1
g10449.t1
g10455.t1
g10458.t1
g10465.t1
g10469.t1
g10473.t1
g10474.t1
g10475.t1
g10476.t1
g10477.t1
g10478.t1
g10479.t1
g10480.t1
g10493.t1
g10501.t1
g10511.t1
g10518.t1
g10521.t1
g10523.t1
g10524.t1
g10527.t1
g10529.t1
g10531.t1
g10536.t1
g10538.t1
g10549.t1
g10554.t1
g10556.t1
g10571.t1
g10572.t1
g10575.t1
g10576.t1
g10577.t1
g10582.t1
g10583.t1
g10584.t1
g10591.t1
g10596.t1
g10597.t1
g10603.t1
g10604.t1
g10605.t1
g10606.t1
g10612.t1
g10627.t1
g10628.t1
g10629.t1
g10630.t1
g10637.t1
g10638.t1
g10647.t1
g10648.t1
g10660.t1
g10661.t1
g10666.t1
g10669.t1
g10670.t1
g10671.t1
g10672.t1
g10673.t1
g10685.t1
g10689.t1
g10700.t1
g10701.t1
g10702.t1
g10707.t1
g10710.t1
g10711.t1
g10713.t1
g10717.t1
g10720.t1
g10726.t1
g10728.t1
g10734.t1
g10735.t1
g10737.t1
g10739.t1
g10752.t1
g10765.t1
g10776.t1
g10786.t1
g10805.t1
g10807.t1
g10808.t1
g10809.t1
g10810.t1
g10817.t1
g10822.t1
g10823.t1
g10825.t1
g10826.t1
g10827.t1
g10831.t1
g10832.t1
g10833.t1
g10851.t1
g10852.t1
g10853.t1
g10857.t1
g10871.t1
g10872.t1
g10874.t1
g10880.t1
g10883.t1
g10884.t1
g10885.t1
g10886.t1
g10887.t1
g10888.t1
g10902.t1
g10907.t1
g10911.t1
g10916.t1
g10918.t1
g10919.t1
g10925.t1
g10926.t1
g10945.t1
g10952.t1
g10959.t1
g10962.t1
g10974.t1
g10980.t1
g10984.t1
g10986.t1
g10987.t1
g10994.t1
g10997.t1
g11000.t1
g11001.t1
g11005.t1
g11007.t1
g11024.t1
g11028.t1
g11031.t1
g11054.t1
g11054.t2
g11066.t1
g11067.t1
g11068.t1
g11072.t1
g11077.t1
g11077.t2
g11078.t1
g11079.t1
g11079.t2
g11084.t1
g11086.t1
g11093.t1
g11101.t1
g11104.t1
g11110.t1
g11117.t1
g11118.t1
g11121.t1
g11124.t1
g11128.t1
g11129.t1
g11131.t1
g11133.t1
g11134.t1
g11140.t1
g11141.t1
g11146.t1
g11147.t1
g11148.t1
g11153.t1
g11155.t1
g11156.t1
g11157.t1
g11158.t1
g11159.t1
g11160.t1
g11163.t1
g11166.t1
g11167.t1
g11168.t1
g11169.t1
g11171.t1
g11175.t1
g11180.t1
g11190.t1
g11191.t1
g11197.t1
g11198.t1
g11209.t1
g11212.t1
g11213.t1
g11227.t1
g11228.t1
g11253.t1
g11254.t1
g11260.t1
g11262.t1
g11264.t1
g11269.t1
g11278.t1
g11279.t1
g11280.t1
g11283.t1
g11288.t1
g11321.t1
g11321.t2
g11332.t1
g11333.t1
g11334.t1
g11336.t1
g11338.t1
g11352.t1
g11358.t1
g11366.t1
g11371.t1
g11388.t1
g11390.t1
g11391.t1
g11392.t1
g11393.t1
g11400.t1
g11401.t1
g11413.t1
g11420.t1
g11421.t1
g11440.t1
g11443.t1
g11444.t1
g11448.t1
g11451.t1
g11452.t1
g11462.t1
g11463.t1
g11465.t1
g11484.t1
g11486.t1
g11487.t1
g11488.t1
g11499.t1
g11523.t1
g11531.t1
g11545.t1
g11547.t1
g11551.t1
g11561.t1
g11564.t1
g11571.t1
g11572.t1
g11581.t1
g11594.t1
g11595.t1
g11601.t1
g11604.t1
g11605.t1
g11608.t1
g11610.t1
g11615.t1
g11617.t1
g11619.t1
g11632.t1
g11634.t1
g11635.t1
g11636.t1
g11641.t1
g11663.t1
g11665.t1
g11666.t1
g11667.t1
g11667.t2
g11678.t1
g11708.t1
g11712.t1
g11714.t1
g11716.t1
g11725.t1
g11726.t1
g11731.t1
g11738.t1
g11743.t1
g11745.t1
g11762.t1
g11774.t1
g11776.t1
g11780.t1
g11782.t1
g11816.t1
g11821.t1
g11825.t1
g11826.t1
g11836.t1
g11841.t1
g11843.t1
g11844.t1
g11861.t1
g11868.t1
g11875.t1
g11877.t1
g11886.t1
g11887.t1
g11888.t1
g11922.t1
g11925.t1
g11930.t1
g11946.t1
g11947.t1
g11948.t1
g11956.t1
g11957.t1
g11964.t1
g11967.t1
g11971.t1
g11976.t1
g11981.t1
g11991.t1
g11993.t1
g11995.t1
g12004.t1
g12011.t1
g12012.t1
g12013.t1
g12015.t1
g12028.t1
g12033.t1
g12035.t1
g12036.t1
g12037.t1
g12056.t1
g12058.t1
g12063.t1
g12071.t1
g12077.t1
g12078.t1
g12081.t1
g12082.t1
g12085.t1
g12086.t1
g12087.t1
g12089.t1
g12095.t1
g12107.t1
g12110.t1
g12114.t1
g12116.t1
g12117.t1
g12118.t1
g12132.t1
g12148.t1
g12150.t1
g12155.t1
g12160.t1
g12161.t1
g12162.t1
g12167.t1
g12168.t1
g12169.t1
g12170.t1
g12192.t1
g12194.t1
g12200.t1
g12201.t1
g12202.t1
g12203.t1
g12204.t1
g12206.t1
g12207.t1
g12208.t1
g12211.t1
g12218.t1
g12219.t1
g12227.t1
g12237.t1
g12239.t1
g12249.t1
g12251.t1
g12260.t1
g12265.t1
g12266.t1
g12276.t1
g12280.t1
g12281.t1
g12282.t1
g12284.t1
g12300.t1
g12306.t1
g12314.t1
g12319.t1
g12342.t1
g12343.t1
g12344.t1
g12356.t1
g12361.t1
g12362.t1
g12363.t1
g12371.t1
g12374.t1
g12384.t1
g12389.t1
g12392.t1
g12400.t1
g12401.t1
g12408.t1
g12409.t1
g12410.t1
g12420.t1
g12435.t1
g12436.t1
g12437.t1
g12446.t1
g12447.t1
g12459.t1
g12460.t1
g12462.t1
g12463.t1
g12471.t1
g12472.t1
g12473.t1
g12474.t1
g12487.t1
g12496.t1
g12498.t1
g12500.t1
g12501.t1
g12508.t1
g12511.t1
g12512.t1
g12538.t1
g12543.t1
g12544.t1
g12548.t1
g12551.t1
g12553.t1
g12554.t1
g12555.t1
g12556.t1
g12557.t1
g12558.t1
g12559.t1
g12560.t1
g12561.t1
g12562.t1
g12586.t1
g12604.t1
g12607.t1
g12608.t1
g12609.t1
g12610.t1
g12611.t1
g12612.t1
g12613.t1
g12614.t1
g12615.t1
g12616.t1
g12617.t1
g12618.t1
g12619.t1
g12620.t1
g12621.t1
g12622.t1
g12623.t1
g12624.t1
g12625.t1
g12628.t1
g12636.t1
g12638.t1
g12639.t1
g12640.t1
g12647.t1
g12648.t1
g12659.t1
g12669.t1
g12719.t1
g12721.t1
g12739.t1
g12745.t1
g12747.t1
g12753.t1
g12760.t1
g12761.t1
g12766.t1
g12768.t1
g12785.t1
g12786.t1
g12787.t1
g12795.t1
g12804.t1
g12807.t1
g12809.t1
g12810.t1
g12812.t1
g12817.t1
g12818.t1
g12825.t1
g12829.t1
g12831.t1
g12832.t1
g12834.t1
g12835.t1
g12852.t1
g12867.t1
g12870.t1
g12871.t1
g12873.t1
g12874.t1
g12883.t1
g12892.t1
g12916.t1
g12933.t1
g12935.t1
g12940.t1
g12942.t1
g12944.t1
g12945.t1
g12946.t1
g12947.t1
g12953.t1
g12977.t1
g12980.t1
g12983.t1
g12984.t1
g12989.t1
g13003.t1
g13004.t1
g13021.t1
g13022.t1
g13027.t1
g13038.t1
g13040.t1
g13041.t1
g13051.t1
g13052.t1
g13054.t1
g13061.t1
g13069.t1
g13070.t1
g13071.t1
g13080.t1
g13081.t1
g13088.t1
g13089.t1
g13092.t1
g13105.t1
g13106.t1
g13108.t1
g13109.t1
g13110.t1
g13123.t1
g13124.t1
g13131.t1
g13135.t1
g13136.t1
g13148.t1
g13150.t1
g13152.t1
g13153.t1
g13154.t1
g13160.t1
g13161.t1
g13162.t1
g13167.t1
g13174.t1
g13175.t1
g13179.t1
g13204.t1
g13212.t1
g13222.t1
g13224.t1
g13231.t1
g13235.t1
g13236.t1
g13237.t1
g13238.t1
g13239.t1
g13262.t1
g13271.t1
g13279.t1
g13281.t1
g13286.t1
g13287.t1
g13288.t1
g13289.t1
g13291.t1
g13301.t1
g13307.t1
g13308.t1
g13328.t1
g13334.t1
g13343.t1
g13344.t1
g13352.t1
g13364.t1
g13365.t1
g13367.t1
g13369.t1
g13370.t1
g13376.t1
g13431.t1
g13439.t1
g13450.t1
g13455.t1
g13456.t1
g13457.t1
g13458.t1
g13462.t1
g13470.t1
g13473.t1
g13477.t1
g13483.t1
g13490.t1
g13494.t1
g13496.t1
g13497.t1
g13499.t1
g13502.t1
g13503.t1
g13504.t1
g13505.t1
g13506.t1
g13509.t1
g13510.t1
g13511.t1
g13512.t1
g13522.t1
g13523.t1
g13528.t1
g13547.t1
g13551.t1
g13555.t1
g13556.t1
g13559.t1
g13564.t1
g13575.t1
g13577.t1
g13578.t1
g13583.t1
g13584.t1
g13585.t1
g13593.t1
g13597.t1
g13598.t1
g13607.t1
g13616.t1
g13619.t1
g13628.t1
g13633.t1
g13639.t1
g13645.t1
g13646.t1
g13647.t1
g13649.t1
g13651.t1
g13652.t1
g13680.t1
g13693.t1
g13708.t1
g13712.t1
g13716.t1
g13719.t1
g13720.t1
g13727.t1
g13738.t1
g13746.t1
g13763.t1
g13764.t1
g13766.t1
g13772.t1
g13776.t1
g13777.t1
g13788.t1
g13789.t1
g13790.t1
g13791.t1
g13796.t1
g13797.t1
g13817.t1
g13821.t1
g13842.t1
g13844.t1
g13845.t1
g13848.t1
g13850.t1
g13855.t1
g13860.t1
g13867.t1
g13868.t1
g13869.t1
g13878.t1
g13879.t1
g13882.t1
g13884.t1
g13887.t1
g13892.t1
g13898.t1
g13899.t1
g13905.t1
g13907.t1
g13915.t1
g13922.t1
g13928.t1
g13935.t1
g13944.t1
g13948.t1
g13951.t1
g13954.t1
g13966.t1
g13978.t1
g13979.t1
g13988.t1
g14019.t1
g14023.t1
g14029.t1
g14031.t1
g14034.t1
g14038.t1
g14050.t1
g14051.t1
g14053.t1
g14054.t1
g14058.t1
g14060.t1
g14064.t1
g14065.t1
g14070.t1
g14072.t1
g14078.t1
g14079.t1
g14080.t1
g14096.t1
g14103.t1
g14118.t1
g14120.t1
g14122.t1
g14124.t1
g14125.t1
g14126.t1
g14131.t1
g14134.t1
g14136.t1
g14139.t1
g14144.t1
g14145.t1
g14150.t1
g14152.t1
g14158.t1
g14170.t1
g14173.t1
g14174.t1
g14175.t1
g14177.t1
g14191.t1
g14192.t1
g14201.t1
g14219.t1
g14232.t1
g14234.t1
g14237.t1
g14247.t1
g14249.t1
g14257.t1
g14258.t1
g14260.t1
g14269.t1
g14272.t1
g14277.t1
g14283.t1
g14302.t1
g14313.t1
g14320.t1
g14337.t1
g14338.t1
g14339.t1
g14340.t1
g14341.t1
g14350.t1
g14353.t1
g14354.t1
g14357.t1
g14359.t1
g14369.t1
g14371.t1
g14385.t1
g14387.t1
g14393.t1
g14414.t1
g14420.t1
g14424.t1
g14428.t1
g14431.t1
g14438.t1
g14440.t1
g14442.t1
g14449.t1
g14450.t1
g14452.t1
g14454.t1
g14464.t1
g14468.t1
g14476.t1
g14479.t1
g14480.t1
g14486.t1
g14488.t1
g14489.t1
g14493.t1
g14497.t1
g14498.t1
g14525.t1
g14539.t1
g14539.t2
g14543.t1
g14556.t1
g14563.t1
g14564.t1
g14568.t1
g14569.t1
g14570.t1
g14578.t1
g14581.t1
g14583.t1
g14584.t1
g14585.t1
g14587.t1
g14589.t1
g14594.t1
g14595.t1
g14613.t1
g14623.t1
g14626.t1
g14629.t1
g14631.t1
g14634.t1
g14637.t1
g14640.t1
g14641.t1
g14645.t1
g14649.t1
g14650.t1
g14651.t1
g14655.t1
g14656.t1
g14665.t1
g14666.t1
g14667.t1
g14676.t1
g14687.t1
g14693.t1
g14694.t1
g14708.t1
g14709.t1
g14710.t1
g14725.t1
g14735.t1
g14739.t1
g14756.t1
g14775.t1
g14776.t1
g14777.t1
g14778.t1
g14779.t1
g14780.t1
g14781.t1
g14782.t1
g14783.t1
g14784.t1
g14789.t1
g14791.t1
g14793.t1
g14799.t1
g14800.t1
g14803.t1
g14812.t1
g14813.t1
g14827.t1
g14831.t1
g14835.t1
g14838.t1
g14850.t1
g14852.t1
g14853.t1
g14856.t1
g14857.t1
g14867.t1
g14871.t1
g14876.t1
g14883.t1
g14884.t1
g14886.t1
g14889.t1
g14890.t1
g14891.t1
g14892.t1
g14898.t1
g14901.t1
g14902.t1
g14906.t1
g14912.t1
g14914.t1
g14919.t1
g14920.t1
g14928.t1
g14934.t1
g14941.t1
g14946.t1
g14947.t1
g14949.t1
g14950.t1
g14953.t1
g14954.t1
g14955.t1
g14956.t1
g14966.t1
g14967.t1
g14972.t1
g14984.t1
g14993.t1
g15000.t1
g15009.t1
g15024.t1
g15026.t1
g15032.t1
g15034.t1
g15035.t1
g15036.t1
g15037.t1
g15038.t1
g15039.t1
g15042.t1
g15049.t1
g15058.t1
g15063.t1
g15073.t1
g15075.t1
g15093.t1
g15094.t1
g15095.t1
g15101.t1
g15108.t1
g15109.t1
g15110.t1
g15111.t1
g15112.t1
g15113.t1
g15114.t1
g15121.t1
g15125.t1
g15131.t1
g15135.t1
g15136.t1
g15137.t1
g15154.t1
g15156.t1
g15165.t1
g15167.t1
g15168.t1
g15169.t1
g15170.t1
g15171.t1
g15191.t1
g15214.t1
g15215.t1
g15216.t1
g15229.t1
g15240.t1
g15243.t1
g15246.t1
g15247.t1
g15249.t1
g15252.t1
g15263.t1
g15278.t1
g15281.t1
g15285.t1
g15287.t1
g15299.t1
g15306.t1
g15307.t1
g15308.t1
g15312.t1
g15339.t1
g15342.t1
g15348.t1
g15358.t1
g15367.t1
g15374.t1
g15376.t1
g15381.t1
g15389.t1
g15396.t1
g15397.t1
g15399.t1
g15400.t1
g15410.t1
g15411.t1
g15412.t1
g15413.t1
g15414.t1
g15415.t1
g15417.t1
g15418.t1
g15420.t1
g15421.t1
g15428.t1
g15429.t1
g15443.t1
g15444.t1
g15445.t1
g15446.t1
g15448.t1
g15451.t1
g15452.t1
g15453.t1
g15454.t1
g15455.t1
g15456.t1
g15458.t1
g15460.t1
g15461.t1
g15462.t1
g15463.t1
g15464.t1
g15465.t1
g15467.t1
g15468.t1
g15472.t1
g15482.t1
g15500.t1
g15501.t1
g15502.t1
g15503.t1
g15520.t1
g15525.t1
g15536.t1
g15541.t1
g15543.t1
g15554.t1
g15559.t1
g15560.t1
g15562.t1
g15563.t1
g15579.t1
g15579.t2
g15589.t1
g15602.t1
g15610.t1
g15623.t1
g15639.t1
g15665.t1
g15666.t1
g15672.t1
g15673.t1
g15685.t1
g15687.t1
g15700.t1
g15702.t1
g15705.t1
g15713.t1
g15714.t1
g15722.t1
g15731.t1
g15742.t1
g15765.t1
g15767.t1
g15770.t1
g15775.t1
g15776.t1
g15785.t1
g15792.t1
g15800.t1
g15803.t1
g15805.t1
g15806.t1
g15816.t1
g15818.t1
g15820.t1
g15836.t1
g15844.t1
g15845.t1
g15853.t1
g15854.t1
g15858.t1
g15860.t1
g15863.t1
g15864.t1
g15865.t1
g15871.t1
g15877.t1
g15882.t1
g15883.t1
g15885.t1
g15886.t1
g15893.t1
g15899.t1
g15920.t1
g15922.t1
g15923.t1
g15926.t1
g15931.t1
g15932.t1
g15964.t1
g15965.t1
g15980.t1
g15996.t1
g15997.t1
g16000.t1
g16004.t1
g16009.t1
g16011.t1
g16012.t1
g16019.t1
g16027.t1
g16031.t1
g16032.t1
g16038.t1
g16040.t1
g16048.t1
g16054.t1
g16059.t1
g16060.t1
g16061.t1
g16063.t1
g16064.t1
g16073.t1
g16080.t1
g16082.t1
g16083.t1
g16085.t1
g16090.t1
g16097.t1
g16113.t1
g16118.t1
g16123.t1
g16125.t1
g16126.t1
g16127.t1
g16128.t1
g16129.t1
g16130.t1
g16131.t1
g16140.t1
g16153.t1
g16155.t1
g16160.t1
g16163.t1
g16174.t1
g16175.t1
g16184.t1
g16185.t1
g16195.t1
g16226.t1
g16230.t1
g16237.t1
g16245.t1
g16246.t1
g16249.t1
g16250.t1
g16258.t1
g16269.t1
g16276.t1
g16287.t1
g16289.t1
g16292.t1
g16305.t1
g16309.t1
g16312.t1
g16314.t1
g16316.t1
g16317.t1
g16320.t1
g16321.t1
g16322.t1
g16324.t1
g16329.t1
g16333.t1
g16339.t1
g16352.t1
g16353.t1
g16359.t1
g16378.t1
g16379.t1
g16380.t1
g16383.t1
g16387.t1
g16395.t1
g16400.t1
g16401.t1
g16411.t1
g16438.t1
g16459.t1
g16467.t1
g16479.t1
g16481.t1
g16512.t1
g16522.t1
g16524.t1
g16526.t1
g16532.t1
g16539.t1
g16540.t1
g16541.t1
g16542.t1
g16549.t1
g16551.t1
g16553.t1
g16565.t1
g16566.t1
g16567.t1
g16569.t1
g16570.t1
g16572.t1
g16576.t1
g16578.t1
g16585.t1
g16588.t1
g16607.t1
g16609.t1
g16618.t1
g16619.t1
g16622.t1
g16628.t1
g16629.t1
g16630.t1
g16642.t1
g16648.t1
g16650.t1
g16651.t1
g16655.t1
g16661.t1
g16662.t1
g16673.t1
g16684.t1
g16692.t1
g16696.t1
g16697.t1
g16700.t1
g16704.t1
g16706.t1
g16707.t1
g16709.t1
g16713.t1
g16721.t1
g16731.t1
g16736.t1
g16745.t1
g16746.t1
g16753.t1
g16757.t1
g16761.t1
g16762.t1
g16773.t1
g16774.t1
g16777.t1
g16778.t1
g16779.t1
g16784.t1
g16788.t1
g16789.t1
g16791.t1
g16793.t1
g16794.t1
g16797.t1
g16798.t1
g16799.t1
g16802.t1
g16804.t1
g16809.t1
g16810.t1
g16814.t1
g16821.t1
g16822.t1
g16823.t1
g16841.t1
g16846.t1
g16847.t1
g16851.t1
g16857.t1
g16868.t1
g16883.t1
g16886.t1
g16902.t1
g16917.t1
g16918.t1
g16920.t1
g16931.t1
g16936.t1
g16941.t1
g16947.t1
g16948.t1
g16950.t1
g16963.t1
g16969.t1
g16979.t1
g16987.t1
g16988.t1
g16998.t1
g17008.t1
g17009.t1
g17010.t1
g17011.t1
g17017.t1
g17024.t1
g17025.t1
g17028.t1
g17030.t1
g17031.t1
g17034.t1
g17038.t1
g17040.t1
g17043.t1
g17044.t1
g17051.t1
g17091.t1
g17107.t1
g17117.t1
g17126.t1
g17128.t1
g17129.t1
g17130.t1
g17146.t1
g17148.t1
g17152.t1
g17153.t1
g17165.t1
g17166.t1
g17176.t1
g17182.t1
g17212.t1
g17225.t1
g17229.t1
g17230.t1
g17254.t1
g17256.t1
g17262.t1
g17266.t1
g17267.t1
g17268.t1
g17269.t1
g17289.t1
g17290.t1
g17291.t1
g17292.t1
g17296.t1
g17297.t1
g17300.t1
g17307.t1
g17317.t1
g17322.t1
g17336.t1
g17337.t1
g17342.t1
g17347.t1
g17354.t1
g17355.t1
g17357.t1
g17361.t1
g17362.t1
g17364.t1
g17365.t1
g17366.t1
g17373.t1
g17377.t1
g17397.t1
g17412.t1
g17424.t1
g17446.t1
g17452.t1
g17454.t1
g17455.t1
g17456.t1
g17463.t1
g17473.t1
g17477.t1
g17479.t1
g17507.t1
g17516.t1
g17520.t1
g17521.t1
g17538.t1
g17549.t1
g17566.t1
g17569.t1
g17572.t1
g17573.t1
g17576.t1
g17582.t1
g17587.t1
g17596.t1
g17604.t1
g17607.t1
g17612.t1
g17613.t1
g17619.t1
g17631.t1
g17632.t1
g17641.t1
g17643.t1
g17645.t1
g17647.t1
g17652.t1
g17660.t1
g17661.t1
g17665.t1
g17668.t1
g17670.t1
g17695.t1
g17696.t1
g17699.t1
g17700.t1
g17722.t1
g17725.t1
g17728.t1
g17732.t1
g17734.t1
g17735.t1
g17736.t1
g17743.t1
g17745.t1
g17756.t1
g17757.t1
g17764.t1
g17767.t1
g17781.t1
g17782.t1
g17789.t1
g17795.t1
g17798.t1
g17805.t1
g17807.t1
g17819.t1
g17820.t1
g17821.t1
g17823.t1
g17835.t1
g17844.t1
g17847.t1
g17849.t1
g17850.t1
g17851.t1
g17854.t1
g17865.t1
g17901.t1
g17903.t1
g17926.t1
g17943.t1
g17951.t1
g17960.t1
g17961.t1
g17962.t1
g17973.t1
g17991.t1
g17992.t1
g18000.t1
g18004.t1
g18012.t1
g18016.t1
g18032.t1
g18038.t1
g18045.t1
g18056.t1
g18058.t1
g18062.t1
g18078.t1
g18087.t1
g18090.t1
g18096.t1
g18101.t1
g18108.t1
g18117.t1
g18122.t1
g18128.t1
g18131.t1
g18141.t1
g18142.t1
g18147.t1
g18174.t1
g18191.t1
g18200.t1
g18205.t1
g18210.t1
g18216.t1
g18229.t1
g18240.t1
g18243.t1
g18262.t1
g18268.t1
g18271.t1
g18273.t1
g18299.t1
g18300.t1
g18304.t1
g18309.t1
g18340.t1
g18347.t1
g18353.t1
g18361.t1
g18366.t1
g18383.t1
g18386.t1
g18391.t1
g18404.t1
g18406.t1
g18414.t1
g18422.t1
g18423.t1
g18427.t1
g18430.t1
g18437.t1
g18473.t1
g18478.t1
g18479.t1
g18480.t1
g18481.t1
g18485.t1
g18493.t1
g18497.t1
g18510.t1
g18519.t1
g18522.t1
g18523.t1
g18526.t1
g18528.t1
g18530.t1
g18533.t1
g18534.t1
g18544.t1
g18545.t1
g18560.t1
g18561.t1
g18564.t1
g18570.t1
g18573.t1
g18587.t1
g18589.t1
g18590.t1
g18591.t1
g18593.t1
g18594.t1
g18595.t1
g18596.t1
g18597.t1
g18605.t1
g18607.t1
g18621.t1
g18628.t1
g18640.t1
g18641.t1
g18643.t1
g18648.t1
g18650.t1
g18660.t1
g18666.t1
g18672.t1
g18682.t1
g18690.t1
g18695.t1
g18706.t1
g18712.t1
g18717.t1
g18725.t1
g18735.t1
g18737.t1
g18749.t1
g18750.t1
g18751.t1
g18752.t1
g18760.t1
g18761.t1
g18765.t1
g18770.t1
g18781.t1
g18785.t1
g18786.t1
g18805.t1
g18807.t1
g18826.t1
g18827.t1
g18833.t1
g18841.t1
g18848.t1
g18864.t1
g18880.t1
g18885.t1
g18888.t1
g18889.t1
g18890.t1
g18893.t1
g18895.t1
g18908.t1
g18919.t1
g18935.t1
g18940.t1
g18948.t1
g18949.t1
g18951.t1
g18953.t1
g18954.t1
g18961.t1
g18977.t1
g18979.t1
g18980.t1
g18982.t1
g18987.t1
g18988.t1
g18991.t1
g18993.t1
g18995.t1
g18996.t1
g19011.t1
g19016.t1
g19020.t1
g19023.t1
g19024.t1
g19025.t1
g19027.t1
g19038.t1
g19039.t1
g19044.t1
g19045.t1
g19076.t1
g19077.t1
g19078.t1
g19086.t1
g19087.t1
g19100.t1
g19113.t1
g19114.t1
g19117.t1
g19120.t1
g19125.t1
g19128.t1
g19129.t1
g19133.t1
g19138.t1
g19142.t1
g19148.t1
g19150.t1
g19152.t1
g19154.t1
g19159.t1
g19160.t1
g19165.t1
g19166.t1
g19184.t1
g19185.t1
g19200.t1
g19217.t1
g19220.t1
g19226.t1
g19235.t1
g19243.t1
g19270.t1
g19277.t1
g19284.t1
g19287.t1
g19290.t1
g19291.t1
g19292.t1
g19293.t1
g19294.t1
g19295.t1
g19296.t1
g19316.t1
g19321.t1
g19322.t1
g19325.t1
g19326.t1
g19329.t1
g19333.t1
g19335.t1
g19362.t1
g19367.t1
g19377.t1
g19385.t1
g19406.t1
g19407.t1
g19409.t1
g19423.t1
g19427.t1
g19428.t1
g19429.t1
g19431.t1
g19436.t1
g19452.t1
g19459.t1
g19463.t1
g19469.t1
g19473.t1
g19476.t1
g19489.t1
g19491.t1
g19498.t1
g19499.t1
g19501.t1
g19504.t1
g19506.t1
g19509.t1
g19511.t1
g19514.t1
g19519.t1
g19520.t1
g19521.t1
g19522.t1
g19523.t1
g19532.t1
g19535.t1
g19543.t1
g19556.t1
g19577.t1
g19578.t1
g19584.t1
g19586.t1
g19594.t1
g19596.t1
g19633.t1
g19644.t1
g19648.t1
g19654.t1
g19657.t1
g19659.t1
g19661.t1
g19665.t1
g19672.t1
g19674.t1
g19679.t1
g19681.t1
g19682.t1
g19686.t1
g19692.t1
g19705.t1
g19708.t1
g19715.t1
g19729.t1
g19730.t1
g19731.t1
g19732.t1
g19733.t1
g19734.t1
g19735.t1
g19740.t1
g19743.t1
g19752.t1
g19769.t1
g19781.t1
g19818.t1
g19826.t1
g19832.t1
g19839.t1
g19853.t1
g19858.t1
g19860.t1
g19871.t1
g19875.t1
g19876.t1
g19901.t1
g19911.t1
g19914.t1
g19921.t1
g19927.t1
g19960.t1
g19991.t1
g19997.t1
g20000.t1
g20002.t1
g20013.t1
g20026.t1
g20041.t1
g20051.t1
g20060.t1
g20081.t1
g20085.t1
g20091.t1
g20093.t1
g20097.t1
g20103.t1
g20104.t1
g20105.t1
g20115.t1
g20116.t1
g20125.t1
g20126.t1
g20131.t1
g20148.t1
g20149.t1
g20150.t1
g20153.t1
g20154.t1
g20167.t1
g20183.t1
g20185.t1
g20195.t1
g20198.t1
g20199.t1
g20200.t1
g20209.t1
g20231.t1
g20233.t1
g20236.t1
g20237.t1
g20238.t1
g20239.t1
g20248.t1
g20249.t1
g20266.t1
g20270.t1
g20277.t1
g20290.t1
g20292.t1
g20293.t1
g20302.t1
g20306.t1
g20308.t1
g20312.t1
g20318.t1
g20336.t1
g20343.t1
g20352.t1
g20358.t1
g20359.t1
g20360.t1
g20372.t1
g20373.t1
g20375.t1
g20377.t1
g20378.t1
g20387.t1
g20389.t1
g20393.t1
g20396.t1
g20402.t1
g20403.t1
g20406.t1
g20415.t1
g20416.t1
g20420.t1
g20421.t1
g20429.t1
g20442.t1
g20443.t1
g20447.t1
g20450.t1
g20451.t1
g20461.t1
g20465.t1
g20470.t1
g20473.t1
g20478.t1
g20480.t1
g20482.t1
g20488.t1
g20490.t1
g20491.t1
g20492.t1
g20502.t1
g20504.t1
g20505.t1
g20506.t1
g20508.t1
g20524.t1
g20534.t1
g20543.t1
g20546.t1
g20560.t1
g20564.t1
g20565.t1
g20567.t1
g20577.t1
g20579.t1
g20581.t1
g20585.t1
g20613.t1
g20615.t1
g20616.t1
g20617.t1
g20618.t1
g20621.t1
g20622.t1
g20623.t1
g20624.t1
g20625.t1
g20626.t1
g20627.t1
g20629.t1
g20630.t1
g20635.t1
g20636.t1
g20638.t1
g20640.t1
g20647.t1
g20651.t1
g20652.t1
g20666.t1
g20683.t1
g20684.t1
g20685.t1
g20692.t1
g20697.t1
g20698.t1
g20703.t1
g20707.t1
g20708.t1
g20713.t1
g20716.t1
g20717.t1
g20718.t1
g20719.t1
g20738.t1
g20744.t1
g20745.t1
g20746.t1
g20747.t1
g20755.t1
g20759.t1
g20760.t1
g20767.t1
g20774.t1
g20775.t1
g20776.t1
g20777.t1
g20779.t1
g20804.t1
g20816.t1
g20819.t1
g20820.t1
g20821.t1
g20823.t1
g20824.t1
g20825.t1
g20826.t1
g20827.t1
g20829.t1
g20844.t1
g20848.t1
g20849.t1
g20850.t1
g20858.t1
g20860.t1
g20861.t1
g20870.t1
g20896.t1
g20900.t1
g20911.t1
g20915.t1
g20916.t1
g20917.t1
g20921.t1
g20924.t1
g20929.t1
g20940.t1
g20941.t1
g20950.t1
g20955.t1
g20963.t1
g20965.t1
g20970.t1
g20983.t1
g21035.t1
g21051.t1
g21057.t1
g21061.t1
g21063.t1
g21082.t1
