# Supplementary material for: Evaluation of strategies for evidence-driven genome annotation using long-read RNA-seq
Source: Genome Res. 2025 Apr;35(4):1053–64. doi: 10.1101/gr.279864.124 (PMC12047274; doi:10.1101/gr.279864.124)
Supplement: Supplement 2 [file Supplemental_Code.zip › Supplemental_Code/lr_evidence_driven-main/plotting/fig4_sup5/supported.txt]

g2.t1
g2.t2
g2.t3
g3.t1
g3.t2
g3.t3
g3.t4
g4.t1
g4.t2
g5.t1
g6.t1
g7.t1
g7.t2
g7.t3
g8.t1
g9.t1
g9.t2
g9.t3
g9.t4
g9.t5
g11.t1
g12.t1
g13.t1
g13.t2
g14.t1
g14.t2
g14.t3
g14.t4
g15.t1
g16.t1
g16.t2
g16.t3
g16.t4
g16.t5
g17.t1
g18.t1
g19.t1
g20.t1
g20.t2
g20.t3
g21.t1
g22.t1
g23.t1
g25.t1
g26.t1
g27.t1
g27.t2
g27.t3
g27.t4
g27.t5
g27.t6
g27.t7
g28.t1
g30.t1
g31.t1
g32.t1
g33.t1
g34.t1
g34.t2
g34.t3
g35.t1
g35.t2
g36.t1
g37.t1
g38.t1
g39.t1
g40.t1
g41.t1
g43.t1
g44.t1
g44.t2
g44.t3
g44.t4
g44.t5
g47.t1
g47.t2
g48.t1
g49.t1
g50.t1
g50.t2
g50.t3
g50.t4
g50.t5
g51.t1
g52.t1
g52.t2
g53.t1
g53.t2
g54.t1
g54.t2
g57.t1
g58.t1
g59.t1
g61.t1
g61.t2
g62.t1
g64.t1
g65.t1
g68.t1
g70.t1
g71.t1
g72.t1
g72.t2
g72.t3
g73.t1
g74.t1
g74.t2
g75.t1
g75.t2
g76.t1
g77.t1
g78.t1
g79.t1
g79.t2
g79.t3
g79.t4
g80.t1
g81.t1
g81.t2
g81.t3
g81.t4
g81.t5
g82.t1
g83.t1
g83.t2
g84.t1
g84.t2
g84.t3
g84.t4
g86.t1
g87.t1
g88.t1
g89.t1
g90.t1
g91.t1
g93.t1
g94.t1
g95.t1
g96.t1
g96.t2
g96.t3
g96.t4
g97.t1
g98.t1
g99.t1
g100.t1
g101.t1
g101.t2
g101.t3
g101.t4
g102.t1
g102.t2
g102.t3
g102.t4
g103.t1
g104.t1
g105.t1
g106.t1
g106.t2
g106.t3
g106.t4
g106.t5
g106.t6
g107.t1
g108.t1
g108.t2
g109.t1
g109.t2
g110.t1
g112.t1
g113.t1
g113.t2
g113.t3
g113.t4
g114.t1
g114.t2
g114.t3
g115.t1
g115.t2
g115.t3
g115.t4
g115.t5
g116.t1
g117.t1
g117.t2
g117.t3
g117.t4
g117.t5
g118.t1
g118.t2
g119.t1
g119.t2
g119.t3
g119.t4
g119.t5
g119.t6
g119.t7
g121.t1
g122.t1
g123.t1
g124.t1
g125.t1
g125.t2
g125.t3
g125.t4
g126.t1
g126.t2
g127.t1
g127.t2
g127.t3
g127.t4
g127.t5
g128.t1
g128.t2
g128.t3
g129.t1
g129.t2
g131.t1
g131.t2
g132.t1
g132.t2
g132.t3
g132.t4
g133.t1
g133.t2
g133.t3
g134.t1
g134.t2
g134.t3
g135.t1
g136.t1
g136.t2
g136.t3
g136.t4
g136.t5
g137.t1
g137.t2
g138.t1
g138.t2
g138.t3
g138.t4
g138.t5
g138.t6
g138.t7
g138.t8
g138.t9
g139.t1
g139.t2
g139.t3
g140.t1
g141.t1
g142.t1
g142.t2
g143.t1
g144.t1
g145.t1
g145.t2
g146.t1
g146.t2
g147.t1
g148.t1
g149.t1
g152.t1
g152.t2
g152.t3
g152.t4
g152.t5
g152.t6
g152.t7
g152.t8
g152.t9
g152.t10
g152.t11
g152.t12
g152.t13
g152.t14
g152.t15
g152.t16
g154.t1
g156.t1
g157.t1
g159.t1
g159.t2
g160.t1
g160.t2
g161.t1
g162.t1
g163.t1
g164.t1
g166.t1
g167.t1
g170.t1
g170.t2
g171.t1
g173.t1
g173.t2
g173.t3
g174.t1
g176.t1
g176.t2
g176.t3
g177.t1
g178.t1
g178.t2
g179.t1
g179.t2
g179.t3
g179.t4
g179.t5
g179.t6
g181.t1
g181.t2
g183.t1
g183.t2
g183.t3
g183.t4
g184.t1
g185.t1
g186.t1
g187.t1
g187.t2
g187.t3
g188.t1
g188.t2
g188.t3
g189.t1
g190.t1
g190.t2
g190.t3
g190.t4
g191.t1
g192.t1
g192.t2
g192.t3
g192.t4
g193.t1
g194.t1
g194.t2
g194.t3
g194.t4
g196.t1
g197.t1
g198.t1
g199.t1
g199.t2
g199.t3
g203.t1
g203.t2
g203.t3
g203.t4
g204.t1
g205.t1
g206.t1
g207.t1
g209.t1
g209.t2
g209.t3
g209.t4
g210.t1
g210.t2
g210.t3
g210.t4
g210.t5
g211.t1
g212.t1
g212.t2
g212.t3
g212.t4
g212.t5
g212.t6
g212.t7
g212.t8
g213.t1
g214.t1
g215.t1
g216.t1
g217.t1
g217.t2
g218.t1
g218.t2
g218.t3
g219.t1
g219.t2
g219.t3
g219.t4
g219.t5
g219.t6
g219.t7
g220.t1
g221.t1
g222.t1
g222.t2
g223.t1
g223.t2
g224.t1
g224.t2
g225.t1
g225.t2
g226.t1
g226.t2
g226.t3
g226.t4
g227.t1
g228.t1
g229.t1
g229.t2
g229.t3
g229.t4
g229.t5
g230.t1
g232.t1
g232.t2
g232.t3
g235.t1
g236.t1
g237.t1
g238.t1
g239.t1
g239.t2
g239.t3
g239.t4
g240.t1
g240.t2
g240.t3
g240.t4
g241.t1
g241.t2
g241.t3
g241.t4
g241.t5
g241.t6
g241.t7
g241.t8
g243.t1
g243.t2
g243.t3
g244.t1
g244.t2
g244.t3
g244.t4
g244.t5
g244.t6
g245.t1
g245.t2
g245.t3
g245.t4
g245.t5
g245.t6
g245.t7
g246.t1
g247.t1
g249.t1
g250.t1
g250.t2
g250.t3
g251.t1
g252.t1
g253.t1
g254.t1
g255.t1
g255.t2
g255.t3
g255.t4
g256.t1
g256.t2
g256.t3
g256.t4
g256.t5
g257.t1
g257.t2
g257.t3
g257.t4
g258.t1
g259.t1
g260.t1
g260.t2
g261.t1
g261.t2
g261.t3
g261.t4
g261.t5
g261.t6
g261.t7
g263.t1
g264.t1
g265.t1
g266.t1
g268.t1
g268.t2
g268.t3
g269.t1
g269.t2
g270.t1
g270.t2
g270.t3
g270.t4
g270.t5
g271.t1
g271.t2
g272.t1
g272.t2
g273.t1
g273.t2
g273.t3
g273.t4
g274.t1
g274.t2
g274.t3
g275.t1
g285.t1
g285.t2
g285.t3
g285.t4
g286.t1
g287.t1
g287.t2
g287.t3
g288.t1
g288.t2
g291.t1
g292.t1
g292.t2
g292.t3
g294.t1
g295.t1
g295.t2
g295.t3
g295.t4
g295.t5
g296.t1
g299.t1
g299.t2
g299.t3
g299.t4
g299.t5
g299.t6
g300.t1
g301.t1
g301.t2
g302.t1
g303.t1
g304.t1
g305.t1
g306.t1
g307.t1
g308.t1
g308.t2
g308.t3
g310.t1
g310.t2
g311.t1
g312.t1
g312.t2
g313.t1
g314.t1
g315.t1
g315.t2
g315.t3
g316.t1
g318.t1
g318.t2
g318.t3
g318.t4
g318.t5
g318.t6
g318.t7
g319.t1
g320.t1
g321.t1
g323.t1
g323.t2
g324.t1
g324.t2
g324.t3
g325.t1
g325.t2
g325.t3
g325.t4
g326.t1
g327.t1
g329.t1
g330.t1
g331.t1
g331.t2
g332.t1
g333.t1
g334.t1
g334.t2
g334.t3
g335.t1
g335.t2
g335.t3
g336.t1
g337.t1
g337.t2
g339.t1
g339.t2
g339.t3
g339.t4
g339.t5
g339.t6
g339.t7
g340.t1
g341.t1
g342.t1
g342.t2
g343.t1
g343.t2
g343.t3
g343.t4
g344.t1
g344.t2
g344.t3
g345.t1
g346.t1
g346.t2
g347.t1
g348.t1
g348.t2
g348.t3
g348.t4
g349.t1
g349.t2
g349.t3
g351.t1
g352.t1
g353.t1
g353.t2
g354.t1
g358.t1
g358.t2
g358.t3
g358.t4
g358.t5
g359.t1
g360.t1
g360.t2
g360.t3
g360.t4
g361.t1
g361.t2
g361.t3
g361.t4
g361.t5
g362.t1
g363.t1
g363.t2
g363.t3
g363.t4
g363.t5
g364.t1
g365.t1
g366.t1
g366.t2
g369.t1
g370.t1
g370.t2
g370.t3
g371.t1
g373.t1
g374.t1
g375.t1
g376.t1
g376.t2
g376.t3
g376.t4
g377.t1
g378.t1
g378.t2
g378.t3
g379.t1
g381.t1
g381.t2
g381.t3
g381.t4
g381.t5
g382.t1
g383.t1
g384.t1
g385.t1
g386.t1
g386.t2
g386.t3
g386.t4
g386.t5
g387.t1
g387.t2
g387.t3
g387.t4
g387.t5
g387.t6
g387.t7
g387.t8
g387.t9
g388.t1
g389.t1
g389.t2
g389.t3
g390.t1
g390.t2
g391.t1
g391.t2
g391.t3
g391.t4
g391.t5
g391.t6
g392.t1
g393.t1
g395.t1
g395.t2
g395.t3
g395.t4
g395.t5
g396.t1
g397.t1
g398.t1
g398.t2
g398.t3
g398.t4
g399.t1
g400.t1
g401.t1
g401.t2
g401.t3
g401.t4
g402.t1
g403.t1
g403.t2
g404.t1
g404.t2
g404.t3
g405.t1
g405.t2
g406.t1
g407.t1
g409.t1
g409.t2
g409.t3
g410.t1
g410.t2
g410.t3
g412.t1
g413.t1
g413.t2
g414.t1
g415.t1
g416.t1
g416.t2
g417.t1
g418.t1
g419.t1
g420.t1
g421.t1
g422.t1
g423.t1
g423.t2
g424.t1
g425.t1
g426.t1
g426.t2
g427.t1
g428.t1
g429.t1
g430.t1
g431.t1
g432.t1
g433.t1
g433.t2
g433.t3
g433.t4
g434.t1
g435.t1
g435.t2
g437.t1
g437.t2
g438.t1
g439.t1
g440.t1
g440.t2
g440.t3
g440.t4
g440.t5
g440.t6
g441.t1
g442.t1
g443.t1
g443.t2
g444.t1
g445.t1
g445.t2
g446.t1
g446.t2
g446.t3
g448.t1
g449.t1
g450.t1
g451.t1
g451.t2
g452.t1
g452.t2
g452.t3
g452.t4
g453.t1
g454.t1
g454.t2
g454.t3
g455.t1
g455.t2
g455.t3
g456.t1
g456.t2
g456.t3
g457.t1
g457.t2
g458.t1
g459.t1
g459.t2
g459.t3
g459.t4
g459.t5
g459.t6
g459.t7
g460.t1
g461.t1
g461.t2
g461.t3
g461.t4
g462.t1
g462.t2
g462.t3
g463.t1
g464.t1
g465.t1
g466.t1
g466.t2
g466.t3
g467.t1
g468.t1
g469.t1
g470.t1
g470.t2
g471.t1
g471.t2
g472.t1
g473.t1
g473.t2
g474.t1
g475.t1
g476.t1
g476.t2
g476.t3
g477.t1
g477.t2
g478.t1
g479.t1
g480.t1
g481.t1
g481.t2
g482.t1
g482.t2
g483.t1
g484.t1
g485.t1
g485.t2
g485.t3
g485.t4
g486.t1
g487.t1
g487.t2
g487.t3
g487.t4
g488.t1
g488.t2
g488.t3
g489.t1
g489.t2
g489.t3
g490.t1
g490.t2
g490.t3
g491.t1
g492.t1
g492.t2
g492.t3
g492.t4
g492.t5
g493.t1
g494.t1
g495.t1
g496.t1
g496.t2
g496.t3
g496.t4
g496.t5
g496.t6
g496.t7
g496.t8
g496.t9
g496.t10
g497.t1
g497.t2
g498.t1
g498.t2
g498.t3
g498.t4
g498.t5
g499.t1
g500.t1
g501.t1
g502.t1
g503.t1
g503.t2
g503.t3
g503.t4
g504.t1
g505.t1
g506.t1
g506.t2
g506.t3
g506.t4
g507.t1
g508.t1
g509.t1
g510.t1
g511.t1
g512.t1
g512.t2
g512.t3
g513.t1
g513.t2
g513.t3
g513.t4
g513.t5
g514.t1
g515.t1
g516.t1
g517.t1
g517.t2
g518.t1
g519.t1
g519.t2
g519.t3
g520.t1
g520.t2
g520.t3
g520.t4
g521.t1
g521.t2
g521.t3
g522.t1
g523.t1
g524.t1
g524.t2
g524.t3
g524.t4
g525.t1
g526.t1
g527.t1
g527.t2
g528.t1
g529.t1
g529.t2
g530.t1
g530.t2
g530.t3
g530.t4
g531.t1
g532.t1
g532.t2
g533.t1
g534.t1
g535.t1
g535.t2
g535.t3
g535.t4
g535.t5
g535.t6
g535.t7
g535.t8
g536.t1
g536.t2
g537.t1
g538.t1
g539.t1
g540.t1
g540.t2
g541.t1
g542.t1
g543.t1
g544.t1
g544.t2
g544.t3
g545.t1
g546.t1
g548.t1
g549.t1
g549.t2
g549.t3
g550.t1
g550.t2
g551.t1
g551.t2
g552.t1
g552.t2
g552.t3
g553.t1
g555.t1
g556.t1
g556.t2
g557.t1
g557.t2
g557.t3
g558.t1
g558.t2
g558.t3
g559.t1
g559.t2
g559.t3
g560.t1
g561.t1
g562.t1
g563.t1
g564.t1
g564.t2
g565.t1
g565.t2
g565.t3
g565.t4
g565.t5
g566.t1
g566.t2
g566.t3
g567.t1
g568.t1
g568.t2
g569.t1
g569.t2
g569.t3
g570.t1
g570.t2
g570.t3
g571.t1
g571.t2
g571.t3
g572.t1
g573.t1
g574.t1
g574.t2
g574.t3
g577.t1
g578.t1
g579.t1
g580.t1
g580.t2
g581.t1
g582.t1
g583.t1
g584.t1
g584.t2
g585.t1
g585.t2
g585.t3
g585.t4
g585.t5
g586.t1
g587.t1
g587.t2
g588.t1
g588.t2
g588.t3
g588.t4
g588.t5
g590.t1
g590.t2
g590.t3
g591.t1
g592.t1
g592.t2
g592.t3
g593.t1
g593.t2
g593.t3
g594.t1
g595.t1
g596.t1
g597.t1
g598.t1
g598.t2
g599.t1
g599.t2
g600.t1
g600.t2
g600.t3
g600.t4
g600.t5
g600.t6
g601.t1
g602.t1
g602.t2
g602.t3
g602.t4
g604.t1
g604.t2
g604.t3
g605.t1
g605.t2
g605.t3
g605.t4
g606.t1
g606.t2
g606.t3
g606.t4
g606.t5
g607.t1
g608.t1
g609.t1
g609.t2
g609.t3
g609.t4
g610.t1
g610.t2
g611.t1
g612.t1
g612.t2
g612.t3
g612.t4
g613.t1
g614.t1
g615.t1
g616.t1
g616.t2
g616.t3
g616.t4
g616.t5
g617.t1
g617.t2
g618.t1
g619.t1
g619.t2
g620.t1
g620.t2
g620.t3
g620.t4
g621.t1
g621.t2
g621.t3
g621.t4
g621.t5
g621.t6
g622.t1
g622.t2
g622.t3
g622.t4
g622.t5
g622.t6
g622.t7
g623.t1
g624.t1
g624.t2
g625.t1
g625.t2
g625.t3
g625.t4
g625.t5
g627.t1
g628.t1
g629.t1
g630.t1
g630.t2
g630.t3
g631.t1
g632.t1
g632.t2
g632.t3
g632.t4
g633.t1
g633.t2
g633.t3
g634.t1
g634.t2
g635.t1
g635.t2
g635.t3
g636.t1
g637.t1
g638.t1
g638.t2
g639.t1
g639.t2
g639.t3
g640.t1
g640.t2
g641.t1
g642.t1
g643.t1
g644.t1
g645.t1
g646.t1
g647.t1
g647.t2
g648.t1
g648.t2
g648.t3
g648.t4
g648.t5
g648.t6
g648.t7
g649.t1
g650.t1
g650.t2
g651.t1
g651.t2
g651.t3
g652.t1
g652.t2
g653.t1
g653.t2
g653.t3
g654.t1
g655.t1
g655.t2
g655.t3
g655.t4
g655.t5
g656.t1
g656.t2
g657.t1
g657.t2
g657.t3
g658.t1
g658.t2
g659.t1
g660.t1
g661.t1
g662.t1
g662.t2
g662.t3
g662.t4
g663.t1
g667.t1
g667.t2
g668.t1
g670.t1
g671.t1
g671.t2
g671.t3
g671.t4
g671.t5
g671.t6
g671.t7
g671.t8
g671.t9
g672.t1
g673.t1
g673.t2
g674.t1
g675.t1
g676.t1
g676.t2
g676.t3
g676.t4
g677.t1
g678.t1
g678.t2
g678.t3
g679.t1
g680.t1
g681.t1
g684.t1
g684.t2
g685.t1
g686.t1
g687.t1
g688.t1
g688.t2
g689.t1
g689.t2
g690.t1
g690.t2
g690.t3
g691.t1
g691.t2
g692.t1
g693.t1
g695.t1
g696.t1
g697.t1
g698.t1
g699.t1
g699.t2
g699.t3
g699.t4
g701.t1
g703.t1
g703.t2
g703.t3
g703.t4
g703.t5
g704.t1
g707.t1
g708.t1
g709.t1
g709.t2
g709.t3
g710.t1
g711.t1
g712.t1
g713.t1
g713.t2
g714.t1
g715.t1
g715.t2
g716.t1
g716.t2
g716.t3
g716.t4
g717.t1
g717.t2
g717.t3
g718.t1
g718.t2
g718.t3
g719.t1
g719.t2
g719.t3
g720.t1
g720.t2
g720.t3
g721.t1
g721.t2
g721.t3
g721.t4
g721.t5
g722.t1
g723.t1
g724.t1
g724.t2
g725.t1
g726.t1
g727.t1
g728.t1
g728.t2
g728.t3
g728.t4
g729.t1
g729.t2
g730.t1
g731.t1
g732.t1
g733.t1
g734.t1
g734.t2
g734.t3
g734.t4
g734.t5
g735.t1
g736.t1
g738.t1
g739.t1
g740.t1
g740.t2
g740.t3
g741.t1
g742.t1
g743.t1
g743.t2
g743.t3
g744.t1
g745.t1
g746.t1
g747.t1
g748.t1
g749.t1
g749.t2
g750.t1
g753.t1
g755.t1
g756.t1
g757.t1
g758.t1
g758.t2
g759.t1
g760.t1
g761.t1
g762.t1
g763.t1
g763.t2
g765.t1
g766.t1
g767.t1
g767.t2
g767.t3
g767.t4
g767.t5
g768.t1
g768.t2
g768.t3
g768.t4
g768.t5
g769.t1
g770.t1
g770.t2
g770.t3
g772.t1
g772.t2
g772.t3
g772.t4
g773.t1
g773.t2
g773.t3
g774.t1
g775.t1
g776.t1
g776.t2
g776.t3
g776.t4
g776.t5
g777.t1
g778.t1
g778.t2
g778.t3
g780.t1
g780.t2
g780.t3
g780.t4
g780.t5
g780.t6
g780.t7
g781.t1
g781.t2
g782.t1
g782.t2
g782.t3
g782.t4
g783.t1
g784.t1
g784.t2
g784.t3
g784.t4
g784.t5
g784.t6
g785.t1
g785.t2
g785.t3
g785.t4
g785.t5
g786.t1
g786.t2
g787.t1
g787.t2
g788.t1
g788.t2
g789.t1
g789.t2
g790.t1
g791.t1
g795.t1
g796.t1
g797.t1
g798.t1
g799.t1
g799.t2
g799.t3
g799.t4
g800.t1
g801.t1
g801.t2
g802.t1
g802.t2
g802.t3
g802.t4
g802.t5
g802.t6
g802.t7
g802.t8
g803.t1
g803.t2
g805.t1
g806.t1
g806.t2
g806.t3
g806.t4
g806.t5
g806.t6
g806.t7
g807.t1
g807.t2
g807.t3
g808.t1
g810.t1
g810.t2
g811.t1
g812.t1
g812.t2
g812.t3
g812.t4
g812.t5
g812.t6
g813.t1
g813.t2
g814.t1
g816.t1
g816.t2
g816.t3
g818.t1
g819.t1
g820.t1
g821.t1
g821.t2
g822.t1
g823.t1
g824.t1
g825.t1
g826.t1
g827.t1
g828.t1
g829.t1
g830.t1
g830.t2
g831.t1
g832.t1
g833.t1
g833.t2
g833.t3
g833.t4
g833.t5
g834.t1
g834.t2
g835.t1
g835.t2
g836.t1
g836.t2
g837.t1
g837.t2
g837.t3
g838.t1
g838.t2
g838.t3
g838.t4
g838.t5
g838.t6
g838.t7
g839.t1
g839.t2
g839.t3
g839.t4
g839.t5
g840.t1
g840.t2
g840.t3
g840.t4
g840.t5
g841.t1
g841.t2
g841.t3
g841.t4
g841.t5
g842.t1
g842.t2
g842.t3
g842.t4
g842.t5
g842.t6
g842.t7
g842.t8
g842.t9
g842.t10
g842.t11
g842.t12
g844.t1
g845.t1
g847.t1
g848.t1
g849.t1
g849.t2
g850.t1
g851.t1
g851.t2
g852.t1
g853.t1
g853.t2
g853.t3
g853.t4
g854.t1
g855.t1
g856.t1
g858.t1
g859.t1
g859.t2
g859.t3
g860.t1
g860.t2
g861.t1
g862.t1
g863.t1
g864.t1
g865.t1
g866.t1
g867.t1
g868.t1
g869.t1
g870.t1
g870.t2
g870.t3
g870.t4
g870.t5
g870.t6
g871.t1
g872.t1
g873.t1
g874.t1
g874.t2
g874.t3
g875.t1
g875.t2
g876.t1
g877.t1
g877.t2
g877.t3
g877.t4
g878.t1
g879.t1
g880.t1
g880.t2
g881.t1
g881.t2
g882.t1
g883.t1
g884.t1
g884.t2
g884.t3
g884.t4
g884.t5
g884.t6
g884.t7
g884.t8
g884.t9
g885.t1
g885.t2
g885.t3
g885.t4
g885.t5
g885.t6
g885.t7
g885.t8
g885.t9
g886.t1
g886.t2
g887.t1
g889.t1
g890.t1
g891.t1
g893.t1
g893.t2
g894.t1
g895.t1
g896.t1
g896.t2
g896.t3
g896.t4
g896.t5
g897.t1
g897.t2
g897.t3
g898.t1
g898.t2
g899.t1
g900.t1
g901.t1
g902.t1
g903.t1
g903.t2
g903.t3
g904.t1
g905.t1
g911.t1
g912.t1
g913.t1
g914.t1
g914.t2
g914.t3
g914.t4
g914.t5
g914.t6
g914.t7
g915.t1
g915.t2
g915.t3
g915.t4
g916.t1
g916.t2
g916.t3
g917.t1
g917.t2
g917.t3
g917.t4
g917.t5
g917.t6
g917.t7
g919.t1
g920.t1
g921.t1
g922.t1
g925.t1
g925.t2
g926.t1
g927.t1
g929.t1
g930.t1
g930.t2
g930.t3
g931.t1
g931.t2
g931.t3
g933.t1
g933.t2
g933.t3
g933.t4
g933.t5
g934.t1
g934.t2
g936.t1
g937.t1
g938.t1
g939.t1
g940.t1
g941.t1
g943.t1
g943.t2
g944.t1
g946.t1
g946.t2
g947.t1
g947.t2
g947.t3
g947.t4
g948.t1
g949.t1
g950.t1
g950.t2
g950.t3
g950.t4
g950.t5
g951.t1
g951.t2
g952.t1
g953.t1
g953.t2
g953.t3
g954.t1
g954.t2
g954.t3
g954.t4
g955.t1
g955.t2
g956.t1
g956.t2
g956.t3
g958.t1
g958.t2
g958.t3
g958.t4
g958.t5
g958.t6
g959.t1
g961.t1
g961.t2
g961.t3
g962.t1
g963.t1
g963.t2
g963.t3
g963.t4
g963.t5
g964.t1
g965.t1
g965.t2
g965.t3
g965.t4
g965.t5
g965.t6
g966.t1
g966.t2
g966.t3
g966.t4
g967.t1
g967.t2
g967.t3
g967.t4
g969.t1
g970.t1
g972.t1
g974.t1
g975.t1
g976.t1
g976.t2
g976.t3
g977.t1
g978.t1
g978.t2
g979.t1
g979.t2
g979.t3
g979.t4
g979.t5
g979.t6
g979.t7
g980.t1
g981.t1
g981.t2
g981.t3
g982.t1
g983.t1
g984.t1
g985.t1
g986.t1
g986.t2
g986.t3
g987.t1
g988.t1
g988.t2
g988.t3
g989.t1
g990.t1
g990.t2
g990.t3
g990.t4
g990.t5
g990.t6
g990.t7
g990.t8
g990.t9
g990.t10
g992.t1
g992.t2
g992.t3
g993.t1
g994.t1
g994.t2
g994.t3
g995.t1
g995.t2
g996.t1
g996.t2
g996.t3
g996.t4
g996.t5
g997.t1
g998.t1
g998.t2
g999.t1
g1000.t1
g1001.t1
g1001.t2
g1001.t3
g1001.t4
g1001.t5
g1001.t6
g1002.t1
g1002.t2
g1002.t3
g1003.t1
g1004.t1
g1005.t1
g1005.t2
g1006.t1
g1006.t2
g1006.t3
g1006.t4
g1007.t1
g1007.t2
g1008.t1
g1009.t1
g1010.t1
g1010.t2
g1011.t1
g1011.t2
g1011.t3
g1011.t4
g1012.t1
g1013.t1
g1014.t1
g1015.t1
g1015.t2
g1016.t1
g1016.t2
g1016.t3
g1017.t1
g1019.t1
g1020.t1
g1020.t2
g1021.t1
g1021.t2
g1022.t1
g1023.t1
g1023.t2
g1023.t3
g1024.t1
g1024.t2
g1024.t3
g1025.t1
g1026.t1
g1027.t1
g1027.t2
g1027.t3
g1028.t1
g1028.t2
g1028.t3
g1029.t1
g1030.t1
g1030.t2
g1030.t3
g1030.t4
g1030.t5
g1030.t6
g1031.t1
g1032.t1
g1033.t1
g1034.t1
g1034.t2
g1034.t3
g1035.t1
g1035.t2
g1035.t3
g1035.t4
g1036.t1
g1037.t1
g1038.t1
g1038.t2
g1039.t1
g1039.t2
g1040.t1
g1040.t2
g1041.t1
g1041.t2
g1041.t3
g1042.t1
g1043.t1
g1044.t1
g1044.t2
g1045.t1
g1045.t2
g1046.t1
g1047.t1
g1048.t1
g1050.t1
g1052.t1
g1052.t2
g1052.t3
g1052.t4
g1052.t5
g1052.t6
g1054.t1
g1054.t2
g1054.t3
g1054.t4
g1054.t5
g1056.t1
g1057.t1
g1058.t1
g1058.t2
g1058.t3
g1059.t1
g1059.t2
g1059.t3
g1060.t1
g1060.t2
g1060.t3
g1060.t4
g1064.t1
g1065.t1
g1066.t1
g1067.t1
g1068.t1
g1069.t1
g1070.t1
g1071.t1
g1072.t1
g1072.t2
g1072.t3
g1072.t4
g1073.t1
g1073.t2
g1073.t3
g1073.t4
g1073.t5
g1074.t1
g1075.t1
g1076.t1
g1077.t1
g1078.t1
g1079.t1
g1080.t1
g1081.t1
g1081.t2
g1081.t3
g1082.t1
g1082.t2
g1083.t1
g1083.t2
g1083.t3
g1083.t4
g1083.t5
g1084.t1
g1085.t1
g1085.t2
g1085.t3
g1085.t4
g1085.t5
g1085.t6
g1085.t7
g1086.t1
g1088.t1
g1089.t1
g1090.t1
g1090.t2
g1090.t3
g1090.t4
g1090.t5
g1090.t6
g1090.t7
g1090.t8
g1091.t1
g1091.t2
g1092.t1
g1092.t2
g1093.t1
g1095.t1
g1095.t2
g1095.t3
g1096.t1
g1096.t2
g1097.t1
g1097.t2
g1097.t3
g1098.t1
g1099.t1
g1099.t2
g1099.t3
g1099.t4
g1099.t5
g1099.t6
g1100.t1
g1102.t1
g1102.t2
g1103.t1
g1103.t2
g1104.t1
g1104.t2
g1105.t1
g1105.t2
g1105.t3
g1105.t4
g1105.t5
g1106.t1
g1106.t2
g1106.t3
g1106.t4
g1107.t1
g1108.t1
g1109.t1
g1110.t1
g1111.t1
g1111.t2
g1111.t3
g1111.t4
g1111.t5
g1111.t6
g1114.t1
g1114.t2
g1115.t1
g1116.t1
g1118.t1
g1119.t1
g1120.t1
g1121.t1
g1126.t1
g1127.t1
g1128.t1
g1128.t2
g1129.t1
g1130.t1
g1130.t2
g1131.t1
g1131.t2
g1131.t3
g1131.t4
g1132.t1
g1132.t2
g1132.t3
g1133.t1
g1133.t2
g1134.t1
g1135.t1
g1136.t1
g1137.t1
g1137.t2
g1138.t1
g1140.t1
g1140.t2
g1140.t3
g1140.t4
g1141.t1
g1142.t1
g1142.t2
g1143.t1
g1143.t2
g1143.t3
g1143.t4
g1143.t5
g1144.t1
g1144.t2
g1145.t1
g1146.t1
g1150.t1
g1151.t1
g1152.t1
g1153.t1
g1153.t2
g1153.t3
g1153.t4
g1154.t1
g1155.t1
g1155.t2
g1155.t3
g1156.t1
g1156.t2
g1156.t3
g1156.t4
g1156.t5
g1157.t1
g1159.t1
g1159.t2
g1163.t1
g1164.t1
g1164.t2
g1165.t1
g1166.t1
g1167.t1
g1168.t1
g1168.t2
g1169.t1
g1169.t2
g1169.t3
g1169.t4
g1169.t5
g1170.t1
g1171.t1
g1171.t2
g1172.t1
g1173.t1
g1174.t1
g1175.t1
g1175.t2
g1175.t3
g1176.t1
g1177.t1
g1178.t1
g1178.t2
g1178.t3
g1178.t4
g1179.t1
g1180.t1
g1180.t2
g1180.t3
g1184.t1
g1186.t1
g1187.t1
g1190.t1
g1191.t1
g1192.t1
g1193.t1
g1194.t1
g1194.t2
g1195.t1
g1197.t1
g1197.t2
g1197.t3
g1200.t1
g1201.t1
g1201.t2
g1201.t3
g1202.t1
g1203.t1
g1203.t2
g1203.t3
g1204.t1
g1205.t1
g1206.t1
g1207.t1
g1207.t2
g1208.t1
g1208.t2
g1208.t3
g1208.t4
g1208.t5
g1208.t6
g1209.t1
g1209.t2
g1210.t1
g1210.t2
g1210.t3
g1210.t4
g1210.t5
g1210.t6
g1211.t1
g1212.t1
g1213.t1
g1214.t1
g1214.t2
g1214.t3
g1214.t4
g1215.t1
g1216.t1
g1217.t1
g1218.t1
g1218.t2
g1219.t1
g1222.t1
g1223.t1
g1223.t2
g1224.t1
g1226.t1
g1227.t1
g1227.t2
g1227.t3
g1227.t4
g1227.t5
g1228.t1
g1229.t1
g1229.t2
g1229.t3
g1229.t4
g1230.t1
g1230.t2
g1230.t3
g1234.t1
g1236.t1
g1238.t1
g1239.t1
g1240.t1
g1241.t1
g1241.t2
g1241.t3
g1241.t4
g1241.t5
g1241.t6
g1242.t1
g1243.t1
g1243.t2
g1244.t1
g1245.t1
g1245.t2
g1245.t3
g1245.t4
g1245.t5
g1246.t1
g1247.t1
g1248.t1
g1248.t2
g1248.t3
g1249.t1
g1249.t2
g1250.t1
g1251.t1
g1252.t1
g1253.t1
g1254.t1
g1255.t1
g1255.t2
g1255.t3
g1255.t4
g1256.t1
g1257.t1
g1257.t2
g1258.t1
g1259.t1
g1260.t1
g1261.t1
g1262.t1
g1262.t2
g1262.t3
g1262.t4
g1263.t1
g1263.t2
g1263.t3
g1263.t4
g1264.t1
g1265.t1
g1265.t2
g1266.t1
g1267.t1
g1268.t1
g1268.t2
g1268.t3
g1269.t1
g1270.t1
g1271.t1
g1272.t1
g1274.t1
g1276.t1
g1277.t1
g1278.t1
g1279.t1
g1282.t1
g1283.t1
g1284.t1
g1285.t1
g1286.t1
g1286.t2
g1286.t3
g1286.t4
g1287.t1
g1288.t1
g1288.t2
g1289.t1
g1289.t2
g1289.t3
g1290.t1
g1290.t2
g1290.t3
g1290.t4
g1290.t5
g1291.t1
g1291.t2
g1291.t3
g1291.t4
g1293.t1
g1293.t2
g1293.t3
g1294.t1
g1294.t2
g1294.t3
g1294.t4
g1295.t1
g1295.t2
g1295.t3
g1295.t4
g1295.t5
g1295.t6
g1296.t1
g1296.t2
g1296.t3
g1297.t1
g1298.t1
g1298.t2
g1299.t1
g1299.t2
g1300.t1
g1301.t1
g1301.t2
g1302.t1
g1302.t2
g1303.t1
g1303.t2
g1304.t1
g1304.t2
g1304.t3
g1304.t4
g1306.t1
g1306.t2
g1306.t3
g1306.t4
g1306.t5
g1306.t6
g1306.t7
g1307.t1
g1308.t1
g1308.t2
g1308.t3
g1308.t4
g1308.t5
g1308.t6
g1308.t7
g1310.t1
g1310.t2
g1310.t3
g1310.t4
g1310.t5
g1310.t6
g1310.t7
g1310.t8
g1310.t9
g1310.t10
g1311.t1
g1311.t2
g1311.t3
g1312.t1
g1313.t1
g1314.t1
g1314.t2
g1314.t3
g1315.t1
g1315.t2
g1315.t3
g1317.t1
g1319.t1
g1321.t1
g1321.t2
g1321.t3
g1322.t1
g1322.t2
g1322.t3
g1323.t1
g1324.t1
g1324.t2
g1324.t3
g1324.t4
g1324.t5
g1324.t6
g1325.t1
g1326.t1
g1327.t1
g1328.t1
g1329.t1
g1330.t1
g1331.t1
g1331.t2
g1332.t1
g1332.t2
g1333.t1
g1335.t1
g1335.t2
g1338.t1
g1338.t2
g1338.t3
g1338.t4
g1339.t1
g1340.t1
g1340.t2
g1340.t3
g1340.t4
g1340.t5
g1341.t1
g1342.t1
g1343.t1
g1343.t2
g1343.t3
g1343.t4
g1343.t5
g1343.t6
g1344.t1
g1344.t2
g1344.t3
g1346.t1
g1346.t2
g1349.t1
g1350.t1
g1350.t2
g1351.t1
g1351.t2
g1353.t1
g1353.t2
g1353.t3
g1353.t4
g1357.t1
g1357.t2
g1357.t3
g1357.t4
g1357.t5
g1358.t1
g1361.t1
g1362.t1
g1363.t1
g1363.t2
g1363.t3
g1363.t4
g1363.t5
g1363.t6
g1364.t1
g1364.t2
g1365.t1
g1366.t1
g1370.t1
g1370.t2
g1371.t1
g1371.t2
g1371.t3
g1371.t4
g1372.t1
g1373.t1
g1375.t1
g1376.t1
g1376.t2
g1376.t3
g1376.t4
g1378.t1
g1379.t1
g1380.t1
g1381.t1
g1381.t2
g1381.t3
g1381.t4
g1382.t1
g1382.t2
g1384.t1
g1387.t1
g1388.t1
g1388.t2
g1388.t3
g1388.t4
g1389.t1
g1391.t1
g1392.t1
g1392.t2
g1392.t3
g1392.t4
g1393.t1
g1393.t2
g1393.t3
g1393.t4
g1393.t5
g1394.t1
g1395.t1
g1395.t2
g1395.t3
g1395.t4
g1395.t5
g1396.t1
g1397.t1
g1397.t2
g1398.t1
g1398.t2
g1398.t3
g1398.t4
g1399.t1
g1399.t2
g1399.t3
g1399.t4
g1399.t5
g1400.t1
g1400.t2
g1400.t3
g1400.t4
g1400.t5
g1401.t1
g1402.t1
g1404.t1
g1404.t2
g1405.t1
g1407.t1
g1407.t2
g1407.t3
g1407.t4
g1407.t5
g1411.t1
g1412.t1
g1413.t1
g1413.t2
g1414.t1
g1415.t1
g1415.t2
g1415.t3
g1416.t1
g1416.t2
g1416.t3
g1416.t4
g1417.t1
g1418.t1
g1419.t1
g1421.t1
g1422.t1
g1422.t2
g1422.t3
g1422.t4
g1422.t5
g1423.t1
g1424.t1
g1426.t1
g1427.t1
g1427.t2
g1427.t3
g1427.t4
g1428.t1
g1428.t2
g1428.t3
g1428.t4
g1428.t5
g1429.t1
g1429.t2
g1429.t3
g1429.t4
g1429.t5
g1430.t1
g1430.t2
g1430.t3
g1430.t4
g1431.t1
g1431.t2
g1431.t3
g1431.t4
g1431.t5
g1432.t1
g1432.t2
g1433.t1
g1433.t2
g1434.t1
g1435.t1
g1436.t1
g1437.t1
g1437.t2
g1437.t3
g1437.t4
g1437.t5
g1438.t1
g1439.t1
g1440.t1
g1441.t1
g1442.t1
g1443.t1
g1444.t1
g1445.t1
g1445.t2
g1445.t3
g1445.t4
g1445.t5
g1445.t6
g1447.t1
g1448.t1
g1448.t2
g1448.t3
g1449.t1
g1452.t1
g1452.t2
g1452.t3
g1452.t4
g1452.t5
g1453.t1
g1454.t1
g1454.t2
g1455.t1
g1456.t1
g1457.t1
g1457.t2
g1458.t1
g1459.t1
g1459.t2
g1459.t3
g1459.t4
g1459.t5
g1460.t1
g1462.t1
g1463.t1
g1463.t2
g1463.t3
g1463.t4
g1464.t1
g1465.t1
g1466.t1
g1468.t1
g1470.t1
g1470.t2
g1471.t1
g1471.t2
g1471.t3
g1472.t1
g1472.t2
g1472.t3
g1473.t1
g1473.t2
g1474.t1
g1476.t1
g1477.t1
g1478.t1
g1479.t1
g1480.t1
g1481.t1
g1482.t1
g1482.t2
g1482.t3
g1482.t4
g1484.t1
g1487.t1
g1490.t1
g1491.t1
g1493.t1
g1493.t2
g1494.t1
g1495.t1
g1495.t2
g1496.t1
g1496.t2
g1496.t3
g1498.t1
g1498.t2
g1498.t3
g1498.t4
g1498.t5
g1498.t6
g1501.t1
g1502.t1
g1503.t1
g1505.t1
g1506.t1
g1507.t1
g1508.t1
g1508.t2
g1508.t3
g1508.t4
g1509.t1
g1510.t1
g1511.t1
g1512.t1
g1514.t1
g1515.t1
g1516.t1
g1516.t2
g1517.t1
g1518.t1
g1518.t2
g1519.t1
g1520.t1
g1521.t1
g1521.t2
g1521.t3
g1521.t4
g1521.t5
g1521.t6
g1522.t1
g1523.t1
g1524.t1
g1524.t2
g1524.t3
g1524.t4
g1525.t1
g1526.t1
g1526.t2
g1526.t3
g1527.t1
g1527.t2
g1527.t3
g1527.t4
g1527.t5
g1527.t6
g1527.t7
g1529.t1
g1530.t1
g1531.t1
g1532.t1
g1533.t1
g1534.t1
g1535.t1
g1535.t2
g1536.t1
g1536.t2
g1536.t3
g1537.t1
g1537.t2
g1538.t1
g1539.t1
g1540.t1
g1540.t2
g1541.t1
g1541.t2
g1542.t1
g1543.t1
g1545.t1
g1545.t2
g1546.t1
g1547.t1
g1548.t1
g1549.t1
g1551.t1
g1552.t1
g1553.t1
g1554.t1
g1555.t1
g1557.t1
g1558.t1
g1558.t2
g1558.t3
g1559.t1
g1560.t1
g1560.t2
g1560.t3
g1560.t4
g1560.t5
g1561.t1
g1561.t2
g1561.t3
g1561.t4
g1562.t1
g1563.t1
g1566.t1
g1567.t1
g1568.t1
g1570.t1
g1572.t1
g1573.t1
g1573.t2
g1574.t1
g1574.t2
g1574.t3
g1574.t4
g1576.t1
g1579.t1
g1581.t1
g1583.t1
g1583.t2
g1583.t3
g1584.t1
g1584.t2
g1584.t3
g1584.t4
g1584.t5
g1586.t1
g1587.t1
g1588.t1
g1589.t1
g1589.t2
g1590.t1
g1590.t2
g1591.t1
g1591.t2
g1591.t3
g1592.t1
g1593.t1
g1594.t1
g1594.t2
g1594.t3
g1595.t1
g1595.t2
g1595.t3
g1595.t4
g1596.t1
g1597.t1
g1597.t2
g1597.t3
g1597.t4
g1598.t1
g1599.t1
g1599.t2
g1600.t1
g1601.t1
g1602.t1
g1603.t1
g1605.t1
g1605.t2
g1606.t1
g1607.t1
g1607.t2
g1607.t3
g1607.t4
g1607.t5
g1607.t6
g1607.t7
g1608.t1
g1608.t2
g1609.t1
g1609.t2
g1609.t3
g1609.t4
g1610.t1
g1612.t1
g1612.t2
g1613.t1
g1613.t2
g1614.t1
g1615.t1
g1616.t1
g1617.t1
g1617.t2
g1617.t3
g1618.t1
g1619.t1
g1619.t2
g1619.t3
g1620.t1
g1621.t1
g1622.t1
g1622.t2
g1622.t3
g1622.t4
g1622.t5
g1624.t1
g1625.t1
g1626.t1
g1626.t2
g1626.t3
g1626.t4
g1627.t1
g1627.t2
g1627.t3
g1627.t4
g1627.t5
g1627.t6
g1632.t1
g1632.t2
g1632.t3
g1633.t1
g1634.t1
g1635.t1
g1636.t1
g1637.t1
g1638.t1
g1639.t1
g1640.t1
g1640.t2
g1640.t3
g1640.t4
g1641.t1
g1642.t1
g1643.t1
g1644.t1
g1645.t1
g1646.t1
g1646.t2
g1646.t3
g1646.t4
g1647.t1
g1647.t2
g1647.t3
g1649.t1
g1649.t2
g1649.t3
g1649.t4
g1650.t1
g1651.t1
g1651.t2
g1651.t3
g1651.t4
g1651.t5
g1652.t1
g1653.t1
g1655.t1
g1657.t1
g1657.t2
g1658.t1
g1658.t2
g1661.t1
g1663.t1
g1664.t1
g1664.t2
g1665.t1
g1665.t2
g1665.t3
g1665.t4
g1666.t1
g1667.t1
g1667.t2
g1668.t1
g1669.t1
g1670.t1
g1671.t1
g1672.t1
g1672.t2
g1673.t1
g1673.t2
g1674.t1
g1674.t2
g1674.t3
g1674.t4
g1675.t1
g1675.t2
g1676.t1
g1677.t1
g1677.t2
g1677.t3
g1677.t4
g1677.t5
g1677.t6
g1678.t1
g1678.t2
g1679.t1
g1679.t2
g1679.t3
g1679.t4
g1681.t1
g1682.t1
g1683.t1
g1683.t2
g1684.t1
g1684.t2
g1684.t3
g1685.t1
g1685.t2
g1685.t3
g1685.t4
g1686.t1
g1686.t2
g1686.t3
g1686.t4
g1686.t5
g1686.t6
g1687.t1
g1687.t2
g1687.t3
g1687.t4
g1688.t1
g1688.t2
g1688.t3
g1689.t1
g1689.t2
g1689.t3
g1689.t4
g1689.t5
g1690.t1
g1690.t2
g1690.t3
g1690.t4
g1692.t1
g1693.t1
g1694.t1
g1695.t1
g1695.t2
g1695.t3
g1695.t4
g1695.t5
g1696.t1
g1697.t1
g1697.t2
g1697.t3
g1697.t4
g1698.t1
g1698.t2
g1698.t3
g1699.t1
g1699.t2
g1699.t3
g1700.t1
g1700.t2
g1701.t1
g1703.t1
g1704.t1
g1705.t1
g1706.t1
g1707.t1
g1707.t2
g1707.t3
g1707.t4
g1707.t5
g1709.t1
g1711.t1
g1712.t1
g1712.t2
g1712.t3
g1712.t4
g1712.t5
g1712.t6
g1712.t7
g1712.t8
g1713.t1
g1714.t1
g1715.t1
g1716.t1
g1717.t1
g1719.t1
g1720.t1
g1720.t2
g1720.t3
g1721.t1
g1722.t1
g1723.t1
g1724.t1
g1725.t1
g1725.t2
g1725.t3
g1725.t4
g1725.t5
g1726.t1
g1727.t1
g1727.t2
g1727.t3
g1727.t4
g1728.t1
g1728.t2
g1728.t3
g1728.t4
g1729.t1
g1730.t1
g1731.t1
g1732.t1
g1732.t2
g1732.t3
g1732.t4
g1732.t5
g1732.t6
g1733.t1
g1734.t1
g1734.t2
g1735.t1
g1735.t2
g1736.t1
g1737.t1
g1737.t2
g1737.t3
g1737.t4
g1737.t5
g1737.t6
g1738.t1
g1738.t2
g1738.t3
g1738.t4
g1738.t5
g1738.t6
g1739.t1
g1739.t2
g1739.t3
g1739.t4
g1740.t1
g1741.t1
g1741.t2
g1741.t3
g1741.t4
g1741.t5
g1741.t6
g1741.t7
g1741.t8
g1742.t1
g1743.t1
g1743.t2
g1743.t3
g1743.t4
g1744.t1
g1744.t2
g1744.t3
g1745.t1
g1747.t1
g1748.t1
g1749.t1
g1749.t2
g1749.t3
g1749.t4
g1749.t5
g1749.t6
g1749.t7
g1752.t1
g1752.t2
g1752.t3
g1753.t1
g1753.t2
g1753.t3
g1754.t1
g1755.t1
g1756.t1
g1756.t2
g1756.t3
g1756.t4
g1757.t1
g1757.t2
g1757.t3
g1757.t4
g1757.t5
g1757.t6
g1757.t7
g1757.t8
g1757.t9
g1758.t1
g1759.t1
g1759.t2
g1760.t1
g1760.t2
g1760.t3
g1762.t1
g1762.t2
g1762.t3
g1762.t4
g1762.t5
g1762.t6
g1763.t1
g1764.t1
g1764.t2
g1766.t1
g1766.t2
g1767.t1
g1768.t1
g1769.t1
g1770.t1
g1770.t2
g1772.t1
g1773.t1
g1774.t1
g1776.t1
g1777.t1
g1778.t1
g1778.t2
g1779.t1
g1779.t2
g1779.t3
g1780.t1
g1781.t1
g1781.t2
g1782.t1
g1782.t2
g1782.t3
g1782.t4
g1783.t1
g1783.t2
g1783.t3
g1783.t4
g1783.t5
g1784.t1
g1784.t2
g1785.t1
g1786.t1
g1787.t1
g1788.t1
g1788.t2
g1788.t3
g1790.t1
g1790.t2
g1790.t3
g1790.t4
g1791.t1
g1792.t1
g1793.t1
g1794.t1
g1795.t1
g1796.t1
g1797.t1
g1798.t1
g1799.t1
g1800.t1
g1801.t1
g1803.t1
g1803.t2
g1804.t1
g1806.t1
g1807.t1
g1807.t2
g1808.t1
g1809.t1
g1810.t1
g1810.t2
g1810.t3
g1810.t4
g1810.t5
g1810.t6
g1811.t1
g1812.t1
g1812.t2
g1812.t3
g1813.t1
g1814.t1
g1815.t1
g1816.t1
g1817.t1
g1817.t2
g1817.t3
g1817.t4
g1817.t5
g1817.t6
g1817.t7
g1817.t8
g1817.t9
g1818.t1
g1821.t1
g1822.t1
g1823.t1
g1824.t1
g1825.t1
g1825.t2
g1826.t1
g1827.t1
g1827.t2
g1828.t1
g1829.t1
g1830.t1
g1831.t1
g1831.t2
g1831.t3
g1832.t1
g1832.t2
g1832.t3
g1833.t1
g1833.t2
g1833.t3
g1834.t1
g1834.t2
g1834.t3
g1834.t4
g1834.t5
g1836.t1
g1838.t1
g1839.t1
g1839.t2
g1839.t3
g1839.t4
g1839.t5
g1840.t1
g1840.t2
g1840.t3
g1841.t1
g1841.t2
g1842.t1
g1843.t1
g1843.t2
g1843.t3
g1843.t4
g1843.t5
g1843.t6
g1844.t1
g1845.t1
g1848.t1
g1848.t2
g1848.t3
g1849.t1
g1850.t1
g1850.t2
g1850.t3
g1851.t1
g1853.t1
g1853.t2
g1854.t1
g1854.t2
g1855.t1
g1856.t1
g1858.t1
g1858.t2
g1858.t3
g1858.t4
g1858.t5
g1858.t6
g1859.t1
g1860.t1
g1860.t2
g1860.t3
g1860.t4
g1860.t5
g1861.t1
g1861.t2
g1865.t1
g1865.t2
g1865.t3
g1866.t1
g1867.t1
g1867.t2
g1868.t1
g1869.t1
g1870.t1
g1870.t2
g1870.t3
g1871.t1
g1871.t2
g1871.t3
g1871.t4
g1871.t5
g1873.t1
g1874.t1
g1875.t1
g1878.t1
g1879.t1
g1880.t1
g1881.t1
g1882.t1
g1883.t1
g1884.t1
g1887.t1
g1887.t2
g1887.t3
g1887.t4
g1888.t1
g1889.t1
g1890.t1
g1891.t1
g1892.t1
g1893.t1
g1895.t1
g1896.t1
g1896.t2
g1897.t1
g1897.t2
g1897.t3
g1897.t4
g1898.t1
g1899.t1
g1900.t1
g1901.t1
g1902.t1
g1902.t2
g1902.t3
g1902.t4
g1903.t1
g1903.t2
g1903.t3
g1904.t1
g1904.t2
g1907.t1
g1908.t1
g1909.t1
g1911.t1
g1911.t2
g1912.t1
g1912.t2
g1913.t1
g1914.t1
g1914.t2
g1915.t1
g1916.t1
g1917.t1
g1918.t1
g1919.t1
g1920.t1
g1921.t1
g1922.t1
g1924.t1
g1924.t2
g1924.t3
g1924.t4
g1924.t5
g1924.t6
g1924.t7
g1926.t1
g1927.t1
g1928.t1
g1928.t2
g1928.t3
g1928.t4
g1929.t1
g1930.t1
g1930.t2
g1930.t3
g1930.t4
g1931.t1
g1931.t2
g1931.t3
g1931.t4
g1931.t5
g1931.t6
g1932.t1
g1933.t1
g1934.t1
g1935.t1
g1935.t2
g1936.t1
g1937.t1
g1937.t2
g1938.t1
g1938.t2
g1939.t1
g1940.t1
g1941.t1
g1943.t1
g1944.t1
g1944.t2
g1945.t1
g1946.t1
g1947.t1
g1947.t2
g1949.t1
g1951.t1
g1951.t2
g1951.t3
g1951.t4
g1951.t5
g1952.t1
g1953.t1
g1953.t2
g1953.t3
g1953.t4
g1954.t1
g1954.t2
g1954.t3
g1955.t1
g1956.t1
g1957.t1
g1957.t2
g1958.t1
g1958.t2
g1959.t1
g1960.t1
g1960.t2
g1960.t3
g1961.t1
g1962.t1
g1963.t1
g1964.t1
g1966.t1
g1967.t1
g1967.t2
g1967.t3
g1967.t4
g1967.t5
g1968.t1
g1969.t1
g1970.t1
g1971.t1
g1971.t2
g1971.t3
g1971.t4
g1972.t1
g1973.t1
g1974.t1
g1975.t1
g1975.t2
g1975.t3
g1975.t4
g1976.t1
g1977.t1
g1978.t1
g1979.t1
g1979.t2
g1979.t3
g1979.t4
g1979.t5
g1979.t6
g1979.t7
g1980.t1
g1981.t1
g1982.t1
g1982.t2
g1982.t3
g1982.t4
g1982.t5
g1982.t6
g1983.t1
g1983.t2
g1983.t3
g1983.t4
g1984.t1
g1985.t1
g1985.t2
g1987.t1
g1987.t2
g1987.t3
g1987.t4
g1987.t5
g1987.t6
g1988.t1
g1989.t1
g1989.t2
g1989.t3
g1989.t4
g1989.t5
g1989.t6
g1989.t7
g1990.t1
g1991.t1
g1992.t1
g1992.t2
g1992.t3
g1992.t4
g1992.t5
g1992.t6
g1992.t7
g1992.t8
g1993.t1
g1994.t1
g1996.t1
g1997.t1
g1998.t1
g1998.t2
g1998.t3
g1999.t1
g2000.t1
g2001.t1
g2005.t1
g2005.t2
g2005.t3
g2005.t4
g2006.t1
g2006.t2
g2006.t3
g2006.t4
g2006.t5
g2006.t6
g2006.t7
g2007.t1
g2007.t2
g2007.t3
g2008.t1
g2008.t2
g2008.t3
g2012.t1
g2013.t1
g2013.t2
g2016.t1
g2017.t1
g2017.t2
g2017.t3
g2017.t4
g2018.t1
g2018.t2
g2018.t3
g2019.t1
g2022.t1
g2022.t2
g2022.t3
g2022.t4
g2022.t5
g2022.t6
g2022.t7
g2022.t8
g2022.t9
g2022.t10
g2024.t1
g2024.t2
g2024.t3
g2024.t4
g2024.t5
g2024.t6
g2025.t1
g2026.t1
g2029.t1
g2030.t1
g2030.t2
g2030.t3
g2030.t4
g2032.t1
g2032.t2
g2032.t3
g2032.t4
g2032.t5
g2032.t6
g2034.t1
g2035.t1
g2037.t1
g2038.t1
g2045.t1
g2045.t2
g2046.t1
g2046.t2
g2046.t3
g2046.t4
g2046.t5
g2046.t6
g2048.t1
g2049.t1
g2052.t1
g2054.t1
g2055.t1
g2057.t1
g2058.t1
g2059.t1
g2059.t2
g2060.t1
g2061.t1
g2061.t2
g2061.t3
g2062.t1
g2062.t2
g2062.t3
g2063.t1
g2064.t1
g2065.t1
g2065.t2
g2065.t3
g2065.t4
g2066.t1
g2067.t1
g2067.t2
g2067.t3
g2067.t4
g2067.t5
g2067.t6
g2068.t1
g2068.t2
g2068.t3
g2068.t4
g2070.t1
g2071.t1
g2071.t2
g2072.t1
g2073.t1
g2073.t2
g2073.t3
g2073.t4
g2073.t5
g2074.t1
g2075.t1
g2076.t1
g2077.t1
g2077.t2
g2078.t1
g2079.t1
g2080.t1
g2080.t2
g2080.t3
g2081.t1
g2082.t1
g2083.t1
g2084.t1
g2085.t1
g2085.t2
g2086.t1
g2087.t1
g2087.t2
g2087.t3
g2088.t1
g2088.t2
g2088.t3
g2089.t1
g2090.t1
g2091.t1
g2091.t2
g2092.t1
g2092.t2
g2093.t1
g2093.t2
g2093.t3
g2095.t1
g2096.t1
g2097.t1
g2099.t1
g2099.t2
g2100.t1
g2100.t2
g2101.t1
g2102.t1
g2103.t1
g2104.t1
g2105.t1
g2105.t2
g2105.t3
g2105.t4
g2106.t1
g2107.t1
g2108.t1
g2109.t1
g2110.t1
g2111.t1
g2111.t2
g2111.t3
g2111.t4
g2112.t1
g2113.t1
g2113.t2
g2113.t3
g2113.t4
g2114.t1
g2115.t1
g2115.t2
g2115.t3
g2115.t4
g2115.t5
g2116.t1
g2116.t2
g2116.t3
g2117.t1
g2118.t1
g2118.t2
g2119.t1
g2119.t2
g2119.t3
g2120.t1
g2120.t2
g2120.t3
g2120.t4
g2121.t1
g2121.t2
g2122.t1
g2123.t1
g2124.t1
g2125.t1
g2126.t1
g2127.t1
g2128.t1
g2128.t2
g2128.t3
g2129.t1
g2129.t2
g2129.t3
g2129.t4
g2129.t5
g2129.t6
g2129.t7
g2129.t8
g2129.t9
g2129.t10
g2130.t1
g2130.t2
g2130.t3
g2130.t4
g2131.t1
g2132.t1
g2132.t2
g2133.t1
g2133.t2
g2135.t1
g2135.t2
g2135.t3
g2136.t1
g2136.t2
g2136.t3
g2136.t4
g2136.t5
g2137.t1
g2137.t2
g2137.t3
g2137.t4
g2137.t5
g2138.t1
g2138.t2
g2138.t3
g2138.t4
g2138.t5
g2138.t6
g2138.t7
g2138.t8
g2139.t1
g2139.t2
g2139.t3
g2140.t1
g2140.t2
g2140.t3
g2141.t1
g2142.t1
g2143.t1
g2144.t1
g2145.t1
g2145.t2
g2147.t1
g2147.t2
g2147.t3
g2148.t1
g2149.t1
g2149.t2
g2151.t1
g2151.t2
g2151.t3
g2151.t4
g2151.t5
g2151.t6
g2152.t1
g2152.t2
g2152.t3
g2152.t4
g2153.t1
g2153.t2
g2153.t3
g2153.t4
g2153.t5
g2153.t6
g2154.t1
g2155.t1
g2156.t1
g2156.t2
g2157.t1
g2158.t1
g2158.t2
g2159.t1
g2160.t1
g2160.t2
g2160.t3
g2160.t4
g2160.t5
g2160.t6
g2161.t1
g2162.t1
g2163.t1
g2164.t1
g2164.t2
g2165.t1
g2167.t1
g2168.t1
g2170.t1
g2170.t2
g2171.t1
g2172.t1
g2173.t1
g2174.t1
g2174.t2
g2175.t1
g2176.t1
g2178.t1
g2178.t2
g2178.t3
g2178.t4
g2178.t5
g2181.t1
g2181.t2
g2181.t3
g2181.t4
g2181.t5
g2182.t1
g2183.t1
g2184.t1
g2185.t1
g2186.t1
g2187.t1
g2187.t2
g2188.t1
g2189.t1
g2190.t1
g2190.t2
g2190.t3
g2190.t4
g2190.t5
g2191.t1
g2192.t1
g2195.t1
g2196.t1
g2196.t2
g2196.t3
g2196.t4
g2196.t5
g2196.t6
g2196.t7
g2197.t1
g2197.t2
g2197.t3
g2198.t1
g2199.t1
g2199.t2
g2199.t3
g2199.t4
g2199.t5
g2199.t6
g2201.t1
g2202.t1
g2203.t1
g2203.t2
g2204.t1
g2205.t1
g2206.t1
g2207.t1
g2207.t2
g2207.t3
g2207.t4
g2207.t5
g2207.t6
g2207.t7
g2207.t8
g2208.t1
g2209.t1
g2210.t1
g2212.t1
g2213.t1
g2214.t1
g2214.t2
g2215.t1
g2216.t1
g2217.t1
g2218.t1
g2219.t1
g2220.t1
g2220.t2
g2221.t1
g2222.t1
g2224.t1
g2224.t2
g2224.t3
g2225.t1
g2226.t1
g2227.t1
g2228.t1
g2229.t1
g2229.t2
g2229.t3
g2229.t4
g2231.t1
g2232.t1
g2232.t2
g2232.t3
g2232.t4
g2233.t1
g2233.t2
g2233.t3
g2233.t4
g2233.t5
g2234.t1
g2235.t1
g2236.t1
g2236.t2
g2236.t3
g2236.t4
g2237.t1
g2237.t2
g2238.t1
g2241.t1
g2250.t1
g2250.t2
g2250.t3
g2251.t1
g2252.t1
g2254.t1
g2254.t2
g2254.t3
g2254.t4
g2254.t5
g2254.t6
g2255.t1
g2256.t1
g2257.t1
g2258.t1
g2259.t1
g2260.t1
g2261.t1
g2261.t2
g2262.t1
g2263.t1
g2264.t1
g2265.t1
g2266.t1
g2267.t1
g2267.t2
g2267.t3
g2267.t4
g2267.t5
g2267.t6
g2267.t7
g2268.t1
g2268.t2
g2272.t1
g2273.t1
g2273.t2
g2273.t3
g2274.t1
g2281.t1
g2281.t2
g2283.t1
g2286.t1
g2286.t2
g2286.t3
g2286.t4
g2286.t5
g2286.t6
g2286.t7
g2287.t1
g2287.t2
g2288.t1
g2288.t2
g2291.t1
g2292.t1
g2293.t1
g2293.t2
g2294.t1
g2295.t1
g2296.t1
g2297.t1
g2297.t2
g2297.t3
g2297.t4
g2297.t5
g2297.t6
g2297.t7
g2298.t1
g2298.t2
g2299.t1
g2299.t2
g2301.t1
g2301.t2
g2301.t3
g2301.t4
g2301.t5
g2301.t6
g2302.t1
g2302.t2
g2302.t3
g2302.t4
g2303.t1
g2303.t2
g2303.t3
g2303.t4
g2303.t5
g2305.t1
g2306.t1
g2306.t2
g2306.t3
g2307.t1
g2308.t1
g2308.t2
g2308.t3
g2308.t4
g2308.t5
g2308.t6
g2309.t1
g2310.t1
g2311.t1
g2312.t1
g2313.t1
g2313.t2
g2314.t1
g2315.t1
g2321.t1
g2321.t2
g2322.t1
g2323.t1
g2324.t1
g2325.t1
g2325.t2
g2325.t3
g2325.t4
g2326.t1
g2327.t1
g2327.t2
g2327.t3
g2327.t4
g2327.t5
g2328.t1
g2328.t2
g2328.t3
g2329.t1
g2330.t1
g2333.t1
g2333.t2
g2334.t1
g2334.t2
g2335.t1
g2336.t1
g2338.t1
g2342.t1
g2342.t2
g2343.t1
g2343.t2
g2344.t1
g2344.t2
g2344.t3
g2349.t1
g2350.t1
g2352.t1
g2353.t1
g2353.t2
g2353.t3
g2353.t4
g2353.t5
g2354.t1
g2355.t1
g2356.t1
g2357.t1
g2357.t2
g2357.t3
g2357.t4
g2358.t1
g2359.t1
g2359.t2
g2359.t3
g2359.t4
g2359.t5
g2359.t6
g2359.t7
g2360.t1
g2360.t2
g2360.t3
g2360.t4
g2361.t1
g2361.t2
g2361.t3
g2362.t1
g2364.t1
g2366.t1
g2366.t2
g2366.t3
g2366.t4
g2368.t1
g2368.t2
g2368.t3
g2368.t4
g2368.t5
g2369.t1
g2370.t1
g2372.t1
g2373.t1
g2374.t1
g2375.t1
g2376.t1
g2377.t1
g2378.t1
g2378.t2
g2378.t3
g2378.t4
g2379.t1
g2380.t1
g2380.t2
g2381.t1
g2381.t2
g2382.t1
g2386.t1
g2387.t1
g2388.t1
g2388.t2
g2388.t3
g2388.t4
g2388.t5
g2389.t1
g2389.t2
g2389.t3
g2389.t4
g2390.t1
g2390.t2
g2390.t3
g2390.t4
g2390.t5
g2390.t6
g2391.t1
g2392.t1
g2395.t1
g2395.t2
g2395.t3
g2397.t1
g2397.t2
g2398.t1
g2398.t2
g2399.t1
g2400.t1
g2401.t1
g2402.t1
g2402.t2
g2403.t1
g2405.t1
g2406.t1
g2406.t2
g2406.t3
g2407.t1
g2407.t2
g2407.t3
g2407.t4
g2408.t1
g2409.t1
g2410.t1
g2413.t1
g2413.t2
g2414.t1
g2415.t1
g2416.t1
g2417.t1
g2419.t1
g2420.t1
g2422.t1
g2424.t1
g2425.t1
g2427.t1
g2428.t1
g2429.t1
g2433.t1
g2433.t2
g2433.t3
g2433.t4
g2433.t5
g2434.t1
g2434.t2
g2435.t1
g2436.t1
g2436.t2
g2437.t1
g2437.t2
g2438.t1
g2439.t1
g2440.t1
g2441.t1
g2442.t1
g2443.t1
g2444.t1
g2444.t2
g2444.t3
g2445.t1
g2446.t1
g2447.t1
g2448.t1
g2449.t1
g2449.t2
g2449.t3
g2449.t4
g2449.t5
g2449.t6
g2449.t7
g2449.t8
g2449.t9
g2451.t1
g2452.t1
g2453.t1
g2454.t1
g2454.t2
g2455.t1
g2456.t1
g2457.t1
g2458.t1
g2458.t2
g2459.t1
g2460.t1
g2462.t1
g2464.t1
g2465.t1
g2466.t1
g2466.t2
g2466.t3
g2466.t4
g2466.t5
g2466.t6
g2468.t1
g2469.t1
g2470.t1
g2470.t2
g2471.t1
g2472.t1
g2473.t1
g2474.t1
g2474.t2
g2474.t3
g2475.t1
g2476.t1
g2476.t2
g2477.t1
g2478.t1
g2479.t1
g2482.t1
g2483.t1
g2484.t1
g2485.t1
g2486.t1
g2487.t1
g2487.t2
g2487.t3
g2488.t1
g2489.t1
g2490.t1
g2491.t1
g2492.t1
g2493.t1
g2494.t1
g2494.t2
g2494.t3
g2494.t4
g2494.t5
g2494.t6
g2494.t7
g2494.t8
g2494.t9
g2494.t10
g2495.t1
g2495.t2
g2496.t1
g2496.t2
g2496.t3
g2496.t4
g2498.t1
g2499.t1
g2500.t1
g2502.t1
g2502.t2
g2502.t3
g2503.t1
g2503.t2
g2503.t3
g2504.t1
g2505.t1
g2505.t2
g2505.t3
g2505.t4
g2505.t5
g2505.t6
g2505.t7
g2506.t1
g2506.t2
g2507.t1
g2508.t1
g2508.t2
g2508.t3
g2509.t1
g2510.t1
g2510.t2
g2510.t3
g2510.t4
g2510.t5
g2510.t6
g2510.t7
g2510.t8
g2510.t9
g2511.t1
g2514.t1
g2515.t1
g2516.t1
g2517.t1
g2518.t1
g2521.t1
g2521.t2
g2521.t3
g2522.t1
g2522.t2
g2524.t1
g2525.t1
g2525.t2
g2525.t3
g2525.t4
g2525.t5
g2525.t6
g2525.t7
g2525.t8
g2529.t1
g2529.t2
g2532.t1
g2533.t1
g2533.t2
g2533.t3
g2533.t4
g2534.t1
g2534.t2
g2534.t3
g2534.t4
g2534.t5
g2540.t1
g2540.t2
g2540.t3
g2540.t4
g2540.t5
g2540.t6
g2540.t7
g2540.t8
g2540.t9
g2540.t10
g2540.t11
g2540.t12
g2540.t13
g2540.t14
g2541.t1
g2541.t2
g2541.t3
g2541.t4
g2541.t5
g2541.t6
g2541.t7
g2542.t1
g2543.t1
g2544.t1
g2544.t2
g2545.t1
g2546.t1
g2547.t1
g2548.t1
g2549.t1
g2551.t1
g2551.t2
g2551.t3
g2552.t1
g2553.t1
g2554.t1
g2557.t1
g2559.t1
g2560.t1
g2562.t1
g2566.t1
g2566.t2
g2566.t3
g2566.t4
g2568.t1
g2568.t2
g2569.t1
g2570.t1
g2570.t2
g2571.t1
g2571.t2
g2571.t3
g2571.t4
g2572.t1
g2573.t1
g2573.t2
g2573.t3
g2574.t1
g2574.t2
g2574.t3
g2574.t4
g2574.t5
g2574.t6
g2575.t1
g2576.t1
g2576.t2
g2577.t1
g2577.t2
g2578.t1
g2579.t1
g2580.t1
g2582.t1
g2583.t1
g2583.t2
g2583.t3
g2583.t4
g2584.t1
g2584.t2
g2584.t3
g2584.t4
g2585.t1
g2586.t1
g2586.t2
g2587.t1
g2587.t2
g2587.t3
g2587.t4
g2587.t5
g2587.t6
g2587.t7
g2587.t8
g2587.t9
g2587.t10
g2588.t1
g2589.t1
g2590.t1
g2591.t1
g2592.t1
g2592.t2
g2592.t3
g2592.t4
g2593.t1
g2594.t1
g2595.t1
g2596.t1
g2597.t1
g2598.t1
g2598.t2
g2598.t3
g2599.t1
g2599.t2
g2599.t3
g2600.t1
g2601.t1
g2602.t1
g2603.t1
g2604.t1
g2605.t1
g2606.t1
g2606.t2
g2607.t1
g2608.t1
g2608.t2
g2609.t1
g2610.t1
g2610.t2
g2610.t3
g2610.t4
g2612.t1
g2613.t1
g2614.t1
g2614.t2
g2614.t3
g2615.t1
g2615.t2
g2615.t3
g2616.t1
g2616.t2
g2616.t3
g2616.t4
g2617.t1
g2617.t2
g2617.t3
g2617.t4
g2617.t5
g2617.t6
g2618.t1
g2618.t2
g2618.t3
g2618.t4
g2618.t5
g2618.t6
g2618.t7
g2618.t8
g2618.t9
g2621.t1
g2622.t1
g2623.t1
g2624.t1
g2625.t1
g2626.t1
g2626.t2
g2627.t1
g2627.t2
g2627.t3
g2628.t1
g2628.t2
g2629.t1
g2630.t1
g2630.t2
g2630.t3
g2630.t4
g2630.t5
g2630.t6
g2630.t7
g2630.t8
g2630.t9
g2631.t1
g2631.t2
g2631.t3
g2632.t1
g2633.t1
g2633.t2
g2633.t3
g2635.t1
g2635.t2
g2637.t1
g2637.t2
g2637.t3
g2638.t1
g2638.t2
g2638.t3
g2640.t1
g2641.t1
g2641.t2
g2641.t3
g2642.t1
g2642.t2
g2642.t3
g2642.t4
g2642.t5
g2642.t6
g2643.t1
g2643.t2
g2643.t3
g2643.t4
g2643.t5
g2643.t6
g2644.t1
g2644.t2
g2645.t1
g2645.t2
g2646.t1
g2649.t1
g2649.t2
g2650.t1
g2650.t2
g2650.t3
g2650.t4
g2651.t1
g2652.t1
g2653.t1
g2654.t1
g2655.t1
g2655.t2
g2655.t3
g2655.t4
g2655.t5
g2655.t6
g2655.t7
g2655.t8
g2656.t1
g2657.t1
g2657.t2
g2657.t3
g2658.t1
g2658.t2
g2659.t1
g2662.t1
g2663.t1
g2664.t1
g2664.t2
g2664.t3
g2664.t4
g2665.t1
g2666.t1
g2667.t1
g2668.t1
g2669.t1
g2670.t1
g2670.t2
g2670.t3
g2671.t1
g2671.t2
g2671.t3
g2672.t1
g2673.t1
g2674.t1
g2675.t1
g2675.t2
g2676.t1
g2677.t1
g2677.t2
g2678.t1
g2678.t2
g2678.t3
g2678.t4
g2678.t5
g2679.t1
g2680.t1
g2680.t2
g2681.t1
g2681.t2
g2681.t3
g2681.t4
g2681.t5
g2682.t1
g2682.t2
g2682.t3
g2683.t1
g2684.t1
g2685.t1
g2685.t2
g2685.t3
g2685.t4
g2685.t5
g2686.t1
g2687.t1
g2688.t1
g2688.t2
g2688.t3
g2688.t4
g2688.t5
g2688.t6
g2689.t1
g2689.t2
g2689.t3
g2691.t1
g2691.t2
g2691.t3
g2691.t4
g2692.t1
g2692.t2
g2692.t3
g2693.t1
g2694.t1
g2695.t1
g2696.t1
g2697.t1
g2698.t1
g2698.t2
g2698.t3
g2698.t4
g2699.t1
g2700.t1
g2701.t1
g2702.t1
g2702.t2
g2703.t1
g2703.t2
g2703.t3
g2703.t4
g2704.t1
g2705.t1
g2705.t2
g2706.t1
g2707.t1
g2707.t2
g2707.t3
g2707.t4
g2708.t1
g2710.t1
g2710.t2
g2710.t3
g2711.t1
g2711.t2
g2711.t3
g2712.t1
g2712.t2
g2712.t3
g2712.t4
g2713.t1
g2715.t1
g2716.t1
g2716.t2
g2717.t1
g2717.t2
g2717.t3
g2719.t1
g2719.t2
g2719.t3
g2719.t4
g2719.t5
g2719.t6
g2719.t7
g2720.t1
g2720.t2
g2721.t1
g2721.t2
g2721.t3
g2722.t1
g2722.t2
g2722.t3
g2722.t4
g2722.t5
g2722.t6
g2723.t1
g2723.t2
g2724.t1
g2724.t2
g2724.t3
g2725.t1
g2725.t2
g2725.t3
g2726.t1
g2726.t2
g2726.t3
g2726.t4
g2727.t1
g2728.t1
g2729.t1
g2730.t1
g2731.t1
g2733.t1
g2734.t1
g2735.t1
g2735.t2
g2735.t3
g2735.t4
g2735.t5
g2736.t1
g2737.t1
g2738.t1
g2739.t1
g2740.t1
g2741.t1
g2743.t1
g2744.t1
g2744.t2
g2744.t3
g2745.t1
g2746.t1
g2747.t1
g2747.t2
g2747.t3
g2747.t4
g2748.t1
g2748.t2
g2748.t3
g2748.t4
g2749.t1
g2750.t1
g2750.t2
g2750.t3
g2750.t4
g2750.t5
g2751.t1
g2751.t2
g2751.t3
g2751.t4
g2752.t1
g2752.t2
g2752.t3
g2752.t4
g2752.t5
g2752.t6
g2752.t7
g2753.t1
g2754.t1
g2755.t1
g2755.t2
g2755.t3
g2755.t4
g2756.t1
g2757.t1
g2758.t1
g2759.t1
g2760.t1
g2760.t2
g2760.t3
g2760.t4
g2760.t5
g2760.t6
g2760.t7
g2760.t8
g2760.t9
g2761.t1
g2762.t1
g2763.t1
g2763.t2
g2764.t1
g2764.t2
g2765.t1
g2765.t2
g2765.t3
g2765.t4
g2766.t1
g2766.t2
g2766.t3
g2767.t1
g2769.t1
g2769.t2
g2769.t3
g2769.t4
g2772.t1
g2773.t1
g2774.t1
g2775.t1
g2776.t1
g2776.t2
g2776.t3
g2776.t4
g2776.t5
g2776.t6
g2779.t1
g2779.t2
g2779.t3
g2780.t1
g2780.t2
g2783.t1
g2783.t2
g2784.t1
g2785.t1
g2785.t2
g2786.t1
g2786.t2
g2787.t1
g2788.t1
g2789.t1
g2789.t2
g2789.t3
g2791.t1
g2791.t2
g2791.t3
g2791.t4
g2792.t1
g2792.t2
g2793.t1
g2793.t2
g2794.t1
g2795.t1
g2796.t1
g2797.t1
g2797.t2
g2798.t1
g2798.t2
g2798.t3
g2798.t4
g2798.t5
g2798.t6
g2798.t7
g2799.t1
g2800.t1
g2804.t1
g2805.t1
g2806.t1
g2807.t1
g2808.t1
g2809.t1
g2810.t1
g2811.t1
g2812.t1
g2813.t1
g2813.t2
g2813.t3
g2813.t4
g2813.t5
g2813.t6
g2814.t1
g2815.t1
g2817.t1
g2818.t1
g2819.t1
g2819.t2
g2819.t3
g2819.t4
g2820.t1
g2820.t2
g2821.t1
g2822.t1
g2823.t1
g2824.t1
g2826.t1
g2827.t1
g2828.t1
g2829.t1
g2830.t1
g2831.t1
g2832.t1
g2833.t1
g2834.t1
g2836.t1
g2837.t1
g2837.t2
g2837.t3
g2837.t4
g2837.t5
g2837.t6
g2837.t7
g2837.t8
g2837.t9
g2838.t1
g2839.t1
g2840.t1
g2840.t2
g2840.t3
g2840.t4
g2840.t5
g2842.t1
g2842.t2
g2842.t3
g2842.t4
g2842.t5
g2842.t6
g2843.t1
g2843.t2
g2843.t3
g2843.t4
g2843.t5
g2843.t6
g2843.t7
g2844.t1
g2844.t2
g2846.t1
g2846.t2
g2846.t3
g2846.t4
g2846.t5
g2846.t6
g2846.t7
g2846.t8
g2847.t1
g2848.t1
g2848.t2
g2850.t1
g2851.t1
g2851.t2
g2852.t1
g2853.t1
g2854.t1
g2854.t2
g2854.t3
g2854.t4
g2855.t1
g2858.t1
g2859.t1
g2859.t2
g2859.t3
g2860.t1
g2862.t1
g2862.t2
g2863.t1
g2864.t1
g2864.t2
g2864.t3
g2864.t4
g2864.t5
g2864.t6
g2865.t1
g2865.t2
g2865.t3
g2865.t4
g2865.t5
g2865.t6
g2865.t7
g2865.t8
g2866.t1
g2866.t2
g2866.t3
g2867.t1
g2868.t1
g2868.t2
g2868.t3
g2868.t4
g2868.t5
g2868.t6
g2869.t1
g2872.t1
g2872.t2
g2872.t3
g2872.t4
g2872.t5
g2873.t1
g2873.t2
g2873.t3
g2873.t4
g2874.t1
g2875.t1
g2875.t2
g2875.t3
g2875.t4
g2876.t1
g2877.t1
g2878.t1
g2879.t1
g2880.t1
g2880.t2
g2880.t3
g2880.t4
g2881.t1
g2881.t2
g2882.t1
g2883.t1
g2884.t1
g2884.t2
g2884.t3
g2885.t1
g2886.t1
g2887.t1
g2888.t1
g2889.t1
g2890.t1
g2891.t1
g2891.t2
g2891.t3
g2892.t1
g2893.t1
g2894.t1
g2894.t2
g2894.t3
g2896.t1
g2897.t1
g2898.t1
g2899.t1
g2899.t2
g2899.t3
g2899.t4
g2899.t5
g2900.t1
g2901.t1
g2901.t2
g2902.t1
g2902.t2
g2902.t3
g2903.t1
g2903.t2
g2904.t1
g2904.t2
g2905.t1
g2906.t1
g2907.t1
g2909.t1
g2910.t1
g2910.t2
g2910.t3
g2911.t1
g2912.t1
g2912.t2
g2913.t1
g2913.t2
g2913.t3
g2914.t1
g2914.t2
g2914.t3
g2915.t1
g2916.t1
g2916.t2
g2917.t1
g2917.t2
g2917.t3
g2918.t1
g2919.t1
g2919.t2
g2919.t3
g2920.t1
g2921.t1
g2922.t1
g2923.t1
g2923.t2
g2924.t1
g2925.t1
g2926.t1
g2928.t1
g2928.t2
g2929.t1
g2929.t2
g2929.t3
g2929.t4
g2929.t5
g2929.t6
g2929.t7
g2930.t1
g2931.t1
g2931.t2
g2931.t3
g2931.t4
g2934.t1
g2934.t2
g2934.t3
g2934.t4
g2934.t5
g2934.t6
g2934.t7
g2934.t8
g2934.t9
g2934.t10
g2935.t1
g2936.t1
g2936.t2
g2937.t1
g2938.t1
g2939.t1
g2940.t1
g2941.t1
g2942.t1
g2942.t2
g2942.t3
g2943.t1
g2943.t2
g2944.t1
g2945.t1
g2946.t1
g2947.t1
g2947.t2
g2947.t3
g2948.t1
g2949.t1
g2950.t1
g2950.t2
g2950.t3
g2950.t4
g2950.t5
g2951.t1
g2951.t2
g2952.t1
g2952.t2
g2953.t1
g2953.t2
g2953.t3
g2953.t4
g2953.t5
g2953.t6
g2954.t1
g2955.t1
g2957.t1
g2957.t2
g2957.t3
g2958.t1
g2959.t1
g2960.t1
g2962.t1
g2963.t1
g2964.t1
g2964.t2
g2964.t3
g2966.t1
g2967.t1
g2969.t1
g2970.t1
g2971.t1
g2972.t1
g2973.t1
g2974.t1
g2975.t1
g2975.t2
g2976.t1
g2977.t1
g2977.t2
g2977.t3
g2977.t4
g2977.t5
g2977.t6
g2977.t7
g2977.t8
g2978.t1
g2980.t1
g2981.t1
g2981.t2
g2982.t1
g2983.t1
g2983.t2
g2983.t3
g2983.t4
g2983.t5
g2984.t1
g2984.t2
g2986.t1
g2986.t2
g2986.t3
g2986.t4
g2987.t1
g2987.t2
g2987.t3
g2987.t4
g2987.t5
g2987.t6
g2989.t1
g2990.t1
g2991.t1
g2992.t1
g2993.t1
g2994.t1
g2995.t1
g2996.t1
g2997.t1
g2998.t1
g2998.t2
g2998.t3
g2999.t1
g3000.t1
g3001.t1
g3002.t1
g3003.t1
g3003.t2
g3004.t1
g3004.t2
g3004.t3
g3004.t4
g3004.t5
g3005.t1
g3006.t1
g3007.t1
g3008.t1
g3008.t2
g3009.t1
g3010.t1
g3011.t1
g3011.t2
g3011.t3
g3011.t4
g3012.t1
g3013.t1
g3014.t1
g3014.t2
g3015.t1
g3016.t1
g3017.t1
g3017.t2
g3018.t1
g3020.t1
g3020.t2
g3020.t3
g3020.t4
g3021.t1
g3021.t2
g3021.t3
g3021.t4
g3021.t5
g3022.t1
g3022.t2
g3022.t3
g3022.t4
g3022.t5
g3023.t1
g3023.t2
g3023.t3
g3023.t4
g3024.t1
g3025.t1
g3025.t2
g3025.t3
g3025.t4
g3025.t5
g3026.t1
g3027.t1
g3027.t2
g3027.t3
g3027.t4
g3028.t1
g3030.t1
g3031.t1
g3032.t1
g3033.t1
g3034.t1
g3035.t1
g3035.t2
g3035.t3
g3035.t4
g3035.t5
g3035.t6
g3035.t7
g3036.t1
g3036.t2
g3036.t3
g3036.t4
g3036.t5
g3037.t1
g3038.t1
g3039.t1
g3039.t2
g3039.t3
g3039.t4
g3039.t5
g3039.t6
g3039.t7
g3040.t1
g3041.t1
g3042.t1
g3043.t1
g3044.t1
g3047.t1
g3048.t1
g3049.t1
g3050.t1
g3051.t1
g3052.t1
g3054.t1
g3055.t1
g3058.t1
g3059.t1
g3060.t1
g3061.t1
g3062.t1
g3063.t1
g3063.t2
g3063.t3
g3063.t4
g3064.t1
g3064.t2
g3064.t3
g3064.t4
g3064.t5
g3064.t6
g3065.t1
g3066.t1
g3067.t1
g3068.t1
g3068.t2
g3068.t3
g3068.t4
g3068.t5
g3069.t1
g3069.t2
g3070.t1
g3071.t1
g3072.t1
g3072.t2
g3072.t3
g3072.t4
g3072.t5
g3072.t6
g3073.t1
g3073.t2
g3073.t3
g3074.t1
g3076.t1
g3077.t1
g3077.t2
g3077.t3
g3078.t1
g3079.t1
g3080.t1
g3080.t2
g3080.t3
g3080.t4
g3080.t5
g3080.t6
g3081.t1
g3081.t2
g3081.t3
g3082.t1
g3084.t1
g3084.t2
g3084.t3
g3084.t4
g3084.t5
g3085.t1
g3085.t2
g3086.t1
g3086.t2
g3086.t3
g3086.t4
g3086.t5
g3086.t6
g3086.t7
g3086.t8
g3086.t9
g3086.t10
g3086.t11
g3087.t1
g3088.t1
g3089.t1
g3090.t1
g3091.t1
g3092.t1
g3093.t1
g3093.t2
g3093.t3
g3093.t4
g3093.t5
g3093.t6
g3093.t7
g3095.t1
g3095.t2
g3096.t1
g3097.t1
g3100.t1
g3100.t2
g3100.t3
g3101.t1
g3101.t2
g3101.t3
g3101.t4
g3101.t5
g3102.t1
g3102.t2
g3103.t1
g3104.t1
g3104.t2
g3104.t3
g3106.t1
g3107.t1
g3108.t1
g3109.t1
g3112.t1
g3112.t2
g3112.t3
g3114.t1
g3115.t1
g3116.t1
g3116.t2
g3116.t3
g3116.t4
g3117.t1
g3117.t2
g3118.t1
g3119.t1
g3120.t1
g3121.t1
g3121.t2
g3121.t3
g3121.t4
g3121.t5
g3122.t1
g3122.t2
g3122.t3
g3123.t1
g3124.t1
g3125.t1
g3125.t2
g3125.t3
g3126.t1
g3127.t1
g3128.t1
g3131.t1
g3131.t2
g3131.t3
g3131.t4
g3132.t1
g3132.t2
g3132.t3
g3133.t1
g3134.t1
g3134.t2
g3134.t3
g3134.t4
g3134.t5
g3136.t1
g3136.t2
g3136.t3
g3136.t4
g3137.t1
g3138.t1
g3140.t1
g3141.t1
g3143.t1
g3146.t1
g3147.t1
g3148.t1
g3149.t1
g3149.t2
g3149.t3
g3149.t4
g3149.t5
g3149.t6
g3150.t1
g3150.t2
g3151.t1
g3152.t1
g3152.t2
g3152.t3
g3153.t1
g3154.t1
g3155.t1
g3159.t1
g3160.t1
g3161.t1
g3162.t1
g3162.t2
g3163.t1
g3163.t2
g3163.t3
g3165.t1
g3166.t1
g3167.t1
g3167.t2
g3167.t3
g3167.t4
g3168.t1
g3169.t1
g3169.t2
g3169.t3
g3169.t4
g3170.t1
g3174.t1
g3174.t2
g3174.t3
g3175.t1
g3178.t1
g3179.t1
g3179.t2
g3179.t3
g3180.t1
g3181.t1
g3181.t2
g3181.t3
g3181.t4
g3182.t1
g3183.t1
g3184.t1
g3185.t1
g3186.t1
g3186.t2
g3192.t1
g3193.t1
g3194.t1
g3195.t1
g3195.t2
g3195.t3
g3196.t1
g3196.t2
g3196.t3
g3196.t4
g3196.t5
g3197.t1
g3199.t1
g3201.t1
g3202.t1
g3203.t1
g3204.t1
g3204.t2
g3204.t3
g3205.t1
g3205.t2
g3205.t3
g3206.t1
g3207.t1
g3207.t2
g3207.t3
g3207.t4
g3207.t5
g3208.t1
g3208.t2
g3209.t1
g3209.t2
g3211.t1
g3212.t1
g3213.t1
g3213.t2
g3213.t3
g3213.t4
g3213.t5
g3213.t6
g3214.t1
g3214.t2
g3214.t3
g3214.t4
g3215.t1
g3216.t1
g3216.t2
g3216.t3
g3216.t4
g3218.t1
g3219.t1
g3220.t1
g3221.t1
g3223.t1
g3225.t1
g3226.t1
g3227.t1
g3227.t2
g3227.t3
g3227.t4
g3228.t1
g3229.t1
g3229.t2
g3229.t3
g3229.t4
g3230.t1
g3230.t2
g3231.t1
g3231.t2
g3231.t3
g3231.t4
g3231.t5
g3231.t6
g3232.t1
g3233.t1
g3234.t1
g3237.t1
g3238.t1
g3239.t1
g3240.t1
g3241.t1
g3242.t1
g3242.t2
g3242.t3
g3242.t4
g3243.t1
g3243.t2
g3244.t1
g3244.t2
g3245.t1
g3245.t2
g3245.t3
g3246.t1
g3247.t1
g3248.t1
g3248.t2
g3249.t1
g3250.t1
g3250.t2
g3250.t3
g3250.t4
g3252.t1
g3254.t1
g3255.t1
g3256.t1
g3257.t1
g3257.t2
g3257.t3
g3258.t1
g3260.t1
g3262.t1
g3264.t1
g3264.t2
g3264.t3
g3264.t4
g3264.t5
g3265.t1
g3266.t1
g3267.t1
g3267.t2
g3267.t3
g3267.t4
g3270.t1
g3272.t1
g3272.t2
g3272.t3
g3273.t1
g3273.t2
g3276.t1
g3276.t2
g3276.t3
g3277.t1
g3278.t1
g3279.t1
g3279.t2
g3279.t3
g3280.t1
g3280.t2
g3280.t3
g3281.t1
g3282.t1
g3283.t1
g3284.t1
g3285.t1
g3286.t1
g3286.t2
g3287.t1
g3287.t2
g3288.t1
g3288.t2
g3290.t1
g3291.t1
g3292.t1
g3293.t1
g3294.t1
g3294.t2
g3294.t3
g3296.t1
g3297.t1
g3298.t1
g3299.t1
g3300.t1
g3301.t1
g3302.t1
g3303.t1
g3305.t1
g3306.t1
g3307.t1
g3308.t1
g3309.t1
g3309.t2
g3310.t1
g3311.t1
g3312.t1
g3313.t1
g3313.t2
g3313.t3
g3313.t4
g3313.t5
g3314.t1
g3314.t2
g3314.t3
g3314.t4
g3315.t1
g3316.t1
g3318.t1
g3319.t1
g3320.t1
g3321.t1
g3325.t1
g3328.t1
g3329.t1
g3330.t1
g3331.t1
g3331.t2
g3332.t1
g3333.t1
g3334.t1
g3334.t2
g3334.t3
g3334.t4
g3335.t1
g3336.t1
g3337.t1
g3337.t2
g3337.t3
g3337.t4
g3338.t1
g3338.t2
g3338.t3
g3338.t4
g3339.t1
g3340.t1
g3340.t2
g3341.t1
g3341.t2
g3341.t3
g3341.t4
g3341.t5
g3341.t6
g3341.t7
g3342.t1
g3343.t1
g3344.t1
g3345.t1
g3346.t1
g3347.t1
g3348.t1
g3349.t1
g3349.t2
g3349.t3
g3354.t1
g3359.t1
g3359.t2
g3359.t3
g3369.t1
g3384.t1
g3385.t1
g3386.t1
g3386.t2
g3386.t3
g3386.t4
g3387.t1
g3388.t1
g3388.t2
g3388.t3
g3388.t4
g3388.t5
g3388.t6
g3390.t1
g3391.t1
g3392.t1
g3394.t1
g3394.t2
g3394.t3
g3395.t1
g3395.t2
g3396.t1
g3396.t2
g3396.t3
g3396.t4
g3396.t5
g3396.t6
g3397.t1
g3399.t1
g3400.t1
g3402.t1
g3404.t1
g3405.t1
g3406.t1
g3409.t1
g3411.t1
g3411.t2
g3411.t3
g3411.t4
g3411.t5
g3412.t1
g3412.t2
g3412.t3
g3412.t4
g3412.t5
g3412.t6
g3413.t1
g3415.t1
g3416.t1
g3417.t1
g3423.t1
g3423.t2
g3424.t1
g3425.t1
g3427.t1
g3427.t2
g3427.t3
g3427.t4
g3428.t1
g3429.t1
g3430.t1
g3430.t2
g3430.t3
g3430.t4
g3430.t5
g3430.t6
g3430.t7
g3431.t1
g3431.t2
g3433.t1
g3433.t2
g3433.t3
g3433.t4
g3434.t1
g3434.t2
g3434.t3
g3434.t4
g3436.t1
g3437.t1
g3438.t1
g3439.t1
g3439.t2
g3440.t1
g3441.t1
g3442.t1
g3442.t2
g3442.t3
g3443.t1
g3443.t2
g3443.t3
g3443.t4
g3443.t5
g3444.t1
g3445.t1
g3445.t2
g3446.t1
g3446.t2
g3447.t1
g3448.t1
g3448.t2
g3448.t3
g3449.t1
g3450.t1
g3450.t2
g3451.t1
g3451.t2
g3451.t3
g3451.t4
g3452.t1
g3453.t1
g3455.t1
g3457.t1
g3457.t2
g3459.t1
g3460.t1
g3460.t2
g3460.t3
g3460.t4
g3460.t5
g3460.t6
g3461.t1
g3461.t2
g3461.t3
g3461.t4
g3462.t1
g3462.t2
g3463.t1
g3466.t1
g3467.t1
g3468.t1
g3469.t1
g3470.t1
g3470.t2
g3470.t3
g3470.t4
g3471.t1
g3471.t2
g3471.t3
g3472.t1
g3472.t2
g3472.t3
g3472.t4
g3472.t5
g3474.t1
g3475.t1
g3476.t1
g3476.t2
g3477.t1
g3478.t1
g3478.t2
g3478.t3
g3478.t4
g3478.t5
g3479.t1
g3480.t1
g3480.t2
g3481.t1
g3482.t1
g3483.t1
g3484.t1
g3491.t1
g3492.t1
g3493.t1
g3494.t1
g3494.t2
g3495.t1
g3496.t1
g3497.t1
g3497.t2
g3497.t3
g3497.t4
g3497.t5
g3497.t6
g3497.t7
g3497.t8
g3497.t9
g3498.t1
g3499.t1
g3500.t1
g3501.t1
g3502.t1
g3502.t2
g3502.t3
g3503.t1
g3504.t1
g3504.t2
g3504.t3
g3504.t4
g3505.t1
g3508.t1
g3508.t2
g3508.t3
g3508.t4
g3509.t1
g3509.t2
g3509.t3
g3510.t1
g3511.t1
g3511.t2
g3511.t3
g3511.t4
g3512.t1
g3512.t2
g3512.t3
g3513.t1
g3514.t1
g3515.t1
g3515.t2
g3515.t3
g3515.t4
g3516.t1
g3516.t2
g3516.t3
g3517.t1
g3518.t1
g3519.t1
g3520.t1
g3520.t2
g3520.t3
g3520.t4
g3520.t5
g3521.t1
g3521.t2
g3523.t1
g3525.t1
g3526.t1
g3526.t2
g3526.t3
g3526.t4
g3526.t5
g3526.t6
g3526.t7
g3526.t8
g3527.t1
g3528.t1
g3529.t1
g3529.t2
g3530.t1
g3531.t1
g3531.t2
g3532.t1
g3533.t1
g3534.t1
g3535.t1
g3536.t1
g3536.t2
g3537.t1
g3538.t1
g3539.t1
g3540.t1
g3540.t2
g3540.t3
g3542.t1
g3543.t1
g3543.t2
g3544.t1
g3545.t1
g3545.t2
g3545.t3
g3545.t4
g3546.t1
g3546.t2
g3546.t3
g3546.t4
g3546.t5
g3546.t6
g3546.t7
g3546.t8
g3549.t1
g3550.t1
g3550.t2
g3550.t3
g3550.t4
g3550.t5
g3551.t1
g3551.t2
g3553.t1
g3554.t1
g3555.t1
g3556.t1
g3556.t2
g3556.t3
g3556.t4
g3556.t5
g3556.t6
g3560.t1
g3560.t2
g3560.t3
g3560.t4
g3560.t5
g3560.t6
g3560.t7
g3560.t8
g3560.t9
g3561.t1
g3562.t1
g3563.t1
g3563.t2
g3563.t3
g3563.t4
g3563.t5
g3564.t1
g3564.t2
g3564.t3
g3564.t4
g3564.t5
g3565.t1
g3566.t1
g3567.t1
g3568.t1
g3568.t2
g3569.t1
g3569.t2
g3569.t3
g3569.t4
g3570.t1
g3570.t2
g3571.t1
g3572.t1
g3575.t1
g3576.t1
g3577.t1
g3578.t1
g3579.t1
g3580.t1
g3583.t1
g3584.t1
g3586.t1
g3587.t1
g3589.t1
g3590.t1
g3591.t1
g3592.t1
g3592.t2
g3592.t3
g3593.t1
g3593.t2
g3593.t3
g3593.t4
g3593.t5
g3594.t1
g3594.t2
g3594.t3
g3595.t1
g3597.t1
g3598.t1
g3599.t1
g3599.t2
g3599.t3
g3599.t4
g3600.t1
g3601.t1
g3602.t1
g3603.t1
g3604.t1
g3605.t1
g3606.t1
g3607.t1
g3608.t1
g3609.t1
g3610.t1
g3610.t2
g3612.t1
g3612.t2
g3613.t1
g3615.t1
g3616.t1
g3618.t1
g3619.t1
g3620.t1
g3620.t2
g3621.t1
g3621.t2
g3623.t1
g3624.t1
g3628.t1
g3628.t2
g3628.t3
g3629.t1
g3629.t2
g3629.t3
g3629.t4
g3629.t5
g3629.t6
g3629.t7
g3629.t8
g3630.t1
g3631.t1
g3632.t1
g3632.t2
g3632.t3
g3636.t1
g3636.t2
g3638.t1
g3638.t2
g3638.t3
g3638.t4
g3638.t5
g3638.t6
g3638.t7
g3638.t8
g3638.t9
g3639.t1
g3640.t1
g3641.t1
g3641.t2
g3643.t1
g3643.t2
g3643.t3
g3644.t1
g3645.t1
g3647.t1
g3648.t1
g3648.t2
g3648.t3
g3649.t1
g3649.t2
g3650.t1
g3651.t1
g3652.t1
g3652.t2
g3652.t3
g3652.t4
g3653.t1
g3658.t1
g3660.t1
g3661.t1
g3662.t1
g3662.t2
g3662.t3
g3663.t1
g3664.t1
g3664.t2
g3664.t3
g3664.t4
g3664.t5
g3664.t6
g3665.t1
g3665.t2
g3666.t1
g3668.t1
g3668.t2
g3668.t3
g3668.t4
g3668.t5
g3669.t1
g3670.t1
g3671.t1
g3671.t2
g3671.t3
g3671.t4
g3671.t5
g3671.t6
g3672.t1
g3673.t1
g3674.t1
g3675.t1
g3676.t1
g3676.t2
g3676.t3
g3676.t4
g3677.t1
g3677.t2
g3677.t3
g3677.t4
g3678.t1
g3679.t1
g3680.t1
g3682.t1
g3683.t1
g3685.t1
g3685.t2
g3685.t3
g3685.t4
g3685.t5
g3685.t6
g3685.t7
g3685.t8
g3686.t1
g3687.t1
g3688.t1
g3688.t2
g3688.t3
g3688.t4
g3688.t5
g3688.t6
g3689.t1
g3690.t1
g3690.t2
g3690.t3
g3690.t4
g3691.t1
g3692.t1
g3693.t1
g3693.t2
g3694.t1
g3697.t1
g3697.t2
g3697.t3
g3698.t1
g3699.t1
g3699.t2
g3699.t3
g3699.t4
g3699.t5
g3700.t1
g3702.t1
g3703.t1
g3704.t1
g3706.t1
g3707.t1
g3707.t2
g3707.t3
g3707.t4
g3707.t5
g3708.t1
g3709.t1
g3710.t1
g3711.t1
g3711.t2
g3711.t3
g3711.t4
g3712.t1
g3713.t1
g3713.t2
g3714.t1
g3714.t2
g3714.t3
g3715.t1
g3715.t2
g3716.t1
g3717.t1
g3718.t1
g3718.t2
g3718.t3
g3718.t4
g3719.t1
g3719.t2
g3719.t3
g3719.t4
g3721.t1
g3721.t2
g3722.t1
g3722.t2
g3722.t3
g3722.t4
g3722.t5
g3722.t6
g3722.t7
g3722.t8
g3723.t1
g3723.t2
g3725.t1
g3728.t1
g3729.t1
g3730.t1
g3731.t1
g3731.t2
g3732.t1
g3732.t2
g3732.t3
g3734.t1
g3735.t1
g3736.t1
g3737.t1
g3740.t1
g3741.t1
g3741.t2
g3741.t3
g3741.t4
g3741.t5
g3741.t6
g3743.t1
g3743.t2
g3743.t3
g3743.t4
g3743.t5
g3743.t6
g3743.t7
g3744.t1
g3745.t1
g3745.t2
g3745.t3
g3746.t1
g3746.t2
g3746.t3
g3746.t4
g3746.t5
g3746.t6
g3746.t7
g3746.t8
g3746.t9
g3746.t10
g3747.t1
g3748.t1
g3748.t2
g3748.t3
g3749.t1
g3749.t2
g3749.t3
g3749.t4
g3750.t1
g3750.t2
g3752.t1
g3752.t2
g3752.t3
g3752.t4
g3752.t5
g3752.t6
g3754.t1
g3755.t1
g3756.t1
g3756.t2
g3756.t3
g3756.t4
g3756.t5
g3756.t6
g3757.t1
g3758.t1
g3759.t1
g3759.t2
g3759.t3
g3759.t4
g3760.t1
g3760.t2
g3760.t3
g3760.t4
g3761.t1
g3761.t2
g3761.t3
g3761.t4
g3761.t5
g3761.t6
g3761.t7
g3761.t8
g3761.t9
g3763.t1
g3764.t1
g3765.t1
g3766.t1
g3768.t1
g3768.t2
g3773.t1
g3774.t1
g3774.t2
g3774.t3
g3774.t4
g3774.t5
g3774.t6
g3775.t1
g3775.t2
g3776.t1
g3777.t1
g3778.t1
g3780.t1
g3780.t2
g3780.t3
g3780.t4
g3780.t5
g3784.t1
g3788.t1
g3788.t2
g3788.t3
g3788.t4
g3788.t5
g3789.t1
g3792.t1
g3792.t2
g3792.t3
g3792.t4
g3793.t1
g3794.t1
g3796.t1
g3797.t1
g3798.t1
g3798.t2
g3798.t3
g3799.t1
g3799.t2
g3799.t3
g3800.t1
g3800.t2
g3800.t3
g3800.t4
g3802.t1
g3802.t2
g3802.t3
g3802.t4
g3803.t1
g3804.t1
g3805.t1
g3806.t1
g3807.t1
g3807.t2
g3807.t3
g3808.t1
g3809.t1
g3809.t2
g3809.t3
g3809.t4
g3810.t1
g3811.t1
g3812.t1
g3813.t1
g3814.t1
g3817.t1
g3820.t1
g3823.t1
g3823.t2
g3824.t1
g3824.t2
g3824.t3
g3824.t4
g3824.t5
g3825.t1
g3826.t1
g3827.t1
g3827.t2
g3827.t3
g3828.t1
g3831.t1
g3831.t2
g3831.t3
g3832.t1
g3832.t2
g3834.t1
g3835.t1
g3836.t1
g3837.t1
g3838.t1
g3839.t1
g3839.t2
g3839.t3
g3839.t4
g3839.t5
g3839.t6
g3839.t7
g3839.t8
g3839.t9
g3839.t10
g3839.t11
g3839.t12
g3839.t13
g3839.t14
g3840.t1
g3841.t1
g3842.t1
g3842.t2
g3843.t1
g3843.t2
g3843.t3
g3844.t1
g3844.t2
g3844.t3
g3844.t4
g3845.t1
g3846.t1
g3846.t2
g3846.t3
g3847.t1
g3847.t2
g3847.t3
g3847.t4
g3848.t1
g3850.t1
g3850.t2
g3850.t3
g3850.t4
g3855.t1
g3856.t1
g3856.t2
g3856.t3
g3857.t1
g3858.t1
g3859.t1
g3859.t2
g3859.t3
g3859.t4
g3859.t5
g3859.t6
g3859.t7
g3860.t1
g3860.t2
g3860.t3
g3861.t1
g3861.t2
g3861.t3
g3862.t1
g3862.t2
g3863.t1
g3865.t1
g3866.t1
g3866.t2
g3866.t3
g3866.t4
g3867.t1
g3867.t2
g3867.t3
g3867.t4
g3868.t1
g3869.t1
g3870.t1
g3877.t1
g3879.t1
g3880.t1
g3881.t1
g3882.t1
g3884.t1
g3885.t1
g3885.t2
g3887.t1
g3888.t1
g3890.t1
g3894.t1
g3894.t2
g3894.t3
g3894.t4
g3896.t1
g3897.t1
g3898.t1
g3898.t2
g3902.t1
g3903.t1
g3903.t2
g3903.t3
g3903.t4
g3903.t5
g3903.t6
g3903.t7
g3903.t8
g3903.t9
g3904.t1
g3906.t1
g3906.t2
g3908.t1
g3909.t1
g3910.t1
g3912.t1
g3912.t2
g3912.t3
g3912.t4
g3913.t1
g3914.t1
g3915.t1
g3915.t2
g3915.t3
g3915.t4
g3915.t5
g3917.t1
g3918.t1
g3919.t1
g3920.t1
g3921.t1
g3921.t2
g3921.t3
g3921.t4
g3921.t5
g3921.t6
g3922.t1
g3923.t1
g3923.t2
g3924.t1
g3925.t1
g3927.t1
g3927.t2
g3928.t1
g3928.t2
g3928.t3
g3928.t4
g3928.t5
g3929.t1
g3929.t2
g3929.t3
g3930.t1
g3930.t2
g3930.t3
g3931.t1
g3932.t1
g3933.t1
g3934.t1
g3935.t1
g3936.t1
g3937.t1
g3938.t1
g3938.t2
g3939.t1
g3939.t2
g3939.t3
g3939.t4
g3939.t5
g3939.t6
g3941.t1
g3942.t1
g3942.t2
g3942.t3
g3943.t1
g3944.t1
g3944.t2
g3944.t3
g3944.t4
g3945.t1
g3947.t1
g3947.t2
g3947.t3
g3947.t4
g3948.t1
g3949.t1
g3950.t1
g3950.t2
g3950.t3
g3950.t4
g3950.t5
g3950.t6
g3950.t7
g3950.t8
g3950.t9
g3951.t1
g3951.t2
g3951.t3
g3951.t4
g3951.t5
g3952.t1
g3953.t1
g3953.t2
g3954.t1
g3955.t1
g3955.t2
g3955.t3
g3956.t1
g3957.t1
g3962.t1
g3962.t2
g3963.t1
g3963.t2
g3964.t1
g3964.t2
g3965.t1
g3966.t1
g3966.t2
g3967.t1
g3967.t2
g3967.t3
g3967.t4
g3967.t5
g3968.t1
g3970.t1
g3971.t1
g3972.t1
g3972.t2
g3972.t3
g3972.t4
g3972.t5
g3972.t6
g3973.t1
g3974.t1
g3975.t1
g3976.t1
g3977.t1
g3980.t1
g3981.t1
g3982.t1
g3983.t1
g3984.t1
g3984.t2
g3984.t3
g3984.t4
g3984.t5
g3984.t6
g3984.t7
g3985.t1
g3986.t1
g3986.t2
g3987.t1
g3988.t1
g3988.t2
g3988.t3
g3988.t4
g3988.t5
g3988.t6
g3989.t1
g3992.t1
g3993.t1
g3994.t1
g3995.t1
g3996.t1
g3997.t1
g3997.t2
g3997.t3
g3997.t4
g3997.t5
g3997.t6
g3997.t7
g3997.t8
g3997.t9
g3998.t1
g3999.t1
g3999.t2
g3999.t3
g4000.t1
g4001.t1
g4001.t2
g4001.t3
g4002.t1
g4003.t1
g4003.t2
g4003.t3
g4003.t4
g4003.t5
g4004.t1
g4006.t1
g4007.t1
g4007.t2
g4007.t3
g4007.t4
g4008.t1
g4010.t1
g4011.t1
g4011.t2
g4012.t1
g4013.t1
g4013.t2
g4013.t3
g4014.t1
g4014.t2
g4014.t3
g4014.t4
g4015.t1
g4015.t2
g4015.t3
g4015.t4
g4016.t1
g4017.t1
g4017.t2
g4017.t3
g4018.t1
g4019.t1
g4019.t2
g4019.t3
g4020.t1
g4022.t1
g4023.t1
g4023.t2
g4023.t3
g4023.t4
g4024.t1
g4024.t2
g4024.t3
g4024.t4
g4025.t1
g4026.t1
g4028.t1
g4029.t1
g4029.t2
g4029.t3
g4030.t1
g4030.t2
g4030.t3
g4031.t1
g4031.t2
g4031.t3
g4031.t4
g4032.t1
g4032.t2
g4032.t3
g4032.t4
g4032.t5
g4033.t1
g4034.t1
g4035.t1
g4035.t2
g4035.t3
g4035.t4
g4035.t5
g4035.t6
g4036.t1
g4036.t2
g4038.t1
g4038.t2
g4039.t1
g4039.t2
g4039.t3
g4039.t4
g4040.t1
g4040.t2
g4040.t3
g4040.t4
g4040.t5
g4040.t6
g4040.t7
g4040.t8
g4041.t1
g4042.t1
g4042.t2
g4042.t3
g4042.t4
g4042.t5
g4042.t6
g4042.t7
g4042.t8
g4043.t1
g4044.t1
g4045.t1
g4046.t1
g4048.t1
g4050.t1
g4050.t2
g4052.t1
g4053.t1
g4053.t2
g4053.t3
g4054.t1
g4055.t1
g4056.t1
g4057.t1
g4058.t1
g4059.t1
g4060.t1
g4060.t2
g4061.t1
g4063.t1
g4063.t2
g4065.t1
g4066.t1
g4067.t1
g4068.t1
g4068.t2
g4070.t1
g4071.t1
g4072.t1
g4073.t1
g4073.t2
g4073.t3
g4074.t1
g4074.t2
g4076.t1
g4077.t1
g4077.t2
g4078.t1
g4079.t1
g4079.t2
g4079.t3
g4081.t1
g4081.t2
g4082.t1
g4083.t1
g4083.t2
g4083.t3
g4083.t4
g4085.t1
g4086.t1
g4086.t2
g4086.t3
g4086.t4
g4086.t5
g4086.t6
g4086.t7
g4086.t8
g4087.t1
g4087.t2
g4089.t1
g4090.t1
g4090.t2
g4091.t1
g4091.t2
g4092.t1
g4093.t1
g4097.t1
g4097.t2
g4097.t3
g4097.t4
g4099.t1
g4101.t1
g4104.t1
g4104.t2
g4104.t3
g4104.t4
g4105.t1
g4106.t1
g4106.t2
g4106.t3
g4106.t4
g4106.t5
g4108.t1
g4109.t1
g4109.t2
g4109.t3
g4109.t4
g4109.t5
g4110.t1
g4111.t1
g4111.t2
g4111.t3
g4111.t4
g4111.t5
g4111.t6
g4111.t7
g4111.t8
g4111.t9
g4111.t10
g4112.t1
g4113.t1
g4113.t2
g4114.t1
g4114.t2
g4116.t1
g4116.t2
g4116.t3
g4116.t4
g4116.t5
g4116.t6
g4116.t7
g4116.t8
g4116.t9
g4116.t10
g4117.t1
g4120.t1
g4123.t1
g4124.t1
g4125.t1
g4126.t1
g4127.t1
g4127.t2
g4129.t1
g4130.t1
g4131.t1
g4132.t1
g4133.t1
g4133.t2
g4135.t1
g4136.t1
g4137.t1
g4137.t2
g4137.t3
g4137.t4
g4137.t5
g4137.t6
g4138.t1
g4139.t1
g4139.t2
g4139.t3
g4141.t1
g4143.t1
g4144.t1
g4145.t1
g4146.t1
g4147.t1
g4148.t1
g4148.t2
g4148.t3
g4148.t4
g4148.t5
g4148.t6
g4149.t1
g4151.t1
g4151.t2
g4154.t1
g4156.t1
g4157.t1
g4157.t2
g4157.t3
g4158.t1
g4159.t1
g4162.t1
g4162.t2
g4162.t3
g4163.t1
g4163.t2
g4163.t3
g4163.t4
g4163.t5
g4163.t6
g4164.t1
g4164.t2
g4167.t1
g4168.t1
g4170.t1
g4170.t2
g4170.t3
g4170.t4
g4170.t5
g4170.t6
g4170.t7
g4170.t8
g4170.t9
g4171.t1
g4172.t1
g4172.t2
g4172.t3
g4173.t1
g4174.t1
g4175.t1
g4175.t2
g4176.t1
g4176.t2
g4176.t3
g4176.t4
g4176.t5
g4176.t6
g4177.t1
g4177.t2
g4178.t1
g4179.t1
g4180.t1
g4180.t2
g4180.t3
g4184.t1
g4185.t1
g4185.t2
g4185.t3
g4185.t4
g4185.t5
g4185.t6
g4185.t7
g4185.t8
g4186.t1
g4186.t2
g4186.t3
g4187.t1
g4188.t1
g4188.t2
g4188.t3
g4188.t4
g4188.t5
g4189.t1
g4190.t1
g4190.t2
g4191.t1
g4192.t1
g4192.t2
g4192.t3
g4192.t4
g4192.t5
g4192.t6
g4193.t1
g4194.t1
g4194.t2
g4194.t3
g4194.t4
g4194.t5
g4196.t1
g4196.t2
g4196.t3
g4198.t1
g4198.t2
g4198.t3
g4198.t4
g4202.t1
g4202.t2
g4202.t3
g4203.t1
g4204.t1
g4207.t1
g4207.t2
g4207.t3
g4207.t4
g4207.t5
g4207.t6
g4207.t7
g4208.t1
g4209.t1
g4210.t1
g4211.t1
g4211.t2
g4211.t3
g4212.t1
g4213.t1
g4214.t1
g4215.t1
g4216.t1
g4216.t2
g4217.t1
g4218.t1
g4218.t2
g4218.t3
g4219.t1
g4219.t2
g4219.t3
g4220.t1
g4220.t2
g4220.t3
g4220.t4
g4221.t1
g4222.t1
g4222.t2
g4222.t3
g4222.t4
g4222.t5
g4222.t6
g4222.t7
g4222.t8
g4222.t9
g4223.t1
g4223.t2
g4223.t3
g4223.t4
g4224.t1
g4226.t1
g4226.t2
g4226.t3
g4227.t1
g4227.t2
g4227.t3
g4227.t4
g4227.t5
g4228.t1
g4229.t1
g4229.t2
g4230.t1
g4231.t1
g4231.t2
g4231.t3
g4232.t1
g4232.t2
g4232.t3
g4232.t4
g4232.t5
g4232.t6
g4233.t1
g4234.t1
g4235.t1
g4236.t1
g4236.t2
g4236.t3
g4236.t4
g4237.t1
g4238.t1
g4239.t1
g4240.t1
g4240.t2
g4240.t3
g4240.t4
g4241.t1
g4242.t1
g4243.t1
g4243.t2
g4244.t1
g4244.t2
g4244.t3
g4245.t1
g4245.t2
g4245.t3
g4246.t1
g4246.t2
g4247.t1
g4248.t1
g4249.t1
g4249.t2
g4249.t3
g4249.t4
g4250.t1
g4250.t2
g4251.t1
g4251.t2
g4251.t3
g4252.t1
g4253.t1
g4254.t1
g4255.t1
g4259.t1
g4260.t1
g4261.t1
g4262.t1
g4263.t1
g4265.t1
g4265.t2
g4265.t3
g4266.t1
g4266.t2
g4267.t1
g4268.t1
g4269.t1
g4271.t1
g4271.t2
g4273.t1
g4274.t1
g4275.t1
g4276.t1
g4276.t2
g4277.t1
g4279.t1
g4279.t2
g4279.t3
g4279.t4
g4280.t1
g4281.t1
g4283.t1
g4283.t2
g4283.t3
g4283.t4
g4284.t1
g4284.t2
g4284.t3
g4284.t4
g4284.t5
g4284.t6
g4285.t1
g4285.t2
g4285.t3
g4286.t1
g4286.t2
g4286.t3
g4287.t1
g4287.t2
g4288.t1
g4288.t2
g4288.t3
g4290.t1
g4291.t1
g4291.t2
g4292.t1
g4293.t1
g4294.t1
g4295.t1
g4295.t2
g4295.t3
g4295.t4
g4295.t5
g4296.t1
g4296.t2
g4296.t3
g4296.t4
g4296.t5
g4296.t6
g4296.t7
g4296.t8
g4296.t9
g4297.t1
g4298.t1
g4299.t1
g4300.t1
g4301.t1
g4302.t1
g4302.t2
g4302.t3
g4303.t1
g4303.t2
g4303.t3
g4303.t4
g4304.t1
g4304.t2
g4305.t1
g4306.t1
g4308.t1
g4309.t1
g4309.t2
g4309.t3
g4310.t1
g4310.t2
g4313.t1
g4314.t1
g4315.t1
g4315.t2
g4315.t3
g4315.t4
g4315.t5
g4316.t1
g4316.t2
g4316.t3
g4316.t4
g4316.t5
g4318.t1
g4319.t1
g4319.t2
g4319.t3
g4319.t4
g4319.t5
g4319.t6
g4321.t1
g4323.t1
g4326.t1
g4326.t2
g4326.t3
g4327.t1
g4327.t2
g4328.t1
g4328.t2
g4329.t1
g4329.t2
g4329.t3
g4329.t4
g4330.t1
g4331.t1
g4331.t2
g4331.t3
g4332.t1
g4333.t1
g4333.t2
g4334.t1
g4336.t1
g4336.t2
g4336.t3
g4336.t4
g4336.t5
g4337.t1
g4339.t1
g4340.t1
g4341.t1
g4342.t1
g4344.t1
g4346.t1
g4346.t2
g4349.t1
g4349.t2
g4350.t1
g4350.t2
g4350.t3
g4350.t4
g4350.t5
g4351.t1
g4352.t1
g4353.t1
g4353.t2
g4356.t1
g4357.t1
g4358.t1
g4360.t1
g4361.t1
g4361.t2
g4361.t3
g4361.t4
g4362.t1
g4363.t1
g4365.t1
g4365.t2
g4365.t3
g4366.t1
g4366.t2
g4366.t3
g4367.t1
g4367.t2
g4368.t1
g4369.t1
g4369.t2
g4369.t3
g4369.t4
g4370.t1
g4370.t2
g4371.t1
g4372.t1
g4373.t1
g4374.t1
g4374.t2
g4374.t3
g4375.t1
g4376.t1
g4377.t1
g4378.t1
g4378.t2
g4380.t1
g4382.t1
g4382.t2
g4382.t3
g4384.t1
g4385.t1
g4387.t1
g4388.t1
g4389.t1
g4389.t2
g4389.t3
g4389.t4
g4389.t5
g4390.t1
g4391.t1
g4392.t1
g4392.t2
g4392.t3
g4392.t4
g4393.t1
g4393.t2
g4393.t3
g4393.t4
g4393.t5
g4393.t6
g4393.t7
g4393.t8
g4393.t9
g4394.t1
g4394.t2
g4394.t3
g4394.t4
g4394.t5
g4394.t6
g4395.t1
g4395.t2
g4395.t3
g4395.t4
g4396.t1
g4397.t1
g4397.t2
g4397.t3
g4397.t4
g4397.t5
g4398.t1
g4399.t1
g4399.t2
g4399.t3
g4399.t4
g4399.t5
g4399.t6
g4399.t7
g4399.t8
g4400.t1
g4400.t2
g4400.t3
g4400.t4
g4400.t5
g4400.t6
g4400.t7
g4401.t1
g4402.t1
g4402.t2
g4402.t3
g4403.t1
g4404.t1
g4407.t1
g4408.t1
g4409.t1
g4409.t2
g4409.t3
g4409.t4
g4410.t1
g4410.t2
g4410.t3
g4411.t1
g4412.t1
g4412.t2
g4412.t3
g4412.t4
g4412.t5
g4412.t6
g4414.t1
g4416.t1
g4417.t1
g4417.t2
g4417.t3
g4417.t4
g4418.t1
g4418.t2
g4418.t3
g4418.t4
g4418.t5
g4419.t1
g4424.t1
g4426.t1
g4426.t2
g4426.t3
g4426.t4
g4426.t5
g4426.t6
g4428.t1
g4429.t1
g4429.t2
g4430.t1
g4430.t2
g4430.t3
g4430.t4
g4431.t1
g4433.t1
g4434.t1
g4436.t1
g4436.t2
g4436.t3
g4436.t4
g4436.t5
g4436.t6
g4436.t7
g4439.t1
g4439.t2
g4440.t1
g4441.t1
g4441.t2
g4442.t1
g4444.t1
g4445.t1
g4446.t1
g4446.t2
g4447.t1
g4447.t2
g4447.t3
g4447.t4
g4447.t5
g4447.t6
g4447.t7
g4447.t8
g4448.t1
g4448.t2
g4449.t1
g4450.t1
g4450.t2
g4450.t3
g4450.t4
g4451.t1
g4452.t1
g4453.t1
g4453.t2
g4453.t3
g4453.t4
g4455.t1
g4455.t2
g4455.t3
g4456.t1
g4457.t1
g4458.t1
g4459.t1
g4460.t1
g4461.t1
g4461.t2
g4461.t3
g4462.t1
g4463.t1
g4464.t1
g4464.t2
g4465.t1
g4466.t1
g4466.t2
g4467.t1
g4470.t1
g4471.t1
g4472.t1
g4473.t1
g4474.t1
g4474.t2
g4474.t3
g4474.t4
g4474.t5
g4475.t1
g4476.t1
g4477.t1
g4477.t2
g4477.t3
g4477.t4
g4477.t5
g4477.t6
g4477.t7
g4478.t1
g4479.t1
g4480.t1
g4480.t2
g4481.t1
g4482.t1
g4483.t1
g4483.t2
g4483.t3
g4483.t4
g4483.t5
g4484.t1
g4484.t2
g4485.t1
g4485.t2
g4485.t3
g4485.t4
g4486.t1
g4486.t2
g4486.t3
g4486.t4
g4486.t5
g4486.t6
g4486.t7
g4486.t8
g4486.t9
g4487.t1
g4488.t1
g4489.t1
g4490.t1
g4490.t2
g4490.t3
g4491.t1
g4492.t1
g4493.t1
g4494.t1
g4494.t2
g4494.t3
g4494.t4
g4494.t5
g4494.t6
g4495.t1
g4496.t1
g4496.t2
g4497.t1
g4498.t1
g4500.t1
g4502.t1
g4503.t1
g4503.t2
g4505.t1
g4507.t1
g4508.t1
g4509.t1
g4510.t1
g4510.t2
g4510.t3
g4510.t4
g4510.t5
g4510.t6
g4510.t7
g4512.t1
g4519.t1
g4520.t1
g4523.t1
g4524.t1
g4525.t1
g4526.t1
g4527.t1
g4529.t1
g4529.t2
g4529.t3
g4529.t4
g4529.t5
g4529.t6
g4529.t7
g4530.t1
g4531.t1
g4532.t1
g4533.t1
g4533.t2
g4534.t1
g4534.t2
g4535.t1
g4535.t2
g4536.t1
g4536.t2
g4536.t3
g4537.t1
g4537.t2
g4537.t3
g4537.t4
g4538.t1
g4538.t2
g4538.t3
g4539.t1
g4540.t1
g4540.t2
g4540.t3
g4541.t1
g4541.t2
g4542.t1
g4543.t1
g4544.t1
g4546.t1
g4547.t1
g4548.t1
g4549.t1
g4550.t1
g4551.t1
g4552.t1
g4553.t1
g4553.t2
g4554.t1
g4555.t1
g4556.t1
g4557.t1
g4557.t2
g4557.t3
g4557.t4
g4561.t1
g4562.t1
g4563.t1
g4565.t1
g4566.t1
g4567.t1
g4568.t1
g4571.t1
g4572.t1
g4572.t2
g4574.t1
g4575.t1
g4577.t1
g4579.t1
g4580.t1
g4582.t1
g4583.t1
g4583.t2
g4583.t3
g4583.t4
g4583.t5
g4583.t6
g4585.t1
g4589.t1
g4591.t1
g4593.t1
g4593.t2
g4593.t3
g4593.t4
g4593.t5
g4594.t1
g4595.t1
g4595.t2
g4595.t3
g4595.t4
g4596.t1
g4596.t2
g4597.t1
g4597.t2
g4598.t1
g4599.t1
g4600.t1
g4600.t2
g4600.t3
g4600.t4
g4601.t1
g4602.t1
g4602.t2
g4603.t1
g4604.t1
g4604.t2
g4604.t3
g4605.t1
g4606.t1
g4606.t2
g4606.t3
g4606.t4
g4607.t1
g4609.t1
g4610.t1
g4611.t1
g4611.t2
g4611.t3
g4611.t4
g4612.t1
g4613.t1
g4614.t1
g4614.t2
g4615.t1
g4615.t2
g4615.t3
g4615.t4
g4617.t1
g4617.t2
g4617.t3
g4617.t4
g4617.t5
g4617.t6
g4617.t7
g4618.t1
g4621.t1
g4622.t1
g4622.t2
g4623.t1
g4624.t1
g4625.t1
g4626.t1
g4627.t1
g4627.t2
g4627.t3
g4627.t4
g4627.t5
g4627.t6
g4628.t1
g4628.t2
g4629.t1
g4629.t2
g4629.t3
g4629.t4
g4630.t1
g4630.t2
g4630.t3
g4630.t4
g4630.t5
g4631.t1
g4631.t2
g4632.t1
g4635.t1
g4637.t1
g4639.t1
g4639.t2
g4639.t3
g4639.t4
g4639.t5
g4639.t6
g4639.t7
g4639.t8
g4639.t9
g4639.t10
g4639.t11
g4640.t1
g4640.t2
g4640.t3
g4640.t4
g4640.t5
g4640.t6
g4640.t7
g4640.t8
g4640.t9
g4641.t1
g4642.t1
g4643.t1
g4644.t1
g4644.t2
g4644.t3
g4645.t1
g4645.t2
g4646.t1
g4647.t1
g4649.t1
g4650.t1
g4650.t2
g4650.t3
g4650.t4
g4650.t5
g4650.t6
g4651.t1
g4652.t1
g4653.t1
g4654.t1
g4655.t1
g4655.t2
g4655.t3
g4655.t4
g4655.t5
g4656.t1
g4656.t2
g4656.t3
g4656.t4
g4656.t5
g4657.t1
g4658.t1
g4659.t1
g4660.t1
g4662.t1
g4663.t1
g4664.t1
g4664.t2
g4664.t3
g4664.t4
g4666.t1
g4667.t1
g4667.t2
g4668.t1
g4668.t2
g4668.t3
g4669.t1
g4669.t2
g4670.t1
g4670.t2
g4670.t3
g4670.t4
g4671.t1
g4671.t2
g4671.t3
g4671.t4
g4672.t1
g4673.t1
g4675.t1
g4675.t2
g4676.t1
g4677.t1
g4678.t1
g4678.t2
g4678.t3
g4678.t4
g4679.t1
g4679.t2
g4682.t1
g4682.t2
g4683.t1
g4685.t1
g4686.t1
g4686.t2
g4687.t1
g4687.t2
g4689.t1
g4690.t1
g4690.t2
g4691.t1
g4693.t1
g4694.t1
g4695.t1
g4696.t1
g4697.t1
g4698.t1
g4699.t1
g4700.t1
g4702.t1
g4703.t1
g4705.t1
g4709.t1
g4710.t1
g4711.t1
g4712.t1
g4712.t2
g4712.t3
g4713.t1
g4713.t2
g4714.t1
g4715.t1
g4716.t1
g4718.t1
g4720.t1
g4720.t2
g4720.t3
g4721.t1
g4722.t1
g4723.t1
g4724.t1
g4725.t1
g4725.t2
g4725.t3
g4726.t1
g4726.t2
g4726.t3
g4727.t1
g4727.t2
g4727.t3
g4727.t4
g4727.t5
g4727.t6
g4727.t7
g4728.t1
g4729.t1
g4729.t2
g4729.t3
g4729.t4
g4729.t5
g4730.t1
g4731.t1
g4732.t1
g4734.t1
g4734.t2
g4734.t3
g4734.t4
g4735.t1
g4735.t2
g4736.t1
g4737.t1
g4737.t2
g4737.t3
g4738.t1
g4739.t1
g4740.t1
g4740.t2
g4742.t1
g4743.t1
g4744.t1
g4744.t2
g4745.t1
g4746.t1
g4746.t2
g4747.t1
g4747.t2
g4747.t3
g4747.t4
g4747.t5
g4748.t1
g4748.t2
g4749.t1
g4749.t2
g4750.t1
g4750.t2
g4750.t3
g4750.t4
g4750.t5
g4750.t6
g4750.t7
g4751.t1
g4751.t2
g4751.t3
g4751.t4
g4751.t5
g4752.t1
g4752.t2
g4753.t1
g4753.t2
g4753.t3
g4755.t1
g4756.t1
g4756.t2
g4756.t3
g4756.t4
g4756.t5
g4757.t1
g4759.t1
g4760.t1
g4760.t2
g4761.t1
g4761.t2
g4761.t3
g4761.t4
g4761.t5
g4763.t1
g4764.t1
g4764.t2
g4766.t1
g4767.t1
g4767.t2
g4767.t3
g4767.t4
g4767.t5
g4767.t6
g4767.t7
g4767.t8
g4768.t1
g4770.t1
g4770.t2
g4772.t1
g4773.t1
g4774.t1
g4774.t2
g4774.t3
g4774.t4
g4774.t5
g4774.t6
g4774.t7
g4774.t8
g4774.t9
g4776.t1
g4776.t2
g4777.t1
g4777.t2
g4777.t3
g4777.t4
g4777.t5
g4778.t1
g4779.t1
g4779.t2
g4779.t3
g4780.t1
g4781.t1
g4783.t1
g4783.t2
g4783.t3
g4784.t1
g4785.t1
g4786.t1
g4788.t1
g4789.t1
g4790.t1
g4791.t1
g4791.t2
g4792.t1
g4793.t1
g4794.t1
g4794.t2
g4794.t3
g4794.t4
g4794.t5
g4795.t1
g4796.t1
g4796.t2
g4796.t3
g4797.t1
g4797.t2
g4797.t3
g4798.t1
g4799.t1
g4803.t1
g4804.t1
g4805.t1
g4805.t2
g4805.t3
g4805.t4
g4806.t1
g4807.t1
g4808.t1
g4808.t2
g4808.t3
g4808.t4
g4809.t1
g4812.t1
g4812.t2
g4812.t3
g4813.t1
g4814.t1
g4821.t1
g4822.t1
g4822.t2
g4822.t3
g4822.t4
g4822.t5
g4822.t6
g4823.t1
g4823.t2
g4823.t3
g4824.t1
g4824.t2
g4824.t3
g4825.t1
g4826.t1
g4827.t1
g4829.t1
g4829.t2
g4830.t1
g4830.t2
g4830.t3
g4830.t4
g4830.t5
g4830.t6
g4830.t7
g4830.t8
g4831.t1
g4831.t2
g4833.t1
g4833.t2
g4833.t3
g4833.t4
g4835.t1
g4835.t2
g4835.t3
g4835.t4
g4835.t5
g4835.t6
g4836.t1
g4837.t1
g4837.t2
g4838.t1
g4838.t2
g4838.t3
g4838.t4
g4838.t5
g4838.t6
g4838.t7
g4838.t8
g4838.t9
g4838.t10
g4838.t11
g4839.t1
g4841.t1
g4841.t2
g4841.t3
g4841.t4
g4842.t1
g4843.t1
g4843.t2
g4843.t3
g4844.t1
g4845.t1
g4846.t1
g4847.t1
g4847.t2
g4847.t3
g4847.t4
g4847.t5
g4847.t6
g4847.t7
g4847.t8
g4847.t9
g4848.t1
g4849.t1
g4851.t1
g4852.t1
g4852.t2
g4852.t3
g4852.t4
g4852.t5
g4853.t1
g4853.t2
g4853.t3
g4853.t4
g4853.t5
g4853.t6
g4853.t7
g4853.t8
g4854.t1
g4854.t2
g4854.t3
g4854.t4
g4854.t5
g4855.t1
g4856.t1
g4856.t2
g4856.t3
g4856.t4
g4856.t5
g4859.t1
g4861.t1
g4862.t1
g4863.t1
g4864.t1
g4865.t1
g4866.t1
g4867.t1
g4867.t2
g4869.t1
g4871.t1
g4872.t1
g4875.t1
g4875.t2
g4875.t3
g4877.t1
g4878.t1
g4878.t2
g4878.t3
g4878.t4
g4878.t5
g4878.t6
g4878.t7
g4881.t1
g4882.t1
g4884.t1
g4885.t1
g4885.t2
g4885.t3
g4885.t4
g4885.t5
g4886.t1
g4887.t1
g4887.t2
g4887.t3
g4887.t4
g4887.t5
g4888.t1
g4890.t1
g4891.t1
g4891.t2
g4893.t1
g4894.t1
g4894.t2
g4894.t3
g4894.t4
g4894.t5
g4894.t6
g4894.t7
g4895.t1
g4896.t1
g4896.t2
g4896.t3
g4896.t4
g4897.t1
g4897.t2
g4898.t1
g4898.t2
g4898.t3
g4898.t4
g4898.t5
g4898.t6
g4898.t7
g4900.t1
g4901.t1
g4902.t1
g4903.t1
g4904.t1
g4905.t1
g4906.t1
g4907.t1
g4912.t1
g4912.t2
g4912.t3
g4913.t1
g4913.t2
g4914.t1
g4915.t1
g4915.t2
g4916.t1
g4916.t2
g4916.t3
g4917.t1
g4917.t2
g4918.t1
g4919.t1
g4922.t1
g4923.t1
g4924.t1
g4924.t2
g4924.t3
g4924.t4
g4925.t1
g4925.t2
g4925.t3
g4928.t1
g4928.t2
g4928.t3
g4929.t1
g4929.t2
g4929.t3
g4929.t4
g4931.t1
g4932.t1
g4933.t1
g4934.t1
g4935.t1
g4935.t2
g4937.t1
g4937.t2
g4937.t3
g4937.t4
g4937.t5
g4937.t6
g4937.t7
g4937.t8
g4937.t9
g4938.t1
g4938.t2
g4938.t3
g4938.t4
g4938.t5
g4939.t1
g4939.t2
g4939.t3
g4940.t1
g4941.t1
g4941.t2
g4941.t3
g4941.t4
g4941.t5
g4942.t1
g4943.t1
g4944.t1
g4944.t2
g4944.t3
g4944.t4
g4944.t5
g4945.t1
g4945.t2
g4945.t3
g4945.t4
g4945.t5
g4945.t6
g4945.t7
g4945.t8
g4945.t9
g4945.t10
g4946.t1
g4946.t2
g4947.t1
g4947.t2
g4947.t3
g4947.t4
g4948.t1
g4950.t1
g4951.t1
g4952.t1
g4953.t1
g4954.t1
g4955.t1
g4956.t1
g4958.t1
g4958.t2
g4958.t3
g4958.t4
g4958.t5
g4959.t1
g4960.t1
g4961.t1
g4964.t1
g4964.t2
g4964.t3
g4965.t1
g4966.t1
g4966.t2
g4966.t3
g4967.t1
g4968.t1
g4971.t1
g4977.t1
g4978.t1
g4979.t1
g4979.t2
g4979.t3
g4980.t1
g4980.t2
g4980.t3
g4981.t1
g4982.t1
g4983.t1
g4983.t2
g4983.t3
g4984.t1
g4985.t1
g4985.t2
g4985.t3
g4985.t4
g4986.t1
g4986.t2
g4986.t3
g4986.t4
g4986.t5
g4987.t1
g4989.t1
g4989.t2
g4989.t3
g4989.t4
g4989.t5
g4990.t1
g4991.t1
g4994.t1
g4995.t1
g4995.t2
g4995.t3
g4995.t4
g4996.t1
g4997.t1
g4998.t1
g4999.t1
g5000.t1
g5001.t1
g5001.t2
g5001.t3
g5001.t4
g5001.t5
g5001.t6
g5001.t7
g5002.t1
g5002.t2
g5002.t3
g5002.t4
g5002.t5
g5002.t6
g5002.t7
g5002.t8
g5002.t9
g5002.t10
g5003.t1
g5003.t2
g5003.t3
g5003.t4
g5003.t5
g5003.t6
g5004.t1
g5005.t1
g5008.t1
g5009.t1
g5010.t1
g5011.t1
g5013.t1
g5013.t2
g5013.t3
g5014.t1
g5014.t2
g5014.t3
g5014.t4
g5014.t5
g5014.t6
g5014.t7
g5018.t1
g5018.t2
g5018.t3
g5018.t4
g5018.t5
g5018.t6
g5020.t1
g5021.t1
g5022.t1
g5025.t1
g5026.t1
g5027.t1
g5028.t1
g5028.t2
g5029.t1
g5029.t2
g5029.t3
g5029.t4
g5030.t1
g5032.t1
g5033.t1
g5034.t1
g5034.t2
g5035.t1
g5035.t2
g5035.t3
g5035.t4
g5036.t1
g5037.t1
g5037.t2
g5037.t3
g5038.t1
g5039.t1
g5040.t1
g5041.t1
g5043.t1
g5043.t2
g5043.t3
g5044.t1
g5044.t2
g5044.t3
g5050.t1
g5050.t2
g5051.t1
g5052.t1
g5053.t1
g5053.t2
g5053.t3
g5053.t4
g5054.t1
g5055.t1
g5056.t1
g5056.t2
g5058.t1
g5059.t1
g5060.t1
g5060.t2
g5060.t3
g5060.t4
g5061.t1
g5063.t1
g5064.t1
g5065.t1
g5065.t2
g5066.t1
g5068.t1
g5069.t1
g5072.t1
g5073.t1
g5074.t1
g5075.t1
g5076.t1
g5077.t1
g5079.t1
g5079.t2
g5080.t1
g5081.t1
g5081.t2
g5081.t3
g5081.t4
g5081.t5
g5081.t6
g5082.t1
g5083.t1
g5084.t1
g5085.t1
g5086.t1
g5087.t1
g5087.t2
g5087.t3
g5090.t1
g5093.t1
g5093.t2
g5094.t1
g5094.t2
g5094.t3
g5095.t1
g5096.t1
g5103.t1
g5104.t1
g5105.t1
g5107.t1
g5109.t1
g5110.t1
g5111.t1
g5111.t2
g5111.t3
g5112.t1
g5113.t1
g5115.t1
g5116.t1
g5117.t1
g5118.t1
g5119.t1
g5119.t2
g5119.t3
g5122.t1
g5123.t1
g5123.t2
g5123.t3
g5123.t4
g5123.t5
g5123.t6
g5124.t1
g5125.t1
g5125.t2
g5126.t1
g5127.t1
g5127.t2
g5128.t1
g5128.t2
g5129.t1
g5132.t1
g5133.t1
g5134.t1
g5136.t1
g5137.t1
g5137.t2
g5137.t3
g5137.t4
g5140.t1
g5141.t1
g5142.t1
g5143.t1
g5143.t2
g5143.t3
g5144.t1
g5144.t2
g5144.t3
g5145.t1
g5146.t1
g5147.t1
g5148.t1
g5149.t1
g5150.t1
g5151.t1
g5154.t1
g5155.t1
g5156.t1
g5157.t1
g5159.t1
g5161.t1
g5161.t2
g5162.t1
g5163.t1
g5164.t1
g5164.t2
g5164.t3
g5164.t4
g5165.t1
g5166.t1
g5167.t1
g5168.t1
g5169.t1
g5169.t2
g5169.t3
g5169.t4
g5169.t5
g5170.t1
g5170.t2
g5172.t1
g5173.t1
g5174.t1
g5174.t2
g5174.t3
g5174.t4
g5175.t1
g5175.t2
g5175.t3
g5175.t4
g5175.t5
g5175.t6
g5176.t1
g5177.t1
g5177.t2
g5177.t3
g5177.t4
g5177.t5
g5178.t1
g5179.t1
g5179.t2
g5180.t1
g5181.t1
g5181.t2
g5181.t3
g5182.t1
g5182.t2
g5182.t3
g5183.t1
g5184.t1
g5184.t2
g5184.t3
g5184.t4
g5184.t5
g5185.t1
g5188.t1
g5191.t1
g5192.t1
g5195.t1
g5196.t1
g5196.t2
g5196.t3
g5199.t1
g5200.t1
g5200.t2
g5200.t3
g5201.t1
g5202.t1
g5203.t1
g5204.t1
g5205.t1
g5205.t2
g5205.t3
g5205.t4
g5205.t5
g5206.t1
g5207.t1
g5207.t2
g5208.t1
g5208.t2
g5209.t1
g5210.t1
g5211.t1
g5212.t1
g5212.t2
g5213.t1
g5214.t1
g5215.t1
g5215.t2
g5215.t3
g5216.t1
g5216.t2
g5217.t1
g5218.t1
g5218.t2
g5218.t3
g5219.t1
g5219.t2
g5219.t3
g5220.t1
g5220.t2
g5222.t1
g5222.t2
g5222.t3
g5223.t1
g5224.t1
g5227.t1
g5229.t1
g5230.t1
g5230.t2
g5230.t3
g5231.t1
g5231.t2
g5232.t1
g5232.t2
g5232.t3
g5232.t4
g5232.t5
g5232.t6
g5233.t1
g5233.t2
g5235.t1
g5235.t2
g5236.t1
g5237.t1
g5239.t1
g5240.t1
g5241.t1
g5242.t1
g5243.t1
g5244.t1
g5244.t2
g5244.t3
g5245.t1
g5245.t2
g5245.t3
g5245.t4
g5245.t5
g5245.t6
g5245.t7
g5246.t1
g5247.t1
g5248.t1
g5248.t2
g5250.t1
g5250.t2
g5250.t3
g5251.t1
g5251.t2
g5251.t3
g5251.t4
g5251.t5
g5251.t6
g5251.t7
g5251.t8
g5251.t9
g5253.t1
g5254.t1
g5254.t2
g5255.t1
g5256.t1
g5257.t1
g5262.t1
g5262.t2
g5262.t3
g5263.t1
g5264.t1
g5266.t1
g5266.t2
g5267.t1
g5270.t1
g5273.t1
g5274.t1
g5275.t1
g5275.t2
g5275.t3
g5280.t1
g5280.t2
g5281.t1
g5283.t1
g5284.t1
g5287.t1
g5288.t1
g5288.t2
g5289.t1
g5293.t1
g5294.t1
g5295.t1
g5296.t1
g5297.t1
g5298.t1
g5298.t2
g5299.t1
g5300.t1
g5304.t1
g5305.t1
g5307.t1
g5307.t2
g5307.t3
g5307.t4
g5307.t5
g5307.t6
g5308.t1
g5308.t2
g5309.t1
g5310.t1
g5311.t1
g5311.t2
g5312.t1
g5312.t2
g5312.t3
g5312.t4
g5312.t5
g5313.t1
g5313.t2
g5313.t3
g5313.t4
g5314.t1
g5314.t2
g5314.t3
g5315.t1
g5316.t1
g5317.t1
g5323.t1
g5324.t1
g5325.t1
g5325.t2
g5325.t3
g5325.t4
g5326.t1
g5326.t2
g5326.t3
g5327.t1
g5327.t2
g5328.t1
g5329.t1
g5329.t2
g5330.t1
g5331.t1
g5331.t2
g5331.t3
g5331.t4
g5331.t5
g5334.t1
g5336.t1
g5336.t2
g5336.t3
g5336.t4
g5337.t1
g5341.t1
g5344.t1
g5344.t2
g5345.t1
g5350.t1
g5350.t2
g5350.t3
g5350.t4
g5350.t5
g5350.t6
g5351.t1
g5351.t2
g5351.t3
g5351.t4
g5352.t1
g5354.t1
g5354.t2
g5354.t3
g5354.t4
g5354.t5
g5354.t6
g5356.t1
g5356.t2
g5356.t3
g5356.t4
g5356.t5
g5356.t6
g5357.t1
g5357.t2
g5357.t3
g5357.t4
g5358.t1
g5358.t2
g5359.t1
g5360.t1
g5360.t2
g5361.t1
g5362.t1
g5363.t1
g5363.t2
g5363.t3
g5363.t4
g5363.t5
g5365.t1
g5365.t2
g5365.t3
g5366.t1
g5366.t2
g5368.t1
g5369.t1
g5369.t2
g5369.t3
g5369.t4
g5370.t1
g5371.t1
g5371.t2
g5371.t3
g5371.t4
g5372.t1
g5372.t2
g5372.t3
g5372.t4
g5373.t1
g5374.t1
g5374.t2
g5374.t3
g5374.t4
g5375.t1
g5376.t1
g5377.t1
g5379.t1
g5380.t1
g5381.t1
g5383.t1
g5383.t2
g5384.t1
g5384.t2
g5385.t1
g5385.t2
g5385.t3
g5386.t1
g5389.t1
g5390.t1
g5392.t1
g5392.t2
g5392.t3
g5392.t4
g5392.t5
g5392.t6
g5392.t7
g5392.t8
g5393.t1
g5394.t1
g5397.t1
g5398.t1
g5398.t2
g5399.t1
g5400.t1
g5404.t1
g5406.t1
g5407.t1
g5408.t1
g5409.t1
g5409.t2
g5410.t1
g5411.t1
g5411.t2
g5411.t3
g5411.t4
g5412.t1
g5413.t1
g5415.t1
g5415.t2
g5415.t3
g5417.t1
g5417.t2
g5417.t3
g5419.t1
g5420.t1
g5421.t1
g5422.t1
g5423.t1
g5424.t1
g5424.t2
g5426.t1
g5427.t1
g5428.t1
g5428.t2
g5430.t1
g5430.t2
g5430.t3
g5431.t1
g5431.t2
g5431.t3
g5431.t4
g5431.t5
g5431.t6
g5431.t7
g5431.t8
g5431.t9
g5432.t1
g5433.t1
g5433.t2
g5434.t1
g5436.t1
g5436.t2
g5436.t3
g5437.t1
g5439.t1
g5440.t1
g5441.t1
g5442.t1
g5443.t1
g5444.t1
g5445.t1
g5445.t2
g5446.t1
g5446.t2
g5446.t3
g5447.t1
g5447.t2
g5448.t1
g5450.t1
g5450.t2
g5450.t3
g5451.t1
g5452.t1
g5453.t1
g5454.t1
g5454.t2
g5454.t3
g5454.t4
g5454.t5
g5454.t6
g5456.t1
g5456.t2
g5456.t3
g5456.t4
g5456.t5
g5456.t6
g5457.t1
g5458.t1
g5459.t1
g5459.t2
g5459.t3
g5459.t4
g5460.t1
g5460.t2
g5461.t1
g5461.t2
g5461.t3
g5463.t1
g5463.t2
g5463.t3
g5463.t4
g5463.t5
g5464.t1
g5464.t2
g5464.t3
g5464.t4
g5466.t1
g5466.t2
g5467.t1
g5467.t2
g5469.t1
g5469.t2
g5470.t1
g5472.t1
g5472.t2
g5472.t3
g5472.t4
g5473.t1
g5473.t2
g5474.t1
g5476.t1
g5476.t2
g5476.t3
g5476.t4
g5477.t1
g5477.t2
g5477.t3
g5477.t4
g5478.t1
g5479.t1
g5479.t2
g5479.t3
g5480.t1
g5480.t2
g5481.t1
g5481.t2
g5481.t3
g5484.t1
g5489.t1
g5491.t1
g5492.t1
g5495.t1
g5496.t1
g5498.t1
g5500.t1
g5501.t1
g5502.t1
g5504.t1
g5504.t2
g5505.t1
g5506.t1
g5507.t1
g5508.t1
g5509.t1
g5511.t1
g5512.t1
g5512.t2
g5512.t3
g5513.t1
g5513.t2
g5516.t1
g5518.t1
g5518.t2
g5519.t1
g5520.t1
g5520.t2
g5520.t3
g5520.t4
g5520.t5
g5520.t6
g5520.t7
g5520.t8
g5522.t1
g5522.t2
g5522.t3
g5522.t4
g5523.t1
g5524.t1
g5526.t1
g5527.t1
g5528.t1
g5537.t1
g5538.t1
g5542.t1
g5542.t2
g5542.t3
g5542.t4
g5543.t1
g5544.t1
g5544.t2
g5544.t3
g5545.t1
g5548.t1
g5549.t1
g5549.t2
g5549.t3
g5549.t4
g5550.t1
g5550.t2
g5550.t3
g5550.t4
g5550.t5
g5550.t6
g5551.t1
g5552.t1
g5552.t2
g5554.t1
g5554.t2
g5555.t1
g5556.t1
g5556.t2
g5557.t1
g5558.t1
g5558.t2
g5559.t1
g5560.t1
g5566.t1
g5567.t1
g5568.t1
g5569.t1
g5569.t2
g5570.t1
g5571.t1
g5571.t2
g5571.t3
g5571.t4
g5572.t1
g5572.t2
g5575.t1
g5577.t1
g5577.t2
g5578.t1
g5578.t2
g5578.t3
g5578.t4
g5578.t5
g5578.t6
g5578.t7
g5579.t1
g5579.t2
g5579.t3
g5579.t4
g5579.t5
g5580.t1
g5580.t2
g5580.t3
g5581.t1
g5581.t2
g5581.t3
g5581.t4
g5581.t5
g5581.t6
g5581.t7
g5582.t1
g5582.t2
g5583.t1
g5584.t1
g5584.t2
g5585.t1
g5586.t1
g5588.t1
g5588.t2
g5588.t3
g5588.t4
g5588.t5
g5589.t1
g5590.t1
g5591.t1
g5592.t1
g5592.t2
g5593.t1
g5595.t1
g5596.t1
g5596.t2
g5597.t1
g5598.t1
g5599.t1
g5600.t1
g5600.t2
g5600.t3
g5601.t1
g5601.t2
g5603.t1
g5604.t1
g5604.t2
g5604.t3
g5605.t1
g5605.t2
g5605.t3
g5607.t1
g5607.t2
g5607.t3
g5607.t4
g5607.t5
g5608.t1
g5608.t2
g5608.t3
g5608.t4
g5608.t5
g5608.t6
g5609.t1
g5610.t1
g5610.t2
g5610.t3
g5610.t4
g5610.t5
g5610.t6
g5610.t7
g5610.t8
g5610.t9
g5610.t10
g5610.t11
g5610.t12
g5610.t13
g5610.t14
g5610.t15
g5610.t16
g5610.t17
g5610.t18
g5610.t19
g5610.t20
g5610.t21
g5610.t22
g5610.t23
g5610.t24
g5610.t25
g5610.t26
g5610.t27
g5610.t28
g5610.t29
g5610.t30
g5610.t31
g5610.t32
g5610.t33
g5611.t1
g5611.t2
g5611.t3
g5611.t4
g5612.t1
g5612.t2
g5612.t3
g5612.t4
g5612.t5
g5613.t1
g5615.t1
g5616.t1
g5616.t2
g5616.t3
g5617.t1
g5618.t1
g5619.t1
g5619.t2
g5619.t3
g5619.t4
g5619.t5
g5620.t1
g5620.t2
g5621.t1
g5621.t2
g5621.t3
g5621.t4
g5622.t1
g5623.t1
g5626.t1
g5627.t1
g5627.t2
g5627.t3
g5627.t4
g5627.t5
g5627.t6
g5627.t7
g5627.t8
g5628.t1
g5629.t1
g5629.t2
g5629.t3
g5631.t1
g5632.t1
g5633.t1
g5635.t1
g5635.t2
g5636.t1
g5637.t1
g5638.t1
g5638.t2
g5638.t3
g5638.t4
g5638.t5
g5639.t1
g5639.t2
g5639.t3
g5640.t1
g5640.t2
g5640.t3
g5640.t4
g5640.t5
g5642.t1
g5642.t2
g5643.t1
g5644.t1
g5645.t1
g5647.t1
g5647.t2
g5647.t3
g5648.t1
g5649.t1
g5650.t1
g5652.t1
g5652.t2
g5652.t3
g5652.t4
g5652.t5
g5652.t6
g5653.t1
g5653.t2
g5653.t3
g5653.t4
g5653.t5
g5654.t1
g5656.t1
g5657.t1
g5658.t1
g5659.t1
g5660.t1
g5660.t2
g5660.t3
g5660.t4
g5660.t5
g5661.t1
g5662.t1
g5662.t2
g5662.t3
g5663.t1
g5663.t2
g5663.t3
g5663.t4
g5663.t5
g5664.t1
g5665.t1
g5666.t1
g5666.t2
g5666.t3
g5667.t1
g5667.t2
g5668.t1
g5669.t1
g5670.t1
g5670.t2
g5670.t3
g5671.t1
g5672.t1
g5673.t1
g5674.t1
g5674.t2
g5674.t3
g5674.t4
g5675.t1
g5675.t2
g5676.t1
g5676.t2
g5676.t3
g5676.t4
g5677.t1
g5677.t2
g5677.t3
g5677.t4
g5678.t1
g5678.t2
g5680.t1
g5681.t1
g5681.t2
g5681.t3
g5681.t4
g5681.t5
g5681.t6
g5682.t1
g5684.t1
g5684.t2
g5684.t3
g5684.t4
g5685.t1
g5685.t2
g5686.t1
g5687.t1
g5688.t1
g5688.t2
g5690.t1
g5691.t1
g5692.t1
g5693.t1
g5695.t1
g5696.t1
g5697.t1
g5698.t1
g5699.t1
g5699.t2
g5701.t1
g5701.t2
g5701.t3
g5703.t1
g5703.t2
g5703.t3
g5703.t4
g5704.t1
g5705.t1
g5706.t1
g5707.t1
g5707.t2
g5707.t3
g5707.t4
g5708.t1
g5708.t2
g5709.t1
g5710.t1
g5711.t1
g5711.t2
g5712.t1
g5714.t1
g5715.t1
g5716.t1
g5717.t1
g5719.t1
g5720.t1
g5720.t2
g5720.t3
g5720.t4
g5720.t5
g5720.t6
g5720.t7
g5720.t8
g5720.t9
g5720.t10
g5721.t1
g5722.t1
g5722.t2
g5722.t3
g5722.t4
g5722.t5
g5722.t6
g5722.t7
g5722.t8
g5723.t1
g5723.t2
g5723.t3
g5723.t4
g5723.t5
g5723.t6
g5724.t1
g5725.t1
g5725.t2
g5727.t1
g5727.t2
g5727.t3
g5728.t1
g5728.t2
g5728.t3
g5729.t1
g5729.t2
g5729.t3
g5729.t4
g5730.t1
g5731.t1
g5731.t2
g5731.t3
g5731.t4
g5731.t5
g5731.t6
g5731.t7
g5731.t8
g5732.t1
g5732.t2
g5733.t1
g5735.t1
g5735.t2
g5735.t3
g5735.t4
g5737.t1
g5738.t1
g5739.t1
g5740.t1
g5740.t2
g5740.t3
g5741.t1
g5741.t2
g5741.t3
g5742.t1
g5742.t2
g5742.t3
g5742.t4
g5743.t1
g5743.t2
g5745.t1
g5746.t1
g5746.t2
g5748.t1
g5749.t1
g5750.t1
g5751.t1
g5751.t2
g5752.t1
g5752.t2
g5752.t3
g5753.t1
g5753.t2
g5754.t1
g5755.t1
g5757.t1
g5758.t1
g5758.t2
g5758.t3
g5759.t1
g5760.t1
g5761.t1
g5762.t1
g5764.t1
g5765.t1
g5765.t2
g5765.t3
g5765.t4
g5765.t5
g5766.t1
g5766.t2
g5767.t1
g5768.t1
g5769.t1
g5769.t2
g5770.t1
g5770.t2
g5770.t3
g5771.t1
g5771.t2
g5771.t3
g5771.t4
g5771.t5
g5771.t6
g5772.t1
g5773.t1
g5773.t2
g5773.t3
g5773.t4
g5773.t5
g5773.t6
g5774.t1
g5775.t1
g5776.t1
g5776.t2
g5777.t1
g5779.t1
g5780.t1
g5781.t1
g5781.t2
g5781.t3
g5781.t4
g5781.t5
g5782.t1
g5783.t1
g5783.t2
g5784.t1
g5784.t2
g5784.t3
g5784.t4
g5786.t1
g5786.t2
g5787.t1
g5787.t2
g5787.t3
g5787.t4
g5788.t1
g5789.t1
g5791.t1
g5791.t2
g5792.t1
g5793.t1
g5794.t1
g5794.t2
g5794.t3
g5795.t1
g5797.t1
g5797.t2
g5798.t1
g5800.t1
g5800.t2
g5801.t1
g5801.t2
g5801.t3
g5801.t4
g5802.t1
g5803.t1
g5804.t1
g5804.t2
g5805.t1
g5806.t1
g5806.t2
g5806.t3
g5807.t1
g5807.t2
g5807.t3
g5808.t1
g5809.t1
g5809.t2
g5809.t3
g5810.t1
g5811.t1
g5811.t2
g5811.t3
g5811.t4
g5812.t1
g5813.t1
g5813.t2
g5813.t3
g5814.t1
g5814.t2
g5814.t3
g5814.t4
g5815.t1
g5815.t2
g5815.t3
g5815.t4
g5816.t1
g5818.t1
g5819.t1
g5819.t2
g5820.t1
g5821.t1
g5822.t1
g5823.t1
g5825.t1
g5828.t1
g5829.t1
g5830.t1
g5831.t1
g5831.t2
g5833.t1
g5834.t1
g5835.t1
g5836.t1
g5836.t2
g5836.t3
g5836.t4
g5837.t1
g5838.t1
g5838.t2
g5838.t3
g5838.t4
g5840.t1
g5840.t2
g5840.t3
g5840.t4
g5840.t5
g5841.t1
g5844.t1
g5846.t1
g5847.t1
g5847.t2
g5848.t1
g5849.t1
g5850.t1
g5850.t2
g5851.t1
g5851.t2
g5852.t1
g5853.t1
g5853.t2
g5854.t1
g5855.t1
g5856.t1
g5857.t1
g5858.t1
g5858.t2
g5858.t3
g5858.t4
g5858.t5
g5858.t6
g5859.t1
g5861.t1
g5862.t1
g5863.t1
g5864.t1
g5865.t1
g5866.t1
g5866.t2
g5866.t3
g5866.t4
g5866.t5
g5866.t6
g5866.t7
g5867.t1
g5867.t2
g5868.t1
g5868.t2
g5868.t3
g5868.t4
g5868.t5
g5869.t1
g5874.t1
g5875.t1
g5875.t2
g5875.t3
g5875.t4
g5875.t5
g5876.t1
g5876.t2
g5878.t1
g5879.t1
g5882.t1
g5882.t2
g5883.t1
g5884.t1
g5884.t2
g5884.t3
g5888.t1
g5891.t1
g5891.t2
g5892.t1
g5893.t1
g5894.t1
g5895.t1
g5896.t1
g5897.t1
g5898.t1
g5899.t1
g5899.t2
g5899.t3
g5899.t4
g5899.t5
g5899.t6
g5899.t7
g5899.t8
g5900.t1
g5902.t1
g5903.t1
g5903.t2
g5903.t3
g5903.t4
g5904.t1
g5905.t1
g5905.t2
g5905.t3
g5905.t4
g5905.t5
g5905.t6
g5908.t1
g5909.t1
g5910.t1
g5911.t1
g5913.t1
g5914.t1
g5915.t1
g5916.t1
g5916.t2
g5917.t1
g5918.t1
g5919.t1
g5920.t1
g5921.t1
g5921.t2
g5922.t1
g5922.t2
g5922.t3
g5922.t4
g5923.t1
g5924.t1
g5924.t2
g5924.t3
g5924.t4
g5924.t5
g5925.t1
g5926.t1
g5930.t1
g5931.t1
g5931.t2
g5935.t1
g5935.t2
g5935.t3
g5935.t4
g5936.t1
g5937.t1
g5937.t2
g5938.t1
g5938.t2
g5938.t3
g5938.t4
g5939.t1
g5940.t1
g5941.t1
g5941.t2
g5941.t3
g5942.t1
g5943.t1
g5944.t1
g5944.t2
g5944.t3
g5944.t4
g5944.t5
g5944.t6
g5944.t7
g5945.t1
g5946.t1
g5947.t1
g5951.t1
g5952.t1
g5953.t1
g5955.t1
g5955.t2
g5956.t1
g5957.t1
g5958.t1
g5959.t1
g5962.t1
g5962.t2
g5962.t3
g5962.t4
g5963.t1
g5965.t1
g5965.t2
g5965.t3
g5965.t4
g5965.t5
g5965.t6
g5966.t1
g5973.t1
g5974.t1
g5976.t1
g5978.t1
g5978.t2
g5978.t3
g5979.t1
g5980.t1
g5981.t1
g5983.t1
g5983.t2
g5984.t1
g5985.t1
g5987.t1
g5988.t1
g5989.t1
g5990.t1
g5990.t2
g5991.t1
g5992.t1
g5996.t1
g5997.t1
g5997.t2
g5998.t1
g5998.t2
g5998.t3
g5999.t1
g6000.t1
g6001.t1
g6003.t1
g6005.t1
g6005.t2
g6005.t3
g6005.t4
g6005.t5
g6006.t1
g6007.t1
g6008.t1
g6008.t2
g6008.t3
g6009.t1
g6009.t2
g6010.t1
g6010.t2
g6010.t3
g6012.t1
g6012.t2
g6012.t3
g6013.t1
g6013.t2
g6013.t3
g6014.t1
g6014.t2
g6015.t1
g6015.t2
g6016.t1
g6016.t2
g6016.t3
g6016.t4
g6016.t5
g6017.t1
g6019.t1
g6019.t2
g6020.t1
g6021.t1
g6021.t2
g6023.t1
g6024.t1
g6026.t1
g6027.t1
g6028.t1
g6029.t1
g6030.t1
g6031.t1
g6032.t1
g6032.t2
g6032.t3
g6033.t1
g6034.t1
g6034.t2
g6035.t1
g6036.t1
g6037.t1
g6038.t1
g6039.t1
g6040.t1
g6040.t2
g6040.t3
g6040.t4
g6041.t1
g6041.t2
g6041.t3
g6041.t4
g6041.t5
g6042.t1
g6043.t1
g6044.t1
g6045.t1
g6045.t2
g6046.t1
g6046.t2
g6046.t3
g6046.t4
g6047.t1
g6048.t1
g6049.t1
g6049.t2
g6050.t1
g6050.t2
g6050.t3
g6050.t4
g6050.t5
g6050.t6
g6050.t7
g6051.t1
g6052.t1
g6052.t2
g6052.t3
g6052.t4
g6053.t1
g6054.t1
g6055.t1
g6055.t2
g6055.t3
g6055.t4
g6055.t5
g6055.t6
g6056.t1
g6057.t1
g6059.t1
g6060.t1
g6061.t1
g6061.t2
g6062.t1
g6062.t2
g6062.t3
g6064.t1
g6065.t1
g6067.t1
g6067.t2
g6067.t3
g6067.t4
g6067.t5
g6067.t6
g6067.t7
g6068.t1
g6069.t1
g6070.t1
g6070.t2
g6070.t3
g6070.t4
g6072.t1
g6073.t1
g6073.t2
g6073.t3
g6075.t1
g6077.t1
g6077.t2
g6077.t3
g6078.t1
g6080.t1
g6081.t1
g6081.t2
g6081.t3
g6081.t4
g6081.t5
g6082.t1
g6082.t2
g6084.t1
g6085.t1
g6086.t1
g6087.t1
g6088.t1
g6088.t2
g6088.t3
g6088.t4
g6089.t1
g6090.t1
g6090.t2
g6090.t3
g6090.t4
g6090.t5
g6091.t1
g6091.t2
g6092.t1
g6094.t1
g6096.t1
g6096.t2
g6096.t3
g6096.t4
g6096.t5
g6096.t6
g6097.t1
g6097.t2
g6097.t3
g6099.t1
g6099.t2
g6099.t3
g6100.t1
g6100.t2
g6101.t1
g6101.t2
g6101.t3
g6101.t4
g6102.t1
g6103.t1
g6103.t2
g6104.t1
g6105.t1
g6106.t1
g6109.t1
g6112.t1
g6112.t2
g6112.t3
g6113.t1
g6113.t2
g6113.t3
g6114.t1
g6114.t2
g6114.t3
g6114.t4
g6115.t1
g6115.t2
g6115.t3
g6115.t4
g6115.t5
g6115.t6
g6115.t7
g6116.t1
g6116.t2
g6116.t3
g6116.t4
g6117.t1
g6118.t1
g6118.t2
g6118.t3
g6118.t4
g6118.t5
g6119.t1
g6121.t1
g6122.t1
g6123.t1
g6123.t2
g6123.t3
g6123.t4
g6123.t5
g6124.t1
g6125.t1
g6126.t1
g6126.t2
g6126.t3
g6126.t4
g6126.t5
g6126.t6
g6126.t7
g6126.t8
g6126.t9
g6127.t1
g6128.t1
g6128.t2
g6130.t1
g6130.t2
g6133.t1
g6135.t1
g6136.t1
g6136.t2
g6136.t3
g6136.t4
g6137.t1
g6137.t2
g6138.t1
g6139.t1
g6140.t1
g6141.t1
g6141.t2
g6142.t1
g6142.t2
g6143.t1
g6143.t2
g6143.t3
g6143.t4
g6146.t1
g6148.t1
g6148.t2
g6148.t3
g6148.t4
g6148.t5
g6148.t6
g6148.t7
g6149.t1
g6149.t2
g6149.t3
g6150.t1
g6150.t2
g6150.t3
g6150.t4
g6150.t5
g6150.t6
g6150.t7
g6150.t8
g6150.t9
g6150.t10
g6151.t1
g6152.t1
g6152.t2
g6152.t3
g6152.t4
g6152.t5
g6152.t6
g6152.t7
g6152.t8
g6152.t9
g6152.t10
g6152.t11
g6153.t1
g6154.t1
g6155.t1
g6156.t1
g6157.t1
g6158.t1
g6158.t2
g6158.t3
g6158.t4
g6158.t5
g6158.t6
g6158.t7
g6158.t8
g6158.t9
g6158.t10
g6158.t11
g6158.t12
g6159.t1
g6159.t2
g6159.t3
g6159.t4
g6160.t1
g6160.t2
g6160.t3
g6161.t1
g6162.t1
g6163.t1
g6163.t2
g6164.t1
g6165.t1
g6166.t1
g6167.t1
g6167.t2
g6169.t1
g6170.t1
g6170.t2
g6170.t3
g6173.t1
g6173.t2
g6174.t1
g6175.t1
g6176.t1
g6176.t2
g6176.t3
g6177.t1
g6178.t1
g6182.t1
g6183.t1
g6184.t1
g6185.t1
g6185.t2
g6186.t1
g6186.t2
g6186.t3
g6186.t4
g6188.t1
g6188.t2
g6188.t3
g6189.t1
g6189.t2
g6190.t1
g6190.t2
g6190.t3
g6191.t1
g6192.t1
g6193.t1
g6193.t2
g6193.t3
g6194.t1
g6194.t2
g6194.t3
g6195.t1
g6195.t2
g6195.t3
g6196.t1
g6197.t1
g6198.t1
g6199.t1
g6199.t2
g6200.t1
g6200.t2
g6201.t1
g6201.t2
g6201.t3
g6201.t4
g6201.t5
g6202.t1
g6203.t1
g6204.t1
g6204.t2
g6205.t1
g6211.t1
g6213.t1
g6214.t1
g6214.t2
g6216.t1
g6216.t2
g6216.t3
g6216.t4
g6216.t5
g6216.t6
g6218.t1
g6219.t1
g6220.t1
g6221.t1
g6221.t2
g6221.t3
g6223.t1
g6224.t1
g6225.t1
g6226.t1
g6226.t2
g6226.t3
g6226.t4
g6227.t1
g6227.t2
g6228.t1
g6229.t1
g6229.t2
g6229.t3
g6230.t1
g6230.t2
g6230.t3
g6230.t4
g6230.t5
g6230.t6
g6230.t7
g6231.t1
g6231.t2
g6231.t3
g6231.t4
g6231.t5
g6232.t1
g6233.t1
g6233.t2
g6233.t3
g6233.t4
g6233.t5
g6233.t6
g6233.t7
g6233.t8
g6234.t1
g6234.t2
g6234.t3
g6234.t4
g6234.t5
g6235.t1
g6235.t2
g6236.t1
g6237.t1
g6238.t1
g6238.t2
g6239.t1
g6241.t1
g6241.t2
g6241.t3
g6241.t4
g6241.t5
g6241.t6
g6241.t7
g6241.t8
g6242.t1
g6245.t1
g6246.t1
g6247.t1
g6248.t1
g6249.t1
g6250.t1
g6250.t2
g6250.t3
g6251.t1
g6252.t1
g6254.t1
g6255.t1
g6256.t1
g6258.t1
g6259.t1
g6260.t1
g6263.t1
g6264.t1
g6265.t1
g6266.t1
g6267.t1
g6267.t2
g6267.t3
g6268.t1
g6268.t2
g6269.t1
g6270.t1
g6271.t1
g6271.t2
g6271.t3
g6271.t4
g6272.t1
g6272.t2
g6272.t3
g6273.t1
g6274.t1
g6275.t1
g6276.t1
g6277.t1
g6278.t1
g6278.t2
g6278.t3
g6278.t4
g6278.t5
g6278.t6
g6278.t7
g6279.t1
g6279.t2
g6279.t3
g6280.t1
g6280.t2
g6280.t3
g6281.t1
g6281.t2
g6282.t1
g6284.t1
g6285.t1
g6285.t2
g6285.t3
g6285.t4
g6285.t5
g6285.t6
g6285.t7
g6286.t1
g6286.t2
g6286.t3
g6286.t4
g6286.t5
g6287.t1
g6287.t2
g6287.t3
g6287.t4
g6288.t1
g6288.t2
g6289.t1
g6290.t1
g6291.t1
g6291.t2
g6292.t1
g6293.t1
g6294.t1
g6295.t1
g6300.t1
g6301.t1
g6301.t2
g6301.t3
g6301.t4
g6304.t1
g6305.t1
g6307.t1
g6308.t1
g6309.t1
g6310.t1
g6310.t2
g6310.t3
g6310.t4
g6310.t5
g6310.t6
g6310.t7
g6311.t1
g6311.t2
g6311.t3
g6311.t4
g6311.t5
g6311.t6
g6312.t1
g6312.t2
g6312.t3
g6312.t4
g6312.t5
g6312.t6
g6312.t7
g6313.t1
g6313.t2
g6313.t3
g6313.t4
g6313.t5
g6314.t1
g6315.t1
g6315.t2
g6315.t3
g6316.t1
g6316.t2
g6316.t3
g6317.t1
g6317.t2
g6317.t3
g6318.t1
g6319.t1
g6321.t1
g6323.t1
g6323.t2
g6324.t1
g6326.t1
g6327.t1
g6328.t1
g6328.t2
g6328.t3
g6329.t1
g6329.t2
g6329.t3
g6329.t4
g6331.t1
g6331.t2
g6332.t1
g6333.t1
g6334.t1
g6336.t1
g6337.t1
g6338.t1
g6339.t1
g6340.t1
g6341.t1
g6342.t1
g6343.t1
g6343.t2
g6343.t3
g6346.t1
g6348.t1
g6348.t2
g6350.t1
g6351.t1
g6352.t1
g6353.t1
g6353.t2
g6353.t3
g6353.t4
g6354.t1
g6354.t2
g6355.t1
g6356.t1
g6356.t2
g6357.t1
g6359.t1
g6360.t1
g6361.t1
g6362.t1
g6362.t2
g6362.t3
g6362.t4
g6363.t1
g6363.t2
g6363.t3
g6363.t4
g6363.t5
g6364.t1
g6366.t1
g6366.t2
g6369.t1
g6370.t1
g6371.t1
g6372.t1
g6373.t1
g6374.t1
g6375.t1
g6375.t2
g6375.t3
g6375.t4
g6376.t1
g6376.t2
g6376.t3
g6377.t1
g6378.t1
g6379.t1
g6380.t1
g6380.t2
g6380.t3
g6380.t4
g6380.t5
g6382.t1
g6382.t2
g6383.t1
g6384.t1
g6385.t1
g6386.t1
g6387.t1
g6388.t1
g6388.t2
g6389.t1
g6390.t1
g6390.t2
g6391.t1
g6391.t2
g6393.t1
g6394.t1
g6395.t1
g6396.t1
g6396.t2
g6396.t3
g6396.t4
g6397.t1
g6397.t2
g6397.t3
g6398.t1
g6399.t1
g6400.t1
g6401.t1
g6401.t2
g6401.t3
g6402.t1
g6403.t1
g6404.t1
g6405.t1
g6405.t2
g6406.t1
g6406.t2
g6406.t3
g6408.t1
g6409.t1
g6409.t2
g6409.t3
g6410.t1
g6411.t1
g6412.t1
g6413.t1
g6413.t2
g6414.t1
g6414.t2
g6415.t1
g6415.t2
g6416.t1
g6416.t2
g6417.t1
g6418.t1
g6419.t1
g6420.t1
g6420.t2
g6420.t3
g6420.t4
g6421.t1
g6422.t1
g6423.t1
g6424.t1
g6424.t2
g6424.t3
g6424.t4
g6425.t1
g6426.t1
g6426.t2
g6426.t3
g6427.t1
g6428.t1
g6428.t2
g6428.t3
g6428.t4
g6428.t5
g6428.t6
g6428.t7
g6428.t8
g6428.t9
g6428.t10
g6428.t11
g6428.t12
g6429.t1
g6430.t1
g6431.t1
g6432.t1
g6432.t2
g6433.t1
g6433.t2
g6434.t1
g6435.t1
g6436.t1
g6438.t1
g6440.t1
g6441.t1
g6442.t1
g6443.t1
g6444.t1
g6445.t1
g6446.t1
g6447.t1
g6448.t1
g6449.t1
g6449.t2
g6450.t1
g6451.t1
g6452.t1
g6453.t1
g6453.t2
g6453.t3
g6454.t1
g6455.t1
g6456.t1
g6456.t2
g6456.t3
g6457.t1
g6457.t2
g6457.t3
g6457.t4
g6458.t1
g6458.t2
g6458.t3
g6458.t4
g6458.t5
g6458.t6
g6458.t7
g6458.t8
g6458.t9
g6459.t1
g6460.t1
g6460.t2
g6460.t3
g6460.t4
g6460.t5
g6461.t1
g6462.t1
g6462.t2
g6463.t1
g6464.t1
g6465.t1
g6466.t1
g6466.t2
g6468.t1
g6469.t1
g6474.t1
g6481.t1
g6482.t1
g6483.t1
g6484.t1
g6485.t1
g6486.t1
g6486.t2
g6486.t3
g6486.t4
g6487.t1
g6488.t1
g6488.t2
g6488.t3
g6488.t4
g6490.t1
g6490.t2
g6490.t3
g6490.t4
g6493.t1
g6493.t2
g6493.t3
g6493.t4
g6493.t5
g6493.t6
g6495.t1
g6496.t1
g6496.t2
g6496.t3
g6496.t4
g6497.t1
g6498.t1
g6499.t1
g6499.t2
g6500.t1
g6501.t1
g6502.t1
g6503.t1
g6503.t2
g6503.t3
g6503.t4
g6503.t5
g6503.t6
g6503.t7
g6503.t8
g6503.t9
g6505.t1
g6505.t2
g6507.t1
g6507.t2
g6508.t1
g6508.t2
g6508.t3
g6509.t1
g6512.t1
g6512.t2
g6513.t1
g6514.t1
g6515.t1
g6516.t1
g6517.t1
g6517.t2
g6517.t3
g6517.t4
g6517.t5
g6517.t6
g6518.t1
g6519.t1
g6520.t1
g6521.t1
g6521.t2
g6522.t1
g6523.t1
g6523.t2
g6523.t3
g6523.t4
g6524.t1
g6524.t2
g6526.t1
g6527.t1
g6528.t1
g6528.t2
g6529.t1
g6529.t2
g6529.t3
g6529.t4
g6530.t1
g6531.t1
g6531.t2
g6531.t3
g6532.t1
g6532.t2
g6532.t3
g6532.t4
g6535.t1
g6536.t1
g6537.t1
g6538.t1
g6538.t2
g6538.t3
g6539.t1
g6540.t1
g6540.t2
g6540.t3
g6541.t1
g6542.t1
g6542.t2
g6542.t3
g6543.t1
g6544.t1
g6544.t2
g6544.t3
g6544.t4
g6545.t1
g6546.t1
g6547.t1
g6548.t1
g6548.t2
g6549.t1
g6550.t1
g6551.t1
g6551.t2
g6551.t3
g6552.t1
g6553.t1
g6553.t2
g6553.t3
g6554.t1
g6554.t2
g6554.t3
g6554.t4
g6554.t5
g6554.t6
g6554.t7
g6554.t8
g6554.t9
g6555.t1
g6555.t2
g6556.t1
g6556.t2
g6556.t3
g6556.t4
g6556.t5
g6556.t6
g6556.t7
g6556.t8
g6558.t1
g6558.t2
g6558.t3
g6558.t4
g6558.t5
g6560.t1
g6560.t2
g6561.t1
g6564.t1
g6567.t1
g6567.t2
g6567.t3
g6567.t4
g6568.t1
g6569.t1
g6570.t1
g6571.t1
g6572.t1
g6572.t2
g6572.t3
g6573.t1
g6573.t2
g6573.t3
g6573.t4
g6573.t5
g6574.t1
g6574.t2
g6574.t3
g6575.t1
g6576.t1
g6578.t1
g6579.t1
g6579.t2
g6581.t1
g6582.t1
g6583.t1
g6584.t1
g6584.t2
g6586.t1
g6586.t2
g6586.t3
g6586.t4
g6586.t5
g6586.t6
g6587.t1
g6587.t2
g6588.t1
g6589.t1
g6589.t2
g6590.t1
g6591.t1
g6591.t2
g6592.t1
g6593.t1
g6594.t1
g6595.t1
g6595.t2
g6596.t1
g6596.t2
g6597.t1
g6598.t1
g6599.t1
g6599.t2
g6599.t3
g6599.t4
g6599.t5
g6599.t6
g6600.t1
g6600.t2
g6600.t3
g6601.t1
g6601.t2
g6602.t1
g6603.t1
g6603.t2
g6603.t3
g6603.t4
g6603.t5
g6604.t1
g6604.t2
g6604.t3
g6604.t4
g6604.t5
g6605.t1
g6605.t2
g6605.t3
g6606.t1
g6607.t1
g6608.t1
g6609.t1
g6609.t2
g6609.t3
g6609.t4
g6610.t1
g6611.t1
g6611.t2
g6611.t3
g6611.t4
g6613.t1
g6613.t2
g6613.t3
g6613.t4
g6617.t1
g6617.t2
g6617.t3
g6617.t4
g6617.t5
g6617.t6
g6618.t1
g6618.t2
g6619.t1
g6619.t2
g6620.t1
g6620.t2
g6620.t3
g6620.t4
g6621.t1
g6623.t1
g6624.t1
g6624.t2
g6624.t3
g6624.t4
g6624.t5
g6624.t6
g6624.t7
g6624.t8
g6625.t1
g6625.t2
g6626.t1
g6629.t1
g6629.t2
g6629.t3
g6630.t1
g6631.t1
g6632.t1
g6633.t1
g6633.t2
g6634.t1
g6634.t2
g6636.t1
g6637.t1
g6638.t1
g6639.t1
g6640.t1
g6641.t1
g6642.t1
g6643.t1
g6644.t1
g6644.t2
g6645.t1
g6646.t1
g6647.t1
g6647.t2
g6648.t1
g6650.t1
g6651.t1
g6652.t1
g6653.t1
g6653.t2
g6654.t1
g6655.t1
g6656.t1
g6656.t2
g6656.t3
g6656.t4
g6657.t1
g6657.t2
g6657.t3
g6657.t4
g6657.t5
g6658.t1
g6659.t1
g6659.t2
g6659.t3
g6659.t4
g6659.t5
g6660.t1
g6660.t2
g6660.t3
g6660.t4
g6660.t5
g6660.t6
g6660.t7
g6661.t1
g6662.t1
g6666.t1
g6667.t1
g6668.t1
g6670.t1
g6671.t1
g6672.t1
g6672.t2
g6672.t3
g6672.t4
g6672.t5
g6672.t6
g6672.t7
g6673.t1
g6673.t2
g6673.t3
g6673.t4
g6673.t5
g6674.t1
g6675.t1
g6676.t1
g6677.t1
g6679.t1
g6680.t1
g6682.t1
g6683.t1
g6683.t2
g6683.t3
g6683.t4
g6685.t1
g6685.t2
g6685.t3
g6685.t4
g6685.t5
g6686.t1
g6686.t2
g6687.t1
g6688.t1
g6689.t1
g6689.t2
g6689.t3
g6689.t4
g6689.t5
g6691.t1
g6692.t1
g6692.t2
g6694.t1
g6694.t2
g6694.t3
g6694.t4
g6695.t1
g6695.t2
g6695.t3
g6696.t1
g6696.t2
g6696.t3
g6696.t4
g6697.t1
g6697.t2
g6698.t1
g6699.t1
g6700.t1
g6700.t2
g6700.t3
g6700.t4
g6700.t5
g6700.t6
g6701.t1
g6701.t2
g6701.t3
g6701.t4
g6701.t5
g6702.t1
g6702.t2
g6702.t3
g6702.t4
g6702.t5
g6703.t1
g6703.t2
g6703.t3
g6703.t4
g6703.t5
g6704.t1
g6704.t2
g6704.t3
g6704.t4
g6704.t5
g6704.t6
g6704.t7
g6705.t1
g6708.t1
g6708.t2
g6709.t1
g6709.t2
g6709.t3
g6710.t1
g6710.t2
g6712.t1
g6715.t1
g6715.t2
g6716.t1
g6716.t2
g6717.t1
g6717.t2
g6717.t3
g6717.t4
g6718.t1
g6719.t1
g6720.t1
g6720.t2
g6720.t3
g6720.t4
g6720.t5
g6721.t1
g6722.t1
g6723.t1
g6724.t1
g6725.t1
g6728.t1
g6729.t1
g6730.t1
g6730.t2
g6730.t3
g6731.t1
g6733.t1
g6734.t1
g6736.t1
g6736.t2
g6738.t1
g6739.t1
g6740.t1
g6740.t2
g6740.t3
g6740.t4
g6740.t5
g6740.t6
g6743.t1
g6744.t1
g6744.t2
g6745.t1
g6745.t2
g6745.t3
g6745.t4
g6745.t5
g6745.t6
g6745.t7
g6745.t8
g6746.t1
g6746.t2
g6746.t3
g6746.t4
g6746.t5
g6746.t6
g6747.t1
g6747.t2
g6747.t3
g6750.t1
g6750.t2
g6751.t1
g6751.t2
g6751.t3
g6751.t4
g6752.t1
g6753.t1
g6753.t2
g6754.t1
g6755.t1
g6756.t1
g6758.t1
g6760.t1
g6763.t1
g6763.t2
g6763.t3
g6763.t4
g6763.t5
g6763.t6
g6764.t1
g6765.t1
g6766.t1
g6767.t1
g6768.t1
g6769.t1
g6770.t1
g6770.t2
g6770.t3
g6770.t4
g6770.t5
g6771.t1
g6773.t1
g6773.t2
g6774.t1
g6774.t2
g6775.t1
g6776.t1
g6776.t2
g6777.t1
g6778.t1
g6779.t1
g6780.t1
g6782.t1
g6783.t1
g6784.t1
g6784.t2
g6784.t3
g6784.t4
g6784.t5
g6784.t6
g6784.t7
g6784.t8
g6784.t9
g6785.t1
g6785.t2
g6785.t3
g6785.t4
g6785.t5
g6785.t6
g6786.t1
g6787.t1
g6787.t2
g6787.t3
g6788.t1
g6788.t2
g6788.t3
g6788.t4
g6789.t1
g6789.t2
g6789.t3
g6789.t4
g6790.t1
g6791.t1
g6791.t2
g6791.t3
g6792.t1
g6792.t2
g6792.t3
g6793.t1
g6794.t1
g6794.t2
g6794.t3
g6795.t1
g6795.t2
g6795.t3
g6795.t4
g6796.t1
g6796.t2
g6796.t3
g6796.t4
g6796.t5
g6796.t6
g6796.t7
g6797.t1
g6797.t2
g6797.t3
g6797.t4
g6797.t5
g6798.t1
g6798.t2
g6798.t3
g6799.t1
g6799.t2
g6799.t3
g6801.t1
g6802.t1
g6802.t2
g6802.t3
g6802.t4
g6803.t1
g6803.t2
g6803.t3
g6803.t4
g6803.t5
g6804.t1
g6804.t2
g6804.t3
g6804.t4
g6805.t1
g6806.t1
g6807.t1
g6808.t1
g6808.t2
g6808.t3
g6808.t4
g6809.t1
g6810.t1
g6810.t2
g6810.t3
g6811.t1
g6811.t2
g6812.t1
g6813.t1
g6825.t1
g6826.t1
g6827.t1
g6827.t2
g6827.t3
g6828.t1
g6829.t1
g6831.t1
g6832.t1
g6834.t1
g6834.t2
g6834.t3
g6834.t4
g6835.t1
g6836.t1
g6836.t2
g6836.t3
g6836.t4
g6836.t5
g6836.t6
g6836.t7
g6836.t8
g6836.t9
g6839.t1
g6839.t2
g6839.t3
g6839.t4
g6839.t5
g6840.t1
g6841.t1
g6841.t2
g6841.t3
g6841.t4
g6842.t1
g6843.t1
g6845.t1
g6845.t2
g6845.t3
g6846.t1
g6846.t2
g6846.t3
g6847.t1
g6847.t2
g6847.t3
g6848.t1
g6848.t2
g6850.t1
g6851.t1
g6852.t1
g6852.t2
g6852.t3
g6852.t4
g6852.t5
g6853.t1
g6853.t2
g6854.t1
g6855.t1
g6856.t1
g6856.t2
g6857.t1
g6858.t1
g6858.t2
g6859.t1
g6859.t2
g6859.t3
g6859.t4
g6864.t1
g6869.t1
g6869.t2
g6869.t3
g6869.t4
g6869.t5
g6869.t6
g6869.t7
g6869.t8
g6870.t1
g6870.t2
g6870.t3
g6870.t4
g6870.t5
g6871.t1
g6872.t1
g6872.t2
g6872.t3
g6872.t4
g6874.t1
g6874.t2
g6874.t3
g6874.t4
g6874.t5
g6874.t6
g6874.t7
g6874.t8
g6874.t9
g6874.t10
g6874.t11
g6875.t1
g6876.t1
g6876.t2
g6877.t1
g6877.t2
g6878.t1
g6878.t2
g6878.t3
g6880.t1
g6880.t2
g6881.t1
g6881.t2
g6881.t3
g6881.t4
g6883.t1
g6884.t1
g6885.t1
g6886.t1
g6886.t2
g6886.t3
g6887.t1
g6887.t2
g6889.t1
g6890.t1
g6890.t2
g6891.t1
g6891.t2
g6892.t1
g6892.t2
g6893.t1
g6894.t1
g6894.t2
g6894.t3
g6894.t4
g6894.t5
g6895.t1
g6896.t1
g6899.t1
g6900.t1
g6901.t1
g6902.t1
g6903.t1
g6905.t1
g6906.t1
g6906.t2
g6906.t3
g6908.t1
g6909.t1
g6909.t2
g6909.t3
g6909.t4
g6910.t1
g6911.t1
g6912.t1
g6913.t1
g6914.t1
g6915.t1
g6916.t1
g6917.t1
g6918.t1
g6919.t1
g6920.t1
g6921.t1
g6921.t2
g6921.t3
g6921.t4
g6921.t5
g6921.t6
g6921.t7
g6921.t8
g6921.t9
g6922.t1
g6922.t2
g6922.t3
g6922.t4
g6923.t1
g6923.t2
g6924.t1
g6925.t1
g6926.t1
g6926.t2
g6926.t3
g6928.t1
g6928.t2
g6929.t1
g6929.t2
g6929.t3
g6929.t4
g6930.t1
g6930.t2
g6931.t1
g6932.t1
g6932.t2
g6932.t3
g6932.t4
g6934.t1
g6934.t2
g6935.t1
g6935.t2
g6937.t1
g6937.t2
g6937.t3
g6937.t4
g6937.t5
g6938.t1
g6939.t1
g6940.t1
g6941.t1
g6942.t1
g6943.t1
g6944.t1
g6945.t1
g6945.t2
g6945.t3
g6945.t4
g6946.t1
g6947.t1
g6949.t1
g6949.t2
g6950.t1
g6950.t2
g6950.t3
g6950.t4
g6950.t5
g6951.t1
g6951.t2
g6951.t3
g6951.t4
g6951.t5
g6951.t6
g6953.t1
g6953.t2
g6953.t3
g6953.t4
g6953.t5
g6954.t1
g6954.t2
g6954.t3
g6954.t4
g6954.t5
g6954.t6
g6954.t7
g6954.t8
g6955.t1
g6955.t2
g6955.t3
g6955.t4
g6955.t5
g6956.t1
g6957.t1
g6957.t2
g6957.t3
g6958.t1
g6958.t2
g6959.t1
g6959.t2
g6959.t3
g6959.t4
g6960.t1
g6961.t1
g6962.t1
g6963.t1
g6964.t1
g6964.t2
g6964.t3
g6965.t1
g6965.t2
g6967.t1
g6967.t2
g6967.t3
g6969.t1
g6970.t1
g6970.t2
g6970.t3
g6970.t4
g6970.t5
g6971.t1
g6971.t2
g6971.t3
g6971.t4
g6971.t5
g6972.t1
g6973.t1
g6973.t2
g6973.t3
g6973.t4
g6974.t1
g6975.t1
g6975.t2
g6975.t3
g6975.t4
g6975.t5
g6975.t6
g6975.t7
g6975.t8
g6975.t9
g6976.t1
g6977.t1
g6977.t2
g6978.t1
g6978.t2
g6979.t1
g6980.t1
g6980.t2
g6981.t1
g6985.t1
g6986.t1
g6987.t1
g6989.t1
g6991.t1
g6993.t1
g6994.t1
g6994.t2
g6995.t1
g6997.t1
g6998.t1
g6999.t1
g7000.t1
g7002.t1
g7003.t1
g7004.t1
g7005.t1
g7006.t1
g7007.t1
g7007.t2
g7008.t1
g7008.t2
g7008.t3
g7009.t1
g7010.t1
g7011.t1
g7011.t2
g7011.t3
g7012.t1
g7013.t1
g7013.t2
g7014.t1
g7014.t2
g7014.t3
g7014.t4
g7014.t5
g7015.t1
g7015.t2
g7016.t1
g7016.t2
g7017.t1
g7017.t2
g7017.t3
g7017.t4
g7018.t1
g7019.t1
g7019.t2
g7019.t3
g7019.t4
g7020.t1
g7020.t2
g7021.t1
g7023.t1
g7024.t1
g7027.t1
g7028.t1
g7029.t1
g7029.t2
g7029.t3
g7029.t4
g7030.t1
g7033.t1
g7034.t1
g7034.t2
g7034.t3
g7034.t4
g7035.t1
g7036.t1
g7037.t1
g7037.t2
g7037.t3
g7038.t1
g7038.t2
g7039.t1
g7039.t2
g7039.t3
g7039.t4
g7040.t1
g7043.t1
g7043.t2
g7043.t3
g7043.t4
g7043.t5
g7046.t1
g7047.t1
g7047.t2
g7049.t1
g7049.t2
g7049.t3
g7050.t1
g7050.t2
g7050.t3
g7050.t4
g7050.t5
g7050.t6
g7051.t1
g7051.t2
g7051.t3
g7053.t1
g7053.t2
g7053.t3
g7054.t1
g7054.t2
g7054.t3
g7054.t4
g7054.t5
g7054.t6
g7056.t1
g7057.t1
g7058.t1
g7060.t1
g7061.t1
g7062.t1
g7062.t2
g7062.t3
g7065.t1
g7066.t1
g7066.t2
g7066.t3
g7066.t4
g7066.t5
g7066.t6
g7067.t1
g7067.t2
g7067.t3
g7067.t4
g7067.t5
g7067.t6
g7067.t7
g7068.t1
g7069.t1
g7069.t2
g7069.t3
g7070.t1
g7070.t2
g7071.t1
g7072.t1
g7072.t2
g7073.t1
g7073.t2
g7074.t1
g7074.t2
g7075.t1
g7075.t2
g7075.t3
g7075.t4
g7075.t5
g7076.t1
g7077.t1
g7078.t1
g7078.t2
g7078.t3
g7080.t1
g7081.t1
g7084.t1
g7085.t1
g7085.t2
g7085.t3
g7085.t4
g7087.t1
g7087.t2
g7087.t3
g7087.t4
g7088.t1
g7089.t1
g7089.t2
g7089.t3
g7089.t4
g7090.t1
g7090.t2
g7090.t3
g7090.t4
g7092.t1
g7093.t1
g7095.t1
g7096.t1
g7096.t2
g7096.t3
g7096.t4
g7096.t5
g7096.t6
g7097.t1
g7098.t1
g7098.t2
g7098.t3
g7098.t4
g7098.t5
g7098.t6
g7099.t1
g7099.t2
g7099.t3
g7099.t4
g7100.t1
g7100.t2
g7101.t1
g7101.t2
g7102.t1
g7103.t1
g7103.t2
g7104.t1
g7104.t2
g7104.t3
g7105.t1
g7106.t1
g7107.t1
g7108.t1
g7109.t1
g7109.t2
g7109.t3
g7110.t1
g7111.t1
g7112.t1
g7112.t2
g7113.t1
g7113.t2
g7113.t3
g7113.t4
g7114.t1
g7114.t2
g7115.t1
g7116.t1
g7117.t1
g7117.t2
g7118.t1
g7119.t1
g7119.t2
g7120.t1
g7121.t1
g7122.t1
g7123.t1
g7123.t2
g7123.t3
g7123.t4
g7124.t1
g7125.t1
g7126.t1
g7127.t1
g7128.t1
g7129.t1
g7130.t1
g7130.t2
g7130.t3
g7130.t4
g7130.t5
g7131.t1
g7132.t1
g7133.t1
g7135.t1
g7136.t1
g7137.t1
g7137.t2
g7137.t3
g7137.t4
g7142.t1
g7142.t2
g7143.t1
g7144.t1
g7145.t1
g7145.t2
g7146.t1
g7148.t1
g7149.t1
g7149.t2
g7149.t3
g7150.t1
g7151.t1
g7152.t1
g7152.t2
g7152.t3
g7152.t4
g7153.t1
g7155.t1
g7156.t1
g7157.t1
g7158.t1
g7158.t2
g7159.t1
g7159.t2
g7159.t3
g7159.t4
g7160.t1
g7163.t1
g7164.t1
g7165.t1
g7167.t1
g7168.t1
g7168.t2
g7171.t1
g7172.t1
g7173.t1
g7173.t2
g7174.t1
g7175.t1
g7176.t1
g7177.t1
g7177.t2
g7177.t3
g7177.t4
g7177.t5
g7177.t6
g7178.t1
g7178.t2
g7179.t1
g7180.t1
g7181.t1
g7181.t2
g7182.t1
g7183.t1
g7184.t1
g7187.t1
g7187.t2
g7187.t3
g7187.t4
g7190.t1
g7191.t1
g7192.t1
g7194.t1
g7194.t2
g7194.t3
g7194.t4
g7194.t5
g7194.t6
g7196.t1
g7197.t1
g7198.t1
g7198.t2
g7199.t1
g7202.t1
g7203.t1
g7204.t1
g7206.t1
g7208.t1
g7209.t1
g7210.t1
g7211.t1
g7212.t1
g7213.t1
g7214.t1
g7215.t1
g7216.t1
g7216.t2
g7216.t3
g7217.t1
g7217.t2
g7217.t3
g7218.t1
g7218.t2
g7219.t1
g7219.t2
g7219.t3
g7219.t4
g7222.t1
g7223.t1
g7223.t2
g7224.t1
g7225.t1
g7225.t2
g7226.t1
g7226.t2
g7227.t1
g7227.t2
g7229.t1
g7229.t2
g7231.t1
g7231.t2
g7231.t3
g7232.t1
g7233.t1
g7234.t1
g7234.t2
g7234.t3
g7234.t4
g7235.t1
g7235.t2
g7235.t3
g7236.t1
g7236.t2
g7236.t3
g7236.t4
g7236.t5
g7236.t6
g7236.t7
g7237.t1
g7237.t2
g7237.t3
g7237.t4
g7238.t1
g7239.t1
g7239.t2
g7239.t3
g7239.t4
g7239.t5
g7239.t6
g7240.t1
g7241.t1
g7242.t1
g7243.t1
g7243.t2
g7244.t1
g7245.t1
g7245.t2
g7245.t3
g7245.t4
g7245.t5
g7245.t6
g7246.t1
g7247.t1
g7248.t1
g7248.t2
g7249.t1
g7250.t1
g7250.t2
g7251.t1
g7252.t1
g7252.t2
g7252.t3
g7253.t1
g7253.t2
g7253.t3
g7253.t4
g7253.t5
g7254.t1
g7255.t1
g7255.t2
g7256.t1
g7256.t2
g7256.t3
g7256.t4
g7256.t5
g7257.t1
g7257.t2
g7257.t3
g7257.t4
g7257.t5
g7257.t6
g7258.t1
g7258.t2
g7258.t3
g7259.t1
g7260.t1
g7261.t1
g7263.t1
g7264.t1
g7264.t2
g7264.t3
g7264.t4
g7264.t5
g7264.t6
g7264.t7
g7264.t8
g7264.t9
g7264.t10
g7265.t1
g7265.t2
g7265.t3
g7266.t1
g7266.t2
g7266.t3
g7266.t4
g7266.t5
g7266.t6
g7266.t7
g7267.t1
g7268.t1
g7268.t2
g7268.t3
g7268.t4
g7268.t5
g7268.t6
g7269.t1
g7270.t1
g7271.t1
g7272.t1
g7273.t1
g7273.t2
g7273.t3
g7273.t4
g7273.t5
g7274.t1
g7275.t1
g7275.t2
g7275.t3
g7275.t4
g7275.t5
g7276.t1
g7277.t1
g7278.t1
g7279.t1
g7279.t2
g7279.t3
g7279.t4
g7280.t1
g7280.t2
g7281.t1
g7282.t1
g7283.t1
g7284.t1
g7284.t2
g7285.t1
g7285.t2
g7285.t3
g7287.t1
g7287.t2
g7287.t3
g7287.t4
g7287.t5
g7287.t6
g7287.t7
g7288.t1
g7288.t2
g7289.t1
g7289.t2
g7289.t3
g7289.t4
g7289.t5
g7290.t1
g7291.t1
g7291.t2
g7291.t3
g7291.t4
g7291.t5
g7291.t6
g7291.t7
g7291.t8
g7291.t9
g7293.t1
g7293.t2
g7294.t1
g7294.t2
g7295.t1
g7296.t1
g7297.t1
g7298.t1
g7299.t1
g7300.t1
g7301.t1
g7302.t1
g7303.t1
g7304.t1
g7304.t2
g7304.t3
g7304.t4
g7304.t5
g7304.t6
g7305.t1
g7305.t2
g7306.t1
g7307.t1
g7307.t2
g7307.t3
g7307.t4
g7307.t5
g7307.t6
g7307.t7
g7307.t8
g7307.t9
g7307.t10
g7307.t11
g7307.t12
g7307.t13
g7307.t14
g7307.t15
g7307.t16
g7307.t17
g7307.t18
g7307.t19
g7308.t1
g7308.t2
g7309.t1
g7311.t1
g7312.t1
g7313.t1
g7313.t2
g7313.t3
g7313.t4
g7314.t1
g7314.t2
g7314.t3
g7314.t4
g7315.t1
g7316.t1
g7316.t2
g7317.t1
g7318.t1
g7319.t1
g7320.t1
g7320.t2
g7320.t3
g7320.t4
g7321.t1
g7322.t1
g7323.t1
g7324.t1
g7325.t1
g7325.t2
g7325.t3
g7325.t4
g7326.t1
g7327.t1
g7328.t1
g7328.t2
g7328.t3
g7328.t4
g7329.t1
g7330.t1
g7331.t1
g7332.t1
g7332.t2
g7332.t3
g7332.t4
g7332.t5
g7332.t6
g7334.t1
g7334.t2
g7334.t3
g7334.t4
g7334.t5
g7334.t6
g7334.t7
g7334.t8
g7335.t1
g7336.t1
g7337.t1
g7338.t1
g7338.t2
g7338.t3
g7338.t4
g7339.t1
g7340.t1
g7341.t1
g7341.t2
g7341.t3
g7341.t4
g7341.t5
g7341.t6
g7342.t1
g7342.t2
g7342.t3
g7342.t4
g7342.t5
g7342.t6
g7343.t1
g7343.t2
g7344.t1
g7344.t2
g7344.t3
g7345.t1
g7345.t2
g7345.t3
g7346.t1
g7347.t1
g7347.t2
g7347.t3
g7347.t4
g7347.t5
g7347.t6
g7348.t1
g7349.t1
g7351.t1
g7353.t1
g7355.t1
g7358.t1
g7358.t2
g7358.t3
g7358.t4
g7358.t5
g7359.t1
g7360.t1
g7361.t1
g7362.t1
g7362.t2
g7363.t1
g7364.t1
g7364.t2
g7365.t1
g7365.t2
g7366.t1
g7367.t1
g7369.t1
g7371.t1
g7372.t1
g7373.t1
g7373.t2
g7374.t1
g7375.t1
g7376.t1
g7377.t1
g7377.t2
g7377.t3
g7378.t1
g7378.t2
g7378.t3
g7378.t4
g7379.t1
g7380.t1
g7381.t1
g7383.t1
g7383.t2
g7384.t1
g7385.t1
g7385.t2
g7386.t1
g7386.t2
g7386.t3
g7386.t4
g7386.t5
g7386.t6
g7386.t7
g7388.t1
g7389.t1
g7389.t2
g7391.t1
g7391.t2
g7392.t1
g7392.t2
g7394.t1
g7394.t2
g7394.t3
g7395.t1
g7396.t1
g7397.t1
g7397.t2
g7397.t3
g7397.t4
g7398.t1
g7399.t1
g7400.t1
g7401.t1
g7401.t2
g7401.t3
g7401.t4
g7401.t5
g7410.t1
g7410.t2
g7410.t3
g7410.t4
g7410.t5
g7410.t6
g7410.t7
g7410.t8
g7410.t9
g7410.t10
g7412.t1
g7412.t2
g7412.t3
g7412.t4
g7412.t5
g7412.t6
g7412.t7
g7412.t8
g7413.t1
g7413.t2
g7414.t1
g7415.t1
g7415.t2
g7415.t3
g7415.t4
g7415.t5
g7415.t6
g7416.t1
g7417.t1
g7419.t1
g7420.t1
g7421.t1
g7421.t2
g7422.t1
g7423.t1
g7425.t1
g7426.t1
g7427.t1
g7428.t1
g7428.t2
g7429.t1
g7429.t2
g7429.t3
g7429.t4
g7430.t1
g7430.t2
g7430.t3
g7430.t4
g7431.t1
g7431.t2
g7432.t1
g7433.t1
g7434.t1
g7435.t1
g7437.t1
g7437.t2
g7437.t3
g7438.t1
g7439.t1
g7440.t1
g7441.t1
g7442.t1
g7443.t1
g7443.t2
g7444.t1
g7445.t1
g7446.t1
g7447.t1
g7448.t1
g7451.t1
g7451.t2
g7452.t1
g7453.t1
g7454.t1
g7454.t2
g7455.t1
g7455.t2
g7456.t1
g7456.t2
g7456.t3
g7457.t1
g7458.t1
g7459.t1
g7459.t2
g7459.t3
g7459.t4
g7460.t1
g7461.t1
g7461.t2
g7462.t1
g7463.t1
g7465.t1
g7466.t1
g7468.t1
g7469.t1
g7469.t2
g7469.t3
g7469.t4
g7470.t1
g7471.t1
g7471.t2
g7473.t1
g7475.t1
g7476.t1
g7477.t1
g7477.t2
g7477.t3
g7478.t1
g7479.t1
g7480.t1
g7482.t1
g7483.t1
g7483.t2
g7483.t3
g7484.t1
g7484.t2
g7484.t3
g7484.t4
g7484.t5
g7484.t6
g7484.t7
g7484.t8
g7484.t9
g7485.t1
g7485.t2
g7486.t1
g7487.t1
g7487.t2
g7488.t1
g7489.t1
g7491.t1
g7491.t2
g7492.t1
g7492.t2
g7492.t3
g7493.t1
g7493.t2
g7493.t3
g7494.t1
g7494.t2
g7495.t1
g7495.t2
g7495.t3
g7495.t4
g7495.t5
g7495.t6
g7495.t7
g7496.t1
g7497.t1
g7498.t1
g7499.t1
g7499.t2
g7499.t3
g7499.t4
g7499.t5
g7500.t1
g7500.t2
g7500.t3
g7500.t4
g7501.t1
g7503.t1
g7503.t2
g7503.t3
g7504.t1
g7504.t2
g7504.t3
g7504.t4
g7504.t5
g7505.t1
g7505.t2
g7506.t1
g7507.t1
g7508.t1
g7509.t1
g7509.t2
g7509.t3
g7509.t4
g7509.t5
g7509.t6
g7510.t1
g7511.t1
g7511.t2
g7512.t1
g7512.t2
g7512.t3
g7512.t4
g7512.t5
g7513.t1
g7514.t1
g7515.t1
g7516.t1
g7516.t2
g7516.t3
g7516.t4
g7517.t1
g7518.t1
g7519.t1
g7520.t1
g7520.t2
g7520.t3
g7520.t4
g7521.t1
g7523.t1
g7524.t1
g7524.t2
g7524.t3
g7525.t1
g7525.t2
g7525.t3
g7526.t1
g7527.t1
g7527.t2
g7527.t3
g7528.t1
g7529.t1
g7530.t1
g7531.t1
g7532.t1
g7533.t1
g7533.t2
g7533.t3
g7533.t4
g7533.t5
g7533.t6
g7533.t7
g7533.t8
g7534.t1
g7535.t1
g7537.t1
g7538.t1
g7539.t1
g7540.t1
g7542.t1
g7542.t2
g7543.t1
g7543.t2
g7543.t3
g7543.t4
g7545.t1
g7545.t2
g7546.t1
g7547.t1
g7548.t1
g7549.t1
g7550.t1
g7550.t2
g7550.t3
g7550.t4
g7550.t5
g7551.t1
g7551.t2
g7551.t3
g7551.t4
g7553.t1
g7553.t2
g7558.t1
g7563.t1
g7564.t1
g7564.t2
g7564.t3
g7564.t4
g7564.t5
g7565.t1
g7565.t2
g7566.t1
g7566.t2
g7566.t3
g7567.t1
g7567.t2
g7567.t3
g7567.t4
g7569.t1
g7570.t1
g7570.t2
g7570.t3
g7571.t1
g7572.t1
g7572.t2
g7572.t3
g7573.t1
g7574.t1
g7574.t2
g7575.t1
g7575.t2
g7575.t3
g7575.t4
g7576.t1
g7576.t2
g7578.t1
g7579.t1
g7579.t2
g7579.t3
g7579.t4
g7580.t1
g7581.t1
g7581.t2
g7582.t1
g7583.t1
g7584.t1
g7584.t2
g7584.t3
g7584.t4
g7584.t5
g7584.t6
g7584.t7
g7584.t8
g7584.t9
g7585.t1
g7586.t1
g7587.t1
g7588.t1
g7588.t2
g7588.t3
g7590.t1
g7591.t1
g7592.t1
g7592.t2
g7592.t3
g7592.t4
g7593.t1
g7594.t1
g7594.t2
g7594.t3
g7595.t1
g7597.t1
g7597.t2
g7597.t3
g7597.t4
g7598.t1
g7599.t1
g7599.t2
g7600.t1
g7601.t1
g7602.t1
g7603.t1
g7604.t1
g7605.t1
g7606.t1
g7606.t2
g7606.t3
g7607.t1
g7608.t1
g7609.t1
g7610.t1
g7610.t2
g7610.t3
g7610.t4
g7610.t5
g7611.t1
g7611.t2
g7611.t3
g7611.t4
g7612.t1
g7612.t2
g7612.t3
g7612.t4
g7613.t1
g7614.t1
g7615.t1
g7616.t1
g7616.t2
g7619.t1
g7619.t2
g7620.t1
g7621.t1
g7621.t2
g7621.t3
g7622.t1
g7622.t2
g7622.t3
g7622.t4
g7623.t1
g7624.t1
g7625.t1
g7625.t2
g7626.t1
g7627.t1
g7628.t1
g7629.t1
g7633.t1
g7634.t1
g7635.t1
g7636.t1
g7636.t2
g7636.t3
g7636.t4
g7636.t5
g7636.t6
g7636.t7
g7637.t1
g7637.t2
g7637.t3
g7637.t4
g7637.t5
g7638.t1
g7638.t2
g7638.t3
g7638.t4
g7639.t1
g7639.t2
g7639.t3
g7639.t4
g7639.t5
g7639.t6
g7639.t7
g7643.t1
g7644.t1
g7645.t1
g7645.t2
g7645.t3
g7646.t1
g7646.t2
g7646.t3
g7646.t4
g7647.t1
g7647.t2
g7647.t3
g7647.t4
g7649.t1
g7649.t2
g7649.t3
g7649.t4
g7649.t5
g7650.t1
g7651.t1
g7651.t2
g7652.t1
g7652.t2
g7652.t3
g7653.t1
g7653.t2
g7654.t1
g7655.t1
g7656.t1
g7656.t2
g7656.t3
g7657.t1
g7658.t1
g7658.t2
g7658.t3
g7658.t4
g7659.t1
g7661.t1
g7662.t1
g7663.t1
g7664.t1
g7664.t2
g7665.t1
g7665.t2
g7666.t1
g7667.t1
g7667.t2
g7667.t3
g7667.t4
g7668.t1
g7669.t1
g7670.t1
g7671.t1
g7672.t1
g7672.t2
g7672.t3
g7673.t1
g7674.t1
g7674.t2
g7674.t3
g7674.t4
g7675.t1
g7676.t1
g7677.t1
g7678.t1
g7679.t1
g7680.t1
g7681.t1
g7682.t1
g7683.t1
g7684.t1
g7684.t2
g7684.t3
g7684.t4
g7684.t5
g7684.t6
g7685.t1
g7685.t2
g7685.t3
g7685.t4
g7687.t1
g7687.t2
g7687.t3
g7688.t1
g7688.t2
g7688.t3
g7688.t4
g7689.t1
g7690.t1
g7691.t1
g7692.t1
g7692.t2
g7693.t1
g7693.t2
g7693.t3
g7693.t4
g7693.t5
g7693.t6
g7693.t7
g7693.t8
g7694.t1
g7694.t2
g7694.t3
g7694.t4
g7695.t1
g7695.t2
g7695.t3
g7696.t1
g7696.t2
g7696.t3
g7696.t4
g7696.t5
g7697.t1
g7698.t1
g7698.t2
g7698.t3
g7698.t4
g7699.t1
g7700.t1
g7700.t2
g7700.t3
g7700.t4
g7700.t5
g7700.t6
g7701.t1
g7701.t2
g7702.t1
g7702.t2
g7702.t3
g7702.t4
g7702.t5
g7702.t6
g7702.t7
g7703.t1
g7703.t2
g7703.t3
g7703.t4
g7705.t1
g7706.t1
g7706.t2
g7706.t3
g7706.t4
g7707.t1
g7708.t1
g7708.t2
g7708.t3
g7708.t4
g7708.t5
g7709.t1
g7709.t2
g7709.t3
g7709.t4
g7710.t1
g7711.t1
g7711.t2
g7712.t1
g7712.t2
g7713.t1
g7714.t1
g7715.t1
g7715.t2
g7716.t1
g7716.t2
g7716.t3
g7716.t4
g7716.t5
g7716.t6
g7716.t7
g7717.t1
g7718.t1
g7718.t2
g7718.t3
g7719.t1
g7720.t1
g7720.t2
g7720.t3
g7721.t1
g7722.t1
g7722.t2
g7723.t1
g7723.t2
g7724.t1
g7725.t1
g7726.t1
g7726.t2
g7726.t3
g7727.t1
g7728.t1
g7728.t2
g7728.t3
g7729.t1
g7730.t1
g7731.t1
g7731.t2
g7731.t3
g7731.t4
g7731.t5
g7731.t6
g7732.t1
g7732.t2
g7733.t1
g7733.t2
g7734.t1
g7735.t1
g7736.t1
g7736.t2
g7736.t3
g7737.t1
g7737.t2
g7737.t3
g7738.t1
g7739.t1
g7741.t1
g7741.t2
g7741.t3
g7742.t1
g7743.t1
g7743.t2
g7743.t3
g7743.t4
g7744.t1
g7745.t1
g7745.t2
g7745.t3
g7746.t1
g7747.t1
g7748.t1
g7749.t1
g7749.t2
g7749.t3
g7750.t1
g7750.t2
g7750.t3
g7750.t4
g7751.t1
g7752.t1
g7754.t1
g7755.t1
g7756.t1
g7757.t1
g7758.t1
g7758.t2
g7758.t3
g7759.t1
g7759.t2
g7760.t1
g7761.t1
g7761.t2
g7761.t3
g7762.t1
g7763.t1
g7763.t2
g7763.t3
g7764.t1
g7765.t1
g7765.t2
g7765.t3
g7765.t4
g7766.t1
g7767.t1
g7768.t1
g7768.t2
g7769.t1
g7770.t1
g7770.t2
g7770.t3
g7771.t1
g7772.t1
g7775.t1
g7776.t1
g7776.t2
g7776.t3
g7776.t4
g7776.t5
g7776.t6
g7777.t1
g7777.t2
g7778.t1
g7778.t2
g7778.t3
g7778.t4
g7779.t1
g7781.t1
g7782.t1
g7783.t1
g7783.t2
g7783.t3
g7784.t1
g7784.t2
g7784.t3
g7784.t4
g7785.t1
g7786.t1
g7786.t2
g7787.t1
g7788.t1
g7788.t2
g7788.t3
g7788.t4
g7788.t5
g7788.t6
g7789.t1
g7790.t1
g7790.t2
g7790.t3
g7790.t4
g7790.t5
g7790.t6
g7790.t7
g7790.t8
g7791.t1
g7791.t2
g7791.t3
g7791.t4
g7791.t5
g7792.t1
g7792.t2
g7792.t3
g7792.t4
g7792.t5
g7793.t1
g7793.t2
g7793.t3
g7794.t1
g7795.t1
g7795.t2
g7795.t3
g7795.t4
g7797.t1
g7797.t2
g7797.t3
g7797.t4
g7797.t5
g7797.t6
g7797.t7
g7798.t1
g7798.t2
g7798.t3
g7798.t4
g7798.t5
g7798.t6
g7798.t7
g7800.t1
g7800.t2
g7801.t1
g7802.t1
g7806.t1
g7812.t1
g7813.t1
g7814.t1
g7814.t2
g7815.t1
g7815.t2
g7816.t1
g7816.t2
g7817.t1
g7818.t1
g7819.t1
g7820.t1
g7824.t1
g7828.t1
g7831.t1
g7831.t2
g7831.t3
g7831.t4
g7831.t5
g7831.t6
g7832.t1
g7832.t2
g7833.t1
g7836.t1
g7837.t1
g7838.t1
g7839.t1
g7840.t1
g7840.t2
g7840.t3
g7840.t4
g7840.t5
g7840.t6
g7840.t7
g7840.t8
g7841.t1
g7844.t1
g7844.t2
g7844.t3
g7844.t4
g7844.t5
g7844.t6
g7844.t7
g7845.t1
g7845.t2
g7845.t3
g7845.t4
g7846.t1
g7847.t1
g7848.t1
g7849.t1
g7851.t1
g7852.t1
g7852.t2
g7853.t1
g7853.t2
g7853.t3
g7853.t4
g7853.t5
g7853.t6
g7855.t1
g7855.t2
g7856.t1
g7856.t2
g7856.t3
g7857.t1
g7857.t2
g7860.t1
g7860.t2
g7860.t3
g7860.t4
g7860.t5
g7860.t6
g7860.t7
g7861.t1
g7863.t1
g7863.t2
g7864.t1
g7865.t1
g7865.t2
g7865.t3
g7865.t4
g7866.t1
g7868.t1
g7868.t2
g7869.t1
g7869.t2
g7869.t3
g7871.t1
g7872.t1
g7873.t1
g7873.t2
g7873.t3
g7873.t4
g7873.t5
g7873.t6
g7873.t7
g7873.t8
g7873.t9
g7873.t10
g7873.t11
g7873.t12
g7873.t13
g7874.t1
g7875.t1
g7875.t2
g7876.t1
g7876.t2
g7876.t3
g7876.t4
g7877.t1
g7878.t1
g7878.t2
g7879.t1
g7879.t2
g7880.t1
g7881.t1
g7882.t1
g7882.t2
g7883.t1
g7883.t2
g7884.t1
g7884.t2
g7884.t3
g7884.t4
g7884.t5
g7884.t6
g7885.t1
g7885.t2
g7885.t3
g7885.t4
g7886.t1
g7887.t1
g7887.t2
g7888.t1
g7889.t1
g7889.t2
g7890.t1
g7890.t2
g7890.t3
g7890.t4
g7891.t1
g7891.t2
g7891.t3
g7891.t4
g7891.t5
g7892.t1
g7892.t2
g7892.t3
g7892.t4
g7892.t5
g7892.t6
g7893.t1
g7893.t2
g7894.t1
g7894.t2
g7896.t1
g7897.t1
g7898.t1
g7898.t2
g7898.t3
g7899.t1
g7900.t1
g7900.t2
g7901.t1
g7902.t1
g7903.t1
g7903.t2
g7903.t3
g7903.t4
g7904.t1
g7905.t1
g7906.t1
g7907.t1
g7908.t1
g7909.t1
g7911.t1
g7912.t1
g7913.t1
g7914.t1
g7914.t2
g7915.t1
g7916.t1
g7919.t1
g7920.t1
g7921.t1
g7921.t2
g7921.t3
g7921.t4
g7921.t5
g7921.t6
g7922.t1
g7923.t1
g7923.t2
g7923.t3
g7924.t1
g7925.t1
g7926.t1
g7927.t1
g7928.t1
g7928.t2
g7928.t3
g7929.t1
g7930.t1
g7931.t1
g7931.t2
g7931.t3
g7931.t4
g7931.t5
g7932.t1
g7933.t1
g7934.t1
g7935.t1
g7935.t2
g7936.t1
g7936.t2
g7936.t3
g7936.t4
g7937.t1
g7938.t1
g7938.t2
g7939.t1
g7939.t2
g7939.t3
g7945.t1
g7946.t1
g7947.t1
g7948.t1
g7949.t1
g7950.t1
g7950.t2
g7950.t3
g7951.t1
g7951.t2
g7954.t1
g7955.t1
g7956.t1
g7957.t1
g7957.t2
g7958.t1
g7958.t2
g7959.t1
g7959.t2
g7959.t3
g7959.t4
g7960.t1
g7961.t1
g7962.t1
g7962.t2
g7962.t3
g7962.t4
g7963.t1
g7963.t2
g7963.t3
g7964.t1
g7964.t2
g7964.t3
g7965.t1
g7965.t2
g7965.t3
g7965.t4
g7965.t5
g7965.t6
g7966.t1
g7966.t2
g7967.t1
g7968.t1
g7969.t1
g7970.t1
g7971.t1
g7972.t1
g7972.t2
g7973.t1
g7973.t2
g7973.t3
g7973.t4
g7973.t5
g7973.t6
g7974.t1
g7975.t1
g7975.t2
g7975.t3
g7975.t4
g7975.t5
g7975.t6
g7976.t1
g7977.t1
g7978.t1
g7979.t1
g7979.t2
g7980.t1
g7980.t2
g7980.t3
g7980.t4
g7981.t1
g7984.t1
g7985.t1
g7985.t2
g7986.t1
g7987.t1
g7987.t2
g7987.t3
g7987.t4
g7988.t1
g7988.t2
g7989.t1
g7990.t1
g7991.t1
g7991.t2
g7991.t3
g7991.t4
g7991.t5
g7992.t1
g7992.t2
g7992.t3
g7993.t1
g7993.t2
g7993.t3
g7994.t1
g7995.t1
g7995.t2
g7996.t1
g7996.t2
g7996.t3
g7997.t1
g7998.t1
g7998.t2
g7998.t3
g8000.t1
g8001.t1
g8001.t2
g8001.t3
g8001.t4
g8001.t5
g8002.t1
g8003.t1
g8005.t1
g8006.t1
g8007.t1
g8007.t2
g8008.t1
g8008.t2
g8008.t3
g8008.t4
g8009.t1
g8010.t1
g8012.t1
g8014.t1
g8016.t1
g8017.t1
g8018.t1
g8019.t1
g8020.t1
g8021.t1
g8022.t1
g8023.t1
g8026.t1
g8027.t1
g8029.t1
g8034.t1
g8035.t1
g8036.t1
g8038.t1
g8039.t1
g8039.t2
g8040.t1
g8040.t2
g8041.t1
g8041.t2
g8041.t3
g8042.t1
g8045.t1
g8046.t1
g8046.t2
g8046.t3
g8047.t1
g8047.t2
g8047.t3
g8048.t1
g8048.t2
g8048.t3
g8049.t1
g8050.t1
g8050.t2
g8052.t1
g8053.t1
g8053.t2
g8053.t3
g8053.t4
g8053.t5
g8054.t1
g8054.t2
g8054.t3
g8054.t4
g8054.t5
g8055.t1
g8057.t1
g8060.t1
g8061.t1
g8062.t1
g8063.t1
g8063.t2
g8063.t3
g8063.t4
g8063.t5
g8064.t1
g8064.t2
g8066.t1
g8067.t1
g8069.t1
g8069.t2
g8069.t3
g8077.t1
g8078.t1
g8079.t1
g8079.t2
g8079.t3
g8079.t4
g8079.t5
g8079.t6
g8079.t7
g8079.t8
g8080.t1
g8080.t2
g8080.t3
g8081.t1
g8081.t2
g8082.t1
g8082.t2
g8083.t1
g8084.t1
g8084.t2
g8084.t3
g8085.t1
g8086.t1
g8087.t1
g8087.t2
g8087.t3
g8088.t1
g8091.t1
g8092.t1
g8096.t1
g8097.t1
g8097.t2
g8097.t3
g8099.t1
g8099.t2
g8100.t1
g8101.t1
g8101.t2
g8101.t3
g8101.t4
g8101.t5
g8101.t6
g8101.t7
g8101.t8
g8101.t9
g8101.t10
g8102.t1
g8102.t2
g8103.t1
g8103.t2
g8103.t3
g8104.t1
g8104.t2
g8104.t3
g8104.t4
g8105.t1
g8106.t1
g8106.t2
g8106.t3
g8106.t4
g8106.t5
g8106.t6
g8108.t1
g8109.t1
g8110.t1
g8111.t1
g8112.t1
g8113.t1
g8114.t1
g8115.t1
g8115.t2
g8115.t3
g8115.t4
g8115.t5
g8115.t6
g8115.t7
g8115.t8
g8115.t9
g8116.t1
g8116.t2
g8116.t3
g8116.t4
g8116.t5
g8116.t6
g8117.t1
g8118.t1
g8119.t1
g8119.t2
g8119.t3
g8119.t4
g8119.t5
g8121.t1
g8121.t2
g8121.t3
g8122.t1
g8123.t1
g8124.t1
g8125.t1
g8127.t1
g8127.t2
g8127.t3
g8128.t1
g8129.t1
g8130.t1
g8130.t2
g8130.t3
g8130.t4
g8130.t5
g8130.t6
g8131.t1
g8132.t1
g8132.t2
g8133.t1
g8134.t1
g8134.t2
g8135.t1
g8135.t2
g8135.t3
g8136.t1
g8137.t1
g8138.t1
g8138.t2
g8138.t3
g8139.t1
g8139.t2
g8139.t3
g8140.t1
g8140.t2
g8140.t3
g8140.t4
g8140.t5
g8143.t1
g8144.t1
g8146.t1
g8146.t2
g8146.t3
g8146.t4
g8146.t5
g8147.t1
g8147.t2
g8148.t1
g8149.t1
g8149.t2
g8150.t1
g8150.t2
g8150.t3
g8150.t4
g8151.t1
g8152.t1
g8153.t1
g8153.t2
g8156.t1
g8157.t1
g8157.t2
g8157.t3
g8157.t4
g8157.t5
g8158.t1
g8159.t1
g8159.t2
g8159.t3
g8159.t4
g8159.t5
g8159.t6
g8159.t7
g8159.t8
g8159.t9
g8161.t1
g8162.t1
g8162.t2
g8162.t3
g8162.t4
g8162.t5
g8164.t1
g8166.t1
g8167.t1
g8168.t1
g8169.t1
g8169.t2
g8170.t1
g8171.t1
g8171.t2
g8172.t1
g8172.t2
g8172.t3
g8173.t1
g8174.t1
g8174.t2
g8175.t1
g8176.t1
g8177.t1
g8177.t2
g8177.t3
g8177.t4
g8177.t5
g8178.t1
g8179.t1
g8180.t1
g8181.t1
g8182.t1
g8182.t2
g8182.t3
g8183.t1
g8184.t1
g8184.t2
g8185.t1
g8186.t1
g8187.t1
g8188.t1
g8189.t1
g8189.t2
g8191.t1
g8193.t1
g8195.t1
g8195.t2
g8195.t3
g8195.t4
g8195.t5
g8196.t1
g8196.t2
g8196.t3
g8197.t1
g8199.t1
g8201.t1
g8203.t1
g8203.t2
g8204.t1
g8205.t1
g8207.t1
g8208.t1
g8210.t1
g8211.t1
g8211.t2
g8211.t3
g8211.t4
g8211.t5
g8211.t6
g8212.t1
g8213.t1
g8213.t2
g8213.t3
g8214.t1
g8215.t1
g8216.t1
g8217.t1
g8218.t1
g8218.t2
g8218.t3
g8218.t4
g8218.t5
g8219.t1
g8219.t2
g8219.t3
g8220.t1
g8221.t1
g8221.t2
g8222.t1
g8224.t1
g8225.t1
g8226.t1
g8227.t1
g8227.t2
g8227.t3
g8227.t4
g8228.t1
g8228.t2
g8228.t3
g8228.t4
g8228.t5
g8229.t1
g8229.t2
g8229.t3
g8229.t4
g8229.t5
g8229.t6
g8229.t7
g8229.t8
g8229.t9
g8230.t1
g8231.t1
g8233.t1
g8237.t1
g8237.t2
g8237.t3
g8238.t1
g8238.t2
g8240.t1
g8240.t2
g8241.t1
g8241.t2
g8241.t3
g8241.t4
g8241.t5
g8242.t1
g8242.t2
g8243.t1
g8244.t1
g8245.t1
g8248.t1
g8249.t1
g8250.t1
g8250.t2
g8251.t1
g8251.t2
g8255.t1
g8255.t2
g8255.t3
g8255.t4
g8255.t5
g8256.t1
g8256.t2
g8256.t3
g8256.t4
g8256.t5
g8256.t6
g8256.t7
g8256.t8
g8257.t1
g8258.t1
g8259.t1
g8259.t2
g8260.t1
g8260.t2
g8260.t3
g8260.t4
g8260.t5
g8261.t1
g8262.t1
g8262.t2
g8263.t1
g8264.t1
g8265.t1
g8265.t2
g8265.t3
g8265.t4
g8265.t5
g8266.t1
g8267.t1
g8269.t1
g8271.t1
g8271.t2
g8273.t1
g8274.t1
g8274.t2
g8274.t3
g8274.t4
g8276.t1
g8277.t1
g8277.t2
g8277.t3
g8277.t4
g8277.t5
g8278.t1
g8278.t2
g8278.t3
g8278.t4
g8278.t5
g8280.t1
g8281.t1
g8283.t1
g8283.t2
g8283.t3
g8284.t1
g8285.t1
g8285.t2
g8286.t1
g8287.t1
g8288.t1
g8289.t1
g8289.t2
g8289.t3
g8289.t4
g8290.t1
g8291.t1
g8291.t2
g8291.t3
g8292.t1
g8293.t1
g8293.t2
g8293.t3
g8293.t4
g8293.t5
g8294.t1
g8295.t1
g8296.t1
g8297.t1
g8298.t1
g8299.t1
g8300.t1
g8300.t2
g8300.t3
g8301.t1
g8302.t1
g8303.t1
g8303.t2
g8306.t1
g8307.t1
g8307.t2
g8307.t3
g8307.t4
g8307.t5
g8308.t1
g8308.t2
g8309.t1
g8310.t1
g8311.t1
g8312.t1
g8314.t1
g8315.t1
g8315.t2
g8315.t3
g8315.t4
g8316.t1
g8316.t2
g8316.t3
g8316.t4
g8316.t5
g8316.t6
g8319.t1
g8320.t1
g8320.t2
g8321.t1
g8321.t2
g8321.t3
g8322.t1
g8322.t2
g8323.t1
g8324.t1
g8324.t2
g8325.t1
g8325.t2
g8325.t3
g8325.t4
g8325.t5
g8326.t1
g8327.t1
g8328.t1
g8330.t1
g8333.t1
g8333.t2
g8333.t3
g8333.t4
g8333.t5
g8334.t1
g8334.t2
g8334.t3
g8334.t4
g8335.t1
g8335.t2
g8335.t3
g8336.t1
g8336.t2
g8336.t3
g8336.t4
g8337.t1
g8337.t2
g8338.t1
g8339.t1
g8341.t1
g8342.t1
g8343.t1
g8344.t1
g8345.t1
g8346.t1
g8347.t1
g8347.t2
g8347.t3
g8348.t1
g8348.t2
g8349.t1
g8349.t2
g8349.t3
g8349.t4
g8350.t1
g8351.t1
g8351.t2
g8351.t3
g8351.t4
g8351.t5
g8351.t6
g8351.t7
g8351.t8
g8352.t1
g8353.t1
g8355.t1
g8356.t1
g8356.t2
g8357.t1
g8357.t2
g8358.t1
g8359.t1
g8360.t1
g8361.t1
g8362.t1
g8363.t1
g8364.t1
g8365.t1
g8366.t1
g8367.t1
g8367.t2
g8367.t3
g8367.t4
g8368.t1
g8369.t1
g8370.t1
g8371.t1
g8372.t1
g8374.t1
g8375.t1
g8376.t1
g8377.t1
g8377.t2
g8378.t1
g8379.t1
g8380.t1
g8380.t2
g8380.t3
g8381.t1
g8382.t1
g8384.t1
g8385.t1
g8386.t1
g8387.t1
g8389.t1
g8390.t1
g8391.t1
g8392.t1
g8393.t1
g8393.t2
g8393.t3
g8394.t1
g8395.t1
g8396.t1
g8396.t2
g8396.t3
g8396.t4
g8397.t1
g8398.t1
g8399.t1
g8400.t1
g8401.t1
g8402.t1
g8402.t2
g8403.t1
g8405.t1
g8406.t1
g8406.t2
g8407.t1
g8407.t2
g8407.t3
g8407.t4
g8408.t1
g8409.t1
g8411.t1
g8413.t1
g8414.t1
g8416.t1
g8416.t2
g8416.t3
g8416.t4
g8416.t5
g8417.t1
g8418.t1
g8418.t2
g8418.t3
g8418.t4
g8418.t5
g8418.t6
g8418.t7
g8418.t8
g8418.t9
g8418.t10
g8419.t1
g8419.t2
g8421.t1
g8421.t2
g8421.t3
g8421.t4
g8421.t5
g8421.t6
g8422.t1
g8422.t2
g8423.t1
g8423.t2
g8423.t3
g8424.t1
g8424.t2
g8426.t1
g8427.t1
g8429.t1
g8429.t2
g8431.t1
g8431.t2
g8432.t1
g8433.t1
g8434.t1
g8435.t1
g8436.t1
g8436.t2
g8437.t1
g8438.t1
g8438.t2
g8439.t1
g8440.t1
g8441.t1
g8442.t1
g8443.t1
g8444.t1
g8445.t1
g8446.t1
g8447.t1
g8448.t1
g8448.t2
g8449.t1
g8450.t1
g8451.t1
g8452.t1
g8454.t1
g8455.t1
g8455.t2
g8456.t1
g8457.t1
g8457.t2
g8457.t3
g8457.t4
g8458.t1
g8458.t2
g8460.t1
g8462.t1
g8463.t1
g8463.t2
g8464.t1
g8464.t2
g8464.t3
g8464.t4
g8464.t5
g8464.t6
g8465.t1
g8467.t1
g8468.t1
g8469.t1
g8470.t1
g8471.t1
g8471.t2
g8472.t1
g8472.t2
g8472.t3
g8472.t4
g8472.t5
g8473.t1
g8473.t2
g8473.t3
g8473.t4
g8474.t1
g8474.t2
g8474.t3
g8474.t4
g8474.t5
g8474.t6
g8474.t7
g8475.t1
g8476.t1
g8476.t2
g8476.t3
g8476.t4
g8477.t1
g8478.t1
g8479.t1
g8479.t2
g8479.t3
g8480.t1
g8480.t2
g8480.t3
g8481.t1
g8482.t1
g8482.t2
g8483.t1
g8484.t1
g8486.t1
g8486.t2
g8487.t1
g8487.t2
g8487.t3
g8487.t4
g8487.t5
g8488.t1
g8488.t2
g8488.t3
g8488.t4
g8488.t5
g8489.t1
g8489.t2
g8489.t3
g8489.t4
g8489.t5
g8490.t1
g8490.t2
g8490.t3
g8490.t4
g8491.t1
g8491.t2
g8492.t1
g8492.t2
g8492.t3
g8492.t4
g8492.t5
g8493.t1
g8494.t1
g8494.t2
g8494.t3
g8495.t1
g8496.t1
g8496.t2
g8496.t3
g8497.t1
g8497.t2
g8497.t3
g8497.t4
g8497.t5
g8498.t1
g8499.t1
g8500.t1
g8501.t1
g8504.t1
g8504.t2
g8505.t1
g8506.t1
g8507.t1
g8508.t1
g8509.t1
g8509.t2
g8509.t3
g8509.t4
g8509.t5
g8509.t6
g8509.t7
g8510.t1
g8510.t2
g8510.t3
g8510.t4
g8510.t5
g8510.t6
g8510.t7
g8510.t8
g8511.t1
g8511.t2
g8512.t1
g8512.t2
g8512.t3
g8512.t4
g8512.t5
g8512.t6
g8513.t1
g8513.t2
g8513.t3
g8514.t1
g8514.t2
g8515.t1
g8515.t2
g8515.t3
g8516.t1
g8516.t2
g8516.t3
g8516.t4
g8516.t5
g8517.t1
g8517.t2
g8517.t3
g8517.t4
g8517.t5
g8517.t6
g8518.t1
g8519.t1
g8520.t1
g8520.t2
g8521.t1
g8522.t1
g8522.t2
g8522.t3
g8530.t1
g8531.t1
g8532.t1
g8533.t1
g8533.t2
g8534.t1
g8534.t2
g8534.t3
g8534.t4
g8534.t5
g8534.t6
g8535.t1
g8535.t2
g8535.t3
g8535.t4
g8535.t5
g8536.t1
g8537.t1
g8538.t1
g8538.t2
g8538.t3
g8538.t4
g8539.t1
g8540.t1
g8541.t1
g8542.t1
g8542.t2
g8543.t1
g8543.t2
g8543.t3
g8543.t4
g8543.t5
g8543.t6
g8543.t7
g8543.t8
g8544.t1
g8544.t2
g8544.t3
g8544.t4
g8545.t1
g8546.t1
g8546.t2
g8546.t3
g8546.t4
g8547.t1
g8548.t1
g8548.t2
g8549.t1
g8550.t1
g8550.t2
g8550.t3
g8550.t4
g8550.t5
g8551.t1
g8552.t1
g8553.t1
g8554.t1
g8554.t2
g8554.t3
g8555.t1
g8556.t1
g8557.t1
g8558.t1
g8560.t1
g8560.t2
g8560.t3
g8560.t4
g8564.t1
g8564.t2
g8564.t3
g8564.t4
g8564.t5
g8565.t1
g8566.t1
g8567.t1
g8567.t2
g8568.t1
g8569.t1
g8569.t2
g8569.t3
g8570.t1
g8570.t2
g8570.t3
g8571.t1
g8572.t1
g8573.t1
g8573.t2
g8574.t1
g8575.t1
g8575.t2
g8576.t1
g8577.t1
g8577.t2
g8578.t1
g8579.t1
g8580.t1
g8580.t2
g8581.t1
g8581.t2
g8582.t1
g8583.t1
g8583.t2
g8583.t3
g8583.t4
g8583.t5
g8583.t6
g8584.t1
g8584.t2
g8584.t3
g8584.t4
g8585.t1
g8585.t2
g8585.t3
g8586.t1
g8586.t2
g8587.t1
g8587.t2
g8588.t1
g8589.t1
g8589.t2
g8590.t1
g8591.t1
g8591.t2
g8592.t1
g8595.t1
g8597.t1
g8597.t2
g8597.t3
g8597.t4
g8598.t1
g8598.t2
g8598.t3
g8598.t4
g8599.t1
g8599.t2
g8599.t3
g8599.t4
g8599.t5
g8600.t1
g8601.t1
g8601.t2
g8601.t3
g8601.t4
g8602.t1
g8603.t1
g8603.t2
g8604.t1
g8605.t1
g8606.t1
g8606.t2
g8606.t3
g8606.t4
g8607.t1
g8608.t1
g8609.t1
g8610.t1
g8611.t1
g8612.t1
g8613.t1
g8614.t1
g8614.t2
g8614.t3
g8614.t4
g8615.t1
g8615.t2
g8615.t3
g8616.t1
g8617.t1
g8618.t1
g8619.t1
g8619.t2
g8619.t3
g8619.t4
g8620.t1
g8621.t1
g8621.t2
g8621.t3
g8621.t4
g8621.t5
g8621.t6
g8622.t1
g8622.t2
g8622.t3
g8623.t1
g8624.t1
g8624.t2
g8624.t3
g8625.t1
g8625.t2
g8625.t3
g8625.t4
g8625.t5
g8626.t1
g8627.t1
g8630.t1
g8632.t1
g8633.t1
g8634.t1
g8635.t1
g8636.t1
g8637.t1
g8637.t2
g8638.t1
g8639.t1
g8640.t1
g8641.t1
g8641.t2
g8641.t3
g8642.t1
g8642.t2
g8642.t3
g8643.t1
g8644.t1
g8644.t2
g8644.t3
g8645.t1
g8645.t2
g8645.t3
g8646.t1
g8648.t1
g8649.t1
g8649.t2
g8649.t3
g8650.t1
g8651.t1
g8651.t2
g8651.t3
g8651.t4
g8652.t1
g8652.t2
g8652.t3
g8652.t4
g8652.t5
g8652.t6
g8653.t1
g8654.t1
g8655.t1
g8656.t1
g8657.t1
g8657.t2
g8657.t3
g8657.t4
g8659.t1
g8660.t1
g8660.t2
g8660.t3
g8660.t4
g8660.t5
g8660.t6
g8660.t7
g8661.t1
g8661.t2
g8661.t3
g8662.t1
g8663.t1
g8663.t2
g8663.t3
g8663.t4
g8663.t5
g8663.t6
g8664.t1
g8665.t1
g8666.t1
g8667.t1
g8668.t1
g8671.t1
g8671.t2
g8671.t3
g8671.t4
g8671.t5
g8672.t1
g8672.t2
g8672.t3
g8672.t4
g8673.t1
g8674.t1
g8676.t1
g8677.t1
g8678.t1
g8679.t1
g8679.t2
g8680.t1
g8680.t2
g8680.t3
g8680.t4
g8680.t5
g8680.t6
g8681.t1
g8681.t2
g8683.t1
g8684.t1
g8685.t1
g8685.t2
g8686.t1
g8687.t1
g8687.t2
g8687.t3
g8687.t4
g8688.t1
g8688.t2
g8688.t3
g8689.t1
g8690.t1
g8691.t1
g8692.t1
g8693.t1
g8693.t2
g8693.t3
g8694.t1
g8694.t2
g8695.t1
g8696.t1
g8697.t1
g8697.t2
g8697.t3
g8697.t4
g8698.t1
g8699.t1
g8700.t1
g8701.t1
g8702.t1
g8702.t2
g8702.t3
g8702.t4
g8702.t5
g8702.t6
g8703.t1
g8706.t1
g8707.t1
g8708.t1
g8709.t1
g8710.t1
g8710.t2
g8710.t3
g8711.t1
g8711.t2
g8711.t3
g8711.t4
g8711.t5
g8714.t1
g8715.t1
g8716.t1
g8717.t1
g8717.t2
g8718.t1
g8719.t1
g8720.t1
g8720.t2
g8720.t3
g8720.t4
g8720.t5
g8720.t6
g8720.t7
g8720.t8
g8721.t1
g8721.t2
g8722.t1
g8723.t1
g8724.t1
g8725.t1
g8725.t2
g8727.t1
g8728.t1
g8729.t1
g8729.t2
g8729.t3
g8729.t4
g8729.t5
g8730.t1
g8731.t1
g8732.t1
g8733.t1
g8734.t1
g8735.t1
g8736.t1
g8737.t1
g8738.t1
g8739.t1
g8740.t1
g8740.t2
g8741.t1
g8741.t2
g8741.t3
g8741.t4
g8742.t1
g8742.t2
g8742.t3
g8743.t1
g8744.t1
g8745.t1
g8746.t1
g8747.t1
g8747.t2
g8747.t3
g8747.t4
g8747.t5
g8748.t1
g8749.t1
g8749.t2
g8749.t3
g8749.t4
g8749.t5
g8749.t6
g8749.t7
g8749.t8
g8750.t1
g8753.t1
g8753.t2
g8754.t1
g8755.t1
g8756.t1
g8757.t1
g8757.t2
g8757.t3
g8757.t4
g8758.t1
g8758.t2
g8758.t3
g8759.t1
g8760.t1
g8761.t1
g8764.t1
g8764.t2
g8765.t1
g8766.t1
g8766.t2
g8766.t3
g8768.t1
g8769.t1
g8771.t1
g8772.t1
g8773.t1
g8774.t1
g8775.t1
g8775.t2
g8775.t3
g8777.t1
g8777.t2
g8777.t3
g8777.t4
g8778.t1
g8779.t1
g8780.t1
g8780.t2
g8781.t1
g8782.t1
g8782.t2
g8783.t1
g8783.t2
g8783.t3
g8783.t4
g8783.t5
g8784.t1
g8784.t2
g8784.t3
g8785.t1
g8786.t1
g8786.t2
g8786.t3
g8786.t4
g8786.t5
g8786.t6
g8786.t7
g8786.t8
g8787.t1
g8787.t2
g8787.t3
g8787.t4
g8788.t1
g8788.t2
g8788.t3
g8789.t1
g8789.t2
g8789.t3
g8789.t4
g8789.t5
g8789.t6
g8790.t1
g8790.t2
g8790.t3
g8790.t4
g8790.t5
g8791.t1
g8791.t2
g8791.t3
g8791.t4
g8792.t1
g8792.t2
g8795.t1
g8796.t1
g8797.t1
g8799.t1
g8800.t1
g8801.t1
g8802.t1
g8803.t1
g8805.t1
g8806.t1
g8807.t1
g8809.t1
g8810.t1
g8810.t2
g8811.t1
g8813.t1
g8813.t2
g8814.t1
g8814.t2
g8815.t1
g8815.t2
g8815.t3
g8815.t4
g8815.t5
g8816.t1
g8816.t2
g8817.t1
g8817.t2
g8818.t1
g8818.t2
g8818.t3
g8820.t1
g8820.t2
g8821.t1
g8822.t1
g8824.t1
g8824.t2
g8824.t3
g8824.t4
g8824.t5
g8825.t1
g8826.t1
g8826.t2
g8826.t3
g8826.t4
g8827.t1
g8827.t2
g8827.t3
g8827.t4
g8827.t5
g8828.t1
g8828.t2
g8828.t3
g8829.t1
g8830.t1
g8833.t1
g8834.t1
g8834.t2
g8835.t1
g8836.t1
g8838.t1
g8838.t2
g8839.t1
g8840.t1
g8840.t2
g8841.t1
g8841.t2
g8841.t3
g8842.t1
g8842.t2
g8842.t3
g8842.t4
g8843.t1
g8843.t2
g8843.t3
g8844.t1
g8844.t2
g8846.t1
g8846.t2
g8846.t3
g8846.t4
g8846.t5
g8846.t6
g8847.t1
g8848.t1
g8848.t2
g8848.t3
g8849.t1
g8850.t1
g8850.t2
g8851.t1
g8851.t2
g8851.t3
g8851.t4
g8851.t5
g8853.t1
g8853.t2
g8854.t1
g8854.t2
g8854.t3
g8855.t1
g8856.t1
g8856.t2
g8856.t3
g8856.t4
g8857.t1
g8859.t1
g8859.t2
g8860.t1
g8860.t2
g8860.t3
g8860.t4
g8860.t5
g8861.t1
g8861.t2
g8862.t1
g8862.t2
g8863.t1
g8863.t2
g8864.t1
g8865.t1
g8865.t2
g8865.t3
g8866.t1
g8866.t2
g8866.t3
g8866.t4
g8867.t1
g8868.t1
g8868.t2
g8869.t1
g8870.t1
g8871.t1
g8872.t1
g8872.t2
g8873.t1
g8874.t1
g8875.t1
g8875.t2
g8877.t1
g8877.t2
g8877.t3
g8877.t4
g8878.t1
g8878.t2
g8878.t3
g8878.t4
g8879.t1
g8879.t2
g8879.t3
g8880.t1
g8881.t1
g8883.t1
g8883.t2
g8883.t3
g8883.t4
g8883.t5
g8883.t6
g8883.t7
g8883.t8
g8883.t9
g8883.t10
g8883.t11
g8886.t1
g8887.t1
g8887.t2
g8888.t1
g8889.t1
g8890.t1
g8890.t2
g8891.t1
g8892.t1
g8893.t1
g8894.t1
g8895.t1
g8896.t1
g8897.t1
g8898.t1
g8899.t1
g8900.t1
g8902.t1
g8903.t1
g8904.t1
g8906.t1
g8907.t1
g8910.t1
g8910.t2
g8910.t3
g8910.t4
g8911.t1
g8911.t2
g8911.t3
g8911.t4
g8912.t1
g8914.t1
g8915.t1
g8916.t1
g8917.t1
g8921.t1
g8921.t2
g8921.t3
g8922.t1
g8922.t2
g8922.t3
g8922.t4
g8922.t5
g8923.t1
g8923.t2
g8924.t1
g8924.t2
g8925.t1
g8925.t2
g8925.t3
g8925.t4
g8925.t5
g8925.t6
g8925.t7
g8926.t1
g8927.t1
g8928.t1
g8929.t1
g8930.t1
g8932.t1
g8933.t1
g8934.t1
g8935.t1
g8935.t2
g8935.t3
g8935.t4
g8936.t1
g8937.t1
g8937.t2
g8937.t3
g8937.t4
g8937.t5
g8938.t1
g8938.t2
g8938.t3
g8938.t4
g8939.t1
g8939.t2
g8939.t3
g8940.t1
g8941.t1
g8941.t2
g8942.t1
g8942.t2
g8942.t3
g8943.t1
g8944.t1
g8946.t1
g8947.t1
g8947.t2
g8947.t3
g8948.t1
g8948.t2
g8948.t3
g8949.t1
g8949.t2
g8949.t3
g8950.t1
g8951.t1
g8952.t1
g8952.t2
g8953.t1
g8953.t2
g8954.t1
g8955.t1
g8956.t1
g8958.t1
g8958.t2
g8958.t3
g8958.t4
g8958.t5
g8958.t6
g8959.t1
g8960.t1
g8960.t2
g8960.t3
g8960.t4
g8960.t5
g8961.t1
g8961.t2
g8961.t3
g8961.t4
g8961.t5
g8962.t1
g8963.t1
g8965.t1
g8965.t2
g8965.t3
g8965.t4
g8965.t5
g8965.t6
g8967.t1
g8968.t1
g8968.t2
g8968.t3
g8969.t1
g8969.t2
g8969.t3
g8969.t4
g8969.t5
g8969.t6
g8969.t7
g8970.t1
g8971.t1
g8972.t1
g8972.t2
g8972.t3
g8973.t1
g8973.t2
g8973.t3
g8974.t1
g8974.t2
g8974.t3
g8974.t4
g8974.t5
g8976.t1
g8977.t1
g8978.t1
g8978.t2
g8978.t3
g8978.t4
g8979.t1
g8979.t2
g8979.t3
g8980.t1
g8980.t2
g8980.t3
g8980.t4
g8980.t5
g8981.t1
g8981.t2
g8981.t3
g8982.t1
g8983.t1
g8983.t2
g8983.t3
g8984.t1
g8985.t1
g8985.t2
g8985.t3
g8985.t4
g8986.t1
g8986.t2
g8986.t3
g8986.t4
g8987.t1
g8988.t1
g8989.t1
g8989.t2
g8990.t1
g8990.t2
g8991.t1
g8993.t1
g8994.t1
g8994.t2
g8995.t1
g8995.t2
g8995.t3
g8996.t1
g8996.t2
g8997.t1
g8997.t2
g8997.t3
g8997.t4
g8998.t1
g8998.t2
g8998.t3
g8998.t4
g8998.t5
g9000.t1
g9001.t1
g9001.t2
g9001.t3
g9001.t4
g9001.t5
g9001.t6
g9001.t7
g9003.t1
g9005.t1
g9008.t1
g9009.t1
g9009.t2
g9010.t1
g9010.t2
g9010.t3
g9010.t4
g9011.t1
g9012.t1
g9013.t1
g9013.t2
g9014.t1
g9015.t1
g9016.t1
g9017.t1
g9018.t1
g9018.t2
g9018.t3
g9018.t4
g9018.t5
g9019.t1
g9019.t2
g9019.t3
g9019.t4
g9020.t1
g9021.t1
g9021.t2
g9021.t3
g9023.t1
g9024.t1
g9024.t2
g9024.t3
g9024.t4
g9024.t5
g9024.t6
g9025.t1
g9026.t1
g9027.t1
g9027.t2
g9027.t3
g9027.t4
g9028.t1
g9029.t1
g9030.t1
g9030.t2
g9030.t3
g9030.t4
g9031.t1
g9031.t2
g9031.t3
g9031.t4
g9031.t5
g9031.t6
g9031.t7
g9032.t1
g9033.t1
g9035.t1
g9035.t2
g9035.t3
g9035.t4
g9035.t5
g9036.t1
g9036.t2
g9036.t3
g9036.t4
g9036.t5
g9036.t6
g9036.t7
g9037.t1
g9038.t1
g9038.t2
g9038.t3
g9039.t1
g9040.t1
g9040.t2
g9040.t3
g9041.t1
g9042.t1
g9043.t1
g9044.t1
g9045.t1
g9045.t2
g9045.t3
g9045.t4
g9046.t1
g9046.t2
g9046.t3
g9046.t4
g9047.t1
g9047.t2
g9047.t3
g9047.t4
g9047.t5
g9048.t1
g9049.t1
g9050.t1
g9051.t1
g9052.t1
g9056.t1
g9057.t1
g9057.t2
g9057.t3
g9057.t4
g9057.t5
g9057.t6
g9057.t7
g9058.t1
g9059.t1
g9060.t1
g9061.t1
g9061.t2
g9061.t3
g9061.t4
g9062.t1
g9062.t2
g9062.t3
g9062.t4
g9063.t1
g9064.t1
g9064.t2
g9064.t3
g9064.t4
g9064.t5
g9064.t6
g9064.t7
g9065.t1
g9065.t2
g9065.t3
g9066.t1
g9066.t2
g9066.t3
g9066.t4
g9066.t5
g9066.t6
g9067.t1
g9067.t2
g9068.t1
g9069.t1
g9070.t1
g9070.t2
g9071.t1
g9072.t1
g9072.t2
g9073.t1
g9074.t1
g9075.t1
g9075.t2
g9075.t3
g9076.t1
g9077.t1
g9078.t1
g9079.t1
g9080.t1
g9081.t1
g9081.t2
g9081.t3
g9081.t4
g9083.t1
g9084.t1
g9084.t2
g9084.t3
g9084.t4
g9085.t1
g9086.t1
g9087.t1
g9088.t1
g9088.t2
g9089.t1
g9090.t1
g9091.t1
g9091.t2
g9091.t3
g9092.t1
g9093.t1
g9093.t2
g9094.t1
g9095.t1
g9096.t1
g9096.t2
g9096.t3
g9097.t1
g9098.t1
g9099.t1
g9099.t2
g9099.t3
g9100.t1
g9100.t2
g9100.t3
g9100.t4
g9101.t1
g9102.t1
g9102.t2
g9103.t1
g9105.t1
g9105.t2
g9105.t3
g9105.t4
g9107.t1
g9108.t1
g9109.t1
g9109.t2
g9110.t1
g9110.t2
g9110.t3
g9111.t1
g9112.t1
g9113.t1
g9113.t2
g9114.t1
g9115.t1
g9116.t1
g9119.t1
g9120.t1
g9120.t2
g9121.t1
g9122.t1
g9122.t2
g9123.t1
g9124.t1
g9124.t2
g9124.t3
g9125.t1
g9125.t2
g9125.t3
g9125.t4
g9125.t5
g9125.t6
g9126.t1
g9126.t2
g9127.t1
g9128.t1
g9128.t2
g9128.t3
g9129.t1
g9129.t2
g9130.t1
g9130.t2
g9131.t1
g9131.t2
g9131.t3
g9132.t1
g9132.t2
g9133.t1
g9133.t2
g9133.t3
g9134.t1
g9135.t1
g9136.t1
g9137.t1
g9137.t2
g9138.t1
g9139.t1
g9140.t1
g9141.t1
g9141.t2
g9141.t3
g9141.t4
g9141.t5
g9141.t6
g9141.t7
g9142.t1
g9143.t1
g9145.t1
g9146.t1
g9147.t1
g9148.t1
g9149.t1
g9150.t1
g9151.t1
g9152.t1
g9152.t2
g9152.t3
g9153.t1
g9153.t2
g9153.t3
g9153.t4
g9153.t5
g9153.t6
g9154.t1
g9154.t2
g9154.t3
g9155.t1
g9155.t2
g9155.t3
g9156.t1
g9156.t2
g9157.t1
g9157.t2
g9157.t3
g9157.t4
g9158.t1
g9158.t2
g9158.t3
g9158.t4
g9159.t1
g9160.t1
g9161.t1
g9162.t1
g9162.t2
g9162.t3
g9163.t1
g9163.t2
g9163.t3
g9163.t4
g9163.t5
g9163.t6
g9164.t1
g9165.t1
g9165.t2
g9165.t3
g9165.t4
g9165.t5
g9165.t6
g9165.t7
g9166.t1
g9167.t1
g9168.t1
g9169.t1
g9170.t1
g9170.t2
g9170.t3
g9170.t4
g9170.t5
g9170.t6
g9170.t7
g9170.t8
g9171.t1
g9172.t1
g9172.t2
g9172.t3
g9173.t1
g9174.t1
g9174.t2
g9174.t3
g9175.t1
g9176.t1
g9177.t1
g9177.t2
g9178.t1
g9179.t1
g9185.t1
g9187.t1
g9187.t2
g9187.t3
g9187.t4
g9188.t1
g9188.t2
g9188.t3
g9188.t4
g9188.t5
g9188.t6
g9188.t7
g9189.t1
g9190.t1
g9191.t1
g9192.t1
g9192.t2
g9193.t1
g9194.t1
g9194.t2
g9194.t3
g9195.t1
g9196.t1
g9197.t1
g9198.t1
g9198.t2
g9198.t3
g9198.t4
g9199.t1
g9199.t2
g9199.t3
g9200.t1
g9205.t1
g9205.t2
g9205.t3
g9208.t1
g9209.t1
g9211.t1
g9212.t1
g9212.t2
g9212.t3
g9212.t4
g9220.t1
g9221.t1
g9222.t1
g9223.t1
g9226.t1
g9226.t2
g9226.t3
g9227.t1
g9228.t1
g9228.t2
g9228.t3
g9228.t4
g9229.t1
g9230.t1
g9231.t1
g9231.t2
g9231.t3
g9232.t1
g9232.t2
g9233.t1
g9238.t1
g9238.t2
g9238.t3
g9238.t4
g9238.t5
g9238.t6
g9238.t7
g9239.t1
g9239.t2
g9240.t1
g9241.t1
g9243.t1
g9245.t1
g9245.t2
g9246.t1
g9246.t2
g9246.t3
g9246.t4
g9248.t1
g9248.t2
g9248.t3
g9248.t4
g9249.t1
g9249.t2
g9249.t3
g9249.t4
g9251.t1
g9252.t1
g9253.t1
g9253.t2
g9253.t3
g9254.t1
g9255.t1
g9255.t2
g9255.t3
g9255.t4
g9255.t5
g9255.t6
g9256.t1
g9256.t2
g9256.t3
g9257.t1
g9257.t2
g9257.t3
g9257.t4
g9257.t5
g9257.t6
g9258.t1
g9259.t1
g9260.t1
g9261.t1
g9262.t1
g9263.t1
g9264.t1
g9264.t2
g9264.t3
g9264.t4
g9264.t5
g9264.t6
g9264.t7
g9265.t1
g9266.t1
g9267.t1
g9268.t1
g9268.t2
g9268.t3
g9268.t4
g9269.t1
g9270.t1
g9271.t1
g9273.t1
g9273.t2
g9273.t3
g9275.t1
g9276.t1
g9277.t1
g9279.t1
g9280.t1
g9281.t1
g9282.t1
g9284.t1
g9284.t2
g9285.t1
g9286.t1
g9287.t1
g9287.t2
g9287.t3
g9287.t4
g9288.t1
g9288.t2
g9288.t3
g9288.t4
g9288.t5
g9288.t6
g9293.t1
g9297.t1
g9298.t1
g9299.t1
g9300.t1
g9300.t2
g9300.t3
g9301.t1
g9302.t1
g9302.t2
g9302.t3
g9303.t1
g9304.t1
g9306.t1
g9307.t1
g9307.t2
g9307.t3
g9307.t4
g9307.t5
g9307.t6
g9307.t7
g9307.t8
g9308.t1
g9310.t1
g9311.t1
g9311.t2
g9312.t1
g9313.t1
g9314.t1
g9314.t2
g9314.t3
g9314.t4
g9315.t1
g9315.t2
g9315.t3
g9315.t4
g9315.t5
g9315.t6
g9315.t7
g9316.t1
g9317.t1
g9319.t1
g9320.t1
g9321.t1
g9321.t2
g9321.t3
g9321.t4
g9322.t1
g9322.t2
g9322.t3
g9322.t4
g9322.t5
g9322.t6
g9323.t1
g9323.t2
g9324.t1
g9325.t1
g9325.t2
g9325.t3
g9325.t4
g9325.t5
g9325.t6
g9325.t7
g9325.t8
g9325.t9
g9326.t1
g9327.t1
g9328.t1
g9328.t2
g9328.t3
g9328.t4
g9328.t5
g9328.t6
g9329.t1
g9330.t1
g9330.t2
g9331.t1
g9332.t1
g9333.t1
g9334.t1
g9336.t1
g9339.t1
g9339.t2
g9339.t3
g9339.t4
g9339.t5
g9339.t6
g9339.t7
g9339.t8
g9339.t9
g9340.t1
g9340.t2
g9340.t3
g9340.t4
g9340.t5
g9340.t6
g9341.t1
g9341.t2
g9341.t3
g9344.t1
g9344.t2
g9344.t3
g9344.t4
g9344.t5
g9345.t1
g9345.t2
g9349.t1
g9350.t1
g9351.t1
g9351.t2
g9352.t1
g9353.t1
g9354.t1
g9354.t2
g9355.t1
g9355.t2
g9355.t3
g9355.t4
g9355.t5
g9356.t1
g9360.t1
g9361.t1
g9361.t2
g9361.t3
g9361.t4
g9361.t5
g9362.t1
g9363.t1
g9363.t2
g9364.t1
g9364.t2
g9365.t1
g9367.t1
g9368.t1
g9368.t2
g9369.t1
g9369.t2
g9369.t3
g9369.t4
g9369.t5
g9369.t6
g9369.t7
g9369.t8
g9369.t9
g9370.t1
g9371.t1
g9373.t1
g9374.t1
g9376.t1
g9376.t2
g9377.t1
g9377.t2
g9377.t3
g9378.t1
g9378.t2
g9379.t1
g9379.t2
g9379.t3
g9379.t4
g9379.t5
g9380.t1
g9381.t1
g9381.t2
g9381.t3
g9381.t4
g9382.t1
g9385.t1
g9387.t1
g9387.t2
g9387.t3
g9387.t4
g9387.t5
g9387.t6
g9387.t7
g9388.t1
g9388.t2
g9388.t3
g9388.t4
g9388.t5
g9389.t1
g9390.t1
g9392.t1
g9394.t1
g9394.t2
g9395.t1
g9395.t2
g9395.t3
g9395.t4
g9395.t5
g9395.t6
g9395.t7
g9395.t8
g9395.t9
g9396.t1
g9397.t1
g9397.t2
g9398.t1
g9398.t2
g9399.t1
g9400.t1
g9400.t2
g9400.t3
g9401.t1
g9402.t1
g9402.t2
g9402.t3
g9402.t4
g9402.t5
g9402.t6
g9402.t7
g9403.t1
g9404.t1
g9406.t1
g9406.t2
g9406.t3
g9406.t4
g9406.t5
g9407.t1
g9407.t2
g9408.t1
g9408.t2
g9408.t3
g9408.t4
g9408.t5
g9408.t6
g9409.t1
g9412.t1
g9413.t1
g9414.t1
g9415.t1
g9423.t1
g9424.t1
g9425.t1
g9426.t1
g9426.t2
g9426.t3
g9426.t4
g9427.t1
g9427.t2
g9427.t3
g9427.t4
g9427.t5
g9427.t6
g9427.t7
g9428.t1
g9429.t1
g9430.t1
g9430.t2
g9430.t3
g9430.t4
g9430.t5
g9430.t6
g9431.t1
g9431.t2
g9431.t3
g9431.t4
g9432.t1
g9432.t2
g9432.t3
g9432.t4
g9432.t5
g9433.t1
g9433.t2
g9433.t3
g9433.t4
g9433.t5
g9434.t1
g9434.t2
g9434.t3
g9434.t4
g9434.t5
g9434.t6
g9435.t1
g9436.t1
g9436.t2
g9436.t3
g9436.t4
g9436.t5
g9438.t1
g9439.t1
g9439.t2
g9439.t3
g9439.t4
g9439.t5
g9439.t6
g9439.t7
g9440.t1
g9441.t1
g9441.t2
g9441.t3
g9441.t4
g9441.t5
g9442.t1
g9442.t2
g9442.t3
g9443.t1
g9443.t2
g9443.t3
g9443.t4
g9443.t5
g9444.t1
g9445.t1
g9446.t1
g9446.t2
g9447.t1
g9447.t2
g9447.t3
g9447.t4
g9448.t1
g9449.t1
g9450.t1
g9451.t1
g9452.t1
g9453.t1
g9454.t1
g9455.t1
g9455.t2
g9455.t3
g9455.t4
g9455.t5
g9456.t1
g9457.t1
g9459.t1
g9460.t1
g9461.t1
g9462.t1
g9462.t2
g9462.t3
g9462.t4
g9462.t5
g9463.t1
g9463.t2
g9463.t3
g9463.t4
g9464.t1
g9464.t2
g9465.t1
g9466.t1
g9466.t2
g9467.t1
g9468.t1
g9469.t1
g9469.t2
g9470.t1
g9471.t1
g9472.t1
g9473.t1
g9473.t2
g9473.t3
g9473.t4
g9473.t5
g9473.t6
g9473.t7
g9474.t1
g9476.t1
g9477.t1
g9478.t1
g9479.t1
g9480.t1
g9482.t1
g9483.t1
g9485.t1
g9486.t1
g9486.t2
g9487.t1
g9487.t2
g9487.t3
g9488.t1
g9488.t2
g9488.t3
g9489.t1
g9490.t1
g9492.t1
g9494.t1
g9495.t1
g9497.t1
g9498.t1
g9498.t2
g9498.t3
g9498.t4
g9499.t1
g9499.t2
g9499.t3
g9500.t1
g9500.t2
g9501.t1
g9502.t1
g9502.t2
g9502.t3
g9503.t1
g9506.t1
g9506.t2
g9506.t3
g9506.t4
g9506.t5
g9506.t6
g9507.t1
g9507.t2
g9507.t3
g9507.t4
g9507.t5
g9507.t6
g9508.t1
g9509.t1
g9509.t2
g9509.t3
g9509.t4
g9511.t1
g9511.t2
g9512.t1
g9513.t1
g9513.t2
g9513.t3
g9515.t1
g9515.t2
g9516.t1
g9516.t2
g9516.t3
g9516.t4
g9517.t1
g9518.t1
g9519.t1
g9520.t1
g9521.t1
g9522.t1
g9522.t2
g9522.t3
g9522.t4
g9523.t1
g9523.t2
g9523.t3
g9523.t4
g9523.t5
g9524.t1
g9525.t1
g9525.t2
g9525.t3
g9526.t1
g9527.t1
g9528.t1
g9529.t1
g9530.t1
g9530.t2
g9531.t1
g9531.t2
g9531.t3
g9531.t4
g9531.t5
g9532.t1
g9533.t1
g9533.t2
g9533.t3
g9534.t1
g9534.t2
g9534.t3
g9535.t1
g9536.t1
g9537.t1
g9537.t2
g9537.t3
g9537.t4
g9538.t1
g9539.t1
g9540.t1
g9541.t1
g9542.t1
g9542.t2
g9542.t3
g9542.t4
g9542.t5
g9543.t1
g9544.t1
g9545.t1
g9546.t1
g9547.t1
g9548.t1
g9548.t2
g9548.t3
g9549.t1
g9552.t1
g9553.t1
g9553.t2
g9553.t3
g9554.t1
g9555.t1
g9555.t2
g9556.t1
g9557.t1
g9557.t2
g9557.t3
g9557.t4
g9557.t5
g9557.t6
g9558.t1
g9560.t1
g9560.t2
g9560.t3
g9561.t1
g9562.t1
g9563.t1
g9563.t2
g9563.t3
g9563.t4
g9564.t1
g9564.t2
g9565.t1
g9567.t1
g9567.t2
g9567.t3
g9573.t1
g9573.t2
g9573.t3
g9575.t1
g9576.t1
g9578.t1
g9580.t1
g9580.t2
g9580.t3
g9581.t1
g9582.t1
g9582.t2
g9582.t3
g9582.t4
g9582.t5
g9582.t6
g9582.t7
g9583.t1
g9583.t2
g9583.t3
g9583.t4
g9583.t5
g9583.t6
g9584.t1
g9585.t1
g9586.t1
g9586.t2
g9586.t3
g9586.t4
g9586.t5
g9587.t1
g9588.t1
g9589.t1
g9590.t1
g9591.t1
g9592.t1
g9592.t2
g9592.t3
g9592.t4
g9592.t5
g9593.t1
g9593.t2
g9594.t1
g9598.t1
g9599.t1
g9600.t1
g9600.t2
g9600.t3
g9602.t1
g9602.t2
g9602.t3
g9602.t4
g9603.t1
g9604.t1
g9604.t2
g9604.t3
g9604.t4
g9604.t5
g9605.t1
g9606.t1
g9606.t2
g9606.t3
g9606.t4
g9606.t5
g9606.t6
g9607.t1
g9608.t1
g9608.t2
g9608.t3
g9608.t4
g9608.t5
g9608.t6
g9609.t1
g9610.t1
g9611.t1
g9612.t1
g9613.t1
g9614.t1
g9615.t1
g9616.t1
g9617.t1
g9617.t2
g9617.t3
g9617.t4
g9617.t5
g9618.t1
g9620.t1
g9621.t1
g9623.t1
g9624.t1
g9625.t1
g9626.t1
g9627.t1
g9628.t1
g9628.t2
g9629.t1
g9629.t2
g9629.t3
g9631.t1
g9631.t2
g9631.t3
g9631.t4
g9631.t5
g9631.t6
g9632.t1
g9632.t2
g9632.t3
g9632.t4
g9633.t1
g9634.t1
g9634.t2
g9634.t3
g9634.t4
g9634.t5
g9635.t1
g9636.t1
g9638.t1
g9642.t1
g9642.t2
g9642.t3
g9642.t4
g9642.t5
g9643.t1
g9643.t2
g9644.t1
g9646.t1
g9647.t1
g9648.t1
g9649.t1
g9650.t1
g9651.t1
g9651.t2
g9651.t3
g9652.t1
g9652.t2
g9653.t1
g9655.t1
g9655.t2
g9655.t3
g9656.t1
g9656.t2
g9656.t3
g9656.t4
g9656.t5
g9657.t1
g9657.t2
g9658.t1
g9658.t2
g9659.t1
g9660.t1
g9661.t1
g9662.t1
g9663.t1
g9663.t2
g9664.t1
g9665.t1
g9665.t2
g9666.t1
g9666.t2
g9666.t3
g9666.t4
g9668.t1
g9670.t1
g9671.t1
g9672.t1
g9673.t1
g9674.t1
g9675.t1
g9676.t1
g9677.t1
g9677.t2
g9677.t3
g9678.t1
g9679.t1
g9680.t1
g9681.t1
g9682.t1
g9683.t1
g9683.t2
g9684.t1
g9685.t1
g9687.t1
g9689.t1
g9690.t1
g9691.t1
g9691.t2
g9692.t1
g9693.t1
g9693.t2
g9694.t1
g9695.t1
g9696.t1
g9697.t1
g9698.t1
g9700.t1
g9701.t1
g9701.t2
g9702.t1
g9702.t2
g9703.t1
g9704.t1
g9705.t1
g9705.t2
g9705.t3
g9705.t4
g9706.t1
g9707.t1
g9708.t1
g9708.t2
g9708.t3
g9708.t4
g9708.t5
g9708.t6
g9708.t7
g9709.t1
g9709.t2
g9709.t3
g9709.t4
g9711.t1
g9712.t1
g9712.t2
g9712.t3
g9712.t4
g9712.t5
g9713.t1
g9713.t2
g9713.t3
g9713.t4
g9714.t1
g9714.t2
g9716.t1
g9716.t2
g9717.t1
g9717.t2
g9717.t3
g9717.t4
g9719.t1
g9719.t2
g9719.t3
g9720.t1
g9721.t1
g9722.t1
g9723.t1
g9723.t2
g9723.t3
g9723.t4
g9723.t5
g9723.t6
g9723.t7
g9723.t8
g9723.t9
g9725.t1
g9725.t2
g9725.t3
g9726.t1
g9726.t2
g9726.t3
g9726.t4
g9726.t5
g9726.t6
g9726.t7
g9727.t1
g9728.t1
g9729.t1
g9729.t2
g9729.t3
g9730.t1
g9730.t2
g9730.t3
g9730.t4
g9730.t5
g9731.t1
g9731.t2
g9732.t1
g9733.t1
g9733.t2
g9733.t3
g9733.t4
g9733.t5
g9735.t1
g9736.t1
g9737.t1
g9737.t2
g9737.t3
g9737.t4
g9737.t5
g9737.t6
g9738.t1
g9738.t2
g9739.t1
g9739.t2
g9739.t3
g9739.t4
g9740.t1
g9741.t1
g9741.t2
g9741.t3
g9742.t1
g9742.t2
g9742.t3
g9742.t4
g9743.t1
g9743.t2
g9744.t1
g9744.t2
g9745.t1
g9747.t1
g9749.t1
g9750.t1
g9751.t1
g9752.t1
g9753.t1
g9754.t1
g9755.t1
g9756.t1
g9756.t2
g9756.t3
g9756.t4
g9757.t1
g9757.t2
g9757.t3
g9757.t4
g9757.t5
g9757.t6
g9757.t7
g9758.t1
g9759.t1
g9760.t1
g9761.t1
g9761.t2
g9762.t1
g9762.t2
g9762.t3
g9762.t4
g9762.t5
g9762.t6
g9763.t1
g9765.t1
g9766.t1
g9766.t2
g9766.t3
g9767.t1
g9767.t2
g9767.t3
g9767.t4
g9768.t1
g9769.t1
g9769.t2
g9769.t3
g9769.t4
g9769.t5
g9769.t6
g9770.t1
g9770.t2
g9770.t3
g9771.t1
g9771.t2
g9772.t1
g9772.t2
g9773.t1
g9773.t2
g9773.t3
g9773.t4
g9773.t5
g9774.t1
g9774.t2
g9774.t3
g9775.t1
g9776.t1
g9776.t2
g9776.t3
g9776.t4
g9776.t5
g9776.t6
g9776.t7
g9776.t8
g9776.t9
g9777.t1
g9777.t2
g9779.t1
g9779.t2
g9780.t1
g9781.t1
g9783.t1
g9784.t1
g9785.t1
g9786.t1
g9786.t2
g9787.t1
g9788.t1
g9789.t1
g9789.t2
g9790.t1
g9790.t2
g9791.t1
g9791.t2
g9792.t1
g9793.t1
g9794.t1
g9794.t2
g9795.t1
g9795.t2
g9795.t3
g9795.t4
g9795.t5
g9795.t6
g9796.t1
g9797.t1
g9797.t2
g9797.t3
g9798.t1
g9798.t2
g9798.t3
g9798.t4
g9798.t5
g9799.t1
g9802.t1
g9803.t1
g9803.t2
g9804.t1
g9804.t2
g9804.t3
g9805.t1
g9805.t2
g9805.t3
g9805.t4
g9805.t5
g9806.t1
g9806.t2
g9807.t1
g9807.t2
g9808.t1
g9809.t1
g9809.t2
g9809.t3
g9810.t1
g9810.t2
g9810.t3
g9811.t1
g9811.t2
g9811.t3
g9811.t4
g9812.t1
g9812.t2
g9812.t3
g9812.t4
g9812.t5
g9813.t1
g9813.t2
g9814.t1
g9814.t2
g9814.t3
g9814.t4
g9815.t1
g9816.t1
g9817.t1
g9817.t2
g9817.t3
g9817.t4
g9817.t5
g9817.t6
g9818.t1
g9819.t1
g9820.t1
g9820.t2
g9820.t3
g9821.t1
g9821.t2
g9822.t1
g9823.t1
g9824.t1
g9825.t1
g9826.t1
g9827.t1
g9827.t2
g9827.t3
g9827.t4
g9827.t5
g9827.t6
g9827.t7
g9827.t8
g9829.t1
g9829.t2
g9829.t3
g9829.t4
g9831.t1
g9831.t2
g9831.t3
g9831.t4
g9831.t5
g9831.t6
g9831.t7
g9832.t1
g9834.t1
g9835.t1
g9835.t2
g9835.t3
g9835.t4
g9835.t5
g9835.t6
g9835.t7
g9836.t1
g9837.t1
g9838.t1
g9839.t1
g9839.t2
g9839.t3
g9839.t4
g9839.t5
g9841.t1
g9841.t2
g9842.t1
g9842.t2
g9842.t3
g9844.t1
g9844.t2
g9844.t3
g9845.t1
g9845.t2
g9846.t1
g9846.t2
g9846.t3
g9846.t4
g9846.t5
g9846.t6
g9846.t7
g9846.t8
g9847.t1
g9847.t2
g9848.t1
g9849.t1
g9849.t2
g9849.t3
g9849.t4
g9851.t1
g9852.t1
g9853.t1
g9853.t2
g9854.t1
g9855.t1
g9855.t2
g9855.t3
g9855.t4
g9855.t5
g9856.t1
g9857.t1
g9857.t2
g9857.t3
g9857.t4
g9857.t5
g9859.t1
g9860.t1
g9860.t2
g9860.t3
g9861.t1
g9865.t1
g9866.t1
g9866.t2
g9866.t3
g9867.t1
g9868.t1
g9869.t1
g9870.t1
g9870.t2
g9870.t3
g9872.t1
g9872.t2
g9872.t3
g9872.t4
g9873.t1
g9873.t2
g9873.t3
g9874.t1
g9878.t1
g9878.t2
g9878.t3
g9878.t4
g9878.t5
g9879.t1
g9880.t1
g9881.t1
g9881.t2
g9882.t1
g9882.t2
g9882.t3
g9882.t4
g9884.t1
g9884.t2
g9884.t3
g9884.t4
g9884.t5
g9884.t6
g9885.t1
g9886.t1
g9887.t1
g9888.t1
g9888.t2
g9889.t1
g9890.t1
g9890.t2
g9890.t3
g9890.t4
g9891.t1
g9894.t1
g9895.t1
g9896.t1
g9897.t1
g9897.t2
g9898.t1
g9898.t2
g9898.t3
g9898.t4
g9899.t1
g9899.t2
g9900.t1
g9901.t1
g9901.t2
g9902.t1
g9902.t2
g9903.t1
g9903.t2
g9903.t3
g9903.t4
g9904.t1
g9905.t1
g9905.t2
g9906.t1
g9906.t2
g9907.t1
g9908.t1
g9909.t1
g9910.t1
g9911.t1
g9913.t1
g9913.t2
g9913.t3
g9916.t1
g9917.t1
g9917.t2
g9918.t1
g9919.t1
g9921.t1
g9921.t2
g9921.t3
g9922.t1
g9923.t1
g9923.t2
g9923.t3
g9923.t4
g9923.t5
g9924.t1
g9925.t1
g9925.t2
g9925.t3
g9926.t1
g9926.t2
g9927.t1
g9928.t1
g9929.t1
g9929.t2
g9929.t3
g9929.t4
g9929.t5
g9931.t1
g9932.t1
g9932.t2
g9932.t3
g9932.t4
g9933.t1
g9933.t2
g9934.t1
g9935.t1
g9936.t1
g9936.t2
g9936.t3
g9936.t4
g9936.t5
g9940.t1
g9942.t1
g9943.t1
g9945.t1
g9946.t1
g9948.t1
g9948.t2
g9949.t1
g9950.t1
g9951.t1
g9952.t1
g9953.t1
g9955.t1
g9956.t1
g9957.t1
g9958.t1
g9959.t1
g9960.t1
g9961.t1
g9962.t1
g9962.t2
g9964.t1
g9964.t2
g9965.t1
g9965.t2
g9965.t3
g9965.t4
g9966.t1
g9966.t2
g9966.t3
g9966.t4
g9967.t1
g9968.t1
g9969.t1
g9970.t1
g9970.t2
g9970.t3
g9970.t4
g9970.t5
g9970.t6
g9971.t1
g9972.t1
g9975.t1
g9975.t2
g9975.t3
g9975.t4
g9975.t5
g9978.t1
g9978.t2
g9979.t1
g9980.t1
g9981.t1
g9981.t2
g9981.t3
g9982.t1
g9984.t1
g9986.t1
g9986.t2
g9987.t1
g9987.t2
g9987.t3
g9987.t4
g9990.t1
g9993.t1
g9994.t1
g9995.t1
g9995.t2
g9996.t1
g9996.t2
g9996.t3
g9996.t4
g9996.t5
g9996.t6
g9997.t1
g9997.t2
g9998.t1
g9999.t1
g10000.t1
g10000.t2
g10001.t1
g10002.t1
g10003.t1
g10004.t1
g10005.t1
g10006.t1
g10007.t1
g10007.t2
g10007.t3
g10008.t1
g10009.t1
g10010.t1
g10011.t1
g10011.t2
g10012.t1
g10012.t2
g10012.t3
g10012.t4
g10013.t1
g10013.t2
g10014.t1
g10015.t1
g10016.t1
g10018.t1
g10019.t1
g10019.t2
g10020.t1
g10020.t2
g10021.t1
g10022.t1
g10023.t1
g10023.t2
g10023.t3
g10023.t4
g10023.t5
g10023.t6
g10024.t1
g10024.t2
g10024.t3
g10024.t4
g10025.t1
g10025.t2
g10025.t3
g10026.t1
g10026.t2
g10026.t3
g10026.t4
g10026.t5
g10026.t6
g10026.t7
g10026.t8
g10027.t1
g10028.t1
g10028.t2
g10028.t3
g10028.t4
g10028.t5
g10030.t1
g10031.t1
g10032.t1
g10033.t1
g10033.t2
g10033.t3
g10033.t4
g10033.t5
g10033.t6
g10033.t7
g10033.t8
g10034.t1
g10034.t2
g10034.t3
g10035.t1
g10035.t2
g10036.t1
g10036.t2
g10038.t1
g10039.t1
g10040.t1
g10042.t1
g10043.t1
g10045.t1
g10045.t2
g10045.t3
g10045.t4
g10046.t1
g10047.t1
g10048.t1
g10049.t1
g10050.t1
g10051.t1
g10051.t2
g10051.t3
g10051.t4
g10052.t1
g10053.t1
g10053.t2
g10053.t3
g10055.t1
g10056.t1
g10056.t2
g10057.t1
g10058.t1
g10058.t2
g10059.t1
g10059.t2
g10059.t3
g10061.t1
g10062.t1
g10062.t2
g10062.t3
g10062.t4
g10062.t5
g10062.t6
g10063.t1
g10063.t2
g10064.t1
g10065.t1
g10065.t2
g10066.t1
g10067.t1
g10068.t1
g10068.t2
g10068.t3
g10068.t4
g10068.t5
g10068.t6
g10068.t7
g10069.t1
g10069.t2
g10069.t3
g10070.t1
g10071.t1
g10071.t2
g10071.t3
g10071.t4
g10071.t5
g10072.t1
g10073.t1
g10074.t1
g10074.t2
g10076.t1
g10076.t2
g10076.t3
g10076.t4
g10076.t5
g10076.t6
g10077.t1
g10077.t2
g10078.t1
g10078.t2
g10078.t3
g10079.t1
g10079.t2
g10080.t1
g10080.t2
g10081.t1
g10081.t2
g10081.t3
g10081.t4
g10082.t1
g10083.t1
g10084.t1
g10085.t1
g10085.t2
g10086.t1
g10086.t2
g10086.t3
g10086.t4
g10087.t1
g10088.t1
g10089.t1
g10089.t2
g10089.t3
g10090.t1
g10091.t1
g10092.t1
g10093.t1
g10093.t2
g10093.t3
g10094.t1
g10095.t1
g10096.t1
g10097.t1
g10097.t2
g10097.t3
g10098.t1
g10098.t2
g10099.t1
g10100.t1
g10101.t1
g10101.t2
g10102.t1
g10103.t1
g10104.t1
g10105.t1
g10105.t2
g10105.t3
g10106.t1
g10107.t1
g10108.t1
g10110.t1
g10110.t2
g10110.t3
g10112.t1
g10112.t2
g10113.t1
g10113.t2
g10113.t3
g10114.t1
g10114.t2
g10115.t1
g10115.t2
g10115.t3
g10115.t4
g10115.t5
g10117.t1
g10118.t1
g10119.t1
g10119.t2
g10119.t3
g10119.t4
g10119.t5
g10120.t1
g10123.t1
g10124.t1
g10124.t2
g10124.t3
g10124.t4
g10125.t1
g10128.t1
g10130.t1
g10131.t1
g10131.t2
g10131.t3
g10131.t4
g10132.t1
g10132.t2
g10132.t3
g10132.t4
g10132.t5
g10135.t1
g10140.t1
g10143.t1
g10144.t1
g10144.t2
g10145.t1
g10146.t1
g10147.t1
g10147.t2
g10147.t3
g10149.t1
g10151.t1
g10152.t1
g10153.t1
g10154.t1
g10155.t1
g10155.t2
g10155.t3
g10155.t4
g10157.t1
g10159.t1
g10160.t1
g10160.t2
g10160.t3
g10161.t1
g10162.t1
g10163.t1
g10164.t1
g10164.t2
g10164.t3
g10164.t4
g10165.t1
g10165.t2
g10166.t1
g10166.t2
g10168.t1
g10168.t2
g10168.t3
g10168.t4
g10169.t1
g10170.t1
g10170.t2
g10170.t3
g10170.t4
g10171.t1
g10172.t1
g10173.t1
g10173.t2
g10173.t3
g10173.t4
g10174.t1
g10175.t1
g10176.t1
g10177.t1
g10179.t1
g10179.t2
g10179.t3
g10179.t4
g10179.t5
g10179.t6
g10180.t1
g10180.t2
g10180.t3
g10180.t4
g10181.t1
g10181.t2
g10181.t3
g10183.t1
g10183.t2
g10184.t1
g10184.t2
g10184.t3
g10184.t4
g10185.t1
g10186.t1
g10188.t1
g10188.t2
g10188.t3
g10189.t1
g10189.t2
g10190.t1
g10191.t1
g10191.t2
g10191.t3
g10193.t1
g10194.t1
g10195.t1
g10195.t2
g10196.t1
g10197.t1
g10198.t1
g10200.t1
g10200.t2
g10201.t1
g10201.t2
g10201.t3
g10201.t4
g10201.t5
g10202.t1
g10202.t2
g10202.t3
g10202.t4
g10202.t5
g10202.t6
g10202.t7
g10202.t8
g10202.t9
g10202.t10
g10202.t11
g10204.t1
g10205.t1
g10206.t1
g10207.t1
g10207.t2
g10208.t1
g10208.t2
g10209.t1
g10210.t1
g10211.t1
g10211.t2
g10211.t3
g10212.t1
g10213.t1
g10213.t2
g10213.t3
g10215.t1
g10216.t1
g10217.t1
g10219.t1
g10220.t1
g10222.t1
g10224.t1
g10224.t2
g10224.t3
g10225.t1
g10226.t1
g10227.t1
g10228.t1
g10229.t1
g10229.t2
g10229.t3
g10229.t4
g10229.t5
g10229.t6
g10229.t7
g10230.t1
g10231.t1
g10232.t1
g10232.t2
g10232.t3
g10232.t4
g10232.t5
g10232.t6
g10232.t7
g10232.t8
g10232.t9
g10232.t10
g10235.t1
g10235.t2
g10237.t1
g10238.t1
g10239.t1
g10240.t1
g10241.t1
g10241.t2
g10241.t3
g10242.t1
g10242.t2
g10243.t1
g10244.t1
g10244.t2
g10244.t3
g10244.t4
g10244.t5
g10245.t1
g10245.t2
g10245.t3
g10245.t4
g10246.t1
g10247.t1
g10249.t1
g10250.t1
g10250.t2
g10250.t3
g10251.t1
g10251.t2
g10252.t1
g10253.t1
g10254.t1
g10254.t2
g10255.t1
g10256.t1
g10256.t2
g10257.t1
g10258.t1
g10258.t2
g10259.t1
g10259.t2
g10259.t3
g10259.t4
g10259.t5
g10260.t1
g10260.t2
g10260.t3
g10261.t1
g10262.t1
g10263.t1
g10263.t2
g10264.t1
g10264.t2
g10265.t1
g10266.t1
g10266.t2
g10266.t3
g10266.t4
g10267.t1
g10268.t1
g10268.t2
g10268.t3
g10269.t1
g10270.t1
g10271.t1
g10271.t2
g10272.t1
g10273.t1
g10274.t1
g10275.t1
g10276.t1
g10277.t1
g10279.t1
g10280.t1
g10283.t1
g10283.t2
g10284.t1
g10284.t2
g10284.t3
g10284.t4
g10284.t5
g10285.t1
g10285.t2
g10285.t3
g10286.t1
g10286.t2
g10286.t3
g10286.t4
g10286.t5
g10286.t6
g10286.t7
g10286.t8
g10286.t9
g10287.t1
g10288.t1
g10288.t2
g10289.t1
g10289.t2
g10289.t3
g10289.t4
g10289.t5
g10289.t6
g10290.t1
g10291.t1
g10293.t1
g10294.t1
g10295.t1
g10295.t2
g10295.t3
g10296.t1
g10296.t2
g10296.t3
g10296.t4
g10296.t5
g10296.t6
g10297.t1
g10301.t1
g10301.t2
g10302.t1
g10302.t2
g10302.t3
g10302.t4
g10303.t1
g10304.t1
g10305.t1
g10305.t2
g10305.t3
g10305.t4
g10305.t5
g10307.t1
g10307.t2
g10308.t1
g10308.t2
g10308.t3
g10308.t4
g10308.t5
g10309.t1
g10310.t1
g10311.t1
g10311.t2
g10311.t3
g10311.t4
g10312.t1
g10313.t1
g10314.t1
g10315.t1
g10316.t1
g10317.t1
g10318.t1
g10318.t2
g10318.t3
g10318.t4
g10318.t5
g10318.t6
g10321.t1
g10322.t1
g10323.t1
g10325.t1
g10325.t2
g10325.t3
g10325.t4
g10325.t5
g10326.t1
g10327.t1
g10327.t2
g10327.t3
g10327.t4
g10327.t5
g10331.t1
g10331.t2
g10332.t1
g10334.t1
g10335.t1
g10336.t1
g10337.t1
g10338.t1
g10339.t1
g10341.t1
g10342.t1
g10343.t1
g10347.t1
g10347.t2
g10348.t1
g10348.t2
g10348.t3
g10348.t4
g10348.t5
g10348.t6
g10349.t1
g10350.t1
g10352.t1
g10352.t2
g10353.t1
g10354.t1
g10355.t1
g10355.t2
g10357.t1
g10357.t2
g10360.t1
g10361.t1
g10361.t2
g10361.t3
g10362.t1
g10363.t1
g10363.t2
g10363.t3
g10364.t1
g10365.t1
g10365.t2
g10365.t3
g10366.t1
g10367.t1
g10368.t1
g10370.t1
g10371.t1
g10373.t1
g10374.t1
g10374.t2
g10374.t3
g10374.t4
g10376.t1
g10376.t2
g10376.t3
g10376.t4
g10376.t5
g10376.t6
g10376.t7
g10377.t1
g10377.t2
g10377.t3
g10377.t4
g10377.t5
g10378.t1
g10380.t1
g10380.t2
g10380.t3
g10380.t4
g10380.t5
g10381.t1
g10381.t2
g10382.t1
g10382.t2
g10382.t3
g10383.t1
g10384.t1
g10384.t2
g10385.t1
g10386.t1
g10387.t1
g10388.t1
g10389.t1
g10390.t1
g10391.t1
g10392.t1
g10392.t2
g10392.t3
g10393.t1
g10394.t1
g10402.t1
g10402.t2
g10402.t3
g10402.t4
g10402.t5
g10402.t6
g10402.t7
g10403.t1
g10404.t1
g10404.t2
g10404.t3
g10404.t4
g10404.t5
g10405.t1
g10405.t2
g10405.t3
g10405.t4
g10406.t1
g10406.t2
g10407.t1
g10410.t1
g10411.t1
g10412.t1
g10413.t1
g10414.t1
g10415.t1
g10416.t1
g10417.t1
g10417.t2
g10417.t3
g10417.t4
g10418.t1
g10419.t1
g10420.t1
g10421.t1
g10422.t1
g10422.t2
g10422.t3
g10424.t1
g10424.t2
g10424.t3
g10427.t1
g10427.t2
g10428.t1
g10428.t2
g10428.t3
g10428.t4
g10428.t5
g10429.t1
g10429.t2
g10429.t3
g10429.t4
g10429.t5
g10430.t1
g10430.t2
g10430.t3
g10430.t4
g10431.t1
g10431.t2
g10432.t1
g10433.t1
g10434.t1
g10435.t1
g10436.t1
g10436.t2
g10436.t3
g10436.t4
g10436.t5
g10436.t6
g10436.t7
g10436.t8
g10436.t9
g10437.t1
g10437.t2
g10437.t3
g10437.t4
g10438.t1
g10438.t2
g10438.t3
g10438.t4
g10439.t1
g10440.t1
g10440.t2
g10440.t3
g10441.t1
g10442.t1
g10443.t1
g10444.t1
g10444.t2
g10444.t3
g10444.t4
g10447.t1
g10450.t1
g10450.t2
g10451.t1
g10452.t1
g10453.t1
g10453.t2
g10454.t1
g10454.t2
g10454.t3
g10456.t1
g10457.t1
g10457.t2
g10459.t1
g10459.t2
g10459.t3
g10459.t4
g10459.t5
g10459.t6
g10459.t7
g10459.t8
g10459.t9
g10460.t1
g10460.t2
g10461.t1
g10461.t2
g10461.t3
g10462.t1
g10462.t2
g10462.t3
g10463.t1
g10464.t1
g10466.t1
g10466.t2
g10466.t3
g10467.t1
g10467.t2
g10467.t3
g10467.t4
g10467.t5
g10467.t6
g10467.t7
g10467.t8
g10467.t9
g10467.t10
g10467.t11
g10467.t12
g10467.t13
g10467.t14
g10467.t15
g10467.t16
g10467.t17
g10467.t18
g10467.t19
g10468.t1
g10470.t1
g10470.t2
g10470.t3
g10470.t4
g10470.t5
g10471.t1
g10471.t2
g10472.t1
g10472.t2
g10472.t3
g10472.t4
g10472.t5
g10472.t6
g10472.t7
g10472.t8
g10472.t9
g10481.t1
g10482.t1
g10482.t2
g10482.t3
g10482.t4
g10482.t5
g10482.t6
g10482.t7
g10483.t1
g10483.t2
g10483.t3
g10484.t1
g10485.t1
g10485.t2
g10485.t3
g10485.t4
g10485.t5
g10485.t6
g10486.t1
g10487.t1
g10488.t1
g10489.t1
g10490.t1
g10490.t2
g10490.t3
g10491.t1
g10492.t1
g10494.t1
g10494.t2
g10495.t1
g10495.t2
g10495.t3
g10495.t4
g10495.t5
g10496.t1
g10496.t2
g10496.t3
g10496.t4
g10496.t5
g10496.t6
g10496.t7
g10497.t1
g10498.t1
g10499.t1
g10499.t2
g10500.t1
g10502.t1
g10503.t1
g10504.t1
g10505.t1
g10506.t1
g10506.t2
g10506.t3
g10506.t4
g10507.t1
g10508.t1
g10508.t2
g10509.t1
g10510.t1
g10512.t1
g10513.t1
g10514.t1
g10515.t1
g10516.t1
g10516.t2
g10516.t3
g10516.t4
g10517.t1
g10519.t1
g10520.t1
g10522.t1
g10522.t2
g10522.t3
g10522.t4
g10522.t5
g10525.t1
g10526.t1
g10528.t1
g10530.t1
g10532.t1
g10532.t2
g10532.t3
g10532.t4
g10532.t5
g10533.t1
g10534.t1
g10534.t2
g10534.t3
g10534.t4
g10535.t1
g10535.t2
g10535.t3
g10535.t4
g10537.t1
g10537.t2
g10537.t3
g10537.t4
g10537.t5
g10537.t6
g10537.t7
g10537.t8
g10539.t1
g10540.t1
g10541.t1
g10541.t2
g10542.t1
g10543.t1
g10543.t2
g10543.t3
g10543.t4
g10544.t1
g10544.t2
g10545.t1
g10546.t1
g10546.t2
g10546.t3
g10547.t1
g10548.t1
g10550.t1
g10550.t2
g10550.t3
g10550.t4
g10551.t1
g10551.t2
g10552.t1
g10553.t1
g10555.t1
g10557.t1
g10557.t2
g10558.t1
g10558.t2
g10558.t3
g10559.t1
g10559.t2
g10560.t1
g10560.t2
g10560.t3
g10561.t1
g10561.t2
g10561.t3
g10561.t4
g10561.t5
g10562.t1
g10563.t1
g10563.t2
g10564.t1
g10564.t2
g10565.t1
g10565.t2
g10565.t3
g10566.t1
g10567.t1
g10568.t1
g10568.t2
g10569.t1
g10569.t2
g10570.t1
g10570.t2
g10570.t3
g10570.t4
g10573.t1
g10573.t2
g10573.t3
g10573.t4
g10573.t5
g10573.t6
g10573.t7
g10574.t1
g10574.t2
g10574.t3
g10578.t1
g10578.t2
g10578.t3
g10578.t4
g10578.t5
g10579.t1
g10580.t1
g10581.t1
g10585.t1
g10586.t1
g10586.t2
g10587.t1
g10588.t1
g10589.t1
g10590.t1
g10592.t1
g10593.t1
g10594.t1
g10595.t1
g10598.t1
g10598.t2
g10599.t1
g10600.t1
g10601.t1
g10601.t2
g10602.t1
g10607.t1
g10608.t1
g10609.t1
g10610.t1
g10611.t1
g10611.t2
g10611.t3
g10611.t4
g10613.t1
g10613.t2
g10614.t1
g10615.t1
g10615.t2
g10615.t3
g10616.t1
g10617.t1
g10618.t1
g10618.t2
g10618.t3
g10618.t4
g10618.t5
g10619.t1
g10620.t1
g10621.t1
g10622.t1
g10622.t2
g10622.t3
g10622.t4
g10622.t5
g10622.t6
g10623.t1
g10623.t2
g10623.t3
g10623.t4
g10624.t1
g10625.t1
g10626.t1
g10631.t1
g10631.t2
g10631.t3
g10632.t1
g10633.t1
g10634.t1
g10634.t2
g10634.t3
g10634.t4
g10634.t5
g10634.t6
g10635.t1
g10636.t1
g10636.t2
g10639.t1
g10639.t2
g10639.t3
g10639.t4
g10640.t1
g10640.t2
g10641.t1
g10642.t1
g10642.t2
g10643.t1
g10644.t1
g10645.t1
g10646.t1
g10646.t2
g10646.t3
g10649.t1
g10650.t1
g10650.t2
g10650.t3
g10650.t4
g10650.t5
g10650.t6
g10651.t1
g10652.t1
g10653.t1
g10654.t1
g10655.t1
g10656.t1
g10657.t1
g10657.t2
g10658.t1
g10659.t1
g10659.t2
g10659.t3
g10659.t4
g10662.t1
g10662.t2
g10662.t3
g10662.t4
g10663.t1
g10664.t1
g10665.t1
g10667.t1
g10668.t1
g10668.t2
g10668.t3
g10674.t1
g10674.t2
g10675.t1
g10675.t2
g10676.t1
g10677.t1
g10678.t1
g10679.t1
g10679.t2
g10679.t3
g10679.t4
g10680.t1
g10680.t2
g10680.t3
g10681.t1
g10681.t2
g10681.t3
g10681.t4
g10682.t1
g10683.t1
g10684.t1
g10684.t2
g10684.t3
g10686.t1
g10686.t2
g10687.t1
g10688.t1
g10690.t1
g10690.t2
g10691.t1
g10691.t2
g10691.t3
g10692.t1
g10692.t2
g10693.t1
g10694.t1
g10695.t1
g10696.t1
g10697.t1
g10698.t1
g10698.t2
g10699.t1
g10703.t1
g10704.t1
g10705.t1
g10706.t1
g10708.t1
g10709.t1
g10712.t1
g10712.t2
g10712.t3
g10714.t1
g10714.t2
g10715.t1
g10715.t2
g10715.t3
g10715.t4
g10716.t1
g10718.t1
g10718.t2
g10718.t3
g10718.t4
g10718.t5
g10718.t6
g10718.t7
g10719.t1
g10721.t1
g10722.t1
g10723.t1
g10724.t1
g10725.t1
g10727.t1
g10729.t1
g10730.t1
g10731.t1
g10732.t1
g10732.t2
g10733.t1
g10736.t1
g10738.t1
g10738.t2
g10740.t1
g10741.t1
g10742.t1
g10743.t1
g10744.t1
g10744.t2
g10744.t3
g10744.t4
g10744.t5
g10744.t6
g10744.t7
g10745.t1
g10746.t1
g10747.t1
g10747.t2
g10747.t3
g10747.t4
g10748.t1
g10748.t2
g10748.t3
g10748.t4
g10748.t5
g10749.t1
g10750.t1
g10750.t2
g10750.t3
g10751.t1
g10753.t1
g10754.t1
g10755.t1
g10755.t2
g10755.t3
g10755.t4
g10755.t5
g10755.t6
g10756.t1
g10757.t1
g10758.t1
g10759.t1
g10760.t1
g10760.t2
g10761.t1
g10762.t1
g10763.t1
g10764.t1
g10766.t1
g10766.t2
g10767.t1
g10767.t2
g10767.t3
g10767.t4
g10767.t5
g10767.t6
g10768.t1
g10769.t1
g10770.t1
g10770.t2
g10771.t1
g10771.t2
g10771.t3
g10771.t4
g10771.t5
g10771.t6
g10772.t1
g10773.t1
g10774.t1
g10775.t1
g10775.t2
g10775.t3
g10775.t4
g10775.t5
g10775.t6
g10777.t1
g10778.t1
g10779.t1
g10780.t1
g10781.t1
g10781.t2
g10781.t3
g10781.t4
g10782.t1
g10783.t1
g10783.t2
g10783.t3
g10784.t1
g10785.t1
g10785.t2
g10785.t3
g10785.t4
g10787.t1
g10788.t1
g10789.t1
g10790.t1
g10791.t1
g10791.t2
g10792.t1
g10792.t2
g10792.t3
g10793.t1
g10794.t1
g10795.t1
g10795.t2
g10796.t1
g10797.t1
g10798.t1
g10799.t1
g10799.t2
g10799.t3
g10799.t4
g10800.t1
g10800.t2
g10800.t3
g10800.t4
g10800.t5
g10800.t6
g10801.t1
g10801.t2
g10802.t1
g10803.t1
g10804.t1
g10806.t1
g10811.t1
g10812.t1
g10812.t2
g10813.t1
g10813.t2
g10813.t3
g10813.t4
g10813.t5
g10814.t1
g10815.t1
g10815.t2
g10815.t3
g10815.t4
g10815.t5
g10816.t1
g10816.t2
g10816.t3
g10818.t1
g10819.t1
g10819.t2
g10819.t3
g10820.t1
g10820.t2
g10820.t3
g10821.t1
g10824.t1
g10828.t1
g10829.t1
g10830.t1
g10830.t2
g10830.t3
g10834.t1
g10835.t1
g10836.t1
g10837.t1
g10838.t1
g10839.t1
g10840.t1
g10840.t2
g10840.t3
g10840.t4
g10841.t1
g10842.t1
g10842.t2
g10843.t1
g10844.t1
g10845.t1
g10845.t2
g10845.t3
g10846.t1
g10847.t1
g10847.t2
g10847.t3
g10847.t4
g10847.t5
g10847.t6
g10847.t7
g10848.t1
g10849.t1
g10850.t1
g10850.t2
g10854.t1
g10854.t2
g10855.t1
g10855.t2
g10856.t1
g10858.t1
g10859.t1
g10860.t1
g10861.t1
g10862.t1
g10863.t1
g10864.t1
g10865.t1
g10865.t2
g10865.t3
g10866.t1
g10867.t1
g10867.t2
g10867.t3
g10867.t4
g10867.t5
g10867.t6
g10867.t7
g10868.t1
g10869.t1
g10869.t2
g10870.t1
g10870.t2
g10870.t3
g10870.t4
g10870.t5
g10873.t1
g10873.t2
g10875.t1
g10875.t2
g10875.t3
g10875.t4
g10875.t5
g10875.t6
g10875.t7
g10876.t1
g10877.t1
g10878.t1
g10879.t1
g10879.t2
g10881.t1
g10882.t1
g10889.t1
g10890.t1
g10890.t2
g10891.t1
g10892.t1
g10893.t1
g10894.t1
g10894.t2
g10894.t3
g10895.t1
g10895.t2
g10895.t3
g10895.t4
g10895.t5
g10895.t6
g10895.t7
g10895.t8
g10896.t1
g10897.t1
g10898.t1
g10898.t2
g10898.t3
g10899.t1
g10899.t2
g10899.t3
g10899.t4
g10900.t1
g10901.t1
g10901.t2
g10903.t1
g10903.t2
g10903.t3
g10903.t4
g10904.t1
g10905.t1
g10906.t1
g10908.t1
g10909.t1
g10909.t2
g10910.t1
g10912.t1
g10913.t1
g10914.t1
g10915.t1
g10917.t1
g10917.t2
g10917.t3
g10917.t4
g10920.t1
g10921.t1
g10922.t1
g10923.t1
g10924.t1
g10927.t1
g10928.t1
g10929.t1
g10930.t1
g10931.t1
g10932.t1
g10932.t2
g10932.t3
g10932.t4
g10932.t5
g10932.t6
g10932.t7
g10932.t8
g10932.t9
g10932.t10
g10933.t1
g10933.t2
g10934.t1
g10934.t2
g10934.t3
g10934.t4
g10935.t1
g10936.t1
g10937.t1
g10937.t2
g10937.t3
g10937.t4
g10938.t1
g10939.t1
g10939.t2
g10939.t3
g10939.t4
g10940.t1
g10941.t1
g10942.t1
g10943.t1
g10944.t1
g10946.t1
g10947.t1
g10948.t1
g10949.t1
g10950.t1
g10951.t1
g10951.t2
g10953.t1
g10954.t1
g10955.t1
g10956.t1
g10957.t1
g10958.t1
g10960.t1
g10960.t2
g10960.t3
g10961.t1
g10963.t1
g10964.t1
g10964.t2
g10964.t3
g10965.t1
g10966.t1
g10967.t1
g10968.t1
g10968.t2
g10969.t1
g10969.t2
g10969.t3
g10970.t1
g10971.t1
g10972.t1
g10972.t2
g10972.t3
g10973.t1
g10973.t2
g10975.t1
g10975.t2
g10975.t3
g10975.t4
g10975.t5
g10975.t6
g10976.t1
g10976.t2
g10977.t1
g10977.t2
g10978.t1
g10978.t2
g10979.t1
g10981.t1
g10982.t1
g10983.t1
g10983.t2
g10983.t3
g10983.t4
g10983.t5
g10985.t1
g10988.t1
g10989.t1
g10989.t2
g10990.t1
g10991.t1
g10991.t2
g10991.t3
g10991.t4
g10991.t5
g10992.t1
g10992.t2
g10993.t1
g10993.t2
g10993.t3
g10993.t4
g10993.t5
g10993.t6
g10995.t1
g10996.t1
g10996.t2
g10998.t1
g10999.t1
g11002.t1
g11002.t2
g11003.t1
g11003.t2
g11003.t3
g11003.t4
g11003.t5
g11004.t1
g11004.t2
g11004.t3
g11006.t1
g11006.t2
g11006.t3
g11008.t1
g11008.t2
g11008.t3
g11009.t1
g11009.t2
g11009.t3
g11010.t1
g11010.t2
g11010.t3
g11010.t4
g11010.t5
g11010.t6
g11010.t7
g11011.t1
g11012.t1
g11012.t2
g11012.t3
g11012.t4
g11012.t5
g11012.t6
g11013.t1
g11014.t1
g11014.t2
g11014.t3
g11015.t1
g11016.t1
g11016.t2
g11017.t1
g11018.t1
g11018.t2
g11019.t1
g11019.t2
g11019.t3
g11019.t4
g11020.t1
g11020.t2
g11021.t1
g11022.t1
g11023.t1
g11025.t1
g11026.t1
g11026.t2
g11026.t3
g11026.t4
g11027.t1
g11027.t2
g11027.t3
g11027.t4
g11029.t1
g11029.t2
g11029.t3
g11029.t4
g11030.t1
g11032.t1
g11032.t2
g11032.t3
g11032.t4
g11032.t5
g11033.t1
g11033.t2
g11033.t3
g11034.t1
g11035.t1
g11036.t1
g11037.t1
g11037.t2
g11038.t1
g11038.t2
g11038.t3
g11038.t4
g11039.t1
g11039.t2
g11039.t3
g11039.t4
g11039.t5
g11039.t6
g11040.t1
g11040.t2
g11041.t1
g11041.t2
g11041.t3
g11042.t1
g11043.t1
g11043.t2
g11043.t3
g11043.t4
g11043.t5
g11043.t6
g11043.t7
g11044.t1
g11045.t1
g11046.t1
g11047.t1
g11047.t2
g11048.t1
g11049.t1
g11049.t2
g11049.t3
g11050.t1
g11050.t2
g11051.t1
g11051.t2
g11051.t3
g11052.t1
g11053.t1
g11055.t1
g11056.t1
g11057.t1
g11057.t2
g11058.t1
g11059.t1
g11059.t2
g11060.t1
g11060.t2
g11060.t3
g11061.t1
g11061.t2
g11062.t1
g11062.t2
g11062.t3
g11063.t1
g11063.t2
g11064.t1
g11064.t2
g11064.t3
g11065.t1
g11069.t1
g11070.t1
g11071.t1
g11073.t1
g11074.t1
g11075.t1
g11075.t2
g11075.t3
g11076.t1
g11076.t2
g11080.t1
g11080.t2
g11081.t1
g11081.t2
g11082.t1
g11082.t2
g11082.t3
g11082.t4
g11082.t5
g11083.t1
g11085.t1
g11085.t2
g11087.t1
g11088.t1
g11089.t1
g11089.t2
g11089.t3
g11089.t4
g11089.t5
g11089.t6
g11089.t7
g11089.t8
g11090.t1
g11091.t1
g11092.t1
g11092.t2
g11092.t3
g11092.t4
g11094.t1
g11094.t2
g11094.t3
g11094.t4
g11095.t1
g11095.t2
g11095.t3
g11095.t4
g11095.t5
g11095.t6
g11095.t7
g11095.t8
g11095.t9
g11096.t1
g11097.t1
g11098.t1
g11099.t1
g11099.t2
g11099.t3
g11100.t1
g11102.t1
g11103.t1
g11105.t1
g11105.t2
g11105.t3
g11105.t4
g11106.t1
g11106.t2
g11106.t3
g11106.t4
g11106.t5
g11106.t6
g11106.t7
g11106.t8
g11107.t1
g11107.t2
g11107.t3
g11108.t1
g11108.t2
g11109.t1
g11111.t1
g11112.t1
g11113.t1
g11114.t1
g11115.t1
g11115.t2
g11115.t3
g11115.t4
g11115.t5
g11116.t1
g11119.t1
g11119.t2
g11119.t3
g11119.t4
g11119.t5
g11119.t6
g11119.t7
g11119.t8
g11119.t9
g11119.t10
g11119.t11
g11120.t1
g11122.t1
g11123.t1
g11123.t2
g11123.t3
g11125.t1
g11125.t2
g11126.t1
g11127.t1
g11130.t1
g11132.t1
g11135.t1
g11135.t2
g11135.t3
g11135.t4
g11135.t5
g11136.t1
g11137.t1
g11137.t2
g11137.t3
g11137.t4
g11138.t1
g11138.t2
g11138.t3
g11138.t4
g11138.t5
g11138.t6
g11139.t1
g11142.t1
g11143.t1
g11143.t2
g11143.t3
g11143.t4
g11144.t1
g11144.t2
g11144.t3
g11144.t4
g11144.t5
g11144.t6
g11145.t1
g11145.t2
g11145.t3
g11145.t4
g11145.t5
g11145.t6
g11145.t7
g11145.t8
g11149.t1
g11150.t1
g11150.t2
g11151.t1
g11151.t2
g11151.t3
g11151.t4
g11151.t5
g11151.t6
g11151.t7
g11151.t8
g11152.t1
g11154.t1
g11161.t1
g11161.t2
g11161.t3
g11161.t4
g11161.t5
g11161.t6
g11162.t1
g11162.t2
g11162.t3
g11164.t1
g11164.t2
g11165.t1
g11165.t2
g11165.t3
g11170.t1
g11170.t2
g11170.t3
g11172.t1
g11172.t2
g11172.t3
g11172.t4
g11173.t1
g11174.t1
g11176.t1
g11177.t1
g11178.t1
g11179.t1
g11181.t1
g11181.t2
g11181.t3
g11182.t1
g11182.t2
g11183.t1
g11184.t1
g11184.t2
g11184.t3
g11184.t4
g11185.t1
g11185.t2
g11185.t3
g11185.t4
g11186.t1
g11187.t1
g11188.t1
g11188.t2
g11188.t3
g11188.t4
g11188.t5
g11189.t1
g11189.t2
g11189.t3
g11189.t4
g11189.t5
g11192.t1
g11193.t1
g11194.t1
g11195.t1
g11195.t2
g11195.t3
g11195.t4
g11195.t5
g11196.t1
g11196.t2
g11196.t3
g11196.t4
g11196.t5
g11199.t1
g11199.t2
g11199.t3
g11199.t4
g11200.t1
g11201.t1
g11202.t1
g11202.t2
g11202.t3
g11203.t1
g11204.t1
g11205.t1
g11206.t1
g11206.t2
g11206.t3
g11206.t4
g11206.t5
g11206.t6
g11206.t7
g11207.t1
g11207.t2
g11207.t3
g11208.t1
g11208.t2
g11208.t3
g11210.t1
g11210.t2
g11211.t1
g11214.t1
g11214.t2
g11214.t3
g11214.t4
g11214.t5
g11215.t1
g11215.t2
g11216.t1
g11216.t2
g11216.t3
g11217.t1
g11217.t2
g11217.t3
g11218.t1
g11218.t2
g11219.t1
g11219.t2
g11219.t3
g11219.t4
g11219.t5
g11219.t6
g11219.t7
g11220.t1
g11221.t1
g11222.t1
g11222.t2
g11222.t3
g11222.t4
g11222.t5
g11222.t6
g11223.t1
g11224.t1
g11225.t1
g11226.t1
g11229.t1
g11230.t1
g11230.t2
g11230.t3
g11230.t4
g11230.t5
g11230.t6
g11231.t1
g11231.t2
g11231.t3
g11231.t4
g11232.t1
g11233.t1
g11234.t1
g11235.t1
g11235.t2
g11236.t1
g11237.t1
g11237.t2
g11238.t1
g11238.t2
g11238.t3
g11238.t4
g11238.t5
g11239.t1
g11240.t1
g11241.t1
g11241.t2
g11241.t3
g11241.t4
g11241.t5
g11241.t6
g11242.t1
g11242.t2
g11242.t3
g11242.t4
g11242.t5
g11242.t6
g11242.t7
g11242.t8
g11243.t1
g11243.t2
g11243.t3
g11243.t4
g11243.t5
g11243.t6
g11243.t7
g11244.t1
g11244.t2
g11245.t1
g11245.t2
g11245.t3
g11245.t4
g11245.t5
g11246.t1
g11246.t2
g11247.t1
g11248.t1
g11248.t2
g11248.t3
g11249.t1
g11250.t1
g11250.t2
g11251.t1
g11252.t1
g11255.t1
g11256.t1
g11257.t1
g11257.t2
g11257.t3
g11257.t4
g11257.t5
g11258.t1
g11259.t1
g11261.t1
g11263.t1
g11265.t1
g11266.t1
g11266.t2
g11266.t3
g11267.t1
g11267.t2
g11268.t1
g11270.t1
g11271.t1
g11272.t1
g11272.t2
g11273.t1
g11274.t1
g11274.t2
g11274.t3
g11274.t4
g11274.t5
g11274.t6
g11275.t1
g11276.t1
g11277.t1
g11277.t2
g11277.t3
g11277.t4
g11277.t5
g11281.t1
g11282.t1
g11282.t2
g11284.t1
g11284.t2
g11284.t3
g11284.t4
g11285.t1
g11286.t1
g11286.t2
g11286.t3
g11286.t4
g11286.t5
g11286.t6
g11287.t1
g11287.t2
g11287.t3
g11289.t1
g11289.t2
g11290.t1
g11291.t1
g11292.t1
g11292.t2
g11292.t3
g11293.t1
g11293.t2
g11294.t1
g11295.t1
g11296.t1
g11296.t2
g11296.t3
g11297.t1
g11298.t1
g11299.t1
g11300.t1
g11301.t1
g11302.t1
g11303.t1
g11304.t1
g11304.t2
g11304.t3
g11305.t1
g11306.t1
g11307.t1
g11307.t2
g11308.t1
g11309.t1
g11309.t2
g11310.t1
g11311.t1
g11311.t2
g11311.t3
g11311.t4
g11312.t1
g11312.t2
g11313.t1
g11313.t2
g11313.t3
g11313.t4
g11313.t5
g11314.t1
g11315.t1
g11315.t2
g11315.t3
g11315.t4
g11315.t5
g11316.t1
g11316.t2
g11316.t3
g11317.t1
g11317.t2
g11317.t3
g11317.t4
g11317.t5
g11317.t6
g11317.t7
g11317.t8
g11317.t9
g11317.t10
g11317.t11
g11318.t1
g11319.t1
g11320.t1
g11320.t2
g11322.t1
g11322.t2
g11323.t1
g11324.t1
g11325.t1
g11326.t1
g11327.t1
g11327.t2
g11327.t3
g11327.t4
g11327.t5
g11328.t1
g11329.t1
g11329.t2
g11329.t3
g11329.t4
g11330.t1
g11331.t1
g11335.t1
g11335.t2
g11335.t3
g11337.t1
g11337.t2
g11337.t3
g11337.t4
g11337.t5
g11339.t1
g11340.t1
g11340.t2
g11340.t3
g11341.t1
g11342.t1
g11343.t1
g11344.t1
g11345.t1
g11346.t1
g11347.t1
g11347.t2
g11347.t3
g11347.t4
g11347.t5
g11348.t1
g11349.t1
g11350.t1
g11350.t2
g11350.t3
g11351.t1
g11351.t2
g11353.t1
g11354.t1
g11355.t1
g11356.t1
g11357.t1
g11359.t1
g11360.t1
g11361.t1
g11361.t2
g11361.t3
g11361.t4
g11362.t1
g11362.t2
g11362.t3
g11362.t4
g11362.t5
g11362.t6
g11362.t7
g11362.t8
g11363.t1
g11364.t1
g11365.t1
g11365.t2
g11365.t3
g11367.t1
g11368.t1
g11368.t2
g11369.t1
g11370.t1
g11372.t1
g11373.t1
g11373.t2
g11373.t3
g11374.t1
g11375.t1
g11376.t1
g11377.t1
g11378.t1
g11379.t1
g11380.t1
g11381.t1
g11382.t1
g11382.t2
g11383.t1
g11383.t2
g11384.t1
g11385.t1
g11385.t2
g11385.t3
g11385.t4
g11385.t5
g11385.t6
g11385.t7
g11385.t8
g11385.t9
g11385.t10
g11386.t1
g11386.t2
g11386.t3
g11387.t1
g11389.t1
g11394.t1
g11395.t1
g11396.t1
g11396.t2
g11397.t1
g11397.t2
g11397.t3
g11397.t4
g11397.t5
g11397.t6
g11397.t7
g11397.t8
g11397.t9
g11398.t1
g11399.t1
g11399.t2
g11399.t3
g11399.t4
g11402.t1
g11402.t2
g11402.t3
g11402.t4
g11402.t5
g11402.t6
g11403.t1
g11404.t1
g11405.t1
g11406.t1
g11406.t2
g11407.t1
g11408.t1
g11409.t1
g11410.t1
g11411.t1
g11412.t1
g11412.t2
g11412.t3
g11414.t1
g11414.t2
g11414.t3
g11414.t4
g11415.t1
g11416.t1
g11417.t1
g11417.t2
g11418.t1
g11419.t1
g11422.t1
g11422.t2
g11422.t3
g11423.t1
g11423.t2
g11424.t1
g11425.t1
g11425.t2
g11426.t1
g11426.t2
g11426.t3
g11427.t1
g11427.t2
g11427.t3
g11427.t4
g11428.t1
g11428.t2
g11429.t1
g11429.t2
g11429.t3
g11430.t1
g11431.t1
g11431.t2
g11431.t3
g11432.t1
g11433.t1
g11434.t1
g11434.t2
g11435.t1
g11436.t1
g11436.t2
g11437.t1
g11438.t1
g11439.t1
g11441.t1
g11441.t2
g11441.t3
g11442.t1
g11445.t1
g11446.t1
g11447.t1
g11449.t1
g11449.t2
g11449.t3
g11449.t4
g11449.t5
g11449.t6
g11449.t7
g11450.t1
g11453.t1
g11454.t1
g11454.t2
g11454.t3
g11454.t4
g11455.t1
g11456.t1
g11456.t2
g11456.t3
g11456.t4
g11456.t5
g11457.t1
g11457.t2
g11457.t3
g11457.t4
g11457.t5
g11457.t6
g11457.t7
g11458.t1
g11458.t2
g11459.t1
g11460.t1
g11461.t1
g11464.t1
g11466.t1
g11467.t1
g11468.t1
g11469.t1
g11469.t2
g11470.t1
g11470.t2
g11470.t3
g11470.t4
g11470.t5
g11470.t6
g11470.t7
g11470.t8
g11471.t1
g11471.t2
g11472.t1
g11473.t1
g11473.t2
g11473.t3
g11474.t1
g11474.t2
g11475.t1
g11475.t2
g11475.t3
g11476.t1
g11477.t1
g11477.t2
g11478.t1
g11479.t1
g11479.t2
g11479.t3
g11480.t1
g11480.t2
g11480.t3
g11480.t4
g11481.t1
g11481.t2
g11481.t3
g11481.t4
g11481.t5
g11481.t6
g11482.t1
g11483.t1
g11485.t1
g11485.t2
g11485.t3
g11485.t4
g11489.t1
g11490.t1
g11491.t1
g11491.t2
g11491.t3
g11492.t1
g11492.t2
g11492.t3
g11493.t1
g11494.t1
g11494.t2
g11494.t3
g11495.t1
g11496.t1
g11497.t1
g11498.t1
g11498.t2
g11498.t3
g11498.t4
g11498.t5
g11498.t6
g11500.t1
g11501.t1
g11501.t2
g11502.t1
g11502.t2
g11503.t1
g11504.t1
g11505.t1
g11505.t2
g11505.t3
g11505.t4
g11505.t5
g11505.t6
g11505.t7
g11505.t8
g11505.t9
g11505.t10
g11505.t11
g11506.t1
g11506.t2
g11506.t3
g11506.t4
g11507.t1
g11508.t1
g11508.t2
g11508.t3
g11508.t4
g11509.t1
g11509.t2
g11509.t3
g11509.t4
g11510.t1
g11511.t1
g11511.t2
g11511.t3
g11511.t4
g11511.t5
g11512.t1
g11513.t1
g11514.t1
g11515.t1
g11515.t2
g11516.t1
g11516.t2
g11517.t1
g11518.t1
g11519.t1
g11520.t1
g11521.t1
g11522.t1
g11524.t1
g11525.t1
g11526.t1
g11527.t1
g11528.t1
g11529.t1
g11529.t2
g11529.t3
g11529.t4
g11530.t1
g11530.t2
g11530.t3
g11532.t1
g11533.t1
g11533.t2
g11534.t1
g11534.t2
g11534.t3
g11534.t4
g11535.t1
g11536.t1
g11537.t1
g11537.t2
g11537.t3
g11537.t4
g11538.t1
g11538.t2
g11538.t3
g11538.t4
g11539.t1
g11539.t2
g11539.t3
g11539.t4
g11539.t5
g11539.t6
g11539.t7
g11539.t8
g11539.t9
g11540.t1
g11540.t2
g11540.t3
g11540.t4
g11540.t5
g11540.t6
g11540.t7
g11540.t8
g11540.t9
g11540.t10
g11541.t1
g11541.t2
g11541.t3
g11542.t1
g11542.t2
g11543.t1
g11543.t2
g11544.t1
g11546.t1
g11546.t2
g11546.t3
g11546.t4
g11548.t1
g11549.t1
g11550.t1
g11550.t2
g11550.t3
g11552.t1
g11552.t2
g11552.t3
g11552.t4
g11553.t1
g11553.t2
g11553.t3
g11553.t4
g11554.t1
g11555.t1
g11556.t1
g11557.t1
g11558.t1
g11558.t2
g11558.t3
g11558.t4
g11558.t5
g11558.t6
g11558.t7
g11558.t8
g11558.t9
g11558.t10
g11558.t11
g11559.t1
g11559.t2
g11560.t1
g11560.t2
g11560.t3
g11560.t4
g11560.t5
g11560.t6
g11562.t1
g11563.t1
g11565.t1
g11566.t1
g11566.t2
g11566.t3
g11567.t1
g11567.t2
g11567.t3
g11568.t1
g11568.t2
g11568.t3
g11568.t4
g11568.t5
g11568.t6
g11568.t7
g11569.t1
g11570.t1
g11570.t2
g11573.t1
g11573.t2
g11574.t1
g11575.t1
g11575.t2
g11576.t1
g11576.t2
g11577.t1
g11578.t1
g11579.t1
g11580.t1
g11582.t1
g11582.t2
g11582.t3
g11583.t1
g11584.t1
g11584.t2
g11584.t3
g11585.t1
g11585.t2
g11586.t1
g11587.t1
g11588.t1
g11588.t2
g11589.t1
g11590.t1
g11591.t1
g11591.t2
g11592.t1
g11593.t1
g11596.t1
g11596.t2
g11596.t3
g11596.t4
g11596.t5
g11596.t6
g11597.t1
g11598.t1
g11599.t1
g11600.t1
g11602.t1
g11602.t2
g11602.t3
g11603.t1
g11603.t2
g11603.t3
g11603.t4
g11603.t5
g11603.t6
g11603.t7
g11603.t8
g11606.t1
g11607.t1
g11609.t1
g11611.t1
g11612.t1
g11612.t2
g11612.t3
g11612.t4
g11612.t5
g11613.t1
g11614.t1
g11614.t2
g11616.t1
g11618.t1
g11618.t2
g11620.t1
g11620.t2
g11620.t3
g11621.t1
g11621.t2
g11621.t3
g11621.t4
g11622.t1
g11622.t2
g11622.t3
g11622.t4
g11622.t5
g11623.t1
g11623.t2
g11623.t3
g11623.t4
g11624.t1
g11625.t1
g11625.t2
g11625.t3
g11625.t4
g11625.t5
g11626.t1
g11627.t1
g11628.t1
g11628.t2
g11629.t1
g11630.t1
g11630.t2
g11630.t3
g11631.t1
g11631.t2
g11633.t1
g11633.t2
g11633.t3
g11637.t1
g11638.t1
g11638.t2
g11639.t1
g11639.t2
g11639.t3
g11640.t1
g11642.t1
g11642.t2
g11642.t3
g11642.t4
g11642.t5
g11643.t1
g11644.t1
g11645.t1
g11645.t2
g11645.t3
g11645.t4
g11645.t5
g11646.t1
g11646.t2
g11646.t3
g11646.t4
g11646.t5
g11647.t1
g11648.t1
g11649.t1
g11650.t1
g11651.t1
g11651.t2
g11651.t3
g11651.t4
g11651.t5
g11651.t6
g11651.t7
g11652.t1
g11652.t2
g11652.t3
g11652.t4
g11652.t5
g11652.t6
g11652.t7
g11652.t8
g11653.t1
g11653.t2
g11654.t1
g11654.t2
g11655.t1
g11655.t2
g11655.t3
g11655.t4
g11655.t5
g11655.t6
g11656.t1
g11657.t1
g11657.t2
g11657.t3
g11658.t1
g11658.t2
g11658.t3
g11658.t4
g11659.t1
g11659.t2
g11660.t1
g11661.t1
g11662.t1
g11662.t2
g11664.t1
g11668.t1
g11669.t1
g11669.t2
g11670.t1
g11671.t1
g11672.t1
g11673.t1
g11673.t2
g11673.t3
g11673.t4
g11673.t5
g11673.t6
g11674.t1
g11674.t2
g11675.t1
g11675.t2
g11675.t3
g11675.t4
g11675.t5
g11675.t6
g11675.t7
g11675.t8
g11676.t1
g11677.t1
g11679.t1
g11680.t1
g11681.t1
g11682.t1
g11683.t1
g11684.t1
g11685.t1
g11686.t1
g11687.t1
g11687.t2
g11687.t3
g11688.t1
g11689.t1
g11690.t1
g11690.t2
g11691.t1
g11692.t1
g11693.t1
g11693.t2
g11693.t3
g11693.t4
g11694.t1
g11695.t1
g11696.t1
g11696.t2
g11697.t1
g11698.t1
g11698.t2
g11698.t3
g11698.t4
g11698.t5
g11698.t6
g11698.t7
g11699.t1
g11699.t2
g11699.t3
g11699.t4
g11700.t1
g11700.t2
g11701.t1
g11702.t1
g11703.t1
g11703.t2
g11703.t3
g11703.t4
g11703.t5
g11703.t6
g11703.t7
g11703.t8
g11704.t1
g11705.t1
g11705.t2
g11705.t3
g11706.t1
g11706.t2
g11706.t3
g11707.t1
g11709.t1
g11710.t1
g11711.t1
g11713.t1
g11715.t1
g11717.t1
g11718.t1
g11719.t1
g11720.t1
g11721.t1
g11722.t1
g11723.t1
g11724.t1
g11727.t1
g11728.t1
g11728.t2
g11729.t1
g11730.t1
g11732.t1
g11732.t2
g11733.t1
g11734.t1
g11735.t1
g11735.t2
g11735.t3
g11735.t4
g11736.t1
g11736.t2
g11736.t3
g11737.t1
g11739.t1
g11739.t2
g11739.t3
g11739.t4
g11740.t1
g11741.t1
g11742.t1
g11744.t1
g11746.t1
g11746.t2
g11747.t1
g11748.t1
g11749.t1
g11749.t2
g11749.t3
g11749.t4
g11750.t1
g11751.t1
g11751.t2
g11751.t3
g11751.t4
g11751.t5
g11752.t1
g11752.t2
g11753.t1
g11753.t2
g11754.t1
g11755.t1
g11755.t2
g11756.t1
g11756.t2
g11756.t3
g11756.t4
g11756.t5
g11756.t6
g11756.t7
g11756.t8
g11756.t9
g11756.t10
g11756.t11
g11757.t1
g11758.t1
g11759.t1
g11759.t2
g11760.t1
g11760.t2
g11760.t3
g11760.t4
g11761.t1
g11761.t2
g11763.t1
g11763.t2
g11763.t3
g11764.t1
g11764.t2
g11764.t3
g11764.t4
g11764.t5
g11765.t1
g11765.t2
g11766.t1
g11767.t1
g11768.t1
g11769.t1
g11770.t1
g11771.t1
g11772.t1
g11773.t1
g11775.t1
g11777.t1
g11778.t1
g11779.t1
g11781.t1
g11783.t1
g11783.t2
g11783.t3
g11783.t4
g11783.t5
g11783.t6
g11783.t7
g11783.t8
g11784.t1
g11784.t2
g11785.t1
g11785.t2
g11785.t3
g11785.t4
g11785.t5
g11785.t6
g11786.t1
g11786.t2
g11786.t3
g11786.t4
g11786.t5
g11786.t6
g11786.t7
g11787.t1
g11787.t2
g11787.t3
g11788.t1
g11789.t1
g11790.t1
g11791.t1
g11792.t1
g11793.t1
g11794.t1
g11795.t1
g11795.t2
g11795.t3
g11795.t4
g11796.t1
g11797.t1
g11797.t2
g11797.t3
g11798.t1
g11799.t1
g11799.t2
g11800.t1
g11800.t2
g11801.t1
g11801.t2
g11801.t3
g11801.t4
g11802.t1
g11802.t2
g11802.t3
g11802.t4
g11802.t5
g11803.t1
g11803.t2
g11803.t3
g11803.t4
g11804.t1
g11804.t2
g11804.t3
g11804.t4
g11804.t5
g11804.t6
g11805.t1
g11805.t2
g11805.t3
g11805.t4
g11805.t5
g11806.t1
g11806.t2
g11807.t1
g11808.t1
g11808.t2
g11809.t1
g11810.t1
g11810.t2
g11810.t3
g11810.t4
g11810.t5
g11810.t6
g11810.t7
g11810.t8
g11811.t1
g11812.t1
g11812.t2
g11813.t1
g11814.t1
g11815.t1
g11815.t2
g11815.t3
g11817.t1
g11818.t1
g11819.t1
g11819.t2
g11819.t3
g11819.t4
g11820.t1
g11822.t1
g11823.t1
g11824.t1
g11827.t1
g11828.t1
g11829.t1
g11830.t1
g11831.t1
g11832.t1
g11833.t1
g11834.t1
g11835.t1
g11837.t1
g11838.t1
g11839.t1
g11840.t1
g11842.t1
g11842.t2
g11845.t1
g11846.t1
g11847.t1
g11847.t2
g11847.t3
g11847.t4
g11848.t1
g11848.t2
g11849.t1
g11850.t1
g11850.t2
g11850.t3
g11850.t4
g11850.t5
g11851.t1
g11852.t1
g11853.t1
g11853.t2
g11853.t3
g11853.t4
g11853.t5
g11853.t6
g11853.t7
g11854.t1
g11855.t1
g11856.t1
g11857.t1
g11857.t2
g11858.t1
g11859.t1
g11860.t1
g11862.t1
g11862.t2
g11863.t1
g11863.t2
g11863.t3
g11863.t4
g11863.t5
g11864.t1
g11864.t2
g11864.t3
g11864.t4
g11865.t1
g11865.t2
g11865.t3
g11866.t1
g11866.t2
g11867.t1
g11867.t2
g11869.t1
g11870.t1
g11870.t2
g11870.t3
g11870.t4
g11871.t1
g11871.t2
g11872.t1
g11873.t1
g11874.t1
g11876.t1
g11876.t2
g11876.t3
g11876.t4
g11876.t5
g11878.t1
g11878.t2
g11878.t3
g11879.t1
g11879.t2
g11879.t3
g11880.t1
g11881.t1
g11881.t2
g11882.t1
g11883.t1
g11884.t1
g11885.t1
g11889.t1
g11890.t1
g11890.t2
g11890.t3
g11891.t1
g11892.t1
g11892.t2
g11892.t3
g11893.t1
g11894.t1
g11895.t1
g11896.t1
g11896.t2
g11897.t1
g11897.t2
g11897.t3
g11897.t4
g11898.t1
g11898.t2
g11898.t3
g11898.t4
g11899.t1
g11899.t2
g11899.t3
g11899.t4
g11899.t5
g11900.t1
g11900.t2
g11900.t3
g11901.t1
g11902.t1
g11902.t2
g11903.t1
g11903.t2
g11903.t3
g11904.t1
g11904.t2
g11904.t3
g11904.t4
g11905.t1
g11906.t1
g11907.t1
g11908.t1
g11908.t2
g11908.t3
g11908.t4
g11908.t5
g11908.t6
g11909.t1
g11910.t1
g11910.t2
g11910.t3
g11910.t4
g11910.t5
g11911.t1
g11912.t1
g11912.t2
g11912.t3
g11912.t4
g11912.t5
g11913.t1
g11914.t1
g11915.t1
g11916.t1
g11917.t1
g11918.t1
g11919.t1
g11920.t1
g11921.t1
g11921.t2
g11921.t3
g11923.t1
g11924.t1
g11924.t2
g11926.t1
g11926.t2
g11926.t3
g11926.t4
g11926.t5
g11926.t6
g11927.t1
g11928.t1
g11928.t2
g11928.t3
g11929.t1
g11929.t2
g11929.t3
g11931.t1
g11931.t2
g11931.t3
g11932.t1
g11933.t1
g11934.t1
g11934.t2
g11935.t1
g11935.t2
g11936.t1
g11936.t2
g11936.t3
g11936.t4
g11936.t5
g11937.t1
g11938.t1
g11938.t2
g11938.t3
g11938.t4
g11938.t5
g11938.t6
g11939.t1
g11940.t1
g11940.t2
g11941.t1
g11941.t2
g11941.t3
g11942.t1
g11943.t1
g11943.t2
g11944.t1
g11944.t2
g11944.t3
g11944.t4
g11944.t5
g11944.t6
g11945.t1
g11949.t1
g11949.t2
g11949.t3
g11949.t4
g11950.t1
g11950.t2
g11950.t3
g11950.t4
g11951.t1
g11951.t2
g11951.t3
g11951.t4
g11951.t5
g11952.t1
g11952.t2
g11953.t1
g11954.t1
g11954.t2
g11954.t3
g11954.t4
g11955.t1
g11955.t2
g11958.t1
g11958.t2
g11958.t3
g11959.t1
g11960.t1
g11961.t1
g11961.t2
g11961.t3
g11961.t4
g11962.t1
g11962.t2
g11962.t3
g11963.t1
g11965.t1
g11966.t1
g11966.t2
g11966.t3
g11968.t1
g11969.t1
g11969.t2
g11969.t3
g11969.t4
g11970.t1
g11970.t2
g11970.t3
g11972.t1
g11973.t1
g11974.t1
g11975.t1
g11977.t1
g11978.t1
g11978.t2
g11978.t3
g11979.t1
g11979.t2
g11979.t3
g11979.t4
g11979.t5
g11979.t6
g11979.t7
g11979.t8
g11980.t1
g11980.t2
g11982.t1
g11982.t2
g11983.t1
g11984.t1
g11985.t1
g11986.t1
g11987.t1
g11987.t2
g11988.t1
g11988.t2
g11988.t3
g11988.t4
g11989.t1
g11990.t1
g11992.t1
g11992.t2
g11992.t3
g11992.t4
g11992.t5
g11992.t6
g11994.t1
g11996.t1
g11996.t2
g11996.t3
g11997.t1
g11998.t1
g11999.t1
g12000.t1
g12000.t2
g12000.t3
g12000.t4
g12000.t5
g12000.t6
g12000.t7
g12000.t8
g12001.t1
g12001.t2
g12002.t1
g12003.t1
g12005.t1
g12006.t1
g12007.t1
g12007.t2
g12007.t3
g12008.t1
g12009.t1
g12009.t2
g12009.t3
g12010.t1
g12014.t1
g12014.t2
g12016.t1
g12017.t1
g12017.t2
g12017.t3
g12018.t1
g12019.t1
g12019.t2
g12019.t3
g12019.t4
g12019.t5
g12020.t1
g12020.t2
g12020.t3
g12021.t1
g12022.t1
g12023.t1
g12023.t2
g12024.t1
g12024.t2
g12024.t3
g12024.t4
g12024.t5
g12024.t6
g12024.t7
g12025.t1
g12026.t1
g12026.t2
g12026.t3
g12027.t1
g12029.t1
g12029.t2
g12030.t1
g12031.t1
g12032.t1
g12034.t1
g12038.t1
g12038.t2
g12039.t1
g12039.t2
g12039.t3
g12039.t4
g12039.t5
g12039.t6
g12040.t1
g12041.t1
g12042.t1
g12043.t1
g12043.t2
g12044.t1
g12045.t1
g12045.t2
g12045.t3
g12045.t4
g12045.t5
g12045.t6
g12046.t1
g12047.t1
g12048.t1
g12048.t2
g12048.t3
g12049.t1
g12050.t1
g12051.t1
g12052.t1
g12052.t2
g12053.t1
g12054.t1
g12054.t2
g12054.t3
g12054.t4
g12055.t1
g12055.t2
g12055.t3
g12055.t4
g12055.t5
g12057.t1
g12059.t1
g12059.t2
g12059.t3
g12059.t4
g12060.t1
g12061.t1
g12061.t2
g12061.t3
g12061.t4
g12061.t5
g12062.t1
g12064.t1
g12065.t1
g12065.t2
g12065.t3
g12066.t1
g12067.t1
g12068.t1
g12069.t1
g12069.t2
g12069.t3
g12070.t1
g12072.t1
g12073.t1
g12074.t1
g12075.t1
g12076.t1
g12079.t1
g12080.t1
g12083.t1
g12083.t2
g12083.t3
g12084.t1
g12084.t2
g12084.t3
g12088.t1
g12090.t1
g12090.t2
g12090.t3
g12091.t1
g12092.t1
g12093.t1
g12094.t1
g12096.t1
g12097.t1
g12097.t2
g12098.t1
g12098.t2
g12098.t3
g12098.t4
g12098.t5
g12099.t1
g12099.t2
g12100.t1
g12100.t2
g12100.t3
g12101.t1
g12102.t1
g12102.t2
g12102.t3
g12103.t1
g12104.t1
g12104.t2
g12104.t3
g12105.t1
g12105.t2
g12105.t3
g12106.t1
g12108.t1
g12109.t1
g12111.t1
g12111.t2
g12111.t3
g12111.t4
g12111.t5
g12111.t6
g12111.t7
g12111.t8
g12111.t9
g12111.t10
g12111.t11
g12111.t12
g12111.t13
g12111.t14
g12111.t15
g12112.t1
g12112.t2
g12112.t3
g12112.t4
g12113.t1
g12113.t2
g12113.t3
g12115.t1
g12115.t2
g12115.t3
g12115.t4
g12119.t1
g12119.t2
g12120.t1
g12120.t2
g12121.t1
g12121.t2
g12122.t1
g12122.t2
g12123.t1
g12124.t1
g12125.t1
g12126.t1
g12127.t1
g12128.t1
g12128.t2
g12129.t1
g12130.t1
g12131.t1
g12131.t2
g12131.t3
g12133.t1
g12134.t1
g12134.t2
g12134.t3
g12134.t4
g12134.t5
g12135.t1
g12135.t2
g12135.t3
g12135.t4
g12135.t5
g12135.t6
g12135.t7
g12136.t1
g12136.t2
g12136.t3
g12136.t4
g12136.t5
g12136.t6
g12137.t1
g12138.t1
g12138.t2
g12138.t3
g12138.t4
g12139.t1
g12140.t1
g12141.t1
g12141.t2
g12141.t3
g12142.t1
g12143.t1
g12144.t1
g12144.t2
g12144.t3
g12144.t4
g12144.t5
g12145.t1
g12145.t2
g12146.t1
g12147.t1
g12149.t1
g12149.t2
g12151.t1
g12152.t1
g12153.t1
g12153.t2
g12153.t3
g12153.t4
g12153.t5
g12153.t6
g12153.t7
g12153.t8
g12153.t9
g12154.t1
g12156.t1
g12157.t1
g12158.t1
g12158.t2
g12159.t1
g12163.t1
g12163.t2
g12163.t3
g12164.t1
g12165.t1
g12166.t1
g12166.t2
g12166.t3
g12166.t4
g12166.t5
g12166.t6
g12171.t1
g12171.t2
g12172.t1
g12172.t2
g12173.t1
g12173.t2
g12174.t1
g12174.t2
g12174.t3
g12174.t4
g12175.t1
g12176.t1
g12177.t1
g12177.t2
g12178.t1
g12179.t1
g12179.t2
g12179.t3
g12179.t4
g12179.t5
g12180.t1
g12180.t2
g12180.t3
g12180.t4
g12181.t1
g12181.t2
g12181.t3
g12182.t1
g12182.t2
g12183.t1
g12183.t2
g12183.t3
g12183.t4
g12183.t5
g12184.t1
g12185.t1
g12186.t1
g12186.t2
g12186.t3
g12186.t4
g12186.t5
g12187.t1
g12188.t1
g12188.t2
g12189.t1
g12189.t2
g12189.t3
g12190.t1
g12191.t1
g12191.t2
g12193.t1
g12195.t1
g12195.t2
g12195.t3
g12196.t1
g12196.t2
g12197.t1
g12197.t2
g12198.t1
g12199.t1
g12205.t1
g12205.t2
g12209.t1
g12209.t2
g12209.t3
g12210.t1
g12210.t2
g12210.t3
g12212.t1
g12212.t2
g12212.t3
g12212.t4
g12212.t5
g12212.t6
g12212.t7
g12213.t1
g12214.t1
g12215.t1
g12215.t2
g12216.t1
g12217.t1
g12220.t1
g12220.t2
g12220.t3
g12221.t1
g12221.t2
g12221.t3
g12222.t1
g12223.t1
g12223.t2
g12223.t3
g12224.t1
g12225.t1
g12225.t2
g12225.t3
g12226.t1
g12228.t1
g12228.t2
g12229.t1
g12230.t1
g12230.t2
g12230.t3
g12231.t1
g12232.t1
g12232.t2
g12232.t3
g12233.t1
g12234.t1
g12234.t2
g12234.t3
g12234.t4
g12234.t5
g12235.t1
g12236.t1
g12236.t2
g12236.t3
g12238.t1
g12240.t1
g12241.t1
g12242.t1
g12242.t2
g12242.t3
g12242.t4
g12243.t1
g12244.t1
g12245.t1
g12246.t1
g12246.t2
g12246.t3
g12246.t4
g12246.t5
g12247.t1
g12247.t2
g12248.t1
g12248.t2
g12248.t3
g12248.t4
g12248.t5
g12250.t1
g12250.t2
g12250.t3
g12250.t4
g12252.t1
g12253.t1
g12254.t1
g12254.t2
g12254.t3
g12254.t4
g12255.t1
g12256.t1
g12257.t1
g12257.t2
g12258.t1
g12259.t1
g12261.t1
g12262.t1
g12262.t2
g12262.t3
g12262.t4
g12262.t5
g12262.t6
g12262.t7
g12263.t1
g12263.t2
g12263.t3
g12263.t4
g12263.t5
g12264.t1
g12267.t1
g12268.t1
g12269.t1
g12269.t2
g12269.t3
g12270.t1
g12270.t2
g12271.t1
g12271.t2
g12272.t1
g12272.t2
g12272.t3
g12272.t4
g12272.t5
g12273.t1
g12274.t1
g12275.t1
g12277.t1
g12278.t1
g12278.t2
g12278.t3
g12278.t4
g12278.t5
g12279.t1
g12279.t2
g12279.t3
g12283.t1
g12285.t1
g12286.t1
g12287.t1
g12288.t1
g12288.t2
g12288.t3
g12289.t1
g12289.t2
g12290.t1
g12290.t2
g12290.t3
g12290.t4
g12291.t1
g12291.t2
g12291.t3
g12292.t1
g12292.t2
g12292.t3
g12292.t4
g12292.t5
g12292.t6
g12293.t1
g12294.t1
g12294.t2
g12295.t1
g12296.t1
g12297.t1
g12298.t1
g12299.t1
g12301.t1
g12302.t1
g12302.t2
g12302.t3
g12303.t1
g12304.t1
g12305.t1
g12307.t1
g12308.t1
g12309.t1
g12310.t1
g12311.t1
g12312.t1
g12312.t2
g12312.t3
g12313.t1
g12315.t1
g12316.t1
g12316.t2
g12316.t3
g12316.t4
g12317.t1
g12318.t1
g12320.t1
g12321.t1
g12322.t1
g12322.t2
g12323.t1
g12324.t1
g12324.t2
g12324.t3
g12324.t4
g12325.t1
g12325.t2
g12326.t1
g12326.t2
g12326.t3
g12327.t1
g12327.t2
g12328.t1
g12329.t1
g12330.t1
g12331.t1
g12331.t2
g12332.t1
g12332.t2
g12332.t3
g12332.t4
g12332.t5
g12332.t6
g12333.t1
g12333.t2
g12333.t3
g12334.t1
g12334.t2
g12334.t3
g12334.t4
g12335.t1
g12336.t1
g12336.t2
g12336.t3
g12337.t1
g12337.t2
g12338.t1
g12339.t1
g12339.t2
g12340.t1
g12340.t2
g12341.t1
g12345.t1
g12346.t1
g12346.t2
g12346.t3
g12347.t1
g12347.t2
g12347.t3
g12348.t1
g12349.t1
g12350.t1
g12350.t2
g12350.t3
g12350.t4
g12351.t1
g12351.t2
g12351.t3
g12352.t1
g12352.t2
g12353.t1
g12354.t1
g12355.t1
g12357.t1
g12358.t1
g12359.t1
g12360.t1
g12364.t1
g12365.t1
g12365.t2
g12366.t1
g12366.t2
g12366.t3
g12366.t4
g12367.t1
g12368.t1
g12368.t2
g12368.t3
g12369.t1
g12370.t1
g12372.t1
g12372.t2
g12372.t3
g12372.t4
g12372.t5
g12373.t1
g12373.t2
g12373.t3
g12373.t4
g12375.t1
g12375.t2
g12375.t3
g12375.t4
g12376.t1
g12377.t1
g12377.t2
g12377.t3
g12377.t4
g12378.t1
g12379.t1
g12379.t2
g12379.t3
g12379.t4
g12380.t1
g12380.t2
g12380.t3
g12381.t1
g12382.t1
g12382.t2
g12382.t3
g12382.t4
g12383.t1
g12385.t1
g12386.t1
g12386.t2
g12386.t3
g12386.t4
g12386.t5
g12386.t6
g12387.t1
g12388.t1
g12390.t1
g12390.t2
g12390.t3
g12391.t1
g12393.t1
g12394.t1
g12394.t2
g12394.t3
g12394.t4
g12395.t1
g12396.t1
g12397.t1
g12397.t2
g12397.t3
g12398.t1
g12398.t2
g12399.t1
g12399.t2
g12399.t3
g12399.t4
g12399.t5
g12399.t6
g12399.t7
g12402.t1
g12402.t2
g12402.t3
g12402.t4
g12402.t5
g12402.t6
g12402.t7
g12402.t8
g12402.t9
g12403.t1
g12404.t1
g12405.t1
g12406.t1
g12407.t1
g12407.t2
g12407.t3
g12407.t4
g12411.t1
g12411.t2
g12411.t3
g12412.t1
g12412.t2
g12412.t3
g12412.t4
g12412.t5
g12413.t1
g12414.t1
g12414.t2
g12415.t1
g12415.t2
g12416.t1
g12417.t1
g12418.t1
g12419.t1
g12421.t1
g12422.t1
g12423.t1
g12424.t1
g12425.t1
g12426.t1
g12427.t1
g12428.t1
g12428.t2
g12428.t3
g12428.t4
g12429.t1
g12429.t2
g12429.t3
g12429.t4
g12429.t5
g12429.t6
g12430.t1
g12430.t2
g12430.t3
g12431.t1
g12432.t1
g12432.t2
g12433.t1
g12433.t2
g12433.t3
g12433.t4
g12433.t5
g12434.t1
g12438.t1
g12438.t2
g12438.t3
g12438.t4
g12438.t5
g12439.t1
g12440.t1
g12440.t2
g12441.t1
g12441.t2
g12441.t3
g12441.t4
g12442.t1
g12443.t1
g12443.t2
g12444.t1
g12444.t2
g12444.t3
g12445.t1
g12448.t1
g12448.t2
g12449.t1
g12450.t1
g12450.t2
g12451.t1
g12452.t1
g12453.t1
g12454.t1
g12455.t1
g12455.t2
g12455.t3
g12455.t4
g12456.t1
g12456.t2
g12456.t3
g12457.t1
g12457.t2
g12458.t1
g12458.t2
g12458.t3
g12461.t1
g12464.t1
g12465.t1
g12465.t2
g12465.t3
g12466.t1
g12466.t2
g12467.t1
g12468.t1
g12469.t1
g12470.t1
g12475.t1
g12476.t1
g12476.t2
g12476.t3
g12476.t4
g12476.t5
g12476.t6
g12476.t7
g12477.t1
g12478.t1
g12479.t1
g12479.t2
g12479.t3
g12479.t4
g12479.t5
g12480.t1
g12480.t2
g12480.t3
g12481.t1
g12482.t1
g12483.t1
g12483.t2
g12483.t3
g12483.t4
g12483.t5
g12483.t6
g12483.t7
g12483.t8
g12483.t9
g12484.t1
g12484.t2
g12484.t3
g12484.t4
g12484.t5
g12484.t6
g12484.t7
g12484.t8
g12485.t1
g12485.t2
g12486.t1
g12488.t1
g12488.t2
g12489.t1
g12489.t2
g12489.t3
g12490.t1
g12491.t1
g12492.t1
g12492.t2
g12492.t3
g12493.t1
g12493.t2
g12493.t3
g12494.t1
g12494.t2
g12495.t1
g12497.t1
g12499.t1
g12499.t2
g12502.t1
g12502.t2
g12502.t3
g12502.t4
g12502.t5
g12503.t1
g12503.t2
g12503.t3
g12503.t4
g12503.t5
g12504.t1
g12505.t1
g12506.t1
g12507.t1
g12509.t1
g12510.t1
g12513.t1
g12514.t1
g12514.t2
g12514.t3
g12514.t4
g12514.t5
g12514.t6
g12514.t7
g12514.t8
g12515.t1
g12515.t2
g12515.t3
g12515.t4
g12515.t5
g12515.t6
g12515.t7
g12515.t8
g12516.t1
g12517.t1
g12517.t2
g12518.t1
g12518.t2
g12518.t3
g12519.t1
g12519.t2
g12519.t3
g12520.t1
g12520.t2
g12521.t1
g12521.t2
g12521.t3
g12521.t4
g12522.t1
g12523.t1
g12523.t2
g12523.t3
g12524.t1
g12525.t1
g12526.t1
g12527.t1
g12528.t1
g12529.t1
g12530.t1
g12531.t1
g12532.t1
g12533.t1
g12534.t1
g12535.t1
g12535.t2
g12536.t1
g12537.t1
g12537.t2
g12537.t3
g12539.t1
g12540.t1
g12541.t1
g12541.t2
g12542.t1
g12542.t2
g12542.t3
g12542.t4
g12542.t5
g12545.t1
g12545.t2
g12545.t3
g12546.t1
g12547.t1
g12549.t1
g12549.t2
g12550.t1
g12550.t2
g12550.t3
g12550.t4
g12550.t5
g12550.t6
g12550.t7
g12550.t8
g12552.t1
g12563.t1
g12563.t2
g12564.t1
g12564.t2
g12565.t1
g12566.t1
g12567.t1
g12568.t1
g12569.t1
g12570.t1
g12571.t1
g12571.t2
g12571.t3
g12571.t4
g12571.t5
g12572.t1
g12572.t2
g12573.t1
g12573.t2
g12573.t3
g12573.t4
g12573.t5
g12573.t6
g12573.t7
g12573.t8
g12574.t1
g12574.t2
g12575.t1
g12575.t2
g12575.t3
g12575.t4
g12575.t5
g12575.t6
g12575.t7
g12575.t8
g12576.t1
g12577.t1
g12578.t1
g12579.t1
g12580.t1
g12581.t1
g12582.t1
g12583.t1
g12584.t1
g12585.t1
g12587.t1
g12587.t2
g12587.t3
g12587.t4
g12587.t5
g12587.t6
g12587.t7
g12588.t1
g12589.t1
g12590.t1
g12590.t2
g12590.t3
g12590.t4
g12591.t1
g12591.t2
g12591.t3
g12591.t4
g12592.t1
g12592.t2
g12592.t3
g12593.t1
g12594.t1
g12595.t1
g12595.t2
g12595.t3
g12595.t4
g12595.t5
g12595.t6
g12595.t7
g12595.t8
g12595.t9
g12595.t10
g12595.t11
g12595.t12
g12595.t13
g12596.t1
g12597.t1
g12598.t1
g12598.t2
g12598.t3
g12598.t4
g12599.t1
g12600.t1
g12601.t1
g12601.t2
g12601.t3
g12601.t4
g12602.t1
g12602.t2
g12602.t3
g12602.t4
g12602.t5
g12603.t1
g12603.t2
g12603.t3
g12603.t4
g12603.t5
g12603.t6
g12603.t7
g12603.t8
g12605.t1
g12606.t1
g12606.t2
g12606.t3
g12606.t4
g12606.t5
g12626.t1
g12626.t2
g12627.t1
g12629.t1
g12630.t1
g12631.t1
g12632.t1
g12633.t1
g12634.t1
g12634.t2
g12634.t3
g12635.t1
g12637.t1
g12641.t1
g12642.t1
g12643.t1
g12644.t1
g12644.t2
g12645.t1
g12646.t1
g12649.t1
g12650.t1
g12650.t2
g12650.t3
g12650.t4
g12650.t5
g12650.t6
g12651.t1
g12652.t1
g12652.t2
g12653.t1
g12653.t2
g12654.t1
g12654.t2
g12655.t1
g12655.t2
g12655.t3
g12656.t1
g12656.t2
g12657.t1
g12657.t2
g12657.t3
g12658.t1
g12660.t1
g12661.t1
g12662.t1
g12662.t2
g12662.t3
g12663.t1
g12664.t1
g12665.t1
g12665.t2
g12666.t1
g12667.t1
g12668.t1
g12670.t1
g12671.t1
g12672.t1
g12673.t1
g12673.t2
g12673.t3
g12673.t4
g12673.t5
g12673.t6
g12674.t1
g12674.t2
g12675.t1
g12676.t1
g12677.t1
g12677.t2
g12677.t3
g12677.t4
g12678.t1
g12678.t2
g12678.t3
g12678.t4
g12678.t5
g12678.t6
g12678.t7
g12678.t8
g12679.t1
g12679.t2
g12680.t1
g12681.t1
g12682.t1
g12683.t1
g12684.t1
g12685.t1
g12685.t2
g12686.t1
g12687.t1
g12687.t2
g12688.t1
g12689.t1
g12689.t2
g12689.t3
g12689.t4
g12690.t1
g12690.t2
g12691.t1
g12691.t2
g12692.t1
g12693.t1
g12694.t1
g12695.t1
g12695.t2
g12696.t1
g12696.t2
g12696.t3
g12697.t1
g12697.t2
g12698.t1
g12698.t2
g12698.t3
g12698.t4
g12698.t5
g12698.t6
g12699.t1
g12700.t1
g12701.t1
g12702.t1
g12702.t2
g12702.t3
g12702.t4
g12702.t5
g12702.t6
g12702.t7
g12702.t8
g12703.t1
g12704.t1
g12704.t2
g12705.t1
g12706.t1
g12706.t2
g12707.t1
g12707.t2
g12707.t3
g12707.t4
g12707.t5
g12708.t1
g12708.t2
g12708.t3
g12709.t1
g12710.t1
g12711.t1
g12711.t2
g12711.t3
g12711.t4
g12712.t1
g12712.t2
g12712.t3
g12712.t4
g12712.t5
g12713.t1
g12714.t1
g12714.t2
g12715.t1
g12715.t2
g12715.t3
g12716.t1
g12716.t2
g12716.t3
g12717.t1
g12717.t2
g12718.t1
g12720.t1
g12720.t2
g12720.t3
g12720.t4
g12722.t1
g12723.t1
g12723.t2
g12724.t1
g12725.t1
g12726.t1
g12726.t2
g12727.t1
g12727.t2
g12727.t3
g12727.t4
g12728.t1
g12728.t2
g12729.t1
g12730.t1
g12731.t1
g12732.t1
g12732.t2
g12732.t3
g12732.t4
g12732.t5
g12732.t6
g12732.t7
g12733.t1
g12733.t2
g12733.t3
g12733.t4
g12734.t1
g12735.t1
g12735.t2
g12735.t3
g12735.t4
g12735.t5
g12736.t1
g12736.t2
g12736.t3
g12737.t1
g12738.t1
g12740.t1
g12741.t1
g12742.t1
g12743.t1
g12744.t1
g12744.t2
g12744.t3
g12744.t4
g12746.t1
g12746.t2
g12748.t1
g12749.t1
g12750.t1
g12751.t1
g12751.t2
g12751.t3
g12751.t4
g12751.t5
g12751.t6
g12752.t1
g12752.t2
g12752.t3
g12752.t4
g12754.t1
g12754.t2
g12754.t3
g12755.t1
g12755.t2
g12755.t3
g12755.t4
g12756.t1
g12756.t2
g12756.t3
g12757.t1
g12758.t1
g12759.t1
g12759.t2
g12759.t3
g12759.t4
g12759.t5
g12759.t6
g12759.t7
g12759.t8
g12759.t9
g12762.t1
g12763.t1
g12764.t1
g12765.t1
g12765.t2
g12765.t3
g12765.t4
g12767.t1
g12769.t1
g12770.t1
g12770.t2
g12770.t3
g12770.t4
g12771.t1
g12771.t2
g12771.t3
g12772.t1
g12773.t1
g12774.t1
g12775.t1
g12776.t1
g12776.t2
g12777.t1
g12778.t1
g12779.t1
g12779.t2
g12779.t3
g12779.t4
g12779.t5
g12780.t1
g12780.t2
g12780.t3
g12780.t4
g12780.t5
g12780.t6
g12780.t7
g12780.t8
g12780.t9
g12781.t1
g12782.t1
g12782.t2
g12783.t1
g12783.t2
g12783.t3
g12783.t4
g12783.t5
g12784.t1
g12784.t2
g12784.t3
g12788.t1
g12789.t1
g12790.t1
g12791.t1
g12792.t1
g12793.t1
g12794.t1
g12796.t1
g12796.t2
g12796.t3
g12796.t4
g12796.t5
g12797.t1
g12798.t1
g12799.t1
g12799.t2
g12800.t1
g12800.t2
g12800.t3
g12800.t4
g12800.t5
g12800.t6
g12800.t7
g12800.t8
g12801.t1
g12801.t2
g12801.t3
g12801.t4
g12801.t5
g12802.t1
g12803.t1
g12805.t1
g12806.t1
g12806.t2
g12806.t3
g12808.t1
g12811.t1
g12811.t2
g12813.t1
g12814.t1
g12814.t2
g12814.t3
g12814.t4
g12814.t5
g12814.t6
g12815.t1
g12815.t2
g12815.t3
g12815.t4
g12816.t1
g12819.t1
g12820.t1
g12820.t2
g12820.t3
g12820.t4
g12821.t1
g12822.t1
g12823.t1
g12824.t1
g12826.t1
g12826.t2
g12826.t3
g12826.t4
g12827.t1
g12827.t2
g12827.t3
g12828.t1
g12830.t1
g12833.t1
g12833.t2
g12833.t3
g12836.t1
g12837.t1
g12837.t2
g12837.t3
g12838.t1
g12839.t1
g12840.t1
g12840.t2
g12840.t3
g12841.t1
g12841.t2
g12841.t3
g12842.t1
g12843.t1
g12844.t1
g12845.t1
g12845.t2
g12845.t3
g12846.t1
g12847.t1
g12848.t1
g12849.t1
g12850.t1
g12851.t1
g12851.t2
g12851.t3
g12851.t4
g12853.t1
g12854.t1
g12854.t2
g12854.t3
g12854.t4
g12855.t1
g12855.t2
g12856.t1
g12856.t2
g12857.t1
g12857.t2
g12857.t3
g12857.t4
g12858.t1
g12858.t2
g12858.t3
g12858.t4
g12858.t5
g12858.t6
g12858.t7
g12859.t1
g12859.t2
g12860.t1
g12860.t2
g12861.t1
g12861.t2
g12861.t3
g12861.t4
g12861.t5
g12862.t1
g12863.t1
g12864.t1
g12864.t2
g12864.t3
g12864.t4
g12864.t5
g12864.t6
g12864.t7
g12865.t1
g12866.t1
g12868.t1
g12868.t2
g12868.t3
g12868.t4
g12868.t5
g12869.t1
g12872.t1
g12872.t2
g12872.t3
g12875.t1
g12875.t2
g12875.t3
g12875.t4
g12876.t1
g12877.t1
g12878.t1
g12878.t2
g12878.t3
g12879.t1
g12880.t1
g12881.t1
g12881.t2
g12881.t3
g12881.t4
g12881.t5
g12882.t1
g12884.t1
g12885.t1
g12886.t1
g12886.t2
g12886.t3
g12887.t1
g12888.t1
g12888.t2
g12889.t1
g12890.t1
g12891.t1
g12893.t1
g12894.t1
g12895.t1
g12895.t2
g12896.t1
g12896.t2
g12897.t1
g12897.t2
g12897.t3
g12897.t4
g12898.t1
g12899.t1
g12900.t1
g12901.t1
g12902.t1
g12902.t2
g12902.t3
g12902.t4
g12903.t1
g12904.t1
g12905.t1
g12906.t1
g12907.t1
g12907.t2
g12907.t3
g12908.t1
g12909.t1
g12910.t1
g12910.t2
g12910.t3
g12910.t4
g12910.t5
g12911.t1
g12911.t2
g12911.t3
g12911.t4
g12911.t5
g12911.t6
g12911.t7
g12912.t1
g12912.t2
g12912.t3
g12912.t4
g12912.t5
g12912.t6
g12912.t7
g12913.t1
g12913.t2
g12914.t1
g12914.t2
g12914.t3
g12914.t4
g12914.t5
g12915.t1
g12917.t1
g12917.t2
g12917.t3
g12917.t4
g12917.t5
g12917.t6
g12917.t7
g12918.t1
g12919.t1
g12919.t2
g12920.t1
g12920.t2
g12920.t3
g12920.t4
g12920.t5
g12920.t6
g12920.t7
g12920.t8
g12921.t1
g12922.t1
g12923.t1
g12923.t2
g12923.t3
g12924.t1
g12924.t2
g12924.t3
g12924.t4
g12924.t5
g12925.t1
g12925.t2
g12925.t3
g12925.t4
g12925.t5
g12926.t1
g12927.t1
g12928.t1
g12929.t1
g12930.t1
g12931.t1
g12931.t2
g12931.t3
g12931.t4
g12932.t1
g12932.t2
g12932.t3
g12932.t4
g12932.t5
g12934.t1
g12936.t1
g12937.t1
g12938.t1
g12939.t1
g12941.t1
g12943.t1
g12948.t1
g12948.t2
g12949.t1
g12950.t1
g12950.t2
g12950.t3
g12951.t1
g12952.t1
g12952.t2
g12952.t3
g12952.t4
g12954.t1
g12954.t2
g12954.t3
g12955.t1
g12956.t1
g12956.t2
g12956.t3
g12957.t1
g12958.t1
g12958.t2
g12958.t3
g12958.t4
g12958.t5
g12958.t6
g12958.t7
g12958.t8
g12959.t1
g12959.t2
g12959.t3
g12960.t1
g12961.t1
g12962.t1
g12963.t1
g12964.t1
g12964.t2
g12964.t3
g12964.t4
g12965.t1
g12966.t1
g12967.t1
g12967.t2
g12967.t3
g12967.t4
g12967.t5
g12968.t1
g12969.t1
g12969.t2
g12970.t1
g12971.t1
g12972.t1
g12973.t1
g12973.t2
g12973.t3
g12973.t4
g12973.t5
g12973.t6
g12974.t1
g12974.t2
g12974.t3
g12974.t4
g12975.t1
g12976.t1
g12976.t2
g12976.t3
g12976.t4
g12978.t1
g12978.t2
g12978.t3
g12979.t1
g12981.t1
g12981.t2
g12981.t3
g12982.t1
g12985.t1
g12986.t1
g12987.t1
g12988.t1
g12988.t2
g12988.t3
g12988.t4
g12988.t5
g12988.t6
g12988.t7
g12988.t8
g12990.t1
g12991.t1
g12991.t2
g12991.t3
g12992.t1
g12992.t2
g12992.t3
g12992.t4
g12993.t1
g12994.t1
g12994.t2
g12994.t3
g12995.t1
g12995.t2
g12995.t3
g12995.t4
g12996.t1
g12996.t2
g12997.t1
g12998.t1
g12999.t1
g13000.t1
g13001.t1
g13002.t1
g13005.t1
g13006.t1
g13006.t2
g13007.t1
g13008.t1
g13009.t1
g13009.t2
g13009.t3
g13010.t1
g13011.t1
g13012.t1
g13012.t2
g13012.t3
g13013.t1
g13014.t1
g13015.t1
g13016.t1
g13017.t1
g13018.t1
g13019.t1
g13020.t1
g13020.t2
g13020.t3
g13020.t4
g13023.t1
g13023.t2
g13024.t1
g13024.t2
g13025.t1
g13026.t1
g13028.t1
g13028.t2
g13029.t1
g13030.t1
g13031.t1
g13032.t1
g13032.t2
g13033.t1
g13033.t2
g13033.t3
g13033.t4
g13034.t1
g13034.t2
g13034.t3
g13035.t1
g13036.t1
g13036.t2
g13037.t1
g13039.t1
g13039.t2
g13039.t3
g13039.t4
g13039.t5
g13039.t6
g13039.t7
g13042.t1
g13042.t2
g13042.t3
g13042.t4
g13043.t1
g13044.t1
g13044.t2
g13045.t1
g13046.t1
g13046.t2
g13047.t1
g13047.t2
g13048.t1
g13049.t1
g13050.t1
g13053.t1
g13055.t1
g13055.t2
g13056.t1
g13056.t2
g13057.t1
g13058.t1
g13058.t2
g13058.t3
g13058.t4
g13059.t1
g13059.t2
g13060.t1
g13060.t2
g13060.t3
g13062.t1
g13063.t1
g13064.t1
g13064.t2
g13065.t1
g13066.t1
g13066.t2
g13067.t1
g13067.t2
g13067.t3
g13068.t1
g13072.t1
g13073.t1
g13073.t2
g13074.t1
g13075.t1
g13075.t2
g13075.t3
g13076.t1
g13076.t2
g13076.t3
g13076.t4
g13076.t5
g13077.t1
g13077.t2
g13077.t3
g13077.t4
g13077.t5
g13077.t6
g13077.t7
g13077.t8
g13078.t1
g13079.t1
g13079.t2
g13079.t3
g13079.t4
g13079.t5
g13079.t6
g13079.t7
g13082.t1
g13083.t1
g13084.t1
g13085.t1
g13085.t2
g13085.t3
g13086.t1
g13087.t1
g13087.t2
g13090.t1
g13091.t1
g13093.t1
g13094.t1
g13094.t2
g13094.t3
g13094.t4
g13095.t1
g13095.t2
g13095.t3
g13096.t1
g13096.t2
g13096.t3
g13096.t4
g13097.t1
g13098.t1
g13099.t1
g13100.t1
g13101.t1
g13101.t2
g13101.t3
g13101.t4
g13101.t5
g13101.t6
g13101.t7
g13102.t1
g13102.t2
g13103.t1
g13104.t1
g13104.t2
g13104.t3
g13107.t1
g13111.t1
g13111.t2
g13112.t1
g13113.t1
g13113.t2
g13113.t3
g13114.t1
g13114.t2
g13115.t1
g13115.t2
g13115.t3
g13115.t4
g13115.t5
g13116.t1
g13117.t1
g13118.t1
g13119.t1
g13119.t2
g13120.t1
g13121.t1
g13122.t1
g13125.t1
g13125.t2
g13125.t3
g13126.t1
g13127.t1
g13128.t1
g13128.t2
g13129.t1
g13130.t1
g13130.t2
g13132.t1
g13132.t2
g13132.t3
g13132.t4
g13133.t1
g13134.t1
g13137.t1
g13138.t1
g13139.t1
g13139.t2
g13139.t3
g13139.t4
g13139.t5
g13140.t1
g13140.t2
g13140.t3
g13140.t4
g13141.t1
g13141.t2
g13141.t3
g13141.t4
g13141.t5
g13141.t6
g13141.t7
g13141.t8
g13142.t1
g13142.t2
g13142.t3
g13142.t4
g13142.t5
g13142.t6
g13142.t7
g13142.t8
g13142.t9
g13142.t10
g13143.t1
g13143.t2
g13143.t3
g13144.t1
g13145.t1
g13145.t2
g13145.t3
g13145.t4
g13145.t5
g13146.t1
g13147.t1
g13149.t1
g13151.t1
g13151.t2
g13151.t3
g13151.t4
g13151.t5
g13151.t6
g13155.t1
g13156.t1
g13157.t1
g13158.t1
g13159.t1
g13159.t2
g13159.t3
g13163.t1
g13163.t2
g13164.t1
g13165.t1
g13166.t1
g13166.t2
g13166.t3
g13168.t1
g13169.t1
g13169.t2
g13169.t3
g13169.t4
g13169.t5
g13169.t6
g13170.t1
g13170.t2
g13170.t3
g13170.t4
g13171.t1
g13172.t1
g13172.t2
g13172.t3
g13173.t1
g13173.t2
g13173.t3
g13173.t4
g13176.t1
g13177.t1
g13177.t2
g13178.t1
g13178.t2
g13180.t1
g13180.t2
g13180.t3
g13180.t4
g13181.t1
g13181.t2
g13181.t3
g13181.t4
g13182.t1
g13182.t2
g13183.t1
g13184.t1
g13185.t1
g13186.t1
g13186.t2
g13186.t3
g13186.t4
g13186.t5
g13186.t6
g13187.t1
g13187.t2
g13187.t3
g13188.t1
g13189.t1
g13190.t1
g13190.t2
g13190.t3
g13191.t1
g13191.t2
g13191.t3
g13191.t4
g13191.t5
g13191.t6
g13191.t7
g13192.t1
g13192.t2
g13192.t3
g13192.t4
g13193.t1
g13193.t2
g13194.t1
g13195.t1
g13195.t2
g13195.t3
g13196.t1
g13196.t2
g13196.t3
g13197.t1
g13197.t2
g13198.t1
g13199.t1
g13200.t1
g13200.t2
g13201.t1
g13201.t2
g13202.t1
g13203.t1
g13205.t1
g13205.t2
g13206.t1
g13206.t2
g13206.t3
g13206.t4
g13206.t5
g13206.t6
g13206.t7
g13206.t8
g13207.t1
g13207.t2
g13207.t3
g13207.t4
g13207.t5
g13207.t6
g13208.t1
g13209.t1
g13210.t1
g13210.t2
g13210.t3
g13210.t4
g13210.t5
g13211.t1
g13213.t1
g13214.t1
g13215.t1
g13216.t1
g13217.t1
g13218.t1
g13218.t2
g13219.t1
g13219.t2
g13219.t3
g13219.t4
g13220.t1
g13220.t2
g13221.t1
g13223.t1
g13225.t1
g13225.t2
g13225.t3
g13226.t1
g13226.t2
g13226.t3
g13226.t4
g13226.t5
g13226.t6
g13226.t7
g13226.t8
g13226.t9
g13226.t10
g13226.t11
g13226.t12
g13226.t13
g13227.t1
g13228.t1
g13228.t2
g13228.t3
g13228.t4
g13229.t1
g13230.t1
g13230.t2
g13232.t1
g13233.t1
g13234.t1
g13240.t1
g13241.t1
g13242.t1
g13243.t1
g13243.t2
g13243.t3
g13244.t1
g13245.t1
g13245.t2
g13246.t1
g13246.t2
g13247.t1
g13247.t2
g13247.t3
g13247.t4
g13248.t1
g13248.t2
g13249.t1
g13250.t1
g13250.t2
g13250.t3
g13250.t4
g13250.t5
g13250.t6
g13250.t7
g13250.t8
g13251.t1
g13251.t2
g13251.t3
g13251.t4
g13252.t1
g13252.t2
g13252.t3
g13252.t4
g13253.t1
g13253.t2
g13253.t3
g13253.t4
g13253.t5
g13254.t1
g13255.t1
g13255.t2
g13255.t3
g13255.t4
g13255.t5
g13255.t6
g13256.t1
g13257.t1
g13258.t1
g13259.t1
g13260.t1
g13261.t1
g13261.t2
g13261.t3
g13261.t4
g13261.t5
g13261.t6
g13261.t7
g13263.t1
g13264.t1
g13264.t2
g13264.t3
g13264.t4
g13264.t5
g13264.t6
g13265.t1
g13265.t2
g13265.t3
g13265.t4
g13265.t5
g13266.t1
g13266.t2
g13266.t3
g13266.t4
g13267.t1
g13268.t1
g13269.t1
g13270.t1
g13272.t1
g13273.t1
g13274.t1
g13275.t1
g13276.t1
g13277.t1
g13278.t1
g13278.t2
g13278.t3
g13278.t4
g13278.t5
g13280.t1
g13282.t1
g13283.t1
g13284.t1
g13284.t2
g13284.t3
g13285.t1
g13290.t1
g13292.t1
g13292.t2
g13292.t3
g13292.t4
g13293.t1
g13294.t1
g13295.t1
g13295.t2
g13295.t3
g13295.t4
g13296.t1
g13297.t1
g13298.t1
g13298.t2
g13299.t1
g13300.t1
g13300.t2
g13302.t1
g13302.t2
g13302.t3
g13302.t4
g13302.t5
g13302.t6
g13303.t1
g13303.t2
g13303.t3
g13303.t4
g13304.t1
g13305.t1
g13306.t1
g13306.t2
g13306.t3
g13309.t1
g13310.t1
g13310.t2
g13310.t3
g13311.t1
g13311.t2
g13311.t3
g13312.t1
g13313.t1
g13314.t1
g13314.t2
g13314.t3
g13314.t4
g13315.t1
g13316.t1
g13316.t2
g13316.t3
g13316.t4
g13317.t1
g13318.t1
g13319.t1
g13320.t1
g13321.t1
g13321.t2
g13321.t3
g13321.t4
g13321.t5
g13322.t1
g13322.t2
g13323.t1
g13324.t1
g13325.t1
g13325.t2
g13325.t3
g13325.t4
g13325.t5
g13326.t1
g13327.t1
g13327.t2
g13327.t3
g13327.t4
g13327.t5
g13329.t1
g13330.t1
g13331.t1
g13331.t2
g13331.t3
g13332.t1
g13333.t1
g13335.t1
g13336.t1
g13336.t2
g13336.t3
g13336.t4
g13337.t1
g13338.t1
g13339.t1
g13340.t1
g13340.t2
g13340.t3
g13341.t1
g13342.t1
g13345.t1
g13345.t2
g13345.t3
g13346.t1
g13346.t2
g13346.t3
g13346.t4
g13346.t5
g13347.t1
g13348.t1
g13348.t2
g13348.t3
g13348.t4
g13348.t5
g13349.t1
g13350.t1
g13350.t2
g13350.t3
g13351.t1
g13353.t1
g13353.t2
g13354.t1
g13355.t1
g13355.t2
g13355.t3
g13355.t4
g13355.t5
g13355.t6
g13355.t7
g13356.t1
g13356.t2
g13356.t3
g13356.t4
g13356.t5
g13357.t1
g13357.t2
g13357.t3
g13358.t1
g13358.t2
g13359.t1
g13360.t1
g13361.t1
g13361.t2
g13362.t1
g13362.t2
g13362.t3
g13363.t1
g13366.t1
g13368.t1
g13371.t1
g13372.t1
g13372.t2
g13372.t3
g13373.t1
g13374.t1
g13374.t2
g13375.t1
g13377.t1
g13377.t2
g13377.t3
g13377.t4
g13378.t1
g13378.t2
g13378.t3
g13378.t4
g13379.t1
g13379.t2
g13379.t3
g13379.t4
g13379.t5
g13380.t1
g13381.t1
g13381.t2
g13381.t3
g13381.t4
g13381.t5
g13382.t1
g13382.t2
g13383.t1
g13384.t1
g13384.t2
g13384.t3
g13385.t1
g13386.t1
g13387.t1
g13387.t2
g13388.t1
g13388.t2
g13388.t3
g13388.t4
g13389.t1
g13390.t1
g13390.t2
g13390.t3
g13390.t4
g13391.t1
g13391.t2
g13391.t3
g13391.t4
g13392.t1
g13393.t1
g13394.t1
g13394.t2
g13394.t3
g13394.t4
g13395.t1
g13396.t1
g13396.t2
g13397.t1
g13397.t2
g13397.t3
g13397.t4
g13397.t5
g13398.t1
g13399.t1
g13400.t1
g13401.t1
g13402.t1
g13403.t1
g13404.t1
g13405.t1
g13406.t1
g13406.t2
g13406.t3
g13407.t1
g13408.t1
g13408.t2
g13408.t3
g13409.t1
g13409.t2
g13410.t1
g13410.t2
g13411.t1
g13411.t2
g13411.t3
g13412.t1
g13412.t2
g13412.t3
g13412.t4
g13412.t5
g13412.t6
g13412.t7
g13412.t8
g13412.t9
g13413.t1
g13413.t2
g13413.t3
g13414.t1
g13414.t2
g13414.t3
g13414.t4
g13414.t5
g13414.t6
g13415.t1
g13415.t2
g13415.t3
g13416.t1
g13417.t1
g13417.t2
g13417.t3
g13417.t4
g13417.t5
g13417.t6
g13418.t1
g13419.t1
g13420.t1
g13421.t1
g13422.t1
g13422.t2
g13422.t3
g13422.t4
g13422.t5
g13422.t6
g13422.t7
g13423.t1
g13424.t1
g13425.t1
g13425.t2
g13425.t3
g13425.t4
g13425.t5
g13426.t1
g13426.t2
g13426.t3
g13426.t4
g13427.t1
g13427.t2
g13427.t3
g13427.t4
g13427.t5
g13428.t1
g13428.t2
g13429.t1
g13429.t2
g13429.t3
g13429.t4
g13429.t5
g13429.t6
g13429.t7
g13429.t8
g13429.t9
g13430.t1
g13432.t1
g13433.t1
g13434.t1
g13434.t2
g13435.t1
g13436.t1
g13437.t1
g13438.t1
g13440.t1
g13440.t2
g13441.t1
g13442.t1
g13443.t1
g13444.t1
g13445.t1
g13446.t1
g13446.t2
g13447.t1
g13448.t1
g13449.t1
g13451.t1
g13452.t1
g13453.t1
g13454.t1
g13454.t2
g13454.t3
g13454.t4
g13459.t1
g13460.t1
g13461.t1
g13463.t1
g13464.t1
g13465.t1
g13466.t1
g13467.t1
g13468.t1
g13468.t2
g13469.t1
g13469.t2
g13471.t1
g13472.t1
g13474.t1
g13474.t2
g13475.t1
g13476.t1
g13476.t2
g13476.t3
g13476.t4
g13476.t5
g13476.t6
g13476.t7
g13476.t8
g13476.t9
g13476.t10
g13478.t1
g13478.t2
g13479.t1
g13480.t1
g13481.t1
g13482.t1
g13482.t2
g13482.t3
g13484.t1
g13485.t1
g13486.t1
g13487.t1
g13487.t2
g13488.t1
g13489.t1
g13491.t1
g13492.t1
g13493.t1
g13495.t1
g13498.t1
g13500.t1
g13501.t1
g13501.t2
g13507.t1
g13508.t1
g13508.t2
g13508.t3
g13508.t4
g13508.t5
g13508.t6
g13508.t7
g13513.t1
g13513.t2
g13513.t3
g13513.t4
g13513.t5
g13513.t6
g13513.t7
g13514.t1
g13514.t2
g13515.t1
g13515.t2
g13515.t3
g13515.t4
g13515.t5
g13515.t6
g13516.t1
g13517.t1
g13517.t2
g13517.t3
g13517.t4
g13518.t1
g13519.t1
g13520.t1
g13521.t1
g13521.t2
g13521.t3
g13524.t1
g13524.t2
g13525.t1
g13525.t2
g13525.t3
g13525.t4
g13525.t5
g13525.t6
g13525.t7
g13525.t8
g13526.t1
g13526.t2
g13526.t3
g13526.t4
g13526.t5
g13526.t6
g13527.t1
g13529.t1
g13529.t2
g13530.t1
g13531.t1
g13531.t2
g13532.t1
g13533.t1
g13534.t1
g13535.t1
g13535.t2
g13536.t1
g13536.t2
g13536.t3
g13536.t4
g13536.t5
g13537.t1
g13538.t1
g13539.t1
g13540.t1
g13540.t2
g13541.t1
g13542.t1
g13543.t1
g13543.t2
g13544.t1
g13544.t2
g13544.t3
g13545.t1
g13546.t1
g13548.t1
g13548.t2
g13548.t3
g13549.t1
g13549.t2
g13550.t1
g13552.t1
g13552.t2
g13553.t1
g13554.t1
g13554.t2
g13554.t3
g13554.t4
g13554.t5
g13554.t6
g13554.t7
g13557.t1
g13558.t1
g13558.t2
g13558.t3
g13558.t4
g13558.t5
g13558.t6
g13560.t1
g13561.t1
g13561.t2
g13562.t1
g13563.t1
g13563.t2
g13565.t1
g13565.t2
g13565.t3
g13565.t4
g13565.t5
g13565.t6
g13565.t7
g13566.t1
g13567.t1
g13568.t1
g13568.t2
g13568.t3
g13568.t4
g13569.t1
g13570.t1
g13571.t1
g13572.t1
g13572.t2
g13572.t3
g13572.t4
g13572.t5
g13572.t6
g13573.t1
g13574.t1
g13574.t2
g13574.t3
g13574.t4
g13576.t1
g13579.t1
g13579.t2
g13579.t3
g13579.t4
g13579.t5
g13579.t6
g13579.t7
g13579.t8
g13580.t1
g13580.t2
g13581.t1
g13582.t1
g13586.t1
g13586.t2
g13586.t3
g13587.t1
g13587.t2
g13587.t3
g13588.t1
g13589.t1
g13590.t1
g13591.t1
g13592.t1
g13594.t1
g13594.t2
g13594.t3
g13594.t4
g13595.t1
g13596.t1
g13599.t1
g13599.t2
g13600.t1
g13600.t2
g13600.t3
g13600.t4
g13601.t1
g13602.t1
g13603.t1
g13604.t1
g13605.t1
g13606.t1
g13608.t1
g13609.t1
g13610.t1
g13611.t1
g13612.t1
g13612.t2
g13613.t1
g13614.t1
g13614.t2
g13614.t3
g13614.t4
g13614.t5
g13615.t1
g13617.t1
g13618.t1
g13618.t2
g13618.t3
g13618.t4
g13620.t1
g13621.t1
g13622.t1
g13622.t2
g13623.t1
g13623.t2
g13623.t3
g13624.t1
g13625.t1
g13626.t1
g13627.t1
g13629.t1
g13629.t2
g13630.t1
g13631.t1
g13632.t1
g13632.t2
g13632.t3
g13632.t4
g13632.t5
g13632.t6
g13632.t7
g13632.t8
g13634.t1
g13634.t2
g13635.t1
g13635.t2
g13635.t3
g13635.t4
g13635.t5
g13635.t6
g13635.t7
g13636.t1
g13636.t2
g13637.t1
g13637.t2
g13637.t3
g13637.t4
g13638.t1
g13638.t2
g13638.t3
g13638.t4
g13638.t5
g13640.t1
g13641.t1
g13642.t1
g13643.t1
g13644.t1
g13644.t2
g13648.t1
g13650.t1
g13653.t1
g13654.t1
g13655.t1
g13656.t1
g13656.t2
g13657.t1
g13657.t2
g13658.t1
g13658.t2
g13658.t3
g13658.t4
g13659.t1
g13659.t2
g13660.t1
g13661.t1
g13661.t2
g13661.t3
g13661.t4
g13662.t1
g13662.t2
g13663.t1
g13664.t1
g13664.t2
g13664.t3
g13664.t4
g13665.t1
g13666.t1
g13666.t2
g13666.t3
g13667.t1
g13668.t1
g13669.t1
g13670.t1
g13670.t2
g13671.t1
g13672.t1
g13673.t1
g13674.t1
g13674.t2
g13674.t3
g13675.t1
g13676.t1
g13676.t2
g13676.t3
g13677.t1
g13678.t1
g13679.t1
g13681.t1
g13682.t1
g13682.t2
g13682.t3
g13683.t1
g13684.t1
g13684.t2
g13685.t1
g13686.t1
g13686.t2
g13686.t3
g13687.t1
g13688.t1
g13689.t1
g13689.t2
g13689.t3
g13689.t4
g13689.t5
g13689.t6
g13689.t7
g13690.t1
g13691.t1
g13691.t2
g13692.t1
g13692.t2
g13694.t1
g13694.t2
g13695.t1
g13696.t1
g13696.t2
g13696.t3
g13697.t1
g13697.t2
g13698.t1
g13699.t1
g13699.t2
g13699.t3
g13699.t4
g13699.t5
g13699.t6
g13699.t7
g13699.t8
g13699.t9
g13699.t10
g13699.t11
g13699.t12
g13699.t13
g13700.t1
g13700.t2
g13700.t3
g13700.t4
g13700.t5
g13700.t6
g13700.t7
g13701.t1
g13701.t2
g13702.t1
g13703.t1
g13704.t1
g13704.t2
g13704.t3
g13704.t4
g13704.t5
g13704.t6
g13704.t7
g13705.t1
g13705.t2
g13705.t3
g13705.t4
g13705.t5
g13705.t6
g13706.t1
g13707.t1
g13709.t1
g13709.t2
g13710.t1
g13711.t1
g13713.t1
g13713.t2
g13714.t1
g13715.t1
g13715.t2
g13717.t1
g13717.t2
g13718.t1
g13721.t1
g13722.t1
g13723.t1
g13724.t1
g13724.t2
g13725.t1
g13725.t2
g13726.t1
g13726.t2
g13726.t3
g13726.t4
g13728.t1
g13729.t1
g13729.t2
g13729.t3
g13729.t4
g13729.t5
g13729.t6
g13729.t7
g13730.t1
g13731.t1
g13731.t2
g13732.t1
g13732.t2
g13732.t3
g13733.t1
g13733.t2
g13734.t1
g13735.t1
g13736.t1
g13736.t2
g13736.t3
g13737.t1
g13737.t2
g13737.t3
g13737.t4
g13737.t5
g13739.t1
g13739.t2
g13740.t1
g13740.t2
g13741.t1
g13742.t1
g13742.t2
g13742.t3
g13742.t4
g13742.t5
g13743.t1
g13744.t1
g13745.t1
g13747.t1
g13747.t2
g13747.t3
g13747.t4
g13747.t5
g13747.t6
g13748.t1
g13748.t2
g13749.t1
g13750.t1
g13751.t1
g13751.t2
g13752.t1
g13753.t1
g13753.t2
g13753.t3
g13753.t4
g13753.t5
g13753.t6
g13754.t1
g13755.t1
g13755.t2
g13755.t3
g13755.t4
g13756.t1
g13756.t2
g13756.t3
g13757.t1
g13758.t1
g13759.t1
g13759.t2
g13759.t3
g13760.t1
g13761.t1
g13761.t2
g13761.t3
g13762.t1
g13765.t1
g13767.t1
g13768.t1
g13769.t1
g13770.t1
g13771.t1
g13771.t2
g13771.t3
g13773.t1
g13773.t2
g13774.t1
g13775.t1
g13778.t1
g13779.t1
g13779.t2
g13779.t3
g13779.t4
g13779.t5
g13779.t6
g13780.t1
g13780.t2
g13781.t1
g13782.t1
g13782.t2
g13783.t1
g13784.t1
g13785.t1
g13786.t1
g13786.t2
g13786.t3
g13787.t1
g13792.t1
g13793.t1
g13794.t1
g13795.t1
g13795.t2
g13798.t1
g13798.t2
g13799.t1
g13800.t1
g13800.t2
g13800.t3
g13800.t4
g13800.t5
g13800.t6
g13801.t1
g13801.t2
g13801.t3
g13801.t4
g13801.t5
g13802.t1
g13802.t2
g13802.t3
g13802.t4
g13802.t5
g13802.t6
g13802.t7
g13802.t8
g13802.t9
g13803.t1
g13803.t2
g13803.t3
g13803.t4
g13804.t1
g13805.t1
g13805.t2
g13805.t3
g13805.t4
g13805.t5
g13806.t1
g13806.t2
g13806.t3
g13807.t1
g13808.t1
g13809.t1
g13809.t2
g13809.t3
g13810.t1
g13810.t2
g13811.t1
g13811.t2
g13812.t1
g13813.t1
g13813.t2
g13814.t1
g13815.t1
g13816.t1
g13818.t1
g13818.t2
g13818.t3
g13818.t4
g13819.t1
g13820.t1
g13820.t2
g13820.t3
g13820.t4
g13820.t5
g13822.t1
g13823.t1
g13824.t1
g13824.t2
g13825.t1
g13825.t2
g13825.t3
g13825.t4
g13825.t5
g13825.t6
g13825.t7
g13826.t1
g13827.t1
g13828.t1
g13828.t2
g13828.t3
g13829.t1
g13830.t1
g13830.t2
g13830.t3
g13831.t1
g13831.t2
g13831.t3
g13831.t4
g13831.t5
g13832.t1
g13833.t1
g13834.t1
g13834.t2
g13835.t1
g13835.t2
g13835.t3
g13836.t1
g13837.t1
g13838.t1
g13838.t2
g13839.t1
g13839.t2
g13840.t1
g13841.t1
g13843.t1
g13846.t1
g13847.t1
g13849.t1
g13851.t1
g13852.t1
g13853.t1
g13854.t1
g13856.t1
g13857.t1
g13858.t1
g13858.t2
g13858.t3
g13859.t1
g13859.t2
g13861.t1
g13861.t2
g13861.t3
g13861.t4
g13861.t5
g13861.t6
g13861.t7
g13862.t1
g13863.t1
g13864.t1
g13864.t2
g13865.t1
g13865.t2
g13865.t3
g13865.t4
g13866.t1
g13866.t2
g13870.t1
g13870.t2
g13871.t1
g13871.t2
g13872.t1
g13873.t1
g13874.t1
g13874.t2
g13875.t1
g13876.t1
g13877.t1
g13877.t2
g13877.t3
g13877.t4
g13880.t1
g13881.t1
g13881.t2
g13883.t1
g13885.t1
g13886.t1
g13886.t2
g13886.t3
g13886.t4
g13886.t5
g13888.t1
g13889.t1
g13890.t1
g13890.t2
g13891.t1
g13893.t1
g13894.t1
g13895.t1
g13896.t1
g13896.t2
g13897.t1
g13897.t2
g13897.t3
g13900.t1
g13900.t2
g13900.t3
g13901.t1
g13902.t1
g13902.t2
g13902.t3
g13902.t4
g13902.t5
g13903.t1
g13903.t2
g13903.t3
g13903.t4
g13903.t5
g13903.t6
g13904.t1
g13906.t1
g13908.t1
g13909.t1
g13909.t2
g13909.t3
g13909.t4
g13909.t5
g13910.t1
g13910.t2
g13911.t1
g13912.t1
g13913.t1
g13913.t2
g13913.t3
g13914.t1
g13916.t1
g13916.t2
g13917.t1
g13918.t1
g13918.t2
g13918.t3
g13919.t1
g13919.t2
g13920.t1
g13921.t1
g13923.t1
g13923.t2
g13923.t3
g13923.t4
g13923.t5
g13923.t6
g13924.t1
g13925.t1
g13925.t2
g13925.t3
g13926.t1
g13926.t2
g13926.t3
g13926.t4
g13926.t5
g13926.t6
g13927.t1
g13929.t1
g13930.t1
g13931.t1
g13932.t1
g13932.t2
g13933.t1
g13934.t1
g13936.t1
g13936.t2
g13937.t1
g13938.t1
g13939.t1
g13940.t1
g13940.t2
g13941.t1
g13942.t1
g13942.t2
g13942.t3
g13942.t4
g13942.t5
g13943.t1
g13945.t1
g13946.t1
g13946.t2
g13946.t3
g13947.t1
g13947.t2
g13947.t3
g13947.t4
g13949.t1
g13950.t1
g13952.t1
g13953.t1
g13955.t1
g13956.t1
g13957.t1
g13958.t1
g13959.t1
g13960.t1
g13961.t1
g13962.t1
g13963.t1
g13964.t1
g13965.t1
g13965.t2
g13965.t3
g13965.t4
g13967.t1
g13968.t1
g13968.t2
g13968.t3
g13969.t1
g13970.t1
g13971.t1
g13971.t2
g13971.t3
g13971.t4
g13972.t1
g13972.t2
g13973.t1
g13974.t1
g13975.t1
g13976.t1
g13977.t1
g13977.t2
g13980.t1
g13981.t1
g13982.t1
g13983.t1
g13984.t1
g13985.t1
g13985.t2
g13985.t3
g13985.t4
g13986.t1
g13986.t2
g13986.t3
g13986.t4
g13986.t5
g13986.t6
g13986.t7
g13987.t1
g13989.t1
g13989.t2
g13989.t3
g13990.t1
g13991.t1
g13991.t2
g13991.t3
g13991.t4
g13991.t5
g13992.t1
g13992.t2
g13993.t1
g13993.t2
g13993.t3
g13993.t4
g13993.t5
g13994.t1
g13995.t1
g13995.t2
g13995.t3
g13995.t4
g13996.t1
g13997.t1
g13997.t2
g13998.t1
g13998.t2
g13998.t3
g13999.t1
g14000.t1
g14000.t2
g14000.t3
g14000.t4
g14000.t5
g14000.t6
g14001.t1
g14002.t1
g14002.t2
g14003.t1
g14004.t1
g14005.t1
g14005.t2
g14005.t3
g14005.t4
g14006.t1
g14006.t2
g14006.t3
g14006.t4
g14007.t1
g14007.t2
g14007.t3
g14007.t4
g14007.t5
g14007.t6
g14008.t1
g14008.t2
g14008.t3
g14008.t4
g14008.t5
g14008.t6
g14008.t7
g14008.t8
g14008.t9
g14009.t1
g14009.t2
g14010.t1
g14010.t2
g14010.t3
g14010.t4
g14010.t5
g14010.t6
g14011.t1
g14011.t2
g14012.t1
g14013.t1
g14013.t2
g14014.t1
g14015.t1
g14016.t1
g14017.t1
g14018.t1
g14020.t1
g14021.t1
g14022.t1
g14024.t1
g14025.t1
g14025.t2
g14026.t1
g14027.t1
g14028.t1
g14030.t1
g14030.t2
g14032.t1
g14033.t1
g14035.t1
g14035.t2
g14035.t3
g14035.t4
g14035.t5
g14035.t6
g14035.t7
g14036.t1
g14036.t2
g14036.t3
g14037.t1
g14037.t2
g14037.t3
g14037.t4
g14037.t5
g14037.t6
g14037.t7
g14039.t1
g14040.t1
g14041.t1
g14041.t2
g14041.t3
g14042.t1
g14043.t1
g14043.t2
g14044.t1
g14045.t1
g14045.t2
g14045.t3
g14045.t4
g14046.t1
g14046.t2
g14046.t3
g14047.t1
g14047.t2
g14047.t3
g14047.t4
g14047.t5
g14048.t1
g14049.t1
g14052.t1
g14055.t1
g14055.t2
g14056.t1
g14057.t1
g14057.t2
g14057.t3
g14059.t1
g14059.t2
g14059.t3
g14059.t4
g14059.t5
g14061.t1
g14062.t1
g14063.t1
g14063.t2
g14066.t1
g14066.t2
g14066.t3
g14067.t1
g14067.t2
g14067.t3
g14067.t4
g14068.t1
g14068.t2
g14068.t3
g14068.t4
g14069.t1
g14071.t1
g14071.t2
g14073.t1
g14074.t1
g14075.t1
g14076.t1
g14076.t2
g14076.t3
g14077.t1
g14081.t1
g14081.t2
g14081.t3
g14082.t1
g14083.t1
g14084.t1
g14084.t2
g14084.t3
g14084.t4
g14085.t1
g14085.t2
g14085.t3
g14086.t1
g14087.t1
g14088.t1
g14089.t1
g14089.t2
g14089.t3
g14089.t4
g14090.t1
g14091.t1
g14091.t2
g14091.t3
g14091.t4
g14091.t5
g14092.t1
g14092.t2
g14093.t1
g14093.t2
g14093.t3
g14093.t4
g14093.t5
g14094.t1
g14094.t2
g14094.t3
g14095.t1
g14097.t1
g14098.t1
g14099.t1
g14099.t2
g14100.t1
g14100.t2
g14101.t1
g14101.t2
g14101.t3
g14102.t1
g14104.t1
g14104.t2
g14104.t3
g14104.t4
g14104.t5
g14105.t1
g14105.t2
g14105.t3
g14105.t4
g14105.t5
g14105.t6
g14105.t7
g14105.t8
g14106.t1
g14106.t2
g14106.t3
g14106.t4
g14106.t5
g14107.t1
g14108.t1
g14109.t1
g14110.t1
g14110.t2
g14111.t1
g14112.t1
g14113.t1
g14114.t1
g14114.t2
g14114.t3
g14114.t4
g14114.t5
g14114.t6
g14114.t7
g14115.t1
g14115.t2
g14115.t3
g14116.t1
g14117.t1
g14119.t1
g14121.t1
g14123.t1
g14127.t1
g14127.t2
g14128.t1
g14129.t1
g14130.t1
g14132.t1
g14133.t1
g14133.t2
g14135.t1
g14135.t2
g14135.t3
g14135.t4
g14137.t1
g14137.t2
g14137.t3
g14138.t1
g14140.t1
g14141.t1
g14142.t1
g14143.t1
g14146.t1
g14146.t2
g14146.t3
g14146.t4
g14146.t5
g14146.t6
g14147.t1
g14148.t1
g14149.t1
g14151.t1
g14153.t1
g14154.t1
g14154.t2
g14155.t1
g14155.t2
g14155.t3
g14156.t1
g14157.t1
g14159.t1
g14159.t2
g14159.t3
g14159.t4
g14159.t5
g14159.t6
g14159.t7
g14159.t8
g14159.t9
g14159.t10
g14159.t11
g14159.t12
g14159.t13
g14159.t14
g14160.t1
g14160.t2
g14160.t3
g14160.t4
g14160.t5
g14160.t6
g14160.t7
g14160.t8
g14161.t1
g14161.t2
g14161.t3
g14161.t4
g14161.t5
g14161.t6
g14162.t1
g14163.t1
g14164.t1
g14165.t1
g14166.t1
g14167.t1
g14167.t2
g14168.t1
g14169.t1
g14169.t2
g14171.t1
g14172.t1
g14176.t1
g14178.t1
g14179.t1
g14180.t1
g14181.t1
g14182.t1
g14183.t1
g14184.t1
g14185.t1
g14185.t2
g14185.t3
g14186.t1
g14187.t1
g14187.t2
g14188.t1
g14189.t1
g14189.t2
g14189.t3
g14190.t1
g14193.t1
g14194.t1
g14195.t1
g14196.t1
g14196.t2
g14197.t1
g14197.t2
g14197.t3
g14197.t4
g14197.t5
g14197.t6
g14197.t7
g14198.t1
g14198.t2
g14198.t3
g14199.t1
g14199.t2
g14199.t3
g14199.t4
g14199.t5
g14199.t6
g14200.t1
g14200.t2
g14200.t3
g14202.t1
g14202.t2
g14202.t3
g14202.t4
g14203.t1
g14204.t1
g14204.t2
g14205.t1
g14205.t2
g14205.t3
g14206.t1
g14207.t1
g14207.t2
g14207.t3
g14208.t1
g14209.t1
g14210.t1
g14211.t1
g14211.t2
g14211.t3
g14211.t4
g14212.t1
g14213.t1
g14214.t1
g14214.t2
g14214.t3
g14215.t1
g14215.t2
g14215.t3
g14216.t1
g14217.t1
g14218.t1
g14220.t1
g14220.t2
g14220.t3
g14220.t4
g14220.t5
g14220.t6
g14220.t7
g14220.t8
g14221.t1
g14221.t2
g14221.t3
g14221.t4
g14222.t1
g14222.t2
g14222.t3
g14223.t1
g14224.t1
g14225.t1
g14226.t1
g14226.t2
g14227.t1
g14227.t2
g14228.t1
g14228.t2
g14229.t1
g14230.t1
g14231.t1
g14231.t2
g14231.t3
g14231.t4
g14231.t5
g14231.t6
g14231.t7
g14233.t1
g14235.t1
g14235.t2
g14235.t3
g14235.t4
g14236.t1
g14236.t2
g14238.t1
g14239.t1
g14240.t1
g14241.t1
g14242.t1
g14242.t2
g14242.t3
g14242.t4
g14242.t5
g14242.t6
g14242.t7
g14243.t1
g14244.t1
g14244.t2
g14244.t3
g14245.t1
g14246.t1
g14246.t2
g14248.t1
g14250.t1
g14251.t1
g14252.t1
g14253.t1
g14254.t1
g14254.t2
g14254.t3
g14254.t4
g14254.t5
g14254.t6
g14254.t7
g14255.t1
g14255.t2
g14255.t3
g14255.t4
g14255.t5
g14255.t6
g14255.t7
g14256.t1
g14259.t1
g14261.t1
g14261.t2
g14261.t3
g14261.t4
g14261.t5
g14261.t6
g14261.t7
g14262.t1
g14263.t1
g14263.t2
g14263.t3
g14263.t4
g14264.t1
g14265.t1
g14265.t2
g14266.t1
g14267.t1
g14268.t1
g14270.t1
g14271.t1
g14273.t1
g14274.t1
g14274.t2
g14275.t1
g14276.t1
g14278.t1
g14279.t1
g14280.t1
g14281.t1
g14282.t1
g14282.t2
g14284.t1
g14285.t1
g14286.t1
g14286.t2
g14287.t1
g14288.t1
g14288.t2
g14288.t3
g14288.t4
g14288.t5
g14288.t6
g14289.t1
g14290.t1
g14291.t1
g14291.t2
g14291.t3
g14292.t1
g14292.t2
g14293.t1
g14293.t2
g14294.t1
g14294.t2
g14295.t1
g14295.t2
g14296.t1
g14296.t2
g14296.t3
g14297.t1
g14298.t1
g14298.t2
g14299.t1
g14300.t1
g14301.t1
g14303.t1
g14304.t1
g14304.t2
g14304.t3
g14304.t4
g14305.t1
g14306.t1
g14307.t1
g14307.t2
g14307.t3
g14308.t1
g14309.t1
g14310.t1
g14311.t1
g14311.t2
g14311.t3
g14311.t4
g14312.t1
g14312.t2
g14312.t3
g14312.t4
g14312.t5
g14314.t1
g14314.t2
g14314.t3
g14314.t4
g14314.t5
g14314.t6
g14314.t7
g14315.t1
g14315.t2
g14316.t1
g14317.t1
g14318.t1
g14318.t2
g14319.t1
g14321.t1
g14322.t1
g14323.t1
g14324.t1
g14325.t1
g14326.t1
g14327.t1
g14327.t2
g14328.t1
g14329.t1
g14330.t1
g14330.t2
g14330.t3
g14330.t4
g14330.t5
g14330.t6
g14330.t7
g14331.t1
g14332.t1
g14332.t2
g14332.t3
g14333.t1
g14333.t2
g14333.t3
g14333.t4
g14334.t1
g14334.t2
g14334.t3
g14335.t1
g14335.t2
g14336.t1
g14336.t2
g14336.t3
g14336.t4
g14342.t1
g14342.t2
g14342.t3
g14342.t4
g14343.t1
g14344.t1
g14345.t1
g14346.t1
g14347.t1
g14347.t2
g14347.t3
g14348.t1
g14349.t1
g14351.t1
g14352.t1
g14355.t1
g14356.t1
g14356.t2
g14358.t1
g14360.t1
g14361.t1
g14361.t2
g14362.t1
g14362.t2
g14362.t3
g14362.t4
g14363.t1
g14363.t2
g14364.t1
g14365.t1
g14365.t2
g14365.t3
g14365.t4
g14365.t5
g14365.t6
g14366.t1
g14366.t2
g14366.t3
g14367.t1
g14368.t1
g14370.t1
g14370.t2
g14370.t3
g14370.t4
g14370.t5
g14372.t1
g14373.t1
g14373.t2
g14373.t3
g14374.t1
g14374.t2
g14375.t1
g14375.t2
g14376.t1
g14376.t2
g14376.t3
g14376.t4
g14376.t5
g14377.t1
g14378.t1
g14379.t1
g14380.t1
g14381.t1
g14382.t1
g14383.t1
g14384.t1
g14384.t2
g14384.t3
g14384.t4
g14386.t1
g14388.t1
g14388.t2
g14388.t3
g14388.t4
g14389.t1
g14389.t2
g14390.t1
g14390.t2
g14391.t1
g14392.t1
g14394.t1
g14395.t1
g14395.t2
g14396.t1
g14396.t2
g14397.t1
g14398.t1
g14399.t1
g14400.t1
g14401.t1
g14402.t1
g14403.t1
g14403.t2
g14403.t3
g14404.t1
g14405.t1
g14406.t1
g14406.t2
g14407.t1
g14407.t2
g14408.t1
g14408.t2
g14409.t1
g14409.t2
g14409.t3
g14409.t4
g14409.t5
g14409.t6
g14409.t7
g14409.t8
g14409.t9
g14410.t1
g14411.t1
g14412.t1
g14412.t2
g14413.t1
g14415.t1
g14415.t2
g14415.t3
g14415.t4
g14416.t1
g14416.t2
g14416.t3
g14416.t4
g14416.t5
g14417.t1
g14417.t2
g14417.t3
g14418.t1
g14419.t1
g14419.t2
g14419.t3
g14419.t4
g14421.t1
g14422.t1
g14423.t1
g14425.t1
g14425.t2
g14426.t1
g14426.t2
g14427.t1
g14427.t2
g14427.t3
g14427.t4
g14427.t5
g14427.t6
g14427.t7
g14429.t1
g14430.t1
g14432.t1
g14433.t1
g14434.t1
g14434.t2
g14434.t3
g14434.t4
g14434.t5
g14434.t6
g14434.t7
g14435.t1
g14435.t2
g14436.t1
g14437.t1
g14439.t1
g14441.t1
g14443.t1
g14444.t1
g14444.t2
g14445.t1
g14446.t1
g14446.t2
g14446.t3
g14446.t4
g14446.t5
g14447.t1
g14447.t2
g14447.t3
g14448.t1
g14448.t2
g14448.t3
g14448.t4
g14448.t5
g14451.t1
g14453.t1
g14453.t2
g14453.t3
g14453.t4
g14453.t5
g14455.t1
g14455.t2
g14455.t3
g14456.t1
g14456.t2
g14456.t3
g14456.t4
g14457.t1
g14457.t2
g14458.t1
g14458.t2
g14458.t3
g14458.t4
g14459.t1
g14460.t1
g14461.t1
g14461.t2
g14462.t1
g14463.t1
g14465.t1
g14466.t1
g14467.t1
g14469.t1
g14470.t1
g14471.t1
g14471.t2
g14471.t3
g14472.t1
g14472.t2
g14472.t3
g14473.t1
g14474.t1
g14475.t1
g14477.t1
g14478.t1
g14481.t1
g14481.t2
g14481.t3
g14481.t4
g14482.t1
g14483.t1
g14483.t2
g14484.t1
g14485.t1
g14487.t1
g14490.t1
g14490.t2
g14490.t3
g14490.t4
g14491.t1
g14492.t1
g14492.t2
g14494.t1
g14494.t2
g14495.t1
g14496.t1
g14496.t2
g14499.t1
g14499.t2
g14499.t3
g14499.t4
g14499.t5
g14499.t6
g14500.t1
g14500.t2
g14501.t1
g14502.t1
g14503.t1
g14503.t2
g14504.t1
g14505.t1
g14506.t1
g14507.t1
g14507.t2
g14507.t3
g14508.t1
g14509.t1
g14510.t1
g14510.t2
g14511.t1
g14512.t1
g14512.t2
g14513.t1
g14514.t1
g14515.t1
g14516.t1
g14517.t1
g14518.t1
g14519.t1
g14520.t1
g14520.t2
g14520.t3
g14521.t1
g14522.t1
g14522.t2
g14522.t3
g14523.t1
g14524.t1
g14526.t1
g14527.t1
g14527.t2
g14528.t1
g14528.t2
g14528.t3
g14529.t1
g14530.t1
g14531.t1
g14531.t2
g14531.t3
g14532.t1
g14532.t2
g14532.t3
g14532.t4
g14533.t1
g14534.t1
g14535.t1
g14535.t2
g14535.t3
g14535.t4
g14536.t1
g14537.t1
g14537.t2
g14537.t3
g14538.t1
g14538.t2
g14538.t3
g14538.t4
g14538.t5
g14538.t6
g14538.t7
g14538.t8
g14538.t9
g14540.t1
g14541.t1
g14542.t1
g14542.t2
g14542.t3
g14542.t4
g14542.t5
g14542.t6
g14542.t7
g14542.t8
g14542.t9
g14544.t1
g14545.t1
g14545.t2
g14546.t1
g14546.t2
g14546.t3
g14547.t1
g14547.t2
g14548.t1
g14548.t2
g14548.t3
g14549.t1
g14549.t2
g14550.t1
g14551.t1
g14551.t2
g14551.t3
g14551.t4
g14552.t1
g14553.t1
g14554.t1
g14555.t1
g14557.t1
g14558.t1
g14558.t2
g14558.t3
g14558.t4
g14559.t1
g14560.t1
g14561.t1
g14562.t1
g14565.t1
g14566.t1
g14566.t2
g14566.t3
g14566.t4
g14566.t5
g14567.t1
g14567.t2
g14567.t3
g14571.t1
g14572.t1
g14573.t1
g14574.t1
g14574.t2
g14574.t3
g14575.t1
g14575.t2
g14576.t1
g14577.t1
g14579.t1
g14580.t1
g14580.t2
g14580.t3
g14580.t4
g14580.t5
g14582.t1
g14586.t1
g14586.t2
g14586.t3
g14588.t1
g14590.t1
g14590.t2
g14590.t3
g14590.t4
g14590.t5
g14590.t6
g14590.t7
g14591.t1
g14591.t2
g14591.t3
g14591.t4
g14592.t1
g14592.t2
g14593.t1
g14593.t2
g14593.t3
g14593.t4
g14596.t1
g14597.t1
g14598.t1
g14598.t2
g14598.t3
g14598.t4
g14598.t5
g14598.t6
g14598.t7
g14599.t1
g14600.t1
g14601.t1
g14602.t1
g14602.t2
g14603.t1
g14604.t1
g14604.t2
g14604.t3
g14604.t4
g14605.t1
g14605.t2
g14606.t1
g14607.t1
g14608.t1
g14608.t2
g14608.t3
g14608.t4
g14608.t5
g14608.t6
g14608.t7
g14609.t1
g14609.t2
g14609.t3
g14609.t4
g14610.t1
g14611.t1
g14612.t1
g14614.t1
g14615.t1
g14616.t1
g14616.t2
g14616.t3
g14616.t4
g14617.t1
g14618.t1
g14618.t2
g14619.t1
g14619.t2
g14620.t1
g14621.t1
g14621.t2
g14622.t1
g14624.t1
g14625.t1
g14627.t1
g14627.t2
g14628.t1
g14630.t1
g14632.t1
g14633.t1
g14633.t2
g14635.t1
g14636.t1
g14636.t2
g14636.t3
g14638.t1
g14639.t1
g14642.t1
g14642.t2
g14643.t1
g14643.t2
g14644.t1
g14644.t2
g14644.t3
g14646.t1
g14646.t2
g14646.t3
g14647.t1
g14647.t2
g14647.t3
g14647.t4
g14647.t5
g14647.t6
g14647.t7
g14648.t1
g14652.t1
g14653.t1
g14654.t1
g14657.t1
g14658.t1
g14659.t1
g14660.t1
g14661.t1
g14661.t2
g14661.t3
g14661.t4
g14662.t1
g14662.t2
g14662.t3
g14662.t4
g14663.t1
g14663.t2
g14663.t3
g14663.t4
g14664.t1
g14668.t1
g14668.t2
g14668.t3
g14668.t4
g14669.t1
g14669.t2
g14670.t1
g14670.t2
g14671.t1
g14671.t2
g14672.t1
g14673.t1
g14673.t2
g14673.t3
g14674.t1
g14675.t1
g14675.t2
g14677.t1
g14678.t1
g14678.t2
g14678.t3
g14679.t1
g14679.t2
g14680.t1
g14681.t1
g14681.t2
g14681.t3
g14681.t4
g14682.t1
g14682.t2
g14682.t3
g14683.t1
g14684.t1
g14684.t2
g14684.t3
g14685.t1
g14685.t2
g14685.t3
g14685.t4
g14686.t1
g14688.t1
g14689.t1
g14689.t2
g14690.t1
g14691.t1
g14692.t1
g14695.t1
g14695.t2
g14695.t3
g14695.t4
g14695.t5
g14695.t6
g14695.t7
g14696.t1
g14696.t2
g14696.t3
g14697.t1
g14698.t1
g14698.t2
g14698.t3
g14699.t1
g14699.t2
g14699.t3
g14699.t4
g14700.t1
g14701.t1
g14702.t1
g14702.t2
g14702.t3
g14703.t1
g14704.t1
g14705.t1
g14706.t1
g14707.t1
g14711.t1
g14711.t2
g14712.t1
g14713.t1
g14714.t1
g14714.t2
g14714.t3
g14714.t4
g14714.t5
g14714.t6
g14714.t7
g14714.t8
g14714.t9
g14714.t10
g14714.t11
g14714.t12
g14714.t13
g14714.t14
g14714.t15
g14714.t16
g14714.t17
g14714.t18
g14714.t19
g14714.t20
g14714.t21
g14714.t22
g14715.t1
g14716.t1
g14717.t1
g14717.t2
g14717.t3
g14718.t1
g14719.t1
g14719.t2
g14720.t1
g14720.t2
g14720.t3
g14721.t1
g14722.t1
g14722.t2
g14722.t3
g14722.t4
g14722.t5
g14722.t6
g14723.t1
g14723.t2
g14724.t1
g14726.t1
g14726.t2
g14727.t1
g14727.t2
g14727.t3
g14727.t4
g14728.t1
g14728.t2
g14729.t1
g14730.t1
g14731.t1
g14731.t2
g14732.t1
g14732.t2
g14732.t3
g14732.t4
g14733.t1
g14733.t2
g14734.t1
g14734.t2
g14734.t3
g14734.t4
g14736.t1
g14737.t1
g14738.t1
g14740.t1
g14740.t2
g14740.t3
g14740.t4
g14740.t5
g14740.t6
g14741.t1
g14741.t2
g14742.t1
g14742.t2
g14742.t3
g14743.t1
g14744.t1
g14745.t1
g14746.t1
g14747.t1
g14748.t1
g14749.t1
g14749.t2
g14750.t1
g14751.t1
g14752.t1
g14753.t1
g14754.t1
g14755.t1
g14755.t2
g14755.t3
g14757.t1
g14758.t1
g14758.t2
g14758.t3
g14758.t4
g14758.t5
g14759.t1
g14759.t2
g14760.t1
g14761.t1
g14762.t1
g14762.t2
g14762.t3
g14762.t4
g14763.t1
g14763.t2
g14764.t1
g14765.t1
g14765.t2
g14765.t3
g14766.t1
g14766.t2
g14766.t3
g14766.t4
g14767.t1
g14768.t1
g14769.t1
g14770.t1
g14771.t1
g14772.t1
g14773.t1
g14774.t1
g14785.t1
g14786.t1
g14787.t1
g14787.t2
g14787.t3
g14787.t4
g14788.t1
g14790.t1
g14792.t1
g14792.t2
g14792.t3
g14792.t4
g14792.t5
g14792.t6
g14792.t7
g14794.t1
g14795.t1
g14795.t2
g14795.t3
g14796.t1
g14797.t1
g14798.t1
g14801.t1
g14802.t1
g14804.t1
g14805.t1
g14806.t1
g14807.t1
g14807.t2
g14807.t3
g14807.t4
g14807.t5
g14808.t1
g14808.t2
g14808.t3
g14808.t4
g14808.t5
g14809.t1
g14809.t2
g14809.t3
g14810.t1
g14811.t1
g14814.t1
g14814.t2
g14814.t3
g14814.t4
g14815.t1
g14815.t2
g14815.t3
g14815.t4
g14816.t1
g14817.t1
g14818.t1
g14819.t1
g14820.t1
g14821.t1
g14822.t1
g14823.t1
g14823.t2
g14824.t1
g14825.t1
g14825.t2
g14825.t3
g14825.t4
g14825.t5
g14825.t6
g14825.t7
g14825.t8
g14825.t9
g14826.t1
g14826.t2
g14826.t3
g14826.t4
g14826.t5
g14826.t6
g14828.t1
g14828.t2
g14828.t3
g14829.t1
g14830.t1
g14830.t2
g14832.t1
g14833.t1
g14834.t1
g14836.t1
g14837.t1
g14837.t2
g14837.t3
g14837.t4
g14839.t1
g14840.t1
g14840.t2
g14840.t3
g14840.t4
g14841.t1
g14842.t1
g14843.t1
g14843.t2
g14843.t3
g14844.t1
g14845.t1
g14846.t1
g14847.t1
g14848.t1
g14849.t1
g14851.t1
g14854.t1
g14855.t1
g14855.t2
g14855.t3
g14855.t4
g14858.t1
g14859.t1
g14859.t2
g14859.t3
g14859.t4
g14859.t5
g14860.t1
g14861.t1
g14861.t2
g14861.t3
g14861.t4
g14861.t5
g14862.t1
g14862.t2
g14862.t3
g14862.t4
g14862.t5
g14862.t6
g14862.t7
g14863.t1
g14863.t2
g14864.t1
g14865.t1
g14866.t1
g14868.t1
g14868.t2
g14868.t3
g14868.t4
g14869.t1
g14870.t1
g14872.t1
g14873.t1
g14873.t2
g14873.t3
g14873.t4
g14873.t5
g14873.t6
g14873.t7
g14874.t1
g14874.t2
g14874.t3
g14874.t4
g14874.t5
g14874.t6
g14874.t7
g14875.t1
g14875.t2
g14875.t3
g14875.t4
g14875.t5
g14875.t6
g14875.t7
g14877.t1
g14877.t2
g14878.t1
g14879.t1
g14880.t1
g14880.t2
g14880.t3
g14881.t1
g14881.t2
g14881.t3
g14881.t4
g14881.t5
g14881.t6
g14881.t7
g14881.t8
g14882.t1
g14885.t1
g14887.t1
g14888.t1
g14893.t1
g14894.t1
g14895.t1
g14896.t1
g14896.t2
g14896.t3
g14896.t4
g14896.t5
g14897.t1
g14899.t1
g14900.t1
g14903.t1
g14904.t1
g14904.t2
g14905.t1
g14905.t2
g14907.t1
g14908.t1
g14909.t1
g14910.t1
g14911.t1
g14911.t2
g14911.t3
g14911.t4
g14913.t1
g14913.t2
g14913.t3
g14913.t4
g14915.t1
g14916.t1
g14917.t1
g14917.t2
g14918.t1
g14918.t2
g14918.t3
g14921.t1
g14921.t2
g14922.t1
g14922.t2
g14923.t1
g14924.t1
g14925.t1
g14925.t2
g14926.t1
g14927.t1
g14929.t1
g14930.t1
g14931.t1
g14932.t1
g14932.t2
g14933.t1
g14935.t1
g14935.t2
g14935.t3
g14935.t4
g14936.t1
g14936.t2
g14936.t3
g14936.t4
g14936.t5
g14936.t6
g14937.t1
g14937.t2
g14937.t3
g14937.t4
g14938.t1
g14939.t1
g14940.t1
g14942.t1
g14943.t1
g14943.t2
g14943.t3
g14944.t1
g14944.t2
g14944.t3
g14944.t4
g14944.t5
g14944.t6
g14945.t1
g14948.t1
g14951.t1
g14952.t1
g14957.t1
g14957.t2
g14958.t1
g14959.t1
g14960.t1
g14960.t2
g14960.t3
g14960.t4
g14961.t1
g14962.t1
g14963.t1
g14964.t1
g14965.t1
g14968.t1
g14968.t2
g14968.t3
g14969.t1
g14969.t2
g14970.t1
g14970.t2
g14970.t3
g14971.t1
g14973.t1
g14974.t1
g14975.t1
g14975.t2
g14975.t3
g14975.t4
g14975.t5
g14975.t6
g14976.t1
g14976.t2
g14976.t3
g14976.t4
g14977.t1
g14978.t1
g14979.t1
g14980.t1
g14981.t1
g14982.t1
g14982.t2
g14982.t3
g14982.t4
g14983.t1
g14983.t2
g14983.t3
g14983.t4
g14983.t5
g14985.t1
g14985.t2
g14986.t1
g14987.t1
g14987.t2
g14987.t3
g14987.t4
g14988.t1
g14989.t1
g14990.t1
g14991.t1
g14991.t2
g14991.t3
g14991.t4
g14992.t1
g14992.t2
g14992.t3
g14992.t4
g14992.t5
g14992.t6
g14994.t1
g14995.t1
g14996.t1
g14996.t2
g14996.t3
g14997.t1
g14997.t2
g14997.t3
g14997.t4
g14997.t5
g14998.t1
g14999.t1
g15001.t1
g15002.t1
g15002.t2
g15002.t3
g15002.t4
g15002.t5
g15003.t1
g15003.t2
g15003.t3
g15003.t4
g15003.t5
g15004.t1
g15004.t2
g15004.t3
g15005.t1
g15005.t2
g15005.t3
g15005.t4
g15006.t1
g15007.t1
g15008.t1
g15010.t1
g15011.t1
g15011.t2
g15011.t3
g15011.t4
g15012.t1
g15013.t1
g15013.t2
g15013.t3
g15013.t4
g15013.t5
g15014.t1
g15015.t1
g15016.t1
g15017.t1
g15017.t2
g15018.t1
g15019.t1
g15020.t1
g15020.t2
g15021.t1
g15021.t2
g15022.t1
g15023.t1
g15025.t1
g15027.t1
g15027.t2
g15027.t3
g15028.t1
g15029.t1
g15030.t1
g15031.t1
g15031.t2
g15033.t1
g15033.t2
g15033.t3
g15033.t4
g15033.t5
g15033.t6
g15033.t7
g15033.t8
g15033.t9
g15040.t1
g15041.t1
g15043.t1
g15044.t1
g15045.t1
g15045.t2
g15045.t3
g15045.t4
g15045.t5
g15045.t6
g15046.t1
g15046.t2
g15046.t3
g15047.t1
g15048.t1
g15050.t1
g15051.t1
g15051.t2
g15051.t3
g15052.t1
g15053.t1
g15054.t1
g15055.t1
g15056.t1
g15056.t2
g15056.t3
g15056.t4
g15057.t1
g15059.t1
g15060.t1
g15061.t1
g15062.t1
g15062.t2
g15062.t3
g15062.t4
g15064.t1
g15064.t2
g15065.t1
g15065.t2
g15065.t3
g15065.t4
g15065.t5
g15065.t6
g15065.t7
g15066.t1
g15067.t1
g15068.t1
g15068.t2
g15068.t3
g15068.t4
g15069.t1
g15070.t1
g15071.t1
g15071.t2
g15071.t3
g15071.t4
g15072.t1
g15072.t2
g15072.t3
g15074.t1
g15076.t1
g15077.t1
g15078.t1
g15079.t1
g15079.t2
g15079.t3
g15079.t4
g15079.t5
g15079.t6
g15079.t7
g15080.t1
g15081.t1
g15082.t1
g15082.t2
g15082.t3
g15082.t4
g15083.t1
g15083.t2
g15084.t1
g15085.t1
g15086.t1
g15087.t1
g15088.t1
g15089.t1
g15090.t1
g15091.t1
g15091.t2
g15091.t3
g15091.t4
g15092.t1
g15096.t1
g15097.t1
g15098.t1
g15098.t2
g15099.t1
g15100.t1
g15100.t2
g15100.t3
g15100.t4
g15100.t5
g15100.t6
g15102.t1
g15103.t1
g15104.t1
g15105.t1
g15105.t2
g15105.t3
g15105.t4
g15106.t1
g15107.t1
g15115.t1
g15116.t1
g15117.t1
g15117.t2
g15117.t3
g15117.t4
g15117.t5
g15117.t6
g15117.t7
g15118.t1
g15119.t1
g15120.t1
g15120.t2
g15120.t3
g15122.t1
g15122.t2
g15122.t3
g15123.t1
g15123.t2
g15123.t3
g15123.t4
g15123.t5
g15123.t6
g15123.t7
g15124.t1
g15124.t2
g15126.t1
g15127.t1
g15127.t2
g15127.t3
g15127.t4
g15127.t5
g15128.t1
g15129.t1
g15129.t2
g15130.t1
g15132.t1
g15133.t1
g15134.t1
g15138.t1
g15138.t2
g15138.t3
g15138.t4
g15138.t5
g15138.t6
g15139.t1
g15139.t2
g15139.t3
g15139.t4
g15139.t5
g15140.t1
g15140.t2
g15141.t1
g15142.t1
g15142.t2
g15143.t1
g15144.t1
g15144.t2
g15145.t1
g15146.t1
g15147.t1
g15148.t1
g15148.t2
g15148.t3
g15149.t1
g15149.t2
g15149.t3
g15149.t4
g15149.t5
g15149.t6
g15150.t1
g15150.t2
g15150.t3
g15150.t4
g15151.t1
g15151.t2
g15152.t1
g15152.t2
g15153.t1
g15155.t1
g15157.t1
g15157.t2
g15158.t1
g15159.t1
g15159.t2
g15160.t1
g15160.t2
g15160.t3
g15160.t4
g15161.t1
g15161.t2
g15161.t3
g15161.t4
g15161.t5
g15161.t6
g15161.t7
g15161.t8
g15162.t1
g15162.t2
g15162.t3
g15162.t4
g15162.t5
g15163.t1
g15164.t1
g15166.t1
g15172.t1
g15172.t2
g15172.t3
g15172.t4
g15173.t1
g15173.t2
g15174.t1
g15175.t1
g15176.t1
g15176.t2
g15176.t3
g15176.t4
g15177.t1
g15177.t2
g15177.t3
g15178.t1
g15178.t2
g15178.t3
g15178.t4
g15179.t1
g15180.t1
g15180.t2
g15180.t3
g15180.t4
g15180.t5
g15180.t6
g15180.t7
g15180.t8
g15180.t9
g15181.t1
g15181.t2
g15181.t3
g15181.t4
g15181.t5
g15181.t6
g15182.t1
g15183.t1
g15183.t2
g15184.t1
g15184.t2
g15185.t1
g15185.t2
g15186.t1
g15186.t2
g15186.t3
g15186.t4
g15187.t1
g15188.t1
g15189.t1
g15190.t1
g15192.t1
g15193.t1
g15193.t2
g15193.t3
g15194.t1
g15195.t1
g15196.t1
g15197.t1
g15198.t1
g15199.t1
g15200.t1
g15200.t2
g15201.t1
g15201.t2
g15201.t3
g15202.t1
g15202.t2
g15202.t3
g15202.t4
g15202.t5
g15202.t6
g15203.t1
g15203.t2
g15204.t1
g15205.t1
g15206.t1
g15207.t1
g15207.t2
g15207.t3
g15207.t4
g15208.t1
g15209.t1
g15209.t2
g15210.t1
g15210.t2
g15210.t3
g15211.t1
g15212.t1
g15213.t1
g15217.t1
g15218.t1
g15218.t2
g15218.t3
g15218.t4
g15218.t5
g15219.t1
g15220.t1
g15220.t2
g15220.t3
g15221.t1
g15221.t2
g15221.t3
g15221.t4
g15222.t1
g15222.t2
g15222.t3
g15223.t1
g15224.t1
g15225.t1
g15225.t2
g15225.t3
g15225.t4
g15226.t1
g15227.t1
g15228.t1
g15230.t1
g15230.t2
g15230.t3
g15230.t4
g15230.t5
g15230.t6
g15231.t1
g15232.t1
g15233.t1
g15234.t1
g15235.t1
g15236.t1
g15236.t2
g15236.t3
g15236.t4
g15237.t1
g15238.t1
g15239.t1
g15239.t2
g15241.t1
g15242.t1
g15242.t2
g15242.t3
g15244.t1
g15245.t1
g15248.t1
g15250.t1
g15250.t2
g15250.t3
g15251.t1
g15253.t1
g15253.t2
g15253.t3
g15253.t4
g15253.t5
g15253.t6
g15254.t1
g15255.t1
g15256.t1
g15256.t2
g15257.t1
g15257.t2
g15257.t3
g15258.t1
g15259.t1
g15260.t1
g15260.t2
g15260.t3
g15260.t4
g15261.t1
g15262.t1
g15262.t2
g15262.t3
g15264.t1
g15265.t1
g15266.t1
g15266.t2
g15267.t1
g15267.t2
g15267.t3
g15267.t4
g15267.t5
g15267.t6
g15267.t7
g15268.t1
g15269.t1
g15269.t2
g15269.t3
g15270.t1
g15270.t2
g15270.t3
g15270.t4
g15270.t5
g15271.t1
g15272.t1
g15273.t1
g15274.t1
g15274.t2
g15274.t3
g15275.t1
g15276.t1
g15277.t1
g15277.t2
g15277.t3
g15277.t4
g15279.t1
g15280.t1
g15280.t2
g15280.t3
g15280.t4
g15280.t5
g15280.t6
g15280.t7
g15282.t1
g15282.t2
g15282.t3
g15283.t1
g15284.t1
g15286.t1
g15288.t1
g15288.t2
g15288.t3
g15289.t1
g15290.t1
g15290.t2
g15290.t3
g15291.t1
g15292.t1
g15292.t2
g15292.t3
g15292.t4
g15292.t5
g15292.t6
g15293.t1
g15294.t1
g15295.t1
g15295.t2
g15295.t3
g15295.t4
g15296.t1
g15297.t1
g15297.t2
g15297.t3
g15298.t1
g15300.t1
g15300.t2
g15300.t3
g15300.t4
g15301.t1
g15302.t1
g15303.t1
g15303.t2
g15303.t3
g15303.t4
g15303.t5
g15304.t1
g15304.t2
g15305.t1
g15305.t2
g15309.t1
g15310.t1
g15311.t1
g15313.t1
g15313.t2
g15313.t3
g15313.t4
g15313.t5
g15313.t6
g15314.t1
g15314.t2
g15314.t3
g15315.t1
g15316.t1
g15316.t2
g15316.t3
g15317.t1
g15317.t2
g15317.t3
g15317.t4
g15318.t1
g15319.t1
g15320.t1
g15321.t1
g15322.t1
g15323.t1
g15324.t1
g15325.t1
g15326.t1
g15327.t1
g15328.t1
g15329.t1
g15329.t2
g15330.t1
g15331.t1
g15332.t1
g15333.t1
g15333.t2
g15334.t1
g15335.t1
g15336.t1
g15337.t1
g15338.t1
g15340.t1
g15341.t1
g15343.t1
g15343.t2
g15343.t3
g15343.t4
g15344.t1
g15345.t1
g15346.t1
g15346.t2
g15346.t3
g15347.t1
g15349.t1
g15350.t1
g15351.t1
g15351.t2
g15352.t1
g15353.t1
g15354.t1
g15354.t2
g15355.t1
g15355.t2
g15355.t3
g15355.t4
g15355.t5
g15355.t6
g15355.t7
g15356.t1
g15356.t2
g15356.t3
g15356.t4
g15357.t1
g15359.t1
g15360.t1
g15360.t2
g15361.t1
g15362.t1
g15362.t2
g15362.t3
g15362.t4
g15363.t1
g15364.t1
g15364.t2
g15364.t3
g15365.t1
g15366.t1
g15368.t1
g15369.t1
g15369.t2
g15369.t3
g15369.t4
g15369.t5
g15369.t6
g15370.t1
g15371.t1
g15372.t1
g15373.t1
g15373.t2
g15373.t3
g15373.t4
g15373.t5
g15375.t1
g15377.t1
g15377.t2
g15377.t3
g15377.t4
g15377.t5
g15377.t6
g15377.t7
g15377.t8
g15378.t1
g15378.t2
g15378.t3
g15378.t4
g15378.t5
g15379.t1
g15380.t1
g15380.t2
g15380.t3
g15382.t1
g15382.t2
g15383.t1
g15383.t2
g15384.t1
g15385.t1
g15385.t2
g15386.t1
g15387.t1
g15387.t2
g15387.t3
g15387.t4
g15387.t5
g15387.t6
g15387.t7
g15388.t1
g15390.t1
g15391.t1
g15391.t2
g15391.t3
g15391.t4
g15391.t5
g15392.t1
g15392.t2
g15393.t1
g15394.t1
g15394.t2
g15395.t1
g15398.t1
g15401.t1
g15401.t2
g15401.t3
g15401.t4
g15401.t5
g15401.t6
g15401.t7
g15402.t1
g15403.t1
g15404.t1
g15404.t2
g15404.t3
g15405.t1
g15406.t1
g15407.t1
g15407.t2
g15407.t3
g15407.t4
g15408.t1
g15409.t1
g15409.t2
g15409.t3
g15409.t4
g15416.t1
g15419.t1
g15422.t1
g15422.t2
g15422.t3
g15423.t1
g15423.t2
g15423.t3
g15424.t1
g15425.t1
g15426.t1
g15427.t1
g15430.t1
g15430.t2
g15431.t1
g15432.t1
g15432.t2
g15432.t3
g15433.t1
g15433.t2
g15433.t3
g15433.t4
g15434.t1
g15435.t1
g15436.t1
g15437.t1
g15438.t1
g15439.t1
g15440.t1
g15440.t2
g15441.t1
g15442.t1
g15447.t1
g15449.t1
g15450.t1
g15457.t1
g15459.t1
g15466.t1
g15469.t1
g15470.t1
g15471.t1
g15473.t1
g15473.t2
g15474.t1
g15475.t1
g15476.t1
g15477.t1
g15478.t1
g15478.t2
g15479.t1
g15479.t2
g15479.t3
g15480.t1
g15480.t2
g15480.t3
g15480.t4
g15480.t5
g15480.t6
g15481.t1
g15483.t1
g15484.t1
g15484.t2
g15484.t3
g15484.t4
g15484.t5
g15485.t1
g15485.t2
g15485.t3
g15485.t4
g15486.t1
g15486.t2
g15487.t1
g15487.t2
g15487.t3
g15488.t1
g15488.t2
g15489.t1
g15490.t1
g15491.t1
g15492.t1
g15493.t1
g15493.t2
g15494.t1
g15494.t2
g15494.t3
g15494.t4
g15494.t5
g15494.t6
g15495.t1
g15496.t1
g15496.t2
g15497.t1
g15498.t1
g15499.t1
g15504.t1
g15505.t1
g15505.t2
g15505.t3
g15506.t1
g15507.t1
g15507.t2
g15507.t3
g15508.t1
g15508.t2
g15508.t3
g15508.t4
g15509.t1
g15509.t2
g15510.t1
g15510.t2
g15511.t1
g15511.t2
g15512.t1
g15512.t2
g15513.t1
g15514.t1
g15514.t2
g15514.t3
g15514.t4
g15514.t5
g15515.t1
g15515.t2
g15516.t1
g15516.t2
g15517.t1
g15517.t2
g15518.t1
g15519.t1
g15519.t2
g15519.t3
g15519.t4
g15519.t5
g15519.t6
g15519.t7
g15519.t8
g15519.t9
g15521.t1
g15521.t2
g15521.t3
g15521.t4
g15521.t5
g15522.t1
g15522.t2
g15522.t3
g15522.t4
g15522.t5
g15522.t6
g15522.t7
g15523.t1
g15524.t1
g15526.t1
g15526.t2
g15526.t3
g15526.t4
g15526.t5
g15526.t6
g15527.t1
g15527.t2
g15527.t3
g15527.t4
g15527.t5
g15528.t1
g15528.t2
g15528.t3
g15529.t1
g15529.t2
g15530.t1
g15531.t1
g15531.t2
g15532.t1
g15533.t1
g15534.t1
g15534.t2
g15534.t3
g15535.t1
g15537.t1
g15538.t1
g15539.t1
g15540.t1
g15540.t2
g15540.t3
g15542.t1
g15542.t2
g15544.t1
g15545.t1
g15546.t1
g15547.t1
g15548.t1
g15548.t2
g15549.t1
g15550.t1
g15550.t2
g15550.t3
g15551.t1
g15551.t2
g15551.t3
g15552.t1
g15553.t1
g15555.t1
g15556.t1
g15557.t1
g15557.t2
g15558.t1
g15558.t2
g15558.t3
g15561.t1
g15564.t1
g15564.t2
g15564.t3
g15564.t4
g15564.t5
g15564.t6
g15564.t7
g15564.t8
g15565.t1
g15566.t1
g15567.t1
g15567.t2
g15567.t3
g15567.t4
g15567.t5
g15567.t6
g15568.t1
g15568.t2
g15568.t3
g15568.t4
g15568.t5
g15568.t6
g15568.t7
g15568.t8
g15569.t1
g15570.t1
g15571.t1
g15571.t2
g15571.t3
g15571.t4
g15571.t5
g15572.t1
g15573.t1
g15573.t2
g15573.t3
g15573.t4
g15573.t5
g15574.t1
g15574.t2
g15575.t1
g15576.t1
g15577.t1
g15578.t1
g15580.t1
g15580.t2
g15580.t3
g15580.t4
g15580.t5
g15580.t6
g15580.t7
g15580.t8
g15581.t1
g15581.t2
g15581.t3
g15582.t1
g15582.t2
g15583.t1
g15583.t2
g15584.t1
g15585.t1
g15586.t1
g15587.t1
g15587.t2
g15587.t3
g15587.t4
g15588.t1
g15590.t1
g15591.t1
g15592.t1
g15593.t1
g15594.t1
g15595.t1
g15596.t1
g15597.t1
g15598.t1
g15599.t1
g15600.t1
g15601.t1
g15603.t1
g15604.t1
g15604.t2
g15604.t3
g15604.t4
g15604.t5
g15604.t6
g15604.t7
g15604.t8
g15605.t1
g15605.t2
g15605.t3
g15605.t4
g15605.t5
g15605.t6
g15606.t1
g15607.t1
g15608.t1
g15609.t1
g15611.t1
g15611.t2
g15612.t1
g15613.t1
g15613.t2
g15613.t3
g15613.t4
g15614.t1
g15615.t1
g15616.t1
g15616.t2
g15616.t3
g15617.t1
g15618.t1
g15619.t1
g15619.t2
g15619.t3
g15619.t4
g15619.t5
g15619.t6
g15619.t7
g15620.t1
g15621.t1
g15622.t1
g15622.t2
g15622.t3
g15624.t1
g15624.t2
g15625.t1
g15626.t1
g15627.t1
g15627.t2
g15627.t3
g15628.t1
g15629.t1
g15629.t2
g15629.t3
g15630.t1
g15631.t1
g15631.t2
g15631.t3
g15631.t4
g15632.t1
g15633.t1
g15633.t2
g15633.t3
g15634.t1
g15634.t2
g15634.t3
g15634.t4
g15634.t5
g15635.t1
g15636.t1
g15636.t2
g15636.t3
g15636.t4
g15637.t1
g15637.t2
g15637.t3
g15638.t1
g15640.t1
g15641.t1
g15641.t2
g15641.t3
g15641.t4
g15642.t1
g15643.t1
g15644.t1
g15645.t1
g15646.t1
g15646.t2
g15646.t3
g15646.t4
g15647.t1
g15648.t1
g15649.t1
g15649.t2
g15650.t1
g15650.t2
g15650.t3
g15651.t1
g15651.t2
g15651.t3
g15651.t4
g15651.t5
g15652.t1
g15652.t2
g15652.t3
g15653.t1
g15653.t2
g15653.t3
g15654.t1
g15655.t1
g15656.t1
g15657.t1
g15658.t1
g15659.t1
g15660.t1
g15661.t1
g15662.t1
g15663.t1
g15664.t1
g15667.t1
g15668.t1
g15669.t1
g15669.t2
g15670.t1
g15671.t1
g15674.t1
g15674.t2
g15675.t1
g15676.t1
g15677.t1
g15678.t1
g15679.t1
g15680.t1
g15680.t2
g15681.t1
g15681.t2
g15681.t3
g15681.t4
g15681.t5
g15681.t6
g15681.t7
g15682.t1
g15682.t2
g15682.t3
g15683.t1
g15684.t1
g15686.t1
g15686.t2
g15686.t3
g15686.t4
g15688.t1
g15689.t1
g15690.t1
g15691.t1
g15692.t1
g15693.t1
g15694.t1
g15694.t2
g15695.t1
g15696.t1
g15697.t1
g15698.t1
g15698.t2
g15698.t3
g15698.t4
g15698.t5
g15699.t1
g15699.t2
g15699.t3
g15701.t1
g15703.t1
g15704.t1
g15704.t2
g15704.t3
g15704.t4
g15704.t5
g15706.t1
g15707.t1
g15708.t1
g15709.t1
g15709.t2
g15709.t3
g15710.t1
g15711.t1
g15711.t2
g15711.t3
g15711.t4
g15711.t5
g15711.t6
g15711.t7
g15711.t8
g15711.t9
g15711.t10
g15712.t1
g15715.t1
g15715.t2
g15716.t1
g15717.t1
g15717.t2
g15717.t3
g15717.t4
g15717.t5
g15718.t1
g15718.t2
g15718.t3
g15718.t4
g15719.t1
g15720.t1
g15721.t1
g15723.t1
g15723.t2
g15723.t3
g15723.t4
g15723.t5
g15723.t6
g15724.t1
g15724.t2
g15724.t3
g15724.t4
g15724.t5
g15725.t1
g15726.t1
g15726.t2
g15726.t3
g15726.t4
g15727.t1
g15728.t1
g15729.t1
g15729.t2
g15729.t3
g15730.t1
g15730.t2
g15730.t3
g15730.t4
g15730.t5
g15732.t1
g15732.t2
g15732.t3
g15733.t1
g15733.t2
g15734.t1
g15734.t2
g15735.t1
g15736.t1
g15737.t1
g15737.t2
g15738.t1
g15738.t2
g15738.t3
g15738.t4
g15738.t5
g15738.t6
g15739.t1
g15739.t2
g15740.t1
g15741.t1
g15743.t1
g15743.t2
g15743.t3
g15743.t4
g15743.t5
g15743.t6
g15743.t7
g15744.t1
g15744.t2
g15744.t3
g15745.t1
g15745.t2
g15745.t3
g15746.t1
g15747.t1
g15747.t2
g15747.t3
g15748.t1
g15749.t1
g15749.t2
g15750.t1
g15751.t1
g15752.t1
g15753.t1
g15754.t1
g15755.t1
g15755.t2
g15755.t3
g15755.t4
g15755.t5
g15755.t6
g15756.t1
g15756.t2
g15756.t3
g15756.t4
g15756.t5
g15756.t6
g15757.t1
g15757.t2
g15758.t1
g15758.t2
g15758.t3
g15758.t4
g15758.t5
g15758.t6
g15758.t7
g15759.t1
g15760.t1
g15760.t2
g15760.t3
g15760.t4
g15760.t5
g15761.t1
g15761.t2
g15761.t3
g15761.t4
g15761.t5
g15761.t6
g15762.t1
g15763.t1
g15764.t1
g15766.t1
g15766.t2
g15766.t3
g15768.t1
g15768.t2
g15769.t1
g15769.t2
g15771.t1
g15771.t2
g15771.t3
g15772.t1
g15772.t2
g15772.t3
g15772.t4
g15772.t5
g15772.t6
g15772.t7
g15772.t8
g15773.t1
g15774.t1
g15777.t1
g15778.t1
g15779.t1
g15780.t1
g15781.t1
g15782.t1
g15783.t1
g15783.t2
g15783.t3
g15784.t1
g15786.t1
g15787.t1
g15788.t1
g15789.t1
g15790.t1
g15791.t1
g15791.t2
g15793.t1
g15794.t1
g15795.t1
g15795.t2
g15796.t1
g15796.t2
g15797.t1
g15798.t1
g15799.t1
g15799.t2
g15801.t1
g15801.t2
g15802.t1
g15802.t2
g15804.t1
g15804.t2
g15804.t3
g15804.t4
g15804.t5
g15804.t6
g15807.t1
g15807.t2
g15807.t3
g15807.t4
g15808.t1
g15809.t1
g15809.t2
g15809.t3
g15809.t4
g15809.t5
g15809.t6
g15809.t7
g15810.t1
g15811.t1
g15812.t1
g15812.t2
g15812.t3
g15813.t1
g15813.t2
g15813.t3
g15813.t4
g15814.t1
g15814.t2
g15814.t3
g15814.t4
g15814.t5
g15814.t6
g15814.t7
g15814.t8
g15814.t9
g15815.t1
g15815.t2
g15815.t3
g15815.t4
g15815.t5
g15815.t6
g15815.t7
g15815.t8
g15817.t1
g15819.t1
g15821.t1
g15822.t1
g15823.t1
g15824.t1
g15824.t2
g15824.t3
g15824.t4
g15825.t1
g15826.t1
g15826.t2
g15826.t3
g15827.t1
g15827.t2
g15827.t3
g15828.t1
g15828.t2
g15828.t3
g15828.t4
g15828.t5
g15828.t6
g15829.t1
g15830.t1
g15831.t1
g15832.t1
g15833.t1
g15834.t1
g15835.t1
g15837.t1
g15838.t1
g15839.t1
g15840.t1
g15841.t1
g15842.t1
g15843.t1
g15843.t2
g15843.t3
g15843.t4
g15843.t5
g15846.t1
g15847.t1
g15848.t1
g15849.t1
g15849.t2
g15849.t3
g15850.t1
g15851.t1
g15852.t1
g15855.t1
g15856.t1
g15856.t2
g15856.t3
g15857.t1
g15859.t1
g15861.t1
g15862.t1
g15862.t2
g15862.t3
g15862.t4
g15862.t5
g15862.t6
g15862.t7
g15866.t1
g15866.t2
g15867.t1
g15867.t2
g15867.t3
g15867.t4
g15867.t5
g15868.t1
g15868.t2
g15868.t3
g15869.t1
g15869.t2
g15869.t3
g15869.t4
g15869.t5
g15869.t6
g15870.t1
g15872.t1
g15873.t1
g15873.t2
g15874.t1
g15874.t2
g15874.t3
g15874.t4
g15875.t1
g15875.t2
g15875.t3
g15875.t4
g15875.t5
g15875.t6
g15875.t7
g15876.t1
g15878.t1
g15879.t1
g15880.t1
g15881.t1
g15881.t2
g15884.t1
g15887.t1
g15888.t1
g15889.t1
g15890.t1
g15890.t2
g15890.t3
g15890.t4
g15891.t1
g15892.t1
g15894.t1
g15895.t1
g15896.t1
g15897.t1
g15898.t1
g15898.t2
g15900.t1
g15901.t1
g15902.t1
g15902.t2
g15902.t3
g15902.t4
g15903.t1
g15903.t2
g15903.t3
g15904.t1
g15904.t2
g15905.t1
g15905.t2
g15905.t3
g15906.t1
g15907.t1
g15907.t2
g15907.t3
g15907.t4
g15907.t5
g15908.t1
g15909.t1
g15910.t1
g15910.t2
g15910.t3
g15911.t1
g15912.t1
g15913.t1
g15913.t2
g15914.t1
g15914.t2
g15914.t3
g15914.t4
g15914.t5
g15914.t6
g15914.t7
g15914.t8
g15915.t1
g15916.t1
g15916.t2
g15916.t3
g15917.t1
g15918.t1
g15919.t1
g15921.t1
g15924.t1
g15924.t2
g15924.t3
g15924.t4
g15924.t5
g15924.t6
g15924.t7
g15925.t1
g15927.t1
g15928.t1
g15929.t1
g15930.t1
g15933.t1
g15934.t1
g15934.t2
g15934.t3
g15935.t1
g15935.t2
g15936.t1
g15937.t1
g15938.t1
g15939.t1
g15940.t1
g15940.t2
g15940.t3
g15940.t4
g15940.t5
g15940.t6
g15941.t1
g15941.t2
g15942.t1
g15942.t2
g15942.t3
g15942.t4
g15942.t5
g15942.t6
g15942.t7
g15942.t8
g15943.t1
g15943.t2
g15943.t3
g15943.t4
g15944.t1
g15945.t1
g15946.t1
g15946.t2
g15947.t1
g15948.t1
g15949.t1
g15949.t2
g15949.t3
g15949.t4
g15949.t5
g15949.t6
g15950.t1
g15951.t1
g15952.t1
g15953.t1
g15954.t1
g15955.t1
g15956.t1
g15957.t1
g15957.t2
g15957.t3
g15957.t4
g15957.t5
g15957.t6
g15958.t1
g15959.t1
g15959.t2
g15960.t1
g15960.t2
g15960.t3
g15960.t4
g15960.t5
g15961.t1
g15962.t1
g15963.t1
g15963.t2
g15966.t1
g15967.t1
g15968.t1
g15968.t2
g15969.t1
g15970.t1
g15971.t1
g15972.t1
g15972.t2
g15972.t3
g15972.t4
g15973.t1
g15974.t1
g15975.t1
g15976.t1
g15976.t2
g15977.t1
g15977.t2
g15977.t3
g15977.t4
g15977.t5
g15978.t1
g15979.t1
g15981.t1
g15982.t1
g15983.t1
g15983.t2
g15984.t1
g15984.t2
g15985.t1
g15985.t2
g15985.t3
g15985.t4
g15985.t5
g15985.t6
g15985.t7
g15986.t1
g15986.t2
g15986.t3
g15986.t4
g15986.t5
g15986.t6
g15987.t1
g15987.t2
g15987.t3
g15988.t1
g15988.t2
g15989.t1
g15990.t1
g15991.t1
g15992.t1
g15992.t2
g15993.t1
g15993.t2
g15993.t3
g15994.t1
g15995.t1
g15995.t2
g15995.t3
g15998.t1
g15999.t1
g16001.t1
g16002.t1
g16003.t1
g16003.t2
g16005.t1
g16005.t2
g16005.t3
g16005.t4
g16005.t5
g16006.t1
g16006.t2
g16007.t1
g16008.t1
g16010.t1
g16013.t1
g16014.t1
g16015.t1
g16016.t1
g16017.t1
g16018.t1
g16020.t1
g16021.t1
g16021.t2
g16022.t1
g16023.t1
g16024.t1
g16025.t1
g16026.t1
g16028.t1
g16028.t2
g16028.t3
g16028.t4
g16028.t5
g16029.t1
g16029.t2
g16029.t3
g16029.t4
g16029.t5
g16030.t1
g16033.t1
g16034.t1
g16034.t2
g16034.t3
g16034.t4
g16035.t1
g16036.t1
g16036.t2
g16036.t3
g16036.t4
g16036.t5
g16037.t1
g16039.t1
g16039.t2
g16041.t1
g16042.t1
g16042.t2
g16042.t3
g16042.t4
g16043.t1
g16044.t1
g16045.t1
g16045.t2
g16045.t3
g16046.t1
g16047.t1
g16049.t1
g16050.t1
g16051.t1
g16052.t1
g16053.t1
g16053.t2
g16053.t3
g16053.t4
g16053.t5
g16053.t6
g16055.t1
g16056.t1
g16056.t2
g16056.t3
g16057.t1
g16058.t1
g16062.t1
g16065.t1
g16066.t1
g16067.t1
g16067.t2
g16067.t3
g16067.t4
g16067.t5
g16067.t6
g16067.t7
g16068.t1
g16068.t2
g16069.t1
g16070.t1
g16070.t2
g16070.t3
g16070.t4
g16070.t5
g16070.t6
g16070.t7
g16071.t1
g16071.t2
g16071.t3
g16071.t4
g16072.t1
g16074.t1
g16075.t1
g16076.t1
g16077.t1
g16077.t2
g16077.t3
g16077.t4
g16077.t5
g16078.t1
g16079.t1
g16079.t2
g16079.t3
g16079.t4
g16079.t5
g16079.t6
g16081.t1
g16084.t1
g16086.t1
g16087.t1
g16088.t1
g16089.t1
g16091.t1
g16092.t1
g16093.t1
g16093.t2
g16093.t3
g16093.t4
g16094.t1
g16094.t2
g16094.t3
g16094.t4
g16094.t5
g16094.t6
g16094.t7
g16094.t8
g16094.t9
g16095.t1
g16096.t1
g16098.t1
g16099.t1
g16099.t2
g16100.t1
g16101.t1
g16102.t1
g16103.t1
g16103.t2
g16103.t3
g16103.t4
g16104.t1
g16105.t1
g16106.t1
g16106.t2
g16106.t3
g16106.t4
g16106.t5
g16107.t1
g16108.t1
g16108.t2
g16108.t3
g16109.t1
g16109.t2
g16109.t3
g16109.t4
g16109.t5
g16110.t1
g16111.t1
g16112.t1
g16114.t1
g16115.t1
g16115.t2
g16115.t3
g16116.t1
g16116.t2
g16117.t1
g16117.t2
g16119.t1
g16119.t2
g16120.t1
g16120.t2
g16120.t3
g16120.t4
g16120.t5
g16121.t1
g16122.t1
g16124.t1
g16132.t1
g16133.t1
g16134.t1
g16135.t1
g16135.t2
g16135.t3
g16136.t1
g16137.t1
g16137.t2
g16138.t1
g16138.t2
g16138.t3
g16138.t4
g16139.t1
g16141.t1
g16142.t1
g16143.t1
g16144.t1
g16144.t2
g16145.t1
g16146.t1
g16147.t1
g16147.t2
g16147.t3
g16148.t1
g16148.t2
g16148.t3
g16149.t1
g16149.t2
g16150.t1
g16150.t2
g16150.t3
g16151.t1
g16151.t2
g16152.t1
g16154.t1
g16154.t2
g16154.t3
g16154.t4
g16154.t5
g16154.t6
g16156.t1
g16156.t2
g16156.t3
g16156.t4
g16156.t5
g16157.t1
g16158.t1
g16158.t2
g16158.t3
g16158.t4
g16158.t5
g16158.t6
g16158.t7
g16159.t1
g16161.t1
g16161.t2
g16161.t3
g16161.t4
g16161.t5
g16161.t6
g16161.t7
g16161.t8
g16161.t9
g16161.t10
g16162.t1
g16164.t1
g16165.t1
g16165.t2
g16166.t1
g16166.t2
g16167.t1
g16167.t2
g16167.t3
g16167.t4
g16167.t5
g16168.t1
g16168.t2
g16168.t3
g16168.t4
g16169.t1
g16170.t1
g16170.t2
g16170.t3
g16170.t4
g16170.t5
g16170.t6
g16170.t7
g16170.t8
g16171.t1
g16172.t1
g16173.t1
g16173.t2
g16173.t3
g16173.t4
g16176.t1
g16177.t1
g16177.t2
g16178.t1
g16178.t2
g16178.t3
g16178.t4
g16178.t5
g16179.t1
g16179.t2
g16179.t3
g16180.t1
g16180.t2
g16180.t3
g16180.t4
g16180.t5
g16180.t6
g16180.t7
g16181.t1
g16181.t2
g16181.t3
g16181.t4
g16181.t5
g16181.t6
g16181.t7
g16181.t8
g16181.t9
g16182.t1
g16182.t2
g16182.t3
g16183.t1
g16183.t2
g16183.t3
g16183.t4
g16183.t5
g16183.t6
g16186.t1
g16186.t2
g16186.t3
g16187.t1
g16188.t1
g16189.t1
g16189.t2
g16189.t3
g16189.t4
g16189.t5
g16189.t6
g16190.t1
g16190.t2
g16190.t3
g16190.t4
g16190.t5
g16190.t6
g16190.t7
g16191.t1
g16191.t2
g16191.t3
g16191.t4
g16191.t5
g16192.t1
g16192.t2
g16192.t3
g16192.t4
g16193.t1
g16194.t1
g16196.t1
g16197.t1
g16198.t1
g16199.t1
g16200.t1
g16201.t1
g16202.t1
g16203.t1
g16203.t2
g16204.t1
g16204.t2
g16205.t1
g16206.t1
g16206.t2
g16206.t3
g16206.t4
g16207.t1
g16207.t2
g16207.t3
g16208.t1
g16208.t2
g16209.t1
g16209.t2
g16209.t3
g16209.t4
g16209.t5
g16209.t6
g16210.t1
g16211.t1
g16212.t1
g16212.t2
g16213.t1
g16213.t2
g16213.t3
g16213.t4
g16213.t5
g16213.t6
g16214.t1
g16215.t1
g16216.t1
g16217.t1
g16217.t2
g16217.t3
g16217.t4
g16217.t5
g16218.t1
g16218.t2
g16218.t3
g16218.t4
g16219.t1
g16219.t2
g16220.t1
g16220.t2
g16220.t3
g16220.t4
g16220.t5
g16221.t1
g16221.t2
g16221.t3
g16221.t4
g16222.t1
g16222.t2
g16222.t3
g16222.t4
g16222.t5
g16222.t6
g16223.t1
g16223.t2
g16224.t1
g16224.t2
g16224.t3
g16225.t1
g16225.t2
g16225.t3
g16225.t4
g16225.t5
g16225.t6
g16225.t7
g16227.t1
g16228.t1
g16228.t2
g16228.t3
g16228.t4
g16229.t1
g16229.t2
g16229.t3
g16231.t1
g16232.t1
g16233.t1
g16234.t1
g16235.t1
g16236.t1
g16238.t1
g16238.t2
g16238.t3
g16239.t1
g16240.t1
g16240.t2
g16240.t3
g16240.t4
g16240.t5
g16241.t1
g16242.t1
g16242.t2
g16243.t1
g16244.t1
g16244.t2
g16247.t1
g16248.t1
g16248.t2
g16251.t1
g16252.t1
g16253.t1
g16253.t2
g16253.t3
g16253.t4
g16254.t1
g16254.t2
g16254.t3
g16254.t4
g16255.t1
g16256.t1
g16257.t1
g16257.t2
g16257.t3
g16257.t4
g16259.t1
g16259.t2
g16259.t3
g16260.t1
g16260.t2
g16260.t3
g16261.t1
g16262.t1
g16262.t2
g16262.t3
g16262.t4
g16263.t1
g16264.t1
g16264.t2
g16265.t1
g16265.t2
g16266.t1
g16267.t1
g16268.t1
g16270.t1
g16270.t2
g16270.t3
g16270.t4
g16270.t5
g16271.t1
g16272.t1
g16273.t1
g16274.t1
g16274.t2
g16275.t1
g16275.t2
g16277.t1
g16277.t2
g16277.t3
g16278.t1
g16278.t2
g16278.t3
g16279.t1
g16279.t2
g16279.t3
g16279.t4
g16279.t5
g16279.t6
g16279.t7
g16279.t8
g16280.t1
g16280.t2
g16280.t3
g16280.t4
g16280.t5
g16280.t6
g16281.t1
g16281.t2
g16281.t3
g16282.t1
g16282.t2
g16282.t3
g16282.t4
g16283.t1
g16284.t1
g16284.t2
g16285.t1
g16286.t1
g16288.t1
g16290.t1
g16291.t1
g16293.t1
g16294.t1
g16294.t2
g16294.t3
g16295.t1
g16296.t1
g16297.t1
g16297.t2
g16297.t3
g16297.t4
g16297.t5
g16297.t6
g16297.t7
g16297.t8
g16298.t1
g16299.t1
g16299.t2
g16299.t3
g16299.t4
g16299.t5
g16300.t1
g16300.t2
g16300.t3
g16300.t4
g16301.t1
g16302.t1
g16302.t2
g16302.t3
g16302.t4
g16303.t1
g16303.t2
g16303.t3
g16303.t4
g16303.t5
g16303.t6
g16303.t7
g16304.t1
g16306.t1
g16307.t1
g16307.t2
g16308.t1
g16310.t1
g16310.t2
g16310.t3
g16310.t4
g16311.t1
g16313.t1
g16313.t2
g16315.t1
g16318.t1
g16319.t1
g16323.t1
g16325.t1
g16326.t1
g16327.t1
g16328.t1
g16328.t2
g16328.t3
g16328.t4
g16328.t5
g16328.t6
g16330.t1
g16331.t1
g16332.t1
g16332.t2
g16332.t3
g16332.t4
g16334.t1
g16334.t2
g16334.t3
g16334.t4
g16334.t5
g16334.t6
g16334.t7
g16335.t1
g16336.t1
g16336.t2
g16337.t1
g16338.t1
g16340.t1
g16341.t1
g16342.t1
g16342.t2
g16343.t1
g16343.t2
g16344.t1
g16344.t2
g16344.t3
g16344.t4
g16344.t5
g16344.t6
g16345.t1
g16345.t2
g16345.t3
g16346.t1
g16346.t2
g16346.t3
g16346.t4
g16346.t5
g16347.t1
g16348.t1
g16349.t1
g16350.t1
g16350.t2
g16350.t3
g16351.t1
g16351.t2
g16351.t3
g16351.t4
g16351.t5
g16354.t1
g16355.t1
g16355.t2
g16355.t3
g16356.t1
g16357.t1
g16358.t1
g16360.t1
g16361.t1
g16362.t1
g16363.t1
g16364.t1
g16364.t2
g16364.t3
g16364.t4
g16364.t5
g16364.t6
g16365.t1
g16365.t2
g16365.t3
g16366.t1
g16366.t2
g16366.t3
g16367.t1
g16368.t1
g16369.t1
g16369.t2
g16370.t1
g16370.t2
g16370.t3
g16371.t1
g16371.t2
g16372.t1
g16373.t1
g16373.t2
g16373.t3
g16373.t4
g16374.t1
g16374.t2
g16374.t3
g16374.t4
g16375.t1
g16376.t1
g16377.t1
g16377.t2
g16377.t3
g16381.t1
g16381.t2
g16381.t3
g16381.t4
g16381.t5
g16381.t6
g16381.t7
g16381.t8
g16381.t9
g16382.t1
g16384.t1
g16385.t1
g16385.t2
g16385.t3
g16386.t1
g16388.t1
g16388.t2
g16389.t1
g16390.t1
g16391.t1
g16392.t1
g16393.t1
g16394.t1
g16396.t1
g16397.t1
g16397.t2
g16397.t3
g16398.t1
g16399.t1
g16402.t1
g16403.t1
g16403.t2
g16403.t3
g16404.t1
g16405.t1
g16406.t1
g16407.t1
g16408.t1
g16409.t1
g16410.t1
g16412.t1
g16412.t2
g16412.t3
g16412.t4
g16413.t1
g16414.t1
g16415.t1
g16415.t2
g16415.t3
g16416.t1
g16416.t2
g16416.t3
g16416.t4
g16416.t5
g16416.t6
g16417.t1
g16418.t1
g16419.t1
g16420.t1
g16421.t1
g16422.t1
g16422.t2
g16422.t3
g16422.t4
g16423.t1
g16423.t2
g16423.t3
g16424.t1
g16424.t2
g16424.t3
g16424.t4
g16424.t5
g16425.t1
g16426.t1
g16427.t1
g16428.t1
g16429.t1
g16430.t1
g16430.t2
g16431.t1
g16432.t1
g16433.t1
g16434.t1
g16435.t1
g16435.t2
g16435.t3
g16436.t1
g16437.t1
g16437.t2
g16437.t3
g16437.t4
g16439.t1
g16440.t1
g16441.t1
g16441.t2
g16441.t3
g16441.t4
g16442.t1
g16442.t2
g16443.t1
g16443.t2
g16443.t3
g16444.t1
g16444.t2
g16444.t3
g16445.t1
g16445.t2
g16446.t1
g16447.t1
g16448.t1
g16448.t2
g16449.t1
g16449.t2
g16450.t1
g16451.t1
g16452.t1
g16452.t2
g16453.t1
g16453.t2
g16453.t3
g16453.t4
g16453.t5
g16453.t6
g16453.t7
g16453.t8
g16454.t1
g16455.t1
g16456.t1
g16457.t1
g16457.t2
g16457.t3
g16458.t1
g16458.t2
g16458.t3
g16460.t1
g16461.t1
g16462.t1
g16463.t1
g16464.t1
g16465.t1
g16465.t2
g16465.t3
g16465.t4
g16466.t1
g16468.t1
g16469.t1
g16470.t1
g16471.t1
g16472.t1
g16472.t2
g16472.t3
g16472.t4
g16473.t1
g16473.t2
g16473.t3
g16474.t1
g16475.t1
g16476.t1
g16477.t1
g16478.t1
g16480.t1
g16482.t1
g16482.t2
g16483.t1
g16483.t2
g16483.t3
g16484.t1
g16484.t2
g16484.t3
g16484.t4
g16485.t1
g16486.t1
g16487.t1
g16488.t1
g16488.t2
g16489.t1
g16489.t2
g16489.t3
g16489.t4
g16489.t5
g16489.t6
g16490.t1
g16490.t2
g16490.t3
g16490.t4
g16491.t1
g16491.t2
g16491.t3
g16491.t4
g16491.t5
g16491.t6
g16491.t7
g16492.t1
g16493.t1
g16494.t1
g16495.t1
g16496.t1
g16497.t1
g16497.t2
g16497.t3
g16497.t4
g16497.t5
g16497.t6
g16497.t7
g16497.t8
g16498.t1
g16499.t1
g16500.t1
g16501.t1
g16501.t2
g16501.t3
g16502.t1
g16502.t2
g16503.t1
g16503.t2
g16503.t3
g16503.t4
g16504.t1
g16505.t1
g16505.t2
g16505.t3
g16505.t4
g16505.t5
g16506.t1
g16507.t1
g16508.t1
g16508.t2
g16508.t3
g16508.t4
g16509.t1
g16510.t1
g16510.t2
g16511.t1
g16513.t1
g16514.t1
g16515.t1
g16516.t1
g16516.t2
g16516.t3
g16516.t4
g16516.t5
g16516.t6
g16516.t7
g16517.t1
g16517.t2
g16517.t3
g16517.t4
g16517.t5
g16518.t1
g16518.t2
g16518.t3
g16519.t1
g16519.t2
g16519.t3
g16520.t1
g16521.t1
g16523.t1
g16525.t1
g16527.t1
g16528.t1
g16529.t1
g16529.t2
g16530.t1
g16531.t1
g16533.t1
g16534.t1
g16535.t1
g16536.t1
g16537.t1
g16538.t1
g16543.t1
g16543.t2
g16544.t1
g16545.t1
g16545.t2
g16545.t3
g16545.t4
g16546.t1
g16547.t1
g16548.t1
g16550.t1
g16552.t1
g16554.t1
g16554.t2
g16555.t1
g16556.t1
g16556.t2
g16556.t3
g16557.t1
g16557.t2
g16557.t3
g16557.t4
g16557.t5
g16558.t1
g16559.t1
g16559.t2
g16559.t3
g16560.t1
g16561.t1
g16561.t2
g16561.t3
g16562.t1
g16563.t1
g16563.t2
g16563.t3
g16564.t1
g16564.t2
g16564.t3
g16568.t1
g16571.t1
g16571.t2
g16571.t3
g16571.t4
g16571.t5
g16571.t6
g16571.t7
g16571.t8
g16571.t9
g16571.t10
g16571.t11
g16573.t1
g16573.t2
g16573.t3
g16573.t4
g16574.t1
g16575.t1
g16575.t2
g16575.t3
g16575.t4
g16575.t5
g16577.t1
g16579.t1
g16579.t2
g16580.t1
g16580.t2
g16580.t3
g16581.t1
g16582.t1
g16583.t1
g16584.t1
g16586.t1
g16587.t1
g16589.t1
g16590.t1
g16591.t1
g16592.t1
g16592.t2
g16592.t3
g16592.t4
g16593.t1
g16594.t1
g16595.t1
g16596.t1
g16596.t2
g16596.t3
g16596.t4
g16597.t1
g16598.t1
g16598.t2
g16599.t1
g16600.t1
g16601.t1
g16602.t1
g16602.t2
g16603.t1
g16604.t1
g16605.t1
g16606.t1
g16606.t2
g16606.t3
g16606.t4
g16608.t1
g16610.t1
g16611.t1
g16612.t1
g16613.t1
g16614.t1
g16615.t1
g16615.t2
g16615.t3
g16616.t1
g16617.t1
g16620.t1
g16620.t2
g16620.t3
g16621.t1
g16623.t1
g16624.t1
g16625.t1
g16626.t1
g16627.t1
g16627.t2
g16627.t3
g16631.t1
g16632.t1
g16633.t1
g16634.t1
g16634.t2
g16635.t1
g16635.t2
g16635.t3
g16636.t1
g16637.t1
g16637.t2
g16637.t3
g16637.t4
g16637.t5
g16637.t6
g16637.t7
g16638.t1
g16638.t2
g16638.t3
g16638.t4
g16639.t1
g16640.t1
g16640.t2
g16640.t3
g16641.t1
g16641.t2
g16643.t1
g16644.t1
g16644.t2
g16644.t3
g16644.t4
g16644.t5
g16644.t6
g16645.t1
g16646.t1
g16647.t1
g16647.t2
g16647.t3
g16647.t4
g16647.t5
g16647.t6
g16649.t1
g16652.t1
g16653.t1
g16653.t2
g16653.t3
g16653.t4
g16654.t1
g16656.t1
g16656.t2
g16657.t1
g16657.t2
g16657.t3
g16658.t1
g16659.t1
g16659.t2
g16660.t1
g16663.t1
g16664.t1
g16664.t2
g16664.t3
g16665.t1
g16666.t1
g16667.t1
g16668.t1
g16669.t1
g16669.t2
g16670.t1
g16671.t1
g16672.t1
g16674.t1
g16675.t1
g16676.t1
g16677.t1
g16677.t2
g16677.t3
g16678.t1
g16678.t2
g16679.t1
g16679.t2
g16680.t1
g16680.t2
g16680.t3
g16680.t4
g16680.t5
g16681.t1
g16682.t1
g16683.t1
g16685.t1
g16685.t2
g16686.t1
g16687.t1
g16688.t1
g16689.t1
g16690.t1
g16690.t2
g16690.t3
g16691.t1
g16691.t2
g16691.t3
g16691.t4
g16693.t1
g16693.t2
g16693.t3
g16693.t4
g16693.t5
g16693.t6
g16694.t1
g16695.t1
g16698.t1
g16699.t1
g16701.t1
g16702.t1
g16702.t2
g16703.t1
g16703.t2
g16703.t3
g16703.t4
g16703.t5
g16703.t6
g16703.t7
g16705.t1
g16708.t1
g16710.t1
g16711.t1
g16711.t2
g16711.t3
g16711.t4
g16711.t5
g16712.t1
g16714.t1
g16714.t2
g16714.t3
g16715.t1
g16715.t2
g16715.t3
g16715.t4
g16716.t1
g16716.t2
g16716.t3
g16716.t4
g16716.t5
g16716.t6
g16716.t7
g16717.t1
g16718.t1
g16719.t1
g16720.t1
g16720.t2
g16722.t1
g16722.t2
g16723.t1
g16723.t2
g16723.t3
g16724.t1
g16724.t2
g16724.t3
g16725.t1
g16726.t1
g16726.t2
g16727.t1
g16728.t1
g16729.t1
g16729.t2
g16729.t3
g16730.t1
g16732.t1
g16733.t1
g16733.t2
g16734.t1
g16734.t2
g16734.t3
g16735.t1
g16737.t1
g16738.t1
g16739.t1
g16739.t2
g16739.t3
g16739.t4
g16740.t1
g16740.t2
g16741.t1
g16741.t2
g16741.t3
g16741.t4
g16742.t1
g16742.t2
g16742.t3
g16743.t1
g16743.t2
g16743.t3
g16743.t4
g16744.t1
g16744.t2
g16744.t3
g16744.t4
g16747.t1
g16748.t1
g16748.t2
g16749.t1
g16749.t2
g16749.t3
g16749.t4
g16749.t5
g16749.t6
g16749.t7
g16750.t1
g16750.t2
g16751.t1
g16751.t2
g16751.t3
g16752.t1
g16752.t2
g16754.t1
g16755.t1
g16756.t1
g16756.t2
g16758.t1
g16759.t1
g16760.t1
g16763.t1
g16764.t1
g16765.t1
g16766.t1
g16766.t2
g16766.t3
g16767.t1
g16767.t2
g16768.t1
g16769.t1
g16770.t1
g16770.t2
g16771.t1
g16771.t2
g16771.t3
g16771.t4
g16771.t5
g16772.t1
g16772.t2
g16772.t3
g16775.t1
g16775.t2
g16775.t3
g16775.t4
g16776.t1
g16780.t1
g16780.t2
g16780.t3
g16780.t4
g16780.t5
g16781.t1
g16781.t2
g16781.t3
g16781.t4
g16782.t1
g16783.t1
g16785.t1
g16785.t2
g16786.t1
g16786.t2
g16786.t3
g16787.t1
g16790.t1
g16792.t1
g16792.t2
g16792.t3
g16792.t4
g16792.t5
g16795.t1
g16796.t1
g16800.t1
g16801.t1
g16803.t1
g16805.t1
g16806.t1
g16807.t1
g16808.t1
g16811.t1
g16811.t2
g16811.t3
g16811.t4
g16812.t1
g16812.t2
g16812.t3
g16812.t4
g16812.t5
g16813.t1
g16813.t2
g16815.t1
g16815.t2
g16816.t1
g16817.t1
g16818.t1
g16818.t2
g16818.t3
g16818.t4
g16818.t5
g16818.t6
g16819.t1
g16819.t2
g16819.t3
g16819.t4
g16820.t1
g16820.t2
g16820.t3
g16820.t4
g16824.t1
g16825.t1
g16826.t1
g16827.t1
g16828.t1
g16829.t1
g16829.t2
g16829.t3
g16829.t4
g16829.t5
g16830.t1
g16831.t1
g16831.t2
g16831.t3
g16831.t4
g16831.t5
g16831.t6
g16831.t7
g16831.t8
g16831.t9
g16832.t1
g16832.t2
g16832.t3
g16832.t4
g16832.t5
g16833.t1
g16833.t2
g16833.t3
g16833.t4
g16833.t5
g16833.t6
g16834.t1
g16834.t2
g16835.t1
g16836.t1
g16837.t1
g16838.t1
g16839.t1
g16840.t1
g16840.t2
g16842.t1
g16842.t2
g16842.t3
g16843.t1
g16843.t2
g16843.t3
g16843.t4
g16843.t5
g16844.t1
g16845.t1
g16848.t1
g16849.t1
g16850.t1
g16852.t1
g16853.t1
g16854.t1
g16854.t2
g16855.t1
g16856.t1
g16858.t1
g16858.t2
g16859.t1
g16859.t2
g16859.t3
g16859.t4
g16860.t1
g16861.t1
g16862.t1
g16863.t1
g16863.t2
g16863.t3
g16863.t4
g16863.t5
g16864.t1
g16865.t1
g16866.t1
g16867.t1
g16867.t2
g16867.t3
g16867.t4
g16869.t1
g16870.t1
g16871.t1
g16872.t1
g16872.t2
g16872.t3
g16872.t4
g16872.t5
g16872.t6
g16872.t7
g16872.t8
g16872.t9
g16872.t10
g16873.t1
g16874.t1
g16874.t2
g16874.t3
g16874.t4
g16874.t5
g16875.t1
g16875.t2
g16876.t1
g16877.t1
g16878.t1
g16879.t1
g16880.t1
g16881.t1
g16881.t2
g16881.t3
g16881.t4
g16881.t5
g16881.t6
g16882.t1
g16884.t1
g16885.t1
g16885.t2
g16885.t3
g16885.t4
g16885.t5
g16887.t1
g16888.t1
g16888.t2
g16888.t3
g16889.t1
g16890.t1
g16891.t1
g16891.t2
g16891.t3
g16891.t4
g16892.t1
g16892.t2
g16893.t1
g16894.t1
g16895.t1
g16895.t2
g16896.t1
g16897.t1
g16897.t2
g16897.t3
g16897.t4
g16897.t5
g16898.t1
g16898.t2
g16898.t3
g16898.t4
g16898.t5
g16898.t6
g16898.t7
g16898.t8
g16898.t9
g16899.t1
g16900.t1
g16901.t1
g16903.t1
g16904.t1
g16905.t1
g16906.t1
g16907.t1
g16908.t1
g16908.t2
g16908.t3
g16909.t1
g16910.t1
g16911.t1
g16912.t1
g16912.t2
g16913.t1
g16914.t1
g16915.t1
g16916.t1
g16919.t1
g16921.t1
g16922.t1
g16923.t1
g16924.t1
g16925.t1
g16926.t1
g16927.t1
g16927.t2
g16928.t1
g16928.t2
g16928.t3
g16928.t4
g16928.t5
g16929.t1
g16929.t2
g16929.t3
g16929.t4
g16930.t1
g16932.t1
g16932.t2
g16932.t3
g16933.t1
g16933.t2
g16934.t1
g16935.t1
g16937.t1
g16937.t2
g16937.t3
g16937.t4
g16938.t1
g16938.t2
g16938.t3
g16938.t4
g16938.t5
g16938.t6
g16938.t7
g16939.t1
g16939.t2
g16940.t1
g16942.t1
g16943.t1
g16943.t2
g16943.t3
g16943.t4
g16943.t5
g16943.t6
g16944.t1
g16944.t2
g16945.t1
g16946.t1
g16946.t2
g16946.t3
g16946.t4
g16946.t5
g16946.t6
g16946.t7
g16949.t1
g16949.t2
g16949.t3
g16949.t4
g16949.t5
g16949.t6
g16949.t7
g16949.t8
g16949.t9
g16949.t10
g16949.t11
g16951.t1
g16952.t1
g16952.t2
g16952.t3
g16953.t1
g16953.t2
g16953.t3
g16954.t1
g16955.t1
g16955.t2
g16955.t3
g16956.t1
g16956.t2
g16956.t3
g16957.t1
g16957.t2
g16957.t3
g16957.t4
g16958.t1
g16959.t1
g16960.t1
g16960.t2
g16961.t1
g16962.t1
g16964.t1
g16965.t1
g16965.t2
g16965.t3
g16965.t4
g16966.t1
g16966.t2
g16966.t3
g16967.t1
g16967.t2
g16967.t3
g16967.t4
g16967.t5
g16967.t6
g16967.t7
g16967.t8
g16968.t1
g16968.t2
g16968.t3
g16968.t4
g16968.t5
g16968.t6
g16970.t1
g16971.t1
g16972.t1
g16972.t2
g16972.t3
g16972.t4
g16973.t1
g16974.t1
g16974.t2
g16974.t3
g16974.t4
g16975.t1
g16975.t2
g16975.t3
g16975.t4
g16975.t5
g16975.t6
g16976.t1
g16977.t1
g16978.t1
g16980.t1
g16980.t2
g16980.t3
g16980.t4
g16980.t5
g16981.t1
g16981.t2
g16981.t3
g16981.t4
g16981.t5
g16981.t6
g16981.t7
g16981.t8
g16982.t1
g16982.t2
g16982.t3
g16983.t1
g16984.t1
g16984.t2
g16984.t3
g16985.t1
g16985.t2
g16986.t1
g16986.t2
g16986.t3
g16986.t4
g16986.t5
g16989.t1
g16990.t1
g16990.t2
g16991.t1
g16992.t1
g16992.t2
g16993.t1
g16993.t2
g16993.t3
g16993.t4
g16993.t5
g16994.t1
g16995.t1
g16996.t1
g16996.t2
g16996.t3
g16996.t4
g16997.t1
g16999.t1
g17000.t1
g17001.t1
g17002.t1
g17003.t1
g17004.t1
g17005.t1
g17006.t1
g17007.t1
g17012.t1
g17013.t1
g17014.t1
g17015.t1
g17016.t1
g17018.t1
g17019.t1
g17020.t1
g17020.t2
g17020.t3
g17020.t4
g17020.t5
g17021.t1
g17022.t1
g17023.t1
g17026.t1
g17027.t1
g17029.t1
g17029.t2
g17032.t1
g17033.t1
g17035.t1
g17036.t1
g17036.t2
g17036.t3
g17037.t1
g17039.t1
g17039.t2
g17041.t1
g17042.t1
g17042.t2
g17045.t1
g17046.t1
g17047.t1
g17048.t1
g17048.t2
g17048.t3
g17049.t1
g17050.t1
g17050.t2
g17050.t3
g17050.t4
g17050.t5
g17052.t1
g17052.t2
g17052.t3
g17052.t4
g17053.t1
g17054.t1
g17054.t2
g17055.t1
g17055.t2
g17056.t1
g17057.t1
g17057.t2
g17057.t3
g17057.t4
g17057.t5
g17057.t6
g17057.t7
g17058.t1
g17058.t2
g17059.t1
g17059.t2
g17059.t3
g17059.t4
g17059.t5
g17059.t6
g17059.t7
g17060.t1
g17061.t1
g17062.t1
g17062.t2
g17062.t3
g17062.t4
g17063.t1
g17063.t2
g17064.t1
g17065.t1
g17066.t1
g17067.t1
g17068.t1
g17069.t1
g17070.t1
g17070.t2
g17070.t3
g17070.t4
g17071.t1
g17071.t2
g17071.t3
g17072.t1
g17072.t2
g17072.t3
g17072.t4
g17072.t5
g17073.t1
g17074.t1
g17074.t2
g17075.t1
g17076.t1
g17076.t2
g17076.t3
g17077.t1
g17078.t1
g17079.t1
g17080.t1
g17081.t1
g17081.t2
g17082.t1
g17082.t2
g17082.t3
g17082.t4
g17083.t1
g17084.t1
g17085.t1
g17085.t2
g17086.t1
g17087.t1
g17088.t1
g17088.t2
g17088.t3
g17089.t1
g17089.t2
g17089.t3
g17090.t1
g17092.t1
g17093.t1
g17093.t2
g17093.t3
g17093.t4
g17094.t1
g17094.t2
g17095.t1
g17096.t1
g17097.t1
g17098.t1
g17099.t1
g17099.t2
g17099.t3
g17099.t4
g17100.t1
g17100.t2
g17100.t3
g17101.t1
g17102.t1
g17103.t1
g17103.t2
g17103.t3
g17103.t4
g17104.t1
g17105.t1
g17105.t2
g17105.t3
g17105.t4
g17106.t1
g17106.t2
g17106.t3
g17106.t4
g17106.t5
g17108.t1
g17109.t1
g17109.t2
g17110.t1
g17111.t1
g17112.t1
g17113.t1
g17114.t1
g17115.t1
g17115.t2
g17115.t3
g17115.t4
g17115.t5
g17115.t6
g17115.t7
g17115.t8
g17115.t9
g17116.t1
g17116.t2
g17118.t1
g17119.t1
g17119.t2
g17119.t3
g17120.t1
g17121.t1
g17121.t2
g17121.t3
g17121.t4
g17122.t1
g17122.t2
g17122.t3
g17123.t1
g17124.t1
g17125.t1
g17125.t2
g17127.t1
g17131.t1
g17132.t1
g17133.t1
g17133.t2
g17133.t3
g17134.t1
g17135.t1
g17135.t2
g17135.t3
g17136.t1
g17137.t1
g17138.t1
g17139.t1
g17140.t1
g17140.t2
g17140.t3
g17140.t4
g17141.t1
g17141.t2
g17142.t1
g17143.t1
g17143.t2
g17143.t3
g17143.t4
g17143.t5
g17144.t1
g17144.t2
g17144.t3
g17145.t1
g17147.t1
g17149.t1
g17149.t2
g17149.t3
g17150.t1
g17151.t1
g17154.t1
g17155.t1
g17156.t1
g17156.t2
g17156.t3
g17156.t4
g17156.t5
g17157.t1
g17158.t1
g17159.t1
g17160.t1
g17161.t1
g17161.t2
g17161.t3
g17161.t4
g17161.t5
g17161.t6
g17162.t1
g17163.t1
g17164.t1
g17167.t1
g17167.t2
g17167.t3
g17168.t1
g17168.t2
g17169.t1
g17170.t1
g17171.t1
g17172.t1
g17172.t2
g17173.t1
g17173.t2
g17173.t3
g17173.t4
g17173.t5
g17173.t6
g17174.t1
g17174.t2
g17174.t3
g17175.t1
g17175.t2
g17175.t3
g17175.t4
g17177.t1
g17178.t1
g17178.t2
g17178.t3
g17178.t4
g17179.t1
g17179.t2
g17180.t1
g17181.t1
g17183.t1
g17184.t1
g17185.t1
g17186.t1
g17186.t2
g17187.t1
g17188.t1
g17188.t2
g17188.t3
g17188.t4
g17188.t5
g17189.t1
g17190.t1
g17191.t1
g17191.t2
g17191.t3
g17191.t4
g17191.t5
g17191.t6
g17191.t7
g17191.t8
g17192.t1
g17193.t1
g17193.t2
g17193.t3
g17193.t4
g17193.t5
g17193.t6
g17194.t1
g17194.t2
g17195.t1
g17195.t2
g17195.t3
g17196.t1
g17196.t2
g17197.t1
g17198.t1
g17199.t1
g17200.t1
g17201.t1
g17202.t1
g17203.t1
g17204.t1
g17204.t2
g17205.t1
g17205.t2
g17205.t3
g17205.t4
g17206.t1
g17206.t2
g17206.t3
g17206.t4
g17207.t1
g17208.t1
g17209.t1
g17210.t1
g17211.t1
g17211.t2
g17211.t3
g17213.t1
g17214.t1
g17214.t2
g17214.t3
g17215.t1
g17216.t1
g17216.t2
g17216.t3
g17216.t4
g17216.t5
g17216.t6
g17216.t7
g17216.t8
g17217.t1
g17217.t2
g17218.t1
g17219.t1
g17220.t1
g17221.t1
g17222.t1
g17223.t1
g17223.t2
g17224.t1
g17226.t1
g17227.t1
g17227.t2
g17227.t3
g17227.t4
g17227.t5
g17227.t6
g17228.t1
g17228.t2
g17231.t1
g17232.t1
g17233.t1
g17233.t2
g17234.t1
g17234.t2
g17235.t1
g17235.t2
g17236.t1
g17237.t1
g17238.t1
g17239.t1
g17239.t2
g17239.t3
g17240.t1
g17240.t2
g17241.t1
g17242.t1
g17243.t1
g17244.t1
g17245.t1
g17245.t2
g17246.t1
g17247.t1
g17247.t2
g17248.t1
g17248.t2
g17248.t3
g17249.t1
g17250.t1
g17251.t1
g17251.t2
g17252.t1
g17252.t2
g17252.t3
g17253.t1
g17253.t2
g17253.t3
g17255.t1
g17257.t1
g17257.t2
g17257.t3
g17258.t1
g17258.t2
g17258.t3
g17258.t4
g17259.t1
g17259.t2
g17260.t1
g17260.t2
g17261.t1
g17261.t2
g17261.t3
g17261.t4
g17261.t5
g17261.t6
g17261.t7
g17261.t8
g17263.t1
g17263.t2
g17263.t3
g17264.t1
g17265.t1
g17270.t1
g17271.t1
g17272.t1
g17273.t1
g17273.t2
g17273.t3
g17273.t4
g17273.t5
g17273.t6
g17273.t7
g17274.t1
g17275.t1
g17275.t2
g17276.t1
g17277.t1
g17277.t2
g17277.t3
g17277.t4
g17277.t5
g17278.t1
g17279.t1
g17280.t1
g17281.t1
g17282.t1
g17283.t1
g17284.t1
g17284.t2
g17284.t3
g17284.t4
g17284.t5
g17284.t6
g17284.t7
g17284.t8
g17285.t1
g17285.t2
g17285.t3
g17286.t1
g17286.t2
g17286.t3
g17287.t1
g17288.t1
g17288.t2
g17293.t1
g17293.t2
g17293.t3
g17294.t1
g17295.t1
g17298.t1
g17298.t2
g17299.t1
g17299.t2
g17301.t1
g17301.t2
g17302.t1
g17302.t2
g17302.t3
g17302.t4
g17303.t1
g17303.t2
g17304.t1
g17304.t2
g17304.t3
g17304.t4
g17304.t5
g17305.t1
g17306.t1
g17308.t1
g17308.t2
g17308.t3
g17308.t4
g17309.t1
g17310.t1
g17310.t2
g17310.t3
g17310.t4
g17310.t5
g17310.t6
g17310.t7
g17311.t1
g17312.t1
g17313.t1
g17314.t1
g17315.t1
g17316.t1
g17316.t2
g17316.t3
g17318.t1
g17319.t1
g17319.t2
g17319.t3
g17320.t1
g17321.t1
g17323.t1
g17324.t1
g17324.t2
g17325.t1
g17326.t1
g17326.t2
g17326.t3
g17326.t4
g17327.t1
g17328.t1
g17329.t1
g17330.t1
g17331.t1
g17332.t1
g17332.t2
g17332.t3
g17332.t4
g17332.t5
g17333.t1
g17333.t2
g17333.t3
g17333.t4
g17334.t1
g17334.t2
g17334.t3
g17334.t4
g17334.t5
g17334.t6
g17334.t7
g17334.t8
g17334.t9
g17335.t1
g17338.t1
g17339.t1
g17339.t2
g17339.t3
g17339.t4
g17340.t1
g17341.t1
g17343.t1
g17344.t1
g17345.t1
g17346.t1
g17348.t1
g17349.t1
g17350.t1
g17350.t2
g17350.t3
g17351.t1
g17351.t2
g17351.t3
g17351.t4
g17352.t1
g17353.t1
g17356.t1
g17356.t2
g17356.t3
g17358.t1
g17358.t2
g17359.t1
g17360.t1
g17363.t1
g17367.t1
g17368.t1
g17368.t2
g17368.t3
g17368.t4
g17368.t5
g17368.t6
g17369.t1
g17369.t2
g17370.t1
g17371.t1
g17372.t1
g17372.t2
g17372.t3
g17372.t4
g17374.t1
g17374.t2
g17375.t1
g17375.t2
g17376.t1
g17378.t1
g17378.t2
g17379.t1
g17379.t2
g17380.t1
g17381.t1
g17381.t2
g17382.t1
g17383.t1
g17384.t1
g17385.t1
g17386.t1
g17386.t2
g17387.t1
g17387.t2
g17388.t1
g17389.t1
g17389.t2
g17390.t1
g17390.t2
g17390.t3
g17391.t1
g17391.t2
g17391.t3
g17392.t1
g17392.t2
g17392.t3
g17392.t4
g17392.t5
g17393.t1
g17394.t1
g17394.t2
g17394.t3
g17394.t4
g17394.t5
g17394.t6
g17395.t1
g17396.t1
g17396.t2
g17398.t1
g17398.t2
g17398.t3
g17398.t4
g17399.t1
g17400.t1
g17400.t2
g17400.t3
g17400.t4
g17400.t5
g17400.t6
g17401.t1
g17401.t2
g17401.t3
g17401.t4
g17402.t1
g17403.t1
g17403.t2
g17404.t1
g17405.t1
g17405.t2
g17406.t1
g17407.t1
g17407.t2
g17407.t3
g17407.t4
g17407.t5
g17408.t1
g17409.t1
g17410.t1
g17411.t1
g17413.t1
g17414.t1
g17414.t2
g17414.t3
g17414.t4
g17414.t5
g17414.t6
g17415.t1
g17416.t1
g17416.t2
g17416.t3
g17417.t1
g17417.t2
g17417.t3
g17417.t4
g17417.t5
g17418.t1
g17419.t1
g17420.t1
g17421.t1
g17422.t1
g17423.t1
g17423.t2
g17423.t3
g17423.t4
g17423.t5
g17423.t6
g17423.t7
g17425.t1
g17426.t1
g17427.t1
g17428.t1
g17428.t2
g17429.t1
g17430.t1
g17430.t2
g17430.t3
g17430.t4
g17431.t1
g17431.t2
g17431.t3
g17431.t4
g17431.t5
g17431.t6
g17432.t1
g17432.t2
g17433.t1
g17434.t1
g17435.t1
g17436.t1
g17436.t2
g17437.t1
g17437.t2
g17438.t1
g17439.t1
g17439.t2
g17440.t1
g17440.t2
g17440.t3
g17441.t1
g17441.t2
g17442.t1
g17443.t1
g17444.t1
g17445.t1
g17445.t2
g17447.t1
g17448.t1
g17449.t1
g17449.t2
g17449.t3
g17450.t1
g17451.t1
g17453.t1
g17457.t1
g17458.t1
g17459.t1
g17460.t1
g17460.t2
g17460.t3
g17461.t1
g17462.t1
g17462.t2
g17464.t1
g17465.t1
g17465.t2
g17465.t3
g17465.t4
g17465.t5
g17466.t1
g17467.t1
g17468.t1
g17468.t2
g17469.t1
g17469.t2
g17469.t3
g17470.t1
g17471.t1
g17472.t1
g17472.t2
g17472.t3
g17472.t4
g17472.t5
g17472.t6
g17472.t7
g17474.t1
g17475.t1
g17475.t2
g17475.t3
g17476.t1
g17478.t1
g17478.t2
g17478.t3
g17478.t4
g17478.t5
g17478.t6
g17480.t1
g17481.t1
g17482.t1
g17482.t2
g17483.t1
g17483.t2
g17483.t3
g17483.t4
g17484.t1
g17484.t2
g17484.t3
g17485.t1
g17486.t1
g17486.t2
g17487.t1
g17487.t2
g17488.t1
g17488.t2
g17488.t3
g17488.t4
g17488.t5
g17489.t1
g17489.t2
g17489.t3
g17489.t4
g17489.t5
g17489.t6
g17489.t7
g17489.t8
g17490.t1
g17491.t1
g17492.t1
g17493.t1
g17494.t1
g17495.t1
g17496.t1
g17496.t2
g17496.t3
g17496.t4
g17497.t1
g17498.t1
g17498.t2
g17499.t1
g17500.t1
g17501.t1
g17502.t1
g17503.t1
g17503.t2
g17503.t3
g17504.t1
g17504.t2
g17504.t3
g17505.t1
g17505.t2
g17505.t3
g17506.t1
g17508.t1
g17508.t2
g17508.t3
g17508.t4
g17509.t1
g17509.t2
g17509.t3
g17509.t4
g17509.t5
g17510.t1
g17511.t1
g17511.t2
g17511.t3
g17512.t1
g17513.t1
g17514.t1
g17515.t1
g17515.t2
g17515.t3
g17517.t1
g17517.t2
g17518.t1
g17518.t2
g17518.t3
g17519.t1
g17522.t1
g17522.t2
g17523.t1
g17523.t2
g17524.t1
g17525.t1
g17525.t2
g17525.t3
g17526.t1
g17527.t1
g17527.t2
g17528.t1
g17529.t1
g17529.t2
g17529.t3
g17529.t4
g17529.t5
g17529.t6
g17529.t7
g17529.t8
g17529.t9
g17530.t1
g17531.t1
g17532.t1
g17533.t1
g17533.t2
g17533.t3
g17534.t1
g17535.t1
g17536.t1
g17537.t1
g17537.t2
g17537.t3
g17537.t4
g17539.t1
g17540.t1
g17541.t1
g17542.t1
g17542.t2
g17542.t3
g17542.t4
g17542.t5
g17542.t6
g17543.t1
g17543.t2
g17543.t3
g17543.t4
g17543.t5
g17543.t6
g17544.t1
g17545.t1
g17545.t2
g17545.t3
g17545.t4
g17546.t1
g17546.t2
g17546.t3
g17547.t1
g17548.t1
g17550.t1
g17551.t1
g17552.t1
g17552.t2
g17552.t3
g17553.t1
g17553.t2
g17553.t3
g17553.t4
g17554.t1
g17555.t1
g17555.t2
g17555.t3
g17556.t1
g17557.t1
g17558.t1
g17559.t1
g17560.t1
g17561.t1
g17561.t2
g17562.t1
g17562.t2
g17562.t3
g17563.t1
g17563.t2
g17563.t3
g17564.t1
g17564.t2
g17565.t1
g17567.t1
g17567.t2
g17567.t3
g17567.t4
g17568.t1
g17568.t2
g17568.t3
g17568.t4
g17568.t5
g17568.t6
g17570.t1
g17570.t2
g17570.t3
g17570.t4
g17571.t1
g17571.t2
g17571.t3
g17571.t4
g17574.t1
g17574.t2
g17574.t3
g17575.t1
g17577.t1
g17578.t1
g17578.t2
g17578.t3
g17579.t1
g17580.t1
g17581.t1
g17581.t2
g17581.t3
g17581.t4
g17581.t5
g17581.t6
g17581.t7
g17583.t1
g17583.t2
g17584.t1
g17585.t1
g17585.t2
g17585.t3
g17585.t4
g17586.t1
g17588.t1
g17589.t1
g17589.t2
g17589.t3
g17589.t4
g17589.t5
g17590.t1
g17591.t1
g17591.t2
g17591.t3
g17591.t4
g17592.t1
g17592.t2
g17593.t1
g17593.t2
g17593.t3
g17593.t4
g17594.t1
g17595.t1
g17597.t1
g17598.t1
g17599.t1
g17599.t2
g17599.t3
g17599.t4
g17600.t1
g17601.t1
g17601.t2
g17601.t3
g17602.t1
g17603.t1
g17603.t2
g17603.t3
g17603.t4
g17605.t1
g17606.t1
g17608.t1
g17608.t2
g17608.t3
g17608.t4
g17609.t1
g17609.t2
g17609.t3
g17609.t4
g17610.t1
g17610.t2
g17610.t3
g17610.t4
g17610.t5
g17610.t6
g17610.t7
g17610.t8
g17611.t1
g17614.t1
g17615.t1
g17615.t2
g17615.t3
g17616.t1
g17616.t2
g17616.t3
g17616.t4
g17616.t5
g17616.t6
g17616.t7
g17617.t1
g17618.t1
g17620.t1
g17620.t2
g17621.t1
g17621.t2
g17621.t3
g17621.t4
g17621.t5
g17622.t1
g17622.t2
g17622.t3
g17622.t4
g17623.t1
g17623.t2
g17623.t3
g17624.t1
g17625.t1
g17626.t1
g17627.t1
g17628.t1
g17629.t1
g17630.t1
g17633.t1
g17634.t1
g17635.t1
g17636.t1
g17636.t2
g17636.t3
g17636.t4
g17636.t5
g17637.t1
g17638.t1
g17638.t2
g17639.t1
g17640.t1
g17642.t1
g17644.t1
g17644.t2
g17646.t1
g17646.t2
g17646.t3
g17646.t4
g17646.t5
g17646.t6
g17648.t1
g17648.t2
g17648.t3
g17648.t4
g17649.t1
g17649.t2
g17650.t1
g17651.t1
g17651.t2
g17651.t3
g17653.t1
g17654.t1
g17655.t1
g17655.t2
g17655.t3
g17655.t4
g17655.t5
g17655.t6
g17656.t1
g17657.t1
g17658.t1
g17659.t1
g17662.t1
g17663.t1
g17663.t2
g17663.t3
g17663.t4
g17663.t5
g17664.t1
g17666.t1
g17667.t1
g17669.t1
g17671.t1
g17671.t2
g17672.t1
g17673.t1
g17674.t1
g17674.t2
g17675.t1
g17675.t2
g17675.t3
g17676.t1
g17677.t1
g17678.t1
g17679.t1
g17680.t1
g17681.t1
g17682.t1
g17683.t1
g17684.t1
g17685.t1
g17686.t1
g17687.t1
g17687.t2
g17688.t1
g17689.t1
g17689.t2
g17689.t3
g17690.t1
g17691.t1
g17692.t1
g17692.t2
g17693.t1
g17694.t1
g17694.t2
g17697.t1
g17698.t1
g17701.t1
g17702.t1
g17702.t2
g17702.t3
g17702.t4
g17703.t1
g17704.t1
g17704.t2
g17704.t3
g17705.t1
g17705.t2
g17705.t3
g17705.t4
g17705.t5
g17705.t6
g17705.t7
g17706.t1
g17707.t1
g17708.t1
g17708.t2
g17708.t3
g17709.t1
g17709.t2
g17709.t3
g17710.t1
g17710.t2
g17710.t3
g17710.t4
g17711.t1
g17711.t2
g17711.t3
g17711.t4
g17711.t5
g17712.t1
g17713.t1
g17713.t2
g17713.t3
g17714.t1
g17715.t1
g17715.t2
g17715.t3
g17715.t4
g17715.t5
g17716.t1
g17716.t2
g17717.t1
g17718.t1
g17719.t1
g17720.t1
g17720.t2
g17721.t1
g17723.t1
g17723.t2
g17723.t3
g17723.t4
g17724.t1
g17724.t2
g17724.t3
g17724.t4
g17724.t5
g17724.t6
g17724.t7
g17724.t8
g17724.t9
g17724.t10
g17724.t11
g17726.t1
g17726.t2
g17726.t3
g17726.t4
g17726.t5
g17726.t6
g17726.t7
g17726.t8
g17726.t9
g17726.t10
g17726.t11
g17726.t12
g17726.t13
g17726.t14
g17726.t15
g17727.t1
g17729.t1
g17730.t1
g17731.t1
g17731.t2
g17733.t1
g17737.t1
g17737.t2
g17738.t1
g17738.t2
g17738.t3
g17738.t4
g17739.t1
g17739.t2
g17740.t1
g17740.t2
g17740.t3
g17740.t4
g17740.t5
g17741.t1
g17741.t2
g17742.t1
g17744.t1
g17746.t1
g17746.t2
g17746.t3
g17746.t4
g17746.t5
g17746.t6
g17746.t7
g17747.t1
g17748.t1
g17749.t1
g17750.t1
g17751.t1
g17752.t1
g17753.t1
g17753.t2
g17753.t3
g17753.t4
g17754.t1
g17755.t1
g17758.t1
g17758.t2
g17758.t3
g17758.t4
g17759.t1
g17760.t1
g17760.t2
g17760.t3
g17760.t4
g17761.t1
g17762.t1
g17762.t2
g17762.t3
g17762.t4
g17762.t5
g17762.t6
g17762.t7
g17762.t8
g17763.t1
g17765.t1
g17766.t1
g17768.t1
g17769.t1
g17770.t1
g17771.t1
g17772.t1
g17773.t1
g17774.t1
g17775.t1
g17776.t1
g17776.t2
g17776.t3
g17776.t4
g17776.t5
g17776.t6
g17777.t1
g17777.t2
g17778.t1
g17779.t1
g17779.t2
g17780.t1
g17783.t1
g17784.t1
g17784.t2
g17785.t1
g17785.t2
g17785.t3
g17785.t4
g17786.t1
g17786.t2
g17787.t1
g17787.t2
g17787.t3
g17787.t4
g17787.t5
g17788.t1
g17788.t2
g17788.t3
g17788.t4
g17788.t5
g17788.t6
g17790.t1
g17791.t1
g17792.t1
g17792.t2
g17792.t3
g17792.t4
g17792.t5
g17793.t1
g17794.t1
g17794.t2
g17794.t3
g17794.t4
g17794.t5
g17794.t6
g17794.t7
g17794.t8
g17794.t9
g17796.t1
g17796.t2
g17797.t1
g17799.t1
g17800.t1
g17801.t1
g17801.t2
g17801.t3
g17802.t1
g17803.t1
g17803.t2
g17803.t3
g17804.t1
g17806.t1
g17806.t2
g17806.t3
g17806.t4
g17806.t5
g17806.t6
g17806.t7
g17806.t8
g17806.t9
g17806.t10
g17808.t1
g17809.t1
g17810.t1
g17810.t2
g17810.t3
g17810.t4
g17810.t5
g17810.t6
g17811.t1
g17811.t2
g17812.t1
g17812.t2
g17813.t1
g17813.t2
g17814.t1
g17814.t2
g17814.t3
g17815.t1
g17816.t1
g17817.t1
g17818.t1
g17822.t1
g17824.t1
g17824.t2
g17824.t3
g17824.t4
g17825.t1
g17826.t1
g17827.t1
g17828.t1
g17828.t2
g17829.t1
g17829.t2
g17830.t1
g17831.t1
g17831.t2
g17831.t3
g17832.t1
g17832.t2
g17832.t3
g17832.t4
g17833.t1
g17834.t1
g17836.t1
g17836.t2
g17836.t3
g17836.t4
g17837.t1
g17837.t2
g17837.t3
g17837.t4
g17837.t5
g17838.t1
g17838.t2
g17839.t1
g17840.t1
g17840.t2
g17841.t1
g17842.t1
g17842.t2
g17843.t1
g17843.t2
g17845.t1
g17846.t1
g17848.t1
g17848.t2
g17852.t1
g17852.t2
g17853.t1
g17853.t2
g17853.t3
g17853.t4
g17853.t5
g17855.t1
g17855.t2
g17855.t3
g17856.t1
g17856.t2
g17856.t3
g17857.t1
g17857.t2
g17857.t3
g17857.t4
g17857.t5
g17858.t1
g17859.t1
g17860.t1
g17861.t1
g17862.t1
g17863.t1
g17863.t2
g17864.t1
g17866.t1
g17866.t2
g17866.t3
g17866.t4
g17866.t5
g17867.t1
g17867.t2
g17867.t3
g17868.t1
g17869.t1
g17870.t1
g17870.t2
g17870.t3
g17871.t1
g17872.t1
g17872.t2
g17872.t3
g17873.t1
g17873.t2
g17873.t3
g17874.t1
g17875.t1
g17876.t1
g17877.t1
g17877.t2
g17878.t1
g17879.t1
g17879.t2
g17879.t3
g17880.t1
g17880.t2
g17881.t1
g17882.t1
g17883.t1
g17884.t1
g17885.t1
g17885.t2
g17885.t3
g17885.t4
g17886.t1
g17887.t1
g17888.t1
g17889.t1
g17889.t2
g17890.t1
g17891.t1
g17891.t2
g17891.t3
g17891.t4
g17892.t1
g17893.t1
g17893.t2
g17894.t1
g17895.t1
g17896.t1
g17896.t2
g17897.t1
g17898.t1
g17899.t1
g17900.t1
g17900.t2
g17900.t3
g17900.t4
g17900.t5
g17900.t6
g17900.t7
g17900.t8
g17902.t1
g17904.t1
g17905.t1
g17905.t2
g17906.t1
g17907.t1
g17907.t2
g17908.t1
g17908.t2
g17909.t1
g17910.t1
g17911.t1
g17912.t1
g17912.t2
g17913.t1
g17913.t2
g17914.t1
g17915.t1
g17916.t1
g17917.t1
g17918.t1
g17918.t2
g17918.t3
g17918.t4
g17918.t5
g17918.t6
g17919.t1
g17920.t1
g17921.t1
g17921.t2
g17922.t1
g17923.t1
g17924.t1
g17924.t2
g17925.t1
g17927.t1
g17927.t2
g17927.t3
g17927.t4
g17928.t1
g17928.t2
g17928.t3
g17928.t4
g17929.t1
g17930.t1
g17930.t2
g17930.t3
g17931.t1
g17932.t1
g17933.t1
g17933.t2
g17934.t1
g17935.t1
g17935.t2
g17935.t3
g17935.t4
g17935.t5
g17935.t6
g17936.t1
g17936.t2
g17936.t3
g17936.t4
g17936.t5
g17937.t1
g17937.t2
g17937.t3
g17938.t1
g17939.t1
g17939.t2
g17939.t3
g17939.t4
g17939.t5
g17940.t1
g17941.t1
g17941.t2
g17941.t3
g17941.t4
g17942.t1
g17944.t1
g17944.t2
g17945.t1
g17945.t2
g17946.t1
g17947.t1
g17948.t1
g17948.t2
g17948.t3
g17948.t4
g17949.t1
g17950.t1
g17950.t2
g17950.t3
g17952.t1
g17953.t1
g17953.t2
g17953.t3
g17953.t4
g17953.t5
g17953.t6
g17954.t1
g17954.t2
g17955.t1
g17956.t1
g17956.t2
g17956.t3
g17957.t1
g17957.t2
g17958.t1
g17958.t2
g17958.t3
g17958.t4
g17959.t1
g17963.t1
g17964.t1
g17965.t1
g17965.t2
g17966.t1
g17967.t1
g17967.t2
g17967.t3
g17968.t1
g17968.t2
g17968.t3
g17969.t1
g17969.t2
g17969.t3
g17969.t4
g17969.t5
g17969.t6
g17969.t7
g17970.t1
g17971.t1
g17972.t1
g17974.t1
g17975.t1
g17976.t1
g17977.t1
g17978.t1
g17978.t2
g17978.t3
g17979.t1
g17980.t1
g17980.t2
g17980.t3
g17980.t4
g17981.t1
g17982.t1
g17983.t1
g17984.t1
g17985.t1
g17985.t2
g17985.t3
g17985.t4
g17985.t5
g17985.t6
g17986.t1
g17986.t2
g17986.t3
g17986.t4
g17986.t5
g17987.t1
g17988.t1
g17989.t1
g17990.t1
g17993.t1
g17994.t1
g17995.t1
g17995.t2
g17995.t3
g17996.t1
g17996.t2
g17997.t1
g17997.t2
g17997.t3
g17997.t4
g17997.t5
g17998.t1
g17999.t1
g18001.t1
g18001.t2
g18001.t3
g18002.t1
g18002.t2
g18002.t3
g18002.t4
g18003.t1
g18005.t1
g18006.t1
g18007.t1
g18008.t1
g18009.t1
g18010.t1
g18011.t1
g18011.t2
g18011.t3
g18013.t1
g18013.t2
g18014.t1
g18015.t1
g18015.t2
g18017.t1
g18017.t2
g18017.t3
g18018.t1
g18019.t1
g18019.t2
g18019.t3
g18019.t4
g18020.t1
g18021.t1
g18021.t2
g18022.t1
g18022.t2
g18022.t3
g18022.t4
g18023.t1
g18023.t2
g18023.t3
g18024.t1
g18024.t2
g18024.t3
g18024.t4
g18024.t5
g18024.t6
g18025.t1
g18025.t2
g18025.t3
g18026.t1
g18027.t1
g18027.t2
g18027.t3
g18027.t4
g18027.t5
g18028.t1
g18029.t1
g18030.t1
g18031.t1
g18031.t2
g18033.t1
g18034.t1
g18035.t1
g18036.t1
g18036.t2
g18037.t1
g18039.t1
g18040.t1
g18041.t1
g18042.t1
g18042.t2
g18043.t1
g18043.t2
g18044.t1
g18044.t2
g18044.t3
g18044.t4
g18044.t5
g18046.t1
g18047.t1
g18047.t2
g18048.t1
g18049.t1
g18050.t1
g18050.t2
g18051.t1
g18051.t2
g18052.t1
g18053.t1
g18053.t2
g18054.t1
g18054.t2
g18054.t3
g18055.t1
g18057.t1
g18059.t1
g18059.t2
g18060.t1
g18061.t1
g18063.t1
g18064.t1
g18065.t1
g18066.t1
g18067.t1
g18067.t2
g18068.t1
g18068.t2
g18069.t1
g18070.t1
g18071.t1
g18071.t2
g18072.t1
g18073.t1
g18074.t1
g18075.t1
g18075.t2
g18075.t3
g18076.t1
g18077.t1
g18079.t1
g18080.t1
g18080.t2
g18081.t1
g18081.t2
g18081.t3
g18081.t4
g18081.t5
g18081.t6
g18082.t1
g18083.t1
g18083.t2
g18083.t3
g18083.t4
g18084.t1
g18084.t2
g18084.t3
g18085.t1
g18085.t2
g18086.t1
g18088.t1
g18089.t1
g18089.t2
g18091.t1
g18092.t1
g18093.t1
g18094.t1
g18094.t2
g18094.t3
g18094.t4
g18094.t5
g18095.t1
g18095.t2
g18095.t3
g18095.t4
g18097.t1
g18098.t1
g18098.t2
g18099.t1
g18100.t1
g18102.t1
g18103.t1
g18104.t1
g18105.t1
g18106.t1
g18106.t2
g18106.t3
g18107.t1
g18109.t1
g18110.t1
g18111.t1
g18112.t1
g18113.t1
g18114.t1
g18115.t1
g18116.t1
g18116.t2
g18116.t3
g18116.t4
g18116.t5
g18118.t1
g18119.t1
g18120.t1
g18120.t2
g18120.t3
g18121.t1
g18123.t1
g18124.t1
g18124.t2
g18124.t3
g18125.t1
g18126.t1
g18127.t1
g18127.t2
g18129.t1
g18130.t1
g18130.t2
g18130.t3
g18130.t4
g18130.t5
g18130.t6
g18130.t7
g18130.t8
g18130.t9
g18130.t10
g18132.t1
g18133.t1
g18134.t1
g18135.t1
g18136.t1
g18137.t1
g18138.t1
g18138.t2
g18138.t3
g18138.t4
g18138.t5
g18138.t6
g18138.t7
g18138.t8
g18138.t9
g18139.t1
g18139.t2
g18139.t3
g18139.t4
g18139.t5
g18139.t6
g18139.t7
g18140.t1
g18143.t1
g18144.t1
g18145.t1
g18146.t1
g18146.t2
g18146.t3
g18148.t1
g18149.t1
g18150.t1
g18151.t1
g18152.t1
g18153.t1
g18154.t1
g18154.t2
g18154.t3
g18155.t1
g18156.t1
g18156.t2
g18156.t3
g18156.t4
g18157.t1
g18158.t1
g18159.t1
g18160.t1
g18161.t1
g18162.t1
g18162.t2
g18162.t3
g18163.t1
g18164.t1
g18165.t1
g18166.t1
g18166.t2
g18167.t1
g18168.t1
g18168.t2
g18169.t1
g18170.t1
g18171.t1
g18172.t1
g18172.t2
g18173.t1
g18173.t2
g18173.t3
g18173.t4
g18173.t5
g18173.t6
g18173.t7
g18175.t1
g18176.t1
g18177.t1
g18178.t1
g18179.t1
g18179.t2
g18180.t1
g18181.t1
g18181.t2
g18182.t1
g18182.t2
g18182.t3
g18182.t4
g18182.t5
g18182.t6
g18183.t1
g18184.t1
g18185.t1
g18185.t2
g18185.t3
g18185.t4
g18185.t5
g18185.t6
g18185.t7
g18186.t1
g18186.t2
g18186.t3
g18186.t4
g18186.t5
g18187.t1
g18188.t1
g18189.t1
g18190.t1
g18190.t2
g18192.t1
g18193.t1
g18193.t2
g18193.t3
g18193.t4
g18193.t5
g18193.t6
g18194.t1
g18195.t1
g18196.t1
g18196.t2
g18196.t3
g18196.t4
g18196.t5
g18197.t1
g18197.t2
g18197.t3
g18197.t4
g18197.t5
g18198.t1
g18199.t1
g18201.t1
g18202.t1
g18203.t1
g18204.t1
g18206.t1
g18206.t2
g18206.t3
g18206.t4
g18206.t5
g18207.t1
g18207.t2
g18208.t1
g18209.t1
g18211.t1
g18211.t2
g18211.t3
g18211.t4
g18212.t1
g18213.t1
g18213.t2
g18214.t1
g18215.t1
g18217.t1
g18217.t2
g18218.t1
g18219.t1
g18219.t2
g18220.t1
g18221.t1
g18222.t1
g18223.t1
g18224.t1
g18224.t2
g18224.t3
g18224.t4
g18225.t1
g18225.t2
g18225.t3
g18225.t4
g18226.t1
g18227.t1
g18228.t1
g18230.t1
g18231.t1
g18232.t1
g18233.t1
g18233.t2
g18233.t3
g18234.t1
g18234.t2
g18235.t1
g18236.t1
g18237.t1
g18238.t1
g18239.t1
g18239.t2
g18239.t3
g18239.t4
g18239.t5
g18239.t6
g18239.t7
g18239.t8
g18239.t9
g18241.t1
g18242.t1
g18242.t2
g18242.t3
g18242.t4
g18244.t1
g18244.t2
g18244.t3
g18245.t1
g18246.t1
g18246.t2
g18246.t3
g18246.t4
g18246.t5
g18246.t6
g18247.t1
g18247.t2
g18247.t3
g18247.t4
g18247.t5
g18247.t6
g18247.t7
g18248.t1
g18248.t2
g18248.t3
g18249.t1
g18250.t1
g18251.t1
g18252.t1
g18252.t2
g18252.t3
g18252.t4
g18252.t5
g18253.t1
g18253.t2
g18253.t3
g18253.t4
g18253.t5
g18253.t6
g18254.t1
g18255.t1
g18256.t1
g18257.t1
g18258.t1
g18259.t1
g18260.t1
g18261.t1
g18263.t1
g18264.t1
g18265.t1
g18266.t1
g18267.t1
g18269.t1
g18270.t1
g18272.t1
g18274.t1
g18275.t1
g18275.t2
g18275.t3
g18275.t4
g18276.t1
g18277.t1
g18277.t2
g18277.t3
g18277.t4
g18277.t5
g18278.t1
g18279.t1
g18280.t1
g18281.t1
g18281.t2
g18282.t1
g18283.t1
g18284.t1
g18284.t2
g18285.t1
g18285.t2
g18286.t1
g18286.t2
g18287.t1
g18287.t2
g18287.t3
g18288.t1
g18289.t1
g18289.t2
g18290.t1
g18290.t2
g18290.t3
g18291.t1
g18292.t1
g18292.t2
g18292.t3
g18293.t1
g18294.t1
g18295.t1
g18295.t2
g18295.t3
g18295.t4
g18295.t5
g18296.t1
g18297.t1
g18297.t2
g18297.t3
g18297.t4
g18297.t5
g18298.t1
g18301.t1
g18302.t1
g18303.t1
g18305.t1
g18306.t1
g18307.t1
g18308.t1
g18310.t1
g18311.t1
g18312.t1
g18313.t1
g18314.t1
g18315.t1
g18316.t1
g18316.t2
g18316.t3
g18316.t4
g18317.t1
g18317.t2
g18317.t3
g18318.t1
g18318.t2
g18318.t3
g18319.t1
g18319.t2
g18320.t1
g18320.t2
g18321.t1
g18322.t1
g18322.t2
g18323.t1
g18323.t2
g18323.t3
g18323.t4
g18323.t5
g18323.t6
g18323.t7
g18323.t8
g18323.t9
g18324.t1
g18324.t2
g18324.t3
g18324.t4
g18324.t5
g18324.t6
g18325.t1
g18326.t1
g18326.t2
g18326.t3
g18326.t4
g18326.t5
g18327.t1
g18327.t2
g18327.t3
g18327.t4
g18327.t5
g18328.t1
g18329.t1
g18330.t1
g18330.t2
g18330.t3
g18331.t1
g18331.t2
g18331.t3
g18331.t4
g18331.t5
g18332.t1
g18332.t2
g18332.t3
g18332.t4
g18332.t5
g18333.t1
g18333.t2
g18334.t1
g18335.t1
g18336.t1
g18337.t1
g18337.t2
g18337.t3
g18338.t1
g18338.t2
g18339.t1
g18341.t1
g18342.t1
g18343.t1
g18343.t2
g18344.t1
g18345.t1
g18345.t2
g18345.t3
g18345.t4
g18346.t1
g18348.t1
g18349.t1
g18349.t2
g18349.t3
g18350.t1
g18350.t2
g18350.t3
g18350.t4
g18351.t1
g18352.t1
g18352.t2
g18352.t3
g18352.t4
g18352.t5
g18352.t6
g18352.t7
g18352.t8
g18352.t9
g18354.t1
g18354.t2
g18354.t3
g18354.t4
g18355.t1
g18355.t2
g18356.t1
g18356.t2
g18356.t3
g18356.t4
g18356.t5
g18357.t1
g18358.t1
g18358.t2
g18358.t3
g18359.t1
g18359.t2
g18359.t3
g18359.t4
g18359.t5
g18359.t6
g18360.t1
g18362.t1
g18363.t1
g18363.t2
g18363.t3
g18363.t4
g18363.t5
g18363.t6
g18363.t7
g18364.t1
g18365.t1
g18367.t1
g18367.t2
g18367.t3
g18367.t4
g18367.t5
g18367.t6
g18367.t7
g18368.t1
g18369.t1
g18369.t2
g18369.t3
g18370.t1
g18371.t1
g18372.t1
g18372.t2
g18373.t1
g18373.t2
g18373.t3
g18373.t4
g18374.t1
g18375.t1
g18376.t1
g18376.t2
g18377.t1
g18377.t2
g18377.t3
g18377.t4
g18378.t1
g18379.t1
g18380.t1
g18381.t1
g18381.t2
g18381.t3
g18382.t1
g18384.t1
g18384.t2
g18385.t1
g18387.t1
g18388.t1
g18388.t2
g18388.t3
g18388.t4
g18388.t5
g18389.t1
g18390.t1
g18392.t1
g18393.t1
g18394.t1
g18395.t1
g18396.t1
g18397.t1
g18398.t1
g18398.t2
g18398.t3
g18399.t1
g18399.t2
g18400.t1
g18401.t1
g18401.t2
g18402.t1
g18402.t2
g18403.t1
g18403.t2
g18403.t3
g18405.t1
g18405.t2
g18405.t3
g18407.t1
g18407.t2
g18407.t3
g18407.t4
g18408.t1
g18408.t2
g18409.t1
g18409.t2
g18410.t1
g18411.t1
g18412.t1
g18412.t2
g18413.t1
g18415.t1
g18416.t1
g18417.t1
g18417.t2
g18418.t1
g18418.t2
g18418.t3
g18418.t4
g18418.t5
g18418.t6
g18418.t7
g18418.t8
g18418.t9
g18419.t1
g18420.t1
g18420.t2
g18420.t3
g18420.t4
g18420.t5
g18421.t1
g18424.t1
g18424.t2
g18424.t3
g18424.t4
g18424.t5
g18425.t1
g18426.t1
g18428.t1
g18428.t2
g18428.t3
g18428.t4
g18429.t1
g18431.t1
g18432.t1
g18433.t1
g18434.t1
g18435.t1
g18436.t1
g18438.t1
g18439.t1
g18439.t2
g18440.t1
g18441.t1
g18442.t1
g18443.t1
g18444.t1
g18445.t1
g18446.t1
g18447.t1
g18448.t1
g18449.t1
g18450.t1
g18451.t1
g18452.t1
g18453.t1
g18454.t1
g18455.t1
g18456.t1
g18457.t1
g18458.t1
g18458.t2
g18458.t3
g18459.t1
g18460.t1
g18461.t1
g18462.t1
g18463.t1
g18464.t1
g18465.t1
g18465.t2
g18466.t1
g18467.t1
g18467.t2
g18467.t3
g18467.t4
g18468.t1
g18469.t1
g18470.t1
g18470.t2
g18470.t3
g18471.t1
g18471.t2
g18471.t3
g18472.t1
g18474.t1
g18475.t1
g18475.t2
g18476.t1
g18477.t1
g18477.t2
g18477.t3
g18477.t4
g18482.t1
g18483.t1
g18484.t1
g18486.t1
g18487.t1
g18487.t2
g18487.t3
g18488.t1
g18489.t1
g18489.t2
g18490.t1
g18491.t1
g18492.t1
g18494.t1
g18494.t2
g18494.t3
g18494.t4
g18495.t1
g18496.t1
g18498.t1
g18499.t1
g18499.t2
g18500.t1
g18500.t2
g18500.t3
g18500.t4
g18501.t1
g18501.t2
g18502.t1
g18503.t1
g18503.t2
g18504.t1
g18505.t1
g18506.t1
g18507.t1
g18507.t2
g18507.t3
g18507.t4
g18508.t1
g18508.t2
g18508.t3
g18508.t4
g18509.t1
g18511.t1
g18511.t2
g18512.t1
g18512.t2
g18512.t3
g18512.t4
g18513.t1
g18513.t2
g18513.t3
g18513.t4
g18514.t1
g18515.t1
g18515.t2
g18516.t1
g18516.t2
g18516.t3
g18517.t1
g18517.t2
g18517.t3
g18517.t4
g18517.t5
g18517.t6
g18517.t7
g18518.t1
g18520.t1
g18520.t2
g18521.t1
g18524.t1
g18525.t1
g18527.t1
g18529.t1
g18531.t1
g18532.t1
g18535.t1
g18536.t1
g18536.t2
g18536.t3
g18536.t4
g18537.t1
g18537.t2
g18538.t1
g18539.t1
g18540.t1
g18540.t2
g18541.t1
g18541.t2
g18541.t3
g18541.t4
g18542.t1
g18542.t2
g18542.t3
g18543.t1
g18543.t2
g18546.t1
g18546.t2
g18546.t3
g18546.t4
g18547.t1
g18548.t1
g18548.t2
g18548.t3
g18548.t4
g18548.t5
g18548.t6
g18549.t1
g18550.t1
g18550.t2
g18550.t3
g18550.t4
g18550.t5
g18550.t6
g18551.t1
g18551.t2
g18551.t3
g18552.t1
g18552.t2
g18552.t3
g18552.t4
g18552.t5
g18553.t1
g18553.t2
g18553.t3
g18553.t4
g18553.t5
g18553.t6
g18553.t7
g18553.t8
g18554.t1
g18554.t2
g18555.t1
g18556.t1
g18557.t1
g18558.t1
g18559.t1
g18562.t1
g18563.t1
g18565.t1
g18565.t2
g18566.t1
g18567.t1
g18568.t1
g18568.t2
g18569.t1
g18569.t2
g18569.t3
g18569.t4
g18571.t1
g18571.t2
g18571.t3
g18572.t1
g18574.t1
g18574.t2
g18574.t3
g18574.t4
g18575.t1
g18575.t2
g18575.t3
g18576.t1
g18576.t2
g18576.t3
g18576.t4
g18577.t1
g18577.t2
g18578.t1
g18578.t2
g18579.t1
g18579.t2
g18579.t3
g18580.t1
g18580.t2
g18580.t3
g18581.t1
g18581.t2
g18581.t3
g18581.t4
g18581.t5
g18582.t1
g18582.t2
g18582.t3
g18583.t1
g18584.t1
g18585.t1
g18586.t1
g18586.t2
g18586.t3
g18586.t4
g18586.t5
g18588.t1
g18592.t1
g18598.t1
g18599.t1
g18600.t1
g18600.t2
g18600.t3
g18600.t4
g18600.t5
g18601.t1
g18602.t1
g18603.t1
g18603.t2
g18603.t3
g18603.t4
g18604.t1
g18606.t1
g18608.t1
g18608.t2
g18609.t1
g18610.t1
g18611.t1
g18611.t2
g18612.t1
g18612.t2
g18613.t1
g18614.t1
g18614.t2
g18614.t3
g18615.t1
g18615.t2
g18616.t1
g18617.t1
g18618.t1
g18619.t1
g18619.t2
g18619.t3
g18620.t1
g18620.t2
g18620.t3
g18620.t4
g18620.t5
g18620.t6
g18620.t7
g18620.t8
g18620.t9
g18622.t1
g18623.t1
g18624.t1
g18625.t1
g18625.t2
g18626.t1
g18626.t2
g18626.t3
g18627.t1
g18627.t2
g18627.t3
g18629.t1
g18629.t2
g18629.t3
g18629.t4
g18629.t5
g18629.t6
g18629.t7
g18630.t1
g18630.t2
g18630.t3
g18630.t4
g18631.t1
g18631.t2
g18631.t3
g18631.t4
g18632.t1
g18633.t1
g18633.t2
g18634.t1
g18635.t1
g18636.t1
g18636.t2
g18636.t3
g18636.t4
g18637.t1
g18638.t1
g18638.t2
g18638.t3
g18638.t4
g18638.t5
g18638.t6
g18638.t7
g18639.t1
g18639.t2
g18639.t3
g18639.t4
g18642.t1
g18642.t2
g18642.t3
g18642.t4
g18642.t5
g18644.t1
g18645.t1
g18645.t2
g18645.t3
g18645.t4
g18646.t1
g18647.t1
g18649.t1
g18651.t1
g18652.t1
g18653.t1
g18653.t2
g18653.t3
g18654.t1
g18655.t1
g18655.t2
g18655.t3
g18655.t4
g18656.t1
g18657.t1
g18657.t2
g18657.t3
g18657.t4
g18658.t1
g18659.t1
g18661.t1
g18662.t1
g18663.t1
g18664.t1
g18665.t1
g18667.t1
g18668.t1
g18669.t1
g18670.t1
g18670.t2
g18671.t1
g18673.t1
g18673.t2
g18673.t3
g18673.t4
g18673.t5
g18673.t6
g18674.t1
g18674.t2
g18675.t1
g18675.t2
g18675.t3
g18675.t4
g18676.t1
g18677.t1
g18678.t1
g18679.t1
g18679.t2
g18680.t1
g18680.t2
g18681.t1
g18681.t2
g18681.t3
g18683.t1
g18684.t1
g18685.t1
g18686.t1
g18687.t1
g18687.t2
g18688.t1
g18689.t1
g18691.t1
g18692.t1
g18693.t1
g18694.t1
g18696.t1
g18696.t2
g18697.t1
g18697.t2
g18698.t1
g18699.t1
g18699.t2
g18699.t3
g18700.t1
g18700.t2
g18700.t3
g18700.t4
g18700.t5
g18701.t1
g18702.t1
g18703.t1
g18703.t2
g18704.t1
g18704.t2
g18704.t3
g18704.t4
g18705.t1
g18707.t1
g18707.t2
g18707.t3
g18707.t4
g18707.t5
g18708.t1
g18708.t2
g18709.t1
g18710.t1
g18711.t1
g18711.t2
g18713.t1
g18714.t1
g18714.t2
g18714.t3
g18715.t1
g18715.t2
g18715.t3
g18715.t4
g18716.t1
g18716.t2
g18716.t3
g18716.t4
g18718.t1
g18718.t2
g18718.t3
g18718.t4
g18718.t5
g18719.t1
g18719.t2
g18720.t1
g18721.t1
g18722.t1
g18722.t2
g18722.t3
g18722.t4
g18722.t5
g18722.t6
g18722.t7
g18722.t8
g18722.t9
g18723.t1
g18724.t1
g18726.t1
g18727.t1
g18727.t2
g18727.t3
g18727.t4
g18728.t1
g18729.t1
g18729.t2
g18729.t3
g18729.t4
g18729.t5
g18729.t6
g18729.t7
g18730.t1
g18731.t1
g18731.t2
g18732.t1
g18732.t2
g18733.t1
g18734.t1
g18734.t2
g18734.t3
g18734.t4
g18736.t1
g18736.t2
g18736.t3
g18736.t4
g18736.t5
g18738.t1
g18738.t2
g18738.t3
g18738.t4
g18738.t5
g18738.t6
g18739.t1
g18739.t2
g18739.t3
g18739.t4
g18740.t1
g18741.t1
g18741.t2
g18741.t3
g18742.t1
g18742.t2
g18742.t3
g18743.t1
g18744.t1
g18745.t1
g18745.t2
g18746.t1
g18746.t2
g18746.t3
g18747.t1
g18747.t2
g18748.t1
g18748.t2
g18748.t3
g18748.t4
g18748.t5
g18748.t6
g18753.t1
g18754.t1
g18755.t1
g18755.t2
g18755.t3
g18756.t1
g18756.t2
g18757.t1
g18758.t1
g18758.t2
g18758.t3
g18759.t1
g18759.t2
g18759.t3
g18759.t4
g18762.t1
g18762.t2
g18762.t3
g18762.t4
g18763.t1
g18764.t1
g18766.t1
g18767.t1
g18768.t1
g18769.t1
g18771.t1
g18771.t2
g18772.t1
g18773.t1
g18774.t1
g18775.t1
g18776.t1
g18777.t1
g18778.t1
g18779.t1
g18779.t2
g18779.t3
g18779.t4
g18779.t5
g18780.t1
g18782.t1
g18783.t1
g18784.t1
g18784.t2
g18787.t1
g18788.t1
g18789.t1
g18790.t1
g18791.t1
g18792.t1
g18792.t2
g18793.t1
g18794.t1
g18795.t1
g18795.t2
g18795.t3
g18796.t1
g18797.t1
g18797.t2
g18797.t3
g18797.t4
g18797.t5
g18797.t6
g18798.t1
g18798.t2
g18798.t3
g18799.t1
g18799.t2
g18799.t3
g18799.t4
g18799.t5
g18799.t6
g18800.t1
g18801.t1
g18802.t1
g18803.t1
g18804.t1
g18806.t1
g18808.t1
g18809.t1
g18809.t2
g18810.t1
g18810.t2
g18810.t3
g18810.t4
g18810.t5
g18810.t6
g18810.t7
g18810.t8
g18810.t9
g18811.t1
g18812.t1
g18812.t2
g18813.t1
g18814.t1
g18814.t2
g18815.t1
g18816.t1
g18817.t1
g18818.t1
g18819.t1
g18819.t2
g18820.t1
g18820.t2
g18820.t3
g18820.t4
g18820.t5
g18821.t1
g18822.t1
g18823.t1
g18824.t1
g18825.t1
g18828.t1
g18829.t1
g18830.t1
g18831.t1
g18831.t2
g18832.t1
g18832.t2
g18832.t3
g18832.t4
g18834.t1
g18835.t1
g18835.t2
g18836.t1
g18836.t2
g18837.t1
g18837.t2
g18838.t1
g18838.t2
g18839.t1
g18839.t2
g18839.t3
g18840.t1
g18840.t2
g18842.t1
g18842.t2
g18842.t3
g18842.t4
g18842.t5
g18843.t1
g18843.t2
g18844.t1
g18845.t1
g18845.t2
g18845.t3
g18845.t4
g18845.t5
g18845.t6
g18846.t1
g18847.t1
g18849.t1
g18850.t1
g18851.t1
g18852.t1
g18852.t2
g18852.t3
g18852.t4
g18852.t5
g18852.t6
g18852.t7
g18852.t8
g18853.t1
g18853.t2
g18854.t1
g18854.t2
g18854.t3
g18854.t4
g18855.t1
g18856.t1
g18857.t1
g18858.t1
g18859.t1
g18860.t1
g18861.t1
g18862.t1
g18862.t2
g18862.t3
g18862.t4
g18862.t5
g18862.t6
g18863.t1
g18865.t1
g18866.t1
g18867.t1
g18868.t1
g18869.t1
g18869.t2
g18870.t1
g18871.t1
g18872.t1
g18873.t1
g18874.t1
g18875.t1
g18875.t2
g18876.t1
g18877.t1
g18878.t1
g18878.t2
g18879.t1
g18879.t2
g18879.t3
g18881.t1
g18882.t1
g18882.t2
g18883.t1
g18884.t1
g18886.t1
g18887.t1
g18891.t1
g18892.t1
g18894.t1
g18894.t2
g18894.t3
g18894.t4
g18896.t1
g18897.t1
g18897.t2
g18898.t1
g18899.t1
g18900.t1
g18901.t1
g18902.t1
g18902.t2
g18902.t3
g18902.t4
g18902.t5
g18903.t1
g18903.t2
g18903.t3
g18903.t4
g18904.t1
g18904.t2
g18905.t1
g18906.t1
g18906.t2
g18906.t3
g18906.t4
g18907.t1
g18909.t1
g18909.t2
g18910.t1
g18911.t1
g18912.t1
g18913.t1
g18914.t1
g18915.t1
g18916.t1
g18917.t1
g18918.t1
g18920.t1
g18921.t1
g18922.t1
g18922.t2
g18922.t3
g18923.t1
g18924.t1
g18925.t1
g18926.t1
g18926.t2
g18926.t3
g18926.t4
g18926.t5
g18926.t6
g18927.t1
g18927.t2
g18928.t1
g18928.t2
g18928.t3
g18929.t1
g18930.t1
g18931.t1
g18932.t1
g18933.t1
g18933.t2
g18933.t3
g18934.t1
g18934.t2
g18934.t3
g18934.t4
g18936.t1
g18936.t2
g18937.t1
g18938.t1
g18939.t1
g18941.t1
g18941.t2
g18941.t3
g18941.t4
g18942.t1
g18943.t1
g18943.t2
g18943.t3
g18943.t4
g18943.t5
g18944.t1
g18944.t2
g18944.t3
g18944.t4
g18945.t1
g18945.t2
g18945.t3
g18945.t4
g18946.t1
g18946.t2
g18946.t3
g18946.t4
g18946.t5
g18946.t6
g18947.t1
g18950.t1
g18950.t2
g18952.t1
g18955.t1
g18956.t1
g18957.t1
g18958.t1
g18959.t1
g18959.t2
g18960.t1
g18960.t2
g18962.t1
g18963.t1
g18964.t1
g18965.t1
g18966.t1
g18967.t1
g18967.t2
g18968.t1
g18969.t1
g18970.t1
g18971.t1
g18971.t2
g18971.t3
g18972.t1
g18973.t1
g18974.t1
g18975.t1
g18976.t1
g18978.t1
g18981.t1
g18981.t2
g18981.t3
g18981.t4
g18983.t1
g18984.t1
g18984.t2
g18984.t3
g18984.t4
g18984.t5
g18984.t6
g18985.t1
g18986.t1
g18986.t2
g18989.t1
g18990.t1
g18992.t1
g18992.t2
g18994.t1
g18997.t1
g18997.t2
g18997.t3
g18997.t4
g18997.t5
g18998.t1
g18998.t2
g18999.t1
g18999.t2
g19000.t1
g19001.t1
g19002.t1
g19002.t2
g19002.t3
g19003.t1
g19004.t1
g19004.t2
g19005.t1
g19005.t2
g19005.t3
g19005.t4
g19005.t5
g19006.t1
g19006.t2
g19006.t3
g19007.t1
g19008.t1
g19009.t1
g19010.t1
g19012.t1
g19013.t1
g19014.t1
g19015.t1
g19017.t1
g19018.t1
g19018.t2
g19019.t1
g19021.t1
g19022.t1
g19026.t1
g19028.t1
g19029.t1
g19029.t2
g19029.t3
g19029.t4
g19030.t1
g19031.t1
g19032.t1
g19033.t1
g19033.t2
g19034.t1
g19035.t1
g19036.t1
g19037.t1
g19040.t1
g19041.t1
g19042.t1
g19043.t1
g19046.t1
g19047.t1
g19048.t1
g19049.t1
g19050.t1
g19050.t2
g19050.t3
g19050.t4
g19051.t1
g19051.t2
g19051.t3
g19051.t4
g19051.t5
g19051.t6
g19051.t7
g19051.t8
g19052.t1
g19052.t2
g19053.t1
g19054.t1
g19054.t2
g19054.t3
g19054.t4
g19055.t1
g19055.t2
g19055.t3
g19055.t4
g19056.t1
g19057.t1
g19057.t2
g19057.t3
g19057.t4
g19057.t5
g19058.t1
g19059.t1
g19060.t1
g19061.t1
g19062.t1
g19062.t2
g19062.t3
g19063.t1
g19063.t2
g19063.t3
g19063.t4
g19063.t5
g19063.t6
g19064.t1
g19064.t2
g19064.t3
g19064.t4
g19064.t5
g19064.t6
g19065.t1
g19065.t2
g19065.t3
g19066.t1
g19066.t2
g19066.t3
g19066.t4
g19067.t1
g19068.t1
g19069.t1
g19070.t1
g19071.t1
g19072.t1
g19072.t2
g19073.t1
g19074.t1
g19074.t2
g19074.t3
g19075.t1
g19075.t2
g19075.t3
g19075.t4
g19075.t5
g19079.t1
g19080.t1
g19080.t2
g19081.t1
g19081.t2
g19081.t3
g19081.t4
g19081.t5
g19082.t1
g19083.t1
g19084.t1
g19085.t1
g19085.t2
g19085.t3
g19085.t4
g19085.t5
g19085.t6
g19085.t7
g19088.t1
g19088.t2
g19089.t1
g19090.t1
g19091.t1
g19091.t2
g19091.t3
g19092.t1
g19092.t2
g19093.t1
g19094.t1
g19095.t1
g19095.t2
g19095.t3
g19096.t1
g19096.t2
g19096.t3
g19096.t4
g19097.t1
g19098.t1
g19098.t2
g19098.t3
g19098.t4
g19098.t5
g19098.t6
g19098.t7
g19098.t8
g19098.t9
g19098.t10
g19099.t1
g19099.t2
g19099.t3
g19101.t1
g19101.t2
g19101.t3
g19101.t4
g19102.t1
g19102.t2
g19102.t3
g19102.t4
g19103.t1
g19104.t1
g19104.t2
g19104.t3
g19104.t4
g19104.t5
g19104.t6
g19105.t1
g19105.t2
g19105.t3
g19105.t4
g19106.t1
g19107.t1
g19107.t2
g19107.t3
g19108.t1
g19109.t1
g19110.t1
g19111.t1
g19112.t1
g19115.t1
g19116.t1
g19116.t2
g19118.t1
g19119.t1
g19121.t1
g19122.t1
g19123.t1
g19124.t1
g19126.t1
g19126.t2
g19126.t3
g19126.t4
g19126.t5
g19126.t6
g19126.t7
g19127.t1
g19130.t1
g19131.t1
g19132.t1
g19134.t1
g19135.t1
g19136.t1
g19137.t1
g19139.t1
g19140.t1
g19140.t2
g19141.t1
g19143.t1
g19144.t1
g19145.t1
g19145.t2
g19145.t3
g19145.t4
g19145.t5
g19146.t1
g19147.t1
g19149.t1
g19151.t1
g19153.t1
g19155.t1
g19156.t1
g19156.t2
g19156.t3
g19156.t4
g19156.t5
g19156.t6
g19156.t7
g19157.t1
g19158.t1
g19161.t1
g19161.t2
g19161.t3
g19161.t4
g19161.t5
g19162.t1
g19163.t1
g19164.t1
g19167.t1
g19167.t2
g19168.t1
g19169.t1
g19169.t2
g19170.t1
g19171.t1
g19172.t1
g19173.t1
g19173.t2
g19173.t3
g19174.t1
g19175.t1
g19176.t1
g19177.t1
g19178.t1
g19179.t1
g19179.t2
g19180.t1
g19180.t2
g19180.t3
g19180.t4
g19180.t5
g19181.t1
g19182.t1
g19183.t1
g19183.t2
g19186.t1
g19187.t1
g19188.t1
g19189.t1
g19190.t1
g19191.t1
g19191.t2
g19192.t1
g19192.t2
g19192.t3
g19192.t4
g19192.t5
g19192.t6
g19192.t7
g19193.t1
g19193.t2
g19193.t3
g19194.t1
g19195.t1
g19195.t2
g19195.t3
g19195.t4
g19195.t5
g19195.t6
g19196.t1
g19197.t1
g19198.t1
g19199.t1
g19201.t1
g19201.t2
g19201.t3
g19202.t1
g19202.t2
g19202.t3
g19202.t4
g19203.t1
g19203.t2
g19204.t1
g19204.t2
g19204.t3
g19204.t4
g19204.t5
g19204.t6
g19205.t1
g19205.t2
g19205.t3
g19205.t4
g19205.t5
g19205.t6
g19205.t7
g19206.t1
g19207.t1
g19208.t1
g19208.t2
g19208.t3
g19208.t4
g19208.t5
g19209.t1
g19209.t2
g19209.t3
g19210.t1
g19211.t1
g19212.t1
g19212.t2
g19212.t3
g19212.t4
g19212.t5
g19212.t6
g19212.t7
g19212.t8
g19213.t1
g19213.t2
g19213.t3
g19213.t4
g19213.t5
g19213.t6
g19213.t7
g19214.t1
g19215.t1
g19216.t1
g19218.t1
g19218.t2
g19219.t1
g19219.t2
g19221.t1
g19221.t2
g19221.t3
g19222.t1
g19222.t2
g19223.t1
g19224.t1
g19225.t1
g19225.t2
g19225.t3
g19225.t4
g19227.t1
g19228.t1
g19229.t1
g19230.t1
g19231.t1
g19232.t1
g19233.t1
g19234.t1
g19236.t1
g19236.t2
g19236.t3
g19237.t1
g19238.t1
g19238.t2
g19238.t3
g19238.t4
g19238.t5
g19238.t6
g19239.t1
g19240.t1
g19240.t2
g19241.t1
g19242.t1
g19244.t1
g19244.t2
g19245.t1
g19246.t1
g19246.t2
g19246.t3
g19246.t4
g19247.t1
g19247.t2
g19247.t3
g19247.t4
g19247.t5
g19247.t6
g19248.t1
g19248.t2
g19249.t1
g19249.t2
g19250.t1
g19250.t2
g19250.t3
g19250.t4
g19250.t5
g19250.t6
g19250.t7
g19250.t8
g19250.t9
g19251.t1
g19252.t1
g19252.t2
g19253.t1
g19254.t1
g19255.t1
g19255.t2
g19255.t3
g19256.t1
g19257.t1
g19257.t2
g19258.t1
g19258.t2
g19258.t3
g19259.t1
g19259.t2
g19260.t1
g19260.t2
g19260.t3
g19260.t4
g19260.t5
g19261.t1
g19261.t2
g19261.t3
g19262.t1
g19262.t2
g19262.t3
g19262.t4
g19263.t1
g19264.t1
g19265.t1
g19266.t1
g19267.t1
g19268.t1
g19269.t1
g19271.t1
g19272.t1
g19273.t1
g19273.t2
g19274.t1
g19274.t2
g19275.t1
g19275.t2
g19275.t3
g19275.t4
g19275.t5
g19275.t6
g19276.t1
g19278.t1
g19278.t2
g19279.t1
g19279.t2
g19279.t3
g19279.t4
g19279.t5
g19280.t1
g19280.t2
g19281.t1
g19281.t2
g19281.t3
g19281.t4
g19282.t1
g19282.t2
g19282.t3
g19283.t1
g19285.t1
g19286.t1
g19286.t2
g19286.t3
g19286.t4
g19288.t1
g19288.t2
g19289.t1
g19297.t1
g19298.t1
g19298.t2
g19299.t1
g19300.t1
g19301.t1
g19301.t2
g19302.t1
g19302.t2
g19302.t3
g19302.t4
g19302.t5
g19302.t6
g19303.t1
g19303.t2
g19303.t3
g19303.t4
g19304.t1
g19305.t1
g19306.t1
g19307.t1
g19308.t1
g19309.t1
g19310.t1
g19310.t2
g19310.t3
g19310.t4
g19310.t5
g19310.t6
g19310.t7
g19311.t1
g19311.t2
g19312.t1
g19312.t2
g19313.t1
g19314.t1
g19315.t1
g19317.t1
g19318.t1
g19319.t1
g19320.t1
g19323.t1
g19324.t1
g19324.t2
g19324.t3
g19327.t1
g19327.t2
g19327.t3
g19327.t4
g19328.t1
g19330.t1
g19330.t2
g19330.t3
g19331.t1
g19331.t2
g19332.t1
g19334.t1
g19336.t1
g19337.t1
g19338.t1
g19339.t1
g19339.t2
g19339.t3
g19339.t4
g19339.t5
g19340.t1
g19341.t1
g19342.t1
g19342.t2
g19343.t1
g19343.t2
g19343.t3
g19343.t4
g19344.t1
g19345.t1
g19346.t1
g19347.t1
g19348.t1
g19349.t1
g19349.t2
g19349.t3
g19349.t4
g19350.t1
g19351.t1
g19352.t1
g19353.t1
g19354.t1
g19355.t1
g19356.t1
g19356.t2
g19357.t1
g19357.t2
g19358.t1
g19358.t2
g19358.t3
g19359.t1
g19360.t1
g19361.t1
g19361.t2
g19361.t3
g19363.t1
g19364.t1
g19364.t2
g19364.t3
g19365.t1
g19365.t2
g19365.t3
g19365.t4
g19365.t5
g19366.t1
g19368.t1
g19368.t2
g19368.t3
g19368.t4
g19369.t1
g19369.t2
g19369.t3
g19370.t1
g19371.t1
g19372.t1
g19372.t2
g19373.t1
g19373.t2
g19373.t3
g19374.t1
g19375.t1
g19375.t2
g19375.t3
g19375.t4
g19376.t1
g19376.t2
g19378.t1
g19379.t1
g19380.t1
g19380.t2
g19380.t3
g19380.t4
g19381.t1
g19382.t1
g19383.t1
g19384.t1
g19386.t1
g19387.t1
g19388.t1
g19389.t1
g19389.t2
g19389.t3
g19390.t1
g19390.t2
g19391.t1
g19392.t1
g19393.t1
g19393.t2
g19394.t1
g19394.t2
g19394.t3
g19394.t4
g19394.t5
g19394.t6
g19395.t1
g19395.t2
g19395.t3
g19396.t1
g19397.t1
g19398.t1
g19399.t1
g19400.t1
g19401.t1
g19402.t1
g19403.t1
g19404.t1
g19404.t2
g19404.t3
g19404.t4
g19405.t1
g19408.t1
g19410.t1
g19411.t1
g19412.t1
g19413.t1
g19414.t1
g19414.t2
g19414.t3
g19414.t4
g19414.t5
g19414.t6
g19415.t1
g19415.t2
g19415.t3
g19415.t4
g19416.t1
g19417.t1
g19417.t2
g19417.t3
g19418.t1
g19419.t1
g19419.t2
g19420.t1
g19420.t2
g19420.t3
g19420.t4
g19420.t5
g19420.t6
g19421.t1
g19421.t2
g19421.t3
g19422.t1
g19424.t1
g19425.t1
g19425.t2
g19426.t1
g19426.t2
g19430.t1
g19432.t1
g19433.t1
g19434.t1
g19434.t2
g19435.t1
g19435.t2
g19437.t1
g19438.t1
g19439.t1
g19440.t1
g19441.t1
g19442.t1
g19443.t1
g19444.t1
g19445.t1
g19446.t1
g19446.t2
g19446.t3
g19446.t4
g19446.t5
g19446.t6
g19446.t7
g19446.t8
g19446.t9
g19446.t10
g19447.t1
g19447.t2
g19447.t3
g19447.t4
g19447.t5
g19448.t1
g19448.t2
g19448.t3
g19448.t4
g19448.t5
g19448.t6
g19449.t1
g19449.t2
g19450.t1
g19451.t1
g19451.t2
g19451.t3
g19451.t4
g19451.t5
g19451.t6
g19453.t1
g19454.t1
g19454.t2
g19454.t3
g19454.t4
g19455.t1
g19455.t2
g19456.t1
g19457.t1
g19457.t2
g19458.t1
g19458.t2
g19460.t1
g19461.t1
g19461.t2
g19461.t3
g19461.t4
g19461.t5
g19462.t1
g19464.t1
g19465.t1
g19466.t1
g19466.t2
g19466.t3
g19466.t4
g19467.t1
g19468.t1
g19470.t1
g19471.t1
g19472.t1
g19474.t1
g19474.t2
g19474.t3
g19475.t1
g19477.t1
g19477.t2
g19477.t3
g19478.t1
g19478.t2
g19479.t1
g19479.t2
g19479.t3
g19479.t4
g19479.t5
g19480.t1
g19481.t1
g19482.t1
g19483.t1
g19483.t2
g19483.t3
g19483.t4
g19483.t5
g19483.t6
g19483.t7
g19484.t1
g19484.t2
g19484.t3
g19485.t1
g19486.t1
g19487.t1
g19488.t1
g19490.t1
g19492.t1
g19492.t2
g19492.t3
g19492.t4
g19492.t5
g19493.t1
g19493.t2
g19493.t3
g19494.t1
g19495.t1
g19495.t2
g19495.t3
g19495.t4
g19495.t5
g19495.t6
g19495.t7
g19496.t1
g19496.t2
g19497.t1
g19497.t2
g19500.t1
g19502.t1
g19503.t1
g19503.t2
g19503.t3
g19505.t1
g19505.t2
g19505.t3
g19505.t4
g19505.t5
g19505.t6
g19505.t7
g19507.t1
g19507.t2
g19507.t3
g19508.t1
g19510.t1
g19512.t1
g19513.t1
g19515.t1
g19516.t1
g19517.t1
g19518.t1
g19524.t1
g19524.t2
g19524.t3
g19524.t4
g19525.t1
g19526.t1
g19526.t2
g19526.t3
g19526.t4
g19526.t5
g19526.t6
g19526.t7
g19527.t1
g19527.t2
g19527.t3
g19527.t4
g19527.t5
g19528.t1
g19529.t1
g19530.t1
g19531.t1
g19531.t2
g19531.t3
g19531.t4
g19533.t1
g19534.t1
g19536.t1
g19537.t1
g19538.t1
g19539.t1
g19540.t1
g19540.t2
g19541.t1
g19541.t2
g19541.t3
g19541.t4
g19542.t1
g19542.t2
g19542.t3
g19542.t4
g19544.t1
g19544.t2
g19544.t3
g19544.t4
g19544.t5
g19544.t6
g19544.t7
g19544.t8
g19545.t1
g19546.t1
g19546.t2
g19547.t1
g19547.t2
g19547.t3
g19547.t4
g19548.t1
g19548.t2
g19549.t1
g19550.t1
g19551.t1
g19551.t2
g19551.t3
g19551.t4
g19551.t5
g19552.t1
g19552.t2
g19553.t1
g19553.t2
g19554.t1
g19555.t1
g19555.t2
g19555.t3
g19555.t4
g19555.t5
g19555.t6
g19557.t1
g19557.t2
g19557.t3
g19557.t4
g19557.t5
g19557.t6
g19558.t1
g19559.t1
g19559.t2
g19559.t3
g19559.t4
g19559.t5
g19559.t6
g19560.t1
g19560.t2
g19560.t3
g19560.t4
g19560.t5
g19561.t1
g19561.t2
g19561.t3
g19562.t1
g19562.t2
g19562.t3
g19562.t4
g19562.t5
g19562.t6
g19562.t7
g19562.t8
g19562.t9
g19562.t10
g19563.t1
g19563.t2
g19564.t1
g19564.t2
g19565.t1
g19566.t1
g19567.t1
g19567.t2
g19568.t1
g19568.t2
g19568.t3
g19568.t4
g19569.t1
g19569.t2
g19570.t1
g19570.t2
g19570.t3
g19571.t1
g19572.t1
g19573.t1
g19573.t2
g19573.t3
g19573.t4
g19573.t5
g19574.t1
g19574.t2
g19574.t3
g19574.t4
g19574.t5
g19574.t6
g19574.t7
g19574.t8
g19575.t1
g19575.t2
g19576.t1
g19579.t1
g19580.t1
g19580.t2
g19580.t3
g19580.t4
g19580.t5
g19581.t1
g19581.t2
g19581.t3
g19581.t4
g19582.t1
g19582.t2
g19582.t3
g19582.t4
g19582.t5
g19582.t6
g19582.t7
g19582.t8
g19583.t1
g19583.t2
g19585.t1
g19585.t2
g19585.t3
g19587.t1
g19588.t1
g19589.t1
g19590.t1
g19590.t2
g19590.t3
g19591.t1
g19592.t1
g19592.t2
g19592.t3
g19593.t1
g19593.t2
g19593.t3
g19593.t4
g19593.t5
g19593.t6
g19595.t1
g19597.t1
g19597.t2
g19597.t3
g19598.t1
g19598.t2
g19598.t3
g19599.t1
g19599.t2
g19600.t1
g19600.t2
g19601.t1
g19602.t1
g19602.t2
g19602.t3
g19603.t1
g19603.t2
g19603.t3
g19604.t1
g19605.t1
g19606.t1
g19606.t2
g19606.t3
g19606.t4
g19606.t5
g19606.t6
g19606.t7
g19606.t8
g19606.t9
g19607.t1
g19607.t2
g19608.t1
g19608.t2
g19609.t1
g19610.t1
g19611.t1
g19612.t1
g19613.t1
g19613.t2
g19614.t1
g19614.t2
g19614.t3
g19615.t1
g19615.t2
g19615.t3
g19615.t4
g19615.t5
g19615.t6
g19616.t1
g19617.t1
g19617.t2
g19617.t3
g19618.t1
g19618.t2
g19618.t3
g19618.t4
g19618.t5
g19618.t6
g19618.t7
g19618.t8
g19618.t9
g19619.t1
g19619.t2
g19620.t1
g19621.t1
g19622.t1
g19622.t2
g19623.t1
g19624.t1
g19625.t1
g19626.t1
g19626.t2
g19626.t3
g19626.t4
g19626.t5
g19627.t1
g19628.t1
g19629.t1
g19629.t2
g19630.t1
g19631.t1
g19632.t1
g19634.t1
g19635.t1
g19636.t1
g19636.t2
g19637.t1
g19638.t1
g19638.t2
g19638.t3
g19638.t4
g19638.t5
g19638.t6
g19639.t1
g19640.t1
g19640.t2
g19641.t1
g19642.t1
g19642.t2
g19642.t3
g19643.t1
g19645.t1
g19645.t2
g19646.t1
g19647.t1
g19647.t2
g19647.t3
g19647.t4
g19649.t1
g19650.t1
g19650.t2
g19651.t1
g19651.t2
g19652.t1
g19653.t1
g19655.t1
g19656.t1
g19656.t2
g19656.t3
g19656.t4
g19656.t5
g19658.t1
g19658.t2
g19658.t3
g19660.t1
g19660.t2
g19662.t1
g19663.t1
g19664.t1
g19664.t2
g19664.t3
g19664.t4
g19666.t1
g19666.t2
g19666.t3
g19666.t4
g19667.t1
g19668.t1
g19669.t1
g19670.t1
g19671.t1
g19671.t2
g19673.t1
g19675.t1
g19676.t1
g19677.t1
g19678.t1
g19678.t2
g19678.t3
g19680.t1
g19683.t1
g19684.t1
g19684.t2
g19684.t3
g19685.t1
g19687.t1
g19688.t1
g19689.t1
g19690.t1
g19691.t1
g19693.t1
g19693.t2
g19693.t3
g19693.t4
g19693.t5
g19693.t6
g19694.t1
g19695.t1
g19695.t2
g19695.t3
g19695.t4
g19695.t5
g19696.t1
g19697.t1
g19698.t1
g19699.t1
g19699.t2
g19699.t3
g19700.t1
g19701.t1
g19701.t2
g19701.t3
g19702.t1
g19703.t1
g19704.t1
g19706.t1
g19707.t1
g19709.t1
g19709.t2
g19710.t1
g19710.t2
g19710.t3
g19710.t4
g19711.t1
g19711.t2
g19711.t3
g19712.t1
g19713.t1
g19714.t1
g19716.t1
g19717.t1
g19718.t1
g19719.t1
g19720.t1
g19721.t1
g19722.t1
g19722.t2
g19723.t1
g19724.t1
g19724.t2
g19724.t3
g19724.t4
g19724.t5
g19724.t6
g19724.t7
g19724.t8
g19725.t1
g19725.t2
g19725.t3
g19725.t4
g19725.t5
g19726.t1
g19727.t1
g19728.t1
g19736.t1
g19737.t1
g19738.t1
g19739.t1
g19741.t1
g19742.t1
g19744.t1
g19744.t2
g19744.t3
g19745.t1
g19745.t2
g19745.t3
g19745.t4
g19746.t1
g19746.t2
g19747.t1
g19748.t1
g19749.t1
g19750.t1
g19750.t2
g19750.t3
g19750.t4
g19750.t5
g19751.t1
g19753.t1
g19754.t1
g19754.t2
g19755.t1
g19755.t2
g19756.t1
g19756.t2
g19757.t1
g19758.t1
g19758.t2
g19759.t1
g19760.t1
g19761.t1
g19761.t2
g19762.t1
g19762.t2
g19763.t1
g19764.t1
g19764.t2
g19764.t3
g19764.t4
g19764.t5
g19764.t6
g19764.t7
g19764.t8
g19765.t1
g19765.t2
g19765.t3
g19766.t1
g19766.t2
g19767.t1
g19767.t2
g19767.t3
g19768.t1
g19768.t2
g19770.t1
g19771.t1
g19771.t2
g19771.t3
g19772.t1
g19772.t2
g19772.t3
g19773.t1
g19774.t1
g19774.t2
g19774.t3
g19774.t4
g19774.t5
g19775.t1
g19776.t1
g19777.t1
g19778.t1
g19779.t1
g19779.t2
g19779.t3
g19779.t4
g19779.t5
g19779.t6
g19780.t1
g19780.t2
g19780.t3
g19780.t4
g19782.t1
g19783.t1
g19784.t1
g19785.t1
g19786.t1
g19787.t1
g19788.t1
g19788.t2
g19789.t1
g19790.t1
g19791.t1
g19792.t1
g19793.t1
g19794.t1
g19794.t2
g19795.t1
g19796.t1
g19797.t1
g19797.t2
g19798.t1
g19799.t1
g19800.t1
g19801.t1
g19802.t1
g19802.t2
g19803.t1
g19804.t1
g19805.t1
g19806.t1
g19807.t1
g19808.t1
g19808.t2
g19809.t1
g19810.t1
g19811.t1
g19812.t1
g19813.t1
g19814.t1
g19815.t1
g19816.t1
g19816.t2
g19816.t3
g19816.t4
g19817.t1
g19817.t2
g19819.t1
g19819.t2
g19819.t3
g19819.t4
g19820.t1
g19821.t1
g19821.t2
g19822.t1
g19823.t1
g19824.t1
g19824.t2
g19824.t3
g19824.t4
g19824.t5
g19825.t1
g19825.t2
g19825.t3
g19825.t4
g19827.t1
g19827.t2
g19827.t3
g19828.t1
g19829.t1
g19829.t2
g19829.t3
g19830.t1
g19831.t1
g19831.t2
g19833.t1
g19833.t2
g19833.t3
g19833.t4
g19833.t5
g19834.t1
g19835.t1
g19836.t1
g19837.t1
g19838.t1
g19840.t1
g19841.t1
g19841.t2
g19841.t3
g19841.t4
g19842.t1
g19843.t1
g19843.t2
g19843.t3
g19844.t1
g19845.t1
g19845.t2
g19845.t3
g19845.t4
g19845.t5
g19846.t1
g19847.t1
g19848.t1
g19848.t2
g19849.t1
g19850.t1
g19851.t1
g19851.t2
g19852.t1
g19854.t1
g19854.t2
g19854.t3
g19854.t4
g19854.t5
g19855.t1
g19855.t2
g19855.t3
g19855.t4
g19855.t5
g19856.t1
g19857.t1
g19859.t1
g19861.t1
g19862.t1
g19863.t1
g19863.t2
g19864.t1
g19865.t1
g19866.t1
g19866.t2
g19866.t3
g19866.t4
g19866.t5
g19866.t6
g19866.t7
g19867.t1
g19868.t1
g19869.t1
g19870.t1
g19872.t1
g19873.t1
g19873.t2
g19874.t1
g19877.t1
g19877.t2
g19878.t1
g19879.t1
g19880.t1
g19881.t1
g19882.t1
g19883.t1
g19884.t1
g19884.t2
g19884.t3
g19885.t1
g19886.t1
g19887.t1
g19888.t1
g19888.t2
g19888.t3
g19888.t4
g19888.t5
g19888.t6
g19888.t7
g19888.t8
g19889.t1
g19890.t1
g19890.t2
g19890.t3
g19890.t4
g19890.t5
g19890.t6
g19890.t7
g19890.t8
g19890.t9
g19890.t10
g19890.t11
g19891.t1
g19891.t2
g19891.t3
g19891.t4
g19891.t5
g19891.t6
g19891.t7
g19891.t8
g19891.t9
g19892.t1
g19892.t2
g19893.t1
g19894.t1
g19894.t2
g19894.t3
g19895.t1
g19895.t2
g19895.t3
g19896.t1
g19897.t1
g19898.t1
g19898.t2
g19898.t3
g19898.t4
g19898.t5
g19898.t6
g19898.t7
g19898.t8
g19899.t1
g19899.t2
g19899.t3
g19900.t1
g19900.t2
g19900.t3
g19902.t1
g19903.t1
g19904.t1
g19905.t1
g19905.t2
g19905.t3
g19906.t1
g19907.t1
g19907.t2
g19907.t3
g19907.t4
g19907.t5
g19907.t6
g19907.t7
g19907.t8
g19907.t9
g19907.t10
g19907.t11
g19907.t12
g19907.t13
g19907.t14
g19908.t1
g19908.t2
g19908.t3
g19908.t4
g19908.t5
g19908.t6
g19908.t7
g19909.t1
g19910.t1
g19910.t2
g19910.t3
g19910.t4
g19912.t1
g19912.t2
g19913.t1
g19915.t1
g19916.t1
g19917.t1
g19918.t1
g19919.t1
g19919.t2
g19920.t1
g19920.t2
g19920.t3
g19920.t4
g19920.t5
g19920.t6
g19920.t7
g19920.t8
g19920.t9
g19922.t1
g19923.t1
g19923.t2
g19923.t3
g19924.t1
g19925.t1
g19925.t2
g19925.t3
g19925.t4
g19925.t5
g19925.t6
g19925.t7
g19925.t8
g19926.t1
g19928.t1
g19929.t1
g19930.t1
g19931.t1
g19932.t1
g19933.t1
g19933.t2
g19933.t3
g19933.t4
g19933.t5
g19934.t1
g19934.t2
g19934.t3
g19934.t4
g19934.t5
g19934.t6
g19935.t1
g19936.t1
g19937.t1
g19937.t2
g19937.t3
g19937.t4
g19937.t5
g19938.t1
g19938.t2
g19938.t3
g19938.t4
g19939.t1
g19939.t2
g19939.t3
g19939.t4
g19939.t5
g19939.t6
g19940.t1
g19941.t1
g19941.t2
g19941.t3
g19941.t4
g19941.t5
g19941.t6
g19942.t1
g19943.t1
g19944.t1
g19945.t1
g19946.t1
g19947.t1
g19947.t2
g19947.t3
g19947.t4
g19948.t1
g19949.t1
g19950.t1
g19951.t1
g19951.t2
g19951.t3
g19951.t4
g19951.t5
g19952.t1
g19953.t1
g19953.t2
g19953.t3
g19953.t4
g19954.t1
g19955.t1
g19955.t2
g19956.t1
g19957.t1
g19957.t2
g19957.t3
g19958.t1
g19958.t2
g19958.t3
g19959.t1
g19961.t1
g19961.t2
g19962.t1
g19963.t1
g19964.t1
g19965.t1
g19966.t1
g19967.t1
g19968.t1
g19968.t2
g19969.t1
g19969.t2
g19969.t3
g19970.t1
g19970.t2
g19970.t3
g19970.t4
g19971.t1
g19971.t2
g19972.t1
g19972.t2
g19972.t3
g19972.t4
g19973.t1
g19974.t1
g19974.t2
g19974.t3
g19974.t4
g19974.t5
g19975.t1
g19976.t1
g19976.t2
g19976.t3
g19977.t1
g19977.t2
g19978.t1
g19978.t2
g19979.t1
g19980.t1
g19980.t2
g19981.t1
g19981.t2
g19982.t1
g19983.t1
g19983.t2
g19984.t1
g19985.t1
g19986.t1
g19986.t2
g19986.t3
g19986.t4
g19987.t1
g19987.t2
g19987.t3
g19988.t1
g19989.t1
g19989.t2
g19990.t1
g19990.t2
g19992.t1
g19993.t1
g19993.t2
g19993.t3
g19994.t1
g19994.t2
g19994.t3
g19994.t4
g19994.t5
g19994.t6
g19995.t1
g19995.t2
g19995.t3
g19996.t1
g19998.t1
g19999.t1
g20001.t1
g20003.t1
g20004.t1
g20004.t2
g20004.t3
g20004.t4
g20005.t1
g20006.t1
g20007.t1
g20007.t2
g20007.t3
g20008.t1
g20009.t1
g20010.t1
g20011.t1
g20012.t1
g20014.t1
g20014.t2
g20015.t1
g20015.t2
g20015.t3
g20015.t4
g20015.t5
g20015.t6
g20016.t1
g20017.t1
g20017.t2
g20017.t3
g20018.t1
g20018.t2
g20018.t3
g20019.t1
g20020.t1
g20021.t1
g20022.t1
g20022.t2
g20023.t1
g20024.t1
g20025.t1
g20025.t2
g20025.t3
g20027.t1
g20027.t2
g20028.t1
g20028.t2
g20028.t3
g20028.t4
g20028.t5
g20028.t6
g20028.t7
g20029.t1
g20030.t1
g20031.t1
g20031.t2
g20031.t3
g20032.t1
g20033.t1
g20034.t1
g20034.t2
g20035.t1
g20036.t1
g20037.t1
g20037.t2
g20038.t1
g20038.t2
g20038.t3
g20038.t4
g20038.t5
g20039.t1
g20040.t1
g20042.t1
g20043.t1
g20043.t2
g20043.t3
g20044.t1
g20044.t2
g20044.t3
g20044.t4
g20045.t1
g20046.t1
g20046.t2
g20046.t3
g20047.t1
g20048.t1
g20048.t2
g20049.t1
g20049.t2
g20049.t3
g20049.t4
g20050.t1
g20050.t2
g20050.t3
g20050.t4
g20050.t5
g20050.t6
g20052.t1
g20053.t1
g20053.t2
g20054.t1
g20055.t1
g20055.t2
g20055.t3
g20055.t4
g20055.t5
g20056.t1
g20056.t2
g20056.t3
g20056.t4
g20057.t1
g20057.t2
g20058.t1
g20059.t1
g20061.t1
g20061.t2
g20061.t3
g20061.t4
g20061.t5
g20062.t1
g20063.t1
g20063.t2
g20063.t3
g20063.t4
g20063.t5
g20063.t6
g20064.t1
g20065.t1
g20066.t1
g20067.t1
g20068.t1
g20068.t2
g20068.t3
g20068.t4
g20069.t1
g20070.t1
g20070.t2
g20071.t1
g20071.t2
g20071.t3
g20072.t1
g20073.t1
g20074.t1
g20075.t1
g20076.t1
g20077.t1
g20077.t2
g20077.t3
g20078.t1
g20079.t1
g20080.t1
g20080.t2
g20080.t3
g20080.t4
g20080.t5
g20080.t6
g20082.t1
g20082.t2
g20083.t1
g20084.t1
g20086.t1
g20087.t1
g20088.t1
g20089.t1
g20090.t1
g20090.t2
g20090.t3
g20090.t4
g20090.t5
g20092.t1
g20094.t1
g20095.t1
g20096.t1
g20098.t1
g20099.t1
g20099.t2
g20099.t3
g20099.t4
g20100.t1
g20101.t1
g20102.t1
g20102.t2
g20102.t3
g20102.t4
g20102.t5
g20102.t6
g20102.t7
g20102.t8
g20106.t1
g20106.t2
g20107.t1
g20108.t1
g20109.t1
g20110.t1
g20110.t2
g20111.t1
g20112.t1
g20112.t2
g20112.t3
g20112.t4
g20113.t1
g20113.t2
g20113.t3
g20114.t1
g20114.t2
g20114.t3
g20114.t4
g20117.t1
g20118.t1
g20118.t2
g20118.t3
g20118.t4
g20118.t5
g20118.t6
g20118.t7
g20119.t1
g20120.t1
g20120.t2
g20120.t3
g20120.t4
g20120.t5
g20120.t6
g20120.t7
g20121.t1
g20121.t2
g20122.t1
g20122.t2
g20123.t1
g20123.t2
g20123.t3
g20123.t4
g20124.t1
g20124.t2
g20124.t3
g20124.t4
g20124.t5
g20124.t6
g20127.t1
g20127.t2
g20127.t3
g20127.t4
g20128.t1
g20129.t1
g20130.t1
g20132.t1
g20132.t2
g20133.t1
g20133.t2
g20133.t3
g20134.t1
g20135.t1
g20135.t2
g20135.t3
g20135.t4
g20136.t1
g20137.t1
g20138.t1
g20138.t2
g20139.t1
g20140.t1
g20140.t2
g20140.t3
g20141.t1
g20142.t1
g20143.t1
g20144.t1
g20144.t2
g20144.t3
g20144.t4
g20145.t1
g20146.t1
g20146.t2
g20147.t1
g20151.t1
g20151.t2
g20152.t1
g20152.t2
g20155.t1
g20155.t2
g20155.t3
g20155.t4
g20156.t1
g20157.t1
g20158.t1
g20159.t1
g20159.t2
g20160.t1
g20161.t1
g20162.t1
g20162.t2
g20163.t1
g20163.t2
g20163.t3
g20164.t1
g20164.t2
g20165.t1
g20166.t1
g20168.t1
g20168.t2
g20169.t1
g20170.t1
g20171.t1
g20172.t1
g20172.t2
g20173.t1
g20174.t1
g20175.t1
g20176.t1
g20176.t2
g20177.t1
g20178.t1
g20178.t2
g20178.t3
g20179.t1
g20180.t1
g20181.t1
g20182.t1
g20184.t1
g20186.t1
g20187.t1
g20187.t2
g20188.t1
g20189.t1
g20190.t1
g20191.t1
g20191.t2
g20191.t3
g20192.t1
g20192.t2
g20192.t3
g20193.t1
g20193.t2
g20193.t3
g20193.t4
g20194.t1
g20194.t2
g20194.t3
g20196.t1
g20196.t2
g20196.t3
g20197.t1
g20201.t1
g20202.t1
g20202.t2
g20202.t3
g20202.t4
g20202.t5
g20203.t1
g20203.t2
g20203.t3
g20203.t4
g20203.t5
g20203.t6
g20203.t7
g20204.t1
g20204.t2
g20205.t1
g20206.t1
g20206.t2
g20206.t3
g20207.t1
g20208.t1
g20210.t1
g20210.t2
g20210.t3
g20210.t4
g20210.t5
g20211.t1
g20212.t1
g20213.t1
g20214.t1
g20215.t1
g20215.t2
g20215.t3
g20215.t4
g20215.t5
g20215.t6
g20216.t1
g20216.t2
g20217.t1
g20218.t1
g20219.t1
g20219.t2
g20219.t3
g20219.t4
g20220.t1
g20220.t2
g20220.t3
g20220.t4
g20221.t1
g20221.t2
g20221.t3
g20221.t4
g20221.t5
g20221.t6
g20221.t7
g20222.t1
g20223.t1
g20223.t2
g20224.t1
g20224.t2
g20224.t3
g20224.t4
g20225.t1
g20226.t1
g20226.t2
g20226.t3
g20226.t4
g20226.t5
g20226.t6
g20226.t7
g20226.t8
g20227.t1
g20227.t2
g20227.t3
g20227.t4
g20228.t1
g20229.t1
g20230.t1
g20232.t1
g20234.t1
g20235.t1
g20240.t1
g20240.t2
g20241.t1
g20242.t1
g20242.t2
g20242.t3
g20243.t1
g20244.t1
g20244.t2
g20244.t3
g20245.t1
g20245.t2
g20245.t3
g20245.t4
g20245.t5
g20245.t6
g20245.t7
g20246.t1
g20246.t2
g20246.t3
g20247.t1
g20250.t1
g20251.t1
g20251.t2
g20252.t1
g20253.t1
g20253.t2
g20254.t1
g20254.t2
g20255.t1
g20256.t1
g20257.t1
g20257.t2
g20257.t3
g20257.t4
g20257.t5
g20257.t6
g20258.t1
g20259.t1
g20260.t1
g20260.t2
g20260.t3
g20260.t4
g20260.t5
g20260.t6
g20261.t1
g20262.t1
g20262.t2
g20262.t3
g20262.t4
g20263.t1
g20264.t1
g20264.t2
g20265.t1
g20267.t1
g20268.t1
g20269.t1
g20271.t1
g20272.t1
g20272.t2
g20272.t3
g20272.t4
g20273.t1
g20273.t2
g20274.t1
g20275.t1
g20276.t1
g20276.t2
g20278.t1
g20278.t2
g20279.t1
g20279.t2
g20280.t1
g20281.t1
g20282.t1
g20282.t2
g20282.t3
g20282.t4
g20282.t5
g20282.t6
g20283.t1
g20284.t1
g20284.t2
g20284.t3
g20284.t4
g20285.t1
g20286.t1
g20286.t2
g20286.t3
g20287.t1
g20288.t1
g20289.t1
g20291.t1
g20291.t2
g20291.t3
g20294.t1
g20295.t1
g20295.t2
g20296.t1
g20297.t1
g20298.t1
g20298.t2
g20298.t3
g20298.t4
g20298.t5
g20298.t6
g20299.t1
g20300.t1
g20301.t1
g20303.t1
g20303.t2
g20303.t3
g20303.t4
g20303.t5
g20304.t1
g20305.t1
g20307.t1
g20309.t1
g20310.t1
g20311.t1
g20311.t2
g20311.t3
g20311.t4
g20311.t5
g20311.t6
g20313.t1
g20314.t1
g20315.t1
g20315.t2
g20315.t3
g20315.t4
g20316.t1
g20316.t2
g20316.t3
g20317.t1
g20319.t1
g20320.t1
g20321.t1
g20321.t2
g20321.t3
g20321.t4
g20321.t5
g20322.t1
g20322.t2
g20322.t3
g20322.t4
g20322.t5
g20322.t6
g20322.t7
g20322.t8
g20322.t9
g20323.t1
g20323.t2
g20324.t1
g20324.t2
g20324.t3
g20325.t1
g20325.t2
g20326.t1
g20327.t1
g20328.t1
g20329.t1
g20329.t2
g20330.t1
g20330.t2
g20330.t3
g20330.t4
g20330.t5
g20330.t6
g20331.t1
g20331.t2
g20331.t3
g20331.t4
g20331.t5
g20332.t1
g20333.t1
g20334.t1
g20335.t1
g20337.t1
g20338.t1
g20338.t2
g20339.t1
g20340.t1
g20340.t2
g20340.t3
g20341.t1
g20342.t1
g20344.t1
g20345.t1
g20345.t2
g20345.t3
g20345.t4
g20346.t1
g20346.t2
g20346.t3
g20346.t4
g20347.t1
g20348.t1
g20348.t2
g20349.t1
g20350.t1
g20351.t1
g20351.t2
g20353.t1
g20354.t1
g20354.t2
g20355.t1
g20355.t2
g20356.t1
g20357.t1
g20357.t2
g20361.t1
g20362.t1
g20363.t1
g20363.t2
g20363.t3
g20364.t1
g20365.t1
g20365.t2
g20365.t3
g20365.t4
g20365.t5
g20366.t1
g20366.t2
g20367.t1
g20368.t1
g20369.t1
g20369.t2
g20370.t1
g20371.t1
g20374.t1
g20376.t1
g20376.t2
g20376.t3
g20379.t1
g20379.t2
g20379.t3
g20379.t4
g20379.t5
g20379.t6
g20379.t7
g20379.t8
g20380.t1
g20380.t2
g20380.t3
g20381.t1
g20381.t2
g20381.t3
g20381.t4
g20381.t5
g20382.t1
g20383.t1
g20384.t1
g20384.t2
g20385.t1
g20385.t2
g20385.t3
g20385.t4
g20385.t5
g20385.t6
g20385.t7
g20385.t8
g20386.t1
g20388.t1
g20388.t2
g20388.t3
g20390.t1
g20391.t1
g20391.t2
g20391.t3
g20392.t1
g20394.t1
g20394.t2
g20394.t3
g20395.t1
g20397.t1
g20398.t1
g20398.t2
g20398.t3
g20399.t1
g20400.t1
g20401.t1
g20404.t1
g20405.t1
g20407.t1
g20408.t1
g20409.t1
g20410.t1
g20410.t2
g20410.t3
g20410.t4
g20410.t5
g20411.t1
g20412.t1
g20413.t1
g20413.t2
g20413.t3
g20414.t1
g20417.t1
g20418.t1
g20418.t2
g20418.t3
g20419.t1
g20419.t2
g20419.t3
g20422.t1
g20423.t1
g20424.t1
g20425.t1
g20426.t1
g20426.t2
g20427.t1
g20428.t1
g20428.t2
g20428.t3
g20430.t1
g20430.t2
g20431.t1
g20431.t2
g20431.t3
g20431.t4
g20431.t5
g20431.t6
g20431.t7
g20432.t1
g20432.t2
g20432.t3
g20432.t4
g20433.t1
g20433.t2
g20433.t3
g20434.t1
g20435.t1
g20435.t2
g20435.t3
g20436.t1
g20436.t2
g20436.t3
g20437.t1
g20437.t2
g20437.t3
g20438.t1
g20439.t1
g20440.t1
g20441.t1
g20444.t1
g20445.t1
g20446.t1
g20446.t2
g20446.t3
g20448.t1
g20448.t2
g20449.t1
g20452.t1
g20453.t1
g20453.t2
g20453.t3
g20454.t1
g20455.t1
g20456.t1
g20457.t1
g20457.t2
g20458.t1
g20458.t2
g20458.t3
g20459.t1
g20459.t2
g20459.t3
g20460.t1
g20462.t1
g20462.t2
g20463.t1
g20464.t1
g20464.t2
g20466.t1
g20467.t1
g20468.t1
g20469.t1
g20471.t1
g20472.t1
g20474.t1
g20475.t1
g20476.t1
g20476.t2
g20477.t1
g20479.t1
g20481.t1
g20483.t1
g20484.t1
g20484.t2
g20484.t3
g20485.t1
g20486.t1
g20487.t1
g20489.t1
g20493.t1
g20494.t1
g20494.t2
g20494.t3
g20494.t4
g20494.t5
g20494.t6
g20495.t1
g20496.t1
g20496.t2
g20497.t1
g20497.t2
g20497.t3
g20497.t4
g20498.t1
g20498.t2
g20498.t3
g20498.t4
g20499.t1
g20500.t1
g20501.t1
g20501.t2
g20501.t3
g20501.t4
g20501.t5
g20501.t6
g20501.t7
g20501.t8
g20501.t9
g20501.t10
g20501.t11
g20501.t12
g20503.t1
g20503.t2
g20507.t1
g20509.t1
g20510.t1
g20510.t2
g20510.t3
g20510.t4
g20510.t5
g20511.t1
g20512.t1
g20513.t1
g20514.t1
g20515.t1
g20516.t1
g20517.t1
g20518.t1
g20518.t2
g20518.t3
g20519.t1
g20520.t1
g20521.t1
g20521.t2
g20521.t3
g20521.t4
g20522.t1
g20523.t1
g20525.t1
g20526.t1
g20527.t1
g20528.t1
g20529.t1
g20530.t1
g20530.t2
g20530.t3
g20531.t1
g20531.t2
g20531.t3
g20531.t4
g20531.t5
g20531.t6
g20531.t7
g20531.t8
g20532.t1
g20532.t2
g20532.t3
g20533.t1
g20533.t2
g20533.t3
g20533.t4
g20533.t5
g20533.t6
g20535.t1
g20535.t2
g20535.t3
g20535.t4
g20536.t1
g20537.t1
g20538.t1
g20539.t1
g20539.t2
g20539.t3
g20540.t1
g20541.t1
g20541.t2
g20542.t1
g20544.t1
g20545.t1
g20545.t2
g20547.t1
g20548.t1
g20549.t1
g20550.t1
g20551.t1
g20551.t2
g20551.t3
g20552.t1
g20552.t2
g20553.t1
g20553.t2
g20553.t3
g20554.t1
g20554.t2
g20555.t1
g20555.t2
g20555.t3
g20556.t1
g20557.t1
g20557.t2
g20557.t3
g20558.t1
g20559.t1
g20561.t1
g20561.t2
g20561.t3
g20561.t4
g20561.t5
g20561.t6
g20561.t7
g20561.t8
g20562.t1
g20562.t2
g20562.t3
g20562.t4
g20563.t1
g20566.t1
g20568.t1
g20569.t1
g20570.t1
g20570.t2
g20570.t3
g20571.t1
g20571.t2
g20572.t1
g20573.t1
g20574.t1
g20574.t2
g20575.t1
g20575.t2
g20575.t3
g20576.t1
g20576.t2
g20576.t3
g20576.t4
g20576.t5
g20578.t1
g20580.t1
g20582.t1
g20583.t1
g20584.t1
g20586.t1
g20586.t2
g20587.t1
g20588.t1
g20589.t1
g20589.t2
g20589.t3
g20589.t4
g20589.t5
g20590.t1
g20590.t2
g20591.t1
g20592.t1
g20592.t2
g20592.t3
g20593.t1
g20594.t1
g20595.t1
g20596.t1
g20596.t2
g20597.t1
g20598.t1
g20599.t1
g20599.t2
g20600.t1
g20600.t2
g20600.t3
g20600.t4
g20600.t5
g20600.t6
g20601.t1
g20601.t2
g20602.t1
g20603.t1
g20604.t1
g20604.t2
g20605.t1
g20606.t1
g20607.t1
g20608.t1
g20609.t1
g20610.t1
g20611.t1
g20611.t2
g20611.t3
g20612.t1
g20612.t2
g20612.t3
g20612.t4
g20612.t5
g20614.t1
g20619.t1
g20620.t1
g20628.t1
g20631.t1
g20631.t2
g20631.t3
g20632.t1
g20633.t1
g20634.t1
g20637.t1
g20639.t1
g20641.t1
g20641.t2
g20641.t3
g20641.t4
g20642.t1
g20643.t1
g20644.t1
g20644.t2
g20644.t3
g20644.t4
g20644.t5
g20644.t6
g20644.t7
g20645.t1
g20645.t2
g20645.t3
g20646.t1
g20648.t1
g20649.t1
g20650.t1
g20650.t2
g20650.t3
g20653.t1
g20654.t1
g20654.t2
g20654.t3
g20654.t4
g20655.t1
g20655.t2
g20655.t3
g20656.t1
g20656.t2
g20656.t3
g20656.t4
g20657.t1
g20657.t2
g20657.t3
g20658.t1
g20659.t1
g20660.t1
g20660.t2
g20661.t1
g20662.t1
g20663.t1
g20664.t1
g20665.t1
g20665.t2
g20665.t3
g20667.t1
g20667.t2
g20667.t3
g20668.t1
g20669.t1
g20670.t1
g20671.t1
g20672.t1
g20672.t2
g20672.t3
g20673.t1
g20674.t1
g20675.t1
g20676.t1
g20677.t1
g20677.t2
g20677.t3
g20677.t4
g20678.t1
g20679.t1
g20679.t2
g20679.t3
g20679.t4
g20679.t5
g20679.t6
g20679.t7
g20680.t1
g20680.t2
g20680.t3
g20680.t4
g20680.t5
g20680.t6
g20681.t1
g20681.t2
g20682.t1
g20686.t1
g20687.t1
g20688.t1
g20689.t1
g20689.t2
g20689.t3
g20689.t4
g20689.t5
g20689.t6
g20690.t1
g20690.t2
g20690.t3
g20690.t4
g20691.t1
g20691.t2
g20691.t3
g20693.t1
g20694.t1
g20694.t2
g20694.t3
g20694.t4
g20695.t1
g20696.t1
g20696.t2
g20696.t3
g20696.t4
g20699.t1
g20699.t2
g20699.t3
g20699.t4
g20699.t5
g20699.t6
g20700.t1
g20700.t2
g20700.t3
g20701.t1
g20702.t1
g20704.t1
g20705.t1
g20706.t1
g20706.t2
g20706.t3
g20706.t4
g20706.t5
g20706.t6
g20706.t7
g20709.t1
g20709.t2
g20709.t3
g20709.t4
g20710.t1
g20710.t2
g20711.t1
g20711.t2
g20711.t3
g20711.t4
g20711.t5
g20711.t6
g20712.t1
g20712.t2
g20712.t3
g20714.t1
g20715.t1
g20720.t1
g20721.t1
g20721.t2
g20721.t3
g20721.t4
g20722.t1
g20722.t2
g20723.t1
g20724.t1
g20725.t1
g20725.t2
g20725.t3
g20726.t1
g20726.t2
g20726.t3
g20726.t4
g20726.t5
g20727.t1
g20727.t2
g20727.t3
g20727.t4
g20728.t1
g20728.t2
g20728.t3
g20729.t1
g20730.t1
g20731.t1
g20731.t2
g20731.t3
g20732.t1
g20732.t2
g20732.t3
g20732.t4
g20732.t5
g20732.t6
g20732.t7
g20733.t1
g20734.t1
g20734.t2
g20735.t1
g20735.t2
g20735.t3
g20736.t1
g20737.t1
g20739.t1
g20739.t2
g20739.t3
g20740.t1
g20740.t2
g20740.t3
g20740.t4
g20740.t5
g20741.t1
g20742.t1
g20743.t1
g20748.t1
g20749.t1
g20749.t2
g20750.t1
g20751.t1
g20752.t1
g20753.t1
g20754.t1
g20756.t1
g20757.t1
g20758.t1
g20761.t1
g20762.t1
g20762.t2
g20763.t1
g20763.t2
g20763.t3
g20763.t4
g20763.t5
g20763.t6
g20763.t7
g20763.t8
g20763.t9
g20764.t1
g20764.t2
g20764.t3
g20764.t4
g20764.t5
g20765.t1
g20765.t2
g20765.t3
g20765.t4
g20765.t5
g20765.t6
g20766.t1
g20768.t1
g20769.t1
g20770.t1
g20771.t1
g20772.t1
g20772.t2
g20772.t3
g20772.t4
g20772.t5
g20773.t1
g20773.t2
g20773.t3
g20778.t1
g20780.t1
g20780.t2
g20780.t3
g20781.t1
g20782.t1
g20782.t2
g20783.t1
g20783.t2
g20783.t3
g20783.t4
g20784.t1
g20785.t1
g20785.t2
g20785.t3
g20786.t1
g20787.t1
g20788.t1
g20788.t2
g20788.t3
g20788.t4
g20788.t5
g20788.t6
g20788.t7
g20789.t1
g20789.t2
g20789.t3
g20790.t1
g20790.t2
g20791.t1
g20791.t2
g20791.t3
g20792.t1
g20792.t2
g20793.t1
g20793.t2
g20794.t1
g20794.t2
g20794.t3
g20794.t4
g20795.t1
g20795.t2
g20796.t1
g20797.t1
g20798.t1
g20798.t2
g20799.t1
g20799.t2
g20800.t1
g20800.t2
g20800.t3
g20800.t4
g20801.t1
g20802.t1
g20803.t1
g20805.t1
g20806.t1
g20806.t2
g20806.t3
g20807.t1
g20807.t2
g20808.t1
g20809.t1
g20809.t2
g20809.t3
g20810.t1
g20810.t2
g20810.t3
g20811.t1
g20812.t1
g20813.t1
g20814.t1
g20815.t1
g20817.t1
g20817.t2
g20818.t1
g20822.t1
g20828.t1
g20830.t1
g20831.t1
g20831.t2
g20832.t1
g20832.t2
g20833.t1
g20833.t2
g20833.t3
g20834.t1
g20835.t1
g20835.t2
g20835.t3
g20835.t4
g20835.t5
g20835.t6
g20836.t1
g20836.t2
g20836.t3
g20836.t4
g20837.t1
g20838.t1
g20839.t1
g20840.t1
g20840.t2
g20840.t3
g20841.t1
g20841.t2
g20842.t1
g20842.t2
g20843.t1
g20845.t1
g20846.t1
g20846.t2
g20846.t3
g20847.t1
g20847.t2
g20847.t3
g20847.t4
g20847.t5
g20847.t6
g20847.t7
g20847.t8
g20847.t9
g20847.t10
g20851.t1
g20852.t1
g20852.t2
g20852.t3
g20853.t1
g20853.t2
g20853.t3
g20853.t4
g20853.t5
g20854.t1
g20854.t2
g20855.t1
g20856.t1
g20857.t1
g20859.t1
g20862.t1
g20862.t2
g20862.t3
g20863.t1
g20864.t1
g20865.t1
g20866.t1
g20867.t1
g20867.t2
g20867.t3
g20867.t4
g20867.t5
g20867.t6
g20867.t7
g20867.t8
g20868.t1
g20868.t2
g20869.t1
g20871.t1
g20871.t2
g20872.t1
g20872.t2
g20872.t3
g20873.t1
g20874.t1
g20875.t1
g20875.t2
g20875.t3
g20875.t4
g20875.t5
g20876.t1
g20877.t1
g20877.t2
g20877.t3
g20878.t1
g20878.t2
g20879.t1
g20880.t1
g20880.t2
g20881.t1
g20882.t1
g20883.t1
g20883.t2
g20883.t3
g20884.t1
g20885.t1
g20885.t2
g20885.t3
g20885.t4
g20885.t5
g20886.t1
g20887.t1
g20887.t2
g20887.t3
g20887.t4
g20887.t5
g20887.t6
g20888.t1
g20889.t1
g20889.t2
g20889.t3
g20889.t4
g20890.t1
g20890.t2
g20891.t1
g20891.t2
g20891.t3
g20891.t4
g20892.t1
g20893.t1
g20894.t1
g20895.t1
g20895.t2
g20895.t3
g20895.t4
g20897.t1
g20897.t2
g20898.t1
g20899.t1
g20899.t2
g20899.t3
g20899.t4
g20899.t5
g20901.t1
g20901.t2
g20902.t1
g20902.t2
g20903.t1
g20904.t1
g20905.t1
g20905.t2
g20905.t3
g20905.t4
g20905.t5
g20905.t6
g20906.t1
g20906.t2
g20906.t3
g20907.t1
g20908.t1
g20908.t2
g20908.t3
g20908.t4
g20909.t1
g20910.t1
g20912.t1
g20913.t1
g20913.t2
g20913.t3
g20914.t1
g20918.t1
g20919.t1
g20919.t2
g20920.t1
g20922.t1
g20922.t2
g20922.t3
g20923.t1
g20923.t2
g20925.t1
g20926.t1
g20926.t2
g20927.t1
g20928.t1
g20928.t2
g20928.t3
g20930.t1
g20931.t1
g20932.t1
g20932.t2
g20932.t3
g20932.t4
g20933.t1
g20933.t2
g20933.t3
g20933.t4
g20933.t5
g20933.t6
g20934.t1
g20934.t2
g20935.t1
g20935.t2
g20935.t3
g20935.t4
g20936.t1
g20936.t2
g20937.t1
g20937.t2
g20937.t3
g20937.t4
g20937.t5
g20937.t6
g20937.t7
g20938.t1
g20939.t1
g20939.t2
g20939.t3
g20939.t4
g20939.t5
g20939.t6
g20939.t7
g20942.t1
g20942.t2
g20943.t1
g20944.t1
g20944.t2
g20944.t3
g20945.t1
g20946.t1
g20947.t1
g20947.t2
g20948.t1
g20948.t2
g20949.t1
g20951.t1
g20952.t1
g20953.t1
g20954.t1
g20956.t1
g20956.t2
g20956.t3
g20957.t1
g20957.t2
g20957.t3
g20958.t1
g20958.t2
g20958.t3
g20958.t4
g20959.t1
g20959.t2
g20960.t1
g20961.t1
g20962.t1
g20964.t1
g20966.t1
g20966.t2
g20966.t3
g20966.t4
g20967.t1
g20967.t2
g20968.t1
g20968.t2
g20968.t3
g20968.t4
g20968.t5
g20968.t6
g20969.t1
g20969.t2
g20969.t3
g20969.t4
g20971.t1
g20972.t1
g20972.t2
g20972.t3
g20973.t1
g20974.t1
g20975.t1
g20976.t1
g20977.t1
g20978.t1
g20978.t2
g20978.t3
g20979.t1
g20979.t2
g20979.t3
g20980.t1
g20981.t1
g20982.t1
g20982.t2
g20984.t1
g20984.t2
g20984.t3
g20985.t1
g20986.t1
g20987.t1
g20987.t2
g20988.t1
g20988.t2
g20988.t3
g20989.t1
g20990.t1
g20991.t1
g20991.t2
g20991.t3
g20991.t4
g20991.t5
g20991.t6
g20992.t1
g20993.t1
g20994.t1
g20995.t1
g20996.t1
g20997.t1
g20997.t2
g20998.t1
g20998.t2
g20999.t1
g21000.t1
g21000.t2
g21000.t3
g21000.t4
g21000.t5
g21000.t6
g21000.t7
g21000.t8
g21000.t9
g21000.t10
g21001.t1
g21002.t1
g21002.t2
g21002.t3
g21003.t1
g21003.t2
g21004.t1
g21005.t1
g21006.t1
g21006.t2
g21007.t1
g21008.t1
g21009.t1
g21009.t2
g21009.t3
g21010.t1
g21011.t1
g21012.t1
g21013.t1
g21014.t1
g21015.t1
g21016.t1
g21016.t2
g21017.t1
g21017.t2
g21018.t1
g21019.t1
g21020.t1
g21021.t1
g21021.t2
g21022.t1
g21023.t1
g21024.t1
g21024.t2
g21025.t1
g21026.t1
g21027.t1
g21028.t1
g21028.t2
g21028.t3
g21029.t1
g21029.t2
g21029.t3
g21030.t1
g21030.t2
g21030.t3
g21030.t4
g21031.t1
g21032.t1
g21033.t1
g21034.t1
g21034.t2
g21034.t3
g21034.t4
g21036.t1
g21037.t1
g21038.t1
g21039.t1
g21040.t1
g21041.t1
g21042.t1
g21043.t1
g21043.t2
g21044.t1
g21044.t2
g21044.t3
g21045.t1
g21046.t1
g21047.t1
g21048.t1
g21049.t1
g21050.t1
g21050.t2
g21052.t1
g21052.t2
g21053.t1
g21054.t1
g21054.t2
g21054.t3
g21055.t1
g21056.t1
g21058.t1
g21059.t1
g21059.t2
g21060.t1
g21060.t2
g21060.t3
g21060.t4
g21062.t1
g21064.t1
g21065.t1
g21066.t1
g21067.t1
g21067.t2
g21067.t3
g21067.t4
g21067.t5
g21068.t1
g21069.t1
g21070.t1
g21071.t1
g21072.t1
g21073.t1
g21074.t1
g21074.t2
g21074.t3
g21074.t4
g21075.t1
g21075.t2
g21075.t3
g21075.t4
g21075.t5
g21076.t1
g21076.t2
g21077.t1
g21078.t1
g21078.t2
g21078.t3
g21078.t4
g21078.t5
g21078.t6
g21078.t7
g21078.t8
g21079.t1
g21080.t1
g21080.t2
g21081.t1
