# Supplementary material for: Evaluation of strategies for evidence-driven genome annotation using long-read RNA-seq
Source: Genome Res. 2025 Apr;35(4):1053–64. doi: 10.1101/gr.279864.124 (PMC12047274; doi:10.1101/gr.279864.124)
Supplement: Supplement 2 [file Supplemental_Code.zip › Supplemental_Code/lr_evidence_driven-main/plotting/fig_sup1/sup1.Rmd]

---
title: "sup1"
author: "Alejandro Paniagua"
output: html_document
---

## Load packages

```{r}
library(ggpubr)
library(ggplot2)
library(dplyr)
```

## theme and colors

```{r}
xaxislevelsF1 <- c("full-splice_match","incomplete-splice_match","novel_in_catalog","novel_not_in_catalog", "genic","antisense","fusion","intergenic","genic_intron");
xaxislabelsF1 <- c("FSM", "ISM", "NIC", "NNC", "Genic_Genomic",  "Antisense", "Fusion","Intergenic", "Genic_Intron")

cat.palette = c("FSM"="#6BAED6", "ISM"="#FC8D59", "NIC"="#78C679", 
                "NNC"="#EE6A50", "Genic_Genomic"="#969696", "Antisense"="#66C2A4", "Fusion"="goldenrod1",
                "Intergenic" = "darksalmon", "Genic_Intron"="#41B6C4", "Others"= "#969696")

mytheme <- theme(plot.title = element_text(size = 10, face = "bold",hjust = 0.5), 
                 plot.subtitle = element_text(size = 10,hjust = 0.5), 
                 legend.text = element_text(size=8),
                 legend.title = element_text(size=9),
                 axis.title.x = element_text(size=10, margin = margin(t = 1, r = 0, b = 0, l = 0)), 
                 axis.title.y = element_text(size=10,  margin = margin(t = 0, r = 1, b = 0, l = 0)), 
                 axis.text.x = element_text(size=8), 
                 axis.text.y = element_text(size=8), 
                 legend.key.size = unit(1,"line")) +
          theme(strip.text = element_text(size = 10)) + 
  theme(plot.margin = unit(c(0.15,0.15,.15,.15), "cm"),
        text = element_text(family = "Helvetica"),  # Set font to Helvetica
  legend.spacing.x = unit(0.1, 'cm'),         # Adjust horizontal spacing
  legend.spacing.y = unit(0.1, 'cm'),         # Adjust vertical spacing
  legend.margin = margin(0, 0, 0, 0)) 
```

## Load classification files

```{r}
classification_isoseq_pre <- read.delim("isoseq/WTC11_isoseq_classification.txt")
classification_mix_pre <- read.delim("FLAIR_MIX/WTC11_MIX_classification.txt")
classification_ont_pre <- read.delim("FLAIR_ONT/WTC11_flair_ONT_classification.txt")
```

## Get the proportion of monoexons and multiexons between known and novel genes

```{r}
f_in <- list(classification_isoseq_pre, classification_ont_pre, classification_mix_pre)
exonstructure <- c()
for (i in 1:3){
  print(i)
  #data <- f_in[[i]]
  data.class <- f_in[[i]]
  data.class <- data.class[grep("SIRV|ERCC",data.class$chrom, invert=T),] # Remove the transcripts associated to the spike
  data.class$novelGene <- "Annotated Genes"
  data.class[grep("novelGene", data.class$associated_gene), "novelGene"] <- "Novel Genes"
  data.class$novelGene = factor(data.class$novelGene,
                                levels = c("Novel Genes","Annotated Genes"),
                                ordered=TRUE)
  
  data.class[which(data.class$exons>1), "exonCat"] <- "Multi-Exon"
  data.class[which(data.class$exons==1), "exonCat"] <- "Mono-Exon"
  data.class$exonCat = factor(data.class$exonCat,
                              levels = c("Multi-Exon","Mono-Exon"),
                              ordered=TRUE)
  
  exonstructure <- c(
    exonstructure,
    sum(data.class$novelGene == "Novel Genes" & data.class$exonCat == "Mono-Exon"),
    sum(data.class$novelGene == "Novel Genes" & data.class$exonCat == "Multi-Exon"),
    sum(data.class$novelGene == "Annotated Genes" & data.class$exonCat == "Mono-Exon"),
    sum(data.class$novelGene == "Annotated Genes" & data.class$exonCat == "Multi-Exon")
    
  )
  
}
sample <-rep( c("PacBio", "ONT", "MIX"), each=4)
number <- rep(c("1","2-3","4-5", ">=6"), times=3)

category <- rep(c("Novel-Monoexon ", "Novel-Multiexon", "Annotated-Monoexon", "Annotated-Multiexon"), times=3)
exonstructure <- data.frame(sample, category, exonstructure)
exonstructure$category <- factor(exonstructure$category, levels =c("Novel-Monoexon ", "Annotated-Monoexon", "Novel-Multiexon", "Annotated-Multiexon"))
exonstructure$sample <- factor(exonstructure$sample, levels = c("PacBio", "ONT", "MIX"))

```

```{r}
p3 <- ggplot(exonstructure, aes(fill=category, y=exonstructure, x=sample)) +
  geom_bar(position = "fill", stat = "identity",color="black",size = 0.25) +
  scale_fill_manual(values=c("#6BAED6","#FC8D59","#78C679","#EE6A50","#EE6A50")) +
  guides(fill=guide_legend(title="Category",nrow=2,byrow=TRUE,title.position="top",title.hjust = 0.5)) +
  labs(x="Transcritome", y="Transcripts %") +
  scale_y_continuous(labels = scales::percent) +
  theme_classic() + mytheme + theme(legend.position = "top")
p3
```

```{r}
ggsave("supp2.jpeg", plot= p3, width = 4, height = 4)
ggsave("supp2.svg", plot= p3, width = 4, height = 4)
```
