# Supplementary material for: Evaluation of strategies for evidence-driven genome annotation using long-read RNA-seq
Source: Genome Res. 2025 Apr;35(4):1053–64. doi: 10.1101/gr.279864.124 (PMC12047274; doi:10.1101/gr.279864.124)
Supplement: Supplement 2 [file Supplemental_Code.zip › Supplemental_Code/lr_evidence_driven-main/plotting/fig_sup3/fig_sup3.Rmd]

---
title: "fig sup3"
author: "Alejandro Paniagua"
output: html_document
---

Script to generate plots and test the results of the different AUGUSTUS models
The F1 score is calculated at nt, exon and gene level. The number of perfect
protein hits and the median identity is compared at protein level.
 
 
## Load libraries

```{r}
library(ggplot2)
library(RColorConesa)
library(reshape2)
library(gtools)
library(readr)
library(viridis)
library(tidyverse)
library(gridExtra)
```

## Create theme

```{r}
mytheme <- theme(plot.title = element_text(size = 10, face = "bold",hjust = 0.5), 
                 plot.subtitle = element_text(size = 10,hjust = 0.5), 
                 legend.text = element_text(size=8),
                 legend.title = element_text(size=9),
                 axis.title.x = element_text(size=10, margin = margin(t = 1, r = 0, b = 0, l = 0)), 
                 axis.title.y = element_text(size=10,  margin = margin(t = 0, r = 1, b = 0, l = 0)), 
                 axis.text.x = element_text(size=8), 
                 axis.text.y = element_text(size=8), 
                 legend.key.size = unit(1,"line")) +
  theme(strip.text = element_text(size = 10)) + 
  theme(plot.margin = unit(c(0.15,0.15,.15,.15), "cm"),
        text = element_text(family = "Helvetica"),  # Set font to Helvetica
        legend.spacing.x = unit(0.1, 'cm'),         # Adjust horizontal spacing
        legend.spacing.y = unit(0.1, 'cm'),         # Adjust vertical spacing
        legend.margin = margin(0, 0, 0, 0)) 
```

## Create functions

```{r}
# harmonic mean -> the harmonic mean of the Sn and de Pr is F-score
harmonic_mean <- function(sn, precision){
  (2*(sn*precision)/(sn+precision))/100
}

generate_heatmap_gg <- function(summary_df,level){
  n_genes <- "N_genes"
  fr <- "fr"
  if (level == "nt"){
    tmp <- summary_df[,c(n_genes,fr,"mean_nt_fscore", "tec")]
  }
  if (level == "exon"){
    tmp <- summary_df[,c(n_genes,fr,"mean_exon_fscore", "tec")]
  }
  if (level == "gene"){
    tmp <- summary_df[,c(n_genes,fr,"mean_gene_fscore", "tec")]
  }
  if (level == "protein_identity"){
    tmp <- summary_df[,c(n_genes,fr,"mean_median_identity", "tec")]
  }
  if (level == "protein_PH"){
    tmp <- summary_df[,c(n_genes,fr,"mean_PH", "tec")]
  }
  names(tmp) <- c("N_genes", "fr", "fscore", "tec")
  tmp$fr <- factor(tmp$fr, 
                   levels = unique(mixedsort(tmp$fr)))
  legend_title <- "F1-score"
  if (grepl("protein", level)){
    legend_title <- "Perfect\nhits"
    if (grepl("identity", level)){
      legend_title <- "Median identity %"
    }
    level <- "Protein"
  }
  level <- str_to_title(level)
  tmp$tec <- factor(tmp$tec, levels = c("PacBio","ONT",  "MIX", "BUSCO"))
  p <- ggplot(tmp, aes(as.factor(N_genes), fr, fill= fscore)) + 
    geom_tile() +
    scale_fill_viridis(discrete=FALSE) +
    xlab("Genes in the training set") +
    ylab("Length of the flanking region") +
    ggtitle(paste(level, "level")) + 
    labs(fill=legend_title)  +
    facet_grid(tec~., scales="free_y") +
    theme(axis.text.y = element_blank()) + theme_classic() +
    mytheme + theme(axis.text.x = element_text(angle = 45,hjust = 1))
  p
}

generate_jitter_gg <- function(summary_df,level){
  n_genes <- "N_genes"
  fr <- "fr"
  if (level == "nt"){
    tmp <- summary_df[,c(n_genes,fr,"mean_nt_fscore", "mean_nt_sn", "mean_nt_pr","tec")]
    tmp <- melt(tmp, c(1,2,6))
  }
  if (level == "exon"){
    tmp <- summary_df[,c(n_genes,fr,"mean_exon_fscore","mean_exon_sn","mean_exon_pr", "tec")]
    tmp <- melt(tmp, c(1,2,6))
  }
  if (level == "gene"){
    tmp <- summary_df[,c(n_genes,fr,"mean_gene_fscore","mean_gene_sn","mean_gene_pr", "tec")]
    tmp <- melt(tmp, c(1,2,6))
  }
  if (level == "protein_identity"){
    tmp <- summary_df[,c(n_genes,fr,"mean_median_identity", "tec")]
    tmp <- melt(tmp, c(1,2,6))
  }
  if (level == "protein_PH"){
    tmp <- summary_df[,c(n_genes,fr,"mean_PH", "tec")]
  }
  names(tmp) <- c("N_genes", "fr", "tec", "variable", "value")
  tmp$fr <- factor(tmp$fr, 
                   levels = unique(mixedsort(tmp$fr)))
  legend_title <- "Metrics"
  if (grepl("protein", level)){
    legend_title <- "Perfect hits"
    if (grepl("identity", level)){
      legend_title <- "Median identity %"
    }
    level <- "Protein"
  }
  level <- str_to_title(level)
  p <- ggplot(tmp, aes(value, tec, color= variable)) + 
    geom_point() +
    ggtitle(paste(level, "level")) + 
    labs(fill=legend_title) +
    theme(plot.title = element_text(hjust = 0.5)) +
    theme_classic() 
  p
}
```


## Load data

```{r}
results <- list.files(pattern = ".tsv")
# Create a list to store the summary dataframes
results_df <- list()
```

## Create plots

```{r}
i <- 1
# Read the results
for (result in results){
  print(result)
  # Load the summary table as a dataframe into a list
  results_df[[i]] <- read.delim(result)
  i = i + 1
}

df <- do.call(rbind, results_df)
df$nt_fscore <- harmonic_mean(df$nt_sn, df$nt_sp)
df$exon_fscore <- harmonic_mean(df$exon_sn, df$exon_sp)
df$gene_fscore <- harmonic_mean(df$gene_sn, df$gene_sp)
df$fr <- factor(df$fr,
                levels = unique(mixedsort(df$fr)))
summary_df <- df %>% 
  group_by(N_genes, fr,tec) %>% 
  summarise(mean_nt_fscore = mean(nt_fscore),
            sd_nt_fscore = sd(nt_fscore),
            mean_exon_fscore = mean(exon_fscore),
            sd_exon_fscore = sd(exon_fscore),
            mean_gene_fscore = mean(gene_fscore),
            sd_gene_fscore = sd(gene_fscore),
            mean_median_identity = mean(median_identity),
            sd_median_identity = sd(median_identity),
            mean_PH = mean(PH),
            sd_PH = sd(PH),
            mean_nt_sn = mean(nt_sn),
            mean_exon_sn = mean(exon_sn),
            mean_gene_sn = mean(gene_sn),
            mean_nt_pr = mean(nt_sp),
            mean_exon_pr = mean(exon_sp),
            mean_gene_pr = mean(gene_sp))

summary_df <- summary_df %>% filter(N_genes <= 5000)
l_plots <- list()
i <- 1
for (level in c("nt", "exon", "gene", "protein_PH", "protein_identity")){
  l_plots[[i]] <- generate_heatmap_gg(summary_df, level)
  ggsave(paste0(level, "_", "gg_heatmap.png"))
  i <- i + 1
}


p <- grid.arrange(l_plots[[1]], l_plots[[2]], l_plots[[3]], l_plots[[4]])
ggsave(file="all_heatmap.jpeg", p, height = 6.5, width = 6.5)
ggsave(file="all_heatmap.svg", p, height = 6.5, width = 6.5)
```
