# Supplementary material for: Evaluation of strategies for evidence-driven genome annotation using long-read RNA-seq
Source: Genome Res. 2025 Apr;35(4):1053–64. doi: 10.1101/gr.279864.124 (PMC12047274; doi:10.1101/gr.279864.124)
Supplement: Supplement 2 [file Supplemental_Code.zip › Supplemental_Code/lr_evidence_driven-main/plotting/fig_sup3/results_MIX.tsv]

N_genes	nt_sn	nt_sp	exon_sn	exon_sp	gene_sn	gene_sp	mean_identity	median_identity	PH	FP	FN	SC	DU	fr	nt_fscore	exon_fscore	gene_fscore	tec
200	86.3	74.5	62.8	60.9	13.2	10.1	72.1512728792415	81.305114638448	187	576	276	0.777950310559006	0.277777777777778	1000	79.967039800995	61.8354082457559	11.4437768240343	MIX
1500	90.6	72.9	70.7	63.7	17.7	12.1	75.0024060629327	84.9327770050997	253	708	191	0.835403726708075	0.444444444444444	1000	80.7919266055046	67.0177083333333	14.3738255033557	MIX
2000	90.7	72.1	70.6	63.1	17.2	11.5	74.8571824132261	84.8363829993223	245	749	196	0.846273291925466	0.444444444444444	1000	80.3374692874693	66.639640987285	13.7839721254355	MIX
500	89.2	74.6	67.6	63.1	16.3	11.9	74.0382321690344	83.8304552590267	231	615	228	0.821428571428571	0.277777777777778	1000	81.2493284493284	65.272532517215	13.7567375886525	MIX
1000	90.4	72.7	69.8	63	17.2	11.5	74.7120411849255	84.2105263157895	244	752	200	0.843167701863354	0.388888888888889	1000	80.5895769466585	66.2259036144578	13.7839721254355	MIX
3000	91.3	72	71.4	63.2	17.7	11.5	75.1994447233732	85.0174216027875	253	802	183	0.860248447204969	0.388888888888889	1000	80.5094917330067	67.0502228826151	13.9417808219178	MIX
4000	91.4	72.1	71.9	63.6	18.9	12.2	75.7210780940518	85.1851851851852	268	806	181	0.850931677018634	0.5	1000	80.6108868501529	67.4957933579336	14.8282958199357	MIX
5000	91.4	72.2	72.3	64	18.9	12.3	75.6960507563086	85.7713960829841	268	798	184	0.849378881987578	0.5	1000	80.6733496332518	67.8972853998533	14.9019230769231	MIX
800	90	74	69.3	63.5	18	12.6	74.7173223317235	84.1365393282981	255	669	219	0.833850931677019	0.333333333333333	1000	81.219512195122	66.273343373494	14.8235294117647	MIX
3000	91.2	72.7	72.1	64.3	18.7	12.6	75.8016709299547	85.2232071504973	266	746	195	0.852484472049689	0.388888888888889	1000	80.905918242831	67.9769794721408	15.0555910543131	MIX
1500	91.3	73.1	71.6	64	18.2	12.4	75.7868379046704	85.1494252873563	258	731	206	0.850931677018634	0.333333333333333	1000	81.1925790754258	67.5870206489676	14.7503267973856	MIX
4000	91.2	72.6	72	64.4	18.9	12.5	75.8827155750889	86.0054347826087	269	763	184	0.855590062111801	0.333333333333333	1000	80.843956043956	67.9882697947214	15.0477707006369	MIX
800	90.2	74.9	69.6	64.5	16.7	12.1	75.949456678194	85.2842809364548	237	641	231	0.827639751552795	0.388888888888889	1000	81.8410660205936	66.9530201342282	14.0326388888889	MIX
5000	91.4	72.3	72.3	64	18.8	12.2	75.5459623298687	85.6678658465823	267	796	185	0.849378881987578	0.5	1000	80.7357361026268	67.8972853998533	14.7974193548387	MIX
200	86.6	75.8	61.4	62.7	13.1	10	72.6364655392887	81.5871959365367	186	575	276	0.725155279503106	0.388888888888889	1000	80.8408866995074	62.0431909750202	11.3419913419913	MIX
2000	91	72.5	71.4	63.7	17.9	12	75.6070761723398	85.4717858033508	254	757	198	0.849378881987578	0.444444444444444	1000	80.7033639143731	67.3305699481865	14.3678929765886	MIX
1000	90.8	74.3	70.4	64.5	17.6	12.6	75.6057188438568	85.2874957662346	250	657	217	0.840062111801242	0.333333333333333	1000	81.7254996971532	67.3209785025945	14.6860927152318	MIX
500	89.7	74.8	67.3	63.9	15.1	11.2	74.8798646324521	83.8644467191998	214	620	253	0.807453416149068	0.388888888888889	1000	81.5751975683891	65.5559451219512	12.8608365019011	MIX
4000	91.4	72.5	71.9	63.8	18.9	12.5	75.4444750530558	85.9133126934985	269	776	190	0.850931677018634	0.388888888888889	1000	80.8602806589384	67.6082535003685	15.0477707006369	MIX
2000	91.3	72.5	71.4	63.7	18	12	75.304540671409	84.5454545454545	255	751	191	0.849378881987578	0.444444444444444	1000	80.8211233211233	67.3305699481865	14.4	MIX
3000	91.3	72.3	71.6	63.4	18.8	12.4	75.2236084392952	85.0799289520426	267	776	192	0.850931677018634	0.388888888888889	1000	80.6966992665037	67.250962962963	14.9435897435897	MIX
1500	91	72.4	70.8	63.3	17.7	11.8	75.001786232388	84.0225563909774	251	760	197	0.84472049689441	0.388888888888889	1000	80.6413708690331	66.8402684563758	14.16	MIX
200	87.2	77.9	62.4	62.9	13.2	10.3	73.6217930027272	82.1364062081884	188	509	251	0.787267080745342	0.388888888888889	1000	82.2880678376741	62.6490023942538	11.5710638297872	MIX
1000	90.7	72.4	69.8	63.2	18.2	12.1	75.5401101548389	85.1703406813627	258	765	199	0.841614906832298	0.388888888888889	1000	80.5233599019007	66.3362406015038	14.5359735973597	MIX
5000	91.4	72.2	72.2	64	18.8	12.2	75.5448641436643	85.7142857142857	267	798	184	0.849378881987578	0.5	1000	80.6733496332518	67.8531571218796	14.7974193548387	MIX
800	90.6	72.7	69.2	62.9	16.5	11.2	75.4634869275416	85.4120575987935	235	742	210	0.841614906832298	0.388888888888889	1000	80.6689528475199	65.8997728993187	13.3429602888087	MIX
500	89.7	75.1	68.2	63.9	16.3	11.8	75.5684252041428	85.4534952335835	231	633	227	0.81832298136646	0.388888888888889	1000	81.7532766990291	65.9800151400454	13.6896797153025	MIX
800	90.9	64.8	67.7	55.7	14.4	7.8	70.8698426000703	78.7746170678337	204	1211	200	0.843167701863354	0.444444444444444	10000	75.6624277456647	61.1165316045381	10.1189189189189	MIX
2000	91.7	63.2	69.1	55.3	14.9	7.6	70.9161112302097	79.2763157894737	212	1333	180	0.841614906832298	0.444444444444444	10000	74.8281471917366	61.4345659163987	10.0657777777778	MIX
5000	92.3	62.9	70.2	55.3	15.2	7.5	71.2239093999079	79.3006051521208	216	1405	168	0.850931677018634	0.222222222222222	10000	74.8153350515464	61.8654980079681	10.0440528634361	MIX
3000	92.2	62.5	69.6	55	15	7.4	70.9481619455916	79.3921572414503	213	1430	173	0.854037267080745	0.444444444444444	10000	74.4990303813833	61.4446227929374	9.91071428571429	MIX
4000	92.2	62.6	69.9	55.2	15.4	7.6	71.5437916161475	79.8347652720205	219	1438	173	0.854037267080745	0.277777777777778	10000	74.5700258397933	61.6863309352518	10.1773913043478	MIX
1000	91.4	64.2	68.4	55.5	14.4	7.5	71.114356099666	79.6694214876033	204	1285	185	0.849378881987578	0.388888888888889	10000	75.4226221079691	61.2784503631961	9.86301369863014	MIX
1500	91.7	63.5	69.1	55.3	14.4	7.5	70.749764501417	79.1586998087954	205	1288	180	0.846273291925466	0.388888888888889	10000	75.0380154639175	61.4345659163987	9.86301369863014	MIX
500	90.5	66	66.8	56	13.4	7.6	70.6135554911965	78.4017278617711	190	1099	205	0.833850931677019	0.444444444444444	10000	76.332268370607	60.9250814332248	9.69904761904762	MIX
200	88.7	68.8	63	56.4	11.2	7.2	70.2653187883517	78.2178217821782	159	873	248	0.795031055900621	0.166666666666667	10000	77.4928253968254	59.5175879396985	8.76521739130435	MIX
2000	92.1	63.4	69.7	55.4	15.1	7.7	71.2231782551983	79.2485475051265	215	1333	175	0.854037267080745	0.388888888888889	10000	75.1014790996784	61.7326938449241	10.1991228070175	MIX
1500	92.2	64.5	70	56.2	15.7	8.4	72.3133510392681	79.8260869565217	223	1245	177	0.864906832298137	0.444444444444444	10000	75.9017230376516	62.3454833597464	10.944398340249	MIX
1000	91.8	65.9	69.1	57.2	15.1	8.4	72.3763252933109	80.110497237569	214	1133	184	0.84472049689441	0.444444444444444	10000	76.7231452124287	62.5893903404592	10.7948936170213	MIX
5000	92.3	62.9	70.2	55.3	15.2	7.5	71.2752605001203	79.3248945147679	216	1405	168	0.850931677018634	0.222222222222222	10000	74.8153350515464	61.8654980079681	10.0440528634361	MIX
500	91	67.1	66.7	57.3	13	7.6	71.5575996229861	79.0508726137469	186	1043	210	0.824534161490683	0.555555555555556	10000	77.2435167615433	61.6437096774194	9.59223300970874	MIX
200	88.3	67.7	60.9	55.9	11.2	6.8	69.7363816136234	76.8715083798883	159	989	245	0.756211180124224	0.555555555555556	10000	76.6398717948718	58.2929794520548	8.46222222222222	MIX
800	91.3	66.3	68.1	56.9	14.2	8	71.9776777065167	79.3248945147679	201	1119	198	0.843167701863354	0.444444444444444	10000	76.8171319796954	61.99824	10.2342342342342	MIX
3000	92.2	63.6	70.4	55.9	16	8.3	71.4122921998523	79.3844979277249	227	1296	173	0.852484472049689	0.277777777777778	10000	75.2749679075738	62.3176563737134	10.9300411522634	MIX
4000	92.1	63.2	70	55.7	15.6	7.9	71.4181755566877	80.2450486194673	222	1355	177	0.857142857142857	0.277777777777778	10000	74.9609787508049	62.0365950676213	10.4885106382979	MIX
4000	92.3	63	70	55.3	15.8	7.9	70.9183658426007	79.1891891891892	225	1370	174	0.846273291925466	0.277777777777778	10000	74.8860270444301	61.7877094972067	10.5333333333333	MIX
1500	92.2	63.3	69.3	55.2	15.1	7.7	70.9269440496458	79.5081967213115	215	1348	175	0.849378881987578	0.333333333333333	10000	75.0644372990354	61.4515662650602	10.1991228070175	MIX
3000	92.2	62.8	69.9	55.1	15.5	7.8	70.7992240058408	78.8052373158756	220	1377	176	0.857142857142857	0.388888888888889	10000	74.7117419354839	61.62384	10.3776824034335	MIX
5000	92.3	62.9	70.1	55.3	15.4	7.6	71.2345850285663	79.3248945147679	218	1404	167	0.850931677018634	0.222222222222222	10000	74.8153350515464	61.82663476874	10.1773913043478	MIX
800	92.2	62.9	67.9	54.5	14.2	7.2	70.491086627353	79.0091264667536	201	1359	183	0.826086956521739	0.5	10000	74.7824629271438	60.4665032679739	9.55514018691589	MIX
500	91.9	64.7	67.2	54.7	13	7	70.8140858026503	78.8216560509554	184	1193	189	0.824534161490683	0.555555555555556	10000	75.9378033205619	60.3091058244463	9.1	MIX
1000	92.2	63.2	68.7	55	14.8	7.5	71.1888110327224	79.5911424449059	210	1345	173	0.840062111801242	0.444444444444444	10000	74.9940797940798	61.0913500404204	9.95515695067265	MIX
200	89.5	65.8	61.5	52.4	10.4	5.9	68.1451141297636	74.8917748917749	148	1089	217	0.793478260869565	0.555555555555556	10000	75.841596909208	56.5864793678665	7.52883435582822	MIX
2000	92.1	62.6	69.3	54.8	15.5	7.7	70.5539231645344	78.8487939989846	220	1379	173	0.849378881987578	0.333333333333333	10000	74.5372979961215	61.202900886382	10.2887931034483	MIX
2000	91.3	70.7	70.5	61.6	17.3	10.9	74.0089993103226	83.7100039522185	246	849	191	0.849378881987578	0.444444444444444	2500	79.6902469135802	65.7501892505678	13.3737588652482	MIX
4000	91.9	70.3	71.6	61.8	18.2	11	74.7242697175793	84.3065693430657	258	930	176	0.864906832298137	0.277777777777778	2500	79.6617755856967	66.3400299850075	13.7123287671233	MIX
500	89.9	73.2	68	62.1	16	11.1	73.6863268521393	82.96271077601	227	695	214	0.826086956521739	0.333333333333333	2500	80.6950337216432	64.9162182936203	13.1070110701107	MIX
5000	91.9	70.7	72.1	62.4	18.1	11.1	74.7980924037679	84.8270559716343	257	917	179	0.860248447204969	0.333333333333333	2500	79.9179581795818	66.9002230483271	13.7609589041096	MIX
1500	91.2	71.3	70.6	62	17.2	11.1	74.2535773922056	83.7370242214533	245	800	189	0.846273291925466	0.333333333333333	2500	80.0315076923077	66.0211161387632	13.4925795053004	MIX
3000	91.7	70.1	71.1	61.3	17.1	10.3	74.1109123260247	83.9896839527258	244	937	182	0.861801242236025	0.388888888888889	2500	79.4582200247219	65.8373111782477	12.856204379562	MIX
800	90.6	72.4	69.1	62.1	17.5	11.6	74.1588763473872	83.4331337325349	248	762	205	0.850931677018634	0.388888888888889	2500	80.4839263803681	65.4132621951219	13.9518900343643	MIX
1000	91	71.4	69.8	61.8	17.3	11.1	74.3714535445533	83.9912423390443	245	825	189	0.850931677018634	0.5	2500	80.0172413793103	65.5568389057751	13.5232394366197	MIX
200	87.7	74	63.4	60.5	12.6	9.4	72.5334303395359	81.7262165777627	179	611	268	0.798136645962733	0.166666666666667	2500	80.269635126778	61.9160613397901	10.7672727272727	MIX
5000	92	70.7	72.1	62.4	18.1	11.1	74.7082054639519	84.7265221878225	257	914	181	0.863354037267081	0.333333333333333	2500	79.9557467732022	66.9002230483271	13.7609589041096	MIX
4000	91.7	70.8	71.7	62.6	18	11.2	74.5991005674674	84.3434343434343	255	877	185	0.861801242236025	0.333333333333333	2500	79.9059692307692	66.8416976917349	13.8082191780822	MIX
500	90.2	73.8	67.4	63.1	14.8	10.5	74.2680789216991	82.951054535206	210	681	237	0.816770186335404	0.388888888888889	2500	81.18	65.1791570881226	12.2845849802372	MIX
1500	91.6	71.5	71.3	62.4	17.7	11.4	74.6441150108964	83.8975694444444	251	813	192	0.855590062111801	0.277777777777778	2500	80.3114653586757	66.5537771129394	13.8680412371134	MIX
1000	91.1	73.1	70	63.4	17.6	12	75.2271380888673	84.7665270728754	250	736	210	0.830745341614907	0.5	2500	81.1133982947625	66.5367316341829	14.2702702702703	MIX
3000	91.7	70.7	71.9	62.3	18	11.2	74.9876803944564	84.7873107426099	255	876	182	0.855590062111801	0.388888888888889	2500	79.8422413793104	66.7566318926975	13.8082191780822	MIX
800	90.6	73.9	69.4	63.5	16.5	11.5	74.9805835691428	84.3289080219002	234	700	221	0.827639751552795	0.388888888888889	2500	81.4023100303951	66.3190368698269	13.5535714285714	MIX
200	87.4	74.4	61.1	61	12.4	9.1	71.9448507021095	80.6213760910975	176	636	268	0.748447204968944	0.5	2500	80.3777503090235	61.049959049959	10.4967441860465	MIX
2000	91.5	70.9	71.2	62.2	17.3	10.9	74.5883983882817	84.3811394891945	245	853	185	0.847826086956522	0.444444444444444	2500	79.8934729064039	66.3964017991004	13.3737588652482	MIX
4000	91.8	70.7	71.6	62	18.2	11.2	74.3324049348085	84.5117845117845	258	887	181	0.860248447204969	0.388888888888889	2500	79.8801230769231	66.4550898203593	13.8666666666667	MIX
1000	91.6	70.9	70.1	61.7	17.9	11.2	74.6930944426637	84.298299777273	254	859	185	0.843167701863354	0.444444444444444	2500	79.9315692307692	65.6323216995448	13.7786941580756	MIX
500	90.8	73.2	68.5	62.3	16.5	11.1	74.9983139564955	84.5075976845152	234	741	210	0.826086956521739	0.388888888888889	2500	81.0556097560976	65.2530581039755	13.2717391304348	MIX
800	91.5	70.8	69.3	61.1	16.6	10.5	74.1311841739202	83.6909871244635	236	861	193	0.830745341614907	0.388888888888889	2500	79.8299445471349	64.9421779141104	12.8634686346863	MIX
5000	91.9	70.7	72.1	62.4	18.2	11.2	74.769427587317	84.8270559716343	259	915	180	0.863354037267081	0.333333333333333	2500	79.9179581795818	66.9002230483271	13.8666666666667	MIX
200	88.5	75	62.9	60.3	13	9.3	72.655651409939	80.9741470473646	185	637	233	0.791925465838509	0.333333333333333	2500	81.1926605504587	61.5725649350649	10.8430493273543	MIX
3000	91.9	70.5	71.6	61.8	18.4	11.4	74.2646207464539	84.2900302114804	261	892	190	0.860248447204969	0.5	2500	79.7900246305419	66.3400299850075	14.0778523489933	MIX
1500	91.8	70.6	70.8	61.6	17.5	10.9	74.3499915836422	83.9402698215648	249	871	180	0.850931677018634	0.388888888888889	2500	79.8162561576355	65.8803625377643	13.4330985915493	MIX
2000	91.7	70.2	70.9	61.2	17.3	10.6	74.0623656159583	83.4625322997416	246	908	188	0.854037267080745	0.388888888888889	2500	79.5224212476838	65.6938682816048	13.1455197132616	MIX
3000	91.9	66.2	70.4	58.1	15.4	8.4	72.4989675012687	81.6767828990722	219	1173	180	0.857142857142857	0.444444444444444	5000	76.9611638203668	63.6613229571985	10.8705882352941	MIX
5000	92.1	66.6	71.2	58.7	16.3	8.9	73.2750937129055	82.1527532003418	231	1174	175	0.858695652173913	0.333333333333333	5000	77.3013232514178	64.3485758275597	11.5134920634921	MIX
1000	91.3	67.8	69.2	58.5	15.5	8.9	72.4247085523881	81.4328485885372	220	1053	190	0.854037267080745	0.444444444444444	5000	77.8144563167819	63.4017227877839	11.3073770491803	MIX
500	90.3	69.9	67.5	59.2	14.2	8.9	72.1355410101577	80.188679245283	201	882	212	0.816770186335404	0.388888888888889	5000	78.8011235955056	63.078137332281	10.9419913419913	MIX
800	90.8	68.9	68.6	59.1	16	9.7	72.7214218679499	81.4710778193924	227	958	206	0.850931677018634	0.444444444444444	5000	78.3484032561052	63.4966327329679	12.0778210116732	MIX
4000	92.1	66.5	70.9	58.6	16.4	9	73.1975397190132	82.416990182975	233	1168	174	0.860248447204969	0.277777777777778	5000	77.233921815889	64.1658687258687	11.6220472440945	MIX
2000	91.6	67.1	69.9	58.5	15.5	8.8	72.4783171455562	81.46603190154	221	1079	189	0.847826086956522	0.333333333333333	5000	77.4588531821046	63.6939252336449	11.2263374485597	MIX
1500	91.5	67.7	70.1	59	15.8	9.3	72.5709427481263	81.3124108416548	226	1017	187	0.857142857142857	0.333333333333333	5000	77.8209798994975	64.0728117738187	11.7083665338645	MIX
200	88.3	71.7	63.4	58.8	12	8.4	71.4877403127017	80.2013422818792	171	724	254	0.795031055900621	0.166666666666667	5000	79.138875	61.0134206219313	9.88235294117647	MIX
1500	92	67.9	70.9	59.2	16.3	9.5	73.8396701718222	82.3371500023901	232	1045	184	0.869565217391304	0.333333333333333	5000	78.1338336460288	64.523904688701	12.0038759689922	MIX
5000	92.2	66.7	71.3	58.8	16.3	8.9	73.3366512985084	82.2007620252402	231	1172	176	0.861801242236025	0.333333333333333	5000	77.4039018250472	64.4495003843197	11.5134920634921	MIX
1000	91.6	69.6	69.9	60.3	16.8	10.3	73.6885135902563	82.8552368245497	238	926	197	0.850931677018634	0.5	5000	79.0987593052109	64.7460829493088	12.770479704797	MIX
3000	92	67.1	71.1	58.9	17.5	9.9	73.2478794892248	82.2379873222321	248	1086	175	0.860248447204969	0.277777777777778	5000	77.6015084852294	64.4275384615385	12.6459854014599	MIX
800	91	70.1	68.9	60.1	15.4	9.6	73.4717456496054	82.7485380116959	218	904	212	0.840062111801242	0.444444444444444	5000	79.1942892613284	64.1998449612403	11.8272	MIX
500	90.6	70.6	67.1	60	13.9	9	72.9725832026938	80.8756028328397	199	850	221	0.81832298136646	0.444444444444444	5000	79.3593052109181	63.3516915814319	10.9257641921397	MIX
4000	92	67	71	59	16.5	9.3	73.2543501879316	82.3093383079118	235	1112	178	0.855590062111801	0.388888888888889	5000	77.5345911949686	64.4461538461538	11.8953488372093	MIX
200	88.1	71.5	61.3	58.7	11.8	7.9	70.8423923275855	79.6078431372549	167	780	254	0.762422360248447	0.444444444444444	5000	78.9367167919799	59.9718333333333	9.46395939086294	MIX
2000	92	67.1	70.8	58.7	16.1	9	73.3588051076984	82.3664296540656	228	1101	176	0.857142857142857	0.388888888888889	5000	77.6015084852294	64.1847104247104	11.5458167330677	MIX
4000	92.1	66.7	70.8	58.7	16.5	9.2	72.84255946196	82.1084204088537	235	1134	182	0.854037267080745	0.333333333333333	5000	77.3686397984887	64.1847104247104	11.8132295719844	MIX
5000	92.1	66.7	71.2	58.7	16.3	8.9	73.2761889876628	82.1114990749293	231	1171	176	0.863354037267081	0.277777777777778	5000	77.3686397984887	64.3485758275597	11.5134920634921	MIX
1500	92	67.1	70.2	58.5	16.4	9.2	72.9344915902061	82.2154471544715	233	1109	182	0.855590062111801	0.5	5000	77.6015084852294	63.8181818181818	11.7875	MIX
500	91.4	69.5	68	58.6	14.4	8.8	73.1280877003718	82.0950719773912	204	921	194	0.824534161490683	0.444444444444444	5000	78.9596022374145	62.9510268562401	10.9241379310345	MIX
800	92	67.3	68.7	57.9	15.4	8.7	72.1511885272393	81.4310630961588	218	1073	188	0.833850931677019	0.444444444444444	5000	77.7350910232266	62.839336492891	11.1186721991701	MIX
3000	92.1	66.6	70.8	58.4	16.2	9	72.5230431017854	81.4824480696415	230	1128	189	0.861801242236025	0.388888888888889	5000	77.3013232514178	64.0049535603715	11.5714285714286	MIX
2000	91.9	66.5	70.1	58.1	16.3	9	72.035588364598	80.9980806142035	232	1140	183	0.850931677018634	0.444444444444444	5000	77.1635101010101	63.5383775351014	11.596837944664	MIX
1000	92	67.4	69.5	58.6	16.3	9.3	73.0637432539313	82.0224719101124	232	1077	177	0.84472049689441	0.444444444444444	5000	77.801756587202	63.5862607338017	11.84296875	MIX
200	88.9	71.2	62.2	56.9	11.8	7.6	70.1315288048587	77.8430677147604	167	815	225	0.787267080745342	0.5	5000	79.071580262336	59.4320738874895	9.24536082474227	MIX
2000	91.7	64.6	69.3	56.4	14.9	7.9	71.37195470211	79.7185271918446	212	1233	177	0.84472049689441	0.444444444444444	7500	75.8006397952655	62.1880668257757	10.3254385964912	MIX
3000	92.1	63.9	69.8	56	14.8	7.5	71.3702366091401	79.7653454445362	210	1337	179	0.858695652173913	0.444444444444444	7500	75.4511538461538	62.1430842607313	9.95515695067265	MIX
4000	92.1	64	70.2	56.5	15.9	8.2	72.053470511823	80.8829868761376	226	1330	175	0.857142857142857	0.277777777777778	7500	75.5208199871877	62.6093133385951	10.8199170124481	MIX
500	90.5	67.2	67.2	57.2	13.7	8	71.2603680426509	79.2934711456227	195	1035	209	0.832298136645963	0.333333333333333	7500	77.1287254280279	61.7980707395498	10.1013824884793	MIX
5000	92.2	64.3	70.5	56.5	15.6	8	71.617673845287	80.2474967330598	221	1315	174	0.847826086956522	0.222222222222222	7500	75.7630670926518	62.7283464566929	10.5762711864407	MIX
200	88.7	69.9	63.1	57.2	11.8	7.8	70.9852872869183	79.8692810457516	167	810	249	0.793478260869565	0.166666666666667	7500	78.1857503152585	60.0053200332502	9.39183673469388	MIX
800	90.9	66.3	68.1	56.9	14.6	8.3	71.4191623650329	79.6610169491525	208	1105	204	0.841614906832298	0.444444444444444	7500	76.6751908396947	61.99824	10.5834061135371	MIX
1000	91.4	65.4	68.7	56.5	14.6	7.9	71.477840349731	79.8634812286689	207	1200	186	0.852484472049689	0.388888888888889	7500	76.2443877551021	62.0055910543131	10.2524444444444	MIX
1500	91.6	64.7	69.3	56.1	14.7	7.9	71.3337820416895	79.6178343949045	210	1210	181	0.849378881987578	0.388888888888889	7500	75.8351887396033	62.0052631578947	10.2769911504425	MIX
200	88.1	68.9	60.8	56.7	11.3	7.1	69.9996496468762	78.0068728522337	161	915	250	0.753105590062112	0.5	7500	77.3259872611465	58.6784680851064	8.72065217391305	MIX
5000	92.2	64.2	70.5	56.4	15.5	7.9	71.5678704344631	80.188679245283	220	1317	174	0.847826086956522	0.222222222222222	7500	75.6936061381074	62.6666666666667	10.465811965812	MIX
2000	92.2	64.6	70.2	56.5	15.8	8.4	71.8186170875855	80.2061855670103	224	1243	175	0.857142857142857	0.333333333333333	7500	75.9709183673469	62.6093133385951	10.9685950413223	MIX
3000	92.2	64.7	70.7	56.9	16.4	8.7	72.2218222233976	80.2839116719243	233	1234	169	0.857142857142857	0.277777777777778	7500	76.0400254939452	63.0537617554859	11.3689243027888	MIX
500	90.9	68.1	66.9	58.1	13.5	8.1	71.9908416719895	79.5321824381927	192	973	210	0.832298136645963	0.5	7500	77.8652830188679	62.19024	10.125	MIX
800	91.3	67.6	68.3	57.8	14.2	8.3	72.0371052532306	80.0112296462661	202	1041	200	0.84472049689441	0.5	7500	77.6825676526117	62.6128469468676	10.4764444444444	MIX
4000	92.1	64.6	70.4	56.9	15.8	8.4	71.9978746145972	80.6513604116317	225	1253	178	0.855590062111801	0.277777777777778	7500	75.9369495851946	62.9341712490181	10.9685950413223	MIX
1000	91.8	67	69.2	58	15.7	9	72.9497165597849	81.0810384281543	223	1068	181	0.84472049689441	0.5	7500	77.463476070529	63.1069182389937	11.4412955465587	MIX
1500	92.2	65.5	70.3	57	16	8.7	72.9266874873612	80.5276381909548	227	1183	177	0.868012422360248	0.388888888888889	7500	76.5897273303741	62.955223880597	11.2712550607287	MIX
200	89.2	67.6	61.6	53.9	10.9	6.4	68.9088708932869	75.4033307311996	155	997	216	0.787267080745342	0.5	7500	76.9122448979592	57.4933333333333	8.06473988439306	MIX
500	91.8	66.4	67.6	55.9	13	7.3	71.6474632055418	80	184	1104	189	0.826086956521739	0.5	7500	77.0609355246524	61.1957894736842	9.34975369458128	MIX
1000	92.1	64.8	68.9	56.3	15	8	71.8031066534721	80	213	1232	176	0.846273291925466	0.333333333333333	7500	76.0749521988528	61.9659744408946	10.4347826086957	MIX
1500	92.2	64.8	69.6	56.5	15.6	8.2	71.458324695528	80.188679245283	222	1246	175	0.854037267080745	0.333333333333333	7500	76.1090445859872	62.3695479777954	10.7495798319328	MIX
4000	92.2	64.3	70.4	56.5	16.3	8.5	71.4805773519233	80.2110817941953	231	1277	173	0.847826086956522	0.277777777777778	7500	75.7630670926518	62.688731284476	11.1733870967742	MIX
800	92.2	64.4	68.3	55.6	14.6	7.7	71.056445986913	79.8494360875855	208	1263	180	0.824534161490683	0.5	7500	75.8324393358876	61.2991121872478	10.0825112107623	MIX
2000	92	63.9	69.7	55.9	16.1	8.3	71.077882413517	79.6208530805687	229	1292	173	0.854037267080745	0.333333333333333	7500	75.4175753688262	62.0418789808917	10.9532786885246	MIX
5000	92.2	64.2	70.5	56.4	15.6	8	71.6260369433409	80.2110817941953	221	1313	173	0.847826086956522	0.222222222222222	7500	75.6936061381074	62.6666666666667	10.5762711864407	MIX
3000	92.1	64.1	70.1	56.2	15.7	8.2	71.1933588659242	79.3572311495674	223	1281	181	0.860248447204969	0.277777777777778	7500	75.5903969270166	62.3851148060174	10.7732217573222	MIX
