# Supplementary material for: Evaluation of strategies for evidence-driven genome annotation using long-read RNA-seq
Source: Genome Res. 2025 Apr;35(4):1053–64. doi: 10.1101/gr.279864.124 (PMC12047274; doi:10.1101/gr.279864.124)
Supplement: Supplement 2 [file Supplemental_Code.zip › Supplemental_Code/lr_evidence_driven-main/plotting/fig_sup3/results_PacBio.tsv]

N_genes	nt_sn	nt_sp	exon_sn	exon_sp	gene_sn	gene_sp	mean_identity	median_identity	PH	FP	FN	SC	DU	fr	nt_fscore	exon_fscore	gene_fscore	tec
1000	92	73.2	71.5	64.2	18.6	12.5	76.1752825076943	85.8725761772853	264	760	207	0.855590062111801	0.5	1000	81.5302663438257	67.653647752395	14.951768488746	PacBio
5000	92.7	71.8	73.3	63.8	19.7	12.8	76.4269152623122	86.6287339971551	280	807	179	0.87888198757764	0.388888888888889	1000	80.9223100303951	68.2208606856309	15.5175384615385	PacBio
800	91.9	73	70.8	63.8	18.1	12.1	75.7850401676884	85.9315589353612	257	763	205	0.852484472049689	0.5	1000	81.3668890236507	67.1179791976226	14.5039735099338	PacBio
4000	92.7	72	73.3	64	19.7	12.8	76.3129414060004	86.6169074142819	280	812	185	0.877329192546584	0.277777777777778	1000	81.0491803278689	68.3350327749454	15.5175384615385	PacBio
6000	92.7	72.1	73.3	64.3	19.8	12.7	76.1936240871812	86.7042707493956	281	810	179	0.877329192546584	0.277777777777778	1000	81.1125	68.5056686046512	15.4744615384615	PacBio
200	89.1	74.3	63.8	60.6	13.5	9.5	71.4506021167042	79.696394686907	191	681	245	0.788819875776398	0.388888888888889	1000	81.0297429620563	62.1588424437299	11.1521739130435	PacBio
1500	92.3	72.5	72.1	64.1	18.9	12.6	76.1606512369474	86.0714285714286	269	774	195	0.854037267080745	0.388888888888889	1000	81.2105582524272	67.8650513950073	15.12	PacBio
3000	92.8	71.6	73.3	63.7	19.6	12.7	76.3841721505313	86.5543368133562	278	808	184	0.874223602484472	0.388888888888889	1000	80.8330900243309	68.1636496350365	15.4130030959752	PacBio
2000	92.6	71	72.6	62.9	18.7	11.9	75.6761078399199	86.1094206789571	266	845	190	0.872670807453416	0.333333333333333	1000	80.3740831295843	67.4028044280443	14.5444444444444	PacBio
7000	92.7	72.2	73.3	64.3	19.5	12.6	76.633391097914	86.6981429792606	277	801	174	0.875776397515528	0.333333333333333	1000	81.1757428744694	68.5056686046512	15.3084112149533	PacBio
500	90.9	73.7	68.8	63.7	16.8	11.5	75.4182034438503	84.5331695331695	239	741	220	0.829192546583851	0.333333333333333	1000	81.4013365735115	66.1518490566038	13.6537102473498	PacBio
2000	92.2	73.1	72.4	64.9	18.5	12.5	76.8298365967957	87.0069605568445	263	737	190	0.864906832298137	0.444444444444444	1000	81.546521476104	68.4451565914057	14.9193548387097	PacBio
4000	92.6	72.6	73.1	64.5	19.6	12.9	76.8329809290549	86.8242307056001	278	768	177	0.869565217391304	0.333333333333333	1000	81.3893462469734	68.53125	15.5593846153846	PacBio
5000	92.6	72.1	73.1	64	19.3	12.5	76.1768637387601	86.6050808314088	274	808	179	0.869565217391304	0.388888888888889	1000	81.0741955069824	68.2479941648432	15.1729559748428	PacBio
1000	91.8	72.5	70.2	63.3	16.8	11.1	75.1642133638319	84.9137931034483	239	788	206	0.83695652173913	0.5	1000	81.0164333536214	66.5716853932584	13.3677419354839	PacBio
1500	92.2	73.7	72.4	65.2	18.7	12.7	77.1810308371776	87.1244635193133	266	720	185	0.869565217391304	0.277777777777778	1000	81.9185051235684	68.6116279069767	15.1267515923567	PacBio
800	91.6	72.4	69.8	63.1	17.3	11.4	75.5110898704947	85.0715746421268	246	788	202	0.840062111801242	0.444444444444444	1000	80.8760975609756	66.2811136192626	13.7435540069686	PacBio
6000	92.7	71.9	73	64	19.7	12.7	76.0371174148057	86.6981429792606	280	813	180	0.868012422360248	0.277777777777778	1000	80.9857837181045	68.2043795620438	15.4438271604938	PacBio
500	90.7	72.2	67.6	62.1	15.9	10.7	74.2620389124355	83.730202997957	227	761	218	0.81832298136646	0.444444444444444	1000	80.3995089011664	64.7333847340015	12.7917293233083	PacBio
3000	92.5	72.5	72.8	64.4	19.5	12.9	76.7711005759245	86.8959781063025	277	770	178	0.87111801242236	0.388888888888889	1000	81.2878787878788	68.3428571428572	15.5277777777778	PacBio
7000	92.7	72.2	73.3	64.3	19.6	12.7	76.556098405021	86.6522366522367	279	800	173	0.874223602484472	0.333333333333333	1000	81.1757428744694	68.5056686046512	15.4130030959752	PacBio
200	87.9	74.5	61.8	62	13.2	9.7	73.429544608719	81.6935626145508	187	602	246	0.77639751552795	0.222222222222222	1000	80.6471674876847	61.8998384491115	11.1825327510917	PacBio
1500	92.1	72.8	71.6	64	18.3	12.2	75.9837598431518	86.0427072927073	260	751	192	0.855590062111801	0.277777777777778	1000	81.3205579138872	67.5870206489676	14.64	PacBio
1000	91.5	74.2	70.7	65	18	12.5	76.5227713813576	86.5189902948862	256	696	198	0.854037267080745	0.388888888888889	1000	81.946891973446	67.7302873986736	14.7540983606557	PacBio
500	89.5	76.5	67.3	65.7	16	12.1	75.1207436296525	84.5423322683706	228	569	239	0.812111801242236	0.555555555555556	1000	82.4909638554217	66.4903759398496	13.779359430605	PacBio
6000	92.7	71.8	72.9	63.6	19.4	12.5	75.8683034097291	86.3593698018155	276	820	185	0.869565217391304	0.388888888888889	1000	80.9223100303951	67.9331868131868	15.2037617554859	PacBio
2000	92.5	71.9	72.1	63.3	18.1	11.6	75.1588017814815	85.5029585798817	257	822	195	0.857142857142857	0.333333333333333	1000	80.9093673965937	67.4140324963072	14.1387205387205	PacBio
200	87.5	75.7	61.9	62.6	13.7	10.3	73.319696406855	82.2387743696053	194	569	242	0.762422360248447	0.444444444444444	1000	81.1734068627451	62.2480321285141	11.7591666666667	PacBio
3000	92.5	72.1	72.6	63.9	19.1	12.3	76.2269901773708	86.583850931677	271	813	186	0.866459627329193	0.333333333333333	1000	81.0358444714459	67.9727472527472	14.9636942675159	PacBio
800	90.7	75.3	69.5	65.6	17	12.2	76.6226826079897	86.8482787491301	243	648	214	0.843167701863354	0.555555555555556	1000	82.2856626506024	67.4937083641747	14.2054794520548	PacBio
4000	92.6	72.3	72.8	64.1	19.1	12.4	76.3184475036119	86.4649681528662	271	800	184	0.869565217391304	0.388888888888889	1000	81.2004851425106	68.1735573411249	15.0374603174603	PacBio
5000	92.7	72.1	73	64	19.5	12.6	76.0360639107636	86.3979848866499	277	813	183	0.868012422360248	0.388888888888889	1000	81.1125	68.2043795620438	15.3084112149533	PacBio
7000	92.7	72.1	73.3	64.2	19.6	12.7	76.507392673246	86.606292464416	279	803	172	0.874223602484472	0.333333333333333	1000	81.1125	68.4488727272727	15.4130030959752	PacBio
2000	93.1	59.5	69.1	52.4	14.5	6.6	69.9869257727595	77.6595744680851	206	1661	165	0.854037267080745	0.388888888888889	10000	72.6009174311927	59.602304526749	9.07109004739336	PacBio
500	92.2	60.4	65.6	51.1	12.2	5.8	68.5080127223295	73.9871750830184	173	1519	184	0.819875776397516	0.5	10000	72.986631716907	57.4491859468723	7.86222222222222	PacBio
200	90.6	58.8	60	47.7	9	4.3	65.6209671048787	70.4918032786885	128	1546	202	0.759316770186335	0.555555555555556	10000	71.3156626506024	53.1476323119777	5.81954887218045	PacBio
4000	93.4	60.9	70.4	54	16	7.6	70.6553914627943	78.7619033536405	227	1535	169	0.858695652173913	0.333333333333333	10000	73.7272845106935	61.1189710610932	10.3050847457627	PacBio
1000	92.8	60.5	68.2	52.6	14.1	6.7	70.4317651525346	77.8784779050737	200	1523	162	0.84472049689441	0.5	10000	73.2472276581865	59.3927152317881	9.08365384615385	PacBio
5000	93.3	61	70.4	54.1	15.6	7.5	70.960005965667	78.8617886178862	222	1508	168	0.864906832298137	0.222222222222222	10000	73.7692806221646	61.1829718875502	10.1298701298701	PacBio
1500	92.9	60.2	69	52.8	14.4	6.7	70.1122415902309	77.7188328912467	204	1594	168	0.858695652173913	0.333333333333333	10000	73.0578706727629	59.8226600985222	9.14502369668246	PacBio
3000	93.2	60.2	69.9	53.2	15.6	7.3	70.4727793353246	78.7882968363754	222	1591	170	0.850931677018634	0.444444444444444	10000	73.1504563233377	60.417221770918	9.94585152838428	PacBio
6000	93.3	61.1	70.5	54.4	15.7	7.6	71.1967107979257	79.482359230221	223	1487	164	0.860248447204969	0.277777777777778	10000	73.8423575129534	61.4123298638911	10.2420600858369	PacBio
7000	93.2	61.2	70.4	54.3	15.6	7.5	70.990968602017	79.1255289139633	222	1490	171	0.858695652173913	0.277777777777778	10000	73.8839378238342	61.3106655974338	10.1298701298701	PacBio
800	92.6	59.7	66.9	51.5	13	6.1	69.0674153642316	76.0687237228589	185	1539	172	0.816770186335404	0.444444444444444	10000	72.5964543663821	58.1984797297297	8.30366492146597	PacBio
7000	93.2	61.2	70.4	54.4	15.6	7.5	71.0677518555062	79.3248945147679	221	1491	168	0.857142857142857	0.277777777777778	10000	73.8839378238342	61.374358974359	10.1298701298701	PacBio
200	89.5	64.4	60.1	53	9.6	5.5	68.3604703525869	75	136	1089	239	0.767080745341615	0.444444444444444	10000	74.90318388564	56.3271441202476	6.99337748344371	PacBio
1500	93	63.1	69.5	55.3	14.9	7.5	71.2353355080026	79.0922343173139	212	1362	175	0.840062111801242	0.333333333333333	10000	75.1864189622037	61.5921474358974	9.97767857142857	PacBio
6000	93.3	60.9	70.4	54.1	15.6	7.4	71.0445951119855	79.1679003849201	222	1513	164	0.858695652173913	0.277777777777778	10000	73.6961089494163	61.1829718875502	10.0382608695652	PacBio
800	92.5	64	68.6	55.7	14.5	7.5	71.4736350622883	79.8634812286689	207	1308	183	0.841614906832298	0.444444444444444	10000	75.6549520766773	61.4806114239743	9.88636363636364	PacBio
4000	93.2	61.4	70.2	54.2	15.6	7.6	70.8418358352619	78.9124743394546	222	1450	169	0.850931677018634	0.277777777777778	10000	74.0294954721863	61.1710610932476	10.2206896551724	PacBio
3000	93.2	61.9	70.2	54.6	15.6	7.7	70.9144617996769	78.8335129668809	222	1437	178	0.832298136645963	0.333333333333333	10000	74.3917472598324	61.425	10.3107296137339	PacBio
1000	92.7	63.8	68.8	55.7	15	7.7	71.5006258606865	79.4758949389659	214	1319	177	0.84472049689441	0.444444444444444	10000	75.5815974440895	61.5608032128514	10.1762114537445	PacBio
500	91.6	63.1	65.8	54.1	12.7	6.6	69.6791864707803	76.6865680858708	182	1299	201	0.829192546583851	0.444444444444444	10000	74.7247575953458	59.3791492910759	8.6860103626943	PacBio
5000	93.3	61.1	70.3	54.2	15.4	7.4	71.0319218421846	79.2347126067844	219	1498	169	0.854037267080745	0.277777777777778	10000	73.8423575129534	61.2089959839357	9.99649122807017	PacBio
2000	93	62.3	69.6	54.9	15.5	7.7	70.9525128409626	78.7931034482759	220	1398	176	0.830745341614907	0.444444444444444	10000	74.6155827430779	61.3821686746988	10.2887931034483	PacBio
6000	93.3	61.2	70.2	54.2	15.4	7.4	71.1509003828045	79.4565217391304	219	1507	162	0.860248447204969	0.277777777777778	10000	73.9153398058252	61.1710610932476	9.99649122807017	PacBio
800	91.8	65	68.7	56.5	13.3	7.2	72.197015549362	80.5940594059406	189	1218	202	0.843167701863354	0.444444444444444	10000	76.109693877551	62.0055910543131	9.34243902439025	PacBio
500	91.4	64.9	67.4	55.5	12	6.7	71.3406146089659	79.7145115084461	171	1179	210	0.840062111801242	0.5	10000	75.9035188739603	60.8738812042311	8.59893048128342	PacBio
4000	93.3	61.2	70.3	54.2	16	7.6	70.9008157733608	78.9406943105111	227	1505	170	0.850931677018634	0.388888888888889	10000	73.9153398058252	61.2089959839357	10.3050847457627	PacBio
1500	92.8	61.9	69.2	54.5	15	7.4	70.9623505248821	79.3248945147679	213	1442	178	0.855590062111801	0.388888888888889	10000	74.2639948287007	60.9765561843169	9.91071428571429	PacBio
7000	93.2	61.2	70.4	54.4	15.7	7.6	71.0380278507886	79.2703150912106	223	1487	169	0.860248447204969	0.277777777777778	10000	73.8839378238342	61.374358974359	10.2420600858369	PacBio
2000	93	61	69.6	53.8	15.1	7.2	70.421644998882	78.1967213114754	215	1510	173	0.849378881987578	0.444444444444444	10000	73.6753246753247	60.6884927066451	9.75067264573991	PacBio
3000	93.2	61.3	70.1	54.3	15.7	7.5	71.0273659199178	78.8715886194542	223	1510	172	0.854037267080745	0.333333333333333	10000	73.9567637540453	61.1966237942122	10.1508620689655	PacBio
1000	92.4	63.7	69.2	55.8	13.9	7.3	72.0739737721374	80.3456729812372	198	1286	191	0.841614906832298	0.444444444444444	10000	75.4116591928251	61.78176	9.57264150943396	PacBio
200	88.5	67.4	60	55	10.7	6.5	69.3019021929395	75.898864575066	152	987	243	0.760869565217391	0.444444444444444	10000	76.5221295702373	57.3913043478261	8.08720930232558	PacBio
5000	93.4	61.3	70.4	54.3	15.6	7.5	71.118145686647	79.4565217391304	221	1500	166	0.857142857142857	0.333333333333333	10000	74.019650937298	61.3106655974338	10.1298701298701	PacBio
200	88	71.9	62.7	59.4	12.1	8.1	70.4961401202163	79.0339994408938	172	765	238	0.779503105590062	0.333333333333333	2500	79.1394621638524	61.0054054054054	9.7039603960396	PacBio
3000	93.2	69.1	72.2	61.1	18.2	10.7	74.5108040183553	84.2424242424242	259	993	179	0.869565217391304	0.388888888888889	2500	79.3606900800986	66.1878469617404	13.4768166089965	PacBio
1000	92.3	70.4	70.7	61.3	16.9	10.5	74.7958265085056	84.3835616438356	240	896	191	0.869565217391304	0.277777777777778	2500	79.8760909649662	65.665303030303	12.9525547445255	PacBio
2000	92.8	68.8	71.1	60.3	17.5	10.3	74.0224744187073	83.4895702843025	248	986	181	0.863354037267081	0.333333333333333	2500	79.0178217821782	65.2561643835616	12.9676258992806	PacBio
5000	93	69.6	72.4	61.6	18.5	11.1	74.942470236047	84.3434343434343	263	958	180	0.875776397515528	0.388888888888889	2500	79.6162361623616	66.564776119403	13.875	PacBio
500	91.6	71.2	68.9	61.4	17.4	11.2	74.8042372382269	83.986562150056	247	819	191	0.838509316770186	0.388888888888889	2500	80.1218673218673	64.9341519570223	13.627972027972	PacBio
1500	92.6	69.3	70.9	60.6	17	10.2	74.0134780869139	83.6713100403441	242	976	188	0.863354037267081	0.444444444444444	2500	79.2733786287832	65.3466159695818	12.75	PacBio
800	92.2	71.3	70.7	62.2	16.8	10.8	75.4386755440902	84.8598130841121	239	835	191	0.858695652173913	0.222222222222222	2500	80.4141896024465	66.1781790820166	13.1478260869565	PacBio
7000	93.1	69.7	72.7	61.9	18.4	11.1	75.3691031031512	85.0799289520426	261	954	181	0.874223602484472	0.333333333333333	2500	79.7183046683047	66.8667161961367	13.8467796610169	PacBio
4000	93.1	69.3	72.5	61.3	18.5	10.9	74.9843014898567	85.0085178875639	262	985	180	0.874223602484472	0.333333333333333	2500	79.4560344827586	66.4312406576981	13.7176870748299	PacBio
6000	93.1	69.6	72.6	61.8	18.3	11	75.2381083228227	84.8484848484848	260	960	178	0.881987577639752	0.388888888888889	2500	79.6528580208974	66.7660714285714	13.740614334471	PacBio
2000	92.9	70.5	72.1	62.2	18.5	11.7	75.1547039875702	85.0106491624695	262	846	186	0.869565217391304	0.333333333333333	2500	80.1646266829865	66.7851079672375	14.3344370860927	PacBio
7000	93.1	69.6	72.6	61.8	18.4	11	75.3079824670974	84.9800866966704	261	959	181	0.874223602484472	0.333333333333333	2500	79.6528580208974	66.7660714285714	13.7687074829932	PacBio
800	92.4	69.8	70	60.7	16.3	10.2	74.4628675856322	83.8772984067201	233	888	196	0.866459627329193	0.388888888888889	2500	79.5255240443897	65.0191277735272	12.5479245283019	PacBio
500	91.6	69.8	67.6	60	16.1	9.9	72.8970744006253	81.8443804034582	230	915	191	0.846273291925466	0.444444444444444	2500	79.2277571251549	63.5736677115987	12.2607692307692	PacBio
6000	93	69.4	72.4	61.6	18.7	11.2	75.5776366721015	85.1509115408582	266	979	176	0.877329192546584	0.388888888888889	2500	79.4852216748769	66.564776119403	14.009364548495	PacBio
4000	93	69.8	72.7	61.9	18.9	11.5	75.534217374382	85.8208955223881	268	923	175	0.87111801242236	0.333333333333333	2500	79.7469287469287	66.8667161961367	14.2993421052632	PacBio
200	89.4	69	62.2	57	12.5	8.1	70.3366059816019	78.6510173448264	178	854	247	0.777950310559006	0.5	2500	77.8863636363636	59.4865771812081	9.83009708737864	PacBio
1000	92.5	70	70.3	61.1	16.8	10.5	74.6516660025446	84.0175953079179	238	874	188	0.869565217391304	0.444444444444444	2500	79.6923076923077	65.3779299847793	12.9230769230769	PacBio
5000	93	69.7	72.4	61.8	18.6	11.2	75.1680862232276	84.9772382397572	264	954	179	0.864906832298137	0.333333333333333	2500	79.6816226183159	66.6813710879285	13.9812080536913	PacBio
1500	92.8	70.4	71.7	62.1	17.5	11.2	75.35289620484	85.531914893617	249	850	198	0.866459627329193	0.333333333333333	2500	80.0627450980392	66.5556053811659	13.6585365853659	PacBio
3000	93	69.5	72.5	61.4	17.9	10.9	75.2812284111976	85.0799289520426	254	932	183	0.87111801242236	0.388888888888889	2500	79.5507692307692	66.4899178491412	13.5493055555556	PacBio
500	90.7	74	68.5	62.8	15.6	10.8	74.9897765395986	83.6482145305675	221	709	216	0.84472049689441	0.444444444444444	2500	81.5033394049788	65.5262757044935	12.7636363636364	PacBio
5000	93	70.2	72.7	62.4	18.5	11.3	75.5842659962218	85.1569747217069	262	929	183	0.875776397515528	0.277777777777778	2500	80.0073529411765	67.1573649148779	14.0302013422819	PacBio
800	91.5	71.3	69.3	61.4	16	10.3	74.9605515386673	84.3524919206411	227	858	211	0.854037267080745	0.5	2500	80.1468058968059	65.111247130834	12.532319391635	PacBio
200	86.5	74.7	63.4	61.3	12.7	9.7	73.0116258464168	80.6818181818182	180	598	275	0.813664596273292	0.444444444444444	2500	80.1681141439206	62.3323175621492	10.9991071428571	PacBio
2000	92.5	70.9	72.1	62.8	18.2	11.4	75.4897324166506	85.4053189245795	258	886	197	0.877329192546584	0.388888888888889	2500	80.2723378212974	67.1294292068199	14.0189189189189	PacBio
4000	93	69.8	72.5	61.8	18.5	11.1	75.3666326090553	85.1509115408582	262	953	182	0.874223602484472	0.388888888888889	2500	79.7469287469287	66.7237527922561	13.875	PacBio
1000	92.2	70.9	70.4	61.8	16.5	10.4	74.7607998159512	84.3065693430657	235	879	193	0.850931677018634	0.555555555555556	2500	80.1591661557327	65.8202723146747	12.7583643122677	PacBio
7000	93.1	69.6	72.7	61.8	18.4	11	75.3117838653151	85.0314320528131	261	961	181	0.874223602484472	0.333333333333333	2500	79.6528580208974	66.8083271375465	13.7687074829932	PacBio
1500	92.6	70.2	71.7	61.8	17.5	10.9	75.199025161713	84.8053316901523	250	902	189	0.877329192546584	0.444444444444444	2500	79.858968058968	66.3829213483146	13.4330985915493	PacBio
6000	93	69.6	72.4	61.9	18.5	11.1	75.0801390398637	84.9162360463819	263	965	184	0.874223602484472	0.388888888888889	2500	79.6162361623616	66.7395383469844	13.875	PacBio
3000	92.9	69.8	72.4	62	17.7	10.7	75.3555745256602	84.9829351535836	252	957	186	0.877329192546584	0.333333333333333	2500	79.7101413644745	66.7976190476191	13.337323943662	PacBio
2000	92.9	64.9	70.4	57.1	15.8	8.4	72.5758064601467	81.4141414141414	225	1259	181	0.869565217391304	0.388888888888889	5000	76.4158428390368	63.0563137254902	10.9685950413223	PacBio
800	92.1	66.6	68.7	57.7	14.9	8.5	72.5940735858209	80.4081632653061	212	1099	192	0.854037267080745	0.222222222222222	5000	77.3013232514178	62.7213607594937	10.8247863247863	PacBio
5000	93.2	64.9	71.3	57.6	16.9	8.9	72.7475720800719	81.6703930501282	240	1252	174	0.863354037267081	0.388888888888889	5000	76.5171410499684	63.721955003879	11.6596899224806	PacBio
1000	92.1	66.5	69.8	58.1	15.7	8.8	73.0458627784456	81.6901408450704	223	1129	185	0.863354037267081	0.222222222222222	5000	77.233921815889	63.4148553557467	11.2783673469388	PacBio
1500	92.8	65.7	70.3	57.8	15.4	8.4	72.8266091093811	81.6901408450704	219	1204	184	0.868012422360248	0.388888888888889	5000	76.9332492113565	63.44012490242	10.8705882352941	PacBio
4000	93.3	64.5	71.2	57.1	16.6	8.7	72.6913483555245	81.5789473684211	236	1281	176	0.860248447204969	0.333333333333333	5000	76.2718631178707	63.3752143413874	11.4166007905138	PacBio
7000	93.2	65	71.5	57.8	16.8	8.9	73.0790149416447	81.9780775716695	238	1234	172	0.874223602484472	0.277777777777778	5000	76.5865992414665	63.9242072699149	11.6357976653696	PacBio
200	87.5	68.8	57.4	55.3	11.3	6.9	66.9107783612027	73.4501672569855	160	884	218	0.714285714285714	0.222222222222222	5000	77.0313499680102	56.3304347826087	8.56813186813187	PacBio
3000	93.1	64.6	70.9	57.2	16.3	8.5	72.6425325914555	81.6753926701571	231	1270	171	0.863354037267081	0.333333333333333	5000	76.2746987951807	63.3174082747853	11.1733870967742	PacBio
6000	93.2	65	71.4	57.7	16.8	8.9	73.0947267225197	81.9780775716695	239	1241	171	0.875776397515528	0.333333333333333	5000	76.5865992414665	63.8230828814872	11.6357976653696	PacBio
500	91.6	67	67.2	57.3	14	8	71.9375310050492	79.6482366681517	199	1083	188	0.833850931677019	0.5	5000	77.3921815889029	61.8563855421687	10.1818181818182	PacBio
500	91.5	66.5	65.8	56.9	14.1	8.1	71.0136438454511	79.7210300429185	200	1066	198	0.816770186335404	0.444444444444444	5000	77.0221518987342	61.0272208638957	10.2891891891892	PacBio
5000	93.2	64.6	71.3	57.3	16.1	8.5	72.5306908537054	81.2342569269521	229	1256	169	0.866459627329193	0.277777777777778	5000	76.3082382762991	63.5379471228616	11.1260162601626	PacBio
1000	92.5	67.5	69.8	59.2	15.6	9.1	73.2459749294784	82.3109843081312	223	1023	186	0.84472049689441	0.388888888888889	5000	78.046875	64.064496124031	11.4947368421053	PacBio
6000	93.2	64.6	71.2	57.2	16.3	8.6	72.805557841519	81.5324257449031	232	1259	165	0.868012422360248	0.333333333333333	5000	76.3082382762991	63.4367601246106	11.259437751004	PacBio
2000	93.1	65.8	71	58	16.5	9.1	72.8427577750742	81.4946682888428	234	1142	179	0.852484472049689	0.444444444444444	5000	77.104845814978	63.8449612403101	11.73046875	PacBio
1500	93	66.8	71.1	58.8	15.5	8.9	73.1689821318407	82.3109843081312	220	1074	190	0.858695652173913	0.444444444444444	5000	77.7521902377972	64.3676674364896	11.3073770491803	PacBio
3000	93.3	64.6	71.3	57.1	16.4	8.8	72.6662832692979	81.6487403385298	233	1227	174	0.864906832298137	0.333333333333333	5000	76.3417352754908	63.4147975077882	11.4539682539683	PacBio
200	88.7	66.6	59.8	55.3	11.2	6.7	68.7771686419671	75.0442477876106	159	980	232	0.754658385093168	0.277777777777778	5000	76.0775273663876	57.4620330147698	8.38435754189944	PacBio
800	92.3	67.1	68.7	58.4	15.6	9	72.5349832298641	81.6254603954109	222	1047	186	0.822981366459627	0.5	5000	77.7080301129235	63.1326514555468	11.4146341463415	PacBio
7000	93.2	65	71.5	57.7	16.6	8.8	72.9178540875472	81.858407079646	236	1231	172	0.874223602484472	0.333333333333333	5000	76.5865992414665	63.8630030959752	11.5023622047244	PacBio
4000	93.2	64.7	71.4	57.2	16.3	8.7	72.4274533728352	81.4824480696415	231	1228	171	0.858695652173913	0.333333333333333	5000	76.3779607346422	63.5160186625194	11.3448	PacBio
4000	93.2	64.9	71.3	57.5	17.2	9.1	73.0766165501409	82.0431769869972	244	1238	172	0.874223602484472	0.333333333333333	5000	76.5171410499684	63.6607142857143	11.9026615969582	PacBio
6000	93.2	64.9	71.3	57.5	16.1	8.5	73.1204471125681	81.7120622568093	229	1250	170	0.872670807453416	0.333333333333333	5000	76.5171410499684	63.6607142857143	11.1260162601626	PacBio
7000	93.2	65.1	71.5	57.7	16.7	8.9	72.9904850580902	81.929203539823	237	1228	172	0.875776397515528	0.277777777777778	5000	76.6559696778269	63.8630030959752	11.61171875	PacBio
3000	93.1	65	71.2	57.6	17.1	9.1	72.886220180445	81.5215191922462	243	1241	174	0.860248447204969	0.388888888888889	5000	76.5528146742568	63.6819875776397	11.8786259541985	PacBio
2000	92.8	65.2	70.9	57.7	16.6	8.8	72.4155853332645	80.9061488673139	236	1242	181	0.858695652173913	0.444444444444444	5000	76.5893670886076	63.6225505443235	11.5023622047244	PacBio
1000	92.2	68.5	70.6	60	16	9.4	73.9875599063369	83.3082706766917	227	1029	194	0.857142857142857	0.444444444444444	5000	78.602364654636	64.8698315467075	11.8425196850394	PacBio
5000	93.2	65.1	71.4	57.6	16.1	8.6	73.1757225398839	81.7709466624828	229	1242	178	0.872670807453416	0.333333333333333	5000	76.6559696778269	63.7618604651163	11.2113360323887	PacBio
500	91.2	68.8	68.7	59.2	14.1	8.5	73.9822739728232	83.3097644774187	200	1013	209	0.849378881987578	0.333333333333333	5000	78.432	63.5971853010164	10.6061946902655	PacBio
1500	92.5	66.7	70.5	58.5	16.5	9.2	73.3387357623394	81.7120622568093	234	1144	184	0.861801242236025	0.222222222222222	5000	77.5094221105528	63.9418604651163	11.8132295719844	PacBio
800	91.5	68.9	69.8	60.1	14.9	8.8	74.6215763026611	83.3905760495218	211	1025	197	0.857142857142857	0.388888888888889	5000	78.607855361596	64.5878367975366	11.0649789029536	PacBio
200	88.3	69.1	62.2	56.8	11.4	7.5	70.2825380576474	78.3386769613296	162	851	256	0.78416149068323	0.388888888888889	5000	77.5289707750953	59.3774789915966	9.04761904761905	PacBio
7000	93.2	62.5	70.7	55.5	15.8	7.8	71.7956353429812	80.2839116719243	224	1407	170	0.864906832298137	0.277777777777778	7500	74.8233782915864	62.1846275752773	10.4440677966102	PacBio
6000	93.3	62.2	70.8	55.3	15.9	7.9	71.4813883510963	79.9043062200957	226	1415	164	0.864906832298137	0.277777777777778	7500	74.64	62.0973830293418	10.555462184874	PacBio
200	90.4	61.3	60.7	50	9.9	5	67.3551249527222	73.2458581274883	140	1379	204	0.763975155279503	0.611111111111111	7500	73.0589321028345	54.83288166215	6.64429530201342	PacBio
3000	93.2	61.4	70.2	54.2	15.7	7.5	70.8199444408334	79.1018998272884	223	1512	172	0.852484472049689	0.444444444444444	7500	74.0294954721863	61.1710610932476	10.1508620689655	PacBio
2000	93.1	60.7	69.5	53.6	14.7	6.9	70.994762544589	79.0910092608252	209	1544	163	0.860248447204969	0.333333333333333	7500	73.4872561768531	60.5231519090171	9.39166666666667	PacBio
1500	92.9	61.2	69.2	53.7	14.9	7.1	71.1203758791918	78.9473684210526	212	1533	171	0.858695652173913	0.444444444444444	7500	73.7894873458793	60.4725793327909	9.61727272727273	PacBio
4000	93.3	62	70.6	55	16.2	7.9	71.3151784621395	79.8663385949913	230	1468	168	0.87111801242236	0.333333333333333	7500	74.4958145524791	61.8312101910828	10.6207468879668	PacBio
5000	93.3	62	70.7	55.2	15.9	7.8	71.5908257566828	80	226	1441	170	0.875776397515528	0.277777777777778	7500	74.4958145524791	61.9958697378872	10.4658227848101	PacBio
500	92	61.8	66.1	52.6	12.2	6.1	69.1359846983248	75.6272401433692	173	1417	191	0.824534161490683	0.444444444444444	7500	73.9349804941482	58.5823083403538	8.13333333333333	PacBio
800	92.5	61.1	67.6	53	13.8	6.7	69.7709677360373	77.3237997957099	196	1441	172	0.830745341614907	0.444444444444444	7500	73.5904947916667	59.4162520729685	9.02048780487805	PacBio
1000	92.6	61.6	68.6	53.7	14.9	7.2	70.9818449360279	78.7545787545788	211	1461	164	0.852484472049689	0.388888888888889	7500	73.9839169909209	60.2423548650859	9.70859728506787	PacBio
2000	93	62.7	70.1	55.3	15.4	7.8	71.2714949598898	79.696394686907	218	1335	177	0.854037267080745	0.333333333333333	7500	74.9017341040463	61.82663476874	10.3551724137931	PacBio
800	92.6	63.1	68.4	54.6	14.3	7.4	70.8982446036598	78.6008230452675	203	1309	182	0.847826086956522	0.388888888888889	7500	75.0553628773282	60.7258536585366	9.75299539170507	PacBio
200	89.8	63.4	60.7	51.8	10.4	5.7	67.3290635250757	73.5202492211838	148	1173	236	0.770186335403727	0.444444444444444	7500	74.3253263707572	55.8979555555555	7.3639751552795	PacBio
1500	93.1	62.5	69.7	54.8	14.8	7.5	71.0765379823433	79.1311097807227	210	1356	180	0.849378881987578	0.444444444444444	7500	74.7911311053985	61.3583935742972	9.95515695067265	PacBio
500	92.1	62.8	66.2	53.7	13.5	6.8	69.3649338373469	76.4835164835165	192	1355	189	0.826086956521739	0.277777777777778	7500	74.6788896061975	59.2984153461218	9.04433497536946	PacBio
1000	92.9	63.5	68.9	55.3	14.6	7.7	71.3183945202411	79.5188319159686	207	1268	189	0.858695652173913	0.333333333333333	7500	75.4367007672634	61.3553945249597	10.0825112107623	PacBio
6000	93.3	62.3	70.7	55.3	15.6	7.7	71.7434970067436	79.8380126578749	221	1409	168	0.857142857142857	0.388888888888889	7500	74.7119537275064	62.0588888888889	10.3107296137339	PacBio
3000	93.3	62.2	70.7	54.9	16.3	8.1	71.4994782085703	79.9043062200957	231	1396	179	0.854037267080745	0.277777777777778	7500	74.64	61.8062101910828	10.822131147541	PacBio
7000	93.2	62.5	70.7	55.5	15.8	7.8	71.7992023116851	80.3104951618048	224	1411	171	0.863354037267081	0.277777777777778	7500	74.8233782915864	62.1846275752773	10.4440677966102	PacBio
4000	93.3	62.3	70.6	55	16.2	8.1	71.4751883401884	80	230	1387	175	0.854037267080745	0.222222222222222	7500	74.7119537275064	61.8312101910828	10.8	PacBio
5000	93.2	62.4	70.6	55.2	15.4	7.7	71.2635712479852	79.5081967213115	219	1403	176	0.857142857142857	0.277777777777778	7500	74.7516709511568	61.9573926868045	10.2666666666667	PacBio
1000	92.5	64.5	69	56.2	14.3	7.6	71.6970015069778	79.8429319371728	203	1248	186	0.84472049689441	0.555555555555556	7500	76.0031847133758	61.9456869009585	9.92511415525114	PacBio
200	89.5	66	61.3	54.1	11.3	6.6	69.1295322380437	76.4835164835165	161	1038	223	0.782608695652174	0.333333333333333	7500	75.9742765273312	57.4753899480069	8.33296089385475	PacBio
5000	93.1	62.5	70.4	55.3	15.8	7.9	71.3214733814152	79.2297521401999	224	1397	168	0.860248447204969	0.277777777777778	7500	74.7911311053985	61.9430389817025	10.5333333333333	PacBio
500	91.4	65.7	66.6	56.1	13.2	7.4	70.6639593129263	78.5569105691057	187	1124	205	0.835403726708075	0.444444444444444	7500	76.4478676002546	60.9007334963325	9.48349514563107	PacBio
2000	92.9	62.5	69.6	55.2	14.7	7.4	70.5924923179137	78.312888451067	209	1379	184	0.849378881987578	0.333333333333333	7500	74.7265122265122	61.5692307692308	9.84434389140271	PacBio
4000	93.1	62.6	70.3	55.5	15.6	7.8	71.7073151273503	80.078125	221	1389	177	0.858695652173913	0.277777777777778	7500	74.8626846499679	62.0294117647059	10.4	PacBio
6000	93.3	62.2	70.5	55.1	15.8	7.8	71.3862476403093	79.7066879094913	224	1419	163	0.864906832298137	0.277777777777778	7500	74.64	61.8558917197452	10.4440677966102	PacBio
800	91.9	64.8	68.3	56.2	13.5	7.2	71.6653611909873	79.4640896112453	191	1240	198	0.849378881987578	0.444444444444444	7500	76.006636885769	61.6620080321285	9.39130434782609	PacBio
3000	92.9	62.6	69.9	55.3	15.2	7.6	70.9100170001735	78.5048661516311	216	1389	175	0.847826086956522	0.333333333333333	7500	74.7979421221865	61.7487220447284	10.1333333333333	PacBio
1500	92.9	63.3	69.5	55.7	14.8	7.6	71.2569563272449	79.1311097807227	210	1317	180	0.84472049689441	0.333333333333333	7500	75.295390524968	61.8394568690096	10.0428571428571	PacBio
7000	93.2	62.5	70.7	55.5	15.8	7.8	71.7233062242056	80.2839116719243	224	1411	170	0.863354037267081	0.277777777777778	7500	74.8233782915864	62.1846275752773	10.4440677966102	PacBio
