# Supplementary material for: Evaluation of strategies for evidence-driven genome annotation using long-read RNA-seq
Source: Genome Res. 2025 Apr;35(4):1053–64. doi: 10.1101/gr.279864.124 (PMC12047274; doi:10.1101/gr.279864.124)
Supplement: Supplement 2 [file Supplemental_Code.zip › Supplemental_Code/lr_evidence_driven-main/plotting/fig_sup4/BUSCO/FP_newGTF_classification.txt]

isoform	chrom	strand	length	exons	structural_category	associated_gene	associated_transcript	ref_length	ref_exons	diff_to_TSS	diff_to_TTS	diff_to_gene_TSS	diff_to_gene_TTS	subcategory	RTS_stage	all_canonical	min_sample_cov	min_cov	min_cov_pos	sd_cov	FL	n_indels	n_indels_junc	bite	iso_exp	gene_exp	ratio_exp	FSM_class	coding	ORF_length	CDS_length	CDS_start	CDS_end	CDS_genomic_start	CDS_genomic_end	predicted_NMD	perc_A_downstream_TTS	seq_A_downstream_TTS	dist_to_cage_peak	within_cage_peak	pos_cage_peak	dist_to_polya_site	within_polya_site	polyA_motif	polyA_dist	ORF_seq	TSS_genomic_coord	TTS_genomic_coord	experiment_id
g1.t1	chr19	-	282	2	Intergenic	novelGene_1	novel	NA	NA	NA	NA	NA	NA	multi-exon	FALSE	canonical	0	0	junction_1	0	NA	NA	NA	FALSE	0	NA	NA	A	non_coding	NA	NA	NA	NA	NA	NA	NA	50	AAGAAGGATGAAGGGCAGAA	NA	False	NA	NA	NA	NA	NA	NA	66494	62376	Fake_Experiment_ID
g100.t1	chr19	-	309	2	Intergenic	novelGene_23	novel	NA	NA	NA	NA	NA	NA	multi-exon	FALSE	canonical	0	0	junction_1	0	NA	NA	NA	FALSE	0	NA	NA	A	non_coding	NA	NA	NA	NA	NA	NA	NA	15	CTGTTGTCGACTTAATGTGT	1811	False	NA	NA	NA	NA	NA	NA	1883707	1882698	Fake_Experiment_ID
g1007.t1	chr19	-	879	7	Intergenic	novelGene_326	novel	NA	NA	NA	NA	NA	NA	multi-exon	FALSE	canonical	0	0	junction_1	0	NA	NA	NA	FALSE	0	NA	NA	A	non_coding	NA	NA	NA	NA	NA	NA	NA	20	ACGCTGGGTGAATTCTGGAC	9029	False	NA	NA	NA	NA	NA	NA	33293687	33269923	Fake_Experiment_ID
g1009.t1	chr19	+	504	2	Intergenic	novelGene_327	novel	NA	NA	NA	NA	NA	NA	multi-exon	FALSE	canonical	0	0	junction_1	0	NA	NA	NA	FALSE	0	NA	NA	A	non_coding	NA	NA	NA	NA	NA	NA	NA	35	TGTCTTCATCAGTAAAGTAA	NA	False	NA	NA	NA	NA	NA	NA	33333807	33341816	Fake_Experiment_ID
g101.t1	chr19	-	351	1	Intergenic	novelGene_24	novel	NA	NA	NA	NA	NA	NA	mono-exon	FALSE	NA	NA	NA	NA	NA	NA	NA	NA	NA	0	NA	NA	A	non_coding	NA	NA	NA	NA	NA	NA	NA	55	TGAAAAACAAACGACCCAGA	NA	False	NA	NA	NA	NA	NA	NA	1908380	1908029	Fake_Experiment_ID
g1010.t1	chr19	-	666	2	Intergenic	novelGene_328	novel	NA	NA	NA	NA	NA	NA	multi-exon	FALSE	canonical	0	0	junction_1	0	NA	NA	NA	FALSE	0	NA	NA	A	non_coding	NA	NA	NA	NA	NA	NA	NA	15	AGCTGTGGATGCCTGCTCAT	NA	False	NA	NA	NA	NA	NA	NA	33361446	33360496	Fake_Experiment_ID
g1013.t1	chr19	+	783	3	Antisense	novelGene_ENSG00000124299.15_AS	novel	NA	NA	NA	NA	NA	NA	multi-exon	FALSE	canonical	0	0	junction_1	0	NA	NA	NA	FALSE	0	NA	NA	A	non_coding	NA	NA	NA	NA	NA	NA	NA	40	GATCAATATGGACTAGATAT	NA	False	NA	NA	NA	NA	NA	NA	33436946	33461039	Fake_Experiment_ID
g1015.t1	chr19	+	489	3	Intergenic	novelGene_329	novel	NA	NA	NA	NA	NA	NA	multi-exon	FALSE	canonical	0	0	junction_1	0	NA	NA	NA	FALSE	0	NA	NA	A	non_coding	NA	NA	NA	NA	NA	NA	NA	55	AAACATCGAAGGAAACAAGC	NA	False	NA	NA	NA	NA	NA	NA	33523360	33525591	Fake_Experiment_ID
g1016.t1	chr19	-	861	5	Intergenic	novelGene_330	novel	NA	NA	NA	NA	NA	NA	multi-exon	FALSE	canonical	0	0	junction_1	0	NA	NA	NA	FALSE	0	NA	NA	A	non_coding	NA	NA	NA	NA	NA	NA	NA	30	TGAATCCCTGCCAGAATTGA	NA	False	NA	NA	NA	NA	NA	NA	33554955	33546107	Fake_Experiment_ID
g1017.t1	chr19	+	402	4	Intergenic	novelGene_331	novel	NA	NA	NA	NA	NA	NA	multi-exon	FALSE	canonical	0	0	junction_1	0	NA	NA	NA	FALSE	0	NA	NA	A	non_coding	NA	NA	NA	NA	NA	NA	NA	30	ATTCCTGTTCATTATAAATT	NA	False	NA	NA	NA	NA	NA	NA	33579080	33582099	Fake_Experiment_ID
g1018.t1	chr19	+	369	1	Intergenic	novelGene_332	novel	NA	NA	NA	NA	NA	NA	mono-exon	FALSE	NA	NA	NA	NA	NA	NA	NA	NA	NA	0	NA	NA	A	non_coding	NA	NA	NA	NA	NA	NA	NA	35	GAGGAGAAGTCAATGCCTGA	NA	False	NA	NA	NA	NA	NA	NA	33588548	33588917	Fake_Experiment_ID
g1019.t1	chr19	-	483	1	Intergenic	novelGene_333	novel	NA	NA	NA	NA	NA	NA	mono-exon	FALSE	NA	NA	NA	NA	NA	NA	NA	NA	NA	0	NA	NA	A	non_coding	NA	NA	NA	NA	NA	NA	NA	65	TACTTGTTAAAAAAAAAAAA	NA	False	NA	NA	NA	NA	NA	NA	33589688	33589205	Fake_Experiment_ID
g1020.t1	chr19	-	420	3	Intergenic	novelGene_334	novel	NA	NA	NA	NA	NA	NA	multi-exon	FALSE	canonical	0	0	junction_1	0	NA	NA	NA	TRUE	0	NA	NA	A	non_coding	NA	NA	NA	NA	NA	NA	NA	15	CTGGAGGCAGGCTCGGAGGC	NA	False	NA	NA	NA	NA	NA	NA	33614680	33613080	Fake_Experiment_ID
g1021.t1	chr19	-	861	2	Intergenic	novelGene_335	novel	NA	NA	NA	NA	NA	NA	multi-exon	FALSE	canonical	0	0	junction_1	0	NA	NA	NA	TRUE	0	NA	NA	A	non_coding	NA	NA	NA	NA	NA	NA	NA	15	TGGGATGGGCCAGGAGGTCT	NA	False	NA	NA	NA	NA	NA	NA	33621501	33618302	Fake_Experiment_ID
g1022.t1	chr19	+	903	7	Intergenic	novelGene_336	novel	NA	NA	NA	NA	NA	NA	multi-exon	FALSE	canonical	0	0	junction_1	0	NA	NA	NA	TRUE	0	NA	NA	A	non_coding	NA	NA	NA	NA	NA	NA	NA	25	AGCCAAACCACTCTCGTGCC	2904	False	NA	NA	NA	NA	NA	NA	33624856	33669430	Fake_Experiment_ID
g1024.t1	chr19	-	423	2	Antisense	novelGene_ENSG00000124302.13_AS	novel	NA	NA	NA	NA	NA	NA	multi-exon	FALSE	canonical	0	0	junction_1	0	NA	NA	NA	FALSE	0	NA	NA	B	non_coding	NA	NA	NA	NA	NA	NA	NA	25	TCCTTCCCAAAGCACCCACC	NA	False	NA	NA	NA	NA	NA	NA	33727260	33725831	Fake_Experiment_ID
g1025.t1	chr19	-	225	2	Antisense	novelGene_ENSG00000124302.13_AS	novel	NA	NA	NA	NA	NA	NA	multi-exon	FALSE	canonical	0	0	junction_1	0	NA	NA	NA	FALSE	0	NA	NA	B	non_coding	NA	NA	NA	NA	NA	NA	NA	30	TGATTAGGATCCACGATTCA	NA	False	NA	NA	NA	NA	NA	NA	33767620	33762465	Fake_Experiment_ID
g1027.t1	chr19	+	555	4	Intergenic	novelGene_337	novel	NA	NA	NA	NA	NA	NA	multi-exon	TRUE	canonical	0	0	junction_1	0	NA	NA	NA	FALSE	0	NA	NA	A	non_coding	NA	NA	NA	NA	NA	NA	NA	30	GCTATGCGTCTATCAATGAA	NA	False	NA	NA	NA	NA	NA	NA	33774097	33785544	Fake_Experiment_ID
g1029.t1	chr19	+	426	1	Intergenic	novelGene_338	novel	NA	NA	NA	NA	NA	NA	mono-exon	FALSE	NA	NA	NA	NA	NA	NA	NA	NA	NA	0	NA	NA	A	non_coding	NA	NA	NA	NA	NA	NA	NA	30	CAGGGTACAAGCGGAGTCCA	NA	False	NA	NA	NA	NA	NA	NA	33868903	33869329	Fake_Experiment_ID
g1030.t1	chr19	-	504	2	Intergenic	novelGene_339	novel	NA	NA	NA	NA	NA	NA	multi-exon	FALSE	canonical	0	0	junction_1	0	NA	NA	NA	FALSE	0	NA	NA	A	non_coding	NA	NA	NA	NA	NA	NA	NA	20	AGTGGTCTCTGGGTAACATG	NA	False	NA	NA	NA	NA	NA	NA	34023237	34022627	Fake_Experiment_ID
g1031.t1	chr19	+	207	1	Intergenic	novelGene_340	novel	NA	NA	NA	NA	NA	NA	mono-exon	FALSE	NA	NA	NA	NA	NA	NA	NA	NA	NA	0	NA	NA	A	non_coding	NA	NA	NA	NA	NA	NA	NA	15	GCATGGTGGCGGGCATCTAT	NA	False	NA	NA	NA	NA	NA	NA	34044748	34044955	Fake_Experiment_ID
g1032.t1	chr19	-	822	1	Intergenic	novelGene_341	novel	NA	NA	NA	NA	NA	NA	mono-exon	FALSE	NA	NA	NA	NA	NA	NA	NA	NA	NA	0	NA	NA	A	non_coding	NA	NA	NA	NA	NA	NA	NA	20	CATGTTAGATCTTCGTATGT	NA	False	NA	NA	NA	NA	NA	NA	34093343	34092521	Fake_Experiment_ID
g1033.t1	chr19	+	270	1	Intergenic	novelGene_342	novel	NA	NA	NA	NA	NA	NA	mono-exon	FALSE	NA	NA	NA	NA	NA	NA	NA	NA	NA	0	NA	NA	A	non_coding	NA	NA	NA	NA	NA	NA	NA	20	CCTCAGGGAATCCAGTCGGC	NA	False	NA	NA	NA	NA	NA	NA	34127004	34127274	Fake_Experiment_ID
g1035.t1	chr19	-	363	1	Intergenic	novelGene_343	novel	NA	NA	NA	NA	NA	NA	mono-exon	FALSE	NA	NA	NA	NA	NA	NA	NA	NA	NA	0	NA	NA	A	non_coding	NA	NA	NA	NA	NA	NA	NA	30	ATATCTCTGTCTACAAATGT	146	False	NA	NA	NA	NA	NA	NA	34296638	34296275	Fake_Experiment_ID
g104.t1	chr19	+	378	2	Intergenic	novelGene_25	novel	NA	NA	NA	NA	NA	NA	multi-exon	FALSE	canonical	0	0	junction_1	0	NA	NA	NA	TRUE	0	NA	NA	A	non_coding	NA	NA	NA	NA	NA	NA	NA	25	GCCCCAGCCCCACAGGATCA	5439	False	NA	NA	NA	NA	NA	NA	1947921	1950045	Fake_Experiment_ID
g1041.t1	chr19	-	648	1	Intergenic	novelGene_344	novel	NA	NA	NA	NA	NA	NA	mono-exon	FALSE	NA	NA	NA	NA	NA	NA	NA	NA	NA	0	NA	NA	A	non_coding	NA	NA	NA	NA	NA	NA	NA	30	GGGCCCCCATCACAGAGGAA	NA	False	NA	NA	NA	NA	NA	NA	34557974	34557326	Fake_Experiment_ID
g1042.t1	chr19	-	447	2	Intergenic	novelGene_345	novel	NA	NA	NA	NA	NA	NA	multi-exon	FALSE	canonical	0	0	junction_1	0	NA	NA	NA	FALSE	0	NA	NA	A	non_coding	NA	NA	NA	NA	NA	NA	NA	15	ACTTGGTCCCAGGCCAGGCT	NA	False	NA	NA	NA	NA	NA	NA	34565147	34559238	Fake_Experiment_ID
g1043.t1	chr19	-	399	2	Intergenic	novelGene_346	novel	NA	NA	NA	NA	NA	NA	multi-exon	FALSE	canonical	0	0	junction_1	0	NA	NA	NA	FALSE	0	NA	NA	A	non_coding	NA	NA	NA	NA	NA	NA	NA	15	CCATGCCCCCTCCTCAATCC	364	False	NA	NA	NA	NA	NA	NA	34577430	34576312	Fake_Experiment_ID
g1045.t1	chr19	-	615	1	Intergenic	novelGene_347	novel	NA	NA	NA	NA	NA	NA	mono-exon	FALSE	NA	NA	NA	NA	NA	NA	NA	NA	NA	0	NA	NA	A	non_coding	NA	NA	NA	NA	NA	NA	NA	35	CCAAAACAGCATGGTACTGG	NA	False	NA	NA	NA	NA	NA	NA	34617694	34617079	Fake_Experiment_ID
g1046.t1	chr19	+	513	2	Intergenic	novelGene_348	novel	NA	NA	NA	NA	NA	NA	multi-exon	FALSE	canonical	0	0	junction_1	0	NA	NA	NA	FALSE	0	NA	NA	A	non_coding	NA	NA	NA	NA	NA	NA	NA	25	CACACTCTGGAAGCATGTTT	NA	False	NA	NA	NA	NA	NA	NA	34628844	34634160	Fake_Experiment_ID
g1047.t1	chr19	-	756	3	Intergenic	novelGene_349	novel	NA	NA	NA	NA	NA	NA	multi-exon	FALSE	canonical	0	0	junction_1	0	NA	NA	NA	TRUE	0	NA	NA	A	non_coding	NA	NA	NA	NA	NA	NA	NA	25	AAGTAGCTTTGTGTAGTAGC	NA	False	NA	NA	NA	NA	NA	NA	34637535	34634561	Fake_Experiment_ID
g1048.t1	chr19	+	456	3	Intergenic	novelGene_350	novel	NA	NA	NA	NA	NA	NA	multi-exon	FALSE	canonical	0	0	junction_1	0	NA	NA	NA	FALSE	0	NA	NA	A	non_coding	NA	NA	NA	NA	NA	NA	NA	20	CCTCCTTTGAGATCAGGGAC	NA	False	NA	NA	NA	NA	NA	NA	34647691	34667101	Fake_Experiment_ID
g1050.t1	chr19	-	966	1	Intergenic	novelGene_351	novel	NA	NA	NA	NA	NA	NA	mono-exon	FALSE	NA	NA	NA	NA	NA	NA	NA	NA	NA	0	NA	NA	A	non_coding	NA	NA	NA	NA	NA	NA	NA	50	ACAGACACTTCTCAAAAGAA	NA	False	NA	NA	NA	NA	NA	NA	34702162	34701196	Fake_Experiment_ID
g1051.t1	chr19	-	984	1	Intergenic	novelGene_352	novel	NA	NA	NA	NA	NA	NA	mono-exon	FALSE	NA	NA	NA	NA	NA	NA	NA	NA	NA	0	NA	NA	A	non_coding	NA	NA	NA	NA	NA	NA	NA	30	AAGGAGGAACTGGTACCCTT	NA	False	NA	NA	NA	NA	NA	NA	34703955	34702971	Fake_Experiment_ID
g1052.t1	chr19	-	780	3	Intergenic	novelGene_353	novel	NA	NA	NA	NA	NA	NA	multi-exon	TRUE	canonical	0	0	junction_1	0	NA	NA	NA	FALSE	0	NA	NA	A	non_coding	NA	NA	NA	NA	NA	NA	NA	40	TGTGATCAACTGGAAGAAAG	NA	False	NA	NA	NA	NA	NA	NA	34707839	34705172	Fake_Experiment_ID
g1055.t1	chr19	-	408	5	Intergenic	novelGene_354	novel	NA	NA	NA	NA	NA	NA	multi-exon	FALSE	canonical	0	0	junction_1	0	NA	NA	NA	FALSE	0	NA	NA	A	non_coding	NA	NA	NA	NA	NA	NA	NA	5	CTTTGTGCCAGGTCCTGTGC	1403	False	NA	NA	NA	NA	NA	NA	34806197	34787186	Fake_Experiment_ID
g1056.t1	chr19	+	900	6	Intergenic	novelGene_355	novel	NA	NA	NA	NA	NA	NA	multi-exon	FALSE	canonical	0	0	junction_1	0.8	NA	NA	NA	FALSE	0	NA	NA	A	non_coding	NA	NA	NA	NA	NA	NA	NA	20	AGCACCAACTTGGGGGTGTC	NA	False	NA	NA	NA	NA	NA	NA	34819494	34849005	Fake_Experiment_ID
g1057.t1	chr19	+	855	1	Intergenic	novelGene_356	novel	NA	NA	NA	NA	NA	NA	mono-exon	FALSE	NA	NA	NA	NA	NA	NA	NA	NA	NA	0	NA	NA	A	non_coding	NA	NA	NA	NA	NA	NA	NA	40	GCTTCATAAGTGAAGGAGAA	NA	False	NA	NA	NA	NA	NA	NA	34861094	34861949	Fake_Experiment_ID
g1058.t1	chr19	+	2886	1	Intergenic	novelGene_357	novel	NA	NA	NA	NA	NA	NA	mono-exon	FALSE	NA	NA	NA	NA	NA	NA	NA	NA	NA	0	NA	NA	A	non_coding	NA	NA	NA	NA	NA	NA	NA	50	AATGGCAATCATTAAAAAGT	NA	False	NA	NA	NA	NA	NA	NA	34862638	34865524	Fake_Experiment_ID
g1059.t1	chr19	+	450	1	Intergenic	novelGene_358	novel	NA	NA	NA	NA	NA	NA	mono-exon	FALSE	NA	NA	NA	NA	NA	NA	NA	NA	NA	0	NA	NA	A	non_coding	NA	NA	NA	NA	NA	NA	NA	40	GTACATGTGGGATTAAAAAG	NA	False	NA	NA	NA	NA	NA	NA	34866439	34866889	Fake_Experiment_ID
g1065.t1	chr19	+	1152	3	Intergenic	novelGene_359	novel	NA	NA	NA	NA	NA	NA	multi-exon	FALSE	canonical	0	0	junction_1	0	NA	NA	NA	FALSE	0	NA	NA	A	non_coding	NA	NA	NA	NA	NA	NA	NA	30	TCACGCCACCAGCATTATCA	8945	False	NA	NA	NA	NA	NA	NA	35099892	35105918	Fake_Experiment_ID
g1068.t1	chr19	+	552	1	Intergenic	novelGene_360	novel	NA	NA	NA	NA	NA	NA	mono-exon	FALSE	NA	NA	NA	NA	NA	NA	NA	NA	NA	0	NA	NA	A	non_coding	NA	NA	NA	NA	NA	NA	NA	30	TTTCATCCATAGCATCATCA	NA	False	NA	NA	NA	NA	NA	NA	35132512	35133064	Fake_Experiment_ID
g1069.t1	chr19	+	207	2	Antisense	novelGene_ENSG00000153902.14_AS	novel	NA	NA	NA	NA	NA	NA	multi-exon	FALSE	canonical	0	0	junction_1	0	NA	NA	NA	FALSE	0	NA	NA	A	non_coding	NA	NA	NA	NA	NA	NA	NA	35	AAGCTCATCTATTAACTCAT	NA	False	NA	NA	NA	NA	NA	NA	35134110	35135771	Fake_Experiment_ID
g1072.t1	chr19	-	576	1	Intergenic	novelGene_361	novel	NA	NA	NA	NA	NA	NA	mono-exon	FALSE	NA	NA	NA	NA	NA	NA	NA	NA	NA	0	NA	NA	A	non_coding	NA	NA	NA	NA	NA	NA	NA	20	CCATACCTCATCTTTGATTT	NA	False	NA	NA	NA	NA	NA	NA	35232949	35232373	Fake_Experiment_ID
g1080.t1	chr19	+	801	4	Intergenic	novelGene_362	novel	NA	NA	NA	NA	NA	NA	multi-exon	FALSE	canonical	0	0	junction_1	0	NA	NA	NA	FALSE	0	NA	NA	A	non_coding	NA	NA	NA	NA	NA	NA	NA	30	ATATTATCCCTAATACCTGC	61	False	NA	NA	NA	NA	NA	NA	35382171	35384055	Fake_Experiment_ID
g1081.t1	chr19	+	684	3	Intergenic	novelGene_363	novel	NA	NA	NA	NA	NA	NA	multi-exon	FALSE	canonical	0	0	junction_1	0	NA	NA	NA	FALSE	0	NA	NA	A	non_coding	NA	NA	NA	NA	NA	NA	NA	5	AGCTGCTGGTGCTTCTGCCT	8174	False	NA	NA	NA	NA	NA	NA	35407737	35421771	Fake_Experiment_ID
g1085.t1	chr19	+	1512	1	Antisense	novelGene_ENSG00000189001.11_AS	novel	NA	NA	NA	NA	NA	NA	mono-exon	FALSE	NA	NA	NA	NA	NA	NA	NA	NA	NA	0	NA	NA	A	non_coding	NA	NA	NA	NA	NA	NA	NA	35	CAGAAGGAGGGAGCAGGAGC	NA	False	NA	NA	NA	NA	NA	NA	35526727	35528239	Fake_Experiment_ID
g1092.t1	chr19	+	573	5	Intergenic	novelGene_364	novel	NA	NA	NA	NA	NA	NA	multi-exon	FALSE	canonical	0	0	junction_1	0	NA	NA	NA	FALSE	0	NA	NA	A	non_coding	NA	NA	NA	NA	NA	NA	NA	0	GCTCCCGCCCCGCTGCTCTC	NA	False	NA	NA	NA	NA	NA	NA	35690361	35702407	Fake_Experiment_ID
g110.t1	chr19	+	636	1	Intergenic	novelGene_26	novel	NA	NA	NA	NA	NA	NA	mono-exon	FALSE	NA	NA	NA	NA	NA	NA	NA	NA	NA	0	NA	NA	A	non_coding	NA	NA	NA	NA	NA	NA	NA	25	GACTCTCTGACACAAGTTTT	6989	False	NA	NA	NA	NA	NA	NA	2104014	2104650	Fake_Experiment_ID
g1100.t1	chr19	-	1089	7	Intergenic	novelGene_365	novel	NA	NA	NA	NA	NA	NA	multi-exon	FALSE	canonical	0	0	junction_1	0.372677996249965	NA	NA	NA	FALSE	0	NA	NA	A	non_coding	NA	NA	NA	NA	NA	NA	NA	20	GCTGACTAGAGGAGGTCTCT	5239	False	NA	NA	NA	NA	NA	NA	35792662	35789206	Fake_Experiment_ID
g1101.t1	chr19	-	384	3	Intergenic	novelGene_366	novel	NA	NA	NA	NA	NA	NA	multi-exon	FALSE	canonical	0	0	junction_1	0	NA	NA	NA	FALSE	0	NA	NA	A	non_coding	NA	NA	NA	NA	NA	NA	NA	10	TGCCCCCCATCCCCAGGGGC	NA	False	NA	NA	NA	NA	NA	NA	35798368	35793053	Fake_Experiment_ID
g1107.t1	chr19	+	1440	1	NIC	ENSG00000126243.9	novel	1887	2	NA	NA	0	-4154	mono-exon	FALSE	NA	NA	NA	NA	NA	NA	NA	NA	NA	0	NA	NA	A	non_coding	NA	NA	NA	NA	NA	NA	NA	10	CTTGGGTGGGGGAGTGAGGC	2768	False	NA	NA	NA	NA	NA	NA	35939425	35940865	Fake_Experiment_ID
g1109.t1	chr19	+	858	2	Intergenic	novelGene_367	novel	NA	NA	NA	NA	NA	NA	multi-exon	FALSE	canonical	0	0	junction_1	0	NA	NA	NA	FALSE	0	NA	NA	A	non_coding	NA	NA	NA	NA	NA	NA	NA	20	GCCTCTGGGCTACCATACAT	6681	False	NA	NA	NA	NA	NA	NA	35959339	35967232	Fake_Experiment_ID
g1110.t1	chr19	+	519	3	Intergenic	novelGene_368	novel	NA	NA	NA	NA	NA	NA	multi-exon	FALSE	canonical	0	0	junction_1	0	NA	NA	NA	FALSE	0	NA	NA	A	non_coding	NA	NA	NA	NA	NA	NA	NA	0	GTGCTCTGGCTTGGTCTGGG	NA	False	NA	NA	NA	NA	NA	NA	35983979	35990162	Fake_Experiment_ID
g1122.t1	chr19	-	231	1	Intergenic	novelGene_369	novel	NA	NA	NA	NA	NA	NA	mono-exon	FALSE	NA	NA	NA	NA	NA	NA	NA	NA	NA	0	NA	NA	A	non_coding	NA	NA	NA	NA	NA	NA	NA	10	GAATTTTTTCCTTTGCTGGG	NA	False	NA	NA	NA	NA	NA	NA	36256322	36256091	Fake_Experiment_ID
g1125.t1	chr19	+	819	2	Intergenic	novelGene_370	novel	NA	NA	NA	NA	NA	NA	multi-exon	FALSE	canonical	0	0	junction_1	0	NA	NA	NA	FALSE	0	NA	NA	A	non_coding	NA	NA	NA	NA	NA	NA	NA	35	ACAAACACGTGATATGGGTT	NA	False	NA	NA	NA	NA	NA	NA	36421536	36422657	Fake_Experiment_ID
g1131.t1	chr19	-	2304	2	Antisense	novelGene_ENSG00000189042.14_AS	novel	NA	NA	NA	NA	NA	NA	multi-exon	FALSE	canonical	0	0	junction_1	0	NA	NA	NA	FALSE	0	NA	NA	A	non_coding	NA	NA	NA	NA	NA	NA	NA	50	ACAGACACTTCTCAAAAGAA	NA	False	NA	NA	NA	NA	NA	NA	36702775	36698740	Fake_Experiment_ID
g1138.t1	chr19	+	1506	4	Intergenic	novelGene_371	novel	NA	NA	NA	NA	NA	NA	multi-exon	FALSE	canonical	0	0	junction_1	4.18993502999218	NA	NA	NA	FALSE	0	NA	NA	A	non_coding	NA	NA	NA	NA	NA	NA	NA	40	CACCAGAAAATTCATACTGG	9290	False	NA	NA	NA	NA	NA	NA	36983197	36997599	Fake_Experiment_ID
g1139.t1	chr19	-	363	2	Intergenic	novelGene_372	novel	NA	NA	NA	NA	NA	NA	multi-exon	FALSE	canonical	0	0	junction_1	0	NA	NA	NA	FALSE	0	NA	NA	A	non_coding	NA	NA	NA	NA	NA	NA	NA	40	AAACCCAAAGTGGAACTGCC	NA	False	NA	NA	NA	NA	NA	NA	37014642	37010732	Fake_Experiment_ID
g114.t1	chr19	+	354	3	NNC	ENSG00000104885.18	novel	4614	28	NA	NA	65558	2659	at_least_one_novel_splicesite	FALSE	canonical	0	0	junction_1	0	NA	NA	NA	TRUE	0	NA	NA	A	non_coding	NA	NA	NA	NA	NA	NA	NA	15	ACTGTATTTGGATTGCGCGC	NA	False	NA	NA	NA	NA	NA	NA	2229742	2232451	Fake_Experiment_ID
g1140.t1	chr19	-	942	6	Intergenic	novelGene_373	novel	NA	NA	NA	NA	NA	NA	multi-exon	FALSE	canonical	0	0	junction_1	0	NA	NA	NA	TRUE	0	NA	NA	A	non_coding	NA	NA	NA	NA	NA	NA	NA	30	GGAGCATCAGAAGGTAGGTG	NA	False	NA	NA	NA	NA	NA	NA	37040330	37015234	Fake_Experiment_ID
g1141.t1	chr19	-	780	1	Intergenic	novelGene_374	novel	NA	NA	NA	NA	NA	NA	mono-exon	FALSE	NA	NA	NA	NA	NA	NA	NA	NA	NA	0	NA	NA	A	non_coding	NA	NA	NA	NA	NA	NA	NA	30	TTAAACTAAGGAGCTTCTGC	NA	False	NA	NA	NA	NA	NA	NA	37050500	37049720	Fake_Experiment_ID
g1142.t1	chr19	-	513	4	Intergenic	novelGene_375	novel	NA	NA	NA	NA	NA	NA	multi-exon	FALSE	canonical	0	0	junction_1	0	NA	NA	NA	FALSE	0	NA	NA	A	non_coding	NA	NA	NA	NA	NA	NA	NA	60	GAAGAGAAGTTTAAAGAAAA	NA	False	NA	NA	NA	NA	NA	NA	37061109	37053092	Fake_Experiment_ID
g1143.t1	chr19	+	402	1	Intergenic	novelGene_376	novel	NA	NA	NA	NA	NA	NA	mono-exon	FALSE	NA	NA	NA	NA	NA	NA	NA	NA	NA	0	NA	NA	A	non_coding	NA	NA	NA	NA	NA	NA	NA	15	TCAAGTGGGCTTCATCCCTG	NA	False	NA	NA	NA	NA	NA	NA	37119876	37120278	Fake_Experiment_ID
g1144.t1	chr19	+	1329	1	Intergenic	novelGene_377	novel	NA	NA	NA	NA	NA	NA	mono-exon	FALSE	NA	NA	NA	NA	NA	NA	NA	NA	NA	0	NA	NA	A	non_coding	NA	NA	NA	NA	NA	NA	NA	35	AAAATTTTCGCAACCTACTC	NA	False	NA	NA	NA	NA	NA	NA	37120375	37121704	Fake_Experiment_ID
g1147.t1	chr19	+	327	2	Antisense	novelGene_ENSG00000267360.6_AS	novel	NA	NA	NA	NA	NA	NA	multi-exon	FALSE	canonical	0	0	junction_1	0	NA	NA	NA	FALSE	0	NA	NA	A	non_coding	NA	NA	NA	NA	NA	NA	NA	25	GTAGGATACTTGGGAGGAGG	NA	False	NA	NA	NA	NA	NA	NA	37178126	37179369	Fake_Experiment_ID
g1150.t1	chr19	+	939	4	Intergenic	novelGene_378	novel	NA	NA	NA	NA	NA	NA	multi-exon	FALSE	canonical	0	0	junction_1	0	NA	NA	NA	FALSE	0	NA	NA	A	non_coding	NA	NA	NA	NA	NA	NA	NA	35	CATCCGTGGCAGCCAAAAGA	NA	False	NA	NA	NA	NA	NA	NA	37269308	37275012	Fake_Experiment_ID
g1151.t1	chr19	+	3087	11	Intergenic	novelGene_379	novel	NA	NA	NA	NA	NA	NA	multi-exon	FALSE	canonical	0	0	junction_1	0	NA	NA	NA	TRUE	0	NA	NA	A	non_coding	NA	NA	NA	NA	NA	NA	NA	35	CATCCGTGGCAGCCAAAAGA	NA	False	NA	NA	NA	NA	NA	NA	37276913	37300279	Fake_Experiment_ID
g1152.t1	chr19	+	231	2	Intergenic	novelGene_380	novel	NA	NA	NA	NA	NA	NA	multi-exon	FALSE	canonical	0	0	junction_1	0	NA	NA	NA	FALSE	0	NA	NA	A	non_coding	NA	NA	NA	NA	NA	NA	NA	20	TGAGGTGGGAAAGGTCTCGC	NA	False	NA	NA	NA	NA	NA	NA	37304386	37304728	Fake_Experiment_ID
g1160.t1	chr19	-	684	2	Intergenic	novelGene_381	novel	NA	NA	NA	NA	NA	NA	multi-exon	TRUE	canonical	0	0	junction_1	0	NA	NA	NA	FALSE	0	NA	NA	A	non_coding	NA	NA	NA	NA	NA	NA	NA	15	TGAGGCCCCAGCCTACCTGC	NA	False	NA	NA	NA	NA	NA	NA	37697402	37696620	Fake_Experiment_ID
g1163.t1	chr19	+	372	2	Intergenic	novelGene_382	novel	NA	NA	NA	NA	NA	NA	multi-exon	FALSE	canonical	0	0	junction_1	0	NA	NA	NA	FALSE	0	NA	NA	A	non_coding	NA	NA	NA	NA	NA	NA	NA	30	TATGGCAAGCTATGTAGGAC	729	False	NA	NA	NA	NA	NA	NA	37791263	37792169	Fake_Experiment_ID
g1164.t1	chr19	+	495	1	Intergenic	novelGene_383	novel	NA	NA	NA	NA	NA	NA	mono-exon	FALSE	NA	NA	NA	NA	NA	NA	NA	NA	NA	0	NA	NA	A	non_coding	NA	NA	NA	NA	NA	NA	NA	35	CCTGCGGATAACTATGACAA	1686	False	NA	NA	NA	NA	NA	NA	37792220	37792715	Fake_Experiment_ID
g1165.t1	chr19	-	1437	4	Intergenic	novelGene_384	novel	NA	NA	NA	NA	NA	NA	multi-exon	FALSE	canonical	0	0	junction_1	0	NA	NA	NA	FALSE	0	NA	NA	A	non_coding	NA	NA	NA	NA	NA	NA	NA	25	ACTCTATGAGCTCTGTGACA	NA	False	NA	NA	NA	NA	NA	NA	37829564	37812025	Fake_Experiment_ID
g1166.t1	chr19	-	2535	3	Intergenic	novelGene_385	novel	NA	NA	NA	NA	NA	NA	multi-exon	FALSE	canonical	1	2	junction_1	1	NA	NA	NA	FALSE	0	NA	NA	A	non_coding	NA	NA	NA	NA	NA	NA	NA	15	GGGTACCCCAGTCTTCCTAT	NA	False	NA	NA	NA	NA	NA	NA	37837000	37829634	Fake_Experiment_ID
g1167.t1	chr19	+	3951	3	Intergenic	novelGene_386	novel	NA	NA	NA	NA	NA	NA	multi-exon	FALSE	canonical	0	0	junction_1	0	NA	NA	NA	FALSE	0	NA	NA	A	non_coding	NA	NA	NA	NA	NA	NA	NA	55	ACAAACAGAAAGCAACCATC	NA	False	NA	NA	NA	NA	NA	NA	37838677	37862651	Fake_Experiment_ID
g1169.t1	chr19	+	348	3	Intergenic	novelGene_387	novel	NA	NA	NA	NA	NA	NA	multi-exon	FALSE	canonical	0	0	junction_1	0	NA	NA	NA	FALSE	0	NA	NA	A	non_coding	NA	NA	NA	NA	NA	NA	NA	35	ATGGGGACAGCAAGGAATCT	NA	False	NA	NA	NA	NA	NA	NA	37985958	37992822	Fake_Experiment_ID
g1177.t1	chr19	+	300	1	Intergenic	novelGene_388	novel	NA	NA	NA	NA	NA	NA	mono-exon	FALSE	NA	NA	NA	NA	NA	NA	NA	NA	NA	0	NA	NA	A	non_coding	NA	NA	NA	NA	NA	NA	NA	20	GGGCGCGGTCAGGAGCGGAA	297	False	NA	NA	NA	NA	NA	NA	38336142	38336442	Fake_Experiment_ID
g12.t1	chr19	-	2388	5	Intergenic	novelGene_8	novel	NA	NA	NA	NA	NA	NA	multi-exon	FALSE	canonical	0	0	junction_1	0	NA	NA	NA	FALSE	0	NA	NA	A	non_coding	NA	NA	NA	NA	NA	NA	NA	15	CTCCCCCGAGAAGGTGCCGG	NA	False	NA	NA	NA	NA	NA	NA	389008	378466	Fake_Experiment_ID
g1204.t1	chr19	-	492	2	Intergenic	novelGene_389	novel	NA	NA	NA	NA	NA	NA	multi-exon	FALSE	canonical	0	0	junction_1	0	NA	NA	NA	FALSE	0	NA	NA	A	non_coding	NA	NA	NA	NA	NA	NA	NA	20	CAGGGAAGGTGGCCATGGCC	NA	False	NA	NA	NA	NA	NA	NA	39058220	39054599	Fake_Experiment_ID
g1208.t1	chr19	-	453	1	NIC	ENSG00000179751.7	novel	405	2	NA	NA	0	-815	mono-exon	FALSE	NA	NA	NA	NA	NA	NA	NA	NA	NA	0	NA	NA	A	non_coding	NA	NA	NA	NA	NA	NA	NA	25	GCCCCCACACCCACCACCCA	8	True	NA	NA	NA	NA	NA	NA	39204254	39203801	Fake_Experiment_ID
g1227.t1	chr19	-	690	3	Intergenic	novelGene_390	novel	NA	NA	NA	NA	NA	NA	multi-exon	FALSE	canonical	0	0	junction_1	0	NA	NA	NA	FALSE	0	NA	NA	A	non_coding	NA	NA	NA	NA	NA	NA	NA	10	TGTCCACACTCCCTGCTGTT	NA	False	NA	NA	NA	NA	NA	NA	39572231	39569045	Fake_Experiment_ID
g1229.t1	chr19	-	597	1	Intergenic	novelGene_391	novel	NA	NA	NA	NA	NA	NA	mono-exon	FALSE	NA	NA	NA	NA	NA	NA	NA	NA	NA	0	NA	NA	A	non_coding	NA	NA	NA	NA	NA	NA	NA	35	TTAAACTAAAGAGCTTCTGC	NA	False	NA	NA	NA	NA	NA	NA	39629656	39629059	Fake_Experiment_ID
g1230.t1	chr19	-	1149	2	Intergenic	novelGene_392	novel	NA	NA	NA	NA	NA	NA	multi-exon	FALSE	canonical	0	0	junction_1	0	NA	NA	NA	FALSE	0	NA	NA	A	non_coding	NA	NA	NA	NA	NA	NA	NA	50	TAAAAGCTATTTATGACAAA	NA	False	NA	NA	NA	NA	NA	NA	39637142	39635100	Fake_Experiment_ID
g1232.t1	chr19	+	429	1	Intergenic	novelGene_393	novel	NA	NA	NA	NA	NA	NA	mono-exon	FALSE	NA	NA	NA	NA	NA	NA	NA	NA	NA	0	NA	NA	A	non_coding	NA	NA	NA	NA	NA	NA	NA	30	GGCTGGTTCAATATATGCAA	NA	False	NA	NA	NA	NA	NA	NA	39667641	39668070	Fake_Experiment_ID
g1233.t1	chr19	+	882	1	Intergenic	novelGene_394	novel	NA	NA	NA	NA	NA	NA	mono-exon	FALSE	NA	NA	NA	NA	NA	NA	NA	NA	NA	0	NA	NA	A	non_coding	NA	NA	NA	NA	NA	NA	NA	40	TACTGGTACCAAAACAGCAT	NA	False	NA	NA	NA	NA	NA	NA	39668139	39669021	Fake_Experiment_ID
g1235.t1	chr19	-	2322	4	Intergenic	novelGene_395	novel	NA	NA	NA	NA	NA	NA	multi-exon	FALSE	canonical	0	0	junction_1	0	NA	NA	NA	FALSE	0	NA	NA	A	non_coding	NA	NA	NA	NA	NA	NA	NA	40	TCTGATAAGCAACTTCAGAA	NA	False	NA	NA	NA	NA	NA	NA	39719344	39715823	Fake_Experiment_ID
g1236.t1	chr19	+	513	4	Intergenic	novelGene_396	novel	NA	NA	NA	NA	NA	NA	multi-exon	FALSE	canonical	0	0	junction_1	0	NA	NA	NA	FALSE	0	NA	NA	A	non_coding	NA	NA	NA	NA	NA	NA	NA	25	ATCTCTTGGAGTTGAAGCAT	NA	False	NA	NA	NA	NA	NA	NA	39723088	39728734	Fake_Experiment_ID
g1240.t1	chr19	-	483	3	Intergenic	novelGene_397	novel	NA	NA	NA	NA	NA	NA	multi-exon	FALSE	canonical	0	0	junction_1	0	NA	NA	NA	FALSE	0	NA	NA	A	non_coding	NA	NA	NA	NA	NA	NA	NA	20	ATACAGGCCCTGGACCCTTC	2008	False	NA	NA	NA	NA	NA	NA	39968962	39943234	Fake_Experiment_ID
g1243.t1	chr19	-	393	1	Intergenic	novelGene_398	novel	NA	NA	NA	NA	NA	NA	mono-exon	FALSE	NA	NA	NA	NA	NA	NA	NA	NA	NA	0	NA	NA	A	non_coding	NA	NA	NA	NA	NA	NA	NA	20	CTGGATTCCACTGAATCCCT	NA	False	NA	NA	NA	NA	NA	NA	40023772	40023379	Fake_Experiment_ID
g1244.t1	chr19	-	660	2	Intergenic	novelGene_399	novel	NA	NA	NA	NA	NA	NA	multi-exon	FALSE	canonical	0	0	junction_1	0	NA	NA	NA	TRUE	0	NA	NA	A	non_coding	NA	NA	NA	NA	NA	NA	NA	30	AAAATGATTGATGCTGTTGT	NA	False	NA	NA	NA	NA	NA	NA	40025502	40023947	Fake_Experiment_ID
g1261.t1	chr19	-	246	1	Intergenic	novelGene_400	novel	NA	NA	NA	NA	NA	NA	mono-exon	FALSE	NA	NA	NA	NA	NA	NA	NA	NA	NA	0	NA	NA	A	non_coding	NA	NA	NA	NA	NA	NA	NA	5	GGGGCGCAGCCGGCTTGGGC	NA	False	NA	NA	NA	NA	NA	NA	40634947	40634701	Fake_Experiment_ID
g1269.t1	chr19	-	651	2	Intergenic	novelGene_401	novel	NA	NA	NA	NA	NA	NA	multi-exon	FALSE	canonical	0	0	junction_1	0	NA	NA	NA	FALSE	0	NA	NA	A	non_coding	NA	NA	NA	NA	NA	NA	NA	5	CGGTGGCCTCCACGGCTGCC	3172	False	NA	NA	NA	NA	NA	NA	40808936	40808096	Fake_Experiment_ID
g127.t1	chr19	+	261	2	Intergenic	novelGene_27	novel	NA	NA	NA	NA	NA	NA	multi-exon	FALSE	canonical	0	0	junction_1	0	NA	NA	NA	TRUE	0	NA	NA	A	non_coding	NA	NA	NA	NA	NA	NA	NA	20	GGGAGCTCGGATTCTGAAGC	NA	False	NA	NA	NA	NA	NA	NA	2461686	2463336	Fake_Experiment_ID
g1270.t1	chr19	-	543	4	Intergenic	novelGene_402	novel	NA	NA	NA	NA	NA	NA	multi-exon	FALSE	canonical	0	0	junction_1	1.88561808316413	NA	NA	NA	FALSE	0	NA	NA	A	non_coding	NA	NA	NA	NA	NA	NA	NA	5	GTCTGGGGATCCCGTGCGGG	196	False	NA	NA	NA	NA	NA	NA	40811912	40809435	Fake_Experiment_ID
g1271.t1	chr19	-	1020	7	Intergenic	novelGene_403	novel	NA	NA	NA	NA	NA	NA	multi-exon	TRUE	canonical	0	0	junction_1	1.49071198499986	NA	NA	NA	FALSE	0	NA	NA	A	non_coding	NA	NA	NA	NA	NA	NA	NA	10	CGCCCCGGCCCTTCCAGATT	NA	False	NA	NA	NA	NA	NA	NA	40828856	40818717	Fake_Experiment_ID
g1274.t1	chr19	+	1089	7	Intergenic	novelGene_404	novel	NA	NA	NA	NA	NA	NA	multi-exon	FALSE	canonical	0	0	junction_1	0	NA	NA	NA	FALSE	0	NA	NA	A	non_coding	NA	NA	NA	NA	NA	NA	NA	15	GCCACACCTCCTGCGGGGCA	NA	False	NA	NA	NA	NA	NA	NA	40891218	40900155	Fake_Experiment_ID
g1275.t1	chr19	-	711	5	Intergenic	novelGene_405	novel	NA	NA	NA	NA	NA	NA	multi-exon	TRUE	canonical	0	0	junction_1	0	NA	NA	NA	FALSE	0	NA	NA	A	non_coding	NA	NA	NA	NA	NA	NA	NA	5	GGGAGGGCTGTGCTGGTGCC	NA	False	NA	NA	NA	NA	NA	NA	40913120	40908471	Fake_Experiment_ID
g1276.t1	chr19	+	1833	10	Intergenic	novelGene_406	novel	NA	NA	NA	NA	NA	NA	multi-exon	FALSE	canonical	0	0	junction_1	0	NA	NA	NA	TRUE	0	NA	NA	A	non_coding	NA	NA	NA	NA	NA	NA	NA	20	AGGGGCTGAGGGAAGGGGGT	6832	False	NA	NA	NA	NA	NA	NA	40915257	40949234	Fake_Experiment_ID
g1277.t1	chr19	+	288	2	Intergenic	novelGene_407	novel	NA	NA	NA	NA	NA	NA	multi-exon	FALSE	canonical	0	0	junction_1	0	NA	NA	NA	FALSE	0	NA	NA	A	non_coding	NA	NA	NA	NA	NA	NA	NA	35	TAGTAATAGCGGTTATTAAT	NA	False	NA	NA	NA	NA	NA	NA	40957343	40958669	Fake_Experiment_ID
g1279.t1	chr19	-	777	4	Intergenic	novelGene_408	novel	NA	NA	NA	NA	NA	NA	multi-exon	FALSE	canonical	0	0	junction_1	0	NA	NA	NA	FALSE	0	NA	NA	A	non_coding	NA	NA	NA	NA	NA	NA	NA	25	GCCCTCACCCACAGGCAGGA	NA	False	NA	NA	NA	NA	NA	NA	41027722	41024104	Fake_Experiment_ID
g1280.t1	chr19	-	1068	7	Intergenic	novelGene_409	novel	NA	NA	NA	NA	NA	NA	multi-exon	FALSE	canonical	0	0	junction_1	0	NA	NA	NA	TRUE	0	NA	NA	A	non_coding	NA	NA	NA	NA	NA	NA	NA	15	GCTACACCTCCTGCGGGGCA	NA	False	NA	NA	NA	NA	NA	NA	41059364	41050448	Fake_Experiment_ID
g1283.t1	chr19	+	534	2	Intergenic	novelGene_410	novel	NA	NA	NA	NA	NA	NA	multi-exon	FALSE	canonical	0	0	junction_1	0	NA	NA	NA	FALSE	0	NA	NA	A	non_coding	NA	NA	NA	NA	NA	NA	NA	10	CTTGCAGGCTGGGGGCACCC	35	False	NA	NA	NA	NA	NA	NA	41169860	41174832	Fake_Experiment_ID
g1296.t1	chr19	+	1455	2	Intergenic	novelGene_411	novel	NA	NA	NA	NA	NA	NA	multi-exon	FALSE	canonical	0	0	junction_1	0	NA	NA	NA	FALSE	0	NA	NA	A	non_coding	NA	NA	NA	NA	NA	NA	NA	25	GTATTGATGGGACATATCTC	NA	False	NA	NA	NA	NA	NA	NA	41487479	41490340	Fake_Experiment_ID
g1297.t1	chr19	+	1110	3	Intergenic	novelGene_412	novel	NA	NA	NA	NA	NA	NA	multi-exon	FALSE	canonical	0	0	junction_1	0	NA	NA	NA	FALSE	0	NA	NA	A	non_coding	NA	NA	NA	NA	NA	NA	NA	20	TATTGGTTTTTATTGATTAT	NA	False	NA	NA	NA	NA	NA	NA	41490919	41495461	Fake_Experiment_ID
g1298.t1	chr19	+	678	2	Intergenic	novelGene_413	novel	NA	NA	NA	NA	NA	NA	multi-exon	FALSE	canonical	0	0	junction_1	0	NA	NA	NA	FALSE	0	NA	NA	A	non_coding	NA	NA	NA	NA	NA	NA	NA	20	AACGCCTCAGTCTCACCCTG	68	False	NA	NA	NA	NA	NA	NA	41506151	41506897	Fake_Experiment_ID
g1299.t1	chr19	-	483	1	Intergenic	novelGene_414	novel	NA	NA	NA	NA	NA	NA	mono-exon	FALSE	NA	NA	NA	NA	NA	NA	NA	NA	NA	0	NA	NA	A	non_coding	NA	NA	NA	NA	NA	NA	NA	45	CCACTGTATAAAAGAACCAG	9801	False	NA	NA	NA	NA	NA	NA	41521764	41521281	Fake_Experiment_ID
g130.t1	chr19	+	330	1	Intergenic	novelGene_28	novel	NA	NA	NA	NA	NA	NA	mono-exon	FALSE	NA	NA	NA	NA	NA	NA	NA	NA	NA	0	NA	NA	A	non_coding	NA	NA	NA	NA	NA	NA	NA	15	CTCATGCCTGTGATCCTACC	NA	False	NA	NA	NA	NA	NA	NA	2538025	2538355	Fake_Experiment_ID
g1300.t1	chr19	+	999	5	Intergenic	novelGene_415	novel	NA	NA	NA	NA	NA	NA	multi-exon	FALSE	canonical	0	0	junction_1	0	NA	NA	NA	FALSE	0	NA	NA	A	non_coding	NA	NA	NA	NA	NA	NA	NA	25	GAATGGCTGGGACCAGGACT	NA	False	NA	NA	NA	NA	NA	NA	41530841	41547777	Fake_Experiment_ID
g1303.t1	chr19	+	759	1	Intergenic	novelGene_416	novel	NA	NA	NA	NA	NA	NA	mono-exon	FALSE	NA	NA	NA	NA	NA	NA	NA	NA	NA	0	NA	NA	A	non_coding	NA	NA	NA	NA	NA	NA	NA	50	GATCTAATTAAACTAAAAGC	NA	False	NA	NA	NA	NA	NA	NA	41661411	41662170	Fake_Experiment_ID
g1309.t1	chr19	+	729	2	Intergenic	novelGene_417	novel	NA	NA	NA	NA	NA	NA	multi-exon	FALSE	canonical	0	0	junction_1	0	NA	NA	NA	FALSE	0	NA	NA	A	non_coding	NA	NA	NA	NA	NA	NA	NA	50	AAAACAAAGCTTAGCAGGAG	273	False	NA	NA	NA	NA	NA	NA	41829879	41830941	Fake_Experiment_ID
g131.t1	chr19	-	846	6	Intergenic	novelGene_29	novel	NA	NA	NA	NA	NA	NA	multi-exon	FALSE	canonical	0	0	junction_1	0	NA	NA	NA	FALSE	0	NA	NA	A	non_coding	NA	NA	NA	NA	NA	NA	NA	5	CCGTGGTCATCCCCCGCCCC	NA	False	NA	NA	NA	NA	NA	NA	2574670	2546824	Fake_Experiment_ID
g1317.t1	chr19	-	411	1	Intergenic	novelGene_418	novel	NA	NA	NA	NA	NA	NA	mono-exon	FALSE	NA	NA	NA	NA	NA	NA	NA	NA	NA	0	NA	NA	A	non_coding	NA	NA	NA	NA	NA	NA	NA	5	CCACGGGCGGGGCTGTGCGG	NA	False	NA	NA	NA	NA	NA	NA	41999281	41998870	Fake_Experiment_ID
g132.t1	chr19	+	723	3	Intergenic	novelGene_30	novel	NA	NA	NA	NA	NA	NA	multi-exon	FALSE	canonical	0	0	junction_1	0	NA	NA	NA	FALSE	0	NA	NA	A	non_coding	NA	NA	NA	NA	NA	NA	NA	15	ATTTGGTCCACGCCCATGGT	NA	False	NA	NA	NA	NA	NA	NA	2674822	2678993	Fake_Experiment_ID
g1323.t1	chr19	-	243	3	Intergenic	novelGene_419	novel	NA	NA	NA	NA	NA	NA	multi-exon	FALSE	canonical	0	0	junction_1	0	NA	NA	NA	FALSE	0	NA	NA	A	non_coding	NA	NA	NA	NA	NA	NA	NA	0	CTCCCCCTCCTCCTCTCCCT	953	False	NA	NA	NA	NA	NA	NA	42177189	42157880	Fake_Experiment_ID
g1325.t1	chr19	+	2121	2	Genic_Genomic	ENSG00000167625.11	novel	2013	1	NA	NA	-4107	0	multi-exon	FALSE	canonical	1	1	junction_1	0	NA	NA	NA	FALSE	0	NA	NA	A	non_coding	NA	NA	NA	NA	NA	NA	NA	45	CGCAGCTGAAAAGCAACAAC	-28	True	NA	NA	NA	NA	NA	NA	42220296	42226416	Fake_Experiment_ID
g1335.t1	chr19	+	894	6	Intergenic	novelGene_420	novel	NA	NA	NA	NA	NA	NA	multi-exon	FALSE	canonical	0	0	junction_1	0.4	NA	NA	NA	FALSE	0	NA	NA	A	non_coding	NA	NA	NA	NA	NA	NA	NA	25	GAGAGGAATGGGATGCTCCT	NA	False	NA	NA	NA	NA	NA	NA	42646416	42662081	Fake_Experiment_ID
g1336.t1	chr19	+	1731	2	Intergenic	novelGene_421	novel	NA	NA	NA	NA	NA	NA	multi-exon	FALSE	canonical	0	0	junction_1	0	NA	NA	NA	FALSE	0	NA	NA	A	non_coding	NA	NA	NA	NA	NA	NA	NA	30	ATTAGGTATTGATGGGACAT	NA	False	NA	NA	NA	NA	NA	NA	42715196	42718128	Fake_Experiment_ID
g1337.t1	chr19	+	630	1	Intergenic	novelGene_422	novel	NA	NA	NA	NA	NA	NA	mono-exon	FALSE	NA	NA	NA	NA	NA	NA	NA	NA	NA	0	NA	NA	A	non_coding	NA	NA	NA	NA	NA	NA	NA	40	ATTAGAGACTTAAATGTTAG	NA	False	NA	NA	NA	NA	NA	NA	42718530	42719160	Fake_Experiment_ID
g1339.t1	chr19	-	477	2	Intergenic	novelGene_423	novel	NA	NA	NA	NA	NA	NA	multi-exon	FALSE	canonical	0	0	junction_1	0	NA	NA	NA	FALSE	0	NA	NA	A	non_coding	NA	NA	NA	NA	NA	NA	NA	30	CCCAGTGTTTCAATGAAAGG	NA	False	NA	NA	NA	NA	NA	NA	42745959	42743333	Fake_Experiment_ID
g1340.t1	chr19	-	591	2	Intergenic	novelGene_424	novel	NA	NA	NA	NA	NA	NA	multi-exon	FALSE	canonical	0	0	junction_1	0	NA	NA	NA	FALSE	0	NA	NA	A	non_coding	NA	NA	NA	NA	NA	NA	NA	40	AAAAAGAGGGAATCCTCCCT	NA	False	NA	NA	NA	NA	NA	NA	42748979	42746489	Fake_Experiment_ID
g1342.t1	chr19	-	903	5	Intergenic	novelGene_425	novel	NA	NA	NA	NA	NA	NA	multi-exon	FALSE	canonical	0	0	junction_1	0	NA	NA	NA	FALSE	0	NA	NA	A	non_coding	NA	NA	NA	NA	NA	NA	NA	50	GACTATGTGAAAAGACCAAA	NA	False	NA	NA	NA	NA	NA	NA	42800008	42773757	Fake_Experiment_ID
g1343.t1	chr19	-	2178	1	Intergenic	novelGene_426	novel	NA	NA	NA	NA	NA	NA	mono-exon	FALSE	NA	NA	NA	NA	NA	NA	NA	NA	NA	0	NA	NA	A	non_coding	NA	NA	NA	NA	NA	NA	NA	20	AAGTCAGTGTGGCGATTCCT	NA	False	NA	NA	NA	NA	NA	NA	42808211	42806033	Fake_Experiment_ID
g1344.t1	chr19	+	288	1	Intergenic	novelGene_427	novel	NA	NA	NA	NA	NA	NA	mono-exon	FALSE	NA	NA	NA	NA	NA	NA	NA	NA	NA	0	NA	NA	A	non_coding	NA	NA	NA	NA	NA	NA	NA	50	GAAGGGAAGTTTAGAGAAAA	NA	False	NA	NA	NA	NA	NA	NA	42809549	42809837	Fake_Experiment_ID
g1345.t1	chr19	-	1644	9	Intergenic	novelGene_428	novel	NA	NA	NA	NA	NA	NA	multi-exon	FALSE	canonical	0	0	junction_1	0	NA	NA	NA	FALSE	0	NA	NA	A	non_coding	NA	NA	NA	NA	NA	NA	NA	30	TATAGTTGGGGAGACATATG	7923	False	NA	NA	NA	NA	NA	NA	42860291	42819075	Fake_Experiment_ID
g1346.t1	chr19	-	438	1	Intergenic	novelGene_429	novel	NA	NA	NA	NA	NA	NA	mono-exon	FALSE	NA	NA	NA	NA	NA	NA	NA	NA	NA	0	NA	NA	A	non_coding	NA	NA	NA	NA	NA	NA	NA	30	CAGCGGATCTCTCAGCAGAA	9638	False	NA	NA	NA	NA	NA	NA	42862344	42861906	Fake_Experiment_ID
g1350.t1	chr19	-	597	3	Intergenic	novelGene_430	novel	NA	NA	NA	NA	NA	NA	multi-exon	FALSE	canonical	0	0	junction_1	0	NA	NA	NA	FALSE	0	NA	NA	A	non_coding	NA	NA	NA	NA	NA	NA	NA	15	CAGGTATGATGGCCTTTCCT	NA	False	NA	NA	NA	NA	NA	NA	43041332	43035835	Fake_Experiment_ID
g1353.t1	chr19	-	561	4	Intergenic	novelGene_431	novel	NA	NA	NA	NA	NA	NA	multi-exon	FALSE	canonical	0	0	junction_1	0	NA	NA	NA	FALSE	0	NA	NA	A	non_coding	NA	NA	NA	NA	NA	NA	NA	30	CCCACAGTTTCTAAGAGTCA	NA	False	NA	NA	NA	NA	NA	NA	43224244	43211483	Fake_Experiment_ID
g1354.t1	chr19	-	1446	1	Intergenic	novelGene_432	novel	NA	NA	NA	NA	NA	NA	mono-exon	FALSE	NA	NA	NA	NA	NA	NA	NA	NA	NA	0	NA	NA	A	non_coding	NA	NA	NA	NA	NA	NA	NA	45	ACAGACACTTCTCAACAGAA	NA	False	NA	NA	NA	NA	NA	NA	43244315	43242869	Fake_Experiment_ID
g1355.t1	chr19	-	1026	1	Intergenic	novelGene_433	novel	NA	NA	NA	NA	NA	NA	mono-exon	FALSE	NA	NA	NA	NA	NA	NA	NA	NA	NA	0	NA	NA	A	non_coding	NA	NA	NA	NA	NA	NA	NA	40	AAAAAGAGGGAATCCTCCCT	NA	False	NA	NA	NA	NA	NA	NA	43245625	43244599	Fake_Experiment_ID
g1356.t1	chr19	-	657	1	Intergenic	novelGene_434	novel	NA	NA	NA	NA	NA	NA	mono-exon	FALSE	NA	NA	NA	NA	NA	NA	NA	NA	NA	0	NA	NA	A	non_coding	NA	NA	NA	NA	NA	NA	NA	40	AGACCATCGAGACTAGGAAG	NA	False	NA	NA	NA	NA	NA	NA	43246812	43246155	Fake_Experiment_ID
g1358.t1	chr19	-	1074	8	Intergenic	novelGene_435	novel	NA	NA	NA	NA	NA	NA	multi-exon	FALSE	canonical	0	0	junction_1	0	NA	NA	NA	FALSE	0	NA	NA	A	non_coding	NA	NA	NA	NA	NA	NA	NA	35	GACTCAGAGTGAACAGATGG	NA	False	NA	NA	NA	NA	NA	NA	43341741	43302577	Fake_Experiment_ID
g1360.t1	chr19	-	720	6	Intergenic	novelGene_436	novel	NA	NA	NA	NA	NA	NA	multi-exon	TRUE	canonical	0	0	junction_1	2.4	NA	NA	NA	FALSE	0	NA	NA	A	non_coding	NA	NA	NA	NA	NA	NA	NA	10	CACCGTTCACTCCCTTGCCC	NA	False	NA	NA	NA	NA	NA	NA	43379088	43371323	Fake_Experiment_ID
g1373.t1	chr19	+	801	5	Intergenic	novelGene_437	novel	NA	NA	NA	NA	NA	NA	multi-exon	FALSE	canonical	0	0	junction_1	0	NA	NA	NA	FALSE	0	NA	NA	A	non_coding	NA	NA	NA	NA	NA	NA	NA	20	GGAATCCCGCCTGGACCACC	1944	False	NA	NA	NA	NA	NA	NA	43685458	43699771	Fake_Experiment_ID
g1375.t1	chr19	+	339	2	Intergenic	novelGene_438	novel	NA	NA	NA	NA	NA	NA	multi-exon	FALSE	canonical	0	0	junction_1	0	NA	NA	NA	FALSE	0	NA	NA	A	non_coding	NA	NA	NA	NA	NA	NA	NA	15	GCTGGGCCAGCAGGAGGTGG	8833	False	NA	NA	NA	NA	NA	NA	43728378	43729434	Fake_Experiment_ID
g1379.t1	chr19	-	915	1	Intergenic	novelGene_439	novel	NA	NA	NA	NA	NA	NA	mono-exon	FALSE	NA	NA	NA	NA	NA	NA	NA	NA	NA	0	NA	NA	A	non_coding	NA	NA	NA	NA	NA	NA	NA	45	AGACTATCAAGACTAGGAAG	NA	False	NA	NA	NA	NA	NA	NA	43866302	43865387	Fake_Experiment_ID
g1387.t1	chr19	-	1236	1	Intergenic	novelGene_440	novel	NA	NA	NA	NA	NA	NA	mono-exon	FALSE	NA	NA	NA	NA	NA	NA	NA	NA	NA	0	NA	NA	A	non_coding	NA	NA	NA	NA	NA	NA	NA	50	GAAAAAACTACTGTAAAGTT	NA	False	NA	NA	NA	NA	NA	NA	44223522	44222286	Fake_Experiment_ID
g1388.t1	chr19	-	564	1	Intergenic	novelGene_441	novel	NA	NA	NA	NA	NA	NA	mono-exon	FALSE	NA	NA	NA	NA	NA	NA	NA	NA	NA	0	NA	NA	A	non_coding	NA	NA	NA	NA	NA	NA	NA	35	CAAGGCAGGCCAACATTCAG	NA	False	NA	NA	NA	NA	NA	NA	44225884	44225320	Fake_Experiment_ID
g1393.t1	chr19	+	444	3	Intergenic	novelGene_442	novel	NA	NA	NA	NA	NA	NA	multi-exon	FALSE	canonical	0	0	junction_1	0	NA	NA	NA	FALSE	0	NA	NA	A	non_coding	NA	NA	NA	NA	NA	NA	NA	40	AAAATGGAAACACCGTGGCT	NA	False	NA	NA	NA	NA	NA	NA	44412512	44426095	Fake_Experiment_ID
g1396.t1	chr19	+	594	4	Intergenic	novelGene_443	novel	NA	NA	NA	NA	NA	NA	multi-exon	FALSE	canonical	0	0	junction_1	0	NA	NA	NA	TRUE	0	NA	NA	A	non_coding	NA	NA	NA	NA	NA	NA	NA	45	GAAGGATATAAGGACCCAGA	NA	False	NA	NA	NA	NA	NA	NA	44572169	44582956	Fake_Experiment_ID
g1400.t1	chr19	-	1044	3	Antisense	novelGene_ENSG00000213892.12_AS	novel	NA	NA	NA	NA	NA	NA	multi-exon	FALSE	canonical	0	0	junction_1	0	NA	NA	NA	FALSE	0	NA	NA	A	non_coding	NA	NA	NA	NA	NA	NA	NA	25	TCTGATGGAGGAGGCATAGT	8072	False	NA	NA	NA	NA	NA	NA	44714812	44709030	Fake_Experiment_ID
g1404.t1	chr19	-	1434	3	Antisense	novelGene_ENSG00000142273.13_AS	novel	NA	NA	NA	NA	NA	NA	multi-exon	FALSE	canonical	0	0	junction_1	0	NA	NA	NA	FALSE	0	NA	NA	A	non_coding	NA	NA	NA	NA	NA	NA	NA	30	CACAGTCCCATCACATCCAG	NA	False	NA	NA	NA	NA	NA	NA	44808675	44797970	Fake_Experiment_ID
g1419.t1	chr19	+	219	1	NIC	ENSG00000104866.11	novel	2076	12	NA	NA	0	-52928	mono-exon	FALSE	NA	NA	NA	NA	NA	NA	NA	NA	NA	0	NA	NA	A	non_coding	NA	NA	NA	NA	NA	NA	NA	15	AGCGGGGGCGGGCTCGAGAG	106	False	NA	NA	NA	NA	NA	NA	45093325	45093544	Fake_Experiment_ID
g1420.t1	chr19	-	624	3	Antisense	novelGene_ENSG00000104866.11_AS	novel	NA	NA	NA	NA	NA	NA	multi-exon	FALSE	canonical	0	0	junction_1	0	NA	NA	NA	FALSE	0	NA	NA	A	non_coding	NA	NA	NA	NA	NA	NA	NA	30	CTTGATAACATCCCCCAATT	572	False	NA	NA	NA	NA	NA	NA	45097799	45094766	Fake_Experiment_ID
g1421.t1	chr19	+	1080	5	Intergenic	novelGene_444	novel	NA	NA	NA	NA	NA	NA	multi-exon	FALSE	canonical	0	0	junction_1	0	NA	NA	NA	FALSE	0	NA	NA	A	non_coding	NA	NA	NA	NA	NA	NA	NA	15	GACTGCAGAGGCCCCCTCCT	4835	False	NA	NA	NA	NA	NA	NA	45098054	45129074	Fake_Experiment_ID
g1425.t1	chr19	+	249	2	Antisense	novelGene_ENSG00000007255.10_AS	novel	NA	NA	NA	NA	NA	NA	multi-exon	FALSE	canonical	0	0	junction_1	0	NA	NA	NA	FALSE	0	NA	NA	A	non_coding	NA	NA	NA	NA	NA	NA	NA	15	CAGCGCCTTAGCTCTTTACT	NA	False	NA	NA	NA	NA	NA	NA	45170293	45171920	Fake_Experiment_ID
g1426.t1	chr19	+	255	1	Intergenic	novelGene_445	novel	NA	NA	NA	NA	NA	NA	mono-exon	FALSE	NA	NA	NA	NA	NA	NA	NA	NA	NA	0	NA	NA	A	non_coding	NA	NA	NA	NA	NA	NA	NA	20	CCCCCATCATCACCCAGTTT	82	False	NA	NA	NA	NA	NA	NA	45178865	45179120	Fake_Experiment_ID
g1431.t1	chr19	-	294	1	Intergenic	novelGene_446	novel	NA	NA	NA	NA	NA	NA	mono-exon	FALSE	NA	NA	NA	NA	NA	NA	NA	NA	NA	0	NA	NA	A	non_coding	NA	NA	NA	NA	NA	NA	NA	35	GTCTTCCAAGGAGATCAAAG	NA	False	NA	NA	NA	NA	NA	NA	45333124	45332830	Fake_Experiment_ID
g144.t1	chr19	-	612	1	Intergenic	novelGene_31	novel	NA	NA	NA	NA	NA	NA	mono-exon	FALSE	NA	NA	NA	NA	NA	NA	NA	NA	NA	0	NA	NA	A	non_coding	NA	NA	NA	NA	NA	NA	NA	20	CCCAGAGGCAGGGAGTGGGG	NA	False	NA	NA	NA	NA	NA	NA	3100323	3099711	Fake_Experiment_ID
g146.t1	chr19	+	687	4	Intergenic	novelGene_32	novel	NA	NA	NA	NA	NA	NA	multi-exon	FALSE	canonical	0	0	junction_1	0	NA	NA	NA	TRUE	0	NA	NA	A	non_coding	NA	NA	NA	NA	NA	NA	NA	40	AGCACAGCTGGCTGAGAAAA	4878	False	NA	NA	NA	NA	NA	NA	3126232	3131420	Fake_Experiment_ID
g1462.t1	chr19	-	513	3	Intergenic	novelGene_447	novel	NA	NA	NA	NA	NA	NA	multi-exon	FALSE	canonical	0	0	junction_1	0	NA	NA	NA	FALSE	0	NA	NA	A	non_coding	NA	NA	NA	NA	NA	NA	NA	25	ATTTCCAGAGTTCACAGCCT	NA	False	NA	NA	NA	NA	NA	NA	46033591	46031984	Fake_Experiment_ID
g1463.t1	chr19	-	324	2	Intergenic	novelGene_448	novel	NA	NA	NA	NA	NA	NA	multi-exon	FALSE	canonical	0	0	junction_1	0	NA	NA	NA	FALSE	0	NA	NA	A	non_coding	NA	NA	NA	NA	NA	NA	NA	15	ATGTTACAGGTTTTGTTTGT	NA	False	NA	NA	NA	NA	NA	NA	46037563	46035622	Fake_Experiment_ID
g1464.t1	chr19	-	879	1	Intergenic	novelGene_449	novel	NA	NA	NA	NA	NA	NA	mono-exon	FALSE	NA	NA	NA	NA	NA	NA	NA	NA	NA	0	NA	NA	A	non_coding	NA	NA	NA	NA	NA	NA	NA	45	CAAAGGGCTAATATCCAGAA	NA	False	NA	NA	NA	NA	NA	NA	46039676	46038797	Fake_Experiment_ID
g1466.t1	chr19	+	438	1	Intergenic	novelGene_450	novel	NA	NA	NA	NA	NA	NA	mono-exon	FALSE	NA	NA	NA	NA	NA	NA	NA	NA	NA	0	NA	NA	A	non_coding	NA	NA	NA	NA	NA	NA	NA	10	CTGCCTTGGTGTCAGTAGTC	NA	False	NA	NA	NA	NA	NA	NA	46078754	46079192	Fake_Experiment_ID
g1467.t1	chr19	+	975	6	Intergenic	novelGene_451	novel	NA	NA	NA	NA	NA	NA	multi-exon	FALSE	canonical	0	0	junction_1	0	NA	NA	NA	FALSE	0	NA	NA	A	non_coding	NA	NA	NA	NA	NA	NA	NA	35	CTCTCTGGAACCATTAAAGA	3865	False	NA	NA	NA	NA	NA	NA	46197220	46219794	Fake_Experiment_ID
g1469.t1	chr19	-	741	5	Intergenic	novelGene_452	novel	NA	NA	NA	NA	NA	NA	multi-exon	FALSE	canonical	0	0	junction_1	0	NA	NA	NA	FALSE	0	NA	NA	A	non_coding	NA	NA	NA	NA	NA	NA	NA	25	TCGCCTTTTCAAAGACCTTA	NA	False	NA	NA	NA	NA	NA	NA	46260605	46235132	Fake_Experiment_ID
g1472.t1	chr19	-	1920	2	Genic_Genomic	ENSG00000169515.8	novel	1617	1	NA	NA	-1248	0	multi-exon	FALSE	canonical	0	0	junction_1	0	NA	NA	NA	FALSE	0	NA	NA	A	non_coding	NA	NA	NA	NA	NA	NA	NA	25	GGTGAGGGCTAGAGACAGCC	NA	False	NA	NA	NA	NA	NA	NA	46414058	46411193	Fake_Experiment_ID
g1476.t1	chr19	-	636	5	Intergenic	novelGene_453	novel	NA	NA	NA	NA	NA	NA	multi-exon	FALSE	canonical	0	0	junction_1	0	NA	NA	NA	FALSE	0	NA	NA	A	non_coding	NA	NA	NA	NA	NA	NA	NA	35	ACCCAGTCCTGATTGCAAAA	NA	False	NA	NA	NA	NA	NA	NA	46528794	46511424	Fake_Experiment_ID
g1477.t1	chr19	+	1032	3	Intergenic	novelGene_454	novel	NA	NA	NA	NA	NA	NA	multi-exon	FALSE	canonical	0	0	junction_1	0	NA	NA	NA	FALSE	0	NA	NA	A	non_coding	NA	NA	NA	NA	NA	NA	NA	25	GACCCCCAGACCACCAGCTC	NA	False	NA	NA	NA	NA	NA	NA	46533711	46559642	Fake_Experiment_ID
g148.t1	chr19	+	3249	1	Intergenic	novelGene_33	novel	NA	NA	NA	NA	NA	NA	mono-exon	FALSE	NA	NA	NA	NA	NA	NA	NA	NA	NA	0	NA	NA	A	non_coding	NA	NA	NA	NA	NA	NA	NA	30	GACTGTCACTACGACAGTTA	NA	False	NA	NA	NA	NA	NA	NA	3172657	3175906	Fake_Experiment_ID
g1486.t1	chr19	+	543	2	Intergenic	novelGene_455	novel	NA	NA	NA	NA	NA	NA	multi-exon	FALSE	canonical	0	0	junction_1	0	NA	NA	NA	FALSE	0	NA	NA	A	non_coding	NA	NA	NA	NA	NA	NA	NA	40	CATCGAAATGGAGAACGGGA	NA	False	NA	NA	NA	NA	NA	NA	46805582	46810039	Fake_Experiment_ID
g149.t1	chr19	-	732	1	Intergenic	novelGene_34	novel	NA	NA	NA	NA	NA	NA	mono-exon	FALSE	NA	NA	NA	NA	NA	NA	NA	NA	NA	0	NA	NA	A	non_coding	NA	NA	NA	NA	NA	NA	NA	15	GGCCAACTTTCTGCCCATGG	6899	False	NA	NA	NA	NA	NA	NA	3178350	3177618	Fake_Experiment_ID
g1490.t1	chr19	-	621	3	Antisense	novelGene_ENSG00000160007.19_AS	novel	NA	NA	NA	NA	NA	NA	multi-exon	FALSE	canonical	0	0	junction_1	0	NA	NA	NA	FALSE	0	NA	NA	A	non_coding	NA	NA	NA	NA	NA	NA	NA	10	CCCGCCCGGCCAGGTGTCTA	NA	False	NA	NA	NA	NA	NA	NA	46997619	46994272	Fake_Experiment_ID
g1491.t1	chr19	+	483	1	NIC	ENSG00000160007.19	novel	4500	6	NA	NA	81530	0	mono-exon	FALSE	NA	NA	NA	NA	NA	NA	NA	NA	NA	0	NA	NA	A	non_coding	NA	NA	NA	NA	NA	NA	NA	25	GCCACCAAGACCTGGGGCGA	1117	False	NA	NA	NA	NA	NA	NA	47000205	47000688	Fake_Experiment_ID
g1506.t1	chr19	-	411	2	Intergenic	novelGene_456	novel	NA	NA	NA	NA	NA	NA	multi-exon	FALSE	canonical	0	0	junction_1	0	NA	NA	NA	FALSE	0	NA	NA	A	non_coding	NA	NA	NA	NA	NA	NA	NA	35	GGGCAAGGATGCCAAGAATG	NA	False	NA	NA	NA	NA	NA	NA	47661513	47651489	Fake_Experiment_ID
g1507.t1	chr19	-	603	1	Intergenic	novelGene_457	novel	NA	NA	NA	NA	NA	NA	mono-exon	FALSE	NA	NA	NA	NA	NA	NA	NA	NA	NA	0	NA	NA	A	non_coding	NA	NA	NA	NA	NA	NA	NA	45	AAACCACAACCAGCTCCAGA	NA	False	NA	NA	NA	NA	NA	NA	47665009	47664406	Fake_Experiment_ID
g1511.t1	chr19	-	348	1	Intergenic	novelGene_458	novel	NA	NA	NA	NA	NA	NA	mono-exon	FALSE	NA	NA	NA	NA	NA	NA	NA	NA	NA	0	NA	NA	A	non_coding	NA	NA	NA	NA	NA	NA	NA	25	TTCGGCCTGACGGAGAGAAG	10	False	NA	NA	NA	NA	NA	NA	47794902	47794554	Fake_Experiment_ID
g1515.t1	chr19	+	312	2	Intergenic	novelGene_459	novel	NA	NA	NA	NA	NA	NA	multi-exon	FALSE	canonical	0	0	junction_1	0	NA	NA	NA	FALSE	0	NA	NA	A	non_coding	NA	NA	NA	NA	NA	NA	NA	35	TGATGATGACAATTATGACG	NA	False	NA	NA	NA	NA	NA	NA	48007392	48011334	Fake_Experiment_ID
g1521.t1	chr19	-	393	3	Antisense	novelGene_ENSG00000185453.13_AS	novel	NA	NA	NA	NA	NA	NA	multi-exon	FALSE	canonical	0	0	junction_1	0	NA	NA	NA	FALSE	0	NA	NA	A	non_coding	NA	NA	NA	NA	NA	NA	NA	55	GCAAGAAATAAAATTCAATG	4135	False	NA	NA	NA	NA	NA	NA	48193140	48190400	Fake_Experiment_ID
g153.t1	chr19	-	270	1	Intergenic	novelGene_35	novel	NA	NA	NA	NA	NA	NA	mono-exon	FALSE	NA	NA	NA	NA	NA	NA	NA	NA	NA	0	NA	NA	A	non_coding	NA	NA	NA	NA	NA	NA	NA	40	GGACAAAGGAATGGGGGAGA	NA	False	NA	NA	NA	NA	NA	NA	3254193	3253923	Fake_Experiment_ID
g1542.t1	chr19	-	210	1	Intergenic	novelGene_460	novel	NA	NA	NA	NA	NA	NA	mono-exon	FALSE	NA	NA	NA	NA	NA	NA	NA	NA	NA	0	NA	NA	A	non_coding	NA	NA	NA	NA	NA	NA	NA	30	TAACAGTTTCCGAGCACCCA	NA	False	NA	NA	NA	NA	NA	NA	48669136	48668926	Fake_Experiment_ID
g1543.t1	chr19	+	1038	1	Intergenic	novelGene_461	novel	NA	NA	NA	NA	NA	NA	mono-exon	FALSE	NA	NA	NA	NA	NA	NA	NA	NA	NA	0	NA	NA	A	non_coding	NA	NA	NA	NA	NA	NA	NA	20	GGGGACCGAGTCTGAGACTG	NA	False	NA	NA	NA	NA	NA	NA	48669178	48670216	Fake_Experiment_ID
g1544.t1	chr19	+	1083	3	Intergenic	novelGene_462	novel	NA	NA	NA	NA	NA	NA	multi-exon	FALSE	canonical	0	0	junction_1	0	NA	NA	NA	FALSE	0	NA	NA	A	non_coding	NA	NA	NA	NA	NA	NA	NA	10	GCGGCCTTCCTGCCAGAGTG	NA	False	NA	NA	NA	NA	NA	NA	48676762	48680978	Fake_Experiment_ID
g155.t1	chr19	-	561	2	Antisense	novelGene_ENSG00000141905.19_AS	novel	NA	NA	NA	NA	NA	NA	multi-exon	FALSE	canonical	0	0	junction_1	0	NA	NA	NA	FALSE	0	NA	NA	A	non_coding	NA	NA	NA	NA	NA	NA	NA	40	CCATGAAAAGGAAGGAGCCT	NA	False	NA	NA	NA	NA	NA	NA	3315849	3299259	Fake_Experiment_ID
g1552.t1	chr19	+	1539	4	Antisense	novelGene_ENSG00000087076.9_AS	novel	NA	NA	NA	NA	NA	NA	multi-exon	FALSE	canonical	0	0	junction_1	0	NA	NA	NA	FALSE	0	NA	NA	A	non_coding	NA	NA	NA	NA	NA	NA	NA	55	ACAAATCAGCTGTAATAAAA	8129	False	NA	NA	NA	NA	NA	NA	48818883	48823078	Fake_Experiment_ID
g1559.t1	chr19	-	303	1	Intergenic	novelGene_463	novel	NA	NA	NA	NA	NA	NA	mono-exon	FALSE	NA	NA	NA	NA	NA	NA	NA	NA	NA	0	NA	NA	A	non_coding	NA	NA	NA	NA	NA	NA	NA	20	TGCATATTTTTTAAGTGGGC	4781	False	NA	NA	NA	NA	NA	NA	48964514	48964211	Fake_Experiment_ID
g156.t1	chr19	+	849	3	Genic_Genomic	ENSG00000141905.19	novel	1593	11	NA	NA	53197	-80407	multi-exon	TRUE	canonical	0	0	junction_1	0	NA	NA	NA	FALSE	0	NA	NA	A	non_coding	NA	NA	NA	NA	NA	NA	NA	20	GAGGGGAAGTGGGCCTTGGA	1328	False	NA	NA	NA	NA	NA	NA	3367957	3382362	Fake_Experiment_ID
g1566.t1	chr19	+	615	2	Intergenic	novelGene_464	novel	NA	NA	NA	NA	NA	NA	multi-exon	FALSE	canonical	0	0	junction_1	0	NA	NA	NA	FALSE	0	NA	NA	A	non_coding	NA	NA	NA	NA	NA	NA	NA	30	GACTTATACCCAGGAACTGG	NA	False	NA	NA	NA	NA	NA	NA	49029384	49030340	Fake_Experiment_ID
g1569.t1	chr19	-	648	2	Intergenic	novelGene_465	novel	NA	NA	NA	NA	NA	NA	multi-exon	FALSE	canonical	0	0	junction_1	0	NA	NA	NA	FALSE	0	NA	NA	A	non_coding	NA	NA	NA	NA	NA	NA	NA	30	GACTTATACCCAGGAACTGG	7919	False	NA	NA	NA	NA	NA	NA	49042636	49038478	Fake_Experiment_ID
g1602.t1	chr19	-	477	2	Intergenic	novelGene_466	novel	NA	NA	NA	NA	NA	NA	multi-exon	FALSE	canonical	0	0	junction_1	0	NA	NA	NA	FALSE	0	NA	NA	A	non_coding	NA	NA	NA	NA	NA	NA	NA	50	AGAGGAAGAACGCCAAGAAG	NA	False	NA	NA	NA	NA	NA	NA	49726543	49719562	Fake_Experiment_ID
g1607.t1	chr19	+	261	1	NIC	ENSG00000104973.19	novel	2391	18	NA	NA	20222	0	mono-exon	FALSE	NA	NA	NA	NA	NA	NA	NA	NA	NA	0	NA	NA	A	non_coding	NA	NA	NA	NA	NA	NA	NA	30	GGTTTGTTTTGAAAAGCGAA	3573	False	NA	NA	NA	NA	NA	NA	49838563	49838824	Fake_Experiment_ID
g1608.t1	chr19	-	246	2	Intergenic	novelGene_467	novel	NA	NA	NA	NA	NA	NA	multi-exon	FALSE	canonical	0	0	junction_1	0	NA	NA	NA	FALSE	0	NA	NA	A	non_coding	NA	NA	NA	NA	NA	NA	NA	35	AACTTTTCTCTCAATATACA	NA	False	NA	NA	NA	NA	NA	NA	49841871	49839245	Fake_Experiment_ID
g1617.t1	chr19	+	1350	8	Intergenic	novelGene_468	novel	NA	NA	NA	NA	NA	NA	multi-exon	FALSE	canonical	0	0	junction_1	0	NA	NA	NA	TRUE	0	NA	NA	A	non_coding	NA	NA	NA	NA	NA	NA	NA	20	ACGGCCGGCCACGGCGTTAA	NA	False	NA	NA	NA	NA	NA	NA	49969665	49974226	Fake_Experiment_ID
g162.t1	chr19	+	252	1	Intergenic	novelGene_36	novel	NA	NA	NA	NA	NA	NA	mono-exon	FALSE	NA	NA	NA	NA	NA	NA	NA	NA	NA	0	NA	NA	A	non_coding	NA	NA	NA	NA	NA	NA	NA	20	GGAAGTGGATGGTTGAGTGG	NA	False	NA	NA	NA	NA	NA	NA	3529033	3529285	Fake_Experiment_ID
g1620.t1	chr19	-	1686	5	Intergenic	novelGene_469	novel	NA	NA	NA	NA	NA	NA	multi-exon	TRUE	canonical	0	0	junction_1	0	NA	NA	NA	FALSE	0	NA	NA	A	non_coding	NA	NA	NA	NA	NA	NA	NA	30	ACAACCTGAGTGTGTGATGA	NA	False	NA	NA	NA	NA	NA	NA	50072973	50058715	Fake_Experiment_ID
g1622.t1	chr19	+	261	2	Intergenic	novelGene_470	novel	NA	NA	NA	NA	NA	NA	multi-exon	FALSE	canonical	0	0	junction_1	0	NA	NA	NA	FALSE	0	NA	NA	A	non_coding	NA	NA	NA	NA	NA	NA	NA	30	CGTTATCAGGAGGATTATAG	35	False	NA	NA	NA	NA	NA	NA	50188223	50199905	Fake_Experiment_ID
g1625.t1	chr19	-	1350	9	Intergenic	novelGene_471	novel	NA	NA	NA	NA	NA	NA	multi-exon	FALSE	canonical	0	0	junction_1	0	NA	NA	NA	FALSE	0	NA	NA	A	non_coding	NA	NA	NA	NA	NA	NA	NA	10	GTTGCTTCTTTTCAGAGCGT	11	True	NA	NA	NA	NA	NA	NA	50344755	50333786	Fake_Experiment_ID
g1635.t1	chr19	-	762	3	Intergenic	novelGene_472	novel	NA	NA	NA	NA	NA	NA	multi-exon	FALSE	canonical	0	0	junction_1	0	NA	NA	NA	FALSE	0	NA	NA	A	non_coding	NA	NA	NA	NA	NA	NA	NA	40	AATGGGCACAAGAACCATCC	NA	False	NA	NA	NA	NA	NA	NA	50580624	50555220	Fake_Experiment_ID
g1640.t1	chr19	+	837	2	Intergenic	novelGene_473	novel	NA	NA	NA	NA	NA	NA	multi-exon	FALSE	canonical	0	0	junction_1	0	NA	NA	NA	FALSE	0	NA	NA	A	non_coding	NA	NA	NA	NA	NA	NA	NA	30	TGGAAGACTTCAGCTGGAAG	5837	False	NA	NA	NA	NA	NA	NA	50758511	50759440	Fake_Experiment_ID
g1644.t1	chr19	-	891	7	Intergenic	novelGene_474	novel	NA	NA	NA	NA	NA	NA	multi-exon	FALSE	canonical	0	0	junction_1	0	NA	NA	NA	FALSE	0	NA	NA	A	non_coding	NA	NA	NA	NA	NA	NA	NA	30	GGGCAACAGCAGCACGGCAC	9496	False	NA	NA	NA	NA	NA	NA	50814290	50798671	Fake_Experiment_ID
g1645.t1	chr19	+	219	3	Intergenic	novelGene_475	novel	NA	NA	NA	NA	NA	NA	multi-exon	FALSE	canonical	0	0	junction_1	0	NA	NA	NA	FALSE	0	NA	NA	A	non_coding	NA	NA	NA	NA	NA	NA	NA	20	GATTGACACAGCTGGGGTGG	NA	False	NA	NA	NA	NA	NA	NA	50817451	50819053	Fake_Experiment_ID
g1650.t1	chr19	-	756	3	Intergenic	novelGene_476	novel	NA	NA	NA	NA	NA	NA	multi-exon	FALSE	canonical	0	0	junction_1	0	NA	NA	NA	TRUE	0	NA	NA	A	non_coding	NA	NA	NA	NA	NA	NA	NA	15	GTTTGACTTGTATTTTATCT	NA	False	NA	NA	NA	NA	NA	NA	50930199	50927077	Fake_Experiment_ID
g1652.t1	chr19	+	660	3	Antisense	novelGene_ENSG00000167755.15_AS	novel	NA	NA	NA	NA	NA	NA	multi-exon	FALSE	canonical	0	0	junction_1	0	NA	NA	NA	FALSE	0	NA	NA	A	non_coding	NA	NA	NA	NA	NA	NA	NA	30	GGAGGGCCCAGGGAGAGATA	NA	False	NA	NA	NA	NA	NA	NA	50954954	50960186	Fake_Experiment_ID
g1661.t1	chr19	+	363	2	Intergenic	novelGene_477	novel	NA	NA	NA	NA	NA	NA	multi-exon	FALSE	canonical	0	0	junction_1	0	NA	NA	NA	FALSE	0	NA	NA	A	non_coding	NA	NA	NA	NA	NA	NA	NA	35	ACCTCAGAGATGCCAATGAG	NA	False	NA	NA	NA	NA	NA	NA	51106240	51120224	Fake_Experiment_ID
g1664.t1	chr19	+	744	5	Intergenic	novelGene_478	novel	NA	NA	NA	NA	NA	NA	multi-exon	FALSE	canonical	0	0	junction_1	0	NA	NA	NA	TRUE	0	NA	NA	A	non_coding	NA	NA	NA	NA	NA	NA	NA	10	TTGGGGGATCACGGTCCCTC	NA	False	NA	NA	NA	NA	NA	NA	51185557	51190836	Fake_Experiment_ID
g1665.t1	chr19	-	288	1	Intergenic	novelGene_479	novel	NA	NA	NA	NA	NA	NA	mono-exon	FALSE	NA	NA	NA	NA	NA	NA	NA	NA	NA	0	NA	NA	A	non_coding	NA	NA	NA	NA	NA	NA	NA	20	ACAGGCGGGTCACAGCCTCT	NA	False	NA	NA	NA	NA	NA	NA	51195445	51195157	Fake_Experiment_ID
g1667.t1	chr19	-	258	3	Antisense	novelGene_ENSG00000105383.15_AS	novel	NA	NA	NA	NA	NA	NA	multi-exon	FALSE	canonical	0	0	junction_1	0	NA	NA	NA	FALSE	0	NA	NA	A	non_coding	NA	NA	NA	NA	NA	NA	NA	30	GACACTTATCGAGCAGAGCC	NA	False	NA	NA	NA	NA	NA	NA	51240209	51238053	Fake_Experiment_ID
g1669.t1	chr19	-	591	1	Intergenic	novelGene_480	novel	NA	NA	NA	NA	NA	NA	mono-exon	FALSE	NA	NA	NA	NA	NA	NA	NA	NA	NA	0	NA	NA	A	non_coding	NA	NA	NA	NA	NA	NA	NA	30	AGGATGTAGCCATAATTTTT	NA	False	NA	NA	NA	NA	NA	NA	51305958	51305367	Fake_Experiment_ID
g1673.t1	chr19	-	222	1	Intergenic	novelGene_481	novel	NA	NA	NA	NA	NA	NA	mono-exon	FALSE	NA	NA	NA	NA	NA	NA	NA	NA	NA	0	NA	NA	A	non_coding	NA	NA	NA	NA	NA	NA	NA	10	CATCCGATCCCTCCGGGGTC	6623	False	NA	NA	NA	NA	NA	NA	51366326	51366104	Fake_Experiment_ID
g1677.t1	chr19	+	711	4	Intergenic	novelGene_482	novel	NA	NA	NA	NA	NA	NA	multi-exon	FALSE	canonical	0	0	junction_1	0	NA	NA	NA	FALSE	0	NA	NA	A	non_coding	NA	NA	NA	NA	NA	NA	NA	50	TTGGAAAAAAAGTACTTTAA	5815	False	NA	NA	NA	NA	NA	NA	51439187	51444783	Fake_Experiment_ID
g1681.t1	chr19	-	639	1	NIC	ENSG00000254521.7	novel	1788	8	NA	NA	0	-9454	mono-exon	FALSE	NA	NA	NA	NA	NA	NA	NA	NA	NA	0	NA	NA	A	non_coding	NA	NA	NA	NA	NA	NA	NA	15	CATCCTCATCCTGCCTCTGA	4	True	NA	NA	NA	NA	NA	NA	51501733	51501094	Fake_Experiment_ID
g1684.t1	chr19	+	906	4	Intergenic	novelGene_483	novel	NA	NA	NA	NA	NA	NA	multi-exon	FALSE	canonical	0	0	junction_1	0	NA	NA	NA	TRUE	0	NA	NA	A	non_coding	NA	NA	NA	NA	NA	NA	NA	5	CGACTCCGGGCCTCCCGCCG	NA	False	NA	NA	NA	NA	NA	NA	51593323	51601709	Fake_Experiment_ID
g1686.t1	chr19	+	210	2	Intergenic	novelGene_484	novel	NA	NA	NA	NA	NA	NA	multi-exon	TRUE	canonical	1	1	junction_1	0	NA	NA	NA	FALSE	0	NA	NA	A	non_coding	NA	NA	NA	NA	NA	NA	NA	50	GAAAAAGCGAAGCACTATCA	NA	False	NA	NA	NA	NA	NA	NA	51646981	51649020	Fake_Experiment_ID
g1690.t1	chr19	+	1626	1	Intergenic	novelGene_485	novel	NA	NA	NA	NA	NA	NA	mono-exon	FALSE	NA	NA	NA	NA	NA	NA	NA	NA	NA	0	NA	NA	A	non_coding	NA	NA	NA	NA	NA	NA	NA	25	GAACACTTTTACACTGTTGG	3004	False	NA	NA	NA	NA	NA	NA	51757374	51759000	Fake_Experiment_ID
g1695.t1	chr19	-	1518	4	Intergenic	novelGene_486	novel	NA	NA	NA	NA	NA	NA	multi-exon	FALSE	canonical	0	0	junction_1	0	NA	NA	NA	TRUE	0	NA	NA	A	non_coding	NA	NA	NA	NA	NA	NA	NA	40	GAATGTGGAGAATGTCACAA	NA	False	NA	NA	NA	NA	NA	NA	51919820	51915080	Fake_Experiment_ID
g17.t1	chr19	-	1299	1	Intergenic	novelGene_9	novel	NA	NA	NA	NA	NA	NA	mono-exon	FALSE	NA	NA	NA	NA	NA	NA	NA	NA	NA	0	NA	NA	A	non_coding	NA	NA	NA	NA	NA	NA	NA	5	CGCCCTCTCCCGGCACCGCC	4176	False	NA	NA	NA	NA	NA	NA	481703	480404	Fake_Experiment_ID
g1701.t1	chr19	+	1134	1	Intergenic	novelGene_487	novel	NA	NA	NA	NA	NA	NA	mono-exon	FALSE	NA	NA	NA	NA	NA	NA	NA	NA	NA	0	NA	NA	A	non_coding	NA	NA	NA	NA	NA	NA	NA	30	ATTGTGAAGATTTCACTTTA	6422	False	NA	NA	NA	NA	NA	NA	52055329	52056463	Fake_Experiment_ID
g1703.t1	chr19	+	294	1	Intergenic	novelGene_488	novel	NA	NA	NA	NA	NA	NA	mono-exon	FALSE	NA	NA	NA	NA	NA	NA	NA	NA	NA	0	NA	NA	A	non_coding	NA	NA	NA	NA	NA	NA	NA	30	GAATGTCTATGATTAGTCAT	21	False	NA	NA	NA	NA	NA	NA	52143042	52143336	Fake_Experiment_ID
g1707.t1	chr19	+	285	3	Intergenic	novelGene_489	novel	NA	NA	NA	NA	NA	NA	multi-exon	FALSE	canonical	0	0	junction_1	0	NA	NA	NA	FALSE	0	NA	NA	A	non_coding	NA	NA	NA	NA	NA	NA	NA	20	GCCTAGGCTAATGTATGTGT	NA	False	NA	NA	NA	NA	NA	NA	52328187	52347243	Fake_Experiment_ID
g171.t1	chr19	+	534	1	Intergenic	novelGene_37	novel	NA	NA	NA	NA	NA	NA	mono-exon	FALSE	NA	NA	NA	NA	NA	NA	NA	NA	NA	0	NA	NA	A	non_coding	NA	NA	NA	NA	NA	NA	NA	20	GCTGGACCGGGGAGGACCGA	NA	False	NA	NA	NA	NA	NA	NA	3696683	3697217	Fake_Experiment_ID
g1711.t1	chr19	-	297	2	Intergenic	novelGene_490	novel	NA	NA	NA	NA	NA	NA	multi-exon	FALSE	canonical	0	0	junction_1	0	NA	NA	NA	FALSE	0	NA	NA	A	non_coding	NA	NA	NA	NA	NA	NA	NA	25	CCACACCCGGCTATTTTTAA	NA	False	NA	NA	NA	NA	NA	NA	52426051	52422270	Fake_Experiment_ID
g1713.t1	chr19	+	342	1	Intergenic	novelGene_491	novel	NA	NA	NA	NA	NA	NA	mono-exon	FALSE	NA	NA	NA	NA	NA	NA	NA	NA	NA	0	NA	NA	A	non_coding	NA	NA	NA	NA	NA	NA	NA	10	CTCCAAGGTCTGGCTTGGCT	NA	False	NA	NA	NA	NA	NA	NA	52451351	52451693	Fake_Experiment_ID
g1714.t1	chr19	-	756	4	Intergenic	novelGene_492	novel	NA	NA	NA	NA	NA	NA	multi-exon	FALSE	canonical	0	0	junction_1	0	NA	NA	NA	FALSE	0	NA	NA	A	non_coding	NA	NA	NA	NA	NA	NA	NA	35	TAGCAACGGTGGTTTTAAAA	NA	False	NA	NA	NA	NA	NA	NA	52465772	52460923	Fake_Experiment_ID
g1722.t1	chr19	+	708	1	Intergenic	novelGene_493	novel	NA	NA	NA	NA	NA	NA	mono-exon	FALSE	NA	NA	NA	NA	NA	NA	NA	NA	NA	0	NA	NA	A	non_coding	NA	NA	NA	NA	NA	NA	NA	10	GGACTTCCTTGGCCTTGGAT	NA	False	NA	NA	NA	NA	NA	NA	52809759	52810467	Fake_Experiment_ID
g1725.t1	chr19	+	660	2	Intergenic	novelGene_494	novel	NA	NA	NA	NA	NA	NA	multi-exon	FALSE	canonical	0	0	junction_1	0	NA	NA	NA	FALSE	0	NA	NA	A	non_coding	NA	NA	NA	NA	NA	NA	NA	25	CCTCAGAGTTCTGGAAAGGT	3616	False	NA	NA	NA	NA	NA	NA	52959788	52960514	Fake_Experiment_ID
g1726.t1	chr19	+	357	1	Intergenic	novelGene_495	novel	NA	NA	NA	NA	NA	NA	mono-exon	FALSE	NA	NA	NA	NA	NA	NA	NA	NA	NA	0	NA	NA	A	non_coding	NA	NA	NA	NA	NA	NA	NA	10	CTCATTTGTTTGTTACTTTG	NA	False	NA	NA	NA	NA	NA	NA	53004036	53004393	Fake_Experiment_ID
g1727.t1	chr19	+	2598	9	Genic_Genomic	ENSG00000268964.3	novel	1608	1	NA	NA	-44668	0	multi-exon	FALSE	canonical	0	0	junction_1	0	NA	NA	NA	FALSE	0	NA	NA	A	non_coding	NA	NA	NA	NA	NA	NA	NA	45	GACAGAGCAAGAGAGGGAGA	NA	False	NA	NA	NA	NA	NA	NA	53004583	53050859	Fake_Experiment_ID
g1731.t1	chr19	+	1731	2	Intergenic	novelGene_496	novel	NA	NA	NA	NA	NA	NA	multi-exon	FALSE	canonical	0	0	junction_1	0	NA	NA	NA	TRUE	0	NA	NA	A	non_coding	NA	NA	NA	NA	NA	NA	NA	25	TTAGTGTGGCAAAGCCTTTA	NA	False	NA	NA	NA	NA	NA	NA	53210133	53212509	Fake_Experiment_ID
g1733.t1	chr19	+	1683	6	Intergenic	novelGene_497	novel	NA	NA	NA	NA	NA	NA	multi-exon	FALSE	canonical	0	0	junction_1	0.979795897113271	NA	NA	NA	FALSE	0	NA	NA	A	non_coding	NA	NA	NA	NA	NA	NA	NA	35	GGCCCCCAAGGCAAGAAGAC	NA	False	NA	NA	NA	NA	NA	NA	53279700	53284947	Fake_Experiment_ID
g1734.t1	chr19	-	711	1	Intergenic	novelGene_498	novel	NA	NA	NA	NA	NA	NA	mono-exon	FALSE	NA	NA	NA	NA	NA	NA	NA	NA	NA	0	NA	NA	A	non_coding	NA	NA	NA	NA	NA	NA	NA	20	TGTAACTCTACAGTGGGTGT	1059	False	NA	NA	NA	NA	NA	NA	53290374	53289663	Fake_Experiment_ID
g1735.t1	chr19	-	1107	4	Intergenic	novelGene_499	novel	NA	NA	NA	NA	NA	NA	multi-exon	FALSE	canonical	0	0	junction_1	0	NA	NA	NA	FALSE	0	NA	NA	A	non_coding	NA	NA	NA	NA	NA	NA	NA	35	GGCCCCCAAGGCAAGAAGAC	NA	False	NA	NA	NA	NA	NA	NA	53306134	53299047	Fake_Experiment_ID
g1739.t1	chr19	+	369	2	Intergenic	novelGene_500	novel	NA	NA	NA	NA	NA	NA	multi-exon	FALSE	canonical	0	0	junction_1	0	NA	NA	NA	FALSE	0	NA	NA	A	non_coding	NA	NA	NA	NA	NA	NA	NA	5	TCTGCCTGGGGCTCATGCTC	NA	False	NA	NA	NA	NA	NA	NA	53420202	53423359	Fake_Experiment_ID
g1740.t1	chr19	+	597	5	Intergenic	novelGene_501	novel	NA	NA	NA	NA	NA	NA	multi-exon	FALSE	canonical	0	0	junction_1	0	NA	NA	NA	FALSE	0	NA	NA	A	non_coding	NA	NA	NA	NA	NA	NA	NA	30	GCACATTGCAGATGAGGCAG	3053	False	NA	NA	NA	NA	NA	NA	53435036	53442207	Fake_Experiment_ID
g1741.t1	chr19	+	279	1	Intergenic	novelGene_502	novel	NA	NA	NA	NA	NA	NA	mono-exon	FALSE	NA	NA	NA	NA	NA	NA	NA	NA	NA	0	NA	NA	A	non_coding	NA	NA	NA	NA	NA	NA	NA	20	AATGCCCCAGTCCCACCCTG	NA	False	NA	NA	NA	NA	NA	NA	53442328	53442607	Fake_Experiment_ID
g1743.t1	chr19	+	255	2	Intergenic	novelGene_503	novel	NA	NA	NA	NA	NA	NA	multi-exon	FALSE	canonical	0	0	junction_1	0	NA	NA	NA	FALSE	0	NA	NA	A	non_coding	NA	NA	NA	NA	NA	NA	NA	30	GCACATTGCAGATGAGGCAG	NA	False	NA	NA	NA	NA	NA	NA	53479349	53479691	Fake_Experiment_ID
g1744.t1	chr19	+	279	1	Intergenic	novelGene_504	novel	NA	NA	NA	NA	NA	NA	mono-exon	FALSE	NA	NA	NA	NA	NA	NA	NA	NA	NA	0	NA	NA	A	non_coding	NA	NA	NA	NA	NA	NA	NA	20	AATGCCCCAGTCCCACCCTG	NA	False	NA	NA	NA	NA	NA	NA	53479812	53480091	Fake_Experiment_ID
g1746.t1	chr19	+	558	3	Intergenic	novelGene_505	novel	NA	NA	NA	NA	NA	NA	multi-exon	FALSE	canonical	0	0	junction_1	0	NA	NA	NA	FALSE	0	NA	NA	A	non_coding	NA	NA	NA	NA	NA	NA	NA	5	TCTGCCTGGGGCTCATGCTC	NA	False	NA	NA	NA	NA	NA	NA	53501549	53503953	Fake_Experiment_ID
g1748.t1	chr19	-	1092	8	Intergenic	novelGene_506	novel	NA	NA	NA	NA	NA	NA	multi-exon	FALSE	canonical	0	0	junction_1	0	NA	NA	NA	TRUE	0	NA	NA	A	non_coding	NA	NA	NA	NA	NA	NA	NA	40	AAATCAGTAGTATTTCTATA	NA	False	NA	NA	NA	NA	NA	NA	53614727	53591528	Fake_Experiment_ID
g1749.t1	chr19	+	510	2	Intergenic	novelGene_507	novel	NA	NA	NA	NA	NA	NA	multi-exon	FALSE	canonical	0	0	junction_1	0	NA	NA	NA	FALSE	0	NA	NA	A	non_coding	NA	NA	NA	NA	NA	NA	NA	40	AGACATCACGCCAGATAAGG	NA	False	NA	NA	NA	NA	NA	NA	53616782	53622765	Fake_Experiment_ID
g1751.t1	chr19	-	402	2	Intergenic	novelGene_508	novel	NA	NA	NA	NA	NA	NA	multi-exon	FALSE	canonical	0	0	junction_1	0	NA	NA	NA	FALSE	0	NA	NA	A	non_coding	NA	NA	NA	NA	NA	NA	NA	15	TGGGCGCCCTGATGGGAACC	4855	False	NA	NA	NA	NA	NA	NA	53650292	53649048	Fake_Experiment_ID
g1756.t1	chr19	-	330	1	Intergenic	novelGene_509	novel	NA	NA	NA	NA	NA	NA	mono-exon	FALSE	NA	NA	NA	NA	NA	NA	NA	NA	NA	0	NA	NA	A	non_coding	NA	NA	NA	NA	NA	NA	NA	20	CCAGGCCTGGGGCAACTCCA	NA	False	NA	NA	NA	NA	NA	NA	53922325	53921995	Fake_Experiment_ID
g1757.t1	chr19	-	219	1	Intergenic	novelGene_510	novel	NA	NA	NA	NA	NA	NA	mono-exon	FALSE	NA	NA	NA	NA	NA	NA	NA	NA	NA	0	NA	NA	A	non_coding	NA	NA	NA	NA	NA	NA	NA	30	CCAGACCTGGGACAACTCCA	NA	False	NA	NA	NA	NA	NA	NA	53922651	53922432	Fake_Experiment_ID
g1758.t1	chr19	-	327	1	Intergenic	novelGene_511	novel	NA	NA	NA	NA	NA	NA	mono-exon	FALSE	NA	NA	NA	NA	NA	NA	NA	NA	NA	0	NA	NA	A	non_coding	NA	NA	NA	NA	NA	NA	NA	30	CCAGACCTGGGACAACTCCA	NA	False	NA	NA	NA	NA	NA	NA	53923081	53922754	Fake_Experiment_ID
g1759.t1	chr19	-	273	1	Intergenic	novelGene_512	novel	NA	NA	NA	NA	NA	NA	mono-exon	FALSE	NA	NA	NA	NA	NA	NA	NA	NA	NA	0	NA	NA	A	non_coding	NA	NA	NA	NA	NA	NA	NA	30	CCAGACCTGGGACAACTCCA	NA	False	NA	NA	NA	NA	NA	NA	53923457	53923184	Fake_Experiment_ID
g1760.t1	chr19	-	516	1	Intergenic	novelGene_513	novel	NA	NA	NA	NA	NA	NA	mono-exon	FALSE	NA	NA	NA	NA	NA	NA	NA	NA	NA	0	NA	NA	A	non_coding	NA	NA	NA	NA	NA	NA	NA	30	CCAGACCTGGGACAACTCCA	NA	False	NA	NA	NA	NA	NA	NA	53923996	53923480	Fake_Experiment_ID
g1761.t1	chr19	-	222	1	Intergenic	novelGene_514	novel	NA	NA	NA	NA	NA	NA	mono-exon	FALSE	NA	NA	NA	NA	NA	NA	NA	NA	NA	0	NA	NA	A	non_coding	NA	NA	NA	NA	NA	NA	NA	25	CCAGACCTGGGGCAAGTCCA	NA	False	NA	NA	NA	NA	NA	NA	53924379	53924157	Fake_Experiment_ID
g1763.t1	chr19	+	1464	5	Intergenic	novelGene_515	novel	NA	NA	NA	NA	NA	NA	multi-exon	FALSE	canonical	0	0	junction_1	0.433012701892219	NA	NA	NA	FALSE	0	NA	NA	A	non_coding	NA	NA	NA	NA	NA	NA	NA	10	GGGCGCGGCGGGGGAGCCGA	1674	False	NA	NA	NA	NA	NA	NA	53962185	53982849	Fake_Experiment_ID
g1774.t1	chr19	-	342	3	Intergenic	novelGene_516	novel	NA	NA	NA	NA	NA	NA	multi-exon	FALSE	canonical	0	0	junction_1	0	NA	NA	NA	FALSE	0	NA	NA	A	non_coding	NA	NA	NA	NA	NA	NA	NA	25	CCCAGACCCCACGCTCCAAG	638	False	NA	NA	NA	NA	NA	NA	54210290	54208603	Fake_Experiment_ID
g1778.t1	chr19	+	525	2	Intergenic	novelGene_517	novel	NA	NA	NA	NA	NA	NA	multi-exon	FALSE	canonical	0	0	junction_1	0	NA	NA	NA	FALSE	0	NA	NA	A	non_coding	NA	NA	NA	NA	NA	NA	NA	45	GCAAAACTTATTCAAAATTC	NA	False	NA	NA	NA	NA	NA	NA	54267047	54268526	Fake_Experiment_ID
g1782.t1	chr19	+	456	1	Intergenic	novelGene_518	novel	NA	NA	NA	NA	NA	NA	mono-exon	FALSE	NA	NA	NA	NA	NA	NA	NA	NA	NA	0	NA	NA	A	non_coding	NA	NA	NA	NA	NA	NA	NA	20	TTTTTGTCTTTTTAATAGAG	NA	False	NA	NA	NA	NA	NA	NA	54349465	54349921	Fake_Experiment_ID
g1784.t1	chr19	-	618	3	Intergenic	novelGene_519	novel	NA	NA	NA	NA	NA	NA	multi-exon	FALSE	canonical	0	0	junction_1	0	NA	NA	NA	FALSE	0	NA	NA	A	non_coding	NA	NA	NA	NA	NA	NA	NA	30	GGGAACTGGGAGGGGAGAAG	95	False	NA	NA	NA	NA	NA	NA	54375990	54374410	Fake_Experiment_ID
g1785.t1	chr19	+	723	2	Intergenic	novelGene_520	novel	NA	NA	NA	NA	NA	NA	multi-exon	FALSE	canonical	0	0	junction_1	0	NA	NA	NA	FALSE	0	NA	NA	A	non_coding	NA	NA	NA	NA	NA	NA	NA	15	CCCTTTCTTGCCAATCTGGA	NA	False	NA	NA	NA	NA	NA	NA	54393455	54414431	Fake_Experiment_ID
g1789.t1	chr19	+	618	3	Intergenic	novelGene_521	novel	NA	NA	NA	NA	NA	NA	multi-exon	FALSE	canonical	0	0	junction_1	0	NA	NA	NA	FALSE	0	NA	NA	A	non_coding	NA	NA	NA	NA	NA	NA	NA	35	GAGAACTGGGAGGGGAGAAG	NA	False	NA	NA	NA	NA	NA	NA	54489881	54493852	Fake_Experiment_ID
g179.t1	chr19	-	426	1	Intergenic	novelGene_38	novel	NA	NA	NA	NA	NA	NA	mono-exon	FALSE	NA	NA	NA	NA	NA	NA	NA	NA	NA	0	NA	NA	A	non_coding	NA	NA	NA	NA	NA	NA	NA	30	AGCCAGGAGGCAAAGGTTGC	NA	False	NA	NA	NA	NA	NA	NA	3837660	3837234	Fake_Experiment_ID
g1791.t1	chr19	+	1191	7	Intergenic	novelGene_522	novel	NA	NA	NA	NA	NA	NA	multi-exon	FALSE	canonical	0	0	junction_1	0	NA	NA	NA	FALSE	0	NA	NA	A	non_coding	NA	NA	NA	NA	NA	NA	NA	30	TACGCAAGGACCTGGATCTA	12	False	NA	NA	NA	NA	NA	NA	54532797	54543728	Fake_Experiment_ID
g1793.t1	chr19	-	825	1	Intergenic	novelGene_523	novel	NA	NA	NA	NA	NA	NA	mono-exon	FALSE	NA	NA	NA	NA	NA	NA	NA	NA	NA	0	NA	NA	A	non_coding	NA	NA	NA	NA	NA	NA	NA	20	AGTAGTTTTTTCCAATTCTG	NA	False	NA	NA	NA	NA	NA	NA	54582641	54581816	Fake_Experiment_ID
g1794.t1	chr19	-	282	2	Antisense	novelGene_ENSG00000239998.6_AS	novel	NA	NA	NA	NA	NA	NA	multi-exon	FALSE	canonical	0	0	junction_1	0	NA	NA	NA	FALSE	0	NA	NA	A	non_coding	NA	NA	NA	NA	NA	NA	NA	40	TTCGATCAAGTGGAAGAAAG	NA	False	NA	NA	NA	NA	NA	NA	54586767	54584562	Fake_Experiment_ID
g1798.t1	chr19	+	1944	8	Intergenic	novelGene_524	novel	NA	NA	NA	NA	NA	NA	multi-exon	FALSE	canonical	0	0	junction_1	0	NA	NA	NA	FALSE	0	NA	NA	A	non_coding	NA	NA	NA	NA	NA	NA	NA	40	GGAAAGAGGGGAGTAAAGGG	450	False	NA	NA	NA	NA	NA	NA	54696841	54710486	Fake_Experiment_ID
g180.t1	chr19	-	207	2	Intergenic	novelGene_39	novel	NA	NA	NA	NA	NA	NA	multi-exon	FALSE	canonical	0	0	junction_1	0	NA	NA	NA	FALSE	0	NA	NA	A	non_coding	NA	NA	NA	NA	NA	NA	NA	10	CCTGGGCTCATTGGTTATGG	8323	False	NA	NA	NA	NA	NA	NA	3860731	3857764	Fake_Experiment_ID
g1800.t1	chr19	+	708	6	Intergenic	novelGene_525	novel	NA	NA	NA	NA	NA	NA	multi-exon	FALSE	canonical	0	0	junction_1	0	NA	NA	NA	FALSE	0	NA	NA	A	non_coding	NA	NA	NA	NA	NA	NA	NA	40	CAGGCAGAAAGTGGGAGACA	NA	False	NA	NA	NA	NA	NA	NA	54757610	54766827	Fake_Experiment_ID
g1802.t1	chr19	+	1122	6	Intergenic	novelGene_526	novel	NA	NA	NA	NA	NA	NA	multi-exon	FALSE	canonical	0	0	junction_1	0	NA	NA	NA	FALSE	0	NA	NA	A	non_coding	NA	NA	NA	NA	NA	NA	NA	25	CTGAAGCTGGCTGGAGTGAA	NA	False	NA	NA	NA	NA	NA	NA	54786354	54796833	Fake_Experiment_ID
g1805.t1	chr19	+	423	1	Intergenic	novelGene_527	novel	NA	NA	NA	NA	NA	NA	mono-exon	FALSE	NA	NA	NA	NA	NA	NA	NA	NA	NA	0	NA	NA	A	non_coding	NA	NA	NA	NA	NA	NA	NA	20	GCATGGGGTGGAGACATGGG	NA	False	NA	NA	NA	NA	NA	NA	54833787	54834210	Fake_Experiment_ID
g1806.t1	chr19	+	1170	7	Intergenic	novelGene_528	novel	NA	NA	NA	NA	NA	NA	multi-exon	FALSE	canonical	0	0	junction_1	0	NA	NA	NA	FALSE	0	NA	NA	A	non_coding	NA	NA	NA	NA	NA	NA	NA	15	TTGGATCACTGTGTTTTCAC	NA	False	NA	NA	NA	NA	NA	NA	54834550	54847943	Fake_Experiment_ID
g1808.t1	chr19	-	1671	1	Intergenic	novelGene_529	novel	NA	NA	NA	NA	NA	NA	mono-exon	FALSE	NA	NA	NA	NA	NA	NA	NA	NA	NA	0	NA	NA	A	non_coding	NA	NA	NA	NA	NA	NA	NA	35	CTGGCCATCAGAGAAATGCA	NA	False	NA	NA	NA	NA	NA	NA	54865277	54863606	Fake_Experiment_ID
g1834.t1	chr19	+	453	1	Intergenic	novelGene_530	novel	NA	NA	NA	NA	NA	NA	mono-exon	FALSE	NA	NA	NA	NA	NA	NA	NA	NA	NA	0	NA	NA	A	non_coding	NA	NA	NA	NA	NA	NA	NA	25	CAGCACTGGACCTCATGGAT	NA	False	NA	NA	NA	NA	NA	NA	55430474	55430927	Fake_Experiment_ID
g1847.t1	chr19	+	888	3	Intergenic	novelGene_531	novel	NA	NA	NA	NA	NA	NA	multi-exon	FALSE	canonical	0	0	junction_1	0	NA	NA	NA	FALSE	0	NA	NA	A	non_coding	NA	NA	NA	NA	NA	NA	NA	10	TCTCGGTTTATTGGCCGATC	1047	False	NA	NA	NA	NA	NA	NA	55636141	55640793	Fake_Experiment_ID
g1854.t1	chr19	-	450	2	Intergenic	novelGene_532	novel	NA	NA	NA	NA	NA	NA	multi-exon	FALSE	canonical	0	0	junction_1	0	NA	NA	NA	FALSE	0	NA	NA	A	non_coding	NA	NA	NA	NA	NA	NA	NA	40	AGTTAATAAATACTTGCCCA	NA	False	NA	NA	NA	NA	NA	NA	55749600	55746656	Fake_Experiment_ID
g1857.t1	chr19	+	1017	1	Intergenic	novelGene_533	novel	NA	NA	NA	NA	NA	NA	mono-exon	FALSE	NA	NA	NA	NA	NA	NA	NA	NA	NA	0	NA	NA	A	non_coding	NA	NA	NA	NA	NA	NA	NA	40	AGACCATCGAGACCAGGAAG	NA	False	NA	NA	NA	NA	NA	NA	55823305	55824322	Fake_Experiment_ID
g1858.t1	chr19	+	3402	1	Intergenic	novelGene_534	novel	NA	NA	NA	NA	NA	NA	mono-exon	FALSE	NA	NA	NA	NA	NA	NA	NA	NA	NA	0	NA	NA	A	non_coding	NA	NA	NA	NA	NA	NA	NA	45	ACAATGAGATCACATGGACA	NA	False	NA	NA	NA	NA	NA	NA	55824809	55828211	Fake_Experiment_ID
g1859.t1	chr19	-	1500	2	Intergenic	novelGene_535	novel	NA	NA	NA	NA	NA	NA	multi-exon	FALSE	canonical	0	0	junction_1	0	NA	NA	NA	FALSE	0	NA	NA	A	non_coding	NA	NA	NA	NA	NA	NA	NA	50	ATATAGAAATTACACTGTAA	NA	False	NA	NA	NA	NA	NA	NA	55851874	55849746	Fake_Experiment_ID
g1864.t1	chr19	-	882	3	Intergenic	novelGene_536	novel	NA	NA	NA	NA	NA	NA	multi-exon	FALSE	canonical	0	0	junction_1	0	NA	NA	NA	TRUE	0	NA	NA	A	non_coding	NA	NA	NA	NA	NA	NA	NA	20	AGCCCAGCCGCTCCCAGTGA	NA	False	NA	NA	NA	NA	NA	NA	56086772	56079989	Fake_Experiment_ID
g1867.t1	chr19	-	1125	1	Intergenic	novelGene_537	novel	NA	NA	NA	NA	NA	NA	mono-exon	FALSE	NA	NA	NA	NA	NA	NA	NA	NA	NA	0	NA	NA	A	non_coding	NA	NA	NA	NA	NA	NA	NA	20	GACCATGTTGTATCATTGCT	NA	False	NA	NA	NA	NA	NA	NA	56151759	56150634	Fake_Experiment_ID
g1869.t1	chr19	-	426	3	Antisense	novelGene_ENSG00000197487.9_AS	novel	NA	NA	NA	NA	NA	NA	multi-exon	TRUE	canonical	0	0	junction_1	0	NA	NA	NA	FALSE	0	NA	NA	A	non_coding	NA	NA	NA	NA	NA	NA	NA	20	TTAAATGCCTGCAGCTCCTC	NA	False	NA	NA	NA	NA	NA	NA	56180514	56173520	Fake_Experiment_ID
g1872.t1	chr19	+	876	3	Intergenic	novelGene_538	novel	NA	NA	NA	NA	NA	NA	multi-exon	FALSE	canonical	0	0	junction_1	0	NA	NA	NA	FALSE	0	NA	NA	A	non_coding	NA	NA	NA	NA	NA	NA	NA	10	CCTCCCAGCCTGGGCCGGAG	NA	False	NA	NA	NA	NA	NA	NA	56213411	56217873	Fake_Experiment_ID
g1874.t1	chr19	+	1506	4	Intergenic	novelGene_539	novel	NA	NA	NA	NA	NA	NA	multi-exon	FALSE	canonical	0	0	junction_1	0	NA	NA	NA	FALSE	0	NA	NA	A	non_coding	NA	NA	NA	NA	NA	NA	NA	20	TTTTTCACTGACGCTATTAG	9232	False	NA	NA	NA	NA	NA	NA	56244042	56247497	Fake_Experiment_ID
g1876.t1	chr19	-	930	3	Intergenic	novelGene_540	novel	NA	NA	NA	NA	NA	NA	multi-exon	FALSE	canonical	0	0	junction_1	0	NA	NA	NA	FALSE	0	NA	NA	A	non_coding	NA	NA	NA	NA	NA	NA	NA	30	AGCACCCAGGGCAAGGCCAG	NA	False	NA	NA	NA	NA	NA	NA	56321936	56317282	Fake_Experiment_ID
g1877.t1	chr19	-	498	1	Intergenic	novelGene_541	novel	NA	NA	NA	NA	NA	NA	mono-exon	FALSE	NA	NA	NA	NA	NA	NA	NA	NA	NA	0	NA	NA	A	non_coding	NA	NA	NA	NA	NA	NA	NA	45	GCTTCATAAGTGAAAGAGAA	NA	False	NA	NA	NA	NA	NA	NA	56336344	56335846	Fake_Experiment_ID
g1878.t1	chr19	-	360	2	Intergenic	novelGene_542	novel	NA	NA	NA	NA	NA	NA	multi-exon	FALSE	canonical	0	0	junction_1	0	NA	NA	NA	FALSE	0	NA	NA	A	non_coding	NA	NA	NA	NA	NA	NA	NA	35	GAACTACGTGACGAATGCAC	NA	False	NA	NA	NA	NA	NA	NA	56336933	56336410	Fake_Experiment_ID
g1879.t1	chr19	+	1281	10	Intergenic	novelGene_543	novel	NA	NA	NA	NA	NA	NA	multi-exon	FALSE	canonical	0	0	junction_1	38.8958723888395	NA	NA	NA	FALSE	0	NA	NA	A	non_coding	NA	NA	NA	NA	NA	NA	NA	35	GACCTGGCTAACATGTACAA	NA	False	NA	NA	NA	NA	NA	NA	56341250	56380681	Fake_Experiment_ID
g1888.t1	chr19	+	372	1	Intergenic	novelGene_544	novel	NA	NA	NA	NA	NA	NA	mono-exon	FALSE	NA	NA	NA	NA	NA	NA	NA	NA	NA	0	NA	NA	A	non_coding	NA	NA	NA	NA	NA	NA	NA	10	GGTCTGCCATCTGGATGCGG	NA	False	NA	NA	NA	NA	NA	NA	56760863	56761235	Fake_Experiment_ID
g1891.t1	chr19	+	621	1	Intergenic	novelGene_545	novel	NA	NA	NA	NA	NA	NA	mono-exon	FALSE	NA	NA	NA	NA	NA	NA	NA	NA	NA	0	NA	NA	A	non_coding	NA	NA	NA	NA	NA	NA	NA	30	AAGATGGCACCCAATGGGTG	5230	False	NA	NA	NA	NA	NA	NA	56839046	56839667	Fake_Experiment_ID
g1892.t1	chr19	-	852	1	Intergenic	novelGene_546	novel	NA	NA	NA	NA	NA	NA	mono-exon	FALSE	NA	NA	NA	NA	NA	NA	NA	NA	NA	0	NA	NA	A	non_coding	NA	NA	NA	NA	NA	NA	NA	45	AAAGCTCTCAATAAATTAGG	NA	False	NA	NA	NA	NA	NA	NA	56853555	56852703	Fake_Experiment_ID
g1893.t1	chr19	+	240	2	Intergenic	novelGene_547	novel	NA	NA	NA	NA	NA	NA	multi-exon	FALSE	canonical	0	0	junction_1	0	NA	NA	NA	FALSE	0	NA	NA	A	non_coding	NA	NA	NA	NA	NA	NA	NA	45	ATACAAAAAATTAGCTGGGC	NA	False	NA	NA	NA	NA	NA	NA	56864915	56870418	Fake_Experiment_ID
g1894.t1	chr19	+	315	2	Intergenic	novelGene_548	novel	NA	NA	NA	NA	NA	NA	multi-exon	FALSE	canonical	0	0	junction_1	0	NA	NA	NA	FALSE	0	NA	NA	A	non_coding	NA	NA	NA	NA	NA	NA	NA	25	ACAGTGGAGGCGTGTTCCAA	NA	False	NA	NA	NA	NA	NA	NA	56916197	56919633	Fake_Experiment_ID
g1895.t1	chr19	-	444	4	Intergenic	novelGene_549	novel	NA	NA	NA	NA	NA	NA	multi-exon	FALSE	canonical	0	0	junction_1	0	NA	NA	NA	FALSE	0	NA	NA	A	non_coding	NA	NA	NA	NA	NA	NA	NA	45	AAAAAATCTTCTTTGAAGGA	NA	False	NA	NA	NA	NA	NA	NA	56965918	56958950	Fake_Experiment_ID
g1896.t1	chr19	+	456	4	Intergenic	novelGene_550	novel	NA	NA	NA	NA	NA	NA	multi-exon	FALSE	canonical	0	0	junction_1	0	NA	NA	NA	FALSE	0	NA	NA	A	non_coding	NA	NA	NA	NA	NA	NA	NA	30	ACAGCCGATACGGACACTTT	NA	False	NA	NA	NA	NA	NA	NA	56994267	57010642	Fake_Experiment_ID
g1897.t1	chr19	-	357	2	Intergenic	novelGene_551	novel	NA	NA	NA	NA	NA	NA	multi-exon	FALSE	canonical	0	0	junction_1	0	NA	NA	NA	FALSE	0	NA	NA	A	non_coding	NA	NA	NA	NA	NA	NA	NA	45	AGGACTCACAGGAGAAATAG	NA	False	NA	NA	NA	NA	NA	NA	57013396	57010988	Fake_Experiment_ID
g1898.t1	chr19	+	213	2	Intergenic	novelGene_552	novel	NA	NA	NA	NA	NA	NA	multi-exon	FALSE	canonical	0	0	junction_1	0	NA	NA	NA	FALSE	0	NA	NA	A	non_coding	NA	NA	NA	NA	NA	NA	NA	40	AAACCAACCCACCACCGTCA	NA	False	NA	NA	NA	NA	NA	NA	57102331	57103459	Fake_Experiment_ID
g1901.t1	chr19	+	384	2	Intergenic	novelGene_553	novel	NA	NA	NA	NA	NA	NA	multi-exon	FALSE	canonical	0	0	junction_1	0	NA	NA	NA	TRUE	0	NA	NA	A	non_coding	NA	NA	NA	NA	NA	NA	NA	30	AAGTGGAGATTCGGGAGCAG	4684	False	NA	NA	NA	NA	NA	NA	57176927	57177922	Fake_Experiment_ID
g1904.t1	chr19	-	426	2	Intergenic	novelGene_554	novel	NA	NA	NA	NA	NA	NA	multi-exon	FALSE	canonical	0	0	junction_1	0	NA	NA	NA	FALSE	0	NA	NA	A	non_coding	NA	NA	NA	NA	NA	NA	NA	20	CTTCCATGTAATGGTTTGAG	NA	False	NA	NA	NA	NA	NA	NA	57265156	57264200	Fake_Experiment_ID
g1906.t1	chr19	-	588	2	Intergenic	novelGene_555	novel	NA	NA	NA	NA	NA	NA	multi-exon	FALSE	canonical	0	0	junction_1	0	NA	NA	NA	FALSE	0	NA	NA	A	non_coding	NA	NA	NA	NA	NA	NA	NA	20	TCTGAAGCAGCTTCCTGCAT	NA	False	NA	NA	NA	NA	NA	NA	57317562	57302462	Fake_Experiment_ID
g1909.t1	chr19	+	468	2	Genic_Genomic	ENSG00000256060.3	novel	423	1	NA	NA	-1493	0	multi-exon	FALSE	canonical	0	0	junction_1	0	NA	NA	NA	FALSE	0	NA	NA	A	non_coding	NA	NA	NA	NA	NA	NA	NA	55	ATGGAGAAAATTCCAAAATA	NA	False	NA	NA	NA	NA	NA	NA	57363340	57365256	Fake_Experiment_ID
g1914.t1	chr19	-	471	2	Intergenic	novelGene_556	novel	NA	NA	NA	NA	NA	NA	multi-exon	FALSE	canonical	0	0	junction_1	0	NA	NA	NA	FALSE	0	NA	NA	A	non_coding	NA	NA	NA	NA	NA	NA	NA	50	AAATACTGAGAAAAAGTTTT	NA	False	NA	NA	NA	NA	NA	NA	57487583	57484819	Fake_Experiment_ID
g1916.t1	chr19	-	699	2	Antisense	novelGene_ENSG00000152439.13_AS	novel	NA	NA	NA	NA	NA	NA	multi-exon	FALSE	canonical	0	0	junction_1	0	NA	NA	NA	FALSE	0	NA	NA	A	non_coding	NA	NA	NA	NA	NA	NA	NA	35	TGCCTGATGTATGATAATAA	NA	False	NA	NA	NA	NA	NA	NA	57500392	57499099	Fake_Experiment_ID
g1924.t1	chr19	+	708	3	Intergenic	novelGene_557	novel	NA	NA	NA	NA	NA	NA	multi-exon	FALSE	canonical	0	0	junction_1	0	NA	NA	NA	FALSE	0	NA	NA	A	non_coding	NA	NA	NA	NA	NA	NA	NA	40	GAGGCACATCAGATAAACCC	1403	False	NA	NA	NA	NA	NA	NA	57652943	57670482	Fake_Experiment_ID
g1929.t1	chr19	+	1236	2	Intergenic	novelGene_558	novel	NA	NA	NA	NA	NA	NA	multi-exon	FALSE	canonical	0	0	junction_1	0	NA	NA	NA	FALSE	0	NA	NA	A	non_coding	NA	NA	NA	NA	NA	NA	NA	45	TGGTACCAAAACAGAGATAT	NA	False	NA	NA	NA	NA	NA	NA	57730679	57732057	Fake_Experiment_ID
g1931.t1	chr19	+	477	1	Genic_Genomic	ENSG00000152443.13	novel	NA	NA	NA	NA	7282	130	mono-exon	FALSE	NA	NA	NA	NA	NA	NA	NA	NA	NA	0	NA	NA	A	non_coding	NA	NA	NA	NA	NA	NA	NA	40	CAAGATCACACTGGGGAAAG	7500	False	NA	NA	NA	NA	NA	NA	57754340	57754817	Fake_Experiment_ID
g1936.t1	chr19	+	318	1	Intergenic	novelGene_559	novel	NA	NA	NA	NA	NA	NA	mono-exon	FALSE	NA	NA	NA	NA	NA	NA	NA	NA	NA	0	NA	NA	A	non_coding	NA	NA	NA	NA	NA	NA	NA	25	CGTAGAGAGTCCAAGGCCTG	6428	False	NA	NA	NA	NA	NA	NA	57868218	57868536	Fake_Experiment_ID
g1937.t1	chr19	-	1179	1	Genic_Genomic	ENSG00000204514.10	novel	NA	NA	NA	NA	14971	169	mono-exon	FALSE	NA	NA	NA	NA	NA	NA	NA	NA	NA	0	NA	NA	A	non_coding	NA	NA	NA	NA	NA	NA	NA	30	GTGCAGTGAATGTGGGAAAT	NA	False	NA	NA	NA	NA	NA	NA	57873831	57872652	Fake_Experiment_ID
g194.t1	chr19	-	237	2	Intergenic	novelGene_40	novel	NA	NA	NA	NA	NA	NA	multi-exon	FALSE	canonical	0	0	junction_1	0	NA	NA	NA	FALSE	0	NA	NA	A	non_coding	NA	NA	NA	NA	NA	NA	NA	40	GGTATAAATATTTGAAAGGG	NA	False	NA	NA	NA	NA	NA	NA	4278839	4277305	Fake_Experiment_ID
g1943.t1	chr19	-	1206	9	Intergenic	novelGene_560	novel	NA	NA	NA	NA	NA	NA	multi-exon	FALSE	canonical	0	0	junction_1	0	NA	NA	NA	TRUE	0	NA	NA	A	non_coding	NA	NA	NA	NA	NA	NA	NA	25	AGCCCGAGCGGAATGCCCCA	NA	False	NA	NA	NA	NA	NA	NA	58033804	58012602	Fake_Experiment_ID
g1955.t1	chr19	-	2052	3	Genic_Genomic	ENSG00000174586.11	novel	1497	1	NA	NA	-1630	0	multi-exon	FALSE	canonical	0	0	junction_1	0	NA	NA	NA	FALSE	0	NA	NA	A	non_coding	NA	NA	NA	NA	NA	NA	NA	15	CCCGAGGACGCCCTGAGCGG	3485	False	NA	NA	NA	NA	NA	NA	58359265	58356138	Fake_Experiment_ID
g1969.t1	chr19	+	672	4	Intergenic	novelGene_561	novel	NA	NA	NA	NA	NA	NA	multi-exon	FALSE	canonical	0	0	junction_1	0	NA	NA	NA	FALSE	0	NA	NA	A	non_coding	NA	NA	NA	NA	NA	NA	NA	10	CCCGAGAGCTTCGGGGCCGG	2274	False	NA	NA	NA	NA	NA	NA	58578065	58581768	Fake_Experiment_ID
g1970.t1	chr19	+	366	1	Intergenic	novelGene_562	novel	NA	NA	NA	NA	NA	NA	mono-exon	FALSE	NA	NA	NA	NA	NA	NA	NA	NA	NA	0	NA	NA	A	non_coding	NA	NA	NA	NA	NA	NA	NA	30	CTCTAAATATATGTGTATCT	NA	False	NA	NA	NA	NA	NA	NA	58599088	58599454	Fake_Experiment_ID
g2.t1	chr19	-	249	2	Intergenic	novelGene_2	novel	NA	NA	NA	NA	NA	NA	multi-exon	FALSE	canonical	0	0	junction_1	0	NA	NA	NA	FALSE	0	NA	NA	A	non_coding	NA	NA	NA	NA	NA	NA	NA	20	GATGTGGCCATCGGAGCCAG	NA	False	NA	NA	NA	NA	NA	NA	77430	76476	Fake_Experiment_ID
g213.t1	chr19	+	423	3	Intergenic	novelGene_41	novel	NA	NA	NA	NA	NA	NA	multi-exon	FALSE	canonical	0	0	junction_1	0	NA	NA	NA	FALSE	0	NA	NA	A	non_coding	NA	NA	NA	NA	NA	NA	NA	15	ATGTGCCCACATCTCCTCTG	2064	False	NA	NA	NA	NA	NA	NA	4797458	4811713	Fake_Experiment_ID
g218.t1	chr19	-	270	2	Intergenic	novelGene_42	novel	NA	NA	NA	NA	NA	NA	multi-exon	FALSE	canonical	0	0	junction_1	0	NA	NA	NA	FALSE	0	NA	NA	A	non_coding	NA	NA	NA	NA	NA	NA	NA	15	CCAGGCCCTGGGCAGCCAGC	NA	False	NA	NA	NA	NA	NA	NA	4972177	4971686	Fake_Experiment_ID
g219.t1	chr19	-	408	1	Intergenic	novelGene_43	novel	NA	NA	NA	NA	NA	NA	mono-exon	FALSE	NA	NA	NA	NA	NA	NA	NA	NA	NA	0	NA	NA	A	non_coding	NA	NA	NA	NA	NA	NA	NA	20	GCGCCCATCAGCAGGGGAGC	NA	False	NA	NA	NA	NA	NA	NA	5019375	5018967	Fake_Experiment_ID
g22.t1	chr19	-	294	1	Intergenic	novelGene_10	novel	NA	NA	NA	NA	NA	NA	mono-exon	FALSE	NA	NA	NA	NA	NA	NA	NA	NA	NA	0	NA	NA	A	non_coding	NA	NA	NA	NA	NA	NA	NA	25	CAGTGGGGACAGAGTCTATT	NA	False	NA	NA	NA	NA	NA	NA	551389	551095	Fake_Experiment_ID
g221.t1	chr19	-	279	2	Antisense	novelGene_ENSG00000127663.15_AS	novel	NA	NA	NA	NA	NA	NA	multi-exon	FALSE	canonical	0	0	junction_1	0	NA	NA	NA	FALSE	0	NA	NA	A	non_coding	NA	NA	NA	NA	NA	NA	NA	35	GCAGCAGGTGAAGAGATGAT	NA	False	NA	NA	NA	NA	NA	NA	5062368	5057508	Fake_Experiment_ID
g223.t1	chr19	+	732	2	Intergenic	novelGene_44	novel	NA	NA	NA	NA	NA	NA	multi-exon	FALSE	canonical	0	0	junction_1	0	NA	NA	NA	FALSE	0	NA	NA	A	non_coding	NA	NA	NA	NA	NA	NA	NA	45	GGAAAGGGCAGAATTTGAAA	NA	False	NA	NA	NA	NA	NA	NA	5096384	5099891	Fake_Experiment_ID
g224.t1	chr19	-	387	1	Intergenic	novelGene_45	novel	NA	NA	NA	NA	NA	NA	mono-exon	FALSE	NA	NA	NA	NA	NA	NA	NA	NA	NA	0	NA	NA	A	non_coding	NA	NA	NA	NA	NA	NA	NA	10	TCTCCCCCTGCTAGCGATCT	NA	False	NA	NA	NA	NA	NA	NA	5106747	5106360	Fake_Experiment_ID
g227.t1	chr19	+	300	1	Intergenic	novelGene_46	novel	NA	NA	NA	NA	NA	NA	mono-exon	FALSE	NA	NA	NA	NA	NA	NA	NA	NA	NA	0	NA	NA	A	non_coding	NA	NA	NA	NA	NA	NA	NA	10	TCCATGTATCCTGTCCTGGC	NA	False	NA	NA	NA	NA	NA	NA	5375525	5375825	Fake_Experiment_ID
g229.t1	chr19	-	300	2	Intergenic	novelGene_47	novel	NA	NA	NA	NA	NA	NA	multi-exon	FALSE	canonical	0	0	junction_1	0	NA	NA	NA	FALSE	0	NA	NA	A	non_coding	NA	NA	NA	NA	NA	NA	NA	50	TAAAGCTACAGTAAACAAGG	NA	False	NA	NA	NA	NA	NA	NA	5480676	5463366	Fake_Experiment_ID
g230.t1	chr19	+	444	4	Intergenic	novelGene_48	novel	NA	NA	NA	NA	NA	NA	multi-exon	FALSE	canonical	0	0	junction_1	0	NA	NA	NA	FALSE	0	NA	NA	A	non_coding	NA	NA	NA	NA	NA	NA	NA	10	TCTCTCCCACTCTAGGTTCC	NA	False	NA	NA	NA	NA	NA	NA	5541792	5552609	Fake_Experiment_ID
g232.t1	chr19	-	279	1	Intergenic	novelGene_49	novel	NA	NA	NA	NA	NA	NA	mono-exon	FALSE	NA	NA	NA	NA	NA	NA	NA	NA	NA	0	NA	NA	A	non_coding	NA	NA	NA	NA	NA	NA	NA	50	AAATGATCAATGAAGTGAGA	NA	False	NA	NA	NA	NA	NA	NA	5576938	5576659	Fake_Experiment_ID
g242.t1	chr19	-	309	2	Intergenic	novelGene_50	novel	NA	NA	NA	NA	NA	NA	multi-exon	FALSE	canonical	0	0	junction_1	0	NA	NA	NA	FALSE	0	NA	NA	A	non_coding	NA	NA	NA	NA	NA	NA	NA	25	AATGGGGCCTGGTACCCAGA	NA	False	NA	NA	NA	NA	NA	NA	5800060	5796121	Fake_Experiment_ID
g244.t1	chr19	-	1080	1	NIC	ENSG00000156413.15	novel	1095	2	NA	NA	0	-110	mono-exon	FALSE	NA	NA	NA	NA	NA	NA	NA	NA	NA	0	NA	NA	A	non_coding	NA	NA	NA	NA	NA	NA	NA	5	GAGGCTGGTGTGGGGCCTGG	7186	False	NA	NA	NA	NA	NA	NA	5832567	5831487	Fake_Experiment_ID
g247.t1	chr19	+	312	1	Intergenic	novelGene_51	novel	NA	NA	NA	NA	NA	NA	mono-exon	FALSE	NA	NA	NA	NA	NA	NA	NA	NA	NA	0	NA	NA	A	non_coding	NA	NA	NA	NA	NA	NA	NA	45	GCACAAAGGGAAAAGGCTGA	NA	False	NA	NA	NA	NA	NA	NA	5873873	5874185	Fake_Experiment_ID
g252.t1	chr19	-	348	2	Intergenic	novelGene_52	novel	NA	NA	NA	NA	NA	NA	multi-exon	FALSE	canonical	0	0	junction_1	0	NA	NA	NA	FALSE	0	NA	NA	A	non_coding	NA	NA	NA	NA	NA	NA	NA	0	GCGCTTCTCCCCTTCCTCTT	NA	False	NA	NA	NA	NA	NA	NA	5992405	5990508	Fake_Experiment_ID
g255.t1	chr19	+	327	3	Intergenic	novelGene_53	novel	NA	NA	NA	NA	NA	NA	multi-exon	FALSE	canonical	0	0	junction_1	0	NA	NA	NA	FALSE	0	NA	NA	A	non_coding	NA	NA	NA	NA	NA	NA	NA	35	CAGATATTTTGGAAGTATCA	905	False	NA	NA	NA	NA	NA	NA	6068383	6075402	Fake_Experiment_ID
g257.t1	chr19	+	216	2	Intergenic	novelGene_54	novel	NA	NA	NA	NA	NA	NA	multi-exon	FALSE	canonical	0	0	junction_1	0	NA	NA	NA	FALSE	0	NA	NA	A	non_coding	NA	NA	NA	NA	NA	NA	NA	10	AGGGCACGCGGCCTCTCCCC	NA	False	NA	NA	NA	NA	NA	NA	6199404	6205121	Fake_Experiment_ID
g259.t1	chr19	-	285	1	Intergenic	novelGene_55	novel	NA	NA	NA	NA	NA	NA	mono-exon	FALSE	NA	NA	NA	NA	NA	NA	NA	NA	NA	0	NA	NA	A	non_coding	NA	NA	NA	NA	NA	NA	NA	20	GGCTGGCACGGGAGGCTATA	7635	False	NA	NA	NA	NA	NA	NA	6218536	6218251	Fake_Experiment_ID
g265.t1	chr19	-	618	2	Genic_Genomic	ENSG00000125650.4	novel	495	1	NA	NA	-147	61	multi-exon	FALSE	canonical	0	0	junction_1	0	NA	NA	NA	FALSE	0	NA	NA	A	non_coding	NA	NA	NA	NA	NA	NA	NA	5	GGGTGCCCGGCCTGGCACCC	NA	False	NA	NA	NA	NA	NA	NA	6375996	6375293	Fake_Experiment_ID
g267.t1	chr19	+	594	4	Intergenic	novelGene_56	novel	NA	NA	NA	NA	NA	NA	multi-exon	FALSE	canonical	0	0	junction_1	0	NA	NA	NA	FALSE	0	NA	NA	A	non_coding	NA	NA	NA	NA	NA	NA	NA	15	AACGTAGGTGCTCCCCGCTT	NA	False	NA	NA	NA	NA	NA	NA	6393531	6411909	Fake_Experiment_ID
g273.t1	chr19	+	456	2	Intergenic	novelGene_57	novel	NA	NA	NA	NA	NA	NA	multi-exon	FALSE	canonical	0	0	junction_1	0	NA	NA	NA	FALSE	0	NA	NA	A	non_coding	NA	NA	NA	NA	NA	NA	NA	45	ATCTGAATGTAGAAGTCAAA	NA	False	NA	NA	NA	NA	NA	NA	6551406	6564123	Fake_Experiment_ID
g274.t1	chr19	+	567	1	Intergenic	novelGene_58	novel	NA	NA	NA	NA	NA	NA	mono-exon	FALSE	NA	NA	NA	NA	NA	NA	NA	NA	NA	0	NA	NA	A	non_coding	NA	NA	NA	NA	NA	NA	NA	15	GTTGAGGCTTTTCCCACTAG	NA	False	NA	NA	NA	NA	NA	NA	6575033	6575600	Fake_Experiment_ID
g276.t1	chr19	+	381	1	Intergenic	novelGene_59	novel	NA	NA	NA	NA	NA	NA	mono-exon	FALSE	NA	NA	NA	NA	NA	NA	NA	NA	NA	0	NA	NA	A	non_coding	NA	NA	NA	NA	NA	NA	NA	25	CATGCTGAGGATTGTAGAGC	NA	False	NA	NA	NA	NA	NA	NA	6593326	6593707	Fake_Experiment_ID
g283.t1	chr19	-	243	1	Intergenic	novelGene_60	novel	NA	NA	NA	NA	NA	NA	mono-exon	FALSE	NA	NA	NA	NA	NA	NA	NA	NA	NA	0	NA	NA	A	non_coding	NA	NA	NA	NA	NA	NA	NA	40	GAGGAAGAGGAAGAGGAGGG	NA	False	NA	NA	NA	NA	NA	NA	6832847	6832604	Fake_Experiment_ID
g285.t1	chr19	-	1935	10	Intergenic	novelGene_61	novel	NA	NA	NA	NA	NA	NA	multi-exon	FALSE	canonical	0	0	junction_1	0	NA	NA	NA	FALSE	0	NA	NA	A	non_coding	NA	NA	NA	NA	NA	NA	NA	20	GCATAATGTGTGTCTTTATG	2163	False	NA	NA	NA	NA	NA	NA	6995704	6963605	Fake_Experiment_ID
g292.t1	chr19	+	417	2	Intergenic	novelGene_62	novel	NA	NA	NA	NA	NA	NA	multi-exon	FALSE	canonical	0	0	junction_1	0	NA	NA	NA	FALSE	0	NA	NA	A	non_coding	NA	NA	NA	NA	NA	NA	NA	20	TGATGGTGATGGAGATGGTG	NA	False	NA	NA	NA	NA	NA	NA	7104501	7106833	Fake_Experiment_ID
g293.t1	chr19	-	918	3	Intergenic	novelGene_63	novel	NA	NA	NA	NA	NA	NA	multi-exon	FALSE	canonical	0	0	junction_1	0	NA	NA	NA	FALSE	0	NA	NA	A	non_coding	NA	NA	NA	NA	NA	NA	NA	30	TCATCACCATCATCACCATC	3676	False	NA	NA	NA	NA	NA	NA	7113022	7106925	Fake_Experiment_ID
g297.t1	chr19	-	912	2	Intergenic	novelGene_64	novel	NA	NA	NA	NA	NA	NA	multi-exon	FALSE	canonical	0	0	junction_1	0	NA	NA	NA	FALSE	0	NA	NA	A	non_coding	NA	NA	NA	NA	NA	NA	NA	10	GGTGGGTGCGGATGGAGTTC	NA	False	NA	NA	NA	NA	NA	NA	7331890	7313027	Fake_Experiment_ID
g3.t1	chr19	+	1797	1	Intergenic	novelGene_3	novel	NA	NA	NA	NA	NA	NA	mono-exon	FALSE	NA	NA	NA	NA	NA	NA	NA	NA	NA	0	NA	NA	A	non_coding	NA	NA	NA	NA	NA	NA	NA	20	CTTTTGGTCTAGCAATCCTA	NA	False	NA	NA	NA	NA	NA	NA	116574	118371	Fake_Experiment_ID
g30.t1	chr19	+	420	1	Intergenic	novelGene_11	novel	NA	NA	NA	NA	NA	NA	mono-exon	FALSE	NA	NA	NA	NA	NA	NA	NA	NA	NA	0	NA	NA	A	non_coding	NA	NA	NA	NA	NA	NA	NA	10	TGGCTGGTATCGGTGACTGC	7688	False	NA	NA	NA	NA	NA	NA	690532	690952	Fake_Experiment_ID
g315.t1	chr19	+	495	1	Intergenic	novelGene_65	novel	NA	NA	NA	NA	NA	NA	mono-exon	FALSE	NA	NA	NA	NA	NA	NA	NA	NA	NA	0	NA	NA	A	non_coding	NA	NA	NA	NA	NA	NA	NA	30	TTGTCCCTTCTACAGTAAAA	NA	False	NA	NA	NA	NA	NA	NA	7740456	7740951	Fake_Experiment_ID
g318.t1	chr19	+	1407	8	Intergenic	novelGene_66	novel	NA	NA	NA	NA	NA	NA	multi-exon	FALSE	canonical	0	0	junction_1	4.29997626951212	NA	NA	NA	FALSE	0	NA	NA	A	non_coding	NA	NA	NA	NA	NA	NA	NA	20	GTCCCACTCAGCTTCAGGTA	2615	False	NA	NA	NA	NA	NA	NA	7772560	7789858	Fake_Experiment_ID
g319.t1	chr19	-	966	1	Intergenic	novelGene_67	novel	NA	NA	NA	NA	NA	NA	mono-exon	FALSE	NA	NA	NA	NA	NA	NA	NA	NA	NA	0	NA	NA	A	non_coding	NA	NA	NA	NA	NA	NA	NA	85	ATATACAAAAAAAAAAAAAA	NA	False	NA	NA	NA	NA	NA	NA	7796045	7795079	Fake_Experiment_ID
g329.t1	chr19	-	492	2	Intergenic	novelGene_68	novel	NA	NA	NA	NA	NA	NA	multi-exon	FALSE	canonical	0	0	junction_1	0	NA	NA	NA	FALSE	0	NA	NA	A	non_coding	NA	NA	NA	NA	NA	NA	NA	30	CTCTAACCTGAACCCTAAGT	7070	False	NA	NA	NA	NA	NA	NA	8050822	8046639	Fake_Experiment_ID
g333.t1	chr19	+	381	2	Intergenic	novelGene_69	novel	NA	NA	NA	NA	NA	NA	multi-exon	FALSE	canonical	0	0	junction_1	0	NA	NA	NA	FALSE	0	NA	NA	A	non_coding	NA	NA	NA	NA	NA	NA	NA	10	TTGCCTGACTGCCCCTGGCA	NA	False	NA	NA	NA	NA	NA	NA	8191795	8192603	Fake_Experiment_ID
g334.t1	chr19	+	249	1	Intergenic	novelGene_70	novel	NA	NA	NA	NA	NA	NA	mono-exon	FALSE	NA	NA	NA	NA	NA	NA	NA	NA	NA	0	NA	NA	A	non_coding	NA	NA	NA	NA	NA	NA	NA	15	GTGATGGGGGAGCCCTAGGG	5230	False	NA	NA	NA	NA	NA	NA	8214866	8215115	Fake_Experiment_ID
g339.t1	chr19	-	501	3	Intergenic	novelGene_71	novel	NA	NA	NA	NA	NA	NA	multi-exon	FALSE	canonical	0	0	junction_1	0	NA	NA	NA	FALSE	0	NA	NA	A	non_coding	NA	NA	NA	NA	NA	NA	NA	20	TTTGTCCATTTTGACAGAGT	3675	False	NA	NA	NA	NA	NA	NA	8387028	8379468	Fake_Experiment_ID
g345.t1	chr19	+	531	2	Antisense	novelGene_ENSG00000142347.19_AS	novel	NA	NA	NA	NA	NA	NA	multi-exon	FALSE	canonical	0	0	junction_1	0	NA	NA	NA	FALSE	0	NA	NA	A	non_coding	NA	NA	NA	NA	NA	NA	NA	10	TTCTGGTTAGTAGGGGGTGG	NA	False	NA	NA	NA	NA	NA	NA	8543314	8544127	Fake_Experiment_ID
g352.t1	chr19	-	6468	25	Intergenic	novelGene_72	novel	NA	NA	NA	NA	NA	NA	multi-exon	TRUE	canonical	0	0	junction_1	0	NA	NA	NA	FALSE	0	NA	NA	A	non_coding	NA	NA	NA	NA	NA	NA	NA	15	GGCTCATGGGCCATGCACCC	NA	False	NA	NA	NA	NA	NA	NA	8788370	8742533	Fake_Experiment_ID
g353.t1	chr19	-	2490	1	Intergenic	novelGene_73	novel	NA	NA	NA	NA	NA	NA	mono-exon	FALSE	NA	NA	NA	NA	NA	NA	NA	NA	NA	0	NA	NA	A	non_coding	NA	NA	NA	NA	NA	NA	NA	40	GACATAGGCATGAGCAAGGA	NA	False	NA	NA	NA	NA	NA	NA	8799419	8796929	Fake_Experiment_ID
g356.t1	chr19	+	660	2	Antisense	novelGene_ENSG00000181143.15_AS	novel	NA	NA	NA	NA	NA	NA	multi-exon	FALSE	canonical	0	0	junction_1	0	NA	NA	NA	FALSE	0	NA	NA	A	non_coding	NA	NA	NA	NA	NA	NA	NA	40	GCCTTCTAGGAAAACCAAAG	NA	False	NA	NA	NA	NA	NA	NA	8880034	8880869	Fake_Experiment_ID
g364.t1	chr19	+	1149	2	Genic_Genomic	ENSG00000170929.6	novel	942	1	NA	NA	-10145	0	multi-exon	FALSE	canonical	0	0	junction_1	0	NA	NA	NA	FALSE	0	NA	NA	A	non_coding	NA	NA	NA	NA	NA	NA	NA	30	CCACCAGGACTCAGGAACTT	NA	False	NA	NA	NA	NA	NA	NA	9083099	9094186	Fake_Experiment_ID
g370.t1	chr19	+	882	2	Intergenic	novelGene_74	novel	NA	NA	NA	NA	NA	NA	multi-exon	FALSE	canonical	0	0	junction_1	0	NA	NA	NA	FALSE	0	NA	NA	A	non_coding	NA	NA	NA	NA	NA	NA	NA	20	CCCTTCTTAACTTCTCAAGC	NA	False	NA	NA	NA	NA	NA	NA	9191327	9204844	Fake_Experiment_ID
g372.t1	chr19	+	207	2	Intergenic	novelGene_75	novel	NA	NA	NA	NA	NA	NA	multi-exon	FALSE	canonical	0	0	junction_1	0	NA	NA	NA	FALSE	0	NA	NA	A	non_coding	NA	NA	NA	NA	NA	NA	NA	10	TTCTTCCTCTCCAACTTGTC	NA	False	NA	NA	NA	NA	NA	NA	9223780	9235323	Fake_Experiment_ID
g373.t1	chr19	+	1605	2	Genic_Genomic	ENSG00000237521.4	novel	1020	1	NA	NA	-15585	0	multi-exon	FALSE	canonical	0	0	junction_1	0	NA	NA	NA	FALSE	0	NA	NA	A	non_coding	NA	NA	NA	NA	NA	NA	NA	50	AAATGGCAGCAAAATTTAAC	NA	False	NA	NA	NA	NA	NA	NA	9235458	9252063	Fake_Experiment_ID
g374.t1	chr19	-	297	2	Intergenic	novelGene_76	novel	NA	NA	NA	NA	NA	NA	multi-exon	FALSE	canonical	0	0	junction_1	0	NA	NA	NA	FALSE	0	NA	NA	A	non_coding	NA	NA	NA	NA	NA	NA	NA	20	TCTAATCTCATTTTCTTATT	NA	False	NA	NA	NA	NA	NA	NA	9261659	9260978	Fake_Experiment_ID
g375.t1	chr19	-	891	3	Intergenic	novelGene_77	novel	NA	NA	NA	NA	NA	NA	multi-exon	FALSE	canonical	0	0	junction_1	0	NA	NA	NA	FALSE	0	NA	NA	A	non_coding	NA	NA	NA	NA	NA	NA	NA	15	TCTCATTATCTGTTCCATCC	NA	False	NA	NA	NA	NA	NA	NA	9271450	9265389	Fake_Experiment_ID
g379.t1	chr19	+	396	1	Intergenic	novelGene_78	novel	NA	NA	NA	NA	NA	NA	mono-exon	FALSE	NA	NA	NA	NA	NA	NA	NA	NA	NA	0	NA	NA	A	non_coding	NA	NA	NA	NA	NA	NA	NA	45	TCAAACTACTCCAAGCTAAA	NA	False	NA	NA	NA	NA	NA	NA	9398449	9398845	Fake_Experiment_ID
g380.t1	chr19	+	606	1	Intergenic	novelGene_79	novel	NA	NA	NA	NA	NA	NA	mono-exon	FALSE	NA	NA	NA	NA	NA	NA	NA	NA	NA	0	NA	NA	A	non_coding	NA	NA	NA	NA	NA	NA	NA	45	ATCTTAGACCTAAAACCATA	NA	False	NA	NA	NA	NA	NA	NA	9402012	9402618	Fake_Experiment_ID
g382.t1	chr19	+	744	1	Intergenic	novelGene_80	novel	NA	NA	NA	NA	NA	NA	mono-exon	FALSE	NA	NA	NA	NA	NA	NA	NA	NA	NA	0	NA	NA	A	non_coding	NA	NA	NA	NA	NA	NA	NA	30	CTACCGACCAACTTTTGAGA	NA	False	NA	NA	NA	NA	NA	NA	9454691	9455435	Fake_Experiment_ID
g384.t1	chr19	+	759	4	Intergenic	novelGene_81	novel	NA	NA	NA	NA	NA	NA	multi-exon	FALSE	canonical	0	0	junction_1	0	NA	NA	NA	FALSE	0	NA	NA	A	non_coding	NA	NA	NA	NA	NA	NA	NA	50	GGAAAAATTACAAGCATACT	NA	False	NA	NA	NA	NA	NA	NA	9518149	9526232	Fake_Experiment_ID
g386.t1	chr19	-	525	3	Intergenic	novelGene_82	novel	NA	NA	NA	NA	NA	NA	multi-exon	FALSE	canonical	0	0	junction_1	0	NA	NA	NA	FALSE	0	NA	NA	A	non_coding	NA	NA	NA	NA	NA	NA	NA	30	CTCAGGGATTGTGGAAACAC	9117	False	NA	NA	NA	NA	NA	NA	9552771	9541208	Fake_Experiment_ID
g389.t1	chr19	-	585	4	Intergenic	novelGene_83	novel	NA	NA	NA	NA	NA	NA	multi-exon	FALSE	canonical	0	0	junction_1	0.471404520791032	NA	NA	NA	FALSE	0	NA	NA	A	non_coding	NA	NA	NA	NA	NA	NA	NA	25	CTGGAAGTGCTAACCTGGGA	4555	False	NA	NA	NA	NA	NA	NA	9696118	9683532	Fake_Experiment_ID
g390.t1	chr19	-	1173	2	Intergenic	novelGene_84	novel	NA	NA	NA	NA	NA	NA	multi-exon	FALSE	canonical	0	0	junction_1	0	NA	NA	NA	FALSE	0	NA	NA	A	non_coding	NA	NA	NA	NA	NA	NA	NA	20	GGGAATTCCTAGGAGCTGTG	NA	False	NA	NA	NA	NA	NA	NA	9729599	9727046	Fake_Experiment_ID
g392.t1	chr19	+	384	2	Intergenic	novelGene_85	novel	NA	NA	NA	NA	NA	NA	multi-exon	FALSE	canonical	0	0	junction_1	0	NA	NA	NA	FALSE	0	NA	NA	A	non_coding	NA	NA	NA	NA	NA	NA	NA	20	GCAGAGGCCCCATGCAGTGC	NA	False	NA	NA	NA	NA	NA	NA	9773934	9774991	Fake_Experiment_ID
g394.t1	chr19	+	240	1	Intergenic	novelGene_86	novel	NA	NA	NA	NA	NA	NA	mono-exon	FALSE	NA	NA	NA	NA	NA	NA	NA	NA	NA	0	NA	NA	A	non_coding	NA	NA	NA	NA	NA	NA	NA	10	GGGCTTCCAATGTGCTGCCC	NA	False	NA	NA	NA	NA	NA	NA	9820218	9820458	Fake_Experiment_ID
g399.t1	chr19	+	1395	11	Intergenic	novelGene_87	novel	NA	NA	NA	NA	NA	NA	multi-exon	FALSE	canonical	0	0	junction_1	0	NA	NA	NA	FALSE	0	NA	NA	A	non_coding	NA	NA	NA	NA	NA	NA	NA	25	GGGCTCTGGAGATGATCAGA	NA	False	NA	NA	NA	NA	NA	NA	10052214	10068206	Fake_Experiment_ID
g4.t1	chr19	+	360	1	Intergenic	novelGene_4	novel	NA	NA	NA	NA	NA	NA	mono-exon	FALSE	NA	NA	NA	NA	NA	NA	NA	NA	NA	0	NA	NA	A	non_coding	NA	NA	NA	NA	NA	NA	NA	30	TCATCAGATTGAGCAAGGTT	NA	False	NA	NA	NA	NA	NA	NA	148120	148480	Fake_Experiment_ID
g400.t1	chr19	+	702	7	Intergenic	novelGene_88	novel	NA	NA	NA	NA	NA	NA	multi-exon	FALSE	canonical	0	0	junction_1	2.49443825784929	NA	NA	NA	FALSE	0	NA	NA	A	non_coding	NA	NA	NA	NA	NA	NA	NA	10	GCCTCTTCTGCTTTCAGGGA	NA	False	NA	NA	NA	NA	NA	NA	10070315	10074049	Fake_Experiment_ID
g415.t1	chr19	+	360	3	Intergenic	novelGene_89	novel	NA	NA	NA	NA	NA	NA	multi-exon	FALSE	canonical	0	0	junction_1	0	NA	NA	NA	TRUE	0	NA	NA	A	non_coding	NA	NA	NA	NA	NA	NA	NA	10	CCGTTTAACTCCTTCGTGCC	123	False	NA	NA	NA	NA	NA	NA	10416942	10420264	Fake_Experiment_ID
g453.t1	chr19	+	255	1	Intergenic	novelGene_90	novel	NA	NA	NA	NA	NA	NA	mono-exon	FALSE	NA	NA	NA	NA	NA	NA	NA	NA	NA	0	NA	NA	A	non_coding	NA	NA	NA	NA	NA	NA	NA	15	GGGTAGGGCCCTCACCCAGG	NA	False	NA	NA	NA	NA	NA	NA	11522243	11522498	Fake_Experiment_ID
g456.t1	chr19	-	579	3	Antisense	novelGene_ENSG00000198551.10_AS	novel	NA	NA	NA	NA	NA	NA	multi-exon	FALSE	canonical	0	0	junction_1	0	NA	NA	NA	FALSE	0	NA	NA	A	non_coding	NA	NA	NA	NA	NA	NA	NA	20	TCTCAGCATTTTGGGAAGCC	NA	False	NA	NA	NA	NA	NA	NA	11607898	11586352	Fake_Experiment_ID
g458.t1	chr19	+	1725	5	Intergenic	novelGene_91	novel	NA	NA	NA	NA	NA	NA	multi-exon	FALSE	canonical	0	0	junction_1	4.26468052730799	NA	NA	NA	FALSE	0	NA	NA	A	non_coding	NA	NA	NA	NA	NA	NA	NA	35	GTGTAAGGAATGTGGGAAAG	NA	False	NA	NA	NA	NA	NA	NA	11632735	11652805	Fake_Experiment_ID
g459.t1	chr19	-	1098	1	Intergenic	novelGene_92	novel	NA	NA	NA	NA	NA	NA	mono-exon	FALSE	NA	NA	NA	NA	NA	NA	NA	NA	NA	0	NA	NA	A	non_coding	NA	NA	NA	NA	NA	NA	NA	45	GAAACAAAGCTTAGCAGGAG	NA	False	NA	NA	NA	NA	NA	NA	11667162	11666064	Fake_Experiment_ID
g460.t1	chr19	+	288	3	Intergenic	novelGene_93	novel	NA	NA	NA	NA	NA	NA	multi-exon	FALSE	canonical	0	0	junction_1	0	NA	NA	NA	FALSE	0	NA	NA	A	non_coding	NA	NA	NA	NA	NA	NA	NA	30	AGCTATGTCCCTTAAGATAT	8247	False	NA	NA	NA	NA	NA	NA	11682322	11684187	Fake_Experiment_ID
g466.t1	chr19	-	213	2	Antisense	novelGene_ENSG00000267179.1_AS	novel	NA	NA	NA	NA	NA	NA	multi-exon	FALSE	canonical	0	0	junction_1	0	NA	NA	NA	FALSE	0	NA	NA	A	non_coding	NA	NA	NA	NA	NA	NA	NA	30	GAGTATCACTGTGAGGGAAT	NA	False	NA	NA	NA	NA	NA	NA	11965092	11963468	Fake_Experiment_ID
g468.t1	chr19	-	2199	1	Intergenic	novelGene_94	novel	NA	NA	NA	NA	NA	NA	mono-exon	FALSE	NA	NA	NA	NA	NA	NA	NA	NA	NA	0	NA	NA	A	non_coding	NA	NA	NA	NA	NA	NA	NA	50	ATCAATGGAACAGAACAGAG	NA	False	NA	NA	NA	NA	NA	NA	12008362	12006163	Fake_Experiment_ID
g469.t1	chr19	-	747	1	Intergenic	novelGene_95	novel	NA	NA	NA	NA	NA	NA	mono-exon	FALSE	NA	NA	NA	NA	NA	NA	NA	NA	NA	0	NA	NA	A	non_coding	NA	NA	NA	NA	NA	NA	NA	40	AGACCATCGAGACTAGGAAG	NA	False	NA	NA	NA	NA	NA	NA	12009639	12008892	Fake_Experiment_ID
g471.t1	chr19	-	336	1	Antisense	novelGene_ENSG00000223547.10_AS	novel	NA	NA	NA	NA	NA	NA	mono-exon	FALSE	NA	NA	NA	NA	NA	NA	NA	NA	NA	0	NA	NA	A	non_coding	NA	NA	NA	NA	NA	NA	NA	15	ACAGTTGGCCGGGCCCCACC	NA	False	NA	NA	NA	NA	NA	NA	12065036	12064700	Fake_Experiment_ID
g473.t1	chr19	+	969	6	Intergenic	novelGene_96	novel	NA	NA	NA	NA	NA	NA	multi-exon	FALSE	canonical	0	0	junction_1	26.2267039484568	NA	NA	NA	FALSE	0	NA	NA	A	non_coding	NA	NA	NA	NA	NA	NA	NA	50	ATGCATGAAAAGACAGACTA	4127	False	NA	NA	NA	NA	NA	NA	12096423	12113438	Fake_Experiment_ID
g476.t1	chr19	-	1635	4	Intergenic	novelGene_97	novel	NA	NA	NA	NA	NA	NA	multi-exon	FALSE	canonical	0	0	junction_1	0.942809041582063	NA	NA	NA	FALSE	0	NA	NA	A	non_coding	NA	NA	NA	NA	NA	NA	NA	55	AAACTATAAATGTAAATATC	NA	False	NA	NA	NA	NA	NA	NA	12255707	12247276	Fake_Experiment_ID
g477.t1	chr19	+	327	2	Intergenic	novelGene_98	novel	NA	NA	NA	NA	NA	NA	multi-exon	FALSE	canonical	0	0	junction_1	0	NA	NA	NA	FALSE	0	NA	NA	A	non_coding	NA	NA	NA	NA	NA	NA	NA	25	GCCCCCTGCCCCCAAAGCAA	NA	False	NA	NA	NA	NA	NA	NA	12259334	12260537	Fake_Experiment_ID
g479.t1	chr19	+	444	2	Antisense	novelGene_ENSG00000197857.15_AS	novel	NA	NA	NA	NA	NA	NA	multi-exon	FALSE	canonical	0	0	junction_1	0	NA	NA	NA	FALSE	0	NA	NA	A	non_coding	NA	NA	NA	NA	NA	NA	NA	15	TACACCTCAGCCCGGGGCTG	NA	False	NA	NA	NA	NA	NA	NA	12282933	12284969	Fake_Experiment_ID
g485.t1	chr19	+	441	1	Intergenic	novelGene_99	novel	NA	NA	NA	NA	NA	NA	mono-exon	FALSE	NA	NA	NA	NA	NA	NA	NA	NA	NA	0	NA	NA	A	non_coding	NA	NA	NA	NA	NA	NA	NA	25	AAGCTTTCCAAGCTTCACTT	7814	False	NA	NA	NA	NA	NA	NA	12559570	12560011	Fake_Experiment_ID
g486.t1	chr19	+	531	1	Intergenic	novelGene_100	novel	NA	NA	NA	NA	NA	NA	mono-exon	FALSE	NA	NA	NA	NA	NA	NA	NA	NA	NA	0	NA	NA	A	non_coding	NA	NA	NA	NA	NA	NA	NA	20	GATGGAGTCTCACTCTGTCA	8338	False	NA	NA	NA	NA	NA	NA	12560094	12560625	Fake_Experiment_ID
g489.t1	chr19	-	645	1	Intergenic	novelGene_101	novel	NA	NA	NA	NA	NA	NA	mono-exon	FALSE	NA	NA	NA	NA	NA	NA	NA	NA	NA	0	NA	NA	A	non_coding	NA	NA	NA	NA	NA	NA	NA	10	GGGCTTCCAATGTGCTGCCC	3691	False	NA	NA	NA	NA	NA	NA	12643919	12643274	Fake_Experiment_ID
g493.t1	chr19	+	438	2	Genic_Genomic	ENSG00000283980.1	novel	324	1	NA	NA	-3783	0	multi-exon	FALSE	canonical	0	0	junction_1	0	NA	NA	NA	FALSE	0	NA	NA	A	non_coding	NA	NA	NA	NA	NA	NA	NA	25	ACCCAGGGCAATGCCACCCT	2700	False	NA	NA	NA	NA	NA	NA	12684265	12688372	Fake_Experiment_ID
g5.t1	chr19	-	477	2	Intergenic	novelGene_5	novel	NA	NA	NA	NA	NA	NA	multi-exon	FALSE	canonical	0	0	junction_1	0	NA	NA	NA	FALSE	0	NA	NA	A	non_coding	NA	NA	NA	NA	NA	NA	NA	35	CCATTATGAGCCCAAGAATG	NA	False	NA	NA	NA	NA	NA	NA	160598	156817	Fake_Experiment_ID
g522.t1	chr19	-	468	1	Intergenic	novelGene_102	novel	NA	NA	NA	NA	NA	NA	mono-exon	FALSE	NA	NA	NA	NA	NA	NA	NA	NA	NA	0	NA	NA	A	non_coding	NA	NA	NA	NA	NA	NA	NA	70	AAATACAATACAAAAAAATT	NA	False	NA	NA	NA	NA	NA	NA	13158658	13158190	Fake_Experiment_ID
g523.t1	chr19	+	813	2	Intergenic	novelGene_103	novel	NA	NA	NA	NA	NA	NA	multi-exon	FALSE	canonical	0	0	junction_1	0	NA	NA	NA	FALSE	0	NA	NA	A	non_coding	NA	NA	NA	NA	NA	NA	NA	25	AACATTTTTCCAAGCTGGGC	107	False	NA	NA	NA	NA	NA	NA	13186728	13196140	Fake_Experiment_ID
g527.t1	chr19	+	393	3	Intergenic	novelGene_104	novel	NA	NA	NA	NA	NA	NA	multi-exon	FALSE	canonical	0	0	junction_1	0	NA	NA	NA	FALSE	0	NA	NA	A	non_coding	NA	NA	NA	NA	NA	NA	NA	15	TACGCCAGGTATCGGTGGTC	NA	False	NA	NA	NA	NA	NA	NA	13592339	13610414	Fake_Experiment_ID
g528.t1	chr19	+	324	1	Intergenic	novelGene_105	novel	NA	NA	NA	NA	NA	NA	mono-exon	FALSE	NA	NA	NA	NA	NA	NA	NA	NA	NA	0	NA	NA	A	non_coding	NA	NA	NA	NA	NA	NA	NA	5	GGAGCGTCTCCTCCCGGCCG	NA	False	NA	NA	NA	NA	NA	NA	13702629	13702953	Fake_Experiment_ID
g537.t1	chr19	+	828	1	Intergenic	novelGene_106	novel	NA	NA	NA	NA	NA	NA	mono-exon	FALSE	NA	NA	NA	NA	NA	NA	NA	NA	NA	0	NA	NA	A	non_coding	NA	NA	NA	NA	NA	NA	NA	30	CCCCAAACTCCCCATCACAC	NA	False	NA	NA	NA	NA	NA	NA	13936659	13937487	Fake_Experiment_ID
g544.t1	chr19	+	843	1	Intergenic	novelGene_107	novel	NA	NA	NA	NA	NA	NA	mono-exon	FALSE	NA	NA	NA	NA	NA	NA	NA	NA	NA	0	NA	NA	A	non_coding	NA	NA	NA	NA	NA	NA	NA	15	AGCCTGAGTGTGTGTATGTG	74	False	NA	NA	NA	NA	NA	NA	14070397	14071240	Fake_Experiment_ID
g545.t1	chr19	+	942	2	Genic_Genomic	ENSG00000141854.9	novel	1086	4	NA	NA	-579	-829	multi-exon	FALSE	canonical	0	0	junction_1	0	NA	NA	NA	TRUE	0	NA	NA	A	non_coding	NA	NA	NA	NA	NA	NA	NA	20	CAACGCCGGGACCCCCAGGG	1633	False	NA	NA	NA	NA	NA	NA	14071956	14073894	Fake_Experiment_ID
g551.t1	chr19	+	327	1	Intergenic	novelGene_108	novel	NA	NA	NA	NA	NA	NA	mono-exon	FALSE	NA	NA	NA	NA	NA	NA	NA	NA	NA	0	NA	NA	A	non_coding	NA	NA	NA	NA	NA	NA	NA	55	AAATACAGAAAATTAGCCAG	177	False	NA	NA	NA	NA	NA	NA	14278717	14279044	Fake_Experiment_ID
g561.t1	chr19	-	582	1	Intergenic	novelGene_109	novel	NA	NA	NA	NA	NA	NA	mono-exon	FALSE	NA	NA	NA	NA	NA	NA	NA	NA	NA	0	NA	NA	A	non_coding	NA	NA	NA	NA	NA	NA	NA	30	CTCAGAACAGTGCAGCAGGT	NA	False	NA	NA	NA	NA	NA	NA	14596034	14595452	Fake_Experiment_ID
g566.t1	chr19	-	2043	7	Genic_Genomic	ENSG00000127530.4_ENSG00000188269.10	novel	963	1	NA	NA	0	0	multi-exon	FALSE	canonical	0	0	junction_1	0	NA	NA	NA	FALSE	0	NA	NA	A	non_coding	NA	NA	NA	NA	NA	NA	NA	25	GTAGCAAGGCTTGGACCATT	7016	False	NA	NA	NA	NA	NA	NA	14828241	14799173	Fake_Experiment_ID
g568.t1	chr19	-	273	2	Intergenic	novelGene_110	novel	NA	NA	NA	NA	NA	NA	multi-exon	FALSE	canonical	0	0	junction_1	0	NA	NA	NA	FALSE	0	NA	NA	A	non_coding	NA	NA	NA	NA	NA	NA	NA	35	TGCATATATTAATTAGCTAG	NA	False	NA	NA	NA	NA	NA	NA	14849813	14849285	Fake_Experiment_ID
g569.t1	chr19	-	2094	8	Genic_Genomic	ENSG00000185385.5	novel	930	1	NA	NA	0	27919	multi-exon	FALSE	canonical	0	0	junction_1	0	NA	NA	NA	FALSE	0	NA	NA	A	non_coding	NA	NA	NA	NA	NA	NA	NA	15	TGTCCTGAATTCTCTGTTAC	NA	False	NA	NA	NA	NA	NA	NA	14881355	14852506	Fake_Experiment_ID
g570.t1	chr19	-	1545	4	Intergenic	novelGene_111	novel	NA	NA	NA	NA	NA	NA	multi-exon	FALSE	canonical	0	0	junction_1	0	NA	NA	NA	FALSE	0	NA	NA	A	non_coding	NA	NA	NA	NA	NA	NA	NA	35	ATCCCCTAGCCAGAAATTAT	NA	False	NA	NA	NA	NA	NA	NA	14904173	14891834	Fake_Experiment_ID
g571.t1	chr19	+	816	1	Intergenic	novelGene_112	novel	NA	NA	NA	NA	NA	NA	mono-exon	FALSE	NA	NA	NA	NA	NA	NA	NA	NA	NA	0	NA	NA	A	non_coding	NA	NA	NA	NA	NA	NA	NA	30	CAGTGATCCCAGAGCTCTAA	NA	False	NA	NA	NA	NA	NA	NA	14916588	14917404	Fake_Experiment_ID
g572.t1	chr19	+	561	1	Intergenic	novelGene_113	novel	NA	NA	NA	NA	NA	NA	mono-exon	FALSE	NA	NA	NA	NA	NA	NA	NA	NA	NA	0	NA	NA	A	non_coding	NA	NA	NA	NA	NA	NA	NA	20	GATAGTTTCCTCCATATGTG	NA	False	NA	NA	NA	NA	NA	NA	14927210	14927771	Fake_Experiment_ID
g575.t1	chr19	-	228	1	Intergenic	novelGene_114	novel	NA	NA	NA	NA	NA	NA	mono-exon	FALSE	NA	NA	NA	NA	NA	NA	NA	NA	NA	0	NA	NA	A	non_coding	NA	NA	NA	NA	NA	NA	NA	20	GTACAATCCCATTGTTGTGC	NA	False	NA	NA	NA	NA	NA	NA	14996623	14996395	Fake_Experiment_ID
g58.t1	chr19	+	651	2	Intergenic	novelGene_12	novel	NA	NA	NA	NA	NA	NA	multi-exon	FALSE	canonical	0	0	junction_1	0	NA	NA	NA	FALSE	0	NA	NA	A	non_coding	NA	NA	NA	NA	NA	NA	NA	35	AGCAAACAAGGCGTCCAGCC	713	False	NA	NA	NA	NA	NA	NA	1164163	1165058	Fake_Experiment_ID
g581.t1	chr19	-	795	1	Intergenic	novelGene_115	novel	NA	NA	NA	NA	NA	NA	mono-exon	FALSE	NA	NA	NA	NA	NA	NA	NA	NA	NA	0	NA	NA	A	non_coding	NA	NA	NA	NA	NA	NA	NA	15	GAATCTGCTTGGCTGGGCAC	NA	False	NA	NA	NA	NA	NA	NA	15141899	15141104	Fake_Experiment_ID
g585.t1	chr19	+	294	2	Intergenic	novelGene_116	novel	NA	NA	NA	NA	NA	NA	multi-exon	FALSE	canonical	0	0	junction_1	0	NA	NA	NA	FALSE	0	NA	NA	A	non_coding	NA	NA	NA	NA	NA	NA	NA	25	CCTTGAGAGGGCACAGCACT	NA	False	NA	NA	NA	NA	NA	NA	15324608	15325110	Fake_Experiment_ID
g588.t1	chr19	+	321	2	Antisense	novelGene_ENSG00000011243.19_AS	novel	NA	NA	NA	NA	NA	NA	multi-exon	FALSE	canonical	0	0	junction_1	0	NA	NA	NA	FALSE	0	NA	NA	A	non_coding	NA	NA	NA	NA	NA	NA	NA	20	ACCCCACCACCCTCCTCCAG	NA	False	NA	NA	NA	NA	NA	NA	15390820	15396251	Fake_Experiment_ID
g59.t1	chr19	-	780	2	Intergenic	novelGene_13	novel	NA	NA	NA	NA	NA	NA	multi-exon	FALSE	canonical	0	0	junction_1	0	NA	NA	NA	FALSE	0	NA	NA	A	non_coding	NA	NA	NA	NA	NA	NA	NA	25	CTCCAGCAGTCAGCGCTGAA	6089	False	NA	NA	NA	NA	NA	NA	1168177	1167152	Fake_Experiment_ID
g593.t1	chr19	-	1263	1	Intergenic	novelGene_117	novel	NA	NA	NA	NA	NA	NA	mono-exon	FALSE	NA	NA	NA	NA	NA	NA	NA	NA	NA	0	NA	NA	A	non_coding	NA	NA	NA	NA	NA	NA	NA	60	AACCAAAAAAAAGCCCACAT	NA	False	NA	NA	NA	NA	NA	NA	15492165	15490902	Fake_Experiment_ID
g595.t1	chr19	+	240	2	Intergenic	novelGene_118	novel	NA	NA	NA	NA	NA	NA	multi-exon	FALSE	canonical	0	0	junction_1	0	NA	NA	NA	FALSE	0	NA	NA	A	non_coding	NA	NA	NA	NA	NA	NA	NA	15	GGTCACCTGAGCCTGGTGAG	NA	False	NA	NA	NA	NA	NA	NA	15563526	15564255	Fake_Experiment_ID
g596.t1	chr19	+	1422	10	Intergenic	novelGene_119	novel	NA	NA	NA	NA	NA	NA	multi-exon	FALSE	canonical	0	0	junction_1	0	NA	NA	NA	TRUE	0	NA	NA	A	non_coding	NA	NA	NA	NA	NA	NA	NA	20	CCCACCACTGTCAGGTCTCA	8080	False	NA	NA	NA	NA	NA	NA	15571733	15584736	Fake_Experiment_ID
g597.t1	chr19	+	756	2	Intergenic	novelGene_120	novel	NA	NA	NA	NA	NA	NA	multi-exon	FALSE	canonical	0	0	junction_1	0	NA	NA	NA	FALSE	0	NA	NA	A	non_coding	NA	NA	NA	NA	NA	NA	NA	35	CTAATCTTTGACAAACCTGA	NA	False	NA	NA	NA	NA	NA	NA	15593455	15598152	Fake_Experiment_ID
g598.t1	chr19	+	468	1	Intergenic	novelGene_121	novel	NA	NA	NA	NA	NA	NA	mono-exon	FALSE	NA	NA	NA	NA	NA	NA	NA	NA	NA	0	NA	NA	A	non_coding	NA	NA	NA	NA	NA	NA	NA	25	ACTGAGTGCAGCTGCCTAAT	NA	False	NA	NA	NA	NA	NA	NA	15611655	15612123	Fake_Experiment_ID
g6.t1	chr19	+	864	4	Intergenic	novelGene_6	novel	NA	NA	NA	NA	NA	NA	multi-exon	FALSE	canonical	0	0	junction_1	0	NA	NA	NA	FALSE	0	NA	NA	A	non_coding	NA	NA	NA	NA	NA	NA	NA	15	GTCATTGTGAGCGCACTTCC	NA	False	NA	NA	NA	NA	NA	NA	193287	209413	Fake_Experiment_ID
g60.t1	chr19	-	348	2	Intergenic	novelGene_14	novel	NA	NA	NA	NA	NA	NA	multi-exon	FALSE	canonical	0	0	junction_1	0	NA	NA	NA	FALSE	0	NA	NA	A	non_coding	NA	NA	NA	NA	NA	NA	NA	25	CTCAATCCTGGCTCATAATG	NA	False	NA	NA	NA	NA	NA	NA	1191698	1183417	Fake_Experiment_ID
g604.t1	chr19	-	1407	10	Intergenic	novelGene_122	novel	NA	NA	NA	NA	NA	NA	multi-exon	FALSE	canonical	0	0	junction_1	0	NA	NA	NA	FALSE	0	NA	NA	A	non_coding	NA	NA	NA	NA	NA	NA	NA	15	CCCTCTGACCCATCCACCTG	186	False	NA	NA	NA	NA	NA	NA	15779796	15760242	Fake_Experiment_ID
g607.t1	chr19	+	456	4	Intergenic	novelGene_123	novel	NA	NA	NA	NA	NA	NA	multi-exon	FALSE	canonical	0	0	junction_1	0	NA	NA	NA	FALSE	0	NA	NA	A	non_coding	NA	NA	NA	NA	NA	NA	NA	60	GAAGAAGAAGGAGAAGAAAG	1292	False	NA	NA	NA	NA	NA	NA	15830519	15845626	Fake_Experiment_ID
g608.t1	chr19	-	468	4	Intergenic	novelGene_124	novel	NA	NA	NA	NA	NA	NA	multi-exon	FALSE	canonical	0	0	junction_1	0	NA	NA	NA	FALSE	0	NA	NA	A	non_coding	NA	NA	NA	NA	NA	NA	NA	25	CCTAGGCCCCTACCCCATAA	36	False	NA	NA	NA	NA	NA	NA	15864903	15852110	Fake_Experiment_ID
g609.t1	chr19	+	210	1	Intergenic	novelGene_125	novel	NA	NA	NA	NA	NA	NA	mono-exon	FALSE	NA	NA	NA	NA	NA	NA	NA	NA	NA	0	NA	NA	A	non_coding	NA	NA	NA	NA	NA	NA	NA	35	GAGGATTACTGTCTGCAAAA	NA	False	NA	NA	NA	NA	NA	NA	15871719	15871929	Fake_Experiment_ID
g61.t1	chr19	+	465	3	Intergenic	novelGene_15	novel	NA	NA	NA	NA	NA	NA	multi-exon	FALSE	canonical	0	0	junction_1	0	NA	NA	NA	FALSE	0	NA	NA	A	non_coding	NA	NA	NA	NA	NA	NA	NA	25	ATGGCTATCCTTTAATGATG	NA	False	NA	NA	NA	NA	NA	NA	1200132	1203823	Fake_Experiment_ID
g611.t1	chr19	-	945	3	Intergenic	novelGene_126	novel	NA	NA	NA	NA	NA	NA	multi-exon	FALSE	canonical	0	0	junction_1	0	NA	NA	NA	FALSE	0	NA	NA	A	non_coding	NA	NA	NA	NA	NA	NA	NA	5	CACCCGGCGGGCCTTGTGCC	896	False	NA	NA	NA	NA	NA	NA	15911770	15902322	Fake_Experiment_ID
g614.t1	chr19	-	1533	10	Intergenic	novelGene_127	novel	NA	NA	NA	NA	NA	NA	multi-exon	FALSE	canonical	0	0	junction_1	0	NA	NA	NA	TRUE	0	NA	NA	A	non_coding	NA	NA	NA	NA	NA	NA	NA	20	GGACAGAGGCCTCTCCATCC	NA	False	NA	NA	NA	NA	NA	NA	16013892	15990217	Fake_Experiment_ID
g615.t1	chr19	+	681	3	Intergenic	novelGene_128	novel	NA	NA	NA	NA	NA	NA	multi-exon	FALSE	canonical	0	0	junction_1	0	NA	NA	NA	FALSE	0	NA	NA	A	non_coding	NA	NA	NA	NA	NA	NA	NA	10	GTCCTGCTACCCCCAGGTGG	2802	False	NA	NA	NA	NA	NA	NA	16018435	16023852	Fake_Experiment_ID
g616.t1	chr19	+	333	1	Intergenic	novelGene_129	novel	NA	NA	NA	NA	NA	NA	mono-exon	FALSE	NA	NA	NA	NA	NA	NA	NA	NA	NA	0	NA	NA	A	non_coding	NA	NA	NA	NA	NA	NA	NA	15	GACCTGGACATTGTGGCCTG	NA	False	NA	NA	NA	NA	NA	NA	16031474	16031807	Fake_Experiment_ID
g617.t1	chr19	-	747	2	Intergenic	novelGene_130	novel	NA	NA	NA	NA	NA	NA	multi-exon	FALSE	canonical	0	0	junction_1	0	NA	NA	NA	FALSE	0	NA	NA	A	non_coding	NA	NA	NA	NA	NA	NA	NA	25	GCCTCACTAACCAGGACCCC	NA	False	NA	NA	NA	NA	NA	NA	16036059	16033230	Fake_Experiment_ID
g618.t1	chr19	+	732	4	Intergenic	novelGene_131	novel	NA	NA	NA	NA	NA	NA	multi-exon	FALSE	canonical	0	0	junction_1	0	NA	NA	NA	FALSE	0	NA	NA	A	non_coding	NA	NA	NA	NA	NA	NA	NA	35	CTTCCACCCAAGACTAATCA	3208	False	NA	NA	NA	NA	NA	NA	16036976	16062270	Fake_Experiment_ID
g629.t1	chr19	+	522	2	Antisense	novelGene_ENSG00000127527.14_AS	novel	NA	NA	NA	NA	NA	NA	multi-exon	FALSE	canonical	0	0	junction_1	0	NA	NA	NA	FALSE	0	NA	NA	A	non_coding	NA	NA	NA	NA	NA	NA	NA	45	GGTTTTTATACAAGAAAAAT	NA	False	NA	NA	NA	NA	NA	NA	16412683	16413576	Fake_Experiment_ID
g636.t1	chr19	+	510	2	Antisense	novelGene_ENSG00000105085.11_AS	novel	NA	NA	NA	NA	NA	NA	multi-exon	FALSE	canonical	0	0	junction_1	0	NA	NA	NA	FALSE	0	NA	NA	A	non_coding	NA	NA	NA	NA	NA	NA	NA	30	GAAGGGCTACCTGACCCAGA	NA	False	NA	NA	NA	NA	NA	NA	16607924	16615312	Fake_Experiment_ID
g640.t1	chr19	+	204	2	NNC	ENSG00000188039.16	novel	4695	18	NA	NA	-3642	-84052	at_least_one_novel_splicesite	FALSE	canonical	0	0	junction_1	0	NA	NA	NA	FALSE	0	NA	NA	A	non_coding	NA	NA	NA	NA	NA	NA	NA	25	GGTAACTGGAAGTCACTCCG	302	False	NA	NA	NA	NA	NA	NA	16727555	16731277	Fake_Experiment_ID
g644.t1	chr19	-	1134	2	Antisense	novelGene_ENSG00000127511.10_AS	novel	NA	NA	NA	NA	NA	NA	multi-exon	FALSE	canonical	0	0	junction_1	0	NA	NA	NA	FALSE	0	NA	NA	A	non_coding	NA	NA	NA	NA	NA	NA	NA	55	ACCAGACTAAAACCAAACCA	NA	False	NA	NA	NA	NA	NA	NA	16876349	16874873	Fake_Experiment_ID
g649.t1	chr19	+	951	1	NIC	ENSG00000099331.14	novel	6474	39	NA	NA	0	-109642	mono-exon	FALSE	NA	NA	NA	NA	NA	NA	NA	NA	NA	0	NA	NA	A	non_coding	NA	NA	NA	NA	NA	NA	NA	20	GGGAGGAGGATTGCTTGAGC	NA	False	NA	NA	NA	NA	NA	NA	17101717	17102668	Fake_Experiment_ID
g65.t1	chr19	-	330	1	Intergenic	novelGene_16	novel	NA	NA	NA	NA	NA	NA	mono-exon	FALSE	NA	NA	NA	NA	NA	NA	NA	NA	NA	0	NA	NA	A	non_coding	NA	NA	NA	NA	NA	NA	NA	30	ACATGCTAAAACGCTTCCCC	2937	False	NA	NA	NA	NA	NA	NA	1246621	1246291	Fake_Experiment_ID
g662.t1	chr19	+	243	1	Intergenic	novelGene_132	novel	NA	NA	NA	NA	NA	NA	mono-exon	FALSE	NA	NA	NA	NA	NA	NA	NA	NA	NA	0	NA	NA	A	non_coding	NA	NA	NA	NA	NA	NA	NA	25	ACCCGCCCCACCCATCCATA	NA	False	NA	NA	NA	NA	NA	NA	17403176	17403419	Fake_Experiment_ID
g679.t1	chr19	+	609	1	Intergenic	novelGene_133	novel	NA	NA	NA	NA	NA	NA	mono-exon	FALSE	NA	NA	NA	NA	NA	NA	NA	NA	NA	0	NA	NA	A	non_coding	NA	NA	NA	NA	NA	NA	NA	25	ATGGCTGTATTTACCCAATG	NA	False	NA	NA	NA	NA	NA	NA	17900429	17901038	Fake_Experiment_ID
g68.t1	chr19	+	528	3	Intergenic	novelGene_17	novel	NA	NA	NA	NA	NA	NA	multi-exon	FALSE	canonical	0	0	junction_2	127	NA	NA	NA	FALSE	0	NA	NA	A	non_coding	NA	NA	NA	NA	NA	NA	NA	25	ACCCCAGTCCCAGCAGTGCA	8	True	NA	NA	NA	NA	NA	NA	1275549	1283304	Fake_Experiment_ID
g682.t1	chr19	+	354	2	Intergenic	novelGene_134	novel	NA	NA	NA	NA	NA	NA	multi-exon	FALSE	canonical	0	0	junction_1	0	NA	NA	NA	FALSE	0	NA	NA	A	non_coding	NA	NA	NA	NA	NA	NA	NA	15	GCTGTTGGGTACACCTCCCA	11	False	NA	NA	NA	NA	NA	NA	18001314	18005496	Fake_Experiment_ID
g684.t1	chr19	+	282	1	Intergenic	novelGene_135	novel	NA	NA	NA	NA	NA	NA	mono-exon	FALSE	NA	NA	NA	NA	NA	NA	NA	NA	NA	0	NA	NA	A	non_coding	NA	NA	NA	NA	NA	NA	NA	20	GGCTTTAGTATCCCTGAATG	115	False	NA	NA	NA	NA	NA	NA	18030628	18030910	Fake_Experiment_ID
g685.t1	chr19	+	528	1	Intergenic	novelGene_136	novel	NA	NA	NA	NA	NA	NA	mono-exon	FALSE	NA	NA	NA	NA	NA	NA	NA	NA	NA	0	NA	NA	A	non_coding	NA	NA	NA	NA	NA	NA	NA	35	GACTACATCTGGAACACACT	574	False	NA	NA	NA	NA	NA	NA	18031087	18031615	Fake_Experiment_ID
g686.t1	chr19	+	363	1	Intergenic	novelGene_137	novel	NA	NA	NA	NA	NA	NA	mono-exon	FALSE	NA	NA	NA	NA	NA	NA	NA	NA	NA	0	NA	NA	A	non_coding	NA	NA	NA	NA	NA	NA	NA	30	AAGCCATTCTGTAACATTCT	9935	False	NA	NA	NA	NA	NA	NA	18040448	18040811	Fake_Experiment_ID
g687.t1	chr19	+	381	2	Intergenic	novelGene_138	novel	NA	NA	NA	NA	NA	NA	multi-exon	FALSE	canonical	0	0	junction_1	0	NA	NA	NA	FALSE	0	NA	NA	A	non_coding	NA	NA	NA	NA	NA	NA	NA	30	TCACCATTGTGCAGAATCCA	NA	False	NA	NA	NA	NA	NA	NA	18043937	18048837	Fake_Experiment_ID
g692.t1	chr19	+	303	1	NIC	ENSG00000254858.10	novel	621	5	NA	NA	0	-2471	mono-exon	FALSE	NA	NA	NA	NA	NA	NA	NA	NA	NA	0	NA	NA	A	non_coding	NA	NA	NA	NA	NA	NA	NA	0	CCGCGCCTCTCCCCGGGTGT	35	False	NA	NA	NA	NA	NA	NA	18193281	18193584	Fake_Experiment_ID
g696.t1	chr19	-	1308	1	NIC	ENSG00000130518.17	novel	4104	3	NA	NA	10991	0	mono-exon	FALSE	NA	NA	NA	NA	NA	NA	NA	NA	NA	0	NA	NA	A	non_coding	NA	NA	NA	NA	NA	NA	NA	10	GACCCTGGCTCCCTGCAGTG	9771	False	NA	NA	NA	NA	NA	NA	18258487	18257179	Fake_Experiment_ID
g697.t1	chr19	-	4143	1	Intergenic	novelGene_139	novel	NA	NA	NA	NA	NA	NA	mono-exon	FALSE	NA	NA	NA	NA	NA	NA	NA	NA	NA	0	NA	NA	A	non_coding	NA	NA	NA	NA	NA	NA	NA	15	ATCACGCCTCTGTTCAGGGG	5826	False	NA	NA	NA	NA	NA	NA	18264223	18260080	Fake_Experiment_ID
g70.t1	chr19	-	822	3	Intergenic	novelGene_18	novel	NA	NA	NA	NA	NA	NA	multi-exon	FALSE	canonical	0	0	junction_1	0	NA	NA	NA	FALSE	0	NA	NA	A	non_coding	NA	NA	NA	NA	NA	NA	NA	15	TCCCAGCACTTTGGGAGGCC	8551	False	NA	NA	NA	NA	NA	NA	1316777	1307385	Fake_Experiment_ID
g700.t1	chr19	+	756	1	Intergenic	novelGene_140	novel	NA	NA	NA	NA	NA	NA	mono-exon	FALSE	NA	NA	NA	NA	NA	NA	NA	NA	NA	0	NA	NA	A	non_coding	NA	NA	NA	NA	NA	NA	NA	25	CCCATCCATCCACCATCCAC	NA	False	NA	NA	NA	NA	NA	NA	18294720	18295476	Fake_Experiment_ID
g703.t1	chr19	+	243	3	Intergenic	novelGene_141	novel	NA	NA	NA	NA	NA	NA	multi-exon	FALSE	canonical	0	0	junction_1	0	NA	NA	NA	FALSE	0	NA	NA	A	non_coding	NA	NA	NA	NA	NA	NA	NA	10	CTGTGATAGGTCTGTTGCTC	49	False	NA	NA	NA	NA	NA	NA	18382218	18383360	Fake_Experiment_ID
g721.t1	chr19	-	690	2	Intergenic	novelGene_142	novel	NA	NA	NA	NA	NA	NA	multi-exon	FALSE	canonical	0	0	junction_1	0	NA	NA	NA	FALSE	0	NA	NA	A	non_coding	NA	NA	NA	NA	NA	NA	NA	20	AGGTGCTCCTGAAACCTGCC	9728	False	NA	NA	NA	NA	NA	NA	18781203	18778977	Fake_Experiment_ID
g724.t1	chr19	-	243	2	Antisense	novelGene_ENSG00000005007.13_AS	novel	NA	NA	NA	NA	NA	NA	multi-exon	FALSE	canonical	0	0	junction_1	0	NA	NA	NA	FALSE	0	NA	NA	A	non_coding	NA	NA	NA	NA	NA	NA	NA	25	CCAAACACCTCTGCCTGGGA	NA	False	NA	NA	NA	NA	NA	NA	18841585	18841053	Fake_Experiment_ID
g726.t1	chr19	-	627	2	Intergenic	novelGene_143	novel	NA	NA	NA	NA	NA	NA	multi-exon	FALSE	canonical	0	0	junction_1	0	NA	NA	NA	TRUE	0	NA	NA	A	non_coding	NA	NA	NA	NA	NA	NA	NA	40	GATTTTACAGACAAACTTAG	NA	False	NA	NA	NA	NA	NA	NA	18867997	18867135	Fake_Experiment_ID
g732.t1	chr19	+	363	2	Intergenic	novelGene_144	novel	NA	NA	NA	NA	NA	NA	multi-exon	FALSE	canonical	0	0	junction_1	0	NA	NA	NA	FALSE	0	NA	NA	A	non_coding	NA	NA	NA	NA	NA	NA	NA	20	TCTTCTTTTGTGTTTAAATA	NA	False	NA	NA	NA	NA	NA	NA	18951755	18952294	Fake_Experiment_ID
g741.t1	chr19	+	300	1	Intergenic	novelGene_145	novel	NA	NA	NA	NA	NA	NA	mono-exon	FALSE	NA	NA	NA	NA	NA	NA	NA	NA	NA	0	NA	NA	A	non_coding	NA	NA	NA	NA	NA	NA	NA	20	TAGGGGGTCAGGCGCCAGGA	NA	False	NA	NA	NA	NA	NA	NA	19204914	19205214	Fake_Experiment_ID
g756.t1	chr19	+	624	2	NNC	ENSG00000181896.12	novel	1311	4	NA	NA	8891	-152	at_least_one_novel_splicesite	FALSE	canonical	0	0	junction_1	0	NA	NA	NA	FALSE	0	NA	NA	A	non_coding	NA	NA	NA	NA	NA	NA	NA	40	CTCACACTGGAGAAAAACCC	4586	False	NA	NA	NA	NA	NA	NA	19677854	19680148	Fake_Experiment_ID
g758.t1	chr19	-	792	2	Intergenic	novelGene_146	novel	NA	NA	NA	NA	NA	NA	multi-exon	FALSE	canonical	0	0	junction_1	0	NA	NA	NA	FALSE	0	NA	NA	A	non_coding	NA	NA	NA	NA	NA	NA	NA	5	GGCCGGGCCCCTCTGGACCT	2812	False	NA	NA	NA	NA	NA	NA	19752146	19750534	Fake_Experiment_ID
g761.t1	chr19	-	1377	1	Intergenic	novelGene_147	novel	NA	NA	NA	NA	NA	NA	mono-exon	FALSE	NA	NA	NA	NA	NA	NA	NA	NA	NA	0	NA	NA	A	non_coding	NA	NA	NA	NA	NA	NA	NA	60	AACAACAAAAGCAATGGCAA	NA	False	NA	NA	NA	NA	NA	NA	19920385	19919008	Fake_Experiment_ID
g762.t1	chr19	-	627	1	Intergenic	novelGene_148	novel	NA	NA	NA	NA	NA	NA	mono-exon	FALSE	NA	NA	NA	NA	NA	NA	NA	NA	NA	0	NA	NA	A	non_coding	NA	NA	NA	NA	NA	NA	NA	35	TTTTTTGCAAAGATCAACCA	NA	False	NA	NA	NA	NA	NA	NA	19921515	19920888	Fake_Experiment_ID
g764.t1	chr19	+	1134	1	Intergenic	novelGene_149	novel	NA	NA	NA	NA	NA	NA	mono-exon	FALSE	NA	NA	NA	NA	NA	NA	NA	NA	NA	0	NA	NA	A	non_coding	NA	NA	NA	NA	NA	NA	NA	15	TCCTGCCTCCTGAGAAGGTG	NA	False	NA	NA	NA	NA	NA	NA	19944774	19945908	Fake_Experiment_ID
g766.t1	chr19	-	321	2	Antisense	novelGene_ENSG00000213988.11_AS	novel	NA	NA	NA	NA	NA	NA	multi-exon	FALSE	canonical	0	0	junction_1	0	NA	NA	NA	FALSE	0	NA	NA	B	non_coding	NA	NA	NA	NA	NA	NA	NA	10	TGCTTAAGGCCCCGCCTCCT	23	False	NA	NA	NA	NA	NA	NA	20080539	20077913	Fake_Experiment_ID
g767.t1	chr19	-	1263	4	Antisense	novelGene_ENSG00000213988.11_AS	novel	NA	NA	NA	NA	NA	NA	multi-exon	FALSE	canonical	0	0	junction_1	0	NA	NA	NA	FALSE	0	NA	NA	B	non_coding	NA	NA	NA	NA	NA	NA	NA	20	AGCTGTGTCCATCGGACAGC	NA	False	NA	NA	NA	NA	NA	NA	20096246	20090471	Fake_Experiment_ID
g769.t1	chr19	+	441	1	Intergenic	novelGene_150	novel	NA	NA	NA	NA	NA	NA	mono-exon	FALSE	NA	NA	NA	NA	NA	NA	NA	NA	NA	0	NA	NA	A	non_coding	NA	NA	NA	NA	NA	NA	NA	40	GCCCATCATGACTATCAAAA	27	False	NA	NA	NA	NA	NA	NA	20125043	20125484	Fake_Experiment_ID
g771.t1	chr19	-	891	2	Intergenic	novelGene_151	novel	NA	NA	NA	NA	NA	NA	multi-exon	FALSE	canonical	0	0	junction_1	0	NA	NA	NA	FALSE	0	NA	NA	A	non_coding	NA	NA	NA	NA	NA	NA	NA	40	ACACCATCAATGTTAGGAAG	9519	False	NA	NA	NA	NA	NA	NA	20228920	20227595	Fake_Experiment_ID
g772.t1	chr19	+	321	2	Intergenic	novelGene_152	novel	NA	NA	NA	NA	NA	NA	multi-exon	FALSE	canonical	0	0	junction_1	0	NA	NA	NA	FALSE	0	NA	NA	A	non_coding	NA	NA	NA	NA	NA	NA	NA	10	CTCTGGAGCTCAGGCTGTTG	NA	False	NA	NA	NA	NA	NA	NA	20229952	20239195	Fake_Experiment_ID
g773.t1	chr19	+	1179	2	Intergenic	novelGene_153	novel	NA	NA	NA	NA	NA	NA	multi-exon	FALSE	canonical	0	0	junction_1	0	NA	NA	NA	FALSE	0	NA	NA	A	non_coding	NA	NA	NA	NA	NA	NA	NA	25	ACTCCAAAGCTTGTTCCCAT	NA	False	NA	NA	NA	NA	NA	NA	20257719	20259418	Fake_Experiment_ID
g774.t1	chr19	+	300	2	Intergenic	novelGene_154	novel	NA	NA	NA	NA	NA	NA	multi-exon	FALSE	canonical	0	0	junction_1	0	NA	NA	NA	FALSE	0	NA	NA	A	non_coding	NA	NA	NA	NA	NA	NA	NA	25	GCTTTACCAGCGAACACCTC	2295	False	NA	NA	NA	NA	NA	NA	20365020	20367920	Fake_Experiment_ID
g775.t1	chr19	+	294	2	Intergenic	novelGene_155	novel	NA	NA	NA	NA	NA	NA	multi-exon	FALSE	canonical	0	0	junction_1	0	NA	NA	NA	TRUE	0	NA	NA	A	non_coding	NA	NA	NA	NA	NA	NA	NA	15	CTTTAGCCACCTACTCTGGG	6164	False	NA	NA	NA	NA	NA	NA	20368889	20369897	Fake_Experiment_ID
g776.t1	chr19	-	942	2	Intergenic	novelGene_156	novel	NA	NA	NA	NA	NA	NA	multi-exon	FALSE	canonical	0	0	junction_1	0	NA	NA	NA	FALSE	0	NA	NA	A	non_coding	NA	NA	NA	NA	NA	NA	NA	40	ACATAGGAGAACTCATACTG	NA	False	NA	NA	NA	NA	NA	NA	20399334	20397532	Fake_Experiment_ID
g777.t1	chr19	-	600	4	Intergenic	novelGene_157	novel	NA	NA	NA	NA	NA	NA	multi-exon	FALSE	canonical	0	0	junction_1	0	NA	NA	NA	FALSE	0	NA	NA	A	non_coding	NA	NA	NA	NA	NA	NA	NA	25	GCCACCGCACCCAGCCAGGA	NA	False	NA	NA	NA	NA	NA	NA	20478315	20473913	Fake_Experiment_ID
g778.t1	chr19	+	495	1	Intergenic	novelGene_158	novel	NA	NA	NA	NA	NA	NA	mono-exon	FALSE	NA	NA	NA	NA	NA	NA	NA	NA	NA	0	NA	NA	A	non_coding	NA	NA	NA	NA	NA	NA	NA	55	AACTAGAGAAGCAAGAGCAA	NA	False	NA	NA	NA	NA	NA	NA	20485022	20485517	Fake_Experiment_ID
g779.t1	chr19	+	357	2	Intergenic	novelGene_159	novel	NA	NA	NA	NA	NA	NA	multi-exon	FALSE	canonical	0	0	junction_1	0	NA	NA	NA	FALSE	0	NA	NA	A	non_coding	NA	NA	NA	NA	NA	NA	NA	35	GAAATATGGGACTATGTGGA	NA	False	NA	NA	NA	NA	NA	NA	20486934	20491928	Fake_Experiment_ID
g780.t1	chr19	-	804	4	Intergenic	novelGene_160	novel	NA	NA	NA	NA	NA	NA	multi-exon	FALSE	canonical	0	0	junction_1	0	NA	NA	NA	FALSE	0	NA	NA	A	non_coding	NA	NA	NA	NA	NA	NA	NA	25	CTGGTCTATGCACGGCCAAA	NA	False	NA	NA	NA	NA	NA	NA	20524009	20512439	Fake_Experiment_ID
g782.t1	chr19	+	255	2	Intergenic	novelGene_161	novel	NA	NA	NA	NA	NA	NA	multi-exon	FALSE	canonical	0	0	junction_1	0	NA	NA	NA	FALSE	0	NA	NA	A	non_coding	NA	NA	NA	NA	NA	NA	NA	30	CCACACTAAGCGATCTATCT	NA	False	NA	NA	NA	NA	NA	NA	20568906	20570187	Fake_Experiment_ID
g783.t1	chr19	-	1317	1	NIC	ENSG00000188171.16	novel	1623	5	NA	NA	35840	-203	mono-exon_by_intron_retention	FALSE	NA	NA	NA	NA	NA	NA	NA	NA	NA	0	NA	NA	A	non_coding	NA	NA	NA	NA	NA	NA	NA	35	TTCATACTGGAGAGAAATTC	NA	False	NA	NA	NA	NA	NA	NA	20625606	20624289	Fake_Experiment_ID
g784.t1	chr19	-	975	1	Intergenic	novelGene_162	novel	NA	NA	NA	NA	NA	NA	mono-exon	FALSE	NA	NA	NA	NA	NA	NA	NA	NA	NA	0	NA	NA	A	non_coding	NA	NA	NA	NA	NA	NA	NA	35	GTAAACTCCCATTCACAATT	6479	False	NA	NA	NA	NA	NA	NA	20630537	20629562	Fake_Experiment_ID
g785.t1	chr19	-	381	1	Intergenic	novelGene_163	novel	NA	NA	NA	NA	NA	NA	mono-exon	FALSE	NA	NA	NA	NA	NA	NA	NA	NA	NA	0	NA	NA	A	non_coding	NA	NA	NA	NA	NA	NA	NA	30	TTGTCAGATTCACCAAAGTT	4378	False	NA	NA	NA	NA	NA	NA	20632638	20632257	Fake_Experiment_ID
g786.t1	chr19	-	396	2	Intergenic	novelGene_164	novel	NA	NA	NA	NA	NA	NA	multi-exon	FALSE	canonical	0	0	junction_1	0	NA	NA	NA	TRUE	0	NA	NA	A	non_coding	NA	NA	NA	NA	NA	NA	NA	40	TCCCTAGGAAGATAGAACTA	NA	False	NA	NA	NA	NA	NA	NA	20720422	20718310	Fake_Experiment_ID
g787.t1	chr19	-	2343	6	Intergenic	novelGene_165	novel	NA	NA	NA	NA	NA	NA	multi-exon	FALSE	canonical	0	0	junction_1	0	NA	NA	NA	FALSE	0	NA	NA	A	non_coding	NA	NA	NA	NA	NA	NA	NA	30	CTGTCCTAGACTCTTAAAAT	NA	False	NA	NA	NA	NA	NA	NA	20753984	20738236	Fake_Experiment_ID
g789.t1	chr19	+	378	1	Intergenic	novelGene_166	novel	NA	NA	NA	NA	NA	NA	mono-exon	FALSE	NA	NA	NA	NA	NA	NA	NA	NA	NA	0	NA	NA	A	non_coding	NA	NA	NA	NA	NA	NA	NA	50	GAAGGGAAGTTTAGAGAAAA	NA	False	NA	NA	NA	NA	NA	NA	20808738	20809116	Fake_Experiment_ID
g790.t1	chr19	+	783	1	Intergenic	novelGene_167	novel	NA	NA	NA	NA	NA	NA	mono-exon	FALSE	NA	NA	NA	NA	NA	NA	NA	NA	NA	0	NA	NA	A	non_coding	NA	NA	NA	NA	NA	NA	NA	45	ATGGGCAAAAACTGGAAGCA	NA	False	NA	NA	NA	NA	NA	NA	20810938	20811721	Fake_Experiment_ID
g791.t1	chr19	+	1119	1	Intergenic	novelGene_168	novel	NA	NA	NA	NA	NA	NA	mono-exon	FALSE	NA	NA	NA	NA	NA	NA	NA	NA	NA	0	NA	NA	A	non_coding	NA	NA	NA	NA	NA	NA	NA	35	AACAACAGGTGCTGGAGAGG	NA	False	NA	NA	NA	NA	NA	NA	20828887	20830006	Fake_Experiment_ID
g792.t1	chr19	+	1092	1	Intergenic	novelGene_169	novel	NA	NA	NA	NA	NA	NA	mono-exon	FALSE	NA	NA	NA	NA	NA	NA	NA	NA	NA	0	NA	NA	A	non_coding	NA	NA	NA	NA	NA	NA	NA	45	AATGGCGATCATTAAAAAGT	NA	False	NA	NA	NA	NA	NA	NA	20845366	20846458	Fake_Experiment_ID
g793.t1	chr19	+	858	3	Intergenic	novelGene_170	novel	NA	NA	NA	NA	NA	NA	multi-exon	FALSE	canonical	0	0	junction_1	0	NA	NA	NA	FALSE	0	NA	NA	A	non_coding	NA	NA	NA	NA	NA	NA	NA	15	GCCCAAGGTGTTGCTTCCCA	NA	False	NA	NA	NA	NA	NA	NA	20852816	20864545	Fake_Experiment_ID
g794.t1	chr19	-	1935	1	Intergenic	novelGene_171	novel	NA	NA	NA	NA	NA	NA	mono-exon	FALSE	NA	NA	NA	NA	NA	NA	NA	NA	NA	0	NA	NA	A	non_coding	NA	NA	NA	NA	NA	NA	NA	35	AGGACATGAGCAGACACTTC	NA	False	NA	NA	NA	NA	NA	NA	20895716	20893781	Fake_Experiment_ID
g796.t1	chr19	+	522	2	Intergenic	novelGene_172	novel	NA	NA	NA	NA	NA	NA	multi-exon	FALSE	canonical	0	0	junction_1	0	NA	NA	NA	FALSE	0	NA	NA	A	non_coding	NA	NA	NA	NA	NA	NA	NA	20	TGGTCACCACGCAGTCCACC	NA	False	NA	NA	NA	NA	NA	NA	20961308	20962918	Fake_Experiment_ID
g797.t1	chr19	+	552	2	Intergenic	novelGene_173	novel	NA	NA	NA	NA	NA	NA	multi-exon	FALSE	canonical	0	0	junction_1	0	NA	NA	NA	FALSE	0	NA	NA	A	non_coding	NA	NA	NA	NA	NA	NA	NA	30	GCCAGCAGAAGCAGGGTACT	NA	False	NA	NA	NA	NA	NA	NA	20963079	20965197	Fake_Experiment_ID
g798.t1	chr19	-	660	5	Intergenic	novelGene_174	novel	NA	NA	NA	NA	NA	NA	multi-exon	FALSE	canonical	0	0	junction_1	0	NA	NA	NA	TRUE	0	NA	NA	A	non_coding	NA	NA	NA	NA	NA	NA	NA	0	GTGCTGTGTTTTTGTTTTTG	NA	False	NA	NA	NA	NA	NA	NA	20985791	20969501	Fake_Experiment_ID
g799.t1	chr19	+	513	2	Intergenic	novelGene_175	novel	NA	NA	NA	NA	NA	NA	multi-exon	FALSE	canonical	0	0	junction_1	0	NA	NA	NA	FALSE	0	NA	NA	A	non_coding	NA	NA	NA	NA	NA	NA	NA	40	GAGGTAAATTTATAGCACTA	NA	False	NA	NA	NA	NA	NA	NA	20990130	20991205	Fake_Experiment_ID
g802.t1	chr19	-	2067	7	Antisense	novelGene_ENSG00000196705.8_AS	novel	NA	NA	NA	NA	NA	NA	multi-exon	FALSE	canonical	0	0	junction_1	0	NA	NA	NA	TRUE	0	NA	NA	A	non_coding	NA	NA	NA	NA	NA	NA	NA	35	CTCATGAAAAATTTATTCTT	NA	False	NA	NA	NA	NA	NA	NA	21162453	21130220	Fake_Experiment_ID
g804.t1	chr19	+	324	1	Intergenic	novelGene_176	novel	NA	NA	NA	NA	NA	NA	mono-exon	FALSE	NA	NA	NA	NA	NA	NA	NA	NA	NA	0	NA	NA	A	non_coding	NA	NA	NA	NA	NA	NA	NA	50	AAATGGAAATGATGAAGGAG	NA	False	NA	NA	NA	NA	NA	NA	21210606	21210930	Fake_Experiment_ID
g805.t1	chr19	+	513	3	Intergenic	novelGene_177	novel	NA	NA	NA	NA	NA	NA	multi-exon	FALSE	canonical	0	0	junction_1	0	NA	NA	NA	FALSE	0	NA	NA	A	non_coding	NA	NA	NA	NA	NA	NA	NA	5	GGAGCGCCTCTGCCCGGCTG	NA	False	NA	NA	NA	NA	NA	NA	21262585	21265057	Fake_Experiment_ID
g807.t1	chr19	+	816	1	Intergenic	novelGene_178	novel	NA	NA	NA	NA	NA	NA	mono-exon	FALSE	NA	NA	NA	NA	NA	NA	NA	NA	NA	0	NA	NA	A	non_coding	NA	NA	NA	NA	NA	NA	NA	45	AAATCCTCAAACCTTACTAA	NA	False	NA	NA	NA	NA	NA	NA	21383798	21384614	Fake_Experiment_ID
g808.t1	chr19	-	465	1	Intergenic	novelGene_179	novel	NA	NA	NA	NA	NA	NA	mono-exon	FALSE	NA	NA	NA	NA	NA	NA	NA	NA	NA	0	NA	NA	A	non_coding	NA	NA	NA	NA	NA	NA	NA	45	CACAGAGAACAATTATACTT	NA	False	NA	NA	NA	NA	NA	NA	21413832	21413367	Fake_Experiment_ID
g810.t1	chr19	+	912	6	Intergenic	novelGene_180	novel	NA	NA	NA	NA	NA	NA	multi-exon	FALSE	canonical	0	0	junction_1	13.2	NA	NA	NA	TRUE	0	NA	NA	A	non_coding	NA	NA	NA	NA	NA	NA	NA	25	CACTAAGGTGATGTTACTTC	NA	False	NA	NA	NA	NA	NA	NA	21466267	21494161	Fake_Experiment_ID
g812.t1	chr19	+	420	2	Intergenic	novelGene_181	novel	NA	NA	NA	NA	NA	NA	multi-exon	FALSE	canonical	0	0	junction_1	0	NA	NA	NA	FALSE	0	NA	NA	A	non_coding	NA	NA	NA	NA	NA	NA	NA	40	GACAACACAGACCCCGGACA	NA	False	NA	NA	NA	NA	NA	NA	21622467	21627178	Fake_Experiment_ID
g813.t1	chr19	+	642	3	Intergenic	novelGene_182	novel	NA	NA	NA	NA	NA	NA	multi-exon	FALSE	canonical	0	0	junction_1	0	NA	NA	NA	FALSE	0	NA	NA	A	non_coding	NA	NA	NA	NA	NA	NA	NA	35	TCCTCAACTCTTACTAAACA	NA	False	NA	NA	NA	NA	NA	NA	21633293	21656064	Fake_Experiment_ID
g814.t1	chr19	+	729	1	Intergenic	novelGene_183	novel	NA	NA	NA	NA	NA	NA	mono-exon	FALSE	NA	NA	NA	NA	NA	NA	NA	NA	NA	0	NA	NA	A	non_coding	NA	NA	NA	NA	NA	NA	NA	45	ACAGATGCTTCTCAAAAGAA	NA	False	NA	NA	NA	NA	NA	NA	21681404	21682133	Fake_Experiment_ID
g815.t1	chr19	+	321	2	Intergenic	novelGene_184	novel	NA	NA	NA	NA	NA	NA	multi-exon	FALSE	canonical	0	0	junction_1	0	NA	NA	NA	FALSE	0	NA	NA	A	non_coding	NA	NA	NA	NA	NA	NA	NA	60	AAAGATGAAAAATTAGCAGA	NA	False	NA	NA	NA	NA	NA	NA	21709495	21709901	Fake_Experiment_ID
g817.t1	chr19	+	216	1	Intergenic	novelGene_185	novel	NA	NA	NA	NA	NA	NA	mono-exon	FALSE	NA	NA	NA	NA	NA	NA	NA	NA	NA	0	NA	NA	A	non_coding	NA	NA	NA	NA	NA	NA	NA	30	GATTTAGCTTTGGAGTCAAA	NA	False	NA	NA	NA	NA	NA	NA	21750846	21751062	Fake_Experiment_ID
g818.t1	chr19	+	663	3	Antisense	novelGene_ENSG00000197020.11_AS	novel	NA	NA	NA	NA	NA	NA	multi-exon	FALSE	canonical	0	0	junction_1	0	NA	NA	NA	FALSE	0	NA	NA	A	non_coding	NA	NA	NA	NA	NA	NA	NA	30	GAGCAAAACCTGGAGCTCCG	NA	False	NA	NA	NA	NA	NA	NA	21753531	21767538	Fake_Experiment_ID
g820.t1	chr19	-	2976	5	Intergenic	novelGene_186	novel	NA	NA	NA	NA	NA	NA	multi-exon	FALSE	canonical	0	0	junction_1	0	NA	NA	NA	FALSE	0	NA	NA	A	non_coding	NA	NA	NA	NA	NA	NA	NA	15	TGGCGATGGCGATTCTAGTT	NA	False	NA	NA	NA	NA	NA	NA	21889081	21881309	Fake_Experiment_ID
g821.t1	chr19	-	411	1	Intergenic	novelGene_187	novel	NA	NA	NA	NA	NA	NA	mono-exon	FALSE	NA	NA	NA	NA	NA	NA	NA	NA	NA	0	NA	NA	A	non_coding	NA	NA	NA	NA	NA	NA	NA	45	AATGGCAATCATTAAAAGGT	NA	False	NA	NA	NA	NA	NA	NA	21895096	21894685	Fake_Experiment_ID
g822.t1	chr19	-	474	1	Intergenic	novelGene_188	novel	NA	NA	NA	NA	NA	NA	mono-exon	FALSE	NA	NA	NA	NA	NA	NA	NA	NA	NA	0	NA	NA	A	non_coding	NA	NA	NA	NA	NA	NA	NA	25	TGCTGGGAAAACGGCCTAGC	NA	False	NA	NA	NA	NA	NA	NA	21895684	21895210	Fake_Experiment_ID
g823.t1	chr19	-	399	1	Intergenic	novelGene_189	novel	NA	NA	NA	NA	NA	NA	mono-exon	FALSE	NA	NA	NA	NA	NA	NA	NA	NA	NA	0	NA	NA	A	non_coding	NA	NA	NA	NA	NA	NA	NA	55	GAAGAAAAGTTTAGAGAAAC	NA	False	NA	NA	NA	NA	NA	NA	21955957	21955558	Fake_Experiment_ID
g825.t1	chr19	-	414	1	Intergenic	novelGene_190	novel	NA	NA	NA	NA	NA	NA	mono-exon	FALSE	NA	NA	NA	NA	NA	NA	NA	NA	NA	0	NA	NA	A	non_coding	NA	NA	NA	NA	NA	NA	NA	10	TCCGTGCTGCCATTAGCCTT	NA	False	NA	NA	NA	NA	NA	NA	22024663	22024249	Fake_Experiment_ID
g827.t1	chr19	+	1395	3	Intergenic	novelGene_191	novel	NA	NA	NA	NA	NA	NA	multi-exon	FALSE	canonical	0	0	junction_1	0	NA	NA	NA	TRUE	0	NA	NA	A	non_coding	NA	NA	NA	NA	NA	NA	NA	45	TTCAATCAAGTGGAAGAAAG	NA	False	NA	NA	NA	NA	NA	NA	22137930	22149743	Fake_Experiment_ID
g830.t1	chr19	-	825	2	Intergenic	novelGene_192	novel	NA	NA	NA	NA	NA	NA	multi-exon	FALSE	canonical	0	0	junction_1	0	NA	NA	NA	FALSE	0	NA	NA	A	non_coding	NA	NA	NA	NA	NA	NA	NA	55	TACCAAAACAGAGATATAGA	NA	False	NA	NA	NA	NA	NA	NA	22381142	22379787	Fake_Experiment_ID
g832.t1	chr19	-	744	8	Intergenic	novelGene_193	novel	NA	NA	NA	NA	NA	NA	multi-exon	FALSE	canonical	0	0	junction_1	0	NA	NA	NA	FALSE	0	NA	NA	A	non_coding	NA	NA	NA	NA	NA	NA	NA	55	CTATCAAAAATAAAGTGGAA	98	False	NA	NA	NA	NA	NA	NA	22532386	22486959	Fake_Experiment_ID
g833.t1	chr19	-	801	1	Intergenic	novelGene_194	novel	NA	NA	NA	NA	NA	NA	mono-exon	FALSE	NA	NA	NA	NA	NA	NA	NA	NA	NA	0	NA	NA	A	non_coding	NA	NA	NA	NA	NA	NA	NA	55	ACAGCAAAAGAAACTATCAT	NA	False	NA	NA	NA	NA	NA	NA	22562140	22561339	Fake_Experiment_ID
g834.t1	chr19	-	651	1	Intergenic	novelGene_195	novel	NA	NA	NA	NA	NA	NA	mono-exon	FALSE	NA	NA	NA	NA	NA	NA	NA	NA	NA	0	NA	NA	A	non_coding	NA	NA	NA	NA	NA	NA	NA	40	GAACGTCATGAAGCACACAC	NA	False	NA	NA	NA	NA	NA	NA	22565832	22565181	Fake_Experiment_ID
g835.t1	chr19	+	918	9	Intergenic	novelGene_196	novel	NA	NA	NA	NA	NA	NA	multi-exon	FALSE	canonical	0	0	junction_1	0	NA	NA	NA	FALSE	0	NA	NA	A	non_coding	NA	NA	NA	NA	NA	NA	NA	30	GGCAAAGCGATGGCCGAGAT	NA	False	NA	NA	NA	NA	NA	NA	22570760	22601229	Fake_Experiment_ID
g836.t1	chr19	+	642	3	Intergenic	novelGene_197	novel	NA	NA	NA	NA	NA	NA	multi-exon	FALSE	canonical	0	0	junction_1	0	NA	NA	NA	FALSE	0	NA	NA	A	non_coding	NA	NA	NA	NA	NA	NA	NA	25	AGGGAACCCAGCGTCTGAGC	5357	False	NA	NA	NA	NA	NA	NA	22601631	22602752	Fake_Experiment_ID
g838.t1	chr19	+	1422	1	Intergenic	novelGene_198	novel	NA	NA	NA	NA	NA	NA	mono-exon	FALSE	NA	NA	NA	NA	NA	NA	NA	NA	NA	0	NA	NA	A	non_coding	NA	NA	NA	NA	NA	NA	NA	55	AAATATGAATAATGTGACAA	NA	False	NA	NA	NA	NA	NA	NA	22685316	22686738	Fake_Experiment_ID
g839.t1	chr19	-	1869	1	NIC	ENSG00000213973.9	novel	3114	8	NA	NA	10800	-1109	mono-exon_by_intron_retention	FALSE	NA	NA	NA	NA	NA	NA	NA	NA	NA	0	NA	NA	A	non_coding	NA	NA	NA	NA	NA	NA	NA	40	TTCATACTGGAAAGAAACCC	NA	False	NA	NA	NA	NA	NA	NA	22759182	22757313	Fake_Experiment_ID
g841.t1	chr19	+	1023	1	Intergenic	novelGene_199	novel	NA	NA	NA	NA	NA	NA	mono-exon	FALSE	NA	NA	NA	NA	NA	NA	NA	NA	NA	0	NA	NA	A	non_coding	NA	NA	NA	NA	NA	NA	NA	40	GGAATACAACTGCGAGGGAA	NA	False	NA	NA	NA	NA	NA	NA	22952917	22953940	Fake_Experiment_ID
g843.t1	chr19	-	708	8	Intergenic	novelGene_200	novel	NA	NA	NA	NA	NA	NA	multi-exon	FALSE	canonical	0	0	junction_1	0	NA	NA	NA	TRUE	0	NA	NA	A	non_coding	NA	NA	NA	NA	NA	NA	NA	5	CTCTCCTTCCTGGTCCATGC	NA	False	NA	NA	NA	NA	NA	NA	23075409	23056155	Fake_Experiment_ID
g844.t1	chr19	+	684	2	Intergenic	novelGene_201	novel	NA	NA	NA	NA	NA	NA	multi-exon	FALSE	canonical	0	0	junction_1	0	NA	NA	NA	FALSE	0	NA	NA	A	non_coding	NA	NA	NA	NA	NA	NA	NA	40	GAGAATCCAGTCTATGAGAA	8300	False	NA	NA	NA	NA	NA	NA	23125361	23128409	Fake_Experiment_ID
g845.t1	chr19	-	975	1	Intergenic	novelGene_202	novel	NA	NA	NA	NA	NA	NA	mono-exon	FALSE	NA	NA	NA	NA	NA	NA	NA	NA	NA	0	NA	NA	A	non_coding	NA	NA	NA	NA	NA	NA	NA	15	GGGAGGTGGTACTTGCCACC	NA	False	NA	NA	NA	NA	NA	NA	23178797	23177822	Fake_Experiment_ID
g847.t1	chr19	-	219	1	Intergenic	novelGene_203	novel	NA	NA	NA	NA	NA	NA	mono-exon	FALSE	NA	NA	NA	NA	NA	NA	NA	NA	NA	0	NA	NA	A	non_coding	NA	NA	NA	NA	NA	NA	NA	60	AGGAGAAGAAAGGAAAAGGA	-13	True	NA	NA	NA	NA	NA	NA	23323736	23323517	Fake_Experiment_ID
g848.t1	chr19	-	243	1	Intergenic	novelGene_204	novel	NA	NA	NA	NA	NA	NA	mono-exon	FALSE	NA	NA	NA	NA	NA	NA	NA	NA	NA	0	NA	NA	A	non_coding	NA	NA	NA	NA	NA	NA	NA	50	GAGGAGTAGAAAAAGAGGAG	601	False	NA	NA	NA	NA	NA	NA	23324058	23323815	Fake_Experiment_ID
g850.t1	chr19	-	777	9	Intergenic	novelGene_205	novel	NA	NA	NA	NA	NA	NA	multi-exon	FALSE	canonical	0	0	junction_1	17.1973835219198	NA	NA	NA	FALSE	0	NA	NA	A	non_coding	NA	NA	NA	NA	NA	NA	NA	20	GAGCCAGGCACCCGTTTAGG	NA	False	NA	NA	NA	NA	NA	NA	23429862	23399513	Fake_Experiment_ID
g851.t1	chr19	-	2757	1	Intergenic	novelGene_206	novel	NA	NA	NA	NA	NA	NA	mono-exon	FALSE	NA	NA	NA	NA	NA	NA	NA	NA	NA	0	NA	NA	A	non_coding	NA	NA	NA	NA	NA	NA	NA	50	ACAGACACTTCTCAAAAGAA	NA	False	NA	NA	NA	NA	NA	NA	23433704	23430947	Fake_Experiment_ID
g852.t1	chr19	-	930	1	Intergenic	novelGene_207	novel	NA	NA	NA	NA	NA	NA	mono-exon	FALSE	NA	NA	NA	NA	NA	NA	NA	NA	NA	0	NA	NA	A	non_coding	NA	NA	NA	NA	NA	NA	NA	45	AGACCATCAAGACTAGGAAG	NA	False	NA	NA	NA	NA	NA	NA	23435165	23434235	Fake_Experiment_ID
g853.t1	chr19	-	1182	1	Intergenic	novelGene_208	novel	NA	NA	NA	NA	NA	NA	mono-exon	FALSE	NA	NA	NA	NA	NA	NA	NA	NA	NA	0	NA	NA	A	non_coding	NA	NA	NA	NA	NA	NA	NA	35	GGCTGGTTCAACATACACAA	NA	False	NA	NA	NA	NA	NA	NA	23455258	23454076	Fake_Experiment_ID
g854.t1	chr19	-	414	1	Intergenic	novelGene_209	novel	NA	NA	NA	NA	NA	NA	mono-exon	FALSE	NA	NA	NA	NA	NA	NA	NA	NA	NA	0	NA	NA	A	non_coding	NA	NA	NA	NA	NA	NA	NA	55	AAGGAGGAGAGCAGAAAAAG	NA	False	NA	NA	NA	NA	NA	NA	23468242	23467828	Fake_Experiment_ID
g855.t1	chr19	-	258	2	Intergenic	novelGene_210	novel	NA	NA	NA	NA	NA	NA	multi-exon	FALSE	canonical	0	0	junction_1	0	NA	NA	NA	FALSE	0	NA	NA	A	non_coding	NA	NA	NA	NA	NA	NA	NA	60	AGGAGAAAGAAAAGGAGAAT	NA	False	NA	NA	NA	NA	NA	NA	23469645	23469213	Fake_Experiment_ID
g856.t1	chr19	-	1512	5	Intergenic	novelGene_211	novel	NA	NA	NA	NA	NA	NA	multi-exon	FALSE	canonical	0	0	junction_1	0	NA	NA	NA	FALSE	0	NA	NA	A	non_coding	NA	NA	NA	NA	NA	NA	NA	45	TAATATGAATAATGTGGCAA	NA	False	NA	NA	NA	NA	NA	NA	23516226	23492061	Fake_Experiment_ID
g857.t1	chr19	+	360	2	Intergenic	novelGene_212	novel	NA	NA	NA	NA	NA	NA	multi-exon	FALSE	canonical	0	0	junction_1	0	NA	NA	NA	FALSE	0	NA	NA	A	non_coding	NA	NA	NA	NA	NA	NA	NA	30	GCCTATCATAAACAGGCCTT	NA	False	NA	NA	NA	NA	NA	NA	23538125	23540205	Fake_Experiment_ID
g858.t1	chr19	+	336	4	Intergenic	novelGene_213	novel	NA	NA	NA	NA	NA	NA	multi-exon	FALSE	canonical	0	0	junction_1	0	NA	NA	NA	FALSE	0	NA	NA	A	non_coding	NA	NA	NA	NA	NA	NA	NA	40	ACAAAGCAGCTTCCACAGAT	NA	False	NA	NA	NA	NA	NA	NA	23548129	23557550	Fake_Experiment_ID
g859.t1	chr19	+	360	3	Intergenic	novelGene_214	novel	NA	NA	NA	NA	NA	NA	multi-exon	TRUE	canonical	0	0	junction_1	0	NA	NA	NA	FALSE	0	NA	NA	A	non_coding	NA	NA	NA	NA	NA	NA	NA	15	ACTCTCCTGTATGAGGTGTC	NA	False	NA	NA	NA	NA	NA	NA	23597316	23609988	Fake_Experiment_ID
g861.t1	chr19	-	1368	2	NNC	ENSG00000196172.9	novel	1938	4	NA	NA	13672	0	at_least_one_novel_splicesite	FALSE	canonical	0	0	junction_1	0	NA	NA	NA	FALSE	0	NA	NA	A	non_coding	NA	NA	NA	NA	NA	NA	NA	55	AAATGTGAAGAATGTAACAA	NA	False	NA	NA	NA	NA	NA	NA	23745077	23743611	Fake_Experiment_ID
g862.t1	chr19	+	861	1	Intergenic	novelGene_215	novel	NA	NA	NA	NA	NA	NA	mono-exon	FALSE	NA	NA	NA	NA	NA	NA	NA	NA	NA	0	NA	NA	A	non_coding	NA	NA	NA	NA	NA	NA	NA	10	GCTGTTCTTGCATAGGCTCT	105	False	NA	NA	NA	NA	NA	NA	23827188	23828049	Fake_Experiment_ID
g863.t1	chr19	+	516	1	Intergenic	novelGene_216	novel	NA	NA	NA	NA	NA	NA	mono-exon	FALSE	NA	NA	NA	NA	NA	NA	NA	NA	NA	0	NA	NA	A	non_coding	NA	NA	NA	NA	NA	NA	NA	45	AAGCAACCCTACAAATGGGA	5612	False	NA	NA	NA	NA	NA	NA	23832695	23833211	Fake_Experiment_ID
g864.t1	chr19	-	1452	7	Intergenic	novelGene_217	novel	NA	NA	NA	NA	NA	NA	multi-exon	TRUE	canonical	0	0	junction_1	0	NA	NA	NA	FALSE	0	NA	NA	A	non_coding	NA	NA	NA	NA	NA	NA	NA	30	ATCAAGAACTCATCCCCTTT	NA	False	NA	NA	NA	NA	NA	NA	23869167	23837739	Fake_Experiment_ID
g865.t1	chr19	+	813	3	Intergenic	novelGene_218	novel	NA	NA	NA	NA	NA	NA	multi-exon	FALSE	canonical	0	0	junction_1	0	NA	NA	NA	FALSE	0	NA	NA	A	non_coding	NA	NA	NA	NA	NA	NA	NA	15	ATGGTATCGCCTAGGTTTTC	NA	False	NA	NA	NA	NA	NA	NA	23878813	23891533	Fake_Experiment_ID
g866.t1	chr19	-	1476	3	Intergenic	novelGene_219	novel	NA	NA	NA	NA	NA	NA	multi-exon	FALSE	canonical	0	0	junction_1	0	NA	NA	NA	FALSE	0	NA	NA	A	non_coding	NA	NA	NA	NA	NA	NA	NA	25	AACTGGATCCCTTCCTTACA	NA	False	NA	NA	NA	NA	NA	NA	23900024	23891645	Fake_Experiment_ID
g868.t1	chr19	-	957	5	Intergenic	novelGene_220	novel	NA	NA	NA	NA	NA	NA	multi-exon	FALSE	canonical	0	0	junction_1	0	NA	NA	NA	FALSE	0	NA	NA	A	non_coding	NA	NA	NA	NA	NA	NA	NA	15	GTCCACAGCTTGCCATGCCT	635	False	NA	NA	NA	NA	NA	NA	24003870	23997507	Fake_Experiment_ID
g869.t1	chr19	-	447	1	Intergenic	novelGene_221	novel	NA	NA	NA	NA	NA	NA	mono-exon	FALSE	NA	NA	NA	NA	NA	NA	NA	NA	NA	0	NA	NA	A	non_coding	NA	NA	NA	NA	NA	NA	NA	60	AAATCAATAAACATAATCCA	NA	False	NA	NA	NA	NA	NA	NA	24016132	24015685	Fake_Experiment_ID
g87.t1	chr19	+	309	2	Intergenic	novelGene_19	novel	NA	NA	NA	NA	NA	NA	multi-exon	FALSE	canonical	0	0	junction_1	0	NA	NA	NA	FALSE	0	NA	NA	A	non_coding	NA	NA	NA	NA	NA	NA	NA	25	GCTCAGGAGTTCGAGACCAC	NA	False	NA	NA	NA	NA	NA	NA	1697288	1702700	Fake_Experiment_ID
g870.t1	chr19	+	483	3	Intergenic	novelGene_222	novel	NA	NA	NA	NA	NA	NA	multi-exon	FALSE	canonical	0	0	junction_1	0	NA	NA	NA	FALSE	0	NA	NA	A	non_coding	NA	NA	NA	NA	NA	NA	NA	40	CAACAGAGCATTGTGACATA	8031	False	NA	NA	NA	NA	NA	NA	24041580	24056591	Fake_Experiment_ID
g871.t1	chr19	-	966	1	Intergenic	novelGene_223	novel	NA	NA	NA	NA	NA	NA	mono-exon	FALSE	NA	NA	NA	NA	NA	NA	NA	NA	NA	0	NA	NA	A	non_coding	NA	NA	NA	NA	NA	NA	NA	50	ACAGACACTTCTCAAAAGAA	NA	False	NA	NA	NA	NA	NA	NA	24112734	24111768	Fake_Experiment_ID
g872.t1	chr19	+	1038	1	Intergenic	novelGene_224	novel	NA	NA	NA	NA	NA	NA	mono-exon	FALSE	NA	NA	NA	NA	NA	NA	NA	NA	NA	0	NA	NA	A	non_coding	NA	NA	NA	NA	NA	NA	NA	50	ACAGACACTTCTCAAAAGAA	7765	False	NA	NA	NA	NA	NA	NA	24113833	24114871	Fake_Experiment_ID
g873.t1	chr19	-	645	1	Intergenic	novelGene_225	novel	NA	NA	NA	NA	NA	NA	mono-exon	FALSE	NA	NA	NA	NA	NA	NA	NA	NA	NA	0	NA	NA	A	non_coding	NA	NA	NA	NA	NA	NA	NA	40	AAACCGTCGAGGCTAGAAAG	NA	False	NA	NA	NA	NA	NA	NA	24116444	24115799	Fake_Experiment_ID
g875.t1	chr19	-	747	1	Intergenic	novelGene_226	novel	NA	NA	NA	NA	NA	NA	mono-exon	FALSE	NA	NA	NA	NA	NA	NA	NA	NA	NA	0	NA	NA	A	non_coding	NA	NA	NA	NA	NA	NA	NA	40	AGACTGTCGAAGCTACAAAG	NA	False	NA	NA	NA	NA	NA	NA	24152399	24151652	Fake_Experiment_ID
g876.t1	chr19	-	504	3	Intergenic	novelGene_227	novel	NA	NA	NA	NA	NA	NA	multi-exon	FALSE	canonical	0	0	junction_1	0	NA	NA	NA	FALSE	0	NA	NA	A	non_coding	NA	NA	NA	NA	NA	NA	NA	30	CACCATGACAGAGTCTTCAG	NA	False	NA	NA	NA	NA	NA	NA	24169419	24162709	Fake_Experiment_ID
g877.t1	chr19	+	393	1	Intergenic	novelGene_228	novel	NA	NA	NA	NA	NA	NA	mono-exon	FALSE	NA	NA	NA	NA	NA	NA	NA	NA	NA	0	NA	NA	A	non_coding	NA	NA	NA	NA	NA	NA	NA	40	AAGATTGGTAGTAGGAGGAA	NA	False	NA	NA	NA	NA	NA	NA	24180302	24180695	Fake_Experiment_ID
g878.t1	chr19	-	1014	1	Intergenic	novelGene_229	novel	NA	NA	NA	NA	NA	NA	mono-exon	FALSE	NA	NA	NA	NA	NA	NA	NA	NA	NA	0	NA	NA	A	non_coding	NA	NA	NA	NA	NA	NA	NA	55	ACAAATGGAACAGAACAGAG	NA	False	NA	NA	NA	NA	NA	NA	24200146	24199132	Fake_Experiment_ID
g879.t1	chr19	+	837	1	Intergenic	novelGene_230	novel	NA	NA	NA	NA	NA	NA	mono-exon	FALSE	NA	NA	NA	NA	NA	NA	NA	NA	NA	0	NA	NA	A	non_coding	NA	NA	NA	NA	NA	NA	NA	65	CAAGACTAATAAAGAAGAAA	NA	False	NA	NA	NA	NA	NA	NA	24233634	24234471	Fake_Experiment_ID
g880.t1	chr19	-	1470	2	Intergenic	novelGene_231	novel	NA	NA	NA	NA	NA	NA	multi-exon	FALSE	canonical	0	0	junction_1	0	NA	NA	NA	FALSE	0	NA	NA	A	non_coding	NA	NA	NA	NA	NA	NA	NA	25	ACTTGTTCAACCATTGTGGA	NA	False	NA	NA	NA	NA	NA	NA	24284000	24281969	Fake_Experiment_ID
g881.t1	chr19	+	3024	2	Intergenic	novelGene_232	novel	NA	NA	NA	NA	NA	NA	multi-exon	FALSE	canonical	0	0	junction_1	0	NA	NA	NA	FALSE	0	NA	NA	A	non_coding	NA	NA	NA	NA	NA	NA	NA	40	ACAGGCACCCTACAAAATGG	NA	False	NA	NA	NA	NA	NA	NA	24395302	24399006	Fake_Experiment_ID
g882.t1	chr19	-	2835	8	Intergenic	novelGene_233	novel	NA	NA	NA	NA	NA	NA	multi-exon	TRUE	canonical	0	0	junction_1	0	NA	NA	NA	FALSE	0	NA	NA	A	non_coding	NA	NA	NA	NA	NA	NA	NA	50	AGGCACACATCACAAAGAAC	NA	False	NA	NA	NA	NA	NA	NA	24423189	24400505	Fake_Experiment_ID
g883.t1	chr19	+	912	1	Intergenic	novelGene_234	novel	NA	NA	NA	NA	NA	NA	mono-exon	FALSE	NA	NA	NA	NA	NA	NA	NA	NA	NA	0	NA	NA	A	non_coding	NA	NA	NA	NA	NA	NA	NA	45	AATGGCAATCATTAAAATGT	NA	False	NA	NA	NA	NA	NA	NA	27255523	27256435	Fake_Experiment_ID
g884.t1	chr19	+	741	2	Intergenic	novelGene_235	novel	NA	NA	NA	NA	NA	NA	multi-exon	FALSE	canonical	0	0	junction_1	0	NA	NA	NA	FALSE	0	NA	NA	A	non_coding	NA	NA	NA	NA	NA	NA	NA	25	AGAGCCTGCATTGCCAAGTC	NA	False	NA	NA	NA	NA	NA	NA	27327323	27328853	Fake_Experiment_ID
g885.t1	chr19	+	558	1	Intergenic	novelGene_236	novel	NA	NA	NA	NA	NA	NA	mono-exon	FALSE	NA	NA	NA	NA	NA	NA	NA	NA	NA	0	NA	NA	A	non_coding	NA	NA	NA	NA	NA	NA	NA	40	AAACTAGACAGAAGCTTTTT	NA	False	NA	NA	NA	NA	NA	NA	27428027	27428585	Fake_Experiment_ID
g886.t1	chr19	+	513	2	Intergenic	novelGene_237	novel	NA	NA	NA	NA	NA	NA	multi-exon	FALSE	canonical	0	0	junction_1	0	NA	NA	NA	FALSE	0	NA	NA	A	non_coding	NA	NA	NA	NA	NA	NA	NA	40	TGCGATCAACTGGAAGAAAG	NA	False	NA	NA	NA	NA	NA	NA	27463604	27464201	Fake_Experiment_ID
g887.t1	chr19	+	1050	1	Intergenic	novelGene_238	novel	NA	NA	NA	NA	NA	NA	mono-exon	FALSE	NA	NA	NA	NA	NA	NA	NA	NA	NA	0	NA	NA	A	non_coding	NA	NA	NA	NA	NA	NA	NA	50	TTCCAATCAATAGAAAGAGA	NA	False	NA	NA	NA	NA	NA	NA	27501954	27503004	Fake_Experiment_ID
g888.t1	chr19	+	405	1	Intergenic	novelGene_239	novel	NA	NA	NA	NA	NA	NA	mono-exon	FALSE	NA	NA	NA	NA	NA	NA	NA	NA	NA	0	NA	NA	A	non_coding	NA	NA	NA	NA	NA	NA	NA	40	TACTGGTACCAAAACAGCAT	NA	False	NA	NA	NA	NA	NA	NA	27503771	27504176	Fake_Experiment_ID
g889.t1	chr19	-	699	1	Intergenic	novelGene_240	novel	NA	NA	NA	NA	NA	NA	mono-exon	FALSE	NA	NA	NA	NA	NA	NA	NA	NA	NA	0	NA	NA	A	non_coding	NA	NA	NA	NA	NA	NA	NA	25	GAACACTTTTACACTGTTGG	NA	False	NA	NA	NA	NA	NA	NA	27597837	27597138	Fake_Experiment_ID
g89.t1	chr19	+	441	1	Intergenic	novelGene_20	novel	NA	NA	NA	NA	NA	NA	mono-exon	FALSE	NA	NA	NA	NA	NA	NA	NA	NA	NA	0	NA	NA	A	non_coding	NA	NA	NA	NA	NA	NA	NA	25	TGGGATAGCACTGACATTGG	5107	False	NA	NA	NA	NA	NA	NA	1768856	1769297	Fake_Experiment_ID
g890.t1	chr19	-	2139	5	Intergenic	novelGene_241	novel	NA	NA	NA	NA	NA	NA	multi-exon	FALSE	canonical	0	0	junction_1	0	NA	NA	NA	FALSE	0	NA	NA	A	non_coding	NA	NA	NA	NA	NA	NA	NA	55	AAAGAAGTAGACATAGGAGA	4033	False	NA	NA	NA	NA	NA	NA	27650350	27638538	Fake_Experiment_ID
g891.t1	chr19	-	681	1	Intergenic	novelGene_242	novel	NA	NA	NA	NA	NA	NA	mono-exon	FALSE	NA	NA	NA	NA	NA	NA	NA	NA	NA	0	NA	NA	A	non_coding	NA	NA	NA	NA	NA	NA	NA	45	TACTGGTATCAAAACAGAGA	9604	False	NA	NA	NA	NA	NA	NA	27697501	27696820	Fake_Experiment_ID
g892.t1	chr19	-	486	2	Intergenic	novelGene_243	novel	NA	NA	NA	NA	NA	NA	multi-exon	FALSE	canonical	0	0	junction_1	0	NA	NA	NA	FALSE	0	NA	NA	A	non_coding	NA	NA	NA	NA	NA	NA	NA	20	AGAGCCCAGTGCCCAGGGGC	NA	False	NA	NA	NA	NA	NA	NA	27805642	27795706	Fake_Experiment_ID
g893.t1	chr19	-	831	2	Intergenic	novelGene_244	novel	NA	NA	NA	NA	NA	NA	multi-exon	FALSE	canonical	0	0	junction_1	0	NA	NA	NA	FALSE	0	NA	NA	A	non_coding	NA	NA	NA	NA	NA	NA	NA	35	TTATCTCAATAGATGCAGGA	NA	False	NA	NA	NA	NA	NA	NA	27872636	27864763	Fake_Experiment_ID
g894.t1	chr19	-	474	2	Intergenic	novelGene_245	novel	NA	NA	NA	NA	NA	NA	multi-exon	FALSE	canonical	0	0	junction_1	0	NA	NA	NA	FALSE	0	NA	NA	A	non_coding	NA	NA	NA	NA	NA	NA	NA	25	GCTTGTAGAATGATGAGCCT	NA	False	NA	NA	NA	NA	NA	NA	27897071	27891276	Fake_Experiment_ID
g895.t1	chr19	+	321	3	Intergenic	novelGene_246	novel	NA	NA	NA	NA	NA	NA	multi-exon	FALSE	canonical	0	0	junction_1	0	NA	NA	NA	FALSE	0	NA	NA	A	non_coding	NA	NA	NA	NA	NA	NA	NA	10	CTTCCTGATCCTGCATCTCC	NA	False	NA	NA	NA	NA	NA	NA	27907108	27912755	Fake_Experiment_ID
g896.t1	chr19	+	312	2	Intergenic	novelGene_247	novel	NA	NA	NA	NA	NA	NA	multi-exon	FALSE	canonical	0	0	junction_1	0	NA	NA	NA	FALSE	0	NA	NA	A	non_coding	NA	NA	NA	NA	NA	NA	NA	25	GGGGCAAAGCGAAGGCCTCC	NA	False	NA	NA	NA	NA	NA	NA	28008235	28014277	Fake_Experiment_ID
g897.t1	chr19	-	666	7	Intergenic	novelGene_248	novel	NA	NA	NA	NA	NA	NA	multi-exon	FALSE	canonical	0	0	junction_1	0	NA	NA	NA	FALSE	0	NA	NA	A	non_coding	NA	NA	NA	NA	NA	NA	NA	20	TCCTGAGGTGGGACAGCACC	NA	False	NA	NA	NA	NA	NA	NA	28060984	28043887	Fake_Experiment_ID
g898.t1	chr19	+	1428	5	Intergenic	novelGene_249	novel	NA	NA	NA	NA	NA	NA	multi-exon	FALSE	canonical	0	0	junction_1	0	NA	NA	NA	FALSE	0	NA	NA	A	non_coding	NA	NA	NA	NA	NA	NA	NA	50	AACTATTCCAATCAATAGAA	NA	False	NA	NA	NA	NA	NA	NA	28061915	28091224	Fake_Experiment_ID
g899.t1	chr19	+	1833	2	Intergenic	novelGene_250	novel	NA	NA	NA	NA	NA	NA	multi-exon	FALSE	canonical	0	0	junction_1	0	NA	NA	NA	FALSE	0	NA	NA	A	non_coding	NA	NA	NA	NA	NA	NA	NA	35	AATTTTAGACCAATATCCTT	NA	False	NA	NA	NA	NA	NA	NA	28178755	28181157	Fake_Experiment_ID
g9.t1	chr19	+	1041	1	Intergenic	novelGene_7	novel	NA	NA	NA	NA	NA	NA	mono-exon	FALSE	NA	NA	NA	NA	NA	NA	NA	NA	NA	0	NA	NA	A	non_coding	NA	NA	NA	NA	NA	NA	NA	15	CCTGAGTAGCTGTTCCAGTG	NA	False	NA	NA	NA	NA	NA	NA	312299	313340	Fake_Experiment_ID
g900.t1	chr19	+	891	1	Intergenic	novelGene_251	novel	NA	NA	NA	NA	NA	NA	mono-exon	FALSE	NA	NA	NA	NA	NA	NA	NA	NA	NA	0	NA	NA	A	non_coding	NA	NA	NA	NA	NA	NA	NA	55	CAAAATAGAGATATAGATCA	NA	False	NA	NA	NA	NA	NA	NA	28181355	28182246	Fake_Experiment_ID
g901.t1	chr19	+	717	1	Intergenic	novelGene_252	novel	NA	NA	NA	NA	NA	NA	mono-exon	FALSE	NA	NA	NA	NA	NA	NA	NA	NA	NA	0	NA	NA	A	non_coding	NA	NA	NA	NA	NA	NA	NA	40	GACTTCATGACTAAAACACC	NA	False	NA	NA	NA	NA	NA	NA	28205546	28206263	Fake_Experiment_ID
g902.t1	chr19	-	549	4	Intergenic	novelGene_253	novel	NA	NA	NA	NA	NA	NA	multi-exon	TRUE	canonical	0	0	junction_1	0	NA	NA	NA	FALSE	0	NA	NA	A	non_coding	NA	NA	NA	NA	NA	NA	NA	35	AAGCCAATCAGAGCCCACCC	NA	False	NA	NA	NA	NA	NA	NA	28259177	28253433	Fake_Experiment_ID
g903.t1	chr19	+	657	1	Intergenic	novelGene_254	novel	NA	NA	NA	NA	NA	NA	mono-exon	FALSE	NA	NA	NA	NA	NA	NA	NA	NA	NA	0	NA	NA	A	non_coding	NA	NA	NA	NA	NA	NA	NA	45	AGACCATAGAGACTAGGAAG	NA	False	NA	NA	NA	NA	NA	NA	28270973	28271630	Fake_Experiment_ID
g904.t1	chr19	+	702	1	Intergenic	novelGene_255	novel	NA	NA	NA	NA	NA	NA	mono-exon	FALSE	NA	NA	NA	NA	NA	NA	NA	NA	NA	0	NA	NA	A	non_coding	NA	NA	NA	NA	NA	NA	NA	35	GAAAACTGGCTAGCCATATG	NA	False	NA	NA	NA	NA	NA	NA	28273793	28274495	Fake_Experiment_ID
g905.t1	chr19	-	483	4	Intergenic	novelGene_256	novel	NA	NA	NA	NA	NA	NA	multi-exon	FALSE	canonical	0	0	junction_1	0	NA	NA	NA	FALSE	0	NA	NA	A	non_coding	NA	NA	NA	NA	NA	NA	NA	45	ATAAAAGTGGTGTATATAAG	NA	False	NA	NA	NA	NA	NA	NA	28317318	28287481	Fake_Experiment_ID
g906.t1	chr19	-	327	2	Intergenic	novelGene_257	novel	NA	NA	NA	NA	NA	NA	multi-exon	FALSE	canonical	0	0	junction_1	0	NA	NA	NA	FALSE	0	NA	NA	A	non_coding	NA	NA	NA	NA	NA	NA	NA	15	TTGGTTTAGCCACAGGCTTG	NA	False	NA	NA	NA	NA	NA	NA	28336616	28336079	Fake_Experiment_ID
g907.t1	chr19	-	414	4	Intergenic	novelGene_258	novel	NA	NA	NA	NA	NA	NA	multi-exon	FALSE	canonical	0	0	junction_1	0	NA	NA	NA	FALSE	0	NA	NA	A	non_coding	NA	NA	NA	NA	NA	NA	NA	30	CATTACGGAAGAGGAGTGTG	NA	False	NA	NA	NA	NA	NA	NA	28588291	28583863	Fake_Experiment_ID
g908.t1	chr19	+	609	1	Intergenic	novelGene_259	novel	NA	NA	NA	NA	NA	NA	mono-exon	FALSE	NA	NA	NA	NA	NA	NA	NA	NA	NA	0	NA	NA	A	non_coding	NA	NA	NA	NA	NA	NA	NA	40	GGATCCAATTACCAGGAACA	503	False	NA	NA	NA	NA	NA	NA	28607823	28608432	Fake_Experiment_ID
g909.t1	chr19	+	819	4	Intergenic	novelGene_260	novel	NA	NA	NA	NA	NA	NA	multi-exon	FALSE	canonical	0	0	junction_1	0	NA	NA	NA	FALSE	0	NA	NA	A	non_coding	NA	NA	NA	NA	NA	NA	NA	15	CAGTGTCACCTGCCGGCAGC	2831	False	NA	NA	NA	NA	NA	NA	28610151	28611741	Fake_Experiment_ID
g91.t1	chr19	-	630	1	Intergenic	novelGene_21	novel	NA	NA	NA	NA	NA	NA	mono-exon	FALSE	NA	NA	NA	NA	NA	NA	NA	NA	NA	0	NA	NA	A	non_coding	NA	NA	NA	NA	NA	NA	NA	25	CGTAGCATCTGAATCCCTAG	7928	False	NA	NA	NA	NA	NA	NA	1782922	1782292	Fake_Experiment_ID
g910.t1	chr19	+	741	5	Intergenic	novelGene_261	novel	NA	NA	NA	NA	NA	NA	multi-exon	FALSE	canonical	0	0	junction_1	0	NA	NA	NA	FALSE	0	NA	NA	A	non_coding	NA	NA	NA	NA	NA	NA	NA	25	ATGAATGGGTTTTCATTCAT	4444	False	NA	NA	NA	NA	NA	NA	28611764	28638953	Fake_Experiment_ID
g911.t1	chr19	+	348	1	Intergenic	novelGene_262	novel	NA	NA	NA	NA	NA	NA	mono-exon	FALSE	NA	NA	NA	NA	NA	NA	NA	NA	NA	0	NA	NA	A	non_coding	NA	NA	NA	NA	NA	NA	NA	50	GAAACATCTATAGGAAAAGG	NA	False	NA	NA	NA	NA	NA	NA	28655262	28655610	Fake_Experiment_ID
g912.t1	chr19	+	1713	2	Intergenic	novelGene_263	novel	NA	NA	NA	NA	NA	NA	multi-exon	FALSE	canonical	0	0	junction_1	0	NA	NA	NA	FALSE	0	NA	NA	A	non_coding	NA	NA	NA	NA	NA	NA	NA	20	GTTCCCTTAGTATTTATTGA	NA	False	NA	NA	NA	NA	NA	NA	28677496	28689469	Fake_Experiment_ID
g913.t1	chr19	-	351	3	Intergenic	novelGene_264	novel	NA	NA	NA	NA	NA	NA	multi-exon	FALSE	canonical	0	0	junction_1	0	NA	NA	NA	FALSE	0	NA	NA	A	non_coding	NA	NA	NA	NA	NA	NA	NA	15	CTGTTTGGTGTATTTACTCA	NA	False	NA	NA	NA	NA	NA	NA	28714906	28704245	Fake_Experiment_ID
g914.t1	chr19	+	555	2	Intergenic	novelGene_265	novel	NA	NA	NA	NA	NA	NA	multi-exon	FALSE	canonical	0	0	junction_1	0	NA	NA	NA	FALSE	0	NA	NA	A	non_coding	NA	NA	NA	NA	NA	NA	NA	35	AGATACTCCTCGAGAAGAGC	NA	False	NA	NA	NA	NA	NA	NA	28757626	28758498	Fake_Experiment_ID
g915.t1	chr19	+	636	1	Intergenic	novelGene_266	novel	NA	NA	NA	NA	NA	NA	mono-exon	FALSE	NA	NA	NA	NA	NA	NA	NA	NA	NA	0	NA	NA	A	non_coding	NA	NA	NA	NA	NA	NA	NA	60	AAAAGATCAACAAAATTGAT	NA	False	NA	NA	NA	NA	NA	NA	28759433	28760069	Fake_Experiment_ID
g916.t1	chr19	+	2250	6	Intergenic	novelGene_267	novel	NA	NA	NA	NA	NA	NA	multi-exon	TRUE	canonical	0	0	junction_1	0	NA	NA	NA	FALSE	0	NA	NA	A	non_coding	NA	NA	NA	NA	NA	NA	NA	20	CCCCTTTATCATTGTGTAAT	NA	False	NA	NA	NA	NA	NA	NA	28761360	28809624	Fake_Experiment_ID
g917.t1	chr19	-	753	5	Intergenic	novelGene_268	novel	NA	NA	NA	NA	NA	NA	multi-exon	FALSE	canonical	0	0	junction_1	0	NA	NA	NA	FALSE	0	NA	NA	A	non_coding	NA	NA	NA	NA	NA	NA	NA	15	GTTCCTCTAGAGACCCCGCC	NA	False	NA	NA	NA	NA	NA	NA	28989446	28972816	Fake_Experiment_ID
g918.t1	chr19	+	630	4	Intergenic	novelGene_269	novel	NA	NA	NA	NA	NA	NA	multi-exon	FALSE	canonical	0	0	junction_1	0	NA	NA	NA	FALSE	0	NA	NA	A	non_coding	NA	NA	NA	NA	NA	NA	NA	10	GCCCTGCTGCCTCAGCAGCC	NA	False	NA	NA	NA	NA	NA	NA	29052849	29076378	Fake_Experiment_ID
g919.t1	chr19	-	1182	3	Intergenic	novelGene_270	novel	NA	NA	NA	NA	NA	NA	multi-exon	FALSE	canonical	0	0	junction_1	0	NA	NA	NA	FALSE	0	NA	NA	A	non_coding	NA	NA	NA	NA	NA	NA	NA	25	CAGGTGTCTATCCATACAGG	NA	False	NA	NA	NA	NA	NA	NA	29129305	29117610	Fake_Experiment_ID
g920.t1	chr19	+	849	1	Intergenic	novelGene_271	novel	NA	NA	NA	NA	NA	NA	mono-exon	FALSE	NA	NA	NA	NA	NA	NA	NA	NA	NA	0	NA	NA	A	non_coding	NA	NA	NA	NA	NA	NA	NA	25	CTGGAAGTATTCCCTTTGAA	NA	False	NA	NA	NA	NA	NA	NA	29135789	29136638	Fake_Experiment_ID
g921.t1	chr19	+	732	5	Intergenic	novelGene_272	novel	NA	NA	NA	NA	NA	NA	multi-exon	FALSE	canonical	0	0	junction_1	0	NA	NA	NA	FALSE	0	NA	NA	A	non_coding	NA	NA	NA	NA	NA	NA	NA	40	GTAGTGAGGGCAAATGACAA	NA	False	NA	NA	NA	NA	NA	NA	29169669	29193430	Fake_Experiment_ID
g923.t1	chr19	+	3468	4	Intergenic	novelGene_273	novel	NA	NA	NA	NA	NA	NA	multi-exon	FALSE	canonical	0	0	junction_1	0	NA	NA	NA	FALSE	0	NA	NA	A	non_coding	NA	NA	NA	NA	NA	NA	NA	5	GCTGAGTGTTTCTGGTCCTC	8712	False	NA	NA	NA	NA	NA	NA	29221964	29234022	Fake_Experiment_ID
g924.t1	chr19	-	960	2	Intergenic	novelGene_274	novel	NA	NA	NA	NA	NA	NA	multi-exon	FALSE	canonical	0	0	junction_1	0	NA	NA	NA	FALSE	0	NA	NA	A	non_coding	NA	NA	NA	NA	NA	NA	NA	15	AGCCTTCGAGCCTGGCTACC	NA	False	NA	NA	NA	NA	NA	NA	29252385	29243344	Fake_Experiment_ID
g925.t1	chr19	-	711	2	Intergenic	novelGene_275	novel	NA	NA	NA	NA	NA	NA	multi-exon	FALSE	canonical	0	0	junction_1	0	NA	NA	NA	FALSE	0	NA	NA	A	non_coding	NA	NA	NA	NA	NA	NA	NA	55	GAAGACAAGGTTAGAGAAAA	NA	False	NA	NA	NA	NA	NA	NA	29258712	29254342	Fake_Experiment_ID
g926.t1	chr19	+	459	3	Intergenic	novelGene_276	novel	NA	NA	NA	NA	NA	NA	multi-exon	FALSE	canonical	0	0	junction_1	0	NA	NA	NA	FALSE	0	NA	NA	A	non_coding	NA	NA	NA	NA	NA	NA	NA	15	GCTGGGGAAGTGCCTTAGCT	NA	False	NA	NA	NA	NA	NA	NA	29332658	29340589	Fake_Experiment_ID
g927.t1	chr19	+	1398	5	Intergenic	novelGene_277	novel	NA	NA	NA	NA	NA	NA	multi-exon	TRUE	canonical	0	0	junction_1	0	NA	NA	NA	FALSE	0	NA	NA	A	non_coding	NA	NA	NA	NA	NA	NA	NA	25	GGCAGCAGACAATCTTGCGT	NA	False	NA	NA	NA	NA	NA	NA	29351716	29367000	Fake_Experiment_ID
g928.t1	chr19	+	1566	9	Intergenic	novelGene_278	novel	NA	NA	NA	NA	NA	NA	multi-exon	FALSE	canonical	0	0	junction_1	0	NA	NA	NA	FALSE	0	NA	NA	A	non_coding	NA	NA	NA	NA	NA	NA	NA	55	CCACCAAAACAAGACACACA	NA	False	NA	NA	NA	NA	NA	NA	29422742	29441321	Fake_Experiment_ID
g929.t1	chr19	+	3831	6	Intergenic	novelGene_279	novel	NA	NA	NA	NA	NA	NA	multi-exon	FALSE	canonical	0	0	junction_1	0	NA	NA	NA	FALSE	0	NA	NA	A	non_coding	NA	NA	NA	NA	NA	NA	NA	10	TCCTATGTGCTTCCTGTGGA	NA	False	NA	NA	NA	NA	NA	NA	29460465	29475929	Fake_Experiment_ID
g930.t1	chr19	+	336	3	Intergenic	novelGene_280	novel	NA	NA	NA	NA	NA	NA	multi-exon	FALSE	canonical	0	0	junction_1	0	NA	NA	NA	FALSE	0	NA	NA	A	non_coding	NA	NA	NA	NA	NA	NA	NA	40	GATGAGACCAGGACAGACCA	NA	False	NA	NA	NA	NA	NA	NA	29511921	29516759	Fake_Experiment_ID
g933.t1	chr19	+	288	1	Intergenic	novelGene_281	novel	NA	NA	NA	NA	NA	NA	mono-exon	FALSE	NA	NA	NA	NA	NA	NA	NA	NA	NA	0	NA	NA	A	non_coding	NA	NA	NA	NA	NA	NA	NA	20	AGTCCCGTATCTCCCCACAG	NA	False	NA	NA	NA	NA	NA	NA	29641647	29641935	Fake_Experiment_ID
g935.t1	chr19	+	1086	4	Intergenic	novelGene_282	novel	NA	NA	NA	NA	NA	NA	multi-exon	TRUE	canonical	0	0	junction_1	0	NA	NA	NA	FALSE	0	NA	NA	A	non_coding	NA	NA	NA	NA	NA	NA	NA	35	CACCAAGATAGCCGGACACC	NA	False	NA	NA	NA	NA	NA	NA	29689889	29697742	Fake_Experiment_ID
g938.t1	chr19	-	324	1	Intergenic	novelGene_283	novel	NA	NA	NA	NA	NA	NA	mono-exon	FALSE	NA	NA	NA	NA	NA	NA	NA	NA	NA	0	NA	NA	A	non_coding	NA	NA	NA	NA	NA	NA	NA	5	GGAGCGTCTCCGCCCGGCCG	NA	False	NA	NA	NA	NA	NA	NA	29901869	29901545	Fake_Experiment_ID
g939.t1	chr19	+	471	1	Intergenic	novelGene_284	novel	NA	NA	NA	NA	NA	NA	mono-exon	FALSE	NA	NA	NA	NA	NA	NA	NA	NA	NA	0	NA	NA	A	non_coding	NA	NA	NA	NA	NA	NA	NA	35	CAACTCTAATAAGCTTGACT	NA	False	NA	NA	NA	NA	NA	NA	29921181	29921652	Fake_Experiment_ID
g940.t1	chr19	-	525	2	Antisense	novelGene_ENSG00000105176.18_AS	novel	NA	NA	NA	NA	NA	NA	multi-exon	FALSE	canonical	0	0	junction_1	0	NA	NA	NA	FALSE	0	NA	NA	A	non_coding	NA	NA	NA	NA	NA	NA	NA	30	CTCCTAAGACATACTTGTGA	NA	False	NA	NA	NA	NA	NA	NA	29956988	29956369	Fake_Experiment_ID
g942.t1	chr19	+	498	2	Intergenic	novelGene_285	novel	NA	NA	NA	NA	NA	NA	multi-exon	FALSE	canonical	0	0	junction_1	0	NA	NA	NA	FALSE	0	NA	NA	A	non_coding	NA	NA	NA	NA	NA	NA	NA	10	GAGTCTGGTGGCATTTTGCC	NA	False	NA	NA	NA	NA	NA	NA	30037422	30041830	Fake_Experiment_ID
g943.t1	chr19	-	993	7	Intergenic	novelGene_286	novel	NA	NA	NA	NA	NA	NA	multi-exon	FALSE	canonical	0	0	junction_1	0	NA	NA	NA	FALSE	0	NA	NA	A	non_coding	NA	NA	NA	NA	NA	NA	NA	45	TAACTCCCAGAAAAAGCGGA	NA	False	NA	NA	NA	NA	NA	NA	30089217	30063917	Fake_Experiment_ID
g944.t1	chr19	+	636	4	Intergenic	novelGene_287	novel	NA	NA	NA	NA	NA	NA	multi-exon	FALSE	canonical	0	0	junction_1	0	NA	NA	NA	FALSE	0	NA	NA	A	non_coding	NA	NA	NA	NA	NA	NA	NA	10	GTTAGGATCTGTTTTCTTGC	NA	False	NA	NA	NA	NA	NA	NA	30104130	30105777	Fake_Experiment_ID
g945.t1	chr19	-	888	4	Intergenic	novelGene_288	novel	NA	NA	NA	NA	NA	NA	multi-exon	FALSE	canonical	0	0	junction_1	0	NA	NA	NA	FALSE	0	NA	NA	A	non_coding	NA	NA	NA	NA	NA	NA	NA	25	GCACTCTCTACCTAACACTT	NA	False	NA	NA	NA	NA	NA	NA	30126899	30117693	Fake_Experiment_ID
g946.t1	chr19	+	1344	1	Intergenic	novelGene_289	novel	NA	NA	NA	NA	NA	NA	mono-exon	FALSE	NA	NA	NA	NA	NA	NA	NA	NA	NA	0	NA	NA	A	non_coding	NA	NA	NA	NA	NA	NA	NA	30	CACTCACAGCAGTCATTATC	NA	False	NA	NA	NA	NA	NA	NA	30142680	30144024	Fake_Experiment_ID
g947.t1	chr19	+	474	3	Intergenic	novelGene_290	novel	NA	NA	NA	NA	NA	NA	multi-exon	FALSE	canonical	0	0	junction_1	0	NA	NA	NA	FALSE	0	NA	NA	A	non_coding	NA	NA	NA	NA	NA	NA	NA	20	TATTGTCAAGTGCATTGGCT	NA	False	NA	NA	NA	NA	NA	NA	30155919	30162511	Fake_Experiment_ID
g948.t1	chr19	-	840	1	Intergenic	novelGene_291	novel	NA	NA	NA	NA	NA	NA	mono-exon	FALSE	NA	NA	NA	NA	NA	NA	NA	NA	NA	0	NA	NA	A	non_coding	NA	NA	NA	NA	NA	NA	NA	40	CTTCAAACTATACTACAAGG	NA	False	NA	NA	NA	NA	NA	NA	30186918	30186078	Fake_Experiment_ID
g949.t1	chr19	-	1734	4	Intergenic	novelGene_292	novel	NA	NA	NA	NA	NA	NA	multi-exon	FALSE	canonical	0	0	junction_1	0	NA	NA	NA	FALSE	0	NA	NA	A	non_coding	NA	NA	NA	NA	NA	NA	NA	45	CTGACCATAAGAGAAATGCA	NA	False	NA	NA	NA	NA	NA	NA	30228968	30191549	Fake_Experiment_ID
g95.t1	chr19	+	657	2	Antisense	novelGene_ENSG00000079313.15_AS	novel	NA	NA	NA	NA	NA	NA	multi-exon	FALSE	canonical	0	0	junction_1	0	NA	NA	NA	FALSE	0	NA	NA	A	non_coding	NA	NA	NA	NA	NA	NA	NA	25	TGAGACCCGTCCAAACTCCT	NA	False	NA	NA	NA	NA	NA	NA	1832357	1836304	Fake_Experiment_ID
g950.t1	chr19	+	480	2	Intergenic	novelGene_293	novel	NA	NA	NA	NA	NA	NA	multi-exon	FALSE	canonical	0	0	junction_1	0	NA	NA	NA	FALSE	0	NA	NA	A	non_coding	NA	NA	NA	NA	NA	NA	NA	30	TGATGATGATGACAATGTTG	NA	False	NA	NA	NA	NA	NA	NA	30337560	30338317	Fake_Experiment_ID
g951.t1	chr19	-	234	2	Intergenic	novelGene_294	novel	NA	NA	NA	NA	NA	NA	multi-exon	FALSE	canonical	0	0	junction_1	0	NA	NA	NA	FALSE	0	NA	NA	A	non_coding	NA	NA	NA	NA	NA	NA	NA	35	GGCCAGGAGCCAAGATCAGA	NA	False	NA	NA	NA	NA	NA	NA	30368499	30367773	Fake_Experiment_ID
g952.t1	chr19	-	438	1	Intergenic	novelGene_295	novel	NA	NA	NA	NA	NA	NA	mono-exon	FALSE	NA	NA	NA	NA	NA	NA	NA	NA	NA	0	NA	NA	A	non_coding	NA	NA	NA	NA	NA	NA	NA	35	GAATGAGAATTGGACTGTCA	NA	False	NA	NA	NA	NA	NA	NA	30415422	30414984	Fake_Experiment_ID
g953.t1	chr19	-	483	1	Intergenic	novelGene_296	novel	NA	NA	NA	NA	NA	NA	mono-exon	FALSE	NA	NA	NA	NA	NA	NA	NA	NA	NA	0	NA	NA	A	non_coding	NA	NA	NA	NA	NA	NA	NA	35	CCTTATACAATCTTAGATGA	NA	False	NA	NA	NA	NA	NA	NA	30435094	30434611	Fake_Experiment_ID
g954.t1	chr19	-	612	2	Intergenic	novelGene_297	novel	NA	NA	NA	NA	NA	NA	multi-exon	FALSE	canonical	0	0	junction_1	0	NA	NA	NA	FALSE	0	NA	NA	A	non_coding	NA	NA	NA	NA	NA	NA	NA	30	TCACCATCATCATCAGCATC	NA	False	NA	NA	NA	NA	NA	NA	30440357	30435146	Fake_Experiment_ID
g955.t1	chr19	+	2331	1	NIC	ENSG00000198597.9	novel	3903	4	NA	NA	0	-111271	mono-exon	FALSE	NA	NA	NA	NA	NA	NA	NA	NA	NA	0	NA	NA	A	non_coding	NA	NA	NA	NA	NA	NA	NA	20	CTGGAGGGAAAGGGCCGTCC	NA	False	NA	NA	NA	NA	NA	NA	30443562	30445893	Fake_Experiment_ID
g957.t1	chr19	-	1074	5	Intergenic	novelGene_298	novel	NA	NA	NA	NA	NA	NA	multi-exon	FALSE	canonical	0	0	junction_1	0	NA	NA	NA	FALSE	0	NA	NA	A	non_coding	NA	NA	NA	NA	NA	NA	NA	15	ATTGCACACTCTCCCTCTCT	NA	False	NA	NA	NA	NA	NA	NA	30653335	30635418	Fake_Experiment_ID
g958.t1	chr19	+	450	2	Intergenic	novelGene_299	novel	NA	NA	NA	NA	NA	NA	multi-exon	FALSE	canonical	0	0	junction_1	0	NA	NA	NA	FALSE	0	NA	NA	A	non_coding	NA	NA	NA	NA	NA	NA	NA	30	GCAGACCAACCTGTATATTG	NA	False	NA	NA	NA	NA	NA	NA	30694946	30711001	Fake_Experiment_ID
g959.t1	chr19	+	417	2	Intergenic	novelGene_300	novel	NA	NA	NA	NA	NA	NA	multi-exon	FALSE	canonical	0	0	junction_1	0	NA	NA	NA	FALSE	0	NA	NA	A	non_coding	NA	NA	NA	NA	NA	NA	NA	15	TGTGTTTTCAGCCGTATGGA	NA	False	NA	NA	NA	NA	NA	NA	30744055	30750057	Fake_Experiment_ID
g960.t1	chr19	-	828	7	Intergenic	novelGene_301	novel	NA	NA	NA	NA	NA	NA	multi-exon	FALSE	canonical	0	0	junction_1	0	NA	NA	NA	FALSE	0	NA	NA	A	non_coding	NA	NA	NA	NA	NA	NA	NA	25	AAATGCATCCTTTATGGTGG	NA	False	NA	NA	NA	NA	NA	NA	30819111	30780755	Fake_Experiment_ID
g961.t1	chr19	-	201	2	Intergenic	novelGene_302	novel	NA	NA	NA	NA	NA	NA	multi-exon	FALSE	canonical	0	0	junction_1	0	NA	NA	NA	FALSE	0	NA	NA	A	non_coding	NA	NA	NA	NA	NA	NA	NA	40	TAGGGACAAAGATGGTAATT	NA	False	NA	NA	NA	NA	NA	NA	30826060	30825031	Fake_Experiment_ID
g962.t1	chr19	+	789	4	Intergenic	novelGene_303	novel	NA	NA	NA	NA	NA	NA	multi-exon	FALSE	canonical	0	0	junction_1	0	NA	NA	NA	FALSE	0	NA	NA	A	non_coding	NA	NA	NA	NA	NA	NA	NA	25	GTCTGCCATGGTGGGAAAAG	NA	False	NA	NA	NA	NA	NA	NA	30882826	30893216	Fake_Experiment_ID
g963.t1	chr19	-	651	3	Intergenic	novelGene_304	novel	NA	NA	NA	NA	NA	NA	multi-exon	FALSE	canonical	0	0	junction_1	0	NA	NA	NA	FALSE	0	NA	NA	A	non_coding	NA	NA	NA	NA	NA	NA	NA	25	CAGAGCATCCACATGCCTGT	NA	False	NA	NA	NA	NA	NA	NA	31020520	30980496	Fake_Experiment_ID
g964.t1	chr19	+	399	1	Intergenic	novelGene_305	novel	NA	NA	NA	NA	NA	NA	mono-exon	FALSE	NA	NA	NA	NA	NA	NA	NA	NA	NA	0	NA	NA	A	non_coding	NA	NA	NA	NA	NA	NA	NA	30	AGATTCTCAGAGATTTGGGA	NA	False	NA	NA	NA	NA	NA	NA	31179558	31179957	Fake_Experiment_ID
g966.t1	chr19	+	336	3	Antisense	novelGene_ENSG00000121297.8_AS	novel	NA	NA	NA	NA	NA	NA	multi-exon	FALSE	canonical	0	0	junction_1	0	NA	NA	NA	FALSE	0	NA	NA	A	non_coding	NA	NA	NA	NA	NA	NA	NA	20	GGGGTCCAAGTCACTTTCAC	NA	False	NA	NA	NA	NA	NA	NA	31330351	31345532	Fake_Experiment_ID
g967.t1	chr19	-	270	3	Intergenic	novelGene_306	novel	NA	NA	NA	NA	NA	NA	multi-exon	FALSE	canonical	0	0	junction_1	0	NA	NA	NA	FALSE	0	NA	NA	A	non_coding	NA	NA	NA	NA	NA	NA	NA	30	AGTTCAGCTGAGAGCTGGAA	NA	False	NA	NA	NA	NA	NA	NA	31386945	31373735	Fake_Experiment_ID
g968.t1	chr19	-	819	6	Intergenic	novelGene_307	novel	NA	NA	NA	NA	NA	NA	multi-exon	FALSE	canonical	0	0	junction_1	0	NA	NA	NA	FALSE	0	NA	NA	A	non_coding	NA	NA	NA	NA	NA	NA	NA	20	GGCCTCCAAGCCCACGCATG	NA	False	NA	NA	NA	NA	NA	NA	31418279	31390140	Fake_Experiment_ID
g969.t1	chr19	-	549	3	Intergenic	novelGene_308	novel	NA	NA	NA	NA	NA	NA	multi-exon	FALSE	canonical	0	0	junction_1	0	NA	NA	NA	FALSE	0	NA	NA	A	non_coding	NA	NA	NA	NA	NA	NA	NA	35	ATAGTGCTGTGATGAACATA	NA	False	NA	NA	NA	NA	NA	NA	31491580	31480299	Fake_Experiment_ID
g970.t1	chr19	+	666	3	Intergenic	novelGene_309	novel	NA	NA	NA	NA	NA	NA	multi-exon	FALSE	canonical	0	0	junction_1	0	NA	NA	NA	FALSE	0	NA	NA	A	non_coding	NA	NA	NA	NA	NA	NA	NA	45	ATAGAAAATGCTGATGTAAT	NA	False	NA	NA	NA	NA	NA	NA	31501631	31507494	Fake_Experiment_ID
g971.t1	chr19	+	258	2	Intergenic	novelGene_310	novel	NA	NA	NA	NA	NA	NA	multi-exon	FALSE	canonical	0	0	junction_1	0	NA	NA	NA	FALSE	0	NA	NA	A	non_coding	NA	NA	NA	NA	NA	NA	NA	30	CCTCTGACCCTGCAGCAAAA	NA	False	NA	NA	NA	NA	NA	NA	31562581	31564788	Fake_Experiment_ID
g972.t1	chr19	+	420	4	Intergenic	novelGene_311	novel	NA	NA	NA	NA	NA	NA	multi-exon	FALSE	canonical	0	0	junction_1	0	NA	NA	NA	FALSE	0	NA	NA	A	non_coding	NA	NA	NA	NA	NA	NA	NA	20	GACGGGAGCCTCTGACCCAC	NA	False	NA	NA	NA	NA	NA	NA	31605742	31612033	Fake_Experiment_ID
g973.t1	chr19	-	369	1	Intergenic	novelGene_312	novel	NA	NA	NA	NA	NA	NA	mono-exon	FALSE	NA	NA	NA	NA	NA	NA	NA	NA	NA	0	NA	NA	A	non_coding	NA	NA	NA	NA	NA	NA	NA	25	GGGGGAGGGGGAGGAGGAGA	NA	False	NA	NA	NA	NA	NA	NA	31626026	31625657	Fake_Experiment_ID
g974.t1	chr19	+	207	2	Intergenic	novelGene_313	novel	NA	NA	NA	NA	NA	NA	multi-exon	FALSE	canonical	0	0	junction_1	0	NA	NA	NA	FALSE	0	NA	NA	A	non_coding	NA	NA	NA	NA	NA	NA	NA	35	ATGGAGAATATATGAGGTCC	NA	False	NA	NA	NA	NA	NA	NA	31775504	31781665	Fake_Experiment_ID
g975.t1	chr19	+	285	2	Intergenic	novelGene_314	novel	NA	NA	NA	NA	NA	NA	multi-exon	FALSE	canonical	0	0	junction_1	0	NA	NA	NA	FALSE	0	NA	NA	A	non_coding	NA	NA	NA	NA	NA	NA	NA	40	ACATCTGTGTTACAGAAAGA	NA	False	NA	NA	NA	NA	NA	NA	31857349	31859118	Fake_Experiment_ID
g976.t1	chr19	+	570	2	Intergenic	novelGene_315	novel	NA	NA	NA	NA	NA	NA	multi-exon	FALSE	canonical	0	0	junction_1	0	NA	NA	NA	FALSE	0	NA	NA	A	non_coding	NA	NA	NA	NA	NA	NA	NA	55	AAACTTATTTACAAAAAGAC	NA	False	NA	NA	NA	NA	NA	NA	31873615	31893977	Fake_Experiment_ID
g977.t1	chr19	-	642	5	Intergenic	novelGene_316	novel	NA	NA	NA	NA	NA	NA	multi-exon	FALSE	canonical	0	0	junction_1	0	NA	NA	NA	FALSE	0	NA	NA	A	non_coding	NA	NA	NA	NA	NA	NA	NA	25	CCCTATCATTAGGGGCTAAT	NA	False	NA	NA	NA	NA	NA	NA	31945557	31925282	Fake_Experiment_ID
g978.t1	chr19	-	555	4	Intergenic	novelGene_317	novel	NA	NA	NA	NA	NA	NA	multi-exon	FALSE	canonical	0	0	junction_1	0	NA	NA	NA	FALSE	0	NA	NA	A	non_coding	NA	NA	NA	NA	NA	NA	NA	20	TCTTGAATAAGGCTGTTCTC	NA	False	NA	NA	NA	NA	NA	NA	31984508	31956746	Fake_Experiment_ID
g979.t1	chr19	+	669	5	Intergenic	novelGene_318	novel	NA	NA	NA	NA	NA	NA	multi-exon	FALSE	canonical	0	0	junction_1	0	NA	NA	NA	FALSE	0	NA	NA	A	non_coding	NA	NA	NA	NA	NA	NA	NA	35	AGAGTGGTTCAAGAGCACAC	NA	False	NA	NA	NA	NA	NA	NA	32044900	32072030	Fake_Experiment_ID
g98.t1	chr19	-	771	5	Intergenic	novelGene_22	novel	NA	NA	NA	NA	NA	NA	multi-exon	TRUE	canonical	0	0	junction_1	0	NA	NA	NA	TRUE	0	NA	NA	A	non_coding	NA	NA	NA	NA	NA	NA	NA	45	AAGATGAATTTTCATACAGA	8507	False	NA	NA	NA	NA	NA	NA	1874058	1868181	Fake_Experiment_ID
g980.t1	chr19	+	282	2	Intergenic	novelGene_319	novel	NA	NA	NA	NA	NA	NA	multi-exon	FALSE	canonical	0	0	junction_1	0	NA	NA	NA	FALSE	0	NA	NA	A	non_coding	NA	NA	NA	NA	NA	NA	NA	15	GCTTGAGCTGCAGCTGCACC	NA	False	NA	NA	NA	NA	NA	NA	32160347	32164795	Fake_Experiment_ID
g981.t1	chr19	+	420	2	Intergenic	novelGene_320	novel	NA	NA	NA	NA	NA	NA	multi-exon	FALSE	canonical	0	0	junction_1	0	NA	NA	NA	FALSE	0	NA	NA	A	non_coding	NA	NA	NA	NA	NA	NA	NA	20	TGGTTTTTGAGATGGAATCT	NA	False	NA	NA	NA	NA	NA	NA	32230867	32248083	Fake_Experiment_ID
g982.t1	chr19	+	477	3	Intergenic	novelGene_321	novel	NA	NA	NA	NA	NA	NA	multi-exon	FALSE	canonical	0	0	junction_1	0	NA	NA	NA	FALSE	0	NA	NA	A	non_coding	NA	NA	NA	NA	NA	NA	NA	15	GGTCAGGCCTGATGCCAGTG	NA	False	NA	NA	NA	NA	NA	NA	32251322	32253486	Fake_Experiment_ID
g987.t1	chr19	-	1029	1	Intergenic	novelGene_322	novel	NA	NA	NA	NA	NA	NA	mono-exon	FALSE	NA	NA	NA	NA	NA	NA	NA	NA	NA	0	NA	NA	A	non_coding	NA	NA	NA	NA	NA	NA	NA	30	CCATCACTGGCCATCAGAGA	NA	False	NA	NA	NA	NA	NA	NA	32589299	32588270	Fake_Experiment_ID
g990.t1	chr19	+	807	1	NIC	ENSG00000213965.4	novel	1128	3	NA	NA	0	-19190	mono-exon	FALSE	NA	NA	NA	NA	NA	NA	NA	NA	NA	0	NA	NA	A	non_coding	NA	NA	NA	NA	NA	NA	NA	40	GCCAAGCCCAGAGAGATTAA	37	False	NA	NA	NA	NA	NA	NA	32691960	32692767	Fake_Experiment_ID
g991.t1	chr19	-	810	4	Antisense	novelGene_ENSG00000213965.4_AS	novel	NA	NA	NA	NA	NA	NA	multi-exon	FALSE	canonical	0	0	junction_1	0	NA	NA	NA	FALSE	0	NA	NA	A	non_coding	NA	NA	NA	NA	NA	NA	NA	25	AGCAGTCATTGCCCAATTCC	100	False	NA	NA	NA	NA	NA	NA	32700046	32693910	Fake_Experiment_ID
g993.t1	chr19	-	399	1	Intergenic	novelGene_323	novel	NA	NA	NA	NA	NA	NA	mono-exon	FALSE	NA	NA	NA	NA	NA	NA	NA	NA	NA	0	NA	NA	A	non_coding	NA	NA	NA	NA	NA	NA	NA	60	TAAGACAAGATTAGAGAAAA	NA	False	NA	NA	NA	NA	NA	NA	32787052	32786653	Fake_Experiment_ID
g996.t1	chr19	+	930	1	Intergenic	novelGene_324	novel	NA	NA	NA	NA	NA	NA	mono-exon	FALSE	NA	NA	NA	NA	NA	NA	NA	NA	NA	0	NA	NA	A	non_coding	NA	NA	NA	NA	NA	NA	NA	40	AGACCATCAAGGCTAGGAAG	NA	False	NA	NA	NA	NA	NA	NA	32847165	32848095	Fake_Experiment_ID
g997.t1	chr19	+	975	1	Intergenic	novelGene_325	novel	NA	NA	NA	NA	NA	NA	mono-exon	FALSE	NA	NA	NA	NA	NA	NA	NA	NA	NA	0	NA	NA	A	non_coding	NA	NA	NA	NA	NA	NA	NA	30	GTGAACTCCCATTCACAATT	NA	False	NA	NA	NA	NA	NA	NA	32849435	32850410	Fake_Experiment_ID
[truncated: 2 more columns]
