# Supplementary material for: Evaluation of strategies for evidence-driven genome annotation using long-read RNA-seq
Source: Genome Res. 2025 Apr;35(4):1053–64. doi: 10.1101/gr.279864.124 (PMC12047274; doi:10.1101/gr.279864.124)
Supplement: Supplement 2 [file Supplemental_Code.zip › Supplemental_Code/lr_evidence_driven-main/plotting/fig_sup4/chr19_ref_classification.txt]

isoform	chrom	strand	length	exons	structural_category	associated_gene	associated_transcript	ref_length	ref_exons	diff_to_TSS	diff_to_TTS	diff_to_gene_TSS	diff_to_gene_TTS	subcategory	RTS_stage	all_canonical	min_sample_cov	min_cov	min_cov_pos	sd_cov	FL	n_indels	n_indels_junc	bite	iso_exp	gene_exp	ratio_exp	FSM_class	coding	ORF_length	CDS_length	CDS_start	CDS_end	CDS_genomic_start	CDS_genomic_end	predicted_NMD	perc_A_downstream_TTS	seq_A_downstream_TTS	dist_to_cage_peak	within_cage_peak	pos_cage_peak	dist_to_polya_site	within_polya_site	polyA_motif	polyA_dist	ORF_seq	TSS_genomic_coord	TTS_genomic_coord	experiment_id
ENST00000004982.6	chr19	-	483	3	FSM	ENSG00000004776.13	ENST00000004982.6	1460	3	21	956	1	117	multi-exon	TRUE	canonical	3	14	junction_1	2.5	NA	NA	NA	FALSE	0	NA	NA	A	non_coding	NA	NA	NA	NA	NA	NA	NA	5	GAGGGGGCTGGGCCGCGCCC	20	False	NA	NA	NA	NA	NA	NA	35757008	35755521	Fake_Experiment_ID
ENST00000006275.8	chr19	-	522	6	FSM	ENSG00000007255.10	ENST00000006275.8	805	6	19	264	-7	-51	multi-exon	FALSE	canonical	3	258	junction_5	113.1681934114	NA	NA	NA	FALSE	0	NA	NA	A	non_coding	NA	NA	NA	NA	NA	NA	NA	10	GCCTGCCTCGCACCTGCTGA	-1	True	NA	NA	NA	NA	NA	NA	45178218	45163191	Fake_Experiment_ID
ENST00000006724.7	chr19	-	798	4	ISM	ENSG00000007306.15	ENST00000401731.6	2376	5	105	4109	2	-3	5prime_fragment	FALSE	canonical	0	0	junction_3	0.471404520791032	NA	NA	NA	FALSE	0	NA	NA	A	non_coding	NA	NA	NA	NA	NA	NA	NA	10	CAGCCTTGGTGTAGTTTCTG	104	False	NA	NA	NA	NA	NA	NA	41688165	41677411	Fake_Experiment_ID
ENST00000008938.5	chr19	-	591	3	FSM	ENSG00000008438.5	ENST00000008938.5	708	3	32	85	32	-85	multi-exon	FALSE	canonical	0	0	junction_1	0	NA	NA	NA	FALSE	0	NA	NA	A	non_coding	NA	NA	NA	NA	NA	NA	NA	10	GGCCCTGCTGATCCGCACCC	336	False	NA	NA	NA	NA	NA	NA	46023021	46019237	Fake_Experiment_ID
ENST00000011989.11	chr19	-	1563	12	ISM	ENSG00000186115.13	ENST00000011989.11	2067	13	446	471	118	-148	3prime_fragment	TRUE	canonical	0	0	junction_4	0.715818897637437	NA	NA	NA	FALSE	0	NA	NA	A	non_coding	NA	NA	NA	NA	NA	NA	NA	20	GTTCTGCAGAGACCCACTCT	462	False	NA	NA	NA	NA	NA	NA	15897611	15878770	Fake_Experiment_ID
ENST00000012049.10	chr19	+	1149	7	FSM	ENSG00000011478.13	ENST00000012049.10	2125	7	38	938	7	-771	multi-exon	FALSE	canonical	2	10	junction_4	2.85287379477061	NA	NA	NA	FALSE	0	NA	NA	A	non_coding	NA	NA	NA	NA	NA	NA	NA	15	CGTGCTTGGCCAATGACTGT	30	False	NA	NA	NA	NA	NA	NA	45692703	45703049	Fake_Experiment_ID
ENST00000012443.9	chr19	+	1500	13	FSM	ENSG00000011485.15	ENST00000012443.9	2139	13	10	629	-4	60	multi-exon	TRUE	canonical	3	807	junction_4	82.1243552316986	NA	NA	NA	FALSE	0	NA	NA	A	non_coding	NA	NA	NA	NA	NA	NA	NA	5	GGTGACGGGCGGGGCGGCCT	10	True	NA	NA	NA	NA	NA	NA	46347096	46390346	Fake_Experiment_ID
ENST00000013807.9	chr19	-	972	8	FSM	ENSG00000012061.16	ENST00000013807.9	1278	8	192	114	111	-112	multi-exon	FALSE	canonical	3	236	junction_2	47.2583002103917	NA	NA	NA	FALSE	0	NA	NA	A	non_coding	NA	NA	NA	NA	NA	NA	NA	20	TCCCAACATTTTGGGAGGCC	1006	False	NA	NA	NA	NA	NA	NA	45423374	45413547	Fake_Experiment_ID
ENST00000023064.9	chr19	-	1464	12	ISM	ENSG00000021488.13	ENST00000587772.1	1568	13	1230	0	5	0	3prime_fragment	FALSE	canonical	0	0	junction_3	0.481045692920835	NA	NA	NA	FALSE	0	NA	NA	A	non_coding	NA	NA	NA	NA	NA	NA	NA	15	CAAGCTCCGTCTCTTGTAGC	1223	False	NA	NA	NA	NA	NA	NA	32868534	32830619	Fake_Experiment_ID
ENST00000040663.8	chr19	+	1110	6	FSM	ENSG00000037757.14	ENST00000040663.8	3178	6	67	2001	8	-2001	multi-exon	FALSE	canonical	3	47	junction_1	5.63560112144215	NA	NA	NA	FALSE	0	NA	NA	A	non_coding	NA	NA	NA	NA	NA	NA	NA	20	CCAACTCAGCTCTCCCTAGC	28	False	NA	NA	NA	NA	NA	NA	13764588	13772281	Fake_Experiment_ID
ENST00000042931.1	chr19	+	1530	9	FSM	ENSG00000039987.7	ENST00000042931.1	1908	9	0	378	0	-329	multi-exon	FALSE	canonical	3	15	junction_4	3.39116499156263	NA	NA	NA	FALSE	0	NA	NA	A	non_coding	NA	NA	NA	NA	NA	NA	NA	20	GATCTTAGAGCCCAGCCCCC	802	False	NA	NA	NA	NA	NA	NA	12752592	12758077	Fake_Experiment_ID
ENST00000078429.9	chr19	+	1080	7	FSM	ENSG00000088256.9	ENST00000078429.9	4190	7	290	2820	3	-140	multi-exon	FALSE	canonical	3	44	junction_1	6.96818165345563	NA	NA	NA	FALSE	0	NA	NA	A	non_coding	NA	NA	NA	NA	NA	NA	NA	20	GCGCCCAGGCCCAGGGAGAC	246	False	NA	NA	NA	NA	NA	NA	3094651	3121179	Fake_Experiment_ID
ENST00000078445.7	chr19	+	1386	10	FSM	ENSG00000060566.14	ENST00000078445.7	2588	10	117	1085	80	0	multi-exon	FALSE	canonical	0	0	junction_2	0.415739709641549	NA	NA	NA	FALSE	0	NA	NA	A	non_coding	NA	NA	NA	NA	NA	NA	NA	15	GCCCCGCCAGGACTATGCTC	20	False	NA	NA	NA	NA	NA	NA	4153747	4171969	Fake_Experiment_ID
ENST00000084798.9	chr19	-	987	9	FSM	ENSG00000063180.9	ENST00000084798.9	1715	9	555	173	555	-97	multi-exon	FALSE	canonical	3	208	junction_5	14.9075274609843	NA	NA	NA	FALSE	0	NA	NA	A	non_coding	NA	NA	NA	NA	NA	NA	NA	15	GACTCCCCTTCGAGGATTGC	763	False	NA	NA	NA	NA	NA	NA	48645632	48638118	Fake_Experiment_ID
ENST00000085068.7	chr19	-	666	5	ISM	ENSG00000063241.8	ENST00000085068.7	1122	6	5159	319	-901	-319	3prime_fragment	FALSE	canonical	3	8	junction_3	129.32976262253	NA	NA	NA	FALSE	0	NA	NA	A	non_coding	NA	NA	NA	NA	NA	NA	NA	20	ACTCCAACCCTGCCTTGAGG	8262	False	NA	NA	NA	NA	NA	NA	55456486	55453307	Fake_Experiment_ID
ENST00000085219.10	chr19	+	2544	13	ISM	ENSG00000012124.17	ENST00000085219.10	3274	14	2854	664	25	-69	3prime_fragment	FALSE	canonical	0	0	junction_1	0	NA	NA	NA	FALSE	0	NA	NA	A	non_coding	NA	NA	NA	NA	NA	NA	NA	20	CACTGGATGGGCTGCAGCAG	2854	False	NA	NA	NA	NA	NA	NA	35332040	35346697	Fake_Experiment_ID
ENST00000157812.7	chr19	+	1257	11	FSM	ENSG00000013275.8	ENST00000157812.7	1754	11	38	459	11	-103	multi-exon	TRUE	canonical	3	788	junction_6	96.7533461953642	NA	NA	NA	FALSE	0	NA	NA	A	non_coding	NA	NA	NA	NA	NA	NA	NA	10	CCCTTCCCTTCCCTCCACCA	38	True	NA	NA	NA	NA	NA	NA	39971202	39981305	Fake_Experiment_ID
ENST00000159087.7	chr19	-	3699	18	FSM	ENSG00000074855.11	ENST00000159087.7	4178	18	185	294	59	-294	multi-exon	TRUE	canonical	0	0	junction_6	2.18202788129311	NA	NA	NA	FALSE	0	NA	NA	A	non_coding	NA	NA	NA	NA	NA	NA	NA	5	CTCTACCCGCCCTGCCTTCT	212	False	NA	NA	NA	NA	NA	NA	17334670	17323516	Fake_Experiment_ID
ENST00000160262.10	chr19	-	1644	7	FSM	ENSG00000076662.10	ENST00000160262.10	1735	7	10	81	5	-78	multi-exon	TRUE	canonical	3	32	junction_4	46.6240877182123	NA	NA	NA	FALSE	0	NA	NA	A	non_coding	NA	NA	NA	NA	NA	NA	NA	25	CGCTGGGATCCGGGATCAAA	9	True	NA	NA	NA	NA	NA	NA	10339614	10333856	Fake_Experiment_ID
ENST00000161559.11	chr19	-	1581	9	FSM	ENSG00000079385.23	ENST00000161559.11	3491	9	107	1803	6	-5	multi-exon	FALSE	canonical	0	0	junction_2	3.47985272676876	NA	NA	NA	FALSE	0	NA	NA	A	non_coding	NA	NA	NA	NA	NA	NA	NA	20	TGAAACCTGTCCTGCTCACT	103	False	NA	NA	NA	NA	NA	NA	42528374	42509108	Fake_Experiment_ID
ENST00000162044.14	chr19	-	1440	12	FSM	ENSG00000064545.15	ENST00000162044.14	2251	12	50	761	19	-192	multi-exon	FALSE	canonical	3	237	junction_11	30.399815136454	NA	NA	NA	FALSE	0	NA	NA	A	non_coding	NA	NA	NA	NA	NA	NA	NA	10	CTGCCTGCAGACCCTCCTGG	9300	False	NA	NA	NA	NA	NA	NA	19138428	19119929	Fake_Experiment_ID
ENST00000164227.10	chr19	+	1365	9	FSM	ENSG00000069399.15	ENST00000164227.10	1877	9	83	429	83	57	multi-exon	TRUE	canonical	3	10	junction_5	12.1185549881164	NA	NA	NA	FALSE	0	NA	NA	A	non_coding	NA	NA	NA	NA	NA	NA	NA	15	GGGGGATGGGGGGGCAGATC	33	False	NA	NA	NA	NA	NA	NA	44748790	44759615	Fake_Experiment_ID
ENST00000166139.9	chr19	+	792	5	FSM	ENSG00000070404.10	ENST00000166139.9	2501	5	32	1677	32	-63	multi-exon	FALSE	canonical	0	0	junction_1	11.842719282327	NA	NA	NA	FALSE	0	NA	NA	A	non_coding	NA	NA	NA	NA	NA	NA	NA	15	GCCTGCAGGACAGGCCTGGG	31	False	NA	NA	NA	NA	NA	NA	676423	681708	Fake_Experiment_ID
ENST00000170168.9	chr19	-	3666	16	FSM	ENSG00000079313.15	ENST00000170168.9	4609	16	125	818	88	-27	multi-exon	FALSE	canonical	3	91	junction_11	22.1924912226335	NA	NA	NA	FALSE	0	NA	NA	A	non_coding	NA	NA	NA	NA	NA	NA	NA	5	CGCCTGCCCGCCTCCCACCC	7024	False	NA	NA	NA	NA	NA	NA	1848358	1816065	Fake_Experiment_ID
ENST00000170564.7	chr19	+	2796	20	FSM	ENSG00000076650.7	ENST00000170564.7	3191	20	13	382	13	-246	multi-exon	FALSE	canonical	3	53	junction_15	15.0283204488215	NA	NA	NA	FALSE	0	NA	NA	A	non_coding	NA	NA	NA	NA	NA	NA	NA	10	TTGAATGCTGCCCTGGCTCG	11	True	NA	NA	NA	NA	NA	NA	33081193	33130160	Fake_Experiment_ID
ENST00000171111.10	chr19	-	1875	5	ISM	ENSG00000079999.14	ENST00000393623.6	2648	6	2863	526	-524	-40	3prime_fragment	FALSE	canonical	3	452	junction_2	14.7880864211703	NA	NA	NA	FALSE	0	NA	NA	A	non_coding	NA	NA	NA	NA	NA	NA	NA	5	GGCACTTTTGTTTCTTGGGC	3698	False	NA	NA	NA	NA	NA	NA	10500033	10486651	Fake_Experiment_ID
ENST00000187762.7	chr19	+	900	6	FSM	ENSG00000072954.7	ENST00000187762.7	2631	6	79	1652	-24	-635	multi-exon	FALSE	canonical	3	60	junction_5	30.9127805284481	NA	NA	NA	FALSE	0	NA	NA	A	non_coding	NA	NA	NA	NA	NA	NA	NA	15	GGGGTGGCCCAAGGGGCACC	79	False	NA	NA	NA	NA	NA	NA	16661217	16688371	Fake_Experiment_ID
ENST00000196482.4	chr19	+	1662	3	ISM	ENSG00000083812.12	ENST00000535298.5	1006	5	2141	-688	-1732	688	intron_retention	FALSE	canonical	2	10	junction_2	1.5	NA	NA	NA	FALSE	0	NA	NA	A	non_coding	NA	NA	NA	NA	NA	NA	NA	15	GGTCACAGGTTGCAGCCCTG	2084	False	NA	NA	NA	NA	NA	NA	58469185	58472154	Fake_Experiment_ID
ENST00000196489.4	chr19	-	1785	4	FSM	ENSG00000083817.9	ENST00000196489.4	2545	4	207	553	207	-553	multi-exon	FALSE	canonical	3	34	junction_1	12.5698050899765	NA	NA	NA	FALSE	0	NA	NA	A	non_coding	NA	NA	NA	NA	NA	NA	NA	30	CTCTTGAAACTCCAAACCTG	206	False	NA	NA	NA	NA	NA	NA	57578704	57572118	Fake_Experiment_ID
ENST00000198939.6	chr19	-	2784	17	FSM	ENSG00000085872.15	ENST00000198939.6	4084	17	37	1263	22	-202	multi-exon	FALSE	canonical	3	30	junction_12	126.518757873092	NA	NA	NA	FALSE	0	NA	NA	A	non_coding	NA	NA	NA	NA	NA	NA	NA	10	GCGCCCATGCCGGGAGCCGC	151	False	NA	NA	NA	NA	NA	NA	16542378	16519158	Fake_Experiment_ID
ENST00000199764.7	chr19	+	1035	5	ISM	ENSG00000086548.9	ENST00000199764.7	2594	6	109	5952	109	-5952	5prime_fragment	FALSE	canonical	0	0	junction_1	0.433012701892219	NA	NA	NA	FALSE	0	NA	NA	A	non_coding	NA	NA	NA	NA	NA	NA	NA	15	CAGCCCTGGTGTATTTTCGA	56	False	NA	NA	NA	NA	NA	NA	41755638	41766259	Fake_Experiment_ID
ENST00000200453.6	chr19	+	2025	2	ISM	ENSG00000087074.8	ENST00000200453.6	2350	3	813	85	813	-69	3prime_fragment	FALSE	canonical	3	210	junction_1	0	NA	NA	NA	FALSE	0	NA	NA	A	non_coding	NA	NA	NA	NA	NA	NA	NA	25	GACCAACTGGTTTGCCTATA	2	True	NA	NA	NA	NA	NA	NA	48873233	48875973	Fake_Experiment_ID
ENST00000201586.7	chr19	+	1098	7	FSM	ENSG00000088002.12	ENST00000201586.7	1196	7	81	17	81	-17	multi-exon	FALSE	canonical	0	0	junction_1	11.4515889242013	NA	NA	NA	FALSE	0	NA	NA	A	non_coding	NA	NA	NA	NA	NA	NA	NA	25	TAAACACGTCGATTCTGTCC	81	False	NA	NA	NA	NA	NA	NA	48552252	48599406	Fake_Experiment_ID
ENST00000201647.11	chr19	+	2172	19	ISM	ENSG00000131037.15	ENST00000201647.11	2569	20	576	309	89	-75	3prime_fragment	FALSE	canonical	3	41	junction_5	46.4883165994093	NA	NA	NA	FALSE	0	NA	NA	A	non_coding	NA	NA	NA	NA	NA	NA	NA	10	CCTGCCAGGCGCCCTTCGCA	46	False	NA	NA	NA	NA	NA	NA	55076444	55087614	Fake_Experiment_ID
ENST00000203166.10	chr19	+	1902	19	FSM	ENSG00000249115.9	ENST00000203166.10	4324	19	60	2362	-5	109	multi-exon	FALSE	canonical	3	151	junction_6	17.4530233682121	NA	NA	NA	FALSE	0	NA	NA	A	non_coding	NA	NA	NA	NA	NA	NA	NA	40	AGAGAGGGTTCAAACGGAAG	41	True	NA	NA	NA	NA	NA	NA	35612794	35622993	Fake_Experiment_ID
ENST00000203556.9	chr19	-	2913	21	FSM	ENSG00000089639.11	ENST00000203556.9	3528	21	128	487	32	-120	multi-exon	TRUE	canonical	3	67	junction_8	15.1644320698139	NA	NA	NA	FALSE	0	NA	NA	A	non_coding	NA	NA	NA	NA	NA	NA	NA	30	CCACCCTGGCACCTTAAATA	110	False	NA	NA	NA	NA	NA	NA	19643529	19629962	Fake_Experiment_ID
ENST00000205143.4	chr19	+	1857	8	FSM	ENSG00000090932.11	ENST00000205143.4	2332	8	7	468	7	-456	multi-exon	FALSE	canonical	3	26	junction_6	26.3585946173934	NA	NA	NA	FALSE	0	NA	NA	A	non_coding	NA	NA	NA	NA	NA	NA	NA	25	ATTGGGTAGAGTCTCTGGAA	28	False	NA	NA	NA	NA	NA	NA	39498974	39508013	Fake_Experiment_ID
ENST00000205194.5	chr19	+	621	2	ISM	ENSG00000090971.5	ENST00000205194.5	1350	3	521	610	475	349	3prime_fragment	FALSE	canonical	3	166	junction_1	0	NA	NA	NA	FALSE	0	NA	NA	A	non_coding	NA	NA	NA	NA	NA	NA	NA	35	AGCTACAGACTGACAGCCAG	498	False	NA	NA	NA	NA	NA	NA	55485708	55486956	Fake_Experiment_ID
ENST00000209540.2	chr19	+	1068	1	FSM	ENSG00000094661.3	ENST00000209540.2	1242	1	86	88	86	-88	mono-exon	FALSE	NA	NA	NA	NA	NA	NA	NA	NA	NA	0	NA	NA	A	non_coding	NA	NA	NA	NA	NA	NA	NA	30	ATCCTTCCAGTACAACGTGA	NA	False	NA	NA	NA	NA	NA	NA	15087065	15088133	Fake_Experiment_ID
ENST00000214869.7	chr19	-	684	4	FSM	ENSG00000099203.7	ENST00000214869.7	1633	4	21	928	4	-10	multi-exon	FALSE	canonical	3	319	junction_3	11.7284080571728	NA	NA	NA	FALSE	0	NA	NA	A	non_coding	NA	NA	NA	NA	NA	NA	NA	30	CCCCTGCCATGGAAGGAAGA	2391	False	NA	NA	NA	NA	NA	NA	10836191	10832994	Fake_Experiment_ID
ENST00000215057.7	chr19	-	2205	5	ISM	ENSG00000099326.9	ENST00000215057.7	2666	6	1946	140	156	-139	3prime_fragment	FALSE	canonical	3	18	junction_4	10.0591997693654	NA	NA	NA	FALSE	0	NA	NA	A	non_coding	NA	NA	NA	NA	NA	NA	NA	15	CTCCAGCCGGGACGCACTGT	2183	False	NA	NA	NA	NA	NA	NA	58571389	58562071	Fake_Experiment_ID
ENST00000215061.9	chr19	+	795	6	FSM	ENSG00000099330.9	ENST00000215061.9	1111	6	22	294	5	-18	multi-exon	FALSE	canonical	3	111	junction_1	37.1289644347913	NA	NA	NA	FALSE	0	NA	NA	A	non_coding	NA	NA	NA	NA	NA	NA	NA	15	GTGCCCCTGCAGATGGGCAG	22	True	NA	NA	NA	NA	NA	NA	17226247	17228925	Fake_Experiment_ID
ENST00000215071.9	chr19	+	1053	7	FSM	ENSG00000099341.12	ENST00000215071.9	1518	7	31	434	31	93	multi-exon	FALSE	canonical	3	1765	junction_3	92.4909905522334	NA	NA	NA	FALSE	0	NA	NA	A	non_coding	NA	NA	NA	NA	NA	NA	NA	5	GCCCCCCGGGCACTGGGTGG	-6	True	NA	NA	NA	NA	NA	NA	38374601	38383390	Fake_Experiment_ID
ENST00000215368.4	chr19	+	642	4	FSM	ENSG00000099617.4	ENST00000215368.4	2424	4	296	1486	296	-1486	multi-exon	FALSE	canonical	3	15	junction_1	1.24721912892465	NA	NA	NA	FALSE	0	NA	NA	A	non_coding	NA	NA	NA	NA	NA	NA	NA	15	TCCCAGCCCCGCAGGACGCC	56	False	NA	NA	NA	NA	NA	NA	1286168	1299945	Fake_Experiment_ID
ENST00000215375.7	chr19	+	507	4	FSM	ENSG00000099624.8	ENST00000215375.7	995	4	100	388	31	-349	multi-exon	FALSE	canonical	3	1638	junction_3	59.1739432145227	NA	NA	NA	FALSE	0	NA	NA	A	non_coding	NA	NA	NA	NA	NA	NA	NA	5	GCGGTGCGTACCCGGTGTCC	77	False	NA	NA	NA	NA	NA	NA	1241850	1244437	Fake_Experiment_ID
ENST00000215530.6	chr19	+	513	3	FSM	ENSG00000070388.11	ENST00000215530.6	1311	3	31	767	31	-767	multi-exon	FALSE	canonical	2	2	junction_2	1	NA	NA	NA	FALSE	0	NA	NA	A	non_coding	NA	NA	NA	NA	NA	NA	NA	10	GGCCCTGAGAGGCCGGCGGC	5945	False	NA	NA	NA	NA	NA	NA	639925	643604	Fake_Experiment_ID
ENST00000215531.6	chr19	-	393	4	FSM	ENSG00000095932.7	ENST00000215531.6	1312	4	62	857	59	-335	multi-exon	FALSE	canonical	2	3	junction_3	11.9536140513607	NA	NA	NA	FALSE	0	NA	NA	A	non_coding	NA	NA	NA	NA	NA	NA	NA	10	AGATTCCTGGCTGCCTCTTC	3115	False	NA	NA	NA	NA	NA	NA	3480463	3474842	Fake_Experiment_ID
ENST00000215555.7	chr19	+	741	4	ISM	ENSG00000099785.11	ENST00000602117.1	1667	5	3436	471	-86	-185	3prime_fragment	FALSE	canonical	3	167	junction_2	23.3666428910958	NA	NA	NA	FALSE	0	NA	NA	A	non_coding	NA	NA	NA	NA	NA	NA	NA	10	ATGCTGGGCTCTCCGGACCC	3406	False	NA	NA	NA	NA	NA	NA	8421840	8438546	Fake_Experiment_ID
ENST00000215565.3	chr19	-	414	3	FSM	ENSG00000099795.7	ENST00000215565.3	535	3	66	55	62	-55	multi-exon	FALSE	canonical	3	2893	junction_2	48.5	NA	NA	NA	FALSE	0	NA	NA	A	non_coding	NA	NA	NA	NA	NA	NA	NA	15	GGGGTGCACCCCCCACCCTA	5333	False	NA	NA	NA	NA	NA	NA	14572000	14566132	Fake_Experiment_ID
ENST00000215570.8	chr19	-	288	3	FSM	ENSG00000099800.8	ENST00000215570.8	1664	3	53	1323	5	-383	multi-exon	FALSE	canonical	3	4505	junction_1	27	NA	NA	NA	FALSE	0	NA	NA	A	non_coding	NA	NA	NA	NA	NA	NA	NA	10	CCGGCGAGCGCGGGCCACCC	9610	False	NA	NA	NA	NA	NA	NA	2427533	2426947	Fake_Experiment_ID
ENST00000215574.9	chr19	+	711	5	FSM	ENSG00000099804.9	ENST00000215574.9	1418	5	172	535	-100	-33	multi-exon	FALSE	canonical	3	1523	junction_4	97.0756792404771	NA	NA	NA	FALSE	0	NA	NA	A	non_coding	NA	NA	NA	NA	NA	NA	NA	40	CACCACCAGAATAAACTTGC	172	False	NA	NA	NA	NA	NA	NA	531931	541552	Fake_Experiment_ID
ENST00000215582.8	chr19	+	2040	4	ISM	ENSG00000099812.9	ENST00000215582.8	2885	5	5835	728	-1116	-728	3prime_fragment	FALSE	canonical	0	0	junction_3	0.942809041582063	NA	NA	NA	FALSE	0	NA	NA	A	non_coding	NA	NA	NA	NA	NA	NA	NA	10	GCCTCGGGATGGGGCGCCCA	113	False	NA	NA	NA	NA	NA	NA	756946	763590	Fake_Experiment_ID
ENST00000215637.8	chr19	+	1149	5	FSM	ENSG00000099866.16	ENST00000215637.8	1541	5	14	378	0	0	multi-exon	FALSE	canonical	1	1	junction_1	3.08220700148449	NA	NA	NA	FALSE	0	NA	NA	A	non_coding	NA	NA	NA	NA	NA	NA	NA	5	GTGGCCAGCCTTTCCCCCTG	14	False	NA	NA	NA	NA	NA	NA	496499	504965	Fake_Experiment_ID
ENST00000218758.9	chr19	-	978	4	ISM	ENSG00000102575.13	ENST00000648477.1	1381	5	328	350	210	-10	3prime_fragment	FALSE	canonical	3	28	junction_1	4.54606056566195	NA	NA	NA	FALSE	0	NA	NA	A	non_coding	NA	NA	NA	NA	NA	NA	NA	20	ACTCCCATGACTGCCCAGCT	3419	False	NA	NA	NA	NA	NA	NA	11577317	11575009	Fake_Experiment_ID
ENST00000221232.11	chr19	+	2262	17	FSM	ENSG00000088038.19	ENST00000358389.7	4118	17	1583	273	-758	36	multi-exon	FALSE	canonical	3	373	junction_9	44.1038812776155	NA	NA	NA	FALSE	0	NA	NA	A	non_coding	NA	NA	NA	NA	NA	NA	NA	10	CACCGGCCCCTCCCTCTACC	5122	False	NA	NA	NA	NA	NA	NA	54142978	54155407	Fake_Experiment_ID
ENST00000221233.9	chr19	-	708	6	FSM	ENSG00000077348.9	ENST00000221233.9	998	6	31	259	3	-218	multi-exon	FALSE	canonical	3	568	junction_2	28.6314512381053	NA	NA	NA	FALSE	0	NA	NA	A	non_coding	NA	NA	NA	NA	NA	NA	NA	20	GGCAAGCTGGGGCAAGGGGC	27	False	NA	NA	NA	NA	NA	NA	41397328	41386632	Fake_Experiment_ID
ENST00000221265.8	chr19	-	1596	14	FSM	ENSG00000006712.15	ENST00000221265.8	2200	14	242	362	218	-138	multi-exon	FALSE	canonical	3	162	junction_10	15.9881613006358	NA	NA	NA	FALSE	0	NA	NA	A	non_coding	NA	NA	NA	NA	NA	NA	NA	15	GTCCCAGGGCATTCAGGGCT	25	True	NA	NA	NA	NA	NA	NA	39390864	39385990	Fake_Experiment_ID
ENST00000221307.13	chr19	+	1563	12	ISM	ENSG00000186529.16	ENST00000221307.13	5053	13	519	3440	107	-374	3prime_fragment	TRUE	canonical	0	0	junction_1	0	NA	NA	NA	FALSE	0	NA	NA	A	non_coding	NA	NA	NA	NA	NA	NA	NA	20	GTTCTGCAGAGACCCACTCT	26	False	NA	NA	NA	NA	NA	NA	15641415	15659385	Fake_Experiment_ID
ENST00000221315.10	chr19	-	1959	4	ISM	ENSG00000256087.7	ENST00000598745.5	596	5	1772	-1587	496	1422	3prime_fragment	FALSE	canonical	3	17	junction_1	3.39934634239519	NA	NA	NA	FALSE	0	NA	NA	A	non_coding	NA	NA	NA	NA	NA	NA	NA	30	CAATGCAGTGGACATGTTCA	1967	False	NA	NA	NA	NA	NA	NA	52046868	52033719	Fake_Experiment_ID
ENST00000221327.8	chr19	-	2079	5	FSM	ENSG00000167384.11	ENST00000221327.8	4335	5	282	1974	255	-763	multi-exon	FALSE	canonical	3	7	junction_4	15.8902485820707	NA	NA	NA	FALSE	0	NA	NA	A	non_coding	NA	NA	NA	NA	NA	NA	NA	25	TTTGTAAATCAGCTGGGATT	299	False	NA	NA	NA	NA	NA	NA	44500240	44476401	Fake_Experiment_ID
ENST00000221399.8	chr19	-	1563	12	ISM	ENSG00000104804.8	ENST00000221399.8	1763	13	876	44	-409	-40	3prime_fragment	FALSE	canonical	0	0	junction_1	3.80082635643034	NA	NA	NA	FALSE	0	NA	NA	A	non_coding	NA	NA	NA	NA	NA	NA	NA	30	AAGCTGGCTGTTGAATAACT	2510	False	NA	NA	NA	NA	NA	NA	48897868	48881010	Fake_Experiment_ID
ENST00000221403.7	chr19	+	1005	7	FSM	ENSG00000104808.8	ENST00000221403.7	1064	7	23	36	17	-26	multi-exon	FALSE	canonical	0	0	junction_3	7.47031161033832	NA	NA	NA	FALSE	0	NA	NA	A	non_coding	NA	NA	NA	NA	NA	NA	NA	45	TGTATCCCCGAATAAATAAA	23	False	NA	NA	NA	NA	NA	NA	48933721	48944933	Fake_Experiment_ID
ENST00000221418.9	chr19	-	987	10	FSM	ENSG00000104823.9	ENST00000221418.9	1200	10	22	191	3	-130	multi-exon	FALSE	canonical	3	1680	junction_3	79.884639046287	NA	NA	NA	FALSE	0	NA	NA	A	non_coding	NA	NA	NA	NA	NA	NA	NA	10	GAGCCCTCGCGTCCCAGGCC	8547	False	NA	NA	NA	NA	NA	NA	38831772	38815612	Fake_Experiment_ID
ENST00000221419.10	chr19	-	1770	13	FSM	ENSG00000104824.18	ENST00000221419.10	2142	13	20	352	20	-87	multi-exon	FALSE	canonical	0	0	junction_9	421.379768999678	NA	NA	NA	FALSE	0	NA	NA	A	non_coding	NA	NA	NA	NA	NA	NA	NA	25	TTAGGTGCCTAGGAAGAGTC	-30	True	NA	NA	NA	NA	NA	NA	38849966	38836721	Fake_Experiment_ID
ENST00000221444.2	chr19	-	1371	2	FSM	ENSG00000104848.2	ENST00000221444.2	4151	2	114	2666	114	-2666	multi-exon	FALSE	canonical	1	1	junction_1	0	NA	NA	NA	FALSE	0	NA	NA	A	non_coding	NA	NA	NA	NA	NA	NA	NA	25	GGAACAGTTGAGGTCTGCAG	109	False	NA	NA	NA	NA	NA	NA	49072585	49070062	Fake_Experiment_ID
ENST00000221452.13	chr19	+	1740	12	FSM	ENSG00000104856.14	ENST00000221452.13	2258	12	116	402	116	222	multi-exon	TRUE	canonical	0	0	junction_2	16.0386928838197	NA	NA	NA	FALSE	0	NA	NA	A	non_coding	NA	NA	NA	NA	NA	NA	NA	20	CCCCGCGATGCCAGAGGAGG	111	False	NA	NA	NA	NA	NA	NA	45001579	45037790	Fake_Experiment_ID
ENST00000221455.8	chr19	+	2025	20	ISM	ENSG00000104859.15	ENST00000221455.8	2229	21	1168	111	-57	-10	3prime_fragment	TRUE	canonical	3	87	junction_11	28.7685385249975	NA	NA	NA	FALSE	0	NA	NA	A	non_coding	NA	NA	NA	NA	NA	NA	NA	20	GCAGAAGAGTGGGGGGTGGG	659	False	NA	NA	NA	NA	NA	NA	45040212	45070845	Fake_Experiment_ID
ENST00000221459.7	chr19	+	624	6	FSM	ENSG00000104863.12	ENST00000221459.7	746	6	35	87	-4	-87	multi-exon	FALSE	canonical	3	29	junction_5	4.95580467734555	NA	NA	NA	FALSE	0	NA	NA	A	non_coding	NA	NA	NA	NA	NA	NA	NA	30	AACCACAGATCTGGACGTTC	30	False	NA	NA	NA	NA	NA	NA	49114404	49118373	Fake_Experiment_ID
ENST00000221462.9	chr19	+	2076	12	ISM	ENSG00000104866.11	ENST00000221462.9	2946	13	147	813	121	-808	5prime_fragment	FALSE	canonical	3	20	junction_9	5.29774628521217	NA	NA	NA	FALSE	0	NA	NA	A	non_coding	NA	NA	NA	NA	NA	NA	NA	20	CACTTTAGGTGAGGCCAGGC	106	False	NA	NA	NA	NA	NA	NA	45093325	45146472	Fake_Experiment_ID
ENST00000221466.10	chr19	+	1098	6	FSM	ENSG00000104870.13	ENST00000426395.7	1559	6	247	214	3	-178	multi-exon	FALSE	canonical	0	0	junction_4	69.1491142387233	NA	NA	NA	FALSE	0	NA	NA	A	non_coding	NA	NA	NA	NA	NA	NA	NA	15	CCATCCGCCATTCCGACTGC	8	True	NA	NA	NA	NA	NA	NA	49513400	49526119	Fake_Experiment_ID
ENST00000221476.4	chr19	-	1146	7	ISM	ENSG00000104879.5	ENST00000221476.4	1556	8	3162	337	3162	-337	3prime_fragment	FALSE	canonical	0	0	junction_1	0	NA	NA	NA	FALSE	0	NA	NA	A	non_coding	NA	NA	NA	NA	NA	NA	NA	10	GCGCCTGCCCACCTGCCACC	18	True	NA	NA	NA	NA	NA	NA	45319713	45306749	Fake_Experiment_ID
ENST00000221480.6	chr19	-	726	5	FSM	ENSG00000104883.8	ENST00000221480.6	1078	5	25	327	25	-301	multi-exon	FALSE	canonical	3	36	junction_1	12.3592070943083	NA	NA	NA	FALSE	0	NA	NA	A	non_coding	NA	NA	NA	NA	NA	NA	NA	30	CACTGCCGGAAGAGCACAGG	16	True	NA	NA	NA	NA	NA	NA	7489010	7477201	Fake_Experiment_ID
ENST00000221485.8	chr19	-	1683	12	FSM	ENSG00000104888.10	ENST00000221485.8	2949	12	148	1118	148	236	multi-exon	TRUE	canonical	0	0	junction_7	3.79211883902077	NA	NA	NA	FALSE	0	NA	NA	A	non_coding	NA	NA	NA	NA	NA	NA	NA	20	CCATGTGCCTCCCACTGAAT	6791	False	NA	NA	NA	NA	NA	NA	49441379	49430518	Fake_Experiment_ID
ENST00000221486.6	chr19	+	900	8	FSM	ENSG00000104889.7	ENST00000221486.6	1164	8	90	174	-3	19	multi-exon	TRUE	canonical	3	808	junction_3	72.2730084824344	NA	NA	NA	FALSE	0	NA	NA	A	non_coding	NA	NA	NA	NA	NA	NA	NA	10	CAGCTGCCTCTACGCGCTCT	40	False	NA	NA	NA	NA	NA	NA	12806673	12813466	Fake_Experiment_ID
ENST00000221494.10	chr19	+	1395	8	ISM	ENSG00000104897.10	ENST00000221494.10	1619	9	6595	109	37	-109	3prime_fragment	FALSE	canonical	3	752	junction_5	47.4836169383822	NA	NA	NA	FALSE	0	NA	NA	A	non_coding	NA	NA	NA	NA	NA	NA	NA	15	GAAGCTGCTCCCTCCCCCAG	6573	False	NA	NA	NA	NA	NA	NA	2243418	2248546	Fake_Experiment_ID
ENST00000221496.5	chr19	+	1683	5	FSM	ENSG00000104899.8	ENST00000221496.5	1809	5	10	116	10	-116	multi-exon	FALSE	canonical	0	0	junction_1	5.88960949469487	NA	NA	NA	FALSE	0	NA	NA	A	non_coding	NA	NA	NA	NA	NA	NA	NA	5	CCCCTGCGCCGCGCGGACTC	10	False	NA	NA	NA	NA	NA	NA	2249332	2251957	Fake_Experiment_ID
ENST00000221498.7	chr19	+	729	5	FSM	ENSG00000104901.7	ENST00000221498.7	939	5	122	88	65	37	multi-exon	FALSE	canonical	3	7	junction_1	3.63145976158349	NA	NA	NA	FALSE	0	NA	NA	A	non_coding	NA	NA	NA	NA	NA	NA	NA	15	GGGTGGGGACCGGGGAGCAC	60	False	NA	NA	NA	NA	NA	NA	49363998	49375028	Fake_Experiment_ID
ENST00000221515.6	chr19	+	327	3	ISM	ENSG00000104918.8	ENST00000221515.6	516	4	278	106	0	0	3prime_fragment	FALSE	canonical	0	0	junction_1	0	NA	NA	NA	FALSE	0	NA	NA	A	non_coding	NA	NA	NA	NA	NA	NA	NA	10	GGTCGCGCGCAGCGCGTGCA	237	False	NA	NA	NA	NA	NA	NA	7669326	7670349	Fake_Experiment_ID
ENST00000221538.8	chr19	-	2154	6	FSM	ENSG00000104941.8	ENST00000221538.8	2442	6	132	156	52	-104	multi-exon	FALSE	canonical	0	0	junction_1	0.4	NA	NA	NA	FALSE	0	NA	NA	A	non_coding	NA	NA	NA	NA	NA	NA	NA	15	GGCCCACCCTCTAGCCACTT	768	False	NA	NA	NA	NA	NA	NA	45815176	45795868	Fake_Experiment_ID
ENST00000221543.10	chr19	+	1947	17	FSM	ENSG00000104946.13	ENST00000221543.10	2095	17	22	126	22	-83	multi-exon	FALSE	canonical	3	230	junction_1	30.7896086366813	NA	NA	NA	FALSE	0	NA	NA	A	non_coding	NA	NA	NA	NA	NA	NA	NA	10	CCCCGCCAGGCAGCCTCGTT	19	False	NA	NA	NA	NA	NA	NA	49877723	49888624	Fake_Experiment_ID
ENST00000221554.13	chr19	+	1191	9	ISM	ENSG00000104957.14	ENST00000221554.13	1673	10	3914	221	3912	45	3prime_fragment	FALSE	canonical	3	60	junction_6	17.8916006830021	NA	NA	NA	FALSE	0	NA	NA	A	non_coding	NA	NA	NA	NA	NA	NA	NA	20	GCGATCCCCATCCTGGAGAC	3896	False	NA	NA	NA	NA	NA	NA	13751808	13763068	Fake_Experiment_ID
ENST00000221561.12	chr19	-	795	7	FSM	ENSG00000104964.15	ENST00000221561.12	1884	7	180	909	-44	204	multi-exon	FALSE	canonical	3	17	junction_6	864.239309065107	NA	NA	NA	FALSE	0	NA	NA	A	non_coding	NA	NA	NA	NA	NA	NA	NA	20	CAGGGGGCCGGGACAGGGAG	-8	True	NA	NA	NA	NA	NA	NA	3062927	3053818	Fake_Experiment_ID
ENST00000221573.11	chr19	+	1005	5	FSM	ENSG00000104976.12	ENST00000221573.11	1520	5	29	486	-20	107	multi-exon	FALSE	canonical	3	162	junction_1	19.9546360528074	NA	NA	NA	FALSE	0	NA	NA	A	non_coding	NA	NA	NA	NA	NA	NA	NA	15	GGGGCATGGCGGGCAGGAGG	26	True	NA	NA	NA	NA	NA	NA	7920366	7922764	Fake_Experiment_ID
ENST00000221665.5	chr19	-	1491	2	FSM	ENSG00000179943.8	ENST00000590714.1	4686	2	4105	-910	-23	910	multi-exon	FALSE	canonical	3	73	junction_1	0	NA	NA	NA	FALSE	0	NA	NA	A	non_coding	NA	NA	NA	NA	NA	NA	NA	5	CTGCCAGGCTGCGTGCGCCC	7397	False	NA	NA	NA	NA	NA	NA	55597865	55592449	Fake_Experiment_ID
ENST00000221671.8	chr19	+	1974	7	ISM	ENSG00000105072.9	ENST00000221671.8	3346	9	4399	4051	4330	-819	internal_fragment	FALSE	canonical	3	11	junction_4	2.98142396999972	NA	NA	NA	FALSE	0	NA	NA	A	non_coding	NA	NA	NA	NA	NA	NA	NA	15	GCGCCAGCAGGTGGAGCTTG	4371	False	NA	NA	NA	NA	NA	NA	16500792	16517301	Fake_Experiment_ID
ENST00000221730.8	chr19	-	1083	7	FSM	ENSG00000105131.8	ENST00000221730.8	1838	7	237	518	237	-512	multi-exon	FALSE	canonical	3	161	junction_6	23.3434501877222	NA	NA	NA	FALSE	0	NA	NA	A	non_coding	NA	NA	NA	NA	NA	NA	NA	0	TGGTCCTTGCTGGCCTGCCC	8406	False	NA	NA	NA	NA	NA	NA	15232211	15227436	Fake_Experiment_ID
ENST00000221742.7	chr19	-	1695	9	FSM	ENSG00000105143.13	ENST00000221742.7	1719	9	8	16	8	0	multi-exon	FALSE	canonical	3	16	junction_4	17.6595406225643	NA	NA	NA	FALSE	0	NA	NA	A	non_coding	NA	NA	NA	NA	NA	NA	NA	5	GGGGCCTCCAGCTCTGCCCC	6953	False	NA	NA	NA	NA	NA	NA	14972910	14950194	Fake_Experiment_ID
ENST00000221801.8	chr19	-	966	9	FSM	ENSG00000105202.9	ENST00000221801.8	1125	9	79	80	29	-35	multi-exon	FALSE	canonical	3	1666	junction_7	386.713395164946	NA	NA	NA	FALSE	0	NA	NA	A	non_coding	NA	NA	NA	NA	NA	NA	NA	20	AGTTCAGCGCTGTCAGGATT	78	False	NA	NA	NA	NA	NA	NA	39846300	39834537	Fake_Experiment_ID
ENST00000221804.5	chr19	-	429	4	FSM	ENSG00000105205.7	ENST00000221804.5	631	4	77	125	77	-125	multi-exon	FALSE	canonical	0	0	junction_1	0	NA	NA	NA	FALSE	0	NA	NA	A	non_coding	NA	NA	NA	NA	NA	NA	NA	25	CCAGACTTCATGTTGCCAAG	75	False	NA	NA	NA	NA	NA	NA	39737952	39731379	Fake_Experiment_ID
ENST00000221847.6	chr19	+	690	5	FSM	ENSG00000105246.6	ENST00000221847.6	1158	5	28	440	28	-440	multi-exon	FALSE	canonical	1	1	junction_1	2.12132034355964	NA	NA	NA	FALSE	0	NA	NA	A	non_coding	NA	NA	NA	NA	NA	NA	NA	10	CAAGGGCTTCCCGCTGCCTC	16	False	NA	NA	NA	NA	NA	NA	4229550	4237088	Fake_Experiment_ID
ENST00000221856.11	chr19	+	1491	13	FSM	ENSG00000105255.11	ENST00000221856.11	1833	13	149	193	47	-22	multi-exon	FALSE	canonical	3	417	junction_8	29.8313546829879	NA	NA	NA	FALSE	0	NA	NA	A	non_coding	NA	NA	NA	NA	NA	NA	NA	20	GCCCCCAGGCACCCACCCAG	54	False	NA	NA	NA	NA	NA	NA	4304746	4323643	Fake_Experiment_ID
ENST00000221859.9	chr19	-	378	6	FSM	ENSG00000105258.9	ENST00000221859.9	443	6	19	46	3	-31	multi-exon	FALSE	canonical	3	2240	junction_1	43.2138866569532	NA	NA	NA	FALSE	0	NA	NA	A	non_coding	NA	NA	NA	NA	NA	NA	NA	5	CCTCCTCTCTCCCCCGAGTG	16	True	NA	NA	NA	NA	NA	NA	36114856	36113754	Fake_Experiment_ID
ENST00000221891.9	chr19	+	1956	17	FSM	ENSG00000105290.13	ENST00000221891.9	2370	17	63	351	41	-52	multi-exon	FALSE	canonical	3	33	junction_12	32.0184883114428	NA	NA	NA	FALSE	0	NA	NA	A	non_coding	NA	NA	NA	NA	NA	NA	NA	5	CCCGGCCCCCTTCACCCCTT	0	True	NA	NA	NA	NA	NA	NA	35868636	35879441	Fake_Experiment_ID
ENST00000221899.7	chr19	-	2277	10	FSM	ENSG00000105298.14	ENST00000429344.7	3583	10	28	1278	28	-355	multi-exon	FALSE	canonical	3	117	junction_7	20.7310824072883	NA	NA	NA	FALSE	0	NA	NA	A	non_coding	NA	NA	NA	NA	NA	NA	NA	15	CGGCCCTGGGGAACGGCAGG	12	True	NA	NA	NA	NA	NA	NA	3626762	3611922	Fake_Experiment_ID
ENST00000221930.6	chr19	-	1173	7	FSM	ENSG00000105329.11	ENST00000221930.6	2780	7	878	729	0	-137	multi-exon	FALSE	canonical	3	63	junction_3	12.432037465981	NA	NA	NA	FALSE	0	NA	NA	A	non_coding	NA	NA	NA	NA	NA	NA	NA	0	GGTCCCGCCCCGCCCCGCCC	11	True	NA	NA	NA	NA	NA	NA	41353044	41331051	Fake_Experiment_ID
ENST00000221957.9	chr19	-	1305	7	ISM	ENSG00000105355.9	ENST00000221957.9	2232	8	6273	851	-1758	-130	3prime_fragment	FALSE	canonical	3	651	junction_2	44.4837673264704	NA	NA	NA	FALSE	0	NA	NA	A	non_coding	NA	NA	NA	NA	NA	NA	NA	30	GGGGAGAGGAGAGGACTCAG	6286	False	NA	NA	NA	NA	NA	NA	4861394	4839191	Fake_Experiment_ID
ENST00000221972.8	chr19	+	681	5	FSM	ENSG00000105369.10	ENST00000221972.8	1099	5	26	392	0	0	multi-exon	FALSE	canonical	1	1	junction_2	0.82915619758885	NA	NA	NA	FALSE	0	NA	NA	A	non_coding	NA	NA	NA	NA	NA	NA	NA	15	CACCCCTACTCCTGCCAGGC	25	False	NA	NA	NA	NA	NA	NA	41877304	41880980	Fake_Experiment_ID
ENST00000221973.7	chr19	-	648	4	ISM	ENSG00000105370.8	ENST00000221973.7	983	5	512	292	512	-292	3prime_fragment	FALSE	canonical	0	0	junction_1	0	NA	NA	NA	FALSE	0	NA	NA	A	non_coding	NA	NA	NA	NA	NA	NA	NA	25	GCCCAAATGTGTCCCCCAAC	3161	False	NA	NA	NA	NA	NA	NA	51387443	51380200	Fake_Experiment_ID
ENST00000221978.10	chr19	-	498	4	FSM	ENSG00000105374.10	ENST00000221978.10	774	4	119	157	105	-79	multi-exon	FALSE	canonical	0	0	junction_1	0	NA	NA	NA	FALSE	0	NA	NA	A	non_coding	NA	NA	NA	NA	NA	NA	NA	40	GCAGAAGGCAAGAGCGGCAA	8156	False	NA	NA	NA	NA	NA	NA	51372535	51371776	Fake_Experiment_ID
ENST00000221980.5	chr19	+	2775	11	FSM	ENSG00000105376.5	ENST00000221980.5	3029	11	92	162	20	-160	multi-exon	FALSE	canonical	0	0	junction_7	3.54964786985977	NA	NA	NA	FALSE	0	NA	NA	A	non_coding	NA	NA	NA	NA	NA	NA	NA	0	GCCCGCTCCCCTCTCCCCGC	56	False	NA	NA	NA	NA	NA	NA	10290043	10296616	Fake_Experiment_ID
ENST00000221992.11	chr19	+	2109	9	FSM	ENSG00000105388.16	ENST00000617332.4	2228	9	83	36	83	-36	multi-exon	FALSE	canonical	0	0	junction_1	0	NA	NA	NA	FALSE	0	NA	NA	A	non_coding	NA	NA	NA	NA	NA	NA	NA	10	CAGCCCTGGTGTAGTTTCTT	31	False	NA	NA	NA	NA	NA	NA	41708731	41727316	Fake_Experiment_ID
ENST00000221996.12	chr19	+	900	3	ISM	ENSG00000105392.16	ENST00000221996.12	4366	4	12507	3357	-6266	-3142	3prime_fragment	FALSE	canonical	0	0	junction_1	0	NA	NA	NA	FALSE	0	NA	NA	A	non_coding	NA	NA	NA	NA	NA	NA	NA	20	AGGACGCAGTCTCCATCTCT	NA	False	NA	NA	NA	NA	NA	NA	47834443	47839967	Fake_Experiment_ID
ENST00000222002.4	chr19	-	858	6	FSM	ENSG00000105398.4	ENST00000222002.4	1904	6	58	988	58	-988	multi-exon	FALSE	canonical	0	0	junction_1	0	NA	NA	NA	FALSE	0	NA	NA	A	non_coding	NA	NA	NA	NA	NA	NA	NA	30	CGTCCAAAACACTCTGGATC	139	False	NA	NA	NA	NA	NA	NA	47886257	47871454	Fake_Experiment_ID
ENST00000222005.7	chr19	-	1137	8	FSM	ENSG00000105401.9	ENST00000222005.7	1618	8	63	418	32	-33	multi-exon	FALSE	canonical	3	1113	junction_5	108.389320959028	NA	NA	NA	FALSE	0	NA	NA	A	non_coding	NA	NA	NA	NA	NA	NA	NA	15	CCTGCCCCAGCTACCACCGC	62	False	NA	NA	NA	NA	NA	NA	10403479	10391550	Fake_Experiment_ID
ENST00000222008.11	chr19	-	558	5	FSM	ENSG00000105404.11	ENST00000222008.11	750	5	29	163	7	-65	multi-exon	FALSE	canonical	3	1365	junction_2	199.233531314385	NA	NA	NA	FALSE	0	NA	NA	A	non_coding	NA	NA	NA	NA	NA	NA	NA	5	GGTGTCTTCTGGGACCTGCC	9592	False	NA	NA	NA	NA	NA	NA	41959292	41956845	Fake_Experiment_ID
ENST00000222032.10	chr19	-	339	3	ISM	ENSG00000105427.10	ENST00000597255.1	502	5	1231	52	1231	-52	3prime_fragment	FALSE	canonical	1	1	junction_2	134.5	NA	NA	NA	FALSE	0	NA	NA	A	non_coding	NA	NA	NA	NA	NA	NA	NA	10	GGAAGTTCCCTGTCTTCCCC	1259	False	NA	NA	NA	NA	NA	NA	42389037	42387152	Fake_Experiment_ID
ENST00000222033.6	chr19	+	1290	1	FSM	ENSG00000105428.6	ENST00000222033.6	1440	1	75	75	75	-75	mono-exon	FALSE	NA	NA	NA	NA	NA	NA	NA	NA	NA	0	NA	NA	A	non_coding	NA	NA	NA	NA	NA	NA	NA	25	AGATCTAGGGCAGGGAGGGG	36	False	NA	NA	NA	NA	NA	NA	5455491	5456781	Fake_Experiment_ID
ENST00000222120.8	chr19	-	660	4	ISM	ENSG00000105514.8	ENST00000222120.8	4240	5	2258	3330	2258	-59	3prime_fragment	FALSE	canonical	3	76	junction_1	11.0855260988773	NA	NA	NA	FALSE	0	NA	NA	A	non_coding	NA	NA	NA	NA	NA	NA	NA	25	AGATGGCCCCCAACCCCCCA	9092	False	NA	NA	NA	NA	NA	NA	11337399	11325397	Fake_Experiment_ID
ENST00000222122.10	chr19	-	978	4	FSM	ENSG00000105516.11	ENST00000222122.10	2170	4	385	807	319	-106	multi-exon	TRUE	canonical	3	59	junction_2	13.1993265821489	NA	NA	NA	FALSE	0	NA	NA	A	non_coding	NA	NA	NA	NA	NA	NA	NA	15	GGCTGCCCCACATCCCCACC	9401	False	NA	NA	NA	NA	NA	NA	48636994	48630836	Fake_Experiment_ID
ENST00000222139.11	chr19	-	1527	8	FSM	ENSG00000187266.14	ENST00000222139.11	2411	8	107	777	77	-110	multi-exon	FALSE	canonical	3	43	junction_6	16.1838922187136	NA	NA	NA	FALSE	0	NA	NA	A	non_coding	NA	NA	NA	NA	NA	NA	NA	30	GACACCAGGCTGCAGATGAT	134	False	NA	NA	NA	NA	NA	NA	11384207	11377983	Fake_Experiment_ID
ENST00000222145.9	chr19	-	2892	11	ISM	ENSG00000105538.10	ENST00000222145.9	3199	12	328	213	328	-211	3prime_fragment	FALSE	canonical	1	7	junction_10	14.934858553063	NA	NA	NA	FALSE	0	NA	NA	A	non_coding	NA	NA	NA	NA	NA	NA	NA	45	GAACCAATACCAAACGAGCG	327	False	NA	NA	NA	NA	NA	NA	48740282	48720797	Fake_Experiment_ID
ENST00000222157.5	chr19	+	630	3	FSM	ENSG00000105550.10	ENST00000222157.5	893	3	150	113	150	-110	multi-exon	FALSE	canonical	1	1	junction_1	0.5	NA	NA	NA	FALSE	0	NA	NA	A	non_coding	NA	NA	NA	NA	NA	NA	NA	25	AGCCAGAGGCTGTTTACTAT	166	False	NA	NA	NA	NA	NA	NA	48756236	48758220	Fake_Experiment_ID
ENST00000222212.6	chr19	+	828	5	FSM	ENSG00000105605.8	ENST00000222212.6	1016	5	95	93	15	-93	multi-exon	FALSE	canonical	1	1	junction_3	5.84700778176325	NA	NA	NA	FALSE	0	NA	NA	A	non_coding	NA	NA	NA	NA	NA	NA	NA	5	GGCCCGCCCCTCGGAGCTCC	3417	False	NA	NA	NA	NA	NA	NA	53912831	53942293	Fake_Experiment_ID
ENST00000222214.10	chr19	+	1317	11	FSM	ENSG00000105607.13	ENST00000591470.5	1867	11	145	405	36	-83	multi-exon	FALSE	canonical	3	337	junction_1	33.7348484508231	NA	NA	NA	FALSE	0	NA	NA	A	non_coding	NA	NA	NA	NA	NA	NA	NA	10	GCCGCTCCATCAGGGGCCCG	145	False	NA	NA	NA	NA	NA	NA	12891304	12899541	Fake_Experiment_ID
ENST00000222219.8	chr19	-	1083	6	FSM	ENSG00000105612.9	ENST00000222219.8	1938	6	74	781	74	-54	multi-exon	TRUE	canonical	3	174	junction_4	20.0758561461274	NA	NA	NA	FALSE	0	NA	NA	A	non_coding	NA	NA	NA	NA	NA	NA	NA	15	CCCTTATGGCCAGGTGCAGT	5822	False	NA	NA	NA	NA	NA	NA	12881375	12875989	Fake_Experiment_ID
ENST00000222224.4	chr19	-	795	4	FSM	ENSG00000105617.4	ENST00000222224.4	1381	4	26	560	26	-560	multi-exon	FALSE	canonical	3	88	junction_3	11.7756811551038	NA	NA	NA	FALSE	0	NA	NA	A	non_coding	NA	NA	NA	NA	NA	NA	NA	20	CTCCTGAGGGGGTACAGGAG	2595	False	NA	NA	NA	NA	NA	NA	54159695	54155720	Fake_Experiment_ID
ENST00000222247.10	chr19	+	531	5	FSM	ENSG00000105640.13	ENST00000222247.10	634	5	47	56	4	20	multi-exon	TRUE	canonical	3	22013	junction_4	672.922868908466	NA	NA	NA	FALSE	0	NA	NA	A	non_coding	NA	NA	NA	NA	NA	NA	NA	5	GTGCAGGGCCCTCGTCCGGG	47	False	NA	NA	NA	NA	NA	NA	17859956	17863263	Fake_Experiment_ID
ENST00000222248.4	chr19	+	1932	15	FSM	ENSG00000105641.4	ENST00000222248.4	3604	15	375	1297	375	-1297	multi-exon	FALSE	canonical	0	0	junction_1	2.69258240356725	NA	NA	NA	FALSE	0	NA	NA	A	non_coding	NA	NA	NA	NA	NA	NA	NA	20	GGACAGGGCCAGCCGCGGGA	375	False	NA	NA	NA	NA	NA	NA	17872319	17893877	Fake_Experiment_ID
ENST00000222250.5	chr19	+	1224	8	FSM	ENSG00000105643.11	ENST00000222250.5	2501	8	141	1136	141	-1122	multi-exon	TRUE	canonical	1	2	junction_1	10.9339389246585	NA	NA	NA	FALSE	0	NA	NA	A	non_coding	NA	NA	NA	NA	NA	NA	NA	25	ACGGCACAGGGACCCCTCGA	141	False	NA	NA	NA	NA	NA	NA	18008310	18012966	Fake_Experiment_ID
ENST00000222254.13	chr19	+	2187	15	ISM	ENSG00000105647.19	ENST00000222254.13	3980	16	2717	1238	258	63	3prime_fragment	TRUE	canonical	3	367	junction_4	75.4224835205535	NA	NA	NA	FALSE	0	NA	NA	B	non_coding	NA	NA	NA	NA	NA	NA	NA	25	GCACCGAGGACCCGCCCCAA	311	False	NA	NA	NA	NA	NA	NA	18155879	18169294	Fake_Experiment_ID
ENST00000222256.9	chr19	-	663	4	ISM	ENSG00000105649.10	ENST00000222256.9	1496	5	1302	686	1272	-671	3prime_fragment	TRUE	canonical	3	103	junction_2	11.5566238822398	NA	NA	NA	FALSE	0	NA	NA	A	non_coding	NA	NA	NA	NA	NA	NA	NA	15	GAGCCATCCCACTCCCTTTC	1301	False	NA	NA	NA	NA	NA	NA	18202740	18197469	Fake_Experiment_ID
ENST00000222266.2	chr19	+	306	3	ISM	ENSG00000205155.8	ENST00000222266.2	603	4	312	157	280	-146	3prime_fragment	FALSE	canonical	3	1103	junction_2	53	NA	NA	NA	FALSE	0	NA	NA	A	non_coding	NA	NA	NA	NA	NA	NA	NA	25	CAACTTCTGCACATACTGGG	267	False	NA	NA	NA	NA	NA	NA	35745930	35746847	Fake_Experiment_ID
ENST00000222271.7	chr19	-	2274	19	FSM	ENSG00000105664.11	ENST00000222271.7	2452	19	36	142	36	-141	multi-exon	FALSE	canonical	0	0	junction_3	0.447903208238808	NA	NA	NA	FALSE	0	NA	NA	A	non_coding	NA	NA	NA	NA	NA	NA	NA	20	GGACCAGGGTGAGGACCCGC	35	False	NA	NA	NA	NA	NA	NA	18791269	18782914	Fake_Experiment_ID
ENST00000222284.10	chr19	+	675	7	FSM	ENSG00000105677.12	ENST00000222284.10	868	7	114	79	59	50	multi-exon	FALSE	canonical	3	1786	junction_1	42.4918292799399	NA	NA	NA	FALSE	0	NA	NA	A	non_coding	NA	NA	NA	NA	NA	NA	NA	15	GCTTGGTGTCTCAGACATTG	51	False	NA	NA	NA	NA	NA	NA	35545739	35547447	Fake_Experiment_ID
ENST00000222286.9	chr19	+	1227	11	FSM	ENSG00000105679.9	ENST00000222286.9	1448	11	72	149	72	-149	multi-exon	FALSE	canonical	0	0	junction_1	0.8	NA	NA	NA	FALSE	0	NA	NA	A	non_coding	NA	NA	NA	NA	NA	NA	NA	20	AACGGGAAGGTCCTTTCTTT	58	False	NA	NA	NA	NA	NA	NA	35533527	35545170	Fake_Experiment_ID
ENST00000222304.5	chr19	+	255	3	FSM	ENSG00000105697.9	ENST00000222304.5	406	3	50	101	50	-98	multi-exon	FALSE	canonical	0	0	junction_1	0	NA	NA	NA	FALSE	0	NA	NA	A	non_coding	NA	NA	NA	NA	NA	NA	NA	15	AACCTACCTGCCCTGCCCCC	50	False	NA	NA	NA	NA	NA	NA	35282577	35285042	Fake_Experiment_ID
ENST00000222329.9	chr19	-	1647	4	FSM	ENSG00000105722.10	ENST00000222329.9	2672	4	129	896	108	-308	multi-exon	FALSE	canonical	3	72	junction_1	0.816496580927726	NA	NA	NA	FALSE	0	NA	NA	A	non_coding	NA	NA	NA	NA	NA	NA	NA	10	GGGCTGTGGGCAGGGGACCT	157	False	NA	NA	NA	NA	NA	NA	42254999	42248464	Fake_Experiment_ID
ENST00000222330.8	chr19	-	1452	11	FSM	ENSG00000105723.13	ENST00000222330.8	2193	11	137	604	137	0	multi-exon	FALSE	canonical	3	351	junction_1	31.1077160845987	NA	NA	NA	FALSE	0	NA	NA	A	non_coding	NA	NA	NA	NA	NA	NA	NA	20	GGGCCCCACCAAGCACCCTT	7917	False	NA	NA	NA	NA	NA	NA	42242465	42230793	Fake_Experiment_ID
ENST00000222339.7	chr19	+	2961	2	FSM	ENSG00000105732.13	ENST00000222339.7	3309	2	235	113	235	-113	multi-exon	FALSE	canonical	0	0	junction_1	0	NA	NA	NA	FALSE	0	NA	NA	A	non_coding	NA	NA	NA	NA	NA	NA	NA	5	CTCTGCCCGACTTCCTCTTT	NA	False	NA	NA	NA	NA	NA	NA	42068711	42081297	Fake_Experiment_ID
ENST00000222345.11	chr19	+	5346	20	ISM	ENSG00000105738.11	ENST00000222345.11	8004	22	174358	2129	-6190	-150	3prime_fragment	TRUE	canonical	3	39	junction_12	8.76501481827287	NA	NA	NA	FALSE	0	NA	NA	A	non_coding	NA	NA	NA	NA	NA	NA	NA	5	GGTGGGAGGCCGCCGCCCGC	NA	False	NA	NA	NA	NA	NA	NA	38081565	38206240	Fake_Experiment_ID
ENST00000222374.3	chr19	-	1167	9	FSM	ENSG00000105767.3	ENST00000222374.3	2189	9	60	962	60	-962	multi-exon	FALSE	canonical	3	13	junction_2	9.12328751054136	NA	NA	NA	FALSE	0	NA	NA	A	non_coding	NA	NA	NA	NA	NA	NA	NA	15	CCCTATCCCCACCCCAGGCC	27	True	NA	NA	NA	NA	NA	NA	43639790	43623329	Fake_Experiment_ID
ENST00000233078.9	chr19	+	1224	12	FSM	ENSG00000071626.17	ENST00000233078.9	2184	12	188	772	39	-771	multi-exon	FALSE	canonical	3	1007	junction_4	105.760684160276	NA	NA	NA	FALSE	0	NA	NA	A	non_coding	NA	NA	NA	NA	NA	NA	NA	5	CCCGCGGCGCCGCGACGTCT	0	True	NA	NA	NA	NA	NA	NA	1407773	1434912	Fake_Experiment_ID
ENST00000233607.6	chr19	+	6912	14	FSM	ENSG00000115266.12	ENST00000535453.5	11656	14	1713	3031	202	-3031	multi-exon	TRUE	canonical	0	0	junction_1	1.43909899491305	NA	NA	NA	FALSE	0	NA	NA	A	non_coding	NA	NA	NA	NA	NA	NA	NA	5	TGGCCTAGGCCGGCCTTCTG	773	False	NA	NA	NA	NA	NA	NA	1453001	1470213	Fake_Experiment_ID
ENST00000233997.4	chr19	+	756	5	FSM	ENSG00000172232.10	ENST00000233997.4	907	5	10	141	10	-140	multi-exon	FALSE	canonical	1	1	junction_1	1.5	NA	NA	NA	FALSE	0	NA	NA	A	non_coding	NA	NA	NA	NA	NA	NA	NA	10	GGGGGCCTGTGACCTCCCAT	10	False	NA	NA	NA	NA	NA	NA	827846	831877	Fake_Experiment_ID
ENST00000234347.10	chr19	+	771	5	FSM	ENSG00000196415.10	ENST00000234347.10	987	5	10	206	10	-206	multi-exon	FALSE	canonical	0	0	junction_1	1.58113883008419	NA	NA	NA	FALSE	0	NA	NA	A	non_coding	NA	NA	NA	NA	NA	NA	NA	15	ACCGCCCCTCCCACAGCGCT	10	False	NA	NA	NA	NA	NA	NA	841008	847969	Fake_Experiment_ID
ENST00000234371.10	chr19	+	1197	5	FSM	ENSG00000116014.10	ENST00000234371.10	1624	5	170	257	0	0	multi-exon	TRUE	canonical	3	10	junction_1	1.29903810567666	NA	NA	NA	FALSE	0	NA	NA	A	non_coding	NA	NA	NA	NA	NA	NA	NA	15	GCGGACCCGGTGGGAATCCG	170	False	NA	NA	NA	NA	NA	NA	917502	920748	Fake_Experiment_ID
ENST00000234389.3	chr19	+	3132	9	FSM	ENSG00000116032.5	ENST00000234389.3	3281	9	19	130	19	-130	multi-exon	FALSE	canonical	0	0	junction_4	1.6393596310755	NA	NA	NA	FALSE	0	NA	NA	A	non_coding	NA	NA	NA	NA	NA	NA	NA	5	GGCGGCAGCCGGGCCGTTTG	NA	False	NA	NA	NA	NA	NA	NA	1000437	1009602	Fake_Experiment_ID
ENST00000236877.11	chr19	-	2766	9	ISM	ENSG00000118160.14	ENST00000236877.11	4959	10	5490	2072	5460	146	3prime_fragment	FALSE	canonical	2	3	junction_6	2.99739470207045	NA	NA	NA	FALSE	0	NA	NA	A	non_coding	NA	NA	NA	NA	NA	NA	NA	15	GGCCTCGCGCAGAGACTCGT	5764	False	NA	NA	NA	NA	NA	NA	47466403	47430088	Fake_Experiment_ID
ENST00000240587.5	chr19	-	3246	2	FSM	ENSG00000121297.8	ENST00000240587.5	5065	2	217	1602	23	-1602	multi-exon	FALSE	canonical	3	56	junction_1	0	NA	NA	NA	FALSE	0	NA	NA	A	non_coding	NA	NA	NA	NA	NA	NA	NA	30	CATTTGCTTTTGATAGAAAG	1657	False	NA	NA	NA	NA	NA	NA	31349219	31276546	Fake_Experiment_ID
ENST00000242776.9	chr19	-	1284	10	ISM	ENSG00000123136.15	ENST00000242776.9	1498	11	6121	138	0	-86	3prime_fragment	FALSE	canonical	3	901	junction_6	66.8604590745107	NA	NA	NA	FALSE	0	NA	NA	A	non_coding	NA	NA	NA	NA	NA	NA	NA	20	CCACCACGTGCCAGAGCCGC	6159	False	NA	NA	NA	NA	NA	NA	14413220	14408935	Fake_Experiment_ID
ENST00000242784.5	chr19	-	531	3	FSM	ENSG00000123144.11	ENST00000242784.5	879	3	27	321	0	-312	multi-exon	FALSE	canonical	3	1333	junction_2	553.5	NA	NA	NA	FALSE	0	NA	NA	A	non_coding	NA	NA	NA	NA	NA	NA	NA	5	CGCCCCTCCCCCACCTGCCC	24	True	NA	NA	NA	NA	NA	NA	12734657	12730960	Fake_Experiment_ID
ENST00000242786.6	chr19	+	2508	20	FSM	ENSG00000123146.20	ENST00000242786.6	3190	20	80	602	80	-154	multi-exon	FALSE	canonical	0	0	junction_4	4.57743471687556	NA	NA	NA	FALSE	0	NA	NA	A	non_coding	NA	NA	NA	NA	NA	NA	NA	15	AGGCGCATGGTTCTGGACGG	34	False	NA	NA	NA	NA	NA	NA	14381523	14408121	Fake_Experiment_ID
ENST00000242804.9	chr19	-	1884	4	FSM	ENSG00000198342.10	ENST00000545749.2	1884	4	0	0	0	0	multi-exon	FALSE	canonical	0	0	junction_3	6.48074069840786	NA	NA	NA	FALSE	0	NA	NA	A	non_coding	NA	NA	NA	NA	NA	NA	NA	40	ATGTGGAAAAGCATTCATTA	2051	False	NA	NA	NA	NA	NA	NA	12363631	12349700	Fake_Experiment_ID
ENST00000243563.8	chr19	+	849	6	FSM	ENSG00000077312.9	ENST00000243563.8	1277	6	206	222	111	17	multi-exon	FALSE	canonical	3	1495	junction_5	75.9910521048367	NA	NA	NA	FALSE	0	NA	NA	A	non_coding	NA	NA	NA	NA	NA	NA	NA	10	CACCTTTTCCCCCCATGCCT	49	False	NA	NA	NA	NA	NA	NA	40751408	40765167	Fake_Experiment_ID
ENST00000243578.8	chr19	-	528	3	ISM	ENSG00000123810.9	ENST00000675972.1	982	4	411	283	411	-13	3prime_fragment	FALSE	canonical	3	32	junction_2	7	NA	NA	NA	FALSE	0	NA	NA	A	non_coding	NA	NA	NA	NA	NA	NA	NA	15	GGGACTCTGCCTCCAACGTC	629	False	NA	NA	NA	NA	NA	NA	41363519	41354699	Fake_Experiment_ID
ENST00000243644.9	chr19	-	1599	4	ISM	ENSG00000256683.7	ENST00000243644.9	2355	5	12480	514	493	-514	3prime_fragment	FALSE	canonical	3	52	junction_3	4.02768199119819	NA	NA	NA	FALSE	0	NA	NA	A	non_coding	NA	NA	NA	NA	NA	NA	NA	45	GAAGAAAACTCAGATCTATG	NA	False	NA	NA	NA	NA	NA	NA	51974360	51964853	Fake_Experiment_ID
ENST00000244137.12	chr19	-	1482	15	FSM	ENSG00000124299.15	ENST00000244137.12	1907	15	31	394	-2	-236	multi-exon	TRUE	canonical	3	666	junction_7	40.1207361521166	NA	NA	NA	FALSE	0	NA	NA	A	non_coding	NA	NA	NA	NA	NA	NA	NA	35	AGCCAGCCAGAAATCCCAGC	30	False	NA	NA	NA	NA	NA	NA	33521760	33387343	Fake_Experiment_ID
ENST00000244289.9	chr19	-	3231	10	FSM	ENSG00000079435.10	ENST00000244289.9	3768	10	239	298	239	4	multi-exon	FALSE	canonical	0	0	junction_9	4.39134952119322	NA	NA	NA	FALSE	0	NA	NA	A	non_coding	NA	NA	NA	NA	NA	NA	NA	15	AAGCCTGTTGTTCCCATCTG	270	False	NA	NA	NA	NA	NA	NA	42427149	42401811	Fake_Experiment_ID
ENST00000244314.6	chr19	+	1392	1	ISM	ENSG00000124449.7	ENST00000244314.6	1596	2	2483	71	2449	-71	mono-exon	FALSE	NA	NA	NA	NA	NA	NA	NA	NA	NA	0	NA	NA	A	non_coding	NA	NA	NA	NA	NA	NA	NA	15	AGAGTGCAGCCCCGCCCCCC	2458	False	NA	NA	NA	NA	NA	NA	43718558	43719950	Fake_Experiment_ID
ENST00000244333.4	chr19	-	1041	5	FSM	ENSG00000124466.9	ENST00000244333.4	1642	5	37	564	35	92	multi-exon	FALSE	canonical	2	3	junction_3	7.63216876123687	NA	NA	NA	FALSE	0	NA	NA	A	non_coding	NA	NA	NA	NA	NA	NA	NA	20	GCTTCTCCACCTGGAAATTT	4751	False	NA	NA	NA	NA	NA	NA	43465571	43461350	Fake_Experiment_ID
ENST00000244336.10	chr19	-	1050	5	ISM	ENSG00000124469.12	ENST00000244336.10	2297	6	96	3003	96	-161	5prime_fragment	FALSE	canonical	0	0	junction_1	0	NA	NA	NA	FALSE	0	NA	NA	A	non_coding	NA	NA	NA	NA	NA	NA	NA	10	TAGCTCTGGTGTAGTTTCTG	130	False	NA	NA	NA	NA	NA	NA	42594828	42583245	Fake_Experiment_ID
ENST00000245615.6	chr19	-	1419	7	ISM	ENSG00000125505.17	ENST00000245615.6	2294	8	1072	629	-96	30	3prime_fragment	TRUE	canonical	3	492	junction_2	75.9248531992873	NA	NA	NA	FALSE	0	NA	NA	A	non_coding	NA	NA	NA	NA	NA	NA	NA	10	GCTGTCACGACGCTCCCTCT	1071	False	NA	NA	NA	NA	NA	NA	54188508	54174043	Fake_Experiment_ID
ENST00000245812.8	chr19	+	666	4	FSM	ENSG00000125652.8	ENST00000245812.8	970	4	27	277	27	-54	multi-exon	FALSE	canonical	3	429	junction_1	94.8999473129464	NA	NA	NA	FALSE	0	NA	NA	A	non_coding	NA	NA	NA	NA	NA	NA	NA	25	CCCCCAGCTTTCTACAGACA	0	True	NA	NA	NA	NA	NA	NA	6372820	6374973	Fake_Experiment_ID
ENST00000245816.11	chr19	+	834	6	FSM	ENSG00000125656.11	ENST00000245816.11	2410	6	44	1532	10	3	multi-exon	FALSE	canonical	3	535	junction_1	38.9820471499381	NA	NA	NA	FALSE	0	NA	NA	A	non_coding	NA	NA	NA	NA	NA	NA	NA	10	GAGCTGGGCCTCCTCTCCAG	44	True	NA	NA	NA	NA	NA	NA	6361574	6368710	Fake_Experiment_ID
ENST00000245817.5	chr19	+	765	3	FSM	ENSG00000125657.5	ENST00000245817.5	1634	3	11	858	11	-858	multi-exon	FALSE	canonical	3	12	junction_1	0	NA	NA	NA	FALSE	0	NA	NA	A	non_coding	NA	NA	NA	NA	NA	NA	NA	10	CGTCCAGCCTGGGTGCAGCC	11	False	NA	NA	NA	NA	NA	NA	6531036	6535066	Fake_Experiment_ID
ENST00000245907.11	chr19	-	4992	41	FSM	ENSG00000125730.17	ENST00000245907.11	5231	41	61	178	61	15	multi-exon	TRUE	canonical	0	0	junction_30	6.43816744112795	NA	NA	NA	FALSE	0	NA	NA	A	non_coding	NA	NA	NA	NA	NA	NA	NA	20	CCACACCCCCATTCCCCCAC	92	False	NA	NA	NA	NA	NA	NA	6720589	6677881	Fake_Experiment_ID
ENST00000245908.11	chr19	-	1731	9	ISM	ENSG00000125731.13	ENST00000245908.11	2281	10	3687	433	733	-428	3prime_fragment	FALSE	canonical	3	72	junction_6	30.8461403582361	NA	NA	NA	FALSE	0	NA	NA	A	non_coding	NA	NA	NA	NA	NA	NA	NA	20	GAGCGCAGACACCCTTCTTC	3762	False	NA	NA	NA	NA	NA	NA	6763748	6752592	Fake_Experiment_ID
ENST00000245923.9	chr19	-	1638	11	FSM	ENSG00000125744.12	ENST00000245923.9	2274	11	222	414	-142	-12	multi-exon	FALSE	canonical	3	16	junction_7	50.6896439127363	NA	NA	NA	FALSE	0	NA	NA	A	non_coding	NA	NA	NA	NA	NA	NA	NA	15	GAACGGTGTCTCTGCCCGCA	499	False	NA	NA	NA	NA	NA	NA	45496825	45485707	Fake_Experiment_ID
ENST00000245932.11	chr19	+	1143	13	FSM	ENSG00000125753.14	ENST00000245932.11	2242	13	293	806	262	8	multi-exon	TRUE	canonical	3	568	junction_6	80.5420438859937	NA	NA	NA	FALSE	0	NA	NA	A	non_coding	NA	NA	NA	NA	NA	NA	NA	35	CCACAGGGACCCAGAAGACC	285	False	NA	NA	NA	NA	NA	NA	45507771	45526177	Fake_Experiment_ID
ENST00000245934.12	chr19	-	3825	26	ISM	ENSG00000125755.19	ENST00000245934.12	4077	27	8652	150	710	-92	3prime_fragment	TRUE	canonical	3	170	junction_18	28.4633097161943	NA	NA	NA	FALSE	0	NA	NA	A	non_coding	NA	NA	NA	NA	NA	NA	NA	20	CGGGGCTCGAGGGGGAAAGG	8703	False	NA	NA	NA	NA	NA	NA	45854495	45815559	Fake_Experiment_ID
ENST00000246112.9	chr19	+	1719	16	ISM	ENSG00000104953.20	ENST00000246112.9	1977	17	670	175	654	-147	3prime_fragment	TRUE	canonical	2	5	junction_9	3.34398298772919	NA	NA	NA	FALSE	0	NA	NA	A	non_coding	NA	NA	NA	NA	NA	NA	NA	5	GGGGCCTCGCTGCTGTCATC	669	False	NA	NA	NA	NA	NA	NA	2978233	2995004	Fake_Experiment_ID
ENST00000246115.5	chr19	+	1155	1	FSM	ENSG00000125910.6	ENST00000246115.5	1564	1	24	385	24	-385	mono-exon	FALSE	NA	NA	NA	NA	NA	NA	NA	NA	NA	0	NA	NA	A	non_coding	NA	NA	NA	NA	NA	NA	NA	10	AGTTGCAGTCTTGCGTGTGG	21	False	NA	NA	NA	NA	NA	NA	3178792	3179947	Fake_Experiment_ID
ENST00000246117.9	chr19	+	1692	15	FSM	ENSG00000125912.11	ENST00000246117.9	3680	15	101	1887	95	-162	multi-exon	FALSE	canonical	3	369	junction_11	92.0641136404851	NA	NA	NA	FALSE	0	NA	NA	A	non_coding	NA	NA	NA	NA	NA	NA	NA	25	CACAGCCACCCCCACAGCCG	46	False	NA	NA	NA	NA	NA	NA	3186030	3207688	Fake_Experiment_ID
ENST00000246529.4	chr19	+	1887	2	ISM	ENSG00000126243.9	ENST00000588831.5	3689	4	3876	748	3052	-748	3prime_fragment	FALSE	canonical	3	98	junction_1	0	NA	NA	NA	FALSE	0	NA	NA	A	non_coding	NA	NA	NA	NA	NA	NA	NA	15	CCAGGCGCCCCCCCCTCTAA	2768	False	NA	NA	NA	NA	NA	NA	35939425	35945019	Fake_Experiment_ID
ENST00000246532.6	chr19	-	1068	4	ISM	ENSG00000126246.10	ENST00000592537.5	1195	5	1267	26	-76	-23	3prime_fragment	FALSE	canonical	1	2	junction_3	45.0209827623619	NA	NA	NA	FALSE	0	NA	NA	A	non_coding	NA	NA	NA	NA	NA	NA	NA	40	CACCCAATAAAGAACTTTGC	4237	False	NA	NA	NA	NA	NA	NA	35741180	35739279	Fake_Experiment_ID
ENST00000246535.4	chr19	+	1077	7	FSM	ENSG00000126249.8	ENST00000246535.4	1157	7	32	48	6	-30	multi-exon	FALSE	canonical	3	160	junction_1	27.9523403909822	NA	NA	NA	FALSE	0	NA	NA	A	non_coding	NA	NA	NA	NA	NA	NA	NA	30	AGCATTTCCTTTTATTAATA	19	False	NA	NA	NA	NA	NA	NA	34404430	34426120	Fake_Experiment_ID
ENST00000246548.9	chr19	+	1923	17	FSM	ENSG00000126261.13	ENST00000246548.9	4005	17	52	2030	-51	105	multi-exon	FALSE	canonical	3	685	junction_1	89.4295943396256	NA	NA	NA	FALSE	0	NA	NA	A	non_coding	NA	NA	NA	NA	NA	NA	NA	45	ACAGAAATGCCTCTAAACAG	41	False	NA	NA	NA	NA	NA	NA	34428432	34469221	Fake_Experiment_ID
ENST00000246549.2	chr19	+	993	1	FSM	ENSG00000126262.5	ENST00000246549.2	2051	1	0	1058	0	-749	mono-exon	FALSE	NA	NA	NA	NA	NA	NA	NA	NA	NA	0	NA	NA	A	non_coding	NA	NA	NA	NA	NA	NA	NA	15	CAGTTTCCCTGGACCTTCAG	125	False	NA	NA	NA	NA	NA	NA	35449714	35450707	Fake_Experiment_ID
ENST00000246551.9	chr19	+	282	4	FSM	ENSG00000126264.10	ENST00000246551.9	564	4	65	217	56	-110	multi-exon	FALSE	canonical	3	12	junction_1	0.942809041582063	NA	NA	NA	FALSE	0	NA	NA	A	non_coding	NA	NA	NA	NA	NA	NA	NA	10	CCCTCCTGCAGCTTGGACCT	65	False	NA	NA	NA	NA	NA	NA	35902593	35904160	Fake_Experiment_ID
ENST00000246553.3	chr19	+	903	1	FSM	ENSG00000126266.3	ENST00000246553.3	2311	1	0	1408	0	-1408	mono-exon	FALSE	NA	NA	NA	NA	NA	NA	NA	NA	NA	0	NA	NA	A	non_coding	NA	NA	NA	NA	NA	NA	NA	15	CGCCACTGCTCGGGGGAAGG	3650	False	NA	NA	NA	NA	NA	NA	35351551	35352454	Fake_Experiment_ID
ENST00000246785.7	chr19	+	1005	7	FSM	ENSG00000126453.10	ENST00000246784.8	1064	7	-109	168	-109	-111	multi-exon	FALSE	canonical	3	753	junction_2	148.171822182522	NA	NA	NA	FALSE	0	NA	NA	A	non_coding	NA	NA	NA	NA	NA	NA	NA	15	GCTCTTTCTCAGAAGCTGCT	NA	False	NA	NA	NA	NA	NA	NA	49665823	49673748	Fake_Experiment_ID
ENST00000246792.4	chr19	-	657	6	FSM	ENSG00000126458.4	ENST00000246792.4	986	6	45	284	24	236	multi-exon	FALSE	canonical	3	266	junction_2	27.3378857997468	NA	NA	NA	FALSE	0	NA	NA	A	non_coding	NA	NA	NA	NA	NA	NA	NA	45	CCCAGGCAAGAGAGAAGCAA	22	True	NA	NA	NA	NA	NA	NA	49640098	49635575	Fake_Experiment_ID
ENST00000246794.10	chr19	+	609	6	ISM	ENSG00000126460.11	ENST00000246794.10	1403	7	1904	615	1847	-136	3prime_fragment	TRUE	canonical	3	9	junction_5	2.31516738055805	NA	NA	NA	FALSE	0	NA	NA	A	non_coding	NA	NA	NA	NA	NA	NA	NA	20	AGAGCTGCTTTCGAGACCCG	1837	False	NA	NA	NA	NA	NA	NA	49583219	49590389	Fake_Experiment_ID
ENST00000246801.8	chr19	-	1779	11	FSM	ENSG00000126467.11	ENST00000246801.8	1854	11	59	16	59	-16	multi-exon	FALSE	canonical	0	0	junction_5	2.93938769133981	NA	NA	NA	FALSE	0	NA	NA	A	non_coding	NA	NA	NA	NA	NA	NA	NA	20	ATGGCCTCTCATGCTAGCAT	79	False	NA	NA	NA	NA	NA	NA	49763247	49739775	Fake_Experiment_ID
ENST00000246802.10	chr19	+	1437	13	FSM	ENSG00000105373.19	ENST00000246802.10	1504	13	14	53	-5	0	multi-exon	TRUE	canonical	3	1066	junction_3	110.856858405583	NA	NA	NA	FALSE	0	NA	NA	A	non_coding	NA	NA	NA	NA	NA	NA	NA	25	CTGCCATCAGATGCCGGAGA	14	False	NA	NA	NA	NA	NA	NA	47745559	47757005	Fake_Experiment_ID
ENST00000247001.10	chr19	-	1938	14	FSM	ENSG00000105705.16	ENST00000247001.10	2566	14	13	615	1	-133	multi-exon	FALSE	canonical	3	218	junction_10	57.8660972167693	NA	NA	NA	FALSE	0	NA	NA	A	non_coding	NA	NA	NA	NA	NA	NA	NA	30	GTGTTCTGGAAATACATACT	12	True	NA	NA	NA	NA	NA	NA	19320496	19276647	Fake_Experiment_ID
ENST00000247003.9	chr19	+	1452	13	FSM	ENSG00000105671.12	ENST00000247003.9	1793	13	27	314	4	-19	multi-exon	TRUE	canonical	3	152	junction_4	9.1874763794103	NA	NA	NA	FALSE	0	NA	NA	A	non_coding	NA	NA	NA	NA	NA	NA	NA	15	GCCCCACACGGCCATCTGCC	27	True	NA	NA	NA	NA	NA	NA	18919741	18928316	Fake_Experiment_ID
ENST00000247005.8	chr19	-	1119	2	ISM	ENSG00000130283.9	ENST00000247005.8	2579	8	25851	52	25851	-52	3prime_fragment	FALSE	canonical	3	48	junction_1	0	NA	NA	NA	FALSE	0	NA	NA	B	non_coding	NA	NA	NA	NA	NA	NA	NA	10	CCCGGGGCGGGCAGGGACGC	NA	False	NA	NA	NA	NA	NA	NA	18870307	18868596	Fake_Experiment_ID
ENST00000247706.4	chr19	-	1320	4	ISM	ENSG00000127220.6	ENST00000247706.4	2042	5	1809	530	1809	-530	3prime_fragment	FALSE	canonical	3	112	junction_1	13.2245562832516	NA	NA	NA	FALSE	0	NA	NA	A	non_coding	NA	NA	NA	NA	NA	NA	NA	5	CCGCTGGGCCGGCGGGGCAT	4072	False	NA	NA	NA	NA	NA	NA	17301616	17292660	Fake_Experiment_ID
ENST00000247956.11	chr19	+	1788	6	ISM	ENSG00000130803.15	ENST00000247956.11	4056	7	15620	1980	5	0	3prime_fragment	FALSE	canonical	3	134	junction_2	13.145341380124	NA	NA	NA	FALSE	0	NA	NA	A	non_coding	NA	NA	NA	NA	NA	NA	NA	20	GCGCGCCTGCTTTAGAGACA	NA	False	NA	NA	NA	NA	NA	NA	9156016	9161433	Fake_Experiment_ID
ENST00000247970.9	chr19	+	492	4	FSM	ENSG00000127445.14	ENST00000247970.9	1009	4	27	490	-1	-15	multi-exon	FALSE	canonical	3	1741	junction_3	159.200083752072	NA	NA	NA	FALSE	0	NA	NA	A	non_coding	NA	NA	NA	NA	NA	NA	NA	10	GGGTGGGGAGCCCAGGCCTG	10	True	NA	NA	NA	NA	NA	NA	9835344	9849199	Fake_Experiment_ID
ENST00000247977.9	chr19	-	981	3	FSM	ENSG00000127452.9	ENST00000247977.9	1873	3	266	626	0	0	multi-exon	FALSE	canonical	3	294	junction_1	11.5	NA	NA	NA	FALSE	0	NA	NA	A	non_coding	NA	NA	NA	NA	NA	NA	NA	10	CTACTCCACCTGCCCTTGGG	5	True	NA	NA	NA	NA	NA	NA	9818813	9810895	Fake_Experiment_ID
ENST00000248041.12	chr19	-	1575	12	FSM	ENSG00000171903.17	ENST00000402119.9	3051	12	121	1355	2	-793	multi-exon	TRUE	canonical	0	0	junction_2	0.497929597731969	NA	NA	NA	FALSE	0	NA	NA	A	non_coding	NA	NA	NA	NA	NA	NA	NA	20	CTGTCCTACCCACCCACCCA	458	False	NA	NA	NA	NA	NA	NA	15934408	15913731	Fake_Experiment_ID
ENST00000248071.6	chr19	+	1068	3	FSM	ENSG00000127528.6	ENST00000248071.6	2820	3	98	1654	84	-229	multi-exon	TRUE	canonical	0	0	junction_2	0.5	NA	NA	NA	FALSE	0	NA	NA	A	non_coding	NA	NA	NA	NA	NA	NA	NA	10	CCGGGACGCCCCCGCCCACC	21	False	NA	NA	NA	NA	NA	NA	16324923	16327031	Fake_Experiment_ID
ENST00000248072.3	chr19	+	960	1	FSM	ENSG00000127529.7	ENST00000248072.3	960	1	0	0	0	0	mono-exon	FALSE	NA	NA	NA	NA	NA	NA	NA	NA	NA	0	NA	NA	A	non_coding	NA	NA	NA	NA	NA	NA	NA	40	ATTGCAGTGAACACAATACT	NA	False	NA	NA	NA	NA	NA	NA	14941488	14942448	Fake_Experiment_ID
ENST00000248073.2	chr19	-	963	1	FSM	ENSG00000127530.4	ENST00000248073.2	1066	1	75	28	75	-28	mono-exon	FALSE	NA	NA	NA	NA	NA	NA	NA	NA	NA	0	NA	NA	A	non_coding	NA	NA	NA	NA	NA	NA	NA	25	GTAGCAAGGCTTGGACCATT	615	False	NA	NA	NA	NA	NA	NA	14800136	14799173	Fake_Experiment_ID
ENST00000248076.4	chr19	+	1158	2	FSM	ENSG00000127533.4	ENST00000248076.4	3334	2	191	1985	0	541	multi-exon	FALSE	canonical	0	0	junction_1	0	NA	NA	NA	FALSE	0	NA	NA	A	non_coding	NA	NA	NA	NA	NA	NA	NA	30	CACAAAGTGGGGAAGGCTGT	30	False	NA	NA	NA	NA	NA	NA	16889189	16890621	Fake_Experiment_ID
ENST00000248244.6	chr19	-	2139	1	ISM	ENSG00000127666.10	ENST00000248244.6	2684	2	13335	307	-407	-4	mono-exon	FALSE	NA	NA	NA	NA	NA	NA	NA	NA	NA	0	NA	NA	A	non_coding	NA	NA	NA	NA	NA	NA	NA	5	CCGCGTGTCCTTGCCTGACC	NA	False	NA	NA	NA	NA	NA	NA	4818377	4816238	Fake_Experiment_ID
ENST00000248342.9	chr19	+	657	8	FSM	ENSG00000178982.10	ENST00000248342.9	772	8	81	34	58	-4	multi-exon	FALSE	canonical	3	2439	junction_6	140.412075764188	NA	NA	NA	FALSE	0	NA	NA	A	non_coding	NA	NA	NA	NA	NA	NA	NA	35	CTTCAGGTGTTTAATAAAGA	42	False	NA	NA	NA	NA	NA	NA	38619268	38636920	Fake_Experiment_ID
ENST00000248668.5	chr19	-	2316	2	ISM	ENSG00000128011.5	ENST00000248668.5	3579	5	5527	1067	5527	-1067	3prime_fragment	TRUE	canonical	3	38	junction_1	0	NA	NA	NA	FALSE	0	NA	NA	A	non_coding	NA	NA	NA	NA	NA	NA	NA	5	GCGGCGGGCGGGCGCCGGGA	5599	False	NA	NA	NA	NA	NA	NA	39315336	39307632	Fake_Experiment_ID
ENST00000250237.10	chr19	+	1212	10	FSM	ENSG00000213339.9	ENST00000250237.10	1329	10	22	95	-5	-75	multi-exon	FALSE	canonical	3	355	junction_6	47.9351413659935	NA	NA	NA	FALSE	0	NA	NA	A	non_coding	NA	NA	NA	NA	NA	NA	NA	20	CCTGGCATTGGGAGAGGGAG	7	False	NA	NA	NA	NA	NA	NA	10701460	10713270	Fake_Experiment_ID
ENST00000250340.9	chr19	+	972	4	FSM	ENSG00000105472.13	ENST00000250340.9	1375	4	162	241	3	-2	multi-exon	FALSE	canonical	3	16	junction_1	14.0079342596338	NA	NA	NA	FALSE	0	NA	NA	A	non_coding	NA	NA	NA	NA	NA	NA	NA	5	CGGGGCCGGTACCCCGCCTC	97	False	NA	NA	NA	NA	NA	NA	50723525	50725467	Fake_Experiment_ID
ENST00000250351.4	chr19	-	765	6	ISM	ENSG00000186474.16	ENST00000250351.4	882	7	271	0	120	0	3prime_fragment	TRUE	canonical	0	0	junction_1	0.4	NA	NA	NA	FALSE	0	NA	NA	A	non_coding	NA	NA	NA	NA	NA	NA	NA	25	GACCCACGAGCGGGGTGAGA	380	False	NA	NA	NA	NA	NA	NA	51034621	51029154	Fake_Experiment_ID
ENST00000250366.6	chr19	-	753	5	FSM	ENSG00000213022.6	ENST00000594211.2	1401	5	45	603	45	0	multi-exon	FALSE	canonical	0	0	junction_1	0	NA	NA	NA	FALSE	0	NA	NA	C	non_coding	NA	NA	NA	NA	NA	NA	NA	10	GCCCGCGCGCCACGGGGGCA	9823	False	NA	NA	NA	NA	NA	NA	51009547	51003110	Fake_Experiment_ID
ENST00000250896.9	chr19	-	1398	13	ISM	ENSG00000099875.16	ENST00000250896.9	3785	14	393	2142	2	-201	3prime_fragment	FALSE	canonical	3	256	junction_11	65.0531833707365	NA	NA	NA	FALSE	0	NA	NA	A	non_coding	NA	NA	NA	NA	NA	NA	NA	5	CCCTCCCATCTCCCCTCTGT	391	False	NA	NA	NA	NA	NA	NA	2050851	2039612	Fake_Experiment_ID
ENST00000250916.6	chr19	-	759	2	FSM	ENSG00000129911.9	ENST00000250916.6	2901	2	82	2060	0	-141	multi-exon	FALSE	canonical	3	184	junction_1	0	NA	NA	NA	FALSE	0	NA	NA	A	non_coding	NA	NA	NA	NA	NA	NA	NA	10	GGCCCTCGTGCAGCCCACCC	416	False	NA	NA	NA	NA	NA	NA	1863497	1854458	Fake_Experiment_ID
ENST00000250974.9	chr19	-	1086	5	ISM	ENSG00000129968.17	ENST00000250974.9	1630	6	3867	224	19	4	3prime_fragment	FALSE	canonical	0	0	junction_3	265.961815868369	NA	NA	NA	FALSE	0	NA	NA	A	non_coding	NA	NA	NA	NA	NA	NA	NA	10	CGGCGGCCCCAACCGGCCGG	3952	False	NA	NA	NA	NA	NA	NA	1881566	1877199	Fake_Experiment_ID
ENST00000251203.14	chr19	-	1125	8	FSM	ENSG00000105717.14	ENST00000251203.14	1495	8	58	312	52	-312	multi-exon	FALSE	canonical	1	2	junction_5	5.20596204522531	NA	NA	NA	FALSE	0	NA	NA	A	non_coding	NA	NA	NA	NA	NA	NA	NA	30	GTTTGGGGGATAAGCAGGAA	9898	False	NA	NA	NA	NA	NA	NA	19618629	19562024	Fake_Experiment_ID
ENST00000251268.11	chr19	+	8538	42	FSM	ENSG00000105429.13	ENST00000251268.11	11137	42	609	1990	609	813	multi-exon	TRUE	canonical	3	7	junction_41	11.0296231914508	NA	NA	NA	FALSE	0	NA	NA	A	non_coding	NA	NA	NA	NA	NA	NA	NA	15	CATGCCCAGGGTTCTCATCC	464	False	NA	NA	NA	NA	NA	NA	42326243	42376775	Fake_Experiment_ID
ENST00000251269.9	chr19	+	1854	4	FSM	ENSG00000159905.15	ENST00000622072.1	2102	4	4	244	4	-244	multi-exon	FALSE	canonical	2	6	junction_3	1.63299316185545	NA	NA	NA	FALSE	0	NA	NA	A	non_coding	NA	NA	NA	NA	NA	NA	NA	30	ATGTGAGAAGTGTGGGAAGG	NA	False	NA	NA	NA	NA	NA	NA	43962726	43967356	Fake_Experiment_ID
ENST00000251287.3	chr19	+	2670	8	FSM	ENSG00000099822.3	ENST00000251287.3	3420	8	65	685	65	-685	multi-exon	TRUE	canonical	0	0	junction_1	0.494871659305393	NA	NA	NA	FALSE	0	NA	NA	A	non_coding	NA	NA	NA	NA	NA	NA	NA	5	CCCTCGCCGACCGCCCCGCG	23	False	NA	NA	NA	NA	NA	NA	589945	616474	Fake_Experiment_ID
ENST00000251363.10	chr19	+	1185	10	ISM	ENSG00000090661.12	ENST00000251363.10	1780	12	41707	312	551	-309	3prime_fragment	FALSE	canonical	3	395	junction_1	25.1484481518134	NA	NA	NA	FALSE	0	NA	NA	A	non_coding	NA	NA	NA	NA	NA	NA	NA	10	CCGGGCGGGGCTGGCTGTAA	NA	False	NA	NA	NA	NA	NA	NA	8251076	8262109	Fake_Experiment_ID
ENST00000251372.8	chr19	+	1470	9	ISM	ENSG00000104974.12	ENST00000251372.8	3232	10	613	1564	585	-1060	3prime_fragment	TRUE	canonical	0	0	junction_1	0	NA	NA	NA	FALSE	0	NA	NA	A	non_coding	NA	NA	NA	NA	NA	NA	NA	25	GATGCAGCCGGGAGGTGAAC	594	False	NA	NA	NA	NA	NA	NA	54594244	54600817	Fake_Experiment_ID
ENST00000251377.7	chr19	+	1452	8	FSM	ENSG00000239998.6	ENST00000391738.8	4482	8	89	2941	0	-49	multi-exon	TRUE	canonical	0	0	junction_1	0.349927106111883	NA	NA	NA	FALSE	0	NA	NA	A	non_coding	NA	NA	NA	NA	NA	NA	NA	45	ACAGCAGAGAGGACAATGCA	89	False	NA	NA	NA	NA	NA	NA	54573878	54587346	Fake_Experiment_ID
ENST00000251472.9	chr19	+	4713	26	FSM	ENSG00000105613.10	ENST00000251472.9	4853	26	58	82	58	-82	multi-exon	TRUE	canonical	3	14	junction_16	13.4755482263246	NA	NA	NA	FALSE	0	NA	NA	A	non_coding	NA	NA	NA	NA	NA	NA	NA	15	CCAAGGGGGTCATCGGCCCC	43	False	NA	NA	NA	NA	NA	NA	12838572	12874870	Fake_Experiment_ID
ENST00000252453.12	chr19	+	597	4	FSM	ENSG00000130173.13	ENST00000252453.12	872	4	19	256	19	-131	multi-exon	FALSE	canonical	0	0	junction_1	0	NA	NA	NA	FALSE	0	NA	NA	A	non_coding	NA	NA	NA	NA	NA	NA	NA	25	ATCTGCCTGGATGGAACTGA	19	False	NA	NA	NA	NA	NA	NA	11239637	11241687	Fake_Experiment_ID
ENST00000252456.7	chr19	+	894	7	FSM	ENSG00000130176.8	ENST00000252456.7	1499	7	77	528	75	37	multi-exon	FALSE	canonical	3	59	junction_1	4.42530601578392	NA	NA	NA	FALSE	0	NA	NA	A	non_coding	NA	NA	NA	NA	NA	NA	NA	15	GGCCACAAGGCCTTCCCTGT	75	False	NA	NA	NA	NA	NA	NA	11538927	11549795	Fake_Experiment_ID
ENST00000252483.10	chr19	+	1617	9	FSM	ENSG00000130202.10	ENST00000252483.10	2690	9	229	844	229	-515	multi-exon	FALSE	canonical	3	998	junction_6	427.728301612133	NA	NA	NA	FALSE	0	NA	NA	A	non_coding	NA	NA	NA	NA	NA	NA	NA	5	GCTGCCATGCGCCTGGCGTC	145	False	NA	NA	NA	NA	NA	NA	44846525	44888379	Fake_Experiment_ID
ENST00000252486.9	chr19	+	954	3	FSM	ENSG00000130203.10	ENST00000425718.1	923	3	265	-296	265	-143	multi-exon	FALSE	canonical	3	5274	junction_2	119	NA	NA	NA	FALSE	0	NA	NA	A	non_coding	NA	NA	NA	NA	NA	NA	NA	25	ACGCCGAAGCCTGCAGCCAT	32	True	NA	NA	NA	NA	NA	NA	44906624	44909250	Fake_Experiment_ID
ENST00000252487.9	chr19	+	1086	9	FSM	ENSG00000130204.13	ENST00000426677.7	1768	9	162	520	162	37	multi-exon	FALSE	canonical	3	2599	junction_5	75.3980064391626	NA	NA	NA	FALSE	0	NA	NA	A	non_coding	NA	NA	NA	NA	NA	NA	NA	0	GCCCTCCTGGCCCCCGCCTT	102	False	NA	NA	NA	NA	NA	NA	44891415	44903169	Fake_Experiment_ID
ENST00000252490.7	chr19	+	306	3	ISM	ENSG00000234906.11	ENST00000590360.2	744	4	1276	316	193	-83	3prime_fragment	FALSE	canonical	0	0	junction_1	0	NA	NA	NA	FALSE	0	NA	NA	A	non_coding	NA	NA	NA	NA	NA	NA	NA	25	CAGCCAGACCCCCCATCAGT	-6	True	NA	NA	NA	NA	NA	NA	44948478	44949249	Fake_Experiment_ID
ENST00000252530.9	chr19	+	1050	8	FSM	ENSG00000130244.12	ENST00000252530.9	1271	8	19	202	0	-158	multi-exon	FALSE	canonical	3	31	junction_1	11.5352167075351	NA	NA	NA	FALSE	0	NA	NA	A	non_coding	NA	NA	NA	NA	NA	NA	NA	10	AGGGGGACTGGTGGTCGGGG	8	True	NA	NA	NA	NA	NA	NA	38403153	38408882	Fake_Experiment_ID
ENST00000252542.9	chr19	-	2862	21	FSM	ENSG00000130254.12	ENST00000252542.9	3167	21	61	244	61	-133	multi-exon	FALSE	canonical	3	172	junction_14	43.8878969648809	NA	NA	NA	FALSE	0	NA	NA	A	non_coding	NA	NA	NA	NA	NA	NA	NA	10	GTCCCACTCGCTGCGAGTTT	60	False	NA	NA	NA	NA	NA	NA	5622715	5587242	Fake_Experiment_ID
ENST00000252575.11	chr19	+	3966	14	ISM	ENSG00000130287.14	ENST00000252575.11	6402	15	4996	2322	4996	-18	3prime_fragment	FALSE	canonical	3	7	junction_11	7.86272759334193	NA	NA	NA	FALSE	0	NA	NA	A	non_coding	NA	NA	NA	NA	NA	NA	NA	65	AGAACCAGAAAAAAGAAAGC	4954	False	NA	NA	NA	NA	NA	NA	19216953	19249911	Fake_Experiment_ID
ENST00000252590.9	chr19	-	1329	6	FSM	ENSG00000130300.9	ENST00000252590.9	2290	6	54	907	54	-907	multi-exon	FALSE	canonical	0	0	junction_1	0.489897948556636	NA	NA	NA	FALSE	0	NA	NA	A	non_coding	NA	NA	NA	NA	NA	NA	NA	20	GGAGGCTCCAGGCCTGAGGA	53	False	NA	NA	NA	NA	NA	NA	17377288	17352361	Fake_Experiment_ID
ENST00000252593.7	chr19	-	543	4	ISM	ENSG00000130303.14	ENST00000252593.7	1001	5	55	756	0	-454	5prime_fragment	FALSE	canonical	3	462	junction_1	26.1576417557513	NA	NA	NA	FALSE	0	NA	NA	A	non_coding	NA	NA	NA	NA	NA	NA	NA	25	GATCCCAGGAAGCTGGTCAG	21	True	NA	NA	NA	NA	NA	NA	17405575	17403694	Fake_Experiment_ID
ENST00000252595.12	chr19	+	1941	12	FSM	ENSG00000130304.17	ENST00000252595.12	3514	12	17	1556	3	11	multi-exon	TRUE	canonical	2	15	junction_10	6.12136213437543	NA	NA	NA	FALSE	0	NA	NA	A	non_coding	NA	NA	NA	NA	NA	NA	NA	15	AGCTGTTCCTCTACTGGCCA	11	True	NA	NA	NA	NA	NA	NA	17470540	17504612	Fake_Experiment_ID
ENST00000252597.8	chr19	-	2112	12	ISM	ENSG00000130307.12	ENST00000252597.8	3289	13	446	1054	415	-66	3prime_fragment	FALSE	canonical	3	23	junction_9	10.8999962089614	NA	NA	NA	FALSE	0	NA	NA	A	non_coding	NA	NA	NA	NA	NA	NA	NA	15	GCCCCTTACCCAGCCATGTC	2453	False	NA	NA	NA	NA	NA	NA	17264299	17250224	Fake_Experiment_ID
ENST00000252599.9	chr19	+	1869	12	FSM	ENSG00000130309.11	ENST00000252599.9	3647	12	65	1713	65	574	multi-exon	FALSE	canonical	3	195	junction_6	21.7381106480176	NA	NA	NA	FALSE	0	NA	NA	A	non_coding	NA	NA	NA	NA	NA	NA	NA	30	GGGGTAGCAGCCAGAAAGCC	32	True	NA	NA	NA	NA	NA	NA	17555713	17581444	Fake_Experiment_ID
ENST00000252603.7	chr19	+	777	5	FSM	ENSG00000130313.7	ENST00000252603.7	1008	5	24	207	3	38	multi-exon	FALSE	canonical	3	352	junction_2	17.7816619020833	NA	NA	NA	FALSE	0	NA	NA	A	non_coding	NA	NA	NA	NA	NA	NA	NA	20	CTGGCCAGAGGGACGCCGCA	21	False	NA	NA	NA	NA	NA	NA	17511672	17521081	Fake_Experiment_ID
ENST00000252622.15	chr19	-	312	4	FSM	ENSG00000130332.15	ENST00000252622.15	491	4	20	159	20	-159	multi-exon	FALSE	canonical	3	3654	junction_3	424.944179340717	NA	NA	NA	FALSE	0	NA	NA	A	non_coding	NA	NA	NA	NA	NA	NA	NA	0	CCTGGCCGGGGGCGCGGGGG	3879	False	NA	NA	NA	NA	NA	NA	2328566	2321679	Fake_Experiment_ID
ENST00000252674.9	chr19	-	1680	12	FSM	ENSG00000130382.9	ENST00000252674.9	4532	12	191	2661	191	78	multi-exon	FALSE	canonical	3	27	junction_7	15.1504848134522	NA	NA	NA	FALSE	0	NA	NA	A	non_coding	NA	NA	NA	NA	NA	NA	NA	0	CCCTGGGCCGCGTGCCGGGC	236	False	NA	NA	NA	NA	NA	NA	6279784	6213041	Fake_Experiment_ID
ENST00000252675.6	chr19	-	1125	1	FSM	ENSG00000130383.7	ENST00000252675.6	1916	1	16	775	16	-775	mono-exon	FALSE	NA	NA	NA	NA	NA	NA	NA	NA	NA	0	NA	NA	A	non_coding	NA	NA	NA	NA	NA	NA	NA	10	GAGGCCGGCATGGGGCCTGG	NA	False	NA	NA	NA	NA	NA	NA	5867725	5866600	Fake_Experiment_ID
ENST00000252699.7	chr19	+	2736	21	FSM	ENSG00000130402.13	ENST00000252699.7	4990	21	97	2157	8	11	multi-exon	FALSE	canonical	3	38	junction_8	33.7091975579366	NA	NA	NA	FALSE	0	NA	NA	A	non_coding	NA	NA	NA	NA	NA	NA	NA	25	GGCCCCAGAGACCTGACCCA	59	False	NA	NA	NA	NA	NA	NA	38647745	38729432	Fake_Experiment_ID
ENST00000252729.7	chr19	+	783	4	FSM	ENSG00000130433.8	ENST00000252729.7	2501	4	1241	477	0	0	multi-exon	FALSE	canonical	1	1	junction_2	0.942809041582063	NA	NA	NA	FALSE	0	NA	NA	A	non_coding	NA	NA	NA	NA	NA	NA	NA	20	AGCCACGCGTGAGACTTCTC	1220	False	NA	NA	NA	NA	NA	NA	53992877	54012189	Fake_Experiment_ID
ENST00000252809.3	chr19	+	927	2	FSM	ENSG00000130513.6	ENST00000252809.3	1200	2	32	241	32	-241	multi-exon	FALSE	canonical	3	46	junction_1	0	NA	NA	NA	FALSE	0	NA	NA	A	non_coding	NA	NA	NA	NA	NA	NA	NA	10	GCAGTCCTGGTCCTTCCACT	32	False	NA	NA	NA	NA	NA	NA	18386189	18388935	Fake_Experiment_ID
ENST00000252818.5	chr19	-	1044	1	FSM	ENSG00000130522.6	ENST00000252818.5	1929	1	138	747	138	-422	mono-exon	FALSE	NA	NA	NA	NA	NA	NA	NA	NA	NA	0	NA	NA	A	non_coding	NA	NA	NA	NA	NA	NA	NA	5	GTCCGCGCGCGGGGCGCATG	137	False	NA	NA	NA	NA	NA	NA	18281484	18280440	Fake_Experiment_ID
ENST00000252825.9	chr19	-	2100	6	FSM	ENSG00000130528.12	ENST00000252825.9	2357	6	159	98	6	-7	multi-exon	FALSE	canonical	2	8	junction_2	4.67332857821917	NA	NA	NA	FALSE	0	NA	NA	A	non_coding	NA	NA	NA	NA	NA	NA	NA	15	CCCAGTCGCTCGACTGCGAC	158	False	NA	NA	NA	NA	NA	NA	49155237	49151295	Fake_Experiment_ID
ENST00000252826.10	chr19	+	3645	25	FSM	ENSG00000130529.16	ENST00000252826.10	4058	25	75	338	35	98	multi-exon	TRUE	canonical	3	19	junction_15	32.2567553217755	NA	NA	NA	FALSE	0	NA	NA	A	non_coding	NA	NA	NA	NA	NA	NA	NA	15	GCCCTGCTGGCGGACTTCAA	32	False	NA	NA	NA	NA	NA	NA	49157866	49211498	Fake_Experiment_ID
ENST00000252840.11	chr19	+	1293	6	ISM	ENSG00000130544.12	ENST00000252840.11	5759	8	5372	4224	5370	-4224	3prime_fragment	FALSE	canonical	2	5	junction_1	1.16619037896906	NA	NA	NA	FALSE	0	NA	NA	A	non_coding	NA	NA	NA	NA	NA	NA	NA	45	ATTCAATAACTGTGGGAAAA	5367	False	NA	NA	NA	NA	NA	NA	7075074	7083744	Fake_Experiment_ID
ENST00000252891.8	chr19	-	1830	10	FSM	ENSG00000105245.9	ENST00000252891.8	3561	10	168	1563	70	-127	multi-exon	FALSE	canonical	3	60	junction_9	13.0478700783019	NA	NA	NA	FALSE	0	NA	NA	A	non_coding	NA	NA	NA	NA	NA	NA	NA	15	CCCGAGCCGCCCCACCCACT	166	False	NA	NA	NA	NA	NA	NA	40690483	40667467	Fake_Experiment_ID
ENST00000253023.8	chr19	-	552	6	FSM	ENSG00000130725.8	ENST00000253023.8	1159	6	230	377	230	52	multi-exon	FALSE	canonical	3	1811	junction_1	100.815475002601	NA	NA	NA	FALSE	0	NA	NA	A	non_coding	NA	NA	NA	NA	NA	NA	NA	15	GGTTGGCGCATACCCACCCC	4967	False	NA	NA	NA	NA	NA	NA	58558381	58556088	Fake_Experiment_ID
ENST00000253024.10	chr19	+	2508	17	FSM	ENSG00000130726.12	ENST00000253024.10	3364	17	694	162	285	-96	multi-exon	TRUE	canonical	3	2244	junction_7	356.443697342231	NA	NA	NA	FALSE	0	NA	NA	A	non_coding	NA	NA	NA	NA	NA	NA	NA	15	GGCTGGAGCCCCCATGGCCA	302	False	NA	NA	NA	NA	NA	NA	58544757	58550553	Fake_Experiment_ID
ENST00000253031.6	chr19	-	951	8	ISM	ENSG00000130733.11	ENST00000586748.6	2111	10	229	1098	102	-19	internal_fragment	FALSE	canonical	3	287	junction_3	19.9171754410865	NA	NA	NA	FALSE	0	NA	NA	A	non_coding	NA	NA	NA	NA	NA	NA	NA	20	GAAGGCCCGGGTCCCACAGG	288	False	NA	NA	NA	NA	NA	NA	10928410	10923290	Fake_Experiment_ID
ENST00000253047.7	chr19	-	567	3	FSM	ENSG00000130748.7	ENST00000253047.7	655	3	10	78	10	-78	multi-exon	FALSE	canonical	3	985	junction_2	22.5	NA	NA	NA	FALSE	0	NA	NA	A	non_coding	NA	NA	NA	NA	NA	NA	NA	10	GCGACACGGCCGTGGGGCCT	9	True	NA	NA	NA	NA	NA	NA	47048614	47045986	Fake_Experiment_ID
ENST00000253048.10	chr19	-	3912	14	ISM	ENSG00000130749.10	ENST00000253048.10	6143	15	1192	2169	-337	-1497	3prime_fragment	FALSE	canonical	1	1	junction_4	5.8895153054003	NA	NA	NA	FALSE	0	NA	NA	A	non_coding	NA	NA	NA	NA	NA	NA	NA	15	TGTCCAGCCAGAGCTGCGGC	1191	False	NA	NA	NA	NA	NA	NA	47112584	47066355	Fake_Experiment_ID
ENST00000253055.8	chr19	+	2865	10	FSM	ENSG00000130758.8	ENST00000253055.8	3754	10	606	283	-213	-236	multi-exon	FALSE	canonical	3	15	junction_2	15.734682930189	NA	NA	NA	FALSE	0	NA	NA	A	non_coding	NA	NA	NA	NA	NA	NA	NA	10	GGCCTGCCCACCACCGCCCG	419	False	NA	NA	NA	NA	NA	NA	40192031	40215292	Fake_Experiment_ID
ENST00000253107.12	chr19	+	1422	12	FSM	ENSG00000130810.20	ENST00000253107.12	2302	12	33	847	-24	-89	multi-exon	FALSE	canonical	3	843	junction_9	75.619972000056	NA	NA	NA	FALSE	0	NA	NA	A	non_coding	NA	NA	NA	NA	NA	NA	NA	25	GCCCAAGCCGCACCGGAGCA	33	False	NA	NA	NA	NA	NA	NA	10106394	10111165	Fake_Experiment_ID
ENST00000253108.9	chr19	-	963	11	FSM	ENSG00000130811.12	ENST00000253108.9	1103	11	40	100	5	-52	multi-exon	FALSE	canonical	3	1805	junction_4	114.989956083129	NA	NA	NA	FALSE	0	NA	NA	A	non_coding	NA	NA	NA	NA	NA	NA	NA	15	GCCAGCTGCCACTGTGTACT	39	False	NA	NA	NA	NA	NA	NA	10119859	10115113	Fake_Experiment_ID
ENST00000253109.5	chr19	-	1413	5	ISM	ENSG00000130812.11	ENST00000592641.5	1781	6	6096	250	35	-250	3prime_fragment	FALSE	canonical	0	0	junction_3	0.5	NA	NA	NA	FALSE	0	NA	NA	A	non_coding	NA	NA	NA	NA	NA	NA	NA	0	CTCTGTGTTCCTCTGTCCCC	9225	False	NA	NA	NA	NA	NA	NA	10096563	10092588	Fake_Experiment_ID
ENST00000253110.16	chr19	+	876	8	FSM	ENSG00000130813.18	ENST00000253110.16	1928	8	111	941	80	-23	multi-exon	FALSE	canonical	3	67	junction_6	39.63198048989	NA	NA	NA	FALSE	0	NA	NA	A	non_coding	NA	NA	NA	NA	NA	NA	NA	20	CCCCTGCCAGGTGCAGATAC	58	False	NA	NA	NA	NA	NA	NA	10086427	10092302	Fake_Experiment_ID
ENST00000253115.7	chr19	-	1665	6	FSM	ENSG00000130818.12	ENST00000535489.5	2375	6	337	373	337	-373	multi-exon	FALSE	canonical	3	25	junction_1	2.41660919471891	NA	NA	NA	FALSE	0	NA	NA	A	non_coding	NA	NA	NA	NA	NA	NA	NA	35	TGAGAAACTGTCCATGTAAT	2406	False	NA	NA	NA	NA	NA	NA	9536232	9528379	Fake_Experiment_ID
ENST00000253144.13	chr19	+	1392	3	ISM	ENSG00000130844.19	ENST00000504493.6	1841	5	13978	129	13890	-65	3prime_fragment	FALSE	canonical	3	242	junction_2	0.5	NA	NA	NA	FALSE	0	NA	NA	A	non_coding	NA	NA	NA	NA	NA	NA	NA	30	AGAGCCTTTTGAACGCAGTA	5280	False	NA	NA	NA	NA	NA	NA	53569376	53577952	Fake_Experiment_ID
ENST00000253188.8	chr19	-	1572	11	FSM	ENSG00000130876.11	ENST00000253188.8	1946	11	147	227	95	-71	multi-exon	FALSE	canonical	3	11	junction_4	5.49545266561363	NA	NA	NA	FALSE	0	NA	NA	A	non_coding	NA	NA	NA	NA	NA	NA	NA	30	GATTTTTGTAGAGACTGAAG	146	False	NA	NA	NA	NA	NA	NA	33225703	33208890	Fake_Experiment_ID
ENST00000253193.9	chr19	+	2313	7	FSM	ENSG00000130881.14	ENST00000253193.9	4058	7	456	1289	456	-64	multi-exon	FALSE	canonical	3	251	junction_1	48.3853168728788	NA	NA	NA	FALSE	0	NA	NA	A	non_coding	NA	NA	NA	NA	NA	NA	NA	5	CCGCTGGGCTCGCTGGTGAC	456	False	NA	NA	NA	NA	NA	NA	33194785	33207575	Fake_Experiment_ID
ENST00000253237.10	chr19	+	1341	7	FSM	ENSG00000105447.13	ENST00000253237.10	5361	7	23	3997	14	1823	multi-exon	FALSE	canonical	3	573	junction_4	27.0472837001344	NA	NA	NA	FALSE	0	NA	NA	A	non_coding	NA	NA	NA	NA	NA	NA	NA	10	GGCGTCCCACTGGCTCTGAT	23	True	NA	NA	NA	NA	NA	NA	48446005	48453025	Fake_Experiment_ID
ENST00000253669.10	chr19	-	1233	11	FSM	ENSG00000131351.15	ENST00000253669.10	1407	11	30	144	0	-107	multi-exon	FALSE	canonical	3	249	junction_7	18.9391129676128	NA	NA	NA	FALSE	0	NA	NA	A	non_coding	NA	NA	NA	NA	NA	NA	NA	25	CTCATGGTTACATTCAGGAT	29	True	NA	NA	NA	NA	NA	NA	17075422	17049872	Fake_Experiment_ID
ENST00000253673.6	chr19	-	1959	16	FSM	ENSG00000131355.15	ENST00000253673.6	2349	16	74	316	74	-197	multi-exon	TRUE	canonical	0	0	junction_1	0	NA	NA	NA	FALSE	0	NA	NA	A	non_coding	NA	NA	NA	NA	NA	NA	NA	45	AACTAGAATATTCAACTCCA	120	False	NA	NA	NA	NA	NA	NA	14674770	14619432	Fake_Experiment_ID
ENST00000253719.7	chr19	-	1263	9	FSM	ENSG00000131400.8	ENST00000253719.7	1357	9	18	76	4	-75	multi-exon	FALSE	canonical	0	0	junction_7	2.54644359843292	NA	NA	NA	FALSE	0	NA	NA	A	non_coding	NA	NA	NA	NA	NA	NA	NA	25	CGCCCAAGTGAAGCGCATGC	3680	False	NA	NA	NA	NA	NA	NA	50365621	50358552	Fake_Experiment_ID
ENST00000253727.10	chr19	+	1383	8	ISM	ENSG00000131408.15	ENST00000593926.5	1828	9	361	342	172	-129	3prime_fragment	FALSE	canonical	3	357	junction_3	56.8348843724754	NA	NA	NA	FALSE	0	NA	NA	A	non_coding	NA	NA	NA	NA	NA	NA	NA	10	GGGGCTGGCCACCCAGCCCC	1115	False	NA	NA	NA	NA	NA	NA	50377605	50382602	Fake_Experiment_ID
ENST00000254166.4	chr19	-	2121	3	FSM	ENSG00000131849.12	ENST00000254166.4	2962	3	332	509	332	78	multi-exon	FALSE	canonical	1	3	junction_2	0.5	NA	NA	NA	FALSE	0	NA	NA	A	non_coding	NA	NA	NA	NA	NA	NA	NA	20	GTGGAGCCTTATGGAAGTGG	331	False	NA	NA	NA	NA	NA	NA	58439821	58433322	Fake_Experiment_ID
ENST00000254181.8	chr19	+	2769	1	FSM	ENSG00000131864.10	ENST00000598197.1	3284	1	33	482	33	-482	mono-exon	FALSE	NA	NA	NA	NA	NA	NA	NA	NA	NA	0	NA	NA	A	non_coding	NA	NA	NA	NA	NA	NA	NA	20	CAGACTCACTCGGCCTCACT	NA	False	NA	NA	NA	NA	NA	NA	57128675	57131444	Fake_Experiment_ID
ENST00000254260.8	chr19	-	2061	15	FSM	ENSG00000131941.8	ENST00000254260.8	3501	15	36	1404	36	-42	multi-exon	FALSE	canonical	3	23	junction_13	9.63200447487861	NA	NA	NA	FALSE	0	NA	NA	A	non_coding	NA	NA	NA	NA	NA	NA	NA	40	TGTGAGGAAACAAACATGTT	35	False	NA	NA	NA	NA	NA	NA	33064852	32979995	Fake_Experiment_ID
ENST00000254322.3	chr19	-	1023	3	FSM	ENSG00000132002.9	ENST00000254322.3	2242	3	48	1171	48	-162	multi-exon	FALSE	canonical	3	838	junction_1	44.5	NA	NA	NA	FALSE	0	NA	NA	A	non_coding	NA	NA	NA	NA	NA	NA	NA	25	CTATCTGAGCTCCCCAAGGA	3829	False	NA	NA	NA	NA	NA	NA	14518349	14515939	Fake_Experiment_ID
ENST00000254323.6	chr19	+	2970	13	FSM	ENSG00000132003.9	ENST00000254323.6	4339	13	189	1180	189	-224	multi-exon	FALSE	canonical	3	6	junction_6	22.3096889763668	NA	NA	NA	FALSE	0	NA	NA	A	non_coding	NA	NA	NA	NA	NA	NA	NA	10	GGGACAGTGGGGTGCGTGGG	206	False	NA	NA	NA	NA	NA	NA	13795648	13831050	Fake_Experiment_ID
ENST00000254325.9	chr19	-	2940	20	ISM	ENSG00000132005.9	ENST00000254325.9	4375	21	12477	1165	12419	1009	3prime_fragment	TRUE	canonical	1	2	junction_4	4.36302774232899	NA	NA	NA	FALSE	0	NA	NA	A	non_coding	NA	NA	NA	NA	NA	NA	NA	0	GCCCTTGGCCTCCCCGCCCC	NA	False	NA	NA	NA	NA	NA	NA	13993843	13962694	Fake_Experiment_ID
ENST00000254337.10	chr19	+	1803	13	FSM	ENSG00000132017.10	ENST00000254337.10	2278	13	21	454	-3	-106	multi-exon	FALSE	canonical	3	300	junction_7	44.1841946351357	NA	NA	NA	FALSE	0	NA	NA	A	non_coding	NA	NA	NA	NA	NA	NA	NA	15	GGGCCAGGCCGCCCCGGACA	4	True	NA	NA	NA	NA	NA	NA	13952512	13960995	Fake_Experiment_ID
ENST00000255608.9	chr19	-	1578	9	FSM	ENSG00000133243.10	ENST00000255608.9	2629	9	11	1040	11	476	multi-exon	TRUE	canonical	3	430	junction_8	49.1195925777077	NA	NA	NA	FALSE	0	NA	NA	A	non_coding	NA	NA	NA	NA	NA	NA	NA	20	GCTGCCCGACACCGACACCG	10	True	NA	NA	NA	NA	NA	NA	2015703	1986487	Fake_Experiment_ID
ENST00000255613.8	chr19	+	1389	8	ISM	ENSG00000133247.14	ENST00000255613.8	2286	9	2061	672	96	233	3prime_fragment	FALSE	canonical	3	101	junction_2	20.782645821621	NA	NA	NA	FALSE	0	NA	NA	A	non_coding	NA	NA	NA	NA	NA	NA	NA	15	CAGGCCGGACGGGGAGGCCC	2051	False	NA	NA	NA	NA	NA	NA	55341936	55347449	Fake_Experiment_ID
ENST00000255631.9	chr19	-	1080	7	FSM	ENSG00000133265.11	ENST00000587922.5	1449	7	248	121	82	32	multi-exon	TRUE	canonical	3	594	junction_5	47.9493366887269	NA	NA	NA	FALSE	0	NA	NA	A	non_coding	NA	NA	NA	NA	NA	NA	NA	15	AACCAGGTGGCTTCTTGCCC	8172	False	NA	NA	NA	NA	NA	NA	55279608	55262607	Fake_Experiment_ID
ENST00000255641.13	chr19	+	1248	11	ISM	ENSG00000133275.16	ENST00000255641.13	2895	12	28601	1135	-53	256	3prime_fragment	TRUE	canonical	3	642	junction_1	37.3658935394298	NA	NA	NA	FALSE	0	NA	NA	A	non_coding	NA	NA	NA	NA	NA	NA	NA	5	CCCTGGGCGCGTGCAGCCCC	NA	False	NA	NA	NA	NA	NA	NA	1969772	1980203	Fake_Experiment_ID
ENST00000261560.10	chr19	+	1713	5	FSM	ENSG00000118620.13	ENST00000261560.10	3886	5	144	2029	84	-425	multi-exon	FALSE	canonical	3	25	junction_3	7.43303437365925	NA	NA	NA	FALSE	0	NA	NA	A	non_coding	NA	NA	NA	NA	NA	NA	NA	30	AGATTGTGGCAAAGCCTCTA	118	False	NA	NA	NA	NA	NA	NA	21020800	21058021	Fake_Experiment_ID
ENST00000262259.7	chr19	+	2136	4	ISM	ENSG00000105497.8	ENST00000262259.7	6552	5	2047	4043	2	1105	3prime_fragment	FALSE	canonical	2	8	junction_1	3.09120616516523	NA	NA	NA	FALSE	0	NA	NA	A	non_coding	NA	NA	NA	NA	NA	NA	NA	30	ATTCCTAGTGCATCAGCATA	151	False	NA	NA	NA	NA	NA	NA	51573329	51588467	Fake_Experiment_ID
ENST00000262262.5	chr19	+	1095	7	FSM	ENSG00000105383.15	ENST00000262262.5	1462	7	39	328	-12	-254	multi-exon	FALSE	canonical	0	0	junction_1	0.897527467855751	NA	NA	NA	FALSE	0	NA	NA	A	non_coding	NA	NA	NA	NA	NA	NA	NA	40	GGAACCCACAAGAGCATCAG	39	True	NA	NA	NA	NA	NA	NA	51225118	51239688	Fake_Experiment_ID
ENST00000262265.10	chr19	-	873	9	FSM	ENSG00000104872.11	ENST00000262265.10	1197	9	240	84	27	-13	multi-exon	FALSE	canonical	3	701	junction_3	96.4947375508115	NA	NA	NA	FALSE	0	NA	NA	A	non_coding	NA	NA	NA	NA	NA	NA	NA	5	TCAGGGTGTCTCCTTGTGCT	1930	False	NA	NA	NA	NA	NA	NA	49451574	49446381	Fake_Experiment_ID
ENST00000262622.4	chr19	+	1275	3	ISM	ENSG00000124302.13	ENST00000262622.4	2479	4	4734	446	4734	-443	3prime_fragment	FALSE	canonical	3	63	junction_1	5.5	NA	NA	NA	FALSE	0	NA	NA	A	non_coding	NA	NA	NA	NA	NA	NA	NA	5	GGGGCGCCGCAGCTGGCCGG	4520	False	NA	NA	NA	NA	NA	NA	33689261	33773063	Fake_Experiment_ID
ENST00000262623.4	chr19	-	3108	22	FSM	ENSG00000105675.9	ENST00000262623.4	3721	22	29	584	29	-411	multi-exon	FALSE	canonical	0	0	junction_4	1.04545230476667	NA	NA	NA	FALSE	0	NA	NA	A	non_coding	NA	NA	NA	NA	NA	NA	NA	25	AGGGACGACTGCCTTCAAGC	28	False	NA	NA	NA	NA	NA	NA	35563629	35550614	Fake_Experiment_ID
ENST00000262626.6	chr19	+	1254	12	FSM	ENSG00000105707.15	ENST00000673426.1	2323	12	785	284	740	-271	multi-exon	TRUE	canonical	3	84	junction_1	14.9124164805459	NA	NA	NA	FALSE	0	NA	NA	A	non_coding	NA	NA	NA	NA	NA	NA	NA	0	CCGGTGGCTTCTCGCTGCGC	758	False	NA	NA	NA	NA	NA	NA	35042506	35066287	Fake_Experiment_ID
ENST00000262630.7	chr19	+	1464	5	ISM	ENSG00000011590.14	ENST00000262630.7	1960	6	1699	286	1194	255	3prime_fragment	TRUE	canonical	0	0	junction_2	1.29903810567666	NA	NA	NA	FALSE	0	NA	NA	A	non_coding	NA	NA	NA	NA	NA	NA	NA	5	CGGGGTGTCGGTAGCGTCTT	1179	False	NA	NA	NA	NA	NA	NA	35714626	35716752	Fake_Experiment_ID
ENST00000262633.9	chr19	+	1443	10	FSM	ENSG00000126254.12	ENST00000262633.9	1692	10	118	131	23	-87	multi-exon	FALSE	canonical	3	348	junction_5	161.146586132695	NA	NA	NA	FALSE	0	NA	NA	A	non_coding	NA	NA	NA	NA	NA	NA	NA	10	GGTCTGTGGCCAGGCACCCG	37	False	NA	NA	NA	NA	NA	NA	35629153	35637554	Fake_Experiment_ID
ENST00000262643.8	chr19	+	1233	11	ISM	ENSG00000105173.14	ENST00000262643.8	1954	12	565	535	-98	-233	3prime_fragment	FALSE	canonical	3	227	junction_1	44.555134384266	NA	NA	NA	FALSE	0	NA	NA	A	non_coding	NA	NA	NA	NA	NA	NA	NA	15	CCACCCCATCCTTCTCCACC	562	False	NA	NA	NA	NA	NA	NA	29812555	29823777	Fake_Experiment_ID
ENST00000262809.9	chr19	-	1866	12	FSM	ENSG00000105656.13	ENST00000262809.9	3970	12	15	2089	12	-1	multi-exon	FALSE	canonical	3	68	junction_3	13.6048119829312	NA	NA	NA	FALSE	0	NA	NA	A	non_coding	NA	NA	NA	NA	NA	NA	NA	5	CCGCCCTCCCCGATGGCGGG	14	True	NA	NA	NA	NA	NA	NA	18522055	18444751	Fake_Experiment_ID
ENST00000262811.10	chr19	+	3930	27	FSM	ENSG00000099308.10	ENST00000262811.10	5896	27	0	1966	0	-1966	multi-exon	FALSE	canonical	3	17	junction_3	6.44916397499175	NA	NA	NA	FALSE	0	NA	NA	A	non_coding	NA	NA	NA	NA	NA	NA	NA	5	TCCCCTGCCAGGTCTCTCCC	15	False	NA	NA	NA	NA	NA	NA	18097792	18149726	Fake_Experiment_ID
ENST00000262815.13	chr19	+	1842	19	FSM	ENSG00000129933.21	ENST00000262815.13	4845	19	31	2972	31	-87	multi-exon	FALSE	canonical	3	120	junction_13	25.1597979343787	NA	NA	NA	FALSE	0	NA	NA	A	non_coding	NA	NA	NA	NA	NA	NA	NA	15	GGCCTTGATGGGGCCATCCA	15	False	NA	NA	NA	NA	NA	NA	19320859	19355782	Fake_Experiment_ID
ENST00000262817.8	chr19	+	1029	8	FSM	ENSG00000105696.9	ENST00000262817.8	1621	8	89	503	82	-470	multi-exon	FALSE	canonical	3	79	junction_6	10.5211157940126	NA	NA	NA	FALSE	0	NA	NA	A	non_coding	NA	NA	NA	NA	NA	NA	NA	15	GCCTCCACTGGCCCCATCAC	13	True	NA	NA	NA	NA	NA	NA	18612958	18620536	Fake_Experiment_ID
ENST00000262887.10	chr19	-	1902	17	FSM	ENSG00000073050.12	ENST00000262887.10	2052	17	69	81	46	-80	multi-exon	FALSE	canonical	3	140	junction_15	25.4751717364182	NA	NA	NA	FALSE	0	NA	NA	A	non_coding	NA	NA	NA	NA	NA	NA	NA	35	AGTATGTGCTATACACACAC	5038	False	NA	NA	NA	NA	NA	NA	43575458	43543391	Fake_Experiment_ID
ENST00000262890.8	chr19	-	696	5	FSM	ENSG00000079462.8	ENST00000262890.8	1054	5	315	43	-17	-42	multi-exon	FALSE	canonical	3	884	junction_1	48.9304353138208	NA	NA	NA	FALSE	0	NA	NA	A	non_coding	NA	NA	NA	NA	NA	NA	NA	10	GCATCCTGCTGCCTTCCCAC	481	False	NA	NA	NA	NA	NA	NA	42302309	42297077	Fake_Experiment_ID
ENST00000262891.9	chr19	+	2259	17	FSM	ENSG00000007047.15	ENST00000262891.9	5151	17	318	2574	202	-659	multi-exon	TRUE	canonical	3	32	junction_1	14.9916643505649	NA	NA	NA	FALSE	0	NA	NA	A	non_coding	NA	NA	NA	NA	NA	NA	NA	15	GCCACCACGGTCCCAGGGCC	24	False	NA	NA	NA	NA	NA	NA	45251588	45302710	Fake_Experiment_ID
ENST00000262894.11	chr19	+	2121	4	FSM	ENSG00000256294.8	ENST00000590612.1	2404	4	283	0	283	0	multi-exon	FALSE	canonical	3	14	junction_2	6.16441400296898	NA	NA	NA	FALSE	0	NA	NA	A	non_coding	NA	NA	NA	NA	NA	NA	NA	15	CTGTTGTACTCATTTATGGG	2399	False	NA	NA	NA	NA	NA	NA	44115827	44132735	Fake_Experiment_ID
ENST00000262948.10	chr19	-	1203	11	FSM	ENSG00000126934.14	ENST00000262948.10	1727	11	247	277	197	-1	multi-exon	FALSE	canonical	3	852	junction_9	70.8638836079424	NA	NA	NA	FALSE	0	NA	NA	A	non_coding	NA	NA	NA	NA	NA	NA	NA	5	CAGTGGCCGGGCTCCCTGCG	271	False	NA	NA	NA	NA	NA	NA	4123875	4090597	Fake_Experiment_ID
ENST00000262958.4	chr19	+	1125	7	FSM	ENSG00000060558.4	ENST00000262958.4	2273	7	418	730	9	-730	multi-exon	FALSE	canonical	0	0	junction_1	1.86338998124982	NA	NA	NA	FALSE	0	NA	NA	A	non_coding	NA	NA	NA	NA	NA	NA	NA	15	CCCAGGCCCCACCTGGGGCA	209	False	NA	NA	NA	NA	NA	NA	3136450	3163019	Fake_Experiment_ID
ENST00000262960.14	chr19	-	2679	20	ISM	ENSG00000142002.18	ENST00000262960.14	4273	22	3936	1337	-2018	0	3prime_fragment	TRUE	canonical	3	85	junction_9	24.8602743548262	NA	NA	NA	FALSE	0	NA	NA	A	non_coding	NA	NA	NA	NA	NA	NA	NA	10	GCCTGCCCACCGGGAGCCGC	3862	False	NA	NA	NA	NA	NA	NA	4719906	4676563	Fake_Experiment_ID
ENST00000262961.9	chr19	-	2820	19	FSM	ENSG00000105278.12	ENST00000262961.9	4766	19	21	1925	-2	-1925	multi-exon	FALSE	canonical	0	0	junction_5	1.5475986974649	NA	NA	NA	FALSE	0	NA	NA	A	non_coding	NA	NA	NA	NA	NA	NA	NA	10	GCCGCCTACCTCCCCCACCT	20	True	NA	NA	NA	NA	NA	NA	3869017	3805948	Fake_Experiment_ID
ENST00000262962.12	chr19	+	972	8	FSM	ENSG00000105248.16	ENST00000262962.12	1431	8	67	392	67	-392	multi-exon	FALSE	canonical	3	168	junction_5	24.3511722887572	NA	NA	NA	FALSE	0	NA	NA	A	non_coding	NA	NA	NA	NA	NA	NA	NA	15	GCCCTCCCAGGACCCCCTCA	37	False	NA	NA	NA	NA	NA	NA	4247146	4268696	Fake_Experiment_ID
ENST00000262970.9	chr19	+	3711	20	FSM	ENSG00000089847.12	ENST00000262970.9	3711	20	0	0	0	0	multi-exon	TRUE	canonical	3	15	junction_1	17.5018795983084	NA	NA	NA	FALSE	0	NA	NA	A	non_coding	NA	NA	NA	NA	NA	NA	NA	25	GAAAGGCCAGGCCCAGTGGC	50	False	NA	NA	NA	NA	NA	NA	4198139	4224505	Fake_Experiment_ID
ENST00000262971.3	chr19	+	1533	11	FSM	ENSG00000105229.7	ENST00000262971.3	3069	11	25	1511	3	-1511	multi-exon	FALSE	canonical	3	100	junction_9	8.08949936646268	NA	NA	NA	FALSE	0	NA	NA	A	non_coding	NA	NA	NA	NA	NA	NA	NA	15	CCCCGGCCGCACACTCGACT	10	True	NA	NA	NA	NA	NA	NA	4007760	4037875	Fake_Experiment_ID
ENST00000263093.7	chr19	-	2073	10	FSM	ENSG00000083807.10	ENST00000263093.7	2292	10	37	182	37	-40	multi-exon	FALSE	canonical	0	0	junction_4	83.7509535600773	NA	NA	NA	FALSE	0	NA	NA	A	non_coding	NA	NA	NA	NA	NA	NA	NA	20	TCACCTGGCCAACCCACTGG	7841	False	NA	NA	NA	NA	NA	NA	58511955	58498514	Fake_Experiment_ID
ENST00000263094.11	chr19	+	6441	46	ISM	ENSG00000064687.13	ENST00000263094.11	6815	47	1255	147	157	-33	3prime_fragment	TRUE	canonical	3	22	junction_11	22.9029083279077	NA	NA	NA	FALSE	0	NA	NA	A	non_coding	NA	NA	NA	NA	NA	NA	NA	0	GCCTCCCTCCCCTGCGGGGC	139	False	NA	NA	NA	NA	NA	NA	1041361	1065425	Fake_Experiment_ID
ENST00000263095.10	chr19	+	1884	4	FSM	ENSG00000083844.10	ENST00000263095.10	12163	4	414	9865	139	-138	multi-exon	FALSE	canonical	1	3	junction_2	3.68178700572909	NA	NA	NA	FALSE	0	NA	NA	A	non_coding	NA	NA	NA	NA	NA	NA	NA	30	GAAAACCTTCTGTTGCTGAA	406	False	NA	NA	NA	NA	NA	NA	57191913	57212981	Fake_Experiment_ID
ENST00000263100.8	chr19	-	1488	8	FSM	ENSG00000121410.12	ENST00000263100.8	3382	8	55	1839	54	-162	multi-exon	FALSE	canonical	0	0	junction_3	48.4700622939099	NA	NA	NA	FALSE	0	NA	NA	A	non_coding	NA	NA	NA	NA	NA	NA	NA	10	TGCAGCCGCGGGCCCAGGGT	9313	False	NA	NA	NA	NA	NA	NA	58353437	58347021	Fake_Experiment_ID
ENST00000263265.11	chr19	-	2340	19	ISM	ENSG00000105559.12	ENST00000263265.11	3073	20	997	192	-25	-106	3prime_fragment	FALSE	canonical	3	33	junction_12	13.7396425636833	NA	NA	NA	FALSE	0	NA	NA	A	non_coding	NA	NA	NA	NA	NA	NA	NA	25	TCCGCCCAAAAGCGGCAGCC	8750	False	NA	NA	NA	NA	NA	NA	48867620	48837288	Fake_Experiment_ID
ENST00000263266.4	chr19	-	1437	5	ISM	ENSG00000105523.4	ENST00000263266.4	4112	7	1704	1148	1443	-1148	3prime_fragment	FALSE	canonical	0	0	junction_4	1.58113883008419	NA	NA	NA	FALSE	0	NA	NA	A	non_coding	NA	NA	NA	NA	NA	NA	NA	40	ACAGGAGCCCAAGCCAAATC	5803	False	NA	NA	NA	NA	NA	NA	48613372	48601108	Fake_Experiment_ID
ENST00000263269.4	chr19	+	4011	12	ISM	ENSG00000105464.4	ENST00000263269.4	5511	14	4725	994	4725	-994	3prime_fragment	FALSE	canonical	0	0	junction_1	24.0079188037876	NA	NA	NA	FALSE	0	NA	NA	A	non_coding	NA	NA	NA	NA	NA	NA	NA	5	CGCGGCCCCGGGGGCCCCAC	369	False	NA	NA	NA	NA	NA	NA	48398392	48443937	Fake_Experiment_ID
ENST00000263274.12	chr19	-	2760	27	ISM	ENSG00000105486.14	ENST00000263274.12	3125	28	4778	204	61	-125	3prime_fragment	FALSE	canonical	3	363	junction_22	78.1550575314962	NA	NA	NA	FALSE	0	NA	NA	A	non_coding	NA	NA	NA	NA	NA	NA	NA	5	GCCCTCGCCCTCCTAGGGCC	4777	False	NA	NA	NA	NA	NA	NA	48165566	48115648	Fake_Experiment_ID
ENST00000263277.8	chr19	+	1632	5	ISM	ENSG00000024422.12	ENST00000263277.8	3506	6	3191	1702	3191	295	3prime_fragment	FALSE	canonical	3	64	junction_2	8.95823643358446	NA	NA	NA	FALSE	0	NA	NA	A	non_coding	NA	NA	NA	NA	NA	NA	NA	5	GCCGGCCCCCCTCCCATGGC	3191	False	NA	NA	NA	NA	NA	NA	47716612	47741432	Fake_Experiment_ID
ENST00000263278.9	chr19	-	813	9	FSM	ENSG00000087076.9	ENST00000263278.9	1050	9	80	157	80	-66	multi-exon	FALSE	canonical	3	66	junction_1	19.3160393196949	NA	NA	NA	FALSE	0	NA	NA	A	non_coding	NA	NA	NA	NA	NA	NA	NA	10	TTTCTCTCATTTCTACTTGG	253	False	NA	NA	NA	NA	NA	NA	48836411	48813174	Fake_Experiment_ID
ENST00000263354.8	chr19	-	888	11	FSM	ENSG00000105402.8	ENST00000263354.8	1662	11	123	651	5	-608	multi-exon	FALSE	canonical	3	538	junction_8	45.1354627759592	NA	NA	NA	FALSE	0	NA	NA	A	non_coding	NA	NA	NA	NA	NA	NA	NA	15	GCCCCACCCAGCCCCCCAGT	7305	False	NA	NA	NA	NA	NA	NA	47514940	47488287	Fake_Experiment_ID
ENST00000263369.4	chr19	+	396	4	FSM	ENSG00000261857.7	ENST00000263369.4	488	4	22	70	-4	-7	multi-exon	FALSE	canonical	0	0	junction_1	1.24721912892465	NA	NA	NA	FALSE	0	NA	NA	A	non_coding	NA	NA	NA	NA	NA	NA	NA	10	GCTCAGCCTACCGCTGGCCC	22	False	NA	NA	NA	NA	NA	NA	40775542	40777420	Fake_Experiment_ID
ENST00000263370.3	chr19	+	2052	7	FSM	ENSG00000086544.3	ENST00000263370.3	3376	7	24	1300	24	-109	multi-exon	FALSE	canonical	3	47	junction_6	8.99382504215469	NA	NA	NA	FALSE	0	NA	NA	A	non_coding	NA	NA	NA	NA	NA	NA	NA	20	GCTGCTCAGCCACCATCAGG	24	True	NA	NA	NA	NA	NA	NA	40717135	40739560	Fake_Experiment_ID
ENST00000263372.5	chr19	+	942	3	FSM	ENSG00000099337.5	ENST00000263372.5	5721	3	106	4673	106	1914	multi-exon	FALSE	canonical	3	28	junction_1	7.5	NA	NA	NA	FALSE	0	NA	NA	A	non_coding	NA	NA	NA	NA	NA	NA	NA	10	CTGGGGCAGCCTCTGCCAGG	97	False	NA	NA	NA	NA	NA	NA	38319950	38327403	Fake_Experiment_ID
ENST00000263377.6	chr19	-	4089	19	ISM	ENSG00000141867.19	ENST00000263377.6	7169	20	7352	2858	-118	-2858	3prime_fragment	TRUE	canonical	2	2	junction_6	330.678427210216	NA	NA	NA	FALSE	0	NA	NA	A	non_coding	NA	NA	NA	NA	NA	NA	NA	10	GCGCACCTAGGTGGCTTCTG	NA	False	NA	NA	NA	NA	NA	NA	15273099	15238376	Fake_Experiment_ID
ENST00000263379.4	chr19	+	1911	14	FSM	ENSG00000104998.4	ENST00000263379.4	2950	14	111	928	111	-928	multi-exon	TRUE	canonical	3	88	junction_7	11.2281345697832	NA	NA	NA	FALSE	0	NA	NA	A	non_coding	NA	NA	NA	NA	NA	NA	NA	15	ACCACACGTCTGGCTGGGGG	75	False	NA	NA	NA	NA	NA	NA	14031872	14052290	Fake_Experiment_ID
ENST00000263382.8	chr19	-	609	4	FSM	ENSG00000105011.9	ENST00000263382.8	1689	4	133	947	97	-11	multi-exon	FALSE	canonical	3	214	junction_1	19.7989898732233	NA	NA	NA	FALSE	0	NA	NA	A	non_coding	NA	NA	NA	NA	NA	NA	NA	25	CTGCAGGAACCCAGAGTGTC	125	False	NA	NA	NA	NA	NA	NA	14136456	14120458	Fake_Experiment_ID
ENST00000263383.8	chr19	-	1899	15	ISM	ENSG00000105135.16	ENST00000263383.8	2305	16	727	265	36	20	3prime_fragment	FALSE	canonical	3	398	junction_10	32.768514006651	NA	NA	NA	FALSE	0	NA	NA	A	non_coding	NA	NA	NA	NA	NA	NA	NA	10	GGCCTTGTGGGTCAGGACGC	707	False	NA	NA	NA	NA	NA	NA	15125059	15115251	Fake_Experiment_ID
ENST00000263384.12	chr19	+	339	4	FSM	ENSG00000105058.12	ENST00000263384.12	1463	4	33	1091	10	-423	multi-exon	FALSE	canonical	3	917	junction_2	58.0880557621119	NA	NA	NA	FALSE	0	NA	NA	A	non_coding	NA	NA	NA	NA	NA	NA	NA	15	CCGCCTGCCCCCAGTATGGA	30	False	NA	NA	NA	NA	NA	NA	16185442	16190955	Fake_Experiment_ID
ENST00000263388.7	chr19	-	6966	33	FSM	ENSG00000074181.9	ENST00000263388.7	8680	33	90	1624	-3	963	multi-exon	FALSE	canonical	3	183	junction_18	54.1484414451376	NA	NA	NA	FALSE	0	NA	NA	A	non_coding	NA	NA	NA	NA	NA	NA	NA	20	GACGCTCGTCAGTTCTTAGA	278	False	NA	NA	NA	NA	NA	NA	15200905	15160661	Fake_Experiment_ID
ENST00000263390.8	chr19	-	1803	3	FSM	ENSG00000105085.11	ENST00000263390.8	3172	3	261	1108	0	3	multi-exon	FALSE	canonical	3	61	junction_1	8.5	NA	NA	NA	FALSE	0	NA	NA	A	non_coding	NA	NA	NA	NA	NA	NA	NA	25	CCGGCCTGTCAGCCACAAAG	280	False	NA	NA	NA	NA	NA	NA	16627943	16576026	Fake_Experiment_ID
ENST00000263433.8	chr19	-	2349	22	FSM	ENSG00000125503.13	ENST00000263433.8	2997	22	94	554	94	-56	multi-exon	TRUE	canonical	3	40	junction_7	40.111126814527	NA	NA	NA	FALSE	0	NA	NA	A	non_coding	NA	NA	NA	NA	NA	NA	NA	15	CCCGGAGGGACTTTCCCGCA	93	False	NA	NA	NA	NA	NA	NA	55117543	55091471	Fake_Experiment_ID
ENST00000263620.8	chr19	+	1782	8	ISM	ENSG00000116017.11	ENST00000263620.8	5948	9	3494	3874	851	10	3prime_fragment	FALSE	canonical	3	68	junction_1	41.2439234856457	NA	NA	NA	FALSE	0	NA	NA	A	non_coding	NA	NA	NA	NA	NA	NA	NA	15	CCGCATCACTCCCCACCCGC	496	False	NA	NA	NA	NA	NA	NA	929528	972065	Fake_Experiment_ID
ENST00000263621.2	chr19	+	804	5	FSM	ENSG00000197561.7	ENST00000263621.2	909	5	26	79	26	-79	multi-exon	FALSE	canonical	0	0	junction_1	0	NA	NA	NA	FALSE	0	NA	NA	A	non_coding	NA	NA	NA	NA	NA	NA	NA	15	GAAGGGCTGCCCGGGTCACC	26	False	NA	NA	NA	NA	NA	NA	852328	856164	Fake_Experiment_ID
ENST00000263897.10	chr19	+	780	8	FSM	ENSG00000053501.13	ENST00000263897.10	845	8	49	16	8	-6	multi-exon	FALSE	canonical	0	0	junction_5	37.0239856066859	NA	NA	NA	FALSE	0	NA	NA	A	non_coding	NA	NA	NA	NA	NA	NA	NA	15	AGACCCCCGCCCACCTTGTC	16	True	NA	NA	NA	NA	NA	NA	17215405	17219813	Fake_Experiment_ID
ENST00000264071.7	chr19	-	1335	4	FSM	ENSG00000104833.12	ENST00000264071.7	2277	4	97	845	97	558	multi-exon	FALSE	canonical	3	128	junction_1	4.64279609239471	NA	NA	NA	FALSE	0	NA	NA	A	non_coding	NA	NA	NA	NA	NA	NA	NA	10	GCTGCTCCCATCGCTTCCCA	413	False	NA	NA	NA	NA	NA	NA	6502212	6495163	Fake_Experiment_ID
ENST00000264079.11	chr19	+	1743	14	FSM	ENSG00000090674.16	ENST00000264079.11	2084	14	127	214	64	-195	multi-exon	TRUE	canonical	3	97	junction_11	21.013379789494	NA	NA	NA	FALSE	0	NA	NA	A	non_coding	NA	NA	NA	NA	NA	NA	NA	10	TTCGACCTGACTGCCGTTGG	74	False	NA	NA	NA	NA	NA	NA	7522750	7533795	Fake_Experiment_ID
ENST00000264080.11	chr19	-	1632	18	FSM	ENSG00000125734.15	ENST00000264080.11	2057	18	27	398	-2	-214	multi-exon	FALSE	canonical	3	153	junction_17	33.5952913161341	NA	NA	NA	FALSE	0	NA	NA	A	non_coding	NA	NA	NA	NA	NA	NA	NA	25	TCACCTCCACATCTCAGACC	3	True	NA	NA	NA	NA	NA	NA	6737576	6730311	Fake_Experiment_ID
ENST00000264088.8	chr19	-	1449	11	ISM	ENSG00000125648.15	ENST00000264088.8	2056	13	123	2655	107	1328	5prime_fragment	TRUE	canonical	1	1	junction_1	179.969330720543	NA	NA	NA	FALSE	0	NA	NA	A	non_coding	NA	NA	NA	NA	NA	NA	NA	20	CTGGTATTACAGGTGCGCAC	183	False	NA	NA	NA	NA	NA	NA	6459628	6438735	Fake_Experiment_ID
ENST00000264552.14	chr19	-	669	4	FSM	ENSG00000108106.14	ENST00000264552.14	2559	4	199	1691	130	143	multi-exon	FALSE	canonical	3	10527	junction_3	537.256197937466	NA	NA	NA	FALSE	0	NA	NA	A	non_coding	NA	NA	NA	NA	NA	NA	NA	0	TGGGCTCTCTTCCTCCTTCC	594	False	NA	NA	NA	NA	NA	NA	55407589	55401435	Fake_Experiment_ID
ENST00000264553.6	chr19	+	774	5	FSM	ENSG00000197540.8	ENST00000264553.6	924	5	19	131	19	-131	multi-exon	TRUE	canonical	0	0	junction_1	0	NA	NA	NA	FALSE	0	NA	NA	A	non_coding	NA	NA	NA	NA	NA	NA	NA	10	TGCCCTGGGGTGATGGGGAC	19	False	NA	NA	NA	NA	NA	NA	544071	549791	Fake_Experiment_ID
ENST00000264554.11	chr19	-	1749	12	ISM	ENSG00000129946.11	ENST00000264554.11	2525	13	37	2339	37	-1728	5prime_fragment	TRUE	canonical	3	23	junction_7	7.43789715239373	NA	NA	NA	FALSE	0	NA	NA	A	non_coding	NA	NA	NA	NA	NA	NA	NA	5	GCCAGGTGTGTGGCTGCCGC	69	False	NA	NA	NA	NA	NA	NA	460996	418927	Fake_Experiment_ID
ENST00000264563.7	chr19	-	600	5	FSM	ENSG00000095752.7	ENST00000585513.1	1201	5	153	448	153	-448	multi-exon	FALSE	canonical	0	0	junction_4	1.87082869338697	NA	NA	NA	FALSE	0	NA	NA	A	non_coding	NA	NA	NA	NA	NA	NA	NA	25	CCCGGGGCCCAAAGCCACCA	152	False	NA	NA	NA	NA	NA	NA	55370310	55366006	Fake_Experiment_ID
ENST00000264818.10	chr19	-	3564	23	FSM	ENSG00000105397.14	ENST00000264818.10	3971	23	102	305	102	19	multi-exon	FALSE	canonical	3	16	junction_5	23.0532979301129	NA	NA	NA	FALSE	0	NA	NA	A	non_coding	NA	NA	NA	NA	NA	NA	NA	20	GGCACAATGGCAGCCCTGCC	2161	False	NA	NA	NA	NA	NA	NA	10378406	10350833	Fake_Experiment_ID
ENST00000264819.7	chr19	-	1638	14	FSM	ENSG00000105556.12	ENST00000264819.7	2769	14	14	1117	-4	-1117	multi-exon	FALSE	canonical	3	139	junction_13	35.2747458149268	NA	NA	NA	FALSE	0	NA	NA	A	non_coding	NA	NA	NA	NA	NA	NA	NA	0	CTCCTGGCCGCGGGCGGCGT	11	False	NA	NA	NA	NA	NA	NA	344782	306689	Fake_Experiment_ID
ENST00000264824.5	chr19	-	843	3	ISM	ENSG00000104903.5	ENST00000264824.5	1481	4	1687	286	1553	-286	3prime_fragment	FALSE	canonical	2	4	junction_2	1	NA	NA	NA	FALSE	0	NA	NA	A	non_coding	NA	NA	NA	NA	NA	NA	NA	15	CCGCACGCGGCAGCACCTCT	4411	False	NA	NA	NA	NA	NA	NA	13101171	13099318	Fake_Experiment_ID
ENST00000264828.4	chr19	-	5238	67	FSM	ENSG00000080573.7	ENST00000264828.4	6207	67	119	850	119	-850	multi-exon	TRUE	canonical	0	0	junction_9	3.63816243388291	NA	NA	NA	FALSE	0	NA	NA	A	non_coding	NA	NA	NA	NA	NA	NA	NA	10	GAGTGTCCGGGGTGGGAGGG	118	False	NA	NA	NA	NA	NA	NA	10010385	9960410	Fake_Experiment_ID
ENST00000264832.8	chr19	+	1599	7	FSM	ENSG00000090339.9	ENST00000264832.8	2967	7	40	1328	40	-296	multi-exon	FALSE	canonical	3	23	junction_5	4.57043640026736	NA	NA	NA	FALSE	0	NA	NA	A	non_coding	NA	NA	NA	NA	NA	NA	NA	20	ACCTATCCCGGGACAGGGCC	40	False	NA	NA	NA	NA	NA	NA	10271159	10285287	Fake_Experiment_ID
ENST00000264834.6	chr19	-	1089	3	FSM	ENSG00000105610.6	ENST00000264834.6	1613	3	61	463	61	-463	multi-exon	FALSE	canonical	1	1	junction_1	0	NA	NA	NA	FALSE	0	NA	NA	A	non_coding	NA	NA	NA	NA	NA	NA	NA	10	GCCCTGCCCTGGCACTTGGA	57	False	NA	NA	NA	NA	NA	NA	12887140	12884884	Fake_Experiment_ID
ENST00000269701.7	chr19	-	2079	14	FSM	ENSG00000105127.10	ENST00000269701.7	3665	14	56	1530	50	-1394	multi-exon	FALSE	canonical	3	185	junction_10	15.0199078937287	NA	NA	NA	FALSE	0	NA	NA	A	non_coding	NA	NA	NA	NA	NA	NA	NA	10	TGCTCATTTCCCTGTTCCAG	97	False	NA	NA	NA	NA	NA	NA	15379731	15354914	Fake_Experiment_ID
ENST00000269703.8	chr19	+	1596	12	FSM	ENSG00000171954.13	ENST00000601005.2	2445	12	4	845	4	-845	multi-exon	TRUE	canonical	2	10	junction_5	2.29983829830428	NA	NA	NA	FALSE	0	NA	NA	A	non_coding	NA	NA	NA	NA	NA	NA	NA	0	GCGTGGGCGCGCCCCTGCGG	NA	False	NA	NA	NA	NA	NA	NA	15525336	15551471	Fake_Experiment_ID
ENST00000269720.6	chr19	+	1086	4	FSM	ENSG00000141854.9	ENST00000269720.6	1424	4	0	338	0	-255	multi-exon	FALSE	canonical	0	0	junction_1	9.80929264637477	NA	NA	NA	FALSE	0	NA	NA	A	non_coding	NA	NA	NA	NA	NA	NA	NA	25	GGTTTGAAAAGGCTGGGACC	2212	False	NA	NA	NA	NA	NA	NA	14072535	14074723	Fake_Experiment_ID
ENST00000269829.5	chr19	+	2148	4	FSM	ENSG00000198131.14	ENST00000269829.5	3547	4	61	1338	61	-202	multi-exon	FALSE	canonical	3	100	junction_3	42.9444085093999	NA	NA	NA	FALSE	0	NA	NA	A	non_coding	NA	NA	NA	NA	NA	NA	NA	25	GAGTGCAGTCATTGTGGGAA	NA	False	NA	NA	NA	NA	NA	NA	58244023	58262754	Fake_Experiment_ID
ENST00000269834.1	chr19	-	1419	4	ISM	ENSG00000141946.1	ENST00000269834.1	2627	5	2559	822	2559	-822	3prime_fragment	FALSE	canonical	0	0	junction_1	0	NA	NA	NA	FALSE	0	NA	NA	A	non_coding	NA	NA	NA	NA	NA	NA	NA	40	GAGCCCCATGCACTTAAAAA	NA	False	NA	NA	NA	NA	NA	NA	57142643	57134917	Fake_Experiment_ID
ENST00000269856.5	chr19	+	2010	1	FSM	ENSG00000141965.5	ENST00000269856.5	9540	1	121	7409	121	-7409	mono-exon	FALSE	NA	NA	NA	NA	NA	NA	NA	NA	NA	0	NA	NA	A	non_coding	NA	NA	NA	NA	NA	NA	NA	20	CCTGCCCAGAACGCCTGCAC	58	False	NA	NA	NA	NA	NA	NA	4791854	4793864	Fake_Experiment_ID
ENST00000269878.8	chr19	-	564	6	FSM	ENSG00000141977.9	ENST00000269878.8	711	6	50	97	0	-50	multi-exon	FALSE	canonical	0	0	junction_1	0	NA	NA	NA	FALSE	0	NA	NA	A	non_coding	NA	NA	NA	NA	NA	NA	NA	30	TGGCACCACAGAGGAGCCGA	NA	False	NA	NA	NA	NA	NA	NA	16173475	16161464	Fake_Experiment_ID
ENST00000269881.8	chr19	-	1155	9	FSM	ENSG00000269058.6	ENST00000269881.8	1263	9	38	70	-10	-70	multi-exon	FALSE	canonical	0	0	junction_5	1.69096865730859	NA	NA	NA	FALSE	0	NA	NA	A	non_coding	NA	NA	NA	NA	NA	NA	NA	30	TGATCCCCATTGGATATAAG	54	False	NA	NA	NA	NA	NA	NA	16496129	16479130	Fake_Experiment_ID
ENST00000269886.7	chr19	-	1107	10	FSM	ENSG00000141985.9	ENST00000269886.7	2516	10	179	1230	50	-284	multi-exon	FALSE	canonical	3	611	junction_6	46.6285558667886	NA	NA	NA	FALSE	0	NA	NA	A	non_coding	NA	NA	NA	NA	NA	NA	NA	5	CTCACCCGTGTCCCCGCCCC	156	False	NA	NA	NA	NA	NA	NA	4400368	4361599	Fake_Experiment_ID
ENST00000269919.11	chr19	+	630	5	FSM	ENSG00000130517.14	ENST00000269919.11	7081	5	84	6367	43	-95	multi-exon	FALSE	canonical	3	16	junction_4	7.03562363973514	NA	NA	NA	FALSE	0	NA	NA	A	non_coding	NA	NA	NA	NA	NA	NA	NA	20	GGGACGCTCAGGTCTCCTAA	42	False	NA	NA	NA	NA	NA	NA	18340681	18363583	Fake_Experiment_ID
ENST00000269967.4	chr19	+	1032	5	FSM	ENSG00000142039.4	ENST00000269967.4	3329	5	139	2158	139	1961	multi-exon	FALSE	canonical	3	109	junction_4	18.8281703837627	NA	NA	NA	FALSE	0	NA	NA	A	non_coding	NA	NA	NA	NA	NA	NA	NA	10	TGGCCGCCACCCTTCCCACC	83	False	NA	NA	NA	NA	NA	NA	41310310	41322715	Fake_Experiment_ID
ENST00000269973.10	chr19	-	2049	4	FSM	ENSG00000124459.12	ENST00000589703.5	2409	4	102	258	102	-258	multi-exon	FALSE	canonical	3	56	junction_3	2.62466929133727	NA	NA	NA	FALSE	0	NA	NA	A	non_coding	NA	NA	NA	NA	NA	NA	NA	30	AATATGTTTTACTATCTCAG	NA	False	NA	NA	NA	NA	NA	NA	43922185	43913386	Fake_Experiment_ID
ENST00000270001.12	chr19	-	1602	4	ISM	ENSG00000142065.14	ENST00000270001.12	7491	5	11309	5771	81	-5771	3prime_fragment	FALSE	canonical	3	33	junction_2	5.55777733351102	NA	NA	NA	FALSE	0	NA	NA	A	non_coding	NA	NA	NA	NA	NA	NA	NA	45	TAGAAGAAAGCCTTCAAATG	NA	False	NA	NA	NA	NA	NA	NA	36367892	36340223	Fake_Experiment_ID
ENST00000270061.12	chr19	+	1158	18	FSM	ENSG00000130511.16	ENST00000270061.12	1725	18	251	316	0	-316	multi-exon	TRUE	canonical	3	97	junction_5	77.1111631859439	NA	NA	NA	FALSE	0	NA	NA	A	non_coding	NA	NA	NA	NA	NA	NA	NA	5	TGGGGCGGCAGCCCCGGGCC	206	False	NA	NA	NA	NA	NA	NA	18419648	18434246	Fake_Experiment_ID
ENST00000270066.11	chr19	-	1563	13	ISM	ENSG00000105771.14	ENST00000270066.11	5491	14	4221	3613	-3007	-206	3prime_fragment	FALSE	canonical	3	69	junction_8	14.5935678373118	NA	NA	NA	FALSE	0	NA	NA	A	non_coding	NA	NA	NA	NA	NA	NA	NA	35	GGCCAAGGAGAGGAATGTCA	5964	False	NA	NA	NA	NA	NA	NA	43750741	43731595	Fake_Experiment_ID
ENST00000270077.8	chr19	-	1281	6	FSM	ENSG00000183668.18	ENST00000270077.8	1707	6	99	327	6	-322	multi-exon	FALSE	canonical	0	0	junction_1	0	NA	NA	NA	FALSE	0	NA	NA	A	non_coding	NA	NA	NA	NA	NA	NA	NA	35	CTGCAACAACTGAGACACTG	96	False	NA	NA	NA	NA	NA	NA	43269431	43253608	Fake_Experiment_ID
ENST00000270221.11	chr19	+	492	4	ISM	ENSG00000142227.11	ENST00000597279.5	683	6	1264	83	1237	-13	3prime_fragment	FALSE	canonical	3	118	junction_1	5.71547606649408	NA	NA	NA	FALSE	0	NA	NA	A	non_coding	NA	NA	NA	NA	NA	NA	NA	0	GCGCCCCGCCTCGCTCGGCT	27	False	NA	NA	NA	NA	NA	NA	48326844	48330470	Fake_Experiment_ID
ENST00000270223.7	chr19	-	2025	5	FSM	ENSG00000185800.12	ENST00000270223.7	3410	5	89	1296	17	-304	multi-exon	FALSE	canonical	3	45	junction_2	46.4811789867684	NA	NA	NA	FALSE	0	NA	NA	A	non_coding	NA	NA	NA	NA	NA	NA	NA	20	AGCCATGGATATCGGGCCCC	34	True	NA	NA	NA	NA	NA	NA	45792756	45784242	Fake_Experiment_ID
ENST00000270225.12	chr19	+	1041	9	FSM	ENSG00000142230.13	ENST00000270225.12	2522	9	96	1385	36	-919	multi-exon	FALSE	canonical	3	2688	junction_8	166.072226380572	NA	NA	NA	FALSE	0	NA	NA	A	non_coding	NA	NA	NA	NA	NA	NA	NA	25	ACTCAAGATTTGGCAGCCCC	12	True	NA	NA	NA	NA	NA	NA	47130930	47209251	Fake_Experiment_ID
ENST00000270233.12	chr19	+	1887	15	FSM	ENSG00000187244.12	ENST00000270233.12	2409	15	22	500	4	-495	multi-exon	FALSE	canonical	3	75	junction_13	13.5143536694154	NA	NA	NA	FALSE	0	NA	NA	A	non_coding	NA	NA	NA	NA	NA	NA	NA	30	GCCAAGAACCTCCTAGAGGC	22	False	NA	NA	NA	NA	NA	NA	44809124	44820921	Fake_Experiment_ID
ENST00000270235.11	chr19	-	1470	6	ISM	ENSG00000142233.14	ENST00000270235.11	1846	7	2031	270	2031	-270	3prime_fragment	FALSE	canonical	0	0	junction_1	0	NA	NA	NA	FALSE	0	NA	NA	A	non_coding	NA	NA	NA	NA	NA	NA	NA	15	ACGTGAGATGGGGCTGCCTC	NA	False	NA	NA	NA	NA	NA	NA	48670986	48661676	Fake_Experiment_ID
ENST00000270257.9	chr19	+	396	1	ISM	ENSG00000142252.11	ENST00000591607.1	848	2	10920	359	10846	-27	mono-exon	FALSE	NA	NA	NA	NA	NA	NA	NA	NA	NA	0	NA	NA	A	non_coding	NA	NA	NA	NA	NA	NA	NA	20	AGATATTGTGTTCACTTTTC	NA	False	NA	NA	NA	NA	NA	NA	45090114	45090510	Fake_Experiment_ID
ENST00000270328.8	chr19	-	3312	24	ISM	ENSG00000142303.14	ENST00000270328.8	4194	25	2555	651	69	-205	3prime_fragment	FALSE	canonical	1	2	junction_10	4.8223644084321	NA	NA	NA	FALSE	0	NA	NA	A	non_coding	NA	NA	NA	NA	NA	NA	NA	10	GGGGCGCGCGGCACCCGGAG	5052	False	NA	NA	NA	NA	NA	NA	8605710	8580892	Fake_Experiment_ID
ENST00000270451.6	chr19	+	594	1	ISM	ENSG00000171425.10	ENST00000587252.5	1324	2	9113	457	762	175	mono-exon	FALSE	NA	NA	NA	NA	NA	NA	NA	NA	NA	0	NA	NA	A	non_coding	NA	NA	NA	NA	NA	NA	NA	0	GCCGGGCTGCCGGGTGCCCC	921	False	NA	NA	NA	NA	NA	NA	55644571	55645165	Fake_Experiment_ID
ENST00000270502.7	chr19	+	783	2	FSM	ENSG00000142444.7	ENST00000270502.7	1347	2	12	552	12	-552	multi-exon	FALSE	canonical	3	229	junction_1	0	NA	NA	NA	FALSE	0	NA	NA	A	non_coding	NA	NA	NA	NA	NA	NA	NA	20	AACCCTGAGGCCCCCGAGTC	12	True	NA	NA	NA	NA	NA	NA	10928822	10929702	Fake_Experiment_ID
ENST00000270517.12	chr19	-	1296	7	ISM	ENSG00000130159.14	ENST00000270517.12	1647	8	9964	255	-5200	0	3prime_fragment	FALSE	canonical	3	253	junction_3	37.042393131234	NA	NA	NA	FALSE	0	NA	NA	A	non_coding	NA	NA	NA	NA	NA	NA	NA	15	TCTGAGCCGGCGCGAGGGCA	9963	False	NA	NA	NA	NA	NA	NA	11519170	11506183	Fake_Experiment_ID
ENST00000270538.8	chr19	-	1359	13	FSM	ENSG00000104980.8	ENST00000270538.8	1843	13	15	469	0	-138	multi-exon	TRUE	canonical	3	375	junction_5	34.9891848369686	NA	NA	NA	FALSE	0	NA	NA	A	non_coding	NA	NA	NA	NA	NA	NA	NA	10	GTGTGGTGCCGGAGCCAGGT	14	True	NA	NA	NA	NA	NA	NA	7943651	7927186	Fake_Experiment_ID
ENST00000270590.4	chr19	+	1071	1	FSM	ENSG00000142511.4	ENST00000270590.4	1269	1	137	61	137	-61	mono-exon	FALSE	NA	NA	NA	NA	NA	NA	NA	NA	NA	0	NA	NA	A	non_coding	NA	NA	NA	NA	NA	NA	NA	30	TGGAAGACTTCAGCTGGAAG	6750	False	NA	NA	NA	NA	NA	NA	50770600	50771671	Fake_Experiment_ID
ENST00000270593.2	chr19	+	1281	11	FSM	ENSG00000142513.6	ENST00000270593.2	1342	11	0	61	0	-61	multi-exon	FALSE	canonical	0	0	junction_1	0	NA	NA	NA	FALSE	0	NA	NA	A	non_coding	NA	NA	NA	NA	NA	NA	NA	25	GCCAGAAACCAGGGCTTCCC	NA	False	NA	NA	NA	NA	NA	NA	50790414	50795158	Fake_Experiment_ID
ENST00000270617.8	chr19	+	2616	4	ISM	ENSG00000142528.16	ENST00000270617.8	4642	5	5078	1717	4969	-108	3prime_fragment	TRUE	canonical	3	39	junction_1	9.0921211313239	NA	NA	NA	FALSE	0	NA	NA	A	non_coding	NA	NA	NA	NA	NA	NA	NA	20	CCATTGGGTGGCAGCAGAGT	5005	False	NA	NA	NA	NA	NA	NA	50031082	50047059	Fake_Experiment_ID
ENST00000270625.7	chr19	+	477	5	FSM	ENSG00000142534.7	ENST00000270625.7	573	5	23	73	3	-53	multi-exon	FALSE	canonical	3	6134	junction_1	1174.02672456806	NA	NA	NA	FALSE	0	NA	NA	A	non_coding	NA	NA	NA	NA	NA	NA	NA	10	GGCTGGACATCGGCCCGCTC	14	False	NA	NA	NA	NA	NA	NA	49496456	49499635	Fake_Experiment_ID
ENST00000270631.2	chr19	-	303	2	FSM	ENSG00000142538.2	ENST00000270631.2	454	2	102	49	102	-49	multi-exon	FALSE	canonical	2	19	junction_1	0	NA	NA	NA	FALSE	0	NA	NA	A	non_coding	NA	NA	NA	NA	NA	NA	NA	5	GCGCGCTGCCCGTCCCCATC	8053	False	NA	NA	NA	NA	NA	NA	49423339	49422467	Fake_Experiment_ID
ENST00000270642.9	chr19	+	1011	8	FSM	ENSG00000142549.10	ENST00000270642.9	3347	8	204	2132	204	-2132	multi-exon	FALSE	canonical	2	6	junction_1	10.0549510598673	NA	NA	NA	FALSE	0	NA	NA	A	non_coding	NA	NA	NA	NA	NA	NA	NA	25	GCGCAACCCAGTGGAGCTCA	201	False	NA	NA	NA	NA	NA	NA	51311847	51328759	Fake_Experiment_ID
ENST00000270645.8	chr19	+	987	6	ISM	ENSG00000142552.8	ENST00000270645.8	1469	7	470	420	-71	-420	3prime_fragment	FALSE	canonical	3	109	junction_2	8.83176086632785	NA	NA	NA	FALSE	0	NA	NA	A	non_coding	NA	NA	NA	NA	NA	NA	NA	20	GCACCGCGCACCTGCCACAG	124	False	NA	NA	NA	NA	NA	NA	49528472	49543213	Fake_Experiment_ID
ENST00000270649.11	chr19	-	1758	4	ISM	ENSG00000142556.19	ENST00000270649.11	4628	5	2634	2516	2592	1161	3prime_fragment	FALSE	canonical	3	89	junction_1	7.25718035235908	NA	NA	NA	FALSE	0	NA	NA	A	non_coding	NA	NA	NA	NA	NA	NA	NA	45	ACTCATGCAGAAGAAAACCC	2632	False	NA	NA	NA	NA	NA	NA	52025745	52015839	Fake_Experiment_ID
ENST00000282282.4	chr19	+	1209	3	ISM	ENSG00000152433.15	ENST00000282282.4	2754	4	5005	1380	477	768	3prime_fragment	FALSE	canonical	3	13	junction_2	3.5	NA	NA	NA	FALSE	0	NA	NA	A	non_coding	NA	NA	NA	NA	NA	NA	NA	20	GGCCCTTATGAATGCAGTGG	5005	False	NA	NA	NA	NA	NA	NA	57368555	57378185	Fake_Experiment_ID
ENST00000282292.9	chr19	+	1329	4	FSM	ENSG00000152439.13	ENST00000282292.9	2277	4	143	805	124	-547	multi-exon	FALSE	canonical	3	8	junction_1	16.3571255285137	NA	NA	NA	FALSE	0	NA	NA	A	non_coding	NA	NA	NA	NA	NA	NA	NA	25	TTGTGAGAAATCCTTTAGCT	143	False	NA	NA	NA	NA	NA	NA	57500080	57507424	Fake_Experiment_ID
ENST00000282296.10	chr19	+	2013	3	FSM	ENSG00000204519.11	ENST00000282296.10	4560	3	187	2360	129	260	multi-exon	FALSE	canonical	3	64	junction_2	7	NA	NA	NA	FALSE	0	NA	NA	A	non_coding	NA	NA	NA	NA	NA	NA	NA	30	ATGTGAAGGGAATGTGCTAT	136	False	NA	NA	NA	NA	NA	NA	57682163	57688288	Fake_Experiment_ID
ENST00000282308.4	chr19	-	1884	3	FSM	ENSG00000152454.4	ENST00000282308.4	2207	3	232	91	201	0	multi-exon	FALSE	canonical	3	57	junction_2	0.5	NA	NA	NA	FALSE	0	NA	NA	A	non_coding	NA	NA	NA	NA	NA	NA	NA	40	AGGTTAGGTAACACACATAG	231	False	NA	NA	NA	NA	NA	NA	57947474	57940923	Fake_Experiment_ID
ENST00000282326.6	chr19	+	1227	4	ISM	ENSG00000152467.10	ENST00000282326.6	2095	6	3812	580	3731	-580	3prime_fragment	FALSE	canonical	0	0	junction_1	0	NA	NA	NA	FALSE	0	NA	NA	A	non_coding	NA	NA	NA	NA	NA	NA	NA	10	ATGGCCAGCCTCGGGCCTCG	3729	False	NA	NA	NA	NA	NA	NA	58037836	58054051	Fake_Experiment_ID
ENST00000284000.9	chr19	+	453	1	ISM	ENSG00000153879.9	ENST00000652630.1	2810	3	5555	2978	4928	-2978	mono-exon	FALSE	NA	NA	NA	NA	NA	NA	NA	NA	NA	0	NA	NA	A	non_coding	NA	NA	NA	NA	NA	NA	NA	20	ACCTCACCCTTTCCAGACTT	4905	False	NA	NA	NA	NA	NA	NA	33379239	33379692	Fake_Experiment_ID
ENST00000291182.9	chr19	-	2217	4	ISM	ENSG00000159917.17	ENST00000291182.9	3190	5	1621	870	28	-854	3prime_fragment	TRUE	canonical	3	11	junction_1	8.33999733546454	NA	NA	NA	FALSE	0	NA	NA	A	non_coding	NA	NA	NA	NA	NA	NA	NA	30	AAATGAGAGGTGTGGTTCAG	1620	False	NA	NA	NA	NA	NA	NA	44303404	44287217	Fake_Experiment_ID
ENST00000291294.7	chr19	-	1161	2	ISM	ENSG00000160013.9	ENST00000594275.1	699	3	847	113	522	-113	3prime_fragment	FALSE	canonical	1	1	junction_1	0	NA	NA	NA	FALSE	0	NA	NA	A	non_coding	NA	NA	NA	NA	NA	NA	NA	20	CATTTCAAGCTGACCCTGTG	859	False	NA	NA	NA	NA	NA	NA	46624225	46621279	Fake_Experiment_ID
ENST00000291295.14	chr19	+	450	6	FSM	ENSG00000160014.17	ENST00000291295.14	2184	6	105	1629	68	-29	multi-exon	FALSE	canonical	3	3473	junction_5	209.770922675189	NA	NA	NA	FALSE	0	NA	NA	A	non_coding	NA	NA	NA	NA	NA	NA	NA	10	AGGCCCCCCGGGCAGCTGGC	69	False	NA	NA	NA	NA	NA	NA	46601434	46609153	Fake_Experiment_ID
ENST00000291442.4	chr19	-	1215	4	FSM	ENSG00000160113.6	ENST00000291442.4	2383	4	699	469	699	-469	multi-exon	FALSE	canonical	3	508	junction_3	253.068282397371	NA	NA	NA	FALSE	0	NA	NA	A	non_coding	NA	NA	NA	NA	NA	NA	NA	15	CCATGACGGGGCCACGTGTG	698	False	NA	NA	NA	NA	NA	NA	17245220	17232351	Fake_Experiment_ID
ENST00000291481.8	chr19	-	1209	5	FSM	ENSG00000187664.9	ENST00000291481.8	4342	5	72	3061	72	1029	multi-exon	FALSE	canonical	3	11	junction_4	21.0356839679626	NA	NA	NA	FALSE	0	NA	NA	A	non_coding	NA	NA	NA	NA	NA	NA	NA	20	GCTGGGAGTAGGCGGACAGC	955	False	NA	NA	NA	NA	NA	NA	19262732	19257816	Fake_Experiment_ID
ENST00000291598.11	chr19	+	1710	4	ISM	ENSG00000198440.9	ENST00000291598.11	2538	5	3101	663	2759	-663	3prime_fragment	FALSE	canonical	2	5	junction_3	3.55902608401044	NA	NA	NA	FALSE	0	NA	NA	A	non_coding	NA	NA	NA	NA	NA	NA	NA	25	ATATTTCTGGAATCCACCTC	2783	False	NA	NA	NA	NA	NA	NA	56407114	56424368	Fake_Experiment_ID
ENST00000291633.7	chr19	+	1125	9	FSM	ENSG00000125498.20	ENST00000291633.7	1203	9	26	52	26	-52	multi-exon	FALSE	canonical	0	0	junction_1	0	NA	NA	NA	FALSE	0	NA	NA	A	non_coding	NA	NA	NA	NA	NA	NA	NA	25	GCACCACAGTCAGGCCTTGA	32	False	NA	NA	NA	NA	NA	NA	54769850	54783813	Fake_Experiment_ID
ENST00000291707.8	chr19	-	1788	8	FSM	ENSG00000254521.7	ENST00000291707.8	2269	8	67	414	39	0	multi-exon	FALSE	canonical	0	0	junction_1	0	NA	NA	NA	FALSE	0	NA	NA	A	non_coding	NA	NA	NA	NA	NA	NA	NA	35	GAAACTGCAGAGACTCAGGC	4	True	NA	NA	NA	NA	NA	NA	51501733	51491640	Fake_Experiment_ID
ENST00000291715.5	chr19	-	504	4	FSM	ENSG00000160318.6	ENST00000291715.5	974	4	426	44	402	-42	multi-exon	FALSE	canonical	0	0	junction_3	22.0151463012778	NA	NA	NA	FALSE	0	NA	NA	A	non_coding	NA	NA	NA	NA	NA	NA	NA	10	CTGCAGCCTGCCTGGGGCAG	4372	False	NA	NA	NA	NA	NA	NA	51368577	51367141	Fake_Experiment_ID
ENST00000291759.5	chr19	-	1500	8	FSM	ENSG00000239961.3	ENST00000291759.5	1956	8	69	387	12	-387	multi-exon	FALSE	canonical	0	0	junction_1	0	NA	NA	NA	FALSE	0	NA	NA	A	non_coding	NA	NA	NA	NA	NA	NA	NA	20	TGATCTGAGGAGGTTCTGGA	79	False	NA	NA	NA	NA	NA	NA	54339093	54333571	Fake_Experiment_ID
ENST00000291823.3	chr19	-	1851	4	FSM	ENSG00000160396.9	ENST00000291823.3	2446	4	279	316	279	-316	multi-exon	FALSE	canonical	0	0	junction_1	0.471404520791032	NA	NA	NA	FALSE	0	NA	NA	A	non_coding	NA	NA	NA	NA	NA	NA	NA	10	TGGTGATTCCACCCCTGCCC	290	False	NA	NA	NA	NA	NA	NA	40389902	40379586	Fake_Experiment_ID
ENST00000291842.10	chr19	+	2124	18	FSM	ENSG00000160410.15	ENST00000291842.10	2341	18	27	190	13	28	multi-exon	TRUE	canonical	3	378	junction_12	36.8447599012387	NA	NA	NA	FALSE	0	NA	NA	A	non_coding	NA	NA	NA	NA	NA	NA	NA	30	ACAACGCAGCTGCCATGATG	0	True	NA	NA	NA	NA	NA	NA	40576899	40591207	Fake_Experiment_ID
ENST00000291860.1	chr19	+	1233	8	FSM	ENSG00000242019.1	ENST00000291860.1	1691	8	18	440	18	-440	multi-exon	FALSE	canonical	0	0	junction_1	0	NA	NA	NA	FALSE	0	NA	NA	A	non_coding	NA	NA	NA	NA	NA	NA	NA	30	CACGGAACTTCCAAATGCTG	NA	False	NA	NA	NA	NA	NA	NA	54724496	54736096	Fake_Experiment_ID
ENST00000291890.9	chr19	+	915	7	FSM	ENSG00000189430.13	ENST00000291890.9	1157	7	40	202	0	0	multi-exon	FALSE	canonical	0	0	junction_1	2.98142396999972	NA	NA	NA	FALSE	0	NA	NA	A	non_coding	NA	NA	NA	NA	NA	NA	NA	45	AGAATGACCATGAGACACAG	12	False	NA	NA	NA	NA	NA	NA	54906187	54912871	Fake_Experiment_ID
ENST00000291934.4	chr19	+	534	5	FSM	ENSG00000160472.5	ENST00000291934.4	605	5	28	43	28	-43	multi-exon	TRUE	canonical	2	7	junction_2	1.87082869338697	NA	NA	NA	FALSE	0	NA	NA	A	non_coding	NA	NA	NA	NA	NA	NA	NA	10	GGGAGTCCCCGGGGGACTGC	28	False	NA	NA	NA	NA	NA	NA	55376853	55378203	Fake_Experiment_ID
ENST00000291971.7	chr19	+	3147	10	FSM	ENSG00000179709.8	ENST00000291971.7	3934	10	71	716	0	0	multi-exon	FALSE	canonical	0	0	junction_1	0	NA	NA	NA	FALSE	0	NA	NA	A	non_coding	NA	NA	NA	NA	NA	NA	NA	10	GCCGTCCAGTCATCTTTCTC	NA	False	NA	NA	NA	NA	NA	NA	55947902	55987913	Fake_Experiment_ID
ENST00000292069.10	chr19	-	1833	4	ISM	ENSG00000198046.12	ENST00000504904.8	4401	7	14975	1833	10698	1358	3prime_fragment	FALSE	canonical	3	38	junction_3	3.09120616516523	NA	NA	NA	FALSE	0	NA	NA	A	non_coding	NA	NA	NA	NA	NA	NA	NA	35	GGTTGTTTTAAATCTATAAA	NA	False	NA	NA	NA	NA	NA	NA	56462370	56441161	Fake_Experiment_ID
ENST00000292125.6	chr19	-	1308	6	FSM	ENSG00000170848.16	ENST00000292125.6	1391	6	45	38	45	-38	multi-exon	FALSE	canonical	0	0	junction_1	0	NA	NA	NA	FALSE	0	NA	NA	A	non_coding	NA	NA	NA	NA	NA	NA	NA	25	CCTCCCAAAGTGCTAGGATT	131	False	NA	NA	NA	NA	NA	NA	42917792	42903653	Fake_Experiment_ID
ENST00000292140.9	chr19	-	1923	15	ISM	ENSG00000176531.10	ENST00000292140.9	2591	16	817	307	296	-307	3prime_fragment	FALSE	canonical	0	0	junction_10	11.1976673955802	NA	NA	NA	FALSE	0	NA	NA	A	non_coding	NA	NA	NA	NA	NA	NA	NA	0	GTGGCCCCGCCCTCTTGGGG	22	True	NA	NA	NA	NA	NA	NA	43504118	43475409	Fake_Experiment_ID
ENST00000292363.10	chr19	-	936	9	FSM	ENSG00000070423.18	ENST00000292363.10	1631	9	93	602	50	4	multi-exon	TRUE	canonical	3	749	junction_5	59.0856105579015	NA	NA	NA	FALSE	0	NA	NA	A	non_coding	NA	NA	NA	NA	NA	NA	NA	10	GCCCACGTCGGCCGTCGGGA	197	False	NA	NA	NA	NA	NA	NA	663121	648127	Fake_Experiment_ID
ENST00000292431.5	chr19	+	1584	5	ISM	ENSG00000160877.6	ENST00000292431.5	4524	6	16944	2741	-2071	-330	3prime_fragment	FALSE	canonical	3	117	junction_2	7.11951543294907	NA	NA	NA	FALSE	0	NA	NA	A	non_coding	NA	NA	NA	NA	NA	NA	NA	5	CCCGCCCAGCCTCCCGCGGG	7806	False	NA	NA	NA	NA	NA	NA	13135207	13138406	Fake_Experiment_ID
ENST00000292433.4	chr19	+	672	1	FSM	ENSG00000160888.7	ENST00000588173.1	2934	1	1212	1050	1212	-391	mono-exon	FALSE	NA	NA	NA	NA	NA	NA	NA	NA	NA	0	NA	NA	A	non_coding	NA	NA	NA	NA	NA	NA	NA	10	GGACCCCGAGCGGCGCTGCC	132	False	NA	NA	NA	NA	NA	NA	13153186	13153858	Fake_Experiment_ID
ENST00000292513.4	chr19	-	1209	2	ISM	ENSG00000160951.4	ENST00000292513.4	1413	3	1034	94	1034	-94	3prime_fragment	FALSE	canonical	2	3	junction_1	0	NA	NA	NA	FALSE	0	NA	NA	A	non_coding	NA	NA	NA	NA	NA	NA	NA	35	GCACAACCAGAGGCCCAACG	6098	False	NA	NA	NA	NA	NA	NA	14474320	14472559	Fake_Experiment_ID
ENST00000292530.11	chr19	+	1998	11	ISM	ENSG00000160961.12	ENST00000292530.11	4716	12	3444	2574	41	1082	3prime_fragment	FALSE	canonical	3	26	junction_9	14.6563979203623	NA	NA	NA	FALSE	0	NA	NA	A	non_coding	NA	NA	NA	NA	NA	NA	NA	35	CTTCCATTTTGTAAAAATAT	3425	False	NA	NA	NA	NA	NA	NA	14693491	14719325	Fake_Experiment_ID
ENST00000292574.4	chr19	+	1500	7	FSM	ENSG00000160994.4	ENST00000292574.4	1757	7	100	157	100	-157	multi-exon	FALSE	canonical	0	0	junction_1	0	NA	NA	NA	FALSE	0	NA	NA	A	non_coding	NA	NA	NA	NA	NA	NA	NA	10	TGACCCCAGCGTCCCCCGCC	100	False	NA	NA	NA	NA	NA	NA	15010825	15023119	Fake_Experiment_ID
ENST00000292609.8	chr19	-	1905	4	FSM	ENSG00000161031.13	ENST00000292609.8	2758	4	130	723	130	-723	multi-exon	FALSE	canonical	0	0	junction_1	0	NA	NA	NA	FALSE	0	NA	NA	A	non_coding	NA	NA	NA	NA	NA	NA	NA	20	TACCTCTACCTTTCCAGCCA	129	False	NA	NA	NA	NA	NA	NA	15479371	15469367	Fake_Experiment_ID
ENST00000292672.7	chr19	+	1458	12	ISM	ENSG00000161082.13	ENST00000292672.7	1896	13	79	3630	36	45	5prime_fragment	TRUE	canonical	2	11	junction_5	3.82034570717285	NA	NA	NA	FALSE	0	NA	NA	A	non_coding	NA	NA	NA	NA	NA	NA	NA	10	CCGCGCCCACAGCCGCCCTG	-11	True	NA	NA	NA	NA	NA	NA	3224739	3293446	Fake_Experiment_ID
ENST00000292841.10	chr19	-	2310	4	ISM	ENSG00000196967.11	ENST00000292841.10	8572	5	2785	6049	2526	-579	3prime_fragment	FALSE	canonical	3	18	junction_3	7.31816613336672	NA	NA	NA	FALSE	0	NA	NA	A	non_coding	NA	NA	NA	NA	NA	NA	NA	50	GAGAAACAGTGTGAGAAAAC	2782	False	NA	NA	NA	NA	NA	NA	37169910	37151588	Fake_Experiment_ID
ENST00000292852.9	chr19	-	837	5	ISM	ENSG00000269190.6	ENST00000595329.5	1299	6	2368	330	-153	74	3prime_fragment	TRUE	canonical	3	56	junction_1	6.41774882649672	NA	NA	NA	FALSE	0	NA	NA	A	non_coding	NA	NA	NA	NA	NA	NA	NA	20	CGACTGGACTACTGCCTGAC	NA	False	NA	NA	NA	NA	NA	NA	38950319	38942607	Fake_Experiment_ID
ENST00000292853.9	chr19	-	852	5	ISM	ENSG00000161243.9	ENST00000509137.6	2130	7	298	1386	-164	1	internal_fragment	TRUE	canonical	3	40	junction_1	8.22724133595217	NA	NA	NA	FALSE	0	NA	NA	A	non_coding	NA	NA	NA	NA	NA	NA	NA	15	TCCAGCACTACCCTTCTTGC	321	False	NA	NA	NA	NA	NA	NA	39032227	39025410	Fake_Experiment_ID
ENST00000292894.2	chr19	-	825	4	FSM	ENSG00000161277.11	ENST00000292894.2	1349	4	68	456	68	-292	multi-exon	FALSE	canonical	3	83	junction_2	25.5081686262787	NA	NA	NA	FALSE	0	NA	NA	A	non_coding	NA	NA	NA	NA	NA	NA	NA	40	GGATCAAGACAGACAATGTC	537	False	NA	NA	NA	NA	NA	NA	36054217	36035439	Fake_Experiment_ID
ENST00000292907.8	chr19	-	240	4	FSM	ENSG00000161281.11	ENST00000292907.8	340	4	40	60	29	31	multi-exon	TRUE	canonical	2	6	junction_3	0.471404520791032	NA	NA	NA	FALSE	0	NA	NA	A	non_coding	NA	NA	NA	NA	NA	NA	NA	25	GACCAAGAAGCCTGGGGGGC	287	False	NA	NA	NA	NA	NA	NA	36152407	36150981	Fake_Experiment_ID
ENST00000292928.7	chr19	+	1653	3	ISM	ENSG00000161298.18	ENST00000439428.5	2742	5	4580	1017	-583	-442	3prime_fragment	FALSE	canonical	3	31	junction_2	0.5	NA	NA	NA	FALSE	0	NA	NA	A	non_coding	NA	NA	NA	NA	NA	NA	NA	15	GTAATGTGGCTTTTTTTGTA	4602	False	NA	NA	NA	NA	NA	NA	36609914	36627550	Fake_Experiment_ID
ENST00000293255.3	chr19	-	522	6	FSM	ENSG00000105507.3	ENST00000293255.3	1853	6	157	1174	-41	-1174	multi-exon	TRUE	canonical	0	0	junction_1	0	NA	NA	NA	FALSE	0	NA	NA	A	non_coding	NA	NA	NA	NA	NA	NA	NA	20	GGAGGTCCTGGAAGCTCCAG	207	False	NA	NA	NA	NA	NA	NA	48043922	48030556	Fake_Experiment_ID
ENST00000293261.8	chr19	-	1380	8	FSM	ENSG00000161558.11	ENST00000293261.8	2263	8	20	863	1	57	multi-exon	FALSE	canonical	3	76	junction_6	27.4768919610049	NA	NA	NA	FALSE	0	NA	NA	A	non_coding	NA	NA	NA	NA	NA	NA	NA	20	GTAGAACCTACCTCCCTGCC	17	True	NA	NA	NA	NA	NA	NA	48363920	48333218	Fake_Experiment_ID
ENST00000293288.12	chr19	+	657	5	FSM	ENSG00000087088.20	ENST00000293288.12	1358	5	0	701	0	0	multi-exon	FALSE	canonical	3	2558	junction_1	338.13338714182	NA	NA	NA	FALSE	0	NA	NA	A	non_coding	NA	NA	NA	NA	NA	NA	NA	25	TCAATCCCCGATTCATCTAC	39	False	NA	NA	NA	NA	NA	NA	48954928	48961097	Fake_Experiment_ID
ENST00000293350.9	chr19	+	2409	17	FSM	ENSG00000161618.10	ENST00000293350.9	3099	17	107	583	33	-67	multi-exon	TRUE	canonical	3	164	junction_7	26.820511623569	NA	NA	NA	FALSE	0	NA	NA	A	non_coding	NA	NA	NA	NA	NA	NA	NA	15	TGCCTGAGCGCCACCTACTG	59	False	NA	NA	NA	NA	NA	NA	49453331	49470467	Fake_Experiment_ID
ENST00000293405.7	chr19	-	666	7	FSM	ENSG00000161652.12	ENST00000293405.7	728	7	1	61	1	-18	multi-exon	FALSE	canonical	0	0	junction_3	8.85845484394554	NA	NA	NA	FALSE	0	NA	NA	A	non_coding	NA	NA	NA	NA	NA	NA	NA	15	GACGGTGGTTTGGGGGTAAG	-15	True	NA	NA	NA	NA	NA	NA	50163194	50152608	Fake_Experiment_ID
ENST00000293471.11	chr19	+	1854	4	ISM	ENSG00000176024.18	ENST00000293471.11	3165	6	8749	884	-8664	-15	3prime_fragment	FALSE	canonical	3	99	junction_1	12.3558353285671	NA	NA	NA	FALSE	0	NA	NA	A	non_coding	NA	NA	NA	NA	NA	NA	NA	45	AAACCATATGAATGCAGTGA	8745	False	NA	NA	NA	NA	NA	NA	51936220	51945737	Fake_Experiment_ID
ENST00000293695.8	chr19	-	657	6	FSM	ENSG00000161860.8	ENST00000293695.8	1248	6	36	555	36	-259	multi-exon	FALSE	canonical	2	25	junction_4	3.96988664825584	NA	NA	NA	FALSE	0	NA	NA	A	non_coding	NA	NA	NA	NA	NA	NA	NA	20	CAGCTGCCGGGAGACTCACG	35	True	NA	NA	NA	NA	NA	NA	12919257	12899340	Fake_Experiment_ID
ENST00000293725.10	chr19	-	1431	4	FSM	ENSG00000188868.14	ENST00000293725.10	2699	4	151	1117	10	585	multi-exon	FALSE	canonical	3	18	junction_1	5.8878405775519	NA	NA	NA	FALSE	0	NA	NA	A	non_coding	NA	NA	NA	NA	NA	NA	NA	45	ATGTAAACTATTATAAAGCC	235	False	NA	NA	NA	NA	NA	NA	12333482	12318593	Fake_Experiment_ID
ENST00000293771.10	chr19	-	1848	9	FSM	ENSG00000161914.10	ENST00000293771.10	2154	9	53	253	35	0	multi-exon	TRUE	canonical	3	17	junction_5	6.25374887567449	NA	NA	NA	FALSE	0	NA	NA	A	non_coding	NA	NA	NA	NA	NA	NA	NA	20	CCCACCTGACCACTGACCGC	52	False	NA	NA	NA	NA	NA	NA	11505786	11483681	Fake_Experiment_ID
ENST00000294618.12	chr19	-	6144	48	FSM	ENSG00000130158.14	ENST00000294618.12	6430	48	84	202	41	0	multi-exon	TRUE	canonical	2	4	junction_26	32.6838845001757	NA	NA	NA	FALSE	0	NA	NA	A	non_coding	NA	NA	NA	NA	NA	NA	NA	35	GCCCACAAGGACCAAAGCTG	65	False	NA	NA	NA	NA	NA	NA	11262440	11199496	Fake_Experiment_ID
ENST00000299505.8	chr19	+	3213	13	ISM	ENSG00000166398.14	ENST00000299505.8	6680	14	45920	2611	34906	124	3prime_fragment	TRUE	canonical	3	57	junction_11	12.8473948937345	NA	NA	NA	FALSE	0	NA	NA	A	non_coding	NA	NA	NA	NA	NA	NA	NA	15	CCCCAGGCCAGCCAGCCTGC	NA	False	NA	NA	NA	NA	NA	NA	34300473	34352955	Fake_Experiment_ID
ENST00000299871.9	chr19	+	1890	5	FSM	ENSG00000121417.14	ENST00000299871.9	2577	5	131	556	122	-45	multi-exon	FALSE	canonical	3	21	junction_1	18.8065812948553	NA	NA	NA	FALSE	0	NA	NA	A	non_coding	NA	NA	NA	NA	NA	NA	NA	35	CTGTACTGAGAATATGCAAT	119	False	NA	NA	NA	NA	NA	NA	57633346	57642181	Fake_Experiment_ID
ENST00000300619.12	chr19	-	3576	4	FSM	ENSG00000167232.14	ENST00000300619.12	5400	4	117	1707	64	0	multi-exon	FALSE	canonical	3	45	junction_2	4.49691252107735	NA	NA	NA	FALSE	0	NA	NA	A	non_coding	NA	NA	NA	NA	NA	NA	NA	60	AAAATACAAAAAATTAGCCG	116	False	NA	NA	NA	NA	NA	NA	23395354	23359402	Fake_Experiment_ID
ENST00000300811.8	chr19	-	567	2	ISM	ENSG00000131116.12	ENST00000300811.8	1162	3	5325	393	5295	11	3prime_fragment	FALSE	canonical	3	132	junction_1	0	NA	NA	NA	FALSE	0	NA	NA	A	non_coding	NA	NA	NA	NA	NA	NA	NA	25	GCAGAGCCCCCATACGGGGA	5604	False	NA	NA	NA	NA	NA	NA	43614304	43607616	Fake_Experiment_ID
ENST00000300873.4	chr19	-	213	2	FSM	ENSG00000167414.4	ENST00000300873.4	216	2	3	0	3	0	multi-exon	FALSE	canonical	2	3	junction_1	0	NA	NA	NA	FALSE	0	NA	NA	A	non_coding	NA	NA	NA	NA	NA	NA	NA	15	GCCCTCCGGACAGCTTACCC	4470	False	NA	NA	NA	NA	NA	NA	46634682	46634075	Fake_Experiment_ID
ENST00000300935.8	chr19	+	624	8	FSM	ENSG00000167461.12	ENST00000300935.8	2567	8	13	1930	5	-15	multi-exon	FALSE	canonical	3	892	junction_6	88.9026066512549	NA	NA	NA	FALSE	0	NA	NA	A	non_coding	NA	NA	NA	NA	NA	NA	NA	25	GGAACACCGCCTTACTCTGA	13	True	NA	NA	NA	NA	NA	NA	16111901	16132304	Fake_Experiment_ID
ENST00000300954.9	chr19	-	2268	15	FSM	ENSG00000115257.15	ENST00000300954.9	2661	15	62	331	-4	227	multi-exon	FALSE	canonical	2	4	junction_4	7.22700434735823	NA	NA	NA	FALSE	0	NA	NA	A	non_coding	NA	NA	NA	NA	NA	NA	NA	30	AGTTGTCAGCTCAGAAAGCG	-1	True	NA	NA	NA	NA	NA	NA	1490346	1481758	Fake_Experiment_ID
ENST00000300961.10	chr19	-	996	6	ISM	ENSG00000167476.10	ENST00000300961.10	1138	7	1103	77	1103	-77	3prime_fragment	FALSE	canonical	0	0	junction_4	4.51663591625449	NA	NA	NA	FALSE	0	NA	NA	A	non_coding	NA	NA	NA	NA	NA	NA	NA	5	GCCGGCCCCGCGCCGGAGTC	1121	False	NA	NA	NA	NA	NA	NA	2255314	2252328	Fake_Experiment_ID
ENST00000300976.9	chr19	+	1848	3	FSM	ENSG00000167487.12	ENST00000300976.9	4351	3	27	2476	-2	-553	multi-exon	TRUE	canonical	3	49	junction_1	13	NA	NA	NA	FALSE	0	NA	NA	A	non_coding	NA	NA	NA	NA	NA	NA	NA	20	CCCCCAAGACCCCCGGGACC	4	True	NA	NA	NA	NA	NA	NA	18637054	18669245	Fake_Experiment_ID
ENST00000301073.4	chr19	+	795	1	FSM	ENSG00000171443.7	ENST00000591046.1	1260	1	234	231	234	-231	mono-exon	FALSE	NA	NA	NA	NA	NA	NA	NA	NA	NA	0	NA	NA	A	non_coding	NA	NA	NA	NA	NA	NA	NA	15	CCCACACCCCCGGCCATCGC	1776	False	NA	NA	NA	NA	NA	NA	55602112	55602907	Fake_Experiment_ID
ENST00000301093.6	chr19	+	1596	4	ISM	ENSG00000167562.13	ENST00000593941.5	863	5	1578	-958	1578	958	3prime_fragment	FALSE	canonical	1	2	junction_1	36.5270067514739	NA	NA	NA	FALSE	0	NA	NA	A	non_coding	NA	NA	NA	NA	NA	NA	NA	35	AAGTGTAAATTTGCAAGGTT	1955	False	NA	NA	NA	NA	NA	NA	52572241	52583457	Fake_Experiment_ID
ENST00000301096.7	chr19	-	1551	1	ISM	ENSG00000167766.19	ENST00000301096.7	2599	3	23827	647	3476	-636	mono-exon	FALSE	NA	NA	NA	NA	NA	NA	NA	NA	NA	0	NA	NA	A	non_coding	NA	NA	NA	NA	NA	NA	NA	20	TGTGGCAGAGTGTTCAGTTA	NA	False	NA	NA	NA	NA	NA	NA	52614564	52613013	Fake_Experiment_ID
ENST00000301141.10	chr19	-	1485	9	FSM	ENSG00000255974.8	ENST00000301141.10	1761	9	21	255	14	-255	multi-exon	TRUE	canonical	0	0	junction_2	0.433012701892219	NA	NA	NA	FALSE	0	NA	NA	A	non_coding	NA	NA	NA	NA	NA	NA	NA	10	GCGAGGGCTGTGCCGGTGCA	20	False	NA	NA	NA	NA	NA	NA	40850426	40843795	Fake_Experiment_ID
ENST00000301146.9	chr19	-	1485	9	FSM	ENSG00000198077.11	ENST00000301146.9	1760	9	21	254	21	105	multi-exon	TRUE	canonical	0	0	junction_4	1.05326872164704	NA	NA	NA	FALSE	0	NA	NA	A	non_coding	NA	NA	NA	NA	NA	NA	NA	10	GCGAGGGCTGTGCCGGTGCA	20	False	NA	NA	NA	NA	NA	NA	40882210	40875692	Fake_Experiment_ID
ENST00000301159.14	chr19	+	741	9	FSM	ENSG00000267796.8	ENST00000301159.14	935	9	149	45	-60	-13	multi-exon	FALSE	canonical	3	28	junction_5	9.13783344124853	NA	NA	NA	FALSE	0	NA	NA	A	non_coding	NA	NA	NA	NA	NA	NA	NA	15	TGTTCCCAGGTCCCCCCACA	47	False	NA	NA	NA	NA	NA	NA	35748724	35754474	Fake_Experiment_ID
ENST00000301175.7	chr19	-	1611	11	FSM	ENSG00000250799.11	ENST00000301175.7	1677	11	18	48	18	-48	multi-exon	FALSE	canonical	0	0	junction_1	0	NA	NA	NA	FALSE	0	NA	NA	A	non_coding	NA	NA	NA	NA	NA	NA	NA	15	CACCCCTGAGGGGGTCATGT	NA	False	NA	NA	NA	NA	NA	NA	35813281	35800037	Fake_Experiment_ID
ENST00000301178.9	chr19	+	2685	20	FSM	ENSG00000167601.12	ENST00000301178.9	4717	20	170	1862	14	-300	multi-exon	TRUE	canonical	3	40	junction_9	25.4827082754685	NA	NA	NA	FALSE	0	NA	NA	A	non_coding	NA	NA	NA	NA	NA	NA	NA	25	GACAACCCTCCACCTGGTAC	4	True	NA	NA	NA	NA	NA	NA	41219392	41259904	Fake_Experiment_ID
ENST00000301200.3	chr19	-	447	1	ISM	ENSG00000167617.3	ENST00000301200.3	896	3	7749	75	7624	-75	mono-exon	FALSE	NA	NA	NA	NA	NA	NA	NA	NA	NA	0	NA	NA	A	non_coding	NA	NA	NA	NA	NA	NA	NA	5	GTTCCCTCATTCCCCGCGCC	7999	False	NA	NA	NA	NA	NA	NA	54465547	54465100	Fake_Experiment_ID
ENST00000301202.7	chr19	+	459	5	FSM	ENSG00000167618.10	ENST00000301202.7	665	5	88	118	12	-118	multi-exon	FALSE	canonical	0	0	junction_1	0.5	NA	NA	NA	FALSE	0	NA	NA	A	non_coding	NA	NA	NA	NA	NA	NA	NA	30	ATGAGGAGAAATGGCCTCCC	35	False	NA	NA	NA	NA	NA	NA	54502918	54510569	Fake_Experiment_ID
ENST00000301215.8	chr19	+	2013	1	ISM	ENSG00000167625.11	ENST00000301215.8	3982	3	4092	1785	4027	-1785	mono-exon	FALSE	NA	NA	NA	NA	NA	NA	NA	NA	NA	0	NA	NA	A	non_coding	NA	NA	NA	NA	NA	NA	NA	45	CGCAGCTGAAAAGCAACAAC	4079	False	NA	NA	NA	NA	NA	NA	42224403	42226416	Fake_Experiment_ID
ENST00000301218.8	chr19	-	2946	19	FSM	ENSG00000105737.9	ENST00000301218.8	3310	19	35	329	0	-329	multi-exon	FALSE	canonical	2	2	junction_1	17.8333333333333	NA	NA	NA	FALSE	0	NA	NA	A	non_coding	NA	NA	NA	NA	NA	NA	NA	15	AATTCCCGGTCTCAGGCCTC	4454	False	NA	NA	NA	NA	NA	NA	42065770	42002114	Fake_Experiment_ID
ENST00000301242.9	chr19	-	444	4	FSM	ENSG00000167641.11	ENST00000301242.9	560	4	35	81	33	-81	multi-exon	FALSE	canonical	3	309	junction_1	10.8423039781937	NA	NA	NA	FALSE	0	NA	NA	A	non_coding	NA	NA	NA	NA	NA	NA	NA	5	CCCTCTTGCACTCTCCCTGC	34	True	NA	NA	NA	NA	NA	NA	38256339	38251317	Fake_Experiment_ID
ENST00000301244.12	chr19	+	759	7	FSM	ENSG00000167642.13	ENST00000301244.12	1688	7	320	609	197	-64	multi-exon	FALSE	canonical	3	2818	junction_5	142.109894877951	NA	NA	NA	FALSE	0	NA	NA	A	non_coding	NA	NA	NA	NA	NA	NA	NA	20	CCGCCCTGTCGCCAAGAGGA	20	False	NA	NA	NA	NA	NA	NA	38264892	38292006	Fake_Experiment_ID
ENST00000301246.10	chr19	+	321	4	FSM	ENSG00000167644.12	ENST00000301246.10	374	4	11	42	-11	-39	multi-exon	FALSE	canonical	3	190	junction_2	10.1980390271856	NA	NA	NA	FALSE	0	NA	NA	A	non_coding	NA	NA	NA	NA	NA	NA	NA	20	AGGGCCCTGGACAGGGCTCA	11	False	NA	NA	NA	NA	NA	NA	38304261	38304964	Fake_Experiment_ID
ENST00000301264.7	chr19	-	1365	8	FSM	ENSG00000167657.14	ENST00000301264.7	2105	8	93	647	93	538	multi-exon	FALSE	canonical	3	260	junction_7	20.2514801676221	NA	NA	NA	FALSE	0	NA	NA	A	non_coding	NA	NA	NA	NA	NA	NA	NA	10	GCGCAGTGGGGTGGGCCAGG	9662	False	NA	NA	NA	NA	NA	NA	3969735	3959100	Fake_Experiment_ID
ENST00000301272.6	chr19	-	849	5	FSM	ENSG00000167664.8	ENST00000301272.6	1262	5	46	367	0	0	multi-exon	TRUE	canonical	2	3	junction_1	2.87228132326901	NA	NA	NA	FALSE	0	NA	NA	A	non_coding	NA	NA	NA	NA	NA	NA	NA	35	GAGATCCCAGGAGACCTCAA	3	True	NA	NA	NA	NA	NA	NA	4302385	4292598	Fake_Experiment_ID
ENST00000301280.10	chr19	+	2871	15	FSM	ENSG00000167670.16	ENST00000301280.10	3366	15	123	372	46	-372	multi-exon	FALSE	canonical	3	519	junction_4	76.9651392064045	NA	NA	NA	FALSE	0	NA	NA	A	non_coding	NA	NA	NA	NA	NA	NA	NA	25	GAGCAGGGGTGACGTATGTA	72	False	NA	NA	NA	NA	NA	NA	4402762	4443025	Fake_Experiment_ID
ENST00000301281.11	chr19	-	1326	11	FSM	ENSG00000167671.12	ENST00000301281.11	1915	11	97	492	97	-22	multi-exon	FALSE	canonical	3	28	junction_10	11.577564510725	NA	NA	NA	FALSE	0	NA	NA	A	non_coding	NA	NA	NA	NA	NA	NA	NA	35	AATAAAAGCAGGGTTGGCCT	181	False	NA	NA	NA	NA	NA	NA	4457697	4445497	Fake_Experiment_ID
ENST00000301295.11	chr19	+	2985	9	ISM	ENSG00000160505.16	ENST00000301295.11	3713	10	15541	268	-5364	-267	3prime_fragment	FALSE	canonical	0	0	junction_1	0	NA	NA	NA	FALSE	0	NA	NA	A	non_coding	NA	NA	NA	NA	NA	NA	NA	15	TTGCGAGGAACCTGGGCTCT	2712	False	NA	NA	NA	NA	NA	NA	55852080	55881587	Fake_Experiment_ID
ENST00000301310.8	chr19	-	1554	4	ISM	ENSG00000018869.17	ENST00000586929.5	2053	5	1793	93	1576	-93	3prime_fragment	FALSE	canonical	3	37	junction_1	2.05480466765633	NA	NA	NA	FALSE	0	NA	NA	A	non_coding	NA	NA	NA	NA	NA	NA	NA	20	GCTAATTGTGACTGTGACTT	1845	False	NA	NA	NA	NA	NA	NA	56391752	56383862	Fake_Experiment_ID
ENST00000301318.8	chr19	+	2607	8	FSM	ENSG00000196867.8	ENST00000301318.8	4094	8	71	1416	-50	-1416	multi-exon	FALSE	canonical	3	13	junction_5	6.11121418177355	NA	NA	NA	FALSE	0	NA	NA	A	non_coding	NA	NA	NA	NA	NA	NA	NA	15	CCTCGAGACGTCATTTCTGT	NA	False	NA	NA	NA	NA	NA	NA	56539018	56555392	Fake_Experiment_ID
ENST00000301399.12	chr19	-	1458	4	ISM	ENSG00000161551.15	ENST00000301399.12	7308	7	7569	5484	-1540	-5484	3prime_fragment	FALSE	canonical	3	29	junction_1	61.7215971565509	NA	NA	NA	FALSE	0	NA	NA	A	non_coding	NA	NA	NA	NA	NA	NA	NA	35	ATCTTCTGATACCAGAAAGG	7593	False	NA	NA	NA	NA	NA	NA	51880382	51872531	Fake_Experiment_ID
ENST00000301407.8	chr19	-	468	3	FSM	ENSG00000267631.5	ENST00000301407.8	693	3	184	41	184	-41	multi-exon	FALSE	canonical	0	0	junction_2	9.5	NA	NA	NA	FALSE	0	NA	NA	A	non_coding	NA	NA	NA	NA	NA	NA	NA	25	GACACCCCGATCCTCCCACA	NA	False	NA	NA	NA	NA	NA	NA	49036711	49035609	Fake_Experiment_ID
ENST00000301408.7	chr19	+	498	3	FSM	ENSG00000189052.7	ENST00000301408.7	877	3	362	17	362	-17	multi-exon	TRUE	canonical	1	1	junction_1	9	NA	NA	NA	FALSE	0	NA	NA	A	non_coding	NA	NA	NA	NA	NA	NA	NA	20	AGGCTTCTCAATCCGCACTC	9	False	NA	NA	NA	NA	NA	NA	49044209	49045294	Fake_Experiment_ID
ENST00000301420.3	chr19	-	789	5	FSM	ENSG00000167748.11	ENST00000301420.3	876	5	39	48	39	-46	multi-exon	FALSE	canonical	0	0	junction_3	5	NA	NA	NA	FALSE	0	NA	NA	A	non_coding	NA	NA	NA	NA	NA	NA	NA	15	ACGCCCAGCCCTGTCCCCTA	3333	False	NA	NA	NA	NA	NA	NA	50823748	50819193	Fake_Experiment_ID
ENST00000301452.5	chr19	-	795	6	FSM	ENSG00000167769.5	ENST00000301452.5	1428	6	61	572	61	-572	multi-exon	FALSE	canonical	0	0	junction_1	0	NA	NA	NA	FALSE	0	NA	NA	A	non_coding	NA	NA	NA	NA	NA	NA	NA	15	GACCTGCCAGCCTCTTGACT	54	False	NA	NA	NA	NA	NA	NA	6333551	6306713	Fake_Experiment_ID
ENST00000301455.7	chr19	+	1221	7	FSM	ENSG00000167772.12	ENST00000301455.7	1872	7	167	484	-76	-402	multi-exon	FALSE	canonical	2	4	junction_3	3.3870669054836	NA	NA	NA	FALSE	0	NA	NA	A	non_coding	NA	NA	NA	NA	NA	NA	NA	0	CGTCCTGGCTGGGCCTGGTC	166	False	NA	NA	NA	NA	NA	NA	8364321	8373886	Fake_Experiment_ID
ENST00000301457.3	chr19	-	342	4	FSM	ENSG00000267855.6	ENST00000301457.3	580	4	17	221	17	-139	multi-exon	FALSE	canonical	3	1995	junction_2	76.630426217151	NA	NA	NA	FALSE	0	NA	NA	C	non_coding	NA	NA	NA	NA	NA	NA	NA	20	CACTGCACCCTCACGGCCAC	16	True	NA	NA	NA	NA	NA	NA	8321358	8311504	Fake_Experiment_ID
ENST00000301458.10	chr19	-	849	5	FSM	ENSG00000167775.11	ENST00000301458.10	1253	5	68	336	10	-146	multi-exon	FALSE	canonical	3	1669	junction_4	80.2278006678483	NA	NA	NA	FALSE	0	NA	NA	A	non_coding	NA	NA	NA	NA	NA	NA	NA	30	GGACAAGCACTTGCCACCAC	19	True	NA	NA	NA	NA	NA	NA	8308290	8302462	Fake_Experiment_ID
ENST00000301475.1	chr19	-	1209	6	FSM	ENSG00000167785.9	ENST00000301475.1	3014	6	230	1575	230	-343	multi-exon	FALSE	canonical	3	8	junction_4	1.6	NA	NA	NA	FALSE	0	NA	NA	A	non_coding	NA	NA	NA	NA	NA	NA	NA	25	ATTACTGCAGGAACTTCTGG	9644	False	NA	NA	NA	NA	NA	NA	8822659	8811280	Fake_Experiment_ID
ENST00000301480.5	chr19	-	2373	8	ISM	ENSG00000198028.4	ENST00000301480.5	2815	10	23303	219	-5421	-219	3prime_fragment	FALSE	canonical	2	11	junction_5	7.66651877999928	NA	NA	NA	FALSE	0	NA	NA	A	non_coding	NA	NA	NA	NA	NA	NA	NA	25	AGAGAAGCCCTGTGGATGTG	NA	False	NA	NA	NA	NA	NA	NA	9475313	9466573	Fake_Experiment_ID
ENST00000301522.3	chr19	-	597	5	ISM	ENSG00000167815.12	ENST00000301522.3	925	6	539	258	526	-258	3prime_fragment	FALSE	canonical	3	7349	junction_1	493.378404472672	NA	NA	NA	FALSE	0	NA	NA	A	non_coding	NA	NA	NA	NA	NA	NA	NA	25	GCTGGCTAACGGATAGTGAG	618	False	NA	NA	NA	NA	NA	NA	12801261	12797080	Fake_Experiment_ID
ENST00000301547.10	chr19	-	2016	4	FSM	ENSG00000180855.16	ENST00000301547.10	2573	4	107	450	107	-450	multi-exon	FALSE	canonical	3	28	junction_3	1.4142135623731	NA	NA	NA	FALSE	0	NA	NA	A	non_coding	NA	NA	NA	NA	NA	NA	NA	25	CATTCTCTCTAAATGTATGG	129	False	NA	NA	NA	NA	NA	NA	12440914	12430155	Fake_Experiment_ID
ENST00000301944.3	chr19	-	639	2	FSM	ENSG00000171773.3	ENST00000301944.3	918	2	57	222	57	-222	multi-exon	FALSE	canonical	0	0	junction_1	0	NA	NA	NA	FALSE	0	NA	NA	A	non_coding	NA	NA	NA	NA	NA	NA	NA	20	CCCGCTAGGGTGGAGGAGAG	56	False	NA	NA	NA	NA	NA	NA	17460869	17455646	Fake_Experiment_ID
ENST00000302165.5	chr19	-	1755	1	FSM	ENSG00000170604.5	ENST00000302165.5	2534	1	367	412	367	-412	mono-exon	FALSE	NA	NA	NA	NA	NA	NA	NA	NA	NA	0	NA	NA	A	non_coding	NA	NA	NA	NA	NA	NA	NA	15	GCTACCACTGCCTCCAGGCT	364	False	NA	NA	NA	NA	NA	NA	45885774	45884019	Fake_Experiment_ID
ENST00000302177.3	chr19	+	1053	2	FSM	ENSG00000170608.3	ENST00000302177.3	1923	2	131	739	131	649	multi-exon	FALSE	canonical	3	213	junction_1	0	NA	NA	NA	FALSE	0	NA	NA	A	non_coding	NA	NA	NA	NA	NA	NA	NA	20	CAGGGGTTGGGAACATGGTG	131	False	NA	NA	NA	NA	NA	NA	45864456	45873058	Fake_Experiment_ID
ENST00000302754.6	chr19	+	1044	1	FSM	ENSG00000171223.6	ENST00000302754.6	1830	1	286	500	286	-500	mono-exon	FALSE	NA	NA	NA	NA	NA	NA	NA	NA	NA	0	NA	NA	A	non_coding	NA	NA	NA	NA	NA	NA	NA	10	ACGTCCCCTGCCCCTTTACG	286	False	NA	NA	NA	NA	NA	NA	12791771	12792815	Fake_Experiment_ID
ENST00000302804.12	chr19	+	930	7	FSM	ENSG00000105146.13	ENST00000302804.12	1287	7	226	131	0	0	multi-exon	FALSE	canonical	2	3	junction_1	5.06622805119022	NA	NA	NA	FALSE	0	NA	NA	A	non_coding	NA	NA	NA	NA	NA	NA	NA	0	GCCCTGTCTGCCTCTGTTCC	176	False	NA	NA	NA	NA	NA	NA	57231248	57235417	Fake_Experiment_ID
ENST00000302850.10	chr19	-	4149	22	FSM	ENSG00000171105.14	ENST00000302850.10	9463	22	523	4791	-25	3564	multi-exon	FALSE	canonical	0	0	junction_7	8.08234267020081	NA	NA	NA	FALSE	0	NA	NA	A	non_coding	NA	NA	NA	NA	NA	NA	NA	10	CAGTGCCTACCGTGGCGGGG	564	False	NA	NA	NA	NA	NA	NA	7293891	7117055	Fake_Experiment_ID
ENST00000302851.8	chr19	-	1461	5	ISM	ENSG00000171469.11	ENST00000302851.8	4529	6	1776	2871	1732	-444	3prime_fragment	FALSE	canonical	3	62	junction_3	25.0499500997507	NA	NA	NA	FALSE	0	NA	NA	A	non_coding	NA	NA	NA	NA	NA	NA	NA	15	CCCATCGGTTGCCATCTTTA	2330	False	NA	NA	NA	NA	NA	NA	9619456	9610199	Fake_Experiment_ID
ENST00000302907.9	chr19	+	585	4	FSM	ENSG00000170889.14	ENST00000391753.6	709	4	52	72	25	53	multi-exon	FALSE	canonical	3	7634	junction_1	607.54935784858	NA	NA	NA	FALSE	0	NA	NA	A	non_coding	NA	NA	NA	NA	NA	NA	NA	5	GTCCACCTGTCCCTCCTGGG	23	False	NA	NA	NA	NA	NA	NA	54201184	54207575	Fake_Experiment_ID
ENST00000303088.9	chr19	+	783	8	ISM	ENSG00000064490.14	ENST00000407360.7	1212	9	1184	83	-105	-83	3prime_fragment	FALSE	canonical	3	139	junction_1	71.6396880085277	NA	NA	NA	FALSE	0	NA	NA	A	non_coding	NA	NA	NA	NA	NA	NA	NA	10	AGGCCGCCTGCCGGGGACTC	956	False	NA	NA	NA	NA	NA	NA	19193946	19201719	Fake_Experiment_ID
ENST00000303212.3	chr19	+	594	2	ISM	ENSG00000171119.3	ENST00000303212.3	1528	3	19099	151	19099	-151	3prime_fragment	FALSE	canonical	3	94	junction_1	0	NA	NA	NA	FALSE	0	NA	NA	A	non_coding	NA	NA	NA	NA	NA	NA	NA	10	CCCTACCTCACTCGGCCGGC	NA	False	NA	NA	NA	NA	NA	NA	5824165	5828173	Fake_Experiment_ID
ENST00000303225.11	chr19	-	1086	1	ISM	ENSG00000171124.13	ENST00000303225.11	2587	3	6632	866	2195	765	mono-exon	FALSE	NA	NA	NA	NA	NA	NA	NA	NA	NA	0	NA	NA	A	non_coding	NA	NA	NA	NA	NA	NA	NA	10	GAGGCCGGCATGGTGCCTGG	6690	False	NA	NA	NA	NA	NA	NA	5844839	5843753	Fake_Experiment_ID
ENST00000303586.11	chr19	+	1875	4	ISM	ENSG00000168661.15	ENST00000303586.11	2579	5	3045	326	2968	-326	3prime_fragment	FALSE	canonical	3	7	junction_3	11.8133634311129	NA	NA	NA	FALSE	0	NA	NA	A	non_coding	NA	NA	NA	NA	NA	NA	NA	25	GAGTCTGAGGAGTGTGGGAA	2904	False	NA	NA	NA	NA	NA	NA	34929947	34944838	Fake_Experiment_ID
ENST00000303657.10	chr19	-	2172	17	ISM	ENSG00000087903.13	ENST00000359161.7	3595	18	1736	1318	1736	-19	3prime_fragment	FALSE	canonical	2	6	junction_4	6.37254854826544	NA	NA	NA	FALSE	0	NA	NA	A	non_coding	NA	NA	NA	NA	NA	NA	NA	5	CAGCCCCGGCCGGCGCCTCC	9789	False	NA	NA	NA	NA	NA	NA	6047496	5994834	Fake_Experiment_ID
ENST00000303809.7	chr19	-	1428	3	FSM	ENSG00000170684.9	ENST00000303809.7	1634	3	105	101	105	-100	multi-exon	FALSE	canonical	3	66	junction_1	2.5	NA	NA	NA	FALSE	0	NA	NA	A	non_coding	NA	NA	NA	NA	NA	NA	NA	25	GCCCAGGAAAGCCCCCCTCA	136	False	NA	NA	NA	NA	NA	NA	45076373	45071600	Fake_Experiment_ID
ENST00000303961.9	chr19	+	1224	5	FSM	ENSG00000269858.6	ENST00000593726.5	2821	5	1028	569	-717	-72	multi-exon	FALSE	canonical	3	940	junction_4	44.4325331260778	NA	NA	NA	FALSE	0	NA	NA	A	non_coding	NA	NA	NA	NA	NA	NA	NA	20	TGGCCAGTCCCAGAGCCGCA	730	False	NA	NA	NA	NA	NA	NA	40800572	40807864	Fake_Experiment_ID
ENST00000304060.10	chr19	+	1788	4	FSM	ENSG00000171295.13	ENST00000304060.10	4215	4	175	2252	104	981	multi-exon	FALSE	canonical	3	12	junction_2	0.471404520791032	NA	NA	NA	FALSE	0	NA	NA	A	non_coding	NA	NA	NA	NA	NA	NA	NA	25	TGCACTCTGTAGAGAGACCT	156	False	NA	NA	NA	NA	NA	NA	11814447	11832964	Fake_Experiment_ID
ENST00000304748.5	chr19	-	1053	1	ISM	ENSG00000171051.9	ENST00000595042.5	1965	3	4899	770	3817	-169	mono-exon	FALSE	NA	NA	NA	NA	NA	NA	NA	NA	NA	0	NA	NA	A	non_coding	NA	NA	NA	NA	NA	NA	NA	20	GGAGGGAGCTGGGGGACACT	4883	False	NA	NA	NA	NA	NA	NA	51746994	51745941	Fake_Experiment_ID
ENST00000304863.6	chr19	-	825	2	FSM	ENSG00000169021.6	ENST00000304863.6	3086	2	33	2228	33	-2228	multi-exon	FALSE	canonical	3	4096	junction_1	0	NA	NA	NA	FALSE	0	NA	NA	A	non_coding	NA	NA	NA	NA	NA	NA	NA	30	GAGACTTGGACTCAAGTCAT	32	True	NA	NA	NA	NA	NA	NA	29213118	29207547	Fake_Experiment_ID
ENST00000305444.2	chr19	-	939	1	FSM	ENSG00000170920.2	ENST00000305444.2	939	1	0	0	0	0	mono-exon	FALSE	NA	NA	NA	NA	NA	NA	NA	NA	NA	0	NA	NA	A	non_coding	NA	NA	NA	NA	NA	NA	NA	5	TGTCTCAGCTTCTTGGGCTT	NA	False	NA	NA	NA	NA	NA	NA	9126950	9126011	Fake_Experiment_ID
ENST00000305625.2	chr19	+	585	1	FSM	ENSG00000170948.3	ENST00000305625.2	748	1	86	77	86	-56	mono-exon	FALSE	NA	NA	NA	NA	NA	NA	NA	NA	NA	0	NA	NA	A	non_coding	NA	NA	NA	NA	NA	NA	NA	55	GAAAAAAAGGGAAGATAGTG	NA	False	NA	NA	NA	NA	NA	NA	8842678	8843263	Fake_Experiment_ID
ENST00000305768.10	chr19	-	2352	19	FSM	ENSG00000121289.18	ENST00000305768.10	5673	19	84	3237	42	-153	multi-exon	FALSE	canonical	1	14	junction_7	16.3632567919564	NA	NA	NA	FALSE	0	NA	NA	A	non_coding	NA	NA	NA	NA	NA	NA	NA	15	AATCTGCGGGAGCCCGTGGT	80	False	NA	NA	NA	NA	NA	NA	32971874	32879161	Fake_Experiment_ID
ENST00000305899.5	chr19	+	948	1	FSM	ENSG00000171942.5	ENST00000305899.5	1029	1	20	61	20	-61	mono-exon	FALSE	NA	NA	NA	NA	NA	NA	NA	NA	NA	0	NA	NA	A	non_coding	NA	NA	NA	NA	NA	NA	NA	15	GTAGCTGGTGTGGAAGTGCT	NA	False	NA	NA	NA	NA	NA	NA	15728043	15728991	Fake_Experiment_ID
ENST00000306065.9	chr19	-	3153	28	ISM	ENSG00000105186.16	ENST00000306065.9	4432	29	16165	1139	-15230	183	3prime_fragment	FALSE	canonical	3	284	junction_26	30.9004774424739	NA	NA	NA	FALSE	0	NA	NA	A	non_coding	NA	NA	NA	NA	NA	NA	NA	30	CAGGAATGAGGAGTTGTTGA	NA	False	NA	NA	NA	NA	NA	NA	32659015	32598144	Fake_Experiment_ID
ENST00000306390.7	chr19	-	1044	2	FSM	ENSG00000171236.10	ENST00000306390.7	2605	2	23	1538	23	534	multi-exon	FALSE	canonical	3	12	junction_1	0	NA	NA	NA	FALSE	0	NA	NA	A	non_coding	NA	NA	NA	NA	NA	NA	NA	15	GACCAGGGGCTTGGGTTGAG	3359	False	NA	NA	NA	NA	NA	NA	4540013	4537939	Fake_Experiment_ID
ENST00000306511.5	chr19	-	1281	5	FSM	ENSG00000124467.19	ENST00000306511.5	1440	5	97	62	81	-62	multi-exon	FALSE	canonical	0	0	junction_3	0.82915619758885	NA	NA	NA	FALSE	0	NA	NA	A	non_coding	NA	NA	NA	NA	NA	NA	NA	10	GTGGAGTCTATCTGGCCTTC	96	False	NA	NA	NA	NA	NA	NA	42765581	42754294	Fake_Experiment_ID
ENST00000306708.11	chr19	+	2391	2	FSM	ENSG00000171017.11	ENST00000599367.1	881	2	470	-1980	470	-1103	multi-exon	FALSE	canonical	3	11	junction_1	0	NA	NA	NA	FALSE	0	NA	NA	A	non_coding	NA	NA	NA	NA	NA	NA	NA	5	AGCTGGGGTGGGGCCGTTTT	7063	False	NA	NA	NA	NA	NA	NA	7895603	7900913	Fake_Experiment_ID
ENST00000306910.9	chr19	+	1266	4	FSM	ENSG00000171574.18	ENST00000306910.9	2308	4	499	543	371	-526	multi-exon	FALSE	canonical	1	1	junction_1	12.328828005938	NA	NA	NA	FALSE	0	NA	NA	A	non_coding	NA	NA	NA	NA	NA	NA	NA	30	CACCGTGTTCATCAGGAAAG	397	False	NA	NA	NA	NA	NA	NA	58409147	58417784	Fake_Experiment_ID
ENST00000307522.5	chr19	-	1617	1	FSM	ENSG00000169515.8	ENST00000307522.5	3236	1	754	865	754	-865	mono-exon	FALSE	NA	NA	NA	NA	NA	NA	NA	NA	NA	0	NA	NA	A	non_coding	NA	NA	NA	NA	NA	NA	NA	25	GGTGAGGGCTAGAGACAGCC	801	False	NA	NA	NA	NA	NA	NA	46412810	46411193	Fake_Experiment_ID
ENST00000307635.3	chr19	+	1371	4	FSM	ENSG00000172000.7	ENST00000307635.3	6574	4	87	5116	87	-188	multi-exon	FALSE	canonical	0	0	junction_1	0	NA	NA	NA	FALSE	0	NA	NA	A	non_coding	NA	NA	NA	NA	NA	NA	NA	35	TGGGGGAAAACCTGTGCAAA	87	False	NA	NA	NA	NA	NA	NA	2867421	2878329	Fake_Experiment_ID
ENST00000307658.12	chr19	+	1995	3	ISM	ENSG00000186272.13	ENST00000307658.12	2714	4	2455	453	243	-322	3prime_fragment	FALSE	canonical	3	20	junction_2	0.5	NA	NA	NA	FALSE	0	NA	NA	A	non_coding	NA	NA	NA	NA	NA	NA	NA	50	AGAATGTATATATAAAGCAG	2455	False	NA	NA	NA	NA	NA	NA	57413615	57421481	Fake_Experiment_ID
ENST00000307741.11	chr19	+	2070	13	FSM	ENSG00000172009.15	ENST00000307741.11	4761	13	160	2531	96	95	multi-exon	FALSE	canonical	3	425	junction_8	46.0840867931172	NA	NA	NA	FALSE	0	NA	NA	A	non_coding	NA	NA	NA	NA	NA	NA	NA	10	GGCCTGGCACTGCGACTGCC	80	False	NA	NA	NA	NA	NA	NA	2785662	2813276	Fake_Experiment_ID
ENST00000307751.9	chr19	-	972	10	FSM	ENSG00000171747.9	ENST00000307751.9	1121	10	59	90	-5	-5	multi-exon	FALSE	canonical	0	0	junction_4	0.666666666666667	NA	NA	NA	FALSE	0	NA	NA	A	non_coding	NA	NA	NA	NA	NA	NA	NA	20	TCTATTCCTGGGGCCATAAC	58	False	NA	NA	NA	NA	NA	NA	38812886	38801763	Fake_Experiment_ID
ENST00000308018.9	chr19	+	417	2	FSM	ENSG00000128626.12	ENST00000407800.2	1220	2	341	462	296	-320	multi-exon	FALSE	canonical	3	870	junction_1	0	NA	NA	NA	FALSE	0	NA	NA	A	non_coding	NA	NA	NA	NA	NA	NA	NA	10	CGGCTGGGGGCACAGTGGGC	344	False	NA	NA	NA	NA	NA	NA	38931294	38932700	Fake_Experiment_ID
ENST00000308031.10	chr19	+	1881	4	ISM	ENSG00000196263.8	ENST00000308031.10	6266	5	3717	4264	950	-73	3prime_fragment	FALSE	canonical	0	0	junction_3	1.24721912892465	NA	NA	NA	FALSE	0	NA	NA	A	non_coding	NA	NA	NA	NA	NA	NA	NA	25	GAATGTAGTGCATGTGGCCA	3501	False	NA	NA	NA	NA	NA	NA	56511571	56525948	Fake_Experiment_ID
ENST00000308370.11	chr19	+	4875	33	FSM	ENSG00000090006.18	ENST00000308370.11	4948	33	0	73	0	51	multi-exon	FALSE	canonical	3	42	junction_14	67.2153430680079	NA	NA	NA	FALSE	0	NA	NA	A	non_coding	NA	NA	NA	NA	NA	NA	NA	5	GCCCTGGCACCCGCTGGCCG	25	True	NA	NA	NA	NA	NA	NA	40597234	40629550	Fake_Experiment_ID
ENST00000308650.4	chr19	-	1929	5	FSM	ENSG00000196110.8	ENST00000308650.4	2094	5	0	165	0	-165	multi-exon	FALSE	canonical	0	0	junction_4	1.08972473588517	NA	NA	NA	FALSE	0	NA	NA	A	non_coding	NA	NA	NA	NA	NA	NA	NA	40	ATGTAAGGAATATGGGAATG	4696	False	NA	NA	NA	NA	NA	NA	9305119	9295474	Fake_Experiment_ID
ENST00000308677.9	chr19	-	1056	10	FSM	ENSG00000072062.15	ENST00000308677.9	2695	10	215	1424	185	-62	multi-exon	FALSE	canonical	3	28	junction_9	13.2748718344933	NA	NA	NA	FALSE	0	NA	NA	A	non_coding	NA	NA	NA	NA	NA	NA	NA	10	GGGCATGCCTGTGCCCCCAT	1173	False	NA	NA	NA	NA	NA	NA	14117547	14093111	Fake_Experiment_ID
ENST00000308682.3	chr19	-	939	1	FSM	ENSG00000174667.4	ENST00000308682.3	1022	1	34	49	34	-49	mono-exon	FALSE	NA	NA	NA	NA	NA	NA	NA	NA	NA	0	NA	NA	A	non_coding	NA	NA	NA	NA	NA	NA	NA	35	CAAATCAGGGCCTCAGAACT	NA	False	NA	NA	NA	NA	NA	NA	9214837	9213898	Fake_Experiment_ID
ENST00000308924.9	chr19	+	1428	12	FSM	ENSG00000063244.13	ENST00000308924.9	2146	12	70	648	-4	-171	multi-exon	FALSE	canonical	0	0	junction_10	23.7619043675702	NA	NA	NA	FALSE	0	NA	NA	A	non_coding	NA	NA	NA	NA	NA	NA	NA	10	AGGCGGCTGGGGGAGGGTGG	66	False	NA	NA	NA	NA	NA	NA	55655104	55674068	Fake_Experiment_ID
ENST00000308940.8	chr19	+	948	1	FSM	ENSG00000172519.10	ENST00000308940.8	1132	1	98	86	98	-86	mono-exon	FALSE	NA	NA	NA	NA	NA	NA	NA	NA	NA	0	NA	NA	A	non_coding	NA	NA	NA	NA	NA	NA	NA	25	AATGGCTGACTTTCTCTCAA	NA	False	NA	NA	NA	NA	NA	NA	15794048	15794996	Fake_Experiment_ID
ENST00000308964.7	chr19	+	843	5	FSM	ENSG00000173581.8	ENST00000586790.6	2093	5	835	415	128	-287	multi-exon	FALSE	canonical	3	175	junction_2	11.8110118110177	NA	NA	NA	FALSE	0	NA	NA	A	non_coding	NA	NA	NA	NA	NA	NA	NA	10	TCGCACCACGCCTCCGCGCC	464	False	NA	NA	NA	NA	NA	NA	55649046	55652746	Fake_Experiment_ID
ENST00000309061.12	chr19	-	1953	13	FSM	ENSG00000141994.16	ENST00000309061.12	2038	13	22	63	22	-63	multi-exon	FALSE	canonical	3	133	junction_11	23.3678316400036	NA	NA	NA	FALSE	0	NA	NA	A	non_coding	NA	NA	NA	NA	NA	NA	NA	10	CCTCAGGCTTTCCCAGGGGC	83	False	NA	NA	NA	NA	NA	NA	5791141	5785202	Fake_Experiment_ID
ENST00000309311.7	chr19	-	2577	15	FSM	ENSG00000167658.16	ENST00000309311.7	3158	15	83	498	83	-498	multi-exon	FALSE	canonical	3	7008	junction_9	696.629538769147	NA	NA	NA	FALSE	0	NA	NA	A	non_coding	NA	NA	NA	NA	NA	NA	NA	5	GCGGCCCTTCCTGCAGCGCC	4950	False	NA	NA	NA	NA	NA	NA	3985380	3976553	Fake_Experiment_ID
ENST00000309469.9	chr19	+	1425	10	FSM	ENSG00000130734.10	ENST00000309469.9	1963	10	187	351	120	0	multi-exon	FALSE	canonical	3	225	junction_4	35.8498239401982	NA	NA	NA	FALSE	0	NA	NA	A	non_coding	NA	NA	NA	NA	NA	NA	NA	35	AGGGAGGGGATGAGGGGAAA	187	False	NA	NA	NA	NA	NA	NA	10544090	10553067	Fake_Experiment_ID
ENST00000309958.7	chr19	-	831	5	ISM	ENSG00000129451.12	ENST00000358789.8	2984	6	579	2061	-281	-290	3prime_fragment	FALSE	canonical	3	12	junction_4	10.4043260233424	NA	NA	NA	FALSE	0	NA	NA	A	non_coding	NA	NA	NA	NA	NA	NA	NA	20	TCCAGATGCTACGCTCCAGC	8890	False	NA	NA	NA	NA	NA	NA	51019130	51014799	Fake_Experiment_ID
ENST00000310054.9	chr19	+	1515	9	FSM	ENSG00000167600.14	ENST00000310054.9	2612	9	46	1051	18	-79	multi-exon	FALSE	canonical	3	1213	junction_5	79.7158037969887	NA	NA	NA	FALSE	0	NA	NA	A	non_coding	NA	NA	NA	NA	NA	NA	NA	35	AGGAAGGCAACTTGGAAGTG	26	False	NA	NA	NA	NA	NA	NA	41193264	41206488	Fake_Experiment_ID
ENST00000310123.8	chr19	-	1614	9	FSM	ENSG00000153902.14	ENST00000310123.8	2673	9	379	680	-37	-519	multi-exon	FALSE	canonical	2	8	junction_2	6.46988214730377	NA	NA	NA	FALSE	0	NA	NA	A	non_coding	NA	NA	NA	NA	NA	NA	NA	25	GACCACCAACGGGACTCTGG	7857	False	NA	NA	NA	NA	NA	NA	35134680	35125192	Fake_Experiment_ID
ENST00000310127.10	chr19	-	3903	28	ISM	ENSG00000130270.16	ENST00000310127.10	5095	29	540	953	-112	0	3prime_fragment	FALSE	canonical	0	0	junction_9	10.4255147606577	NA	NA	NA	FALSE	0	NA	NA	A	non_coding	NA	NA	NA	NA	NA	NA	NA	25	CACCTCAGGAAGATGTCCTT	539	False	NA	NA	NA	NA	NA	NA	1811736	1783027	Fake_Experiment_ID
ENST00000310157.7	chr19	-	735	5	FSM	ENSG00000167755.15	ENST00000594641.1	842	5	92	15	92	-6	multi-exon	TRUE	canonical	1	1	junction_4	2.73861278752583	NA	NA	NA	FALSE	0	NA	NA	A	non_coding	NA	NA	NA	NA	NA	NA	NA	25	CCCTGACATGTGACATCTAC	1478	False	NA	NA	NA	NA	NA	NA	50968104	50959163	Fake_Experiment_ID
ENST00000310373.7	chr19	-	1863	8	FSM	ENSG00000088053.11	ENST00000310373.7	2268	8	28	377	28	-377	multi-exon	FALSE	canonical	0	0	junction_1	1.39970842444753	NA	NA	NA	FALSE	0	NA	NA	A	non_coding	NA	NA	NA	NA	NA	NA	NA	30	TCATAGCACGTTGTATACAT	3902	False	NA	NA	NA	NA	NA	NA	55038236	55014081	Fake_Experiment_ID
ENST00000311044.8	chr19	-	1497	1	NIC	ENSG00000268230.5	novel	3322	11	NA	NA	-1410	-3118	mono-exon	FALSE	NA	NA	NA	NA	NA	NA	NA	NA	NA	0	NA	NA	A	non_coding	NA	NA	NA	NA	NA	NA	NA	15	CCCGAGGACGCCCTGAGCGG	5115	False	NA	NA	NA	NA	NA	NA	58357635	58356138	Fake_Experiment_ID
ENST00000311048.11	chr19	+	1731	5	FSM	ENSG00000196705.8	ENST00000311048.11	13894	5	144	12019	107	-58	multi-exon	FALSE	canonical	3	31	junction_4	16.4677715553745	NA	NA	NA	FALSE	0	NA	NA	A	non_coding	NA	NA	NA	NA	NA	NA	NA	25	GCAGTCCTCAACTCTTACTA	118	False	NA	NA	NA	NA	NA	NA	21142183	21184034	Fake_Experiment_ID
ENST00000311069.6	chr19	-	411	4	FSM	ENSG00000174788.10	ENST00000311069.6	747	4	262	74	262	-74	multi-exon	FALSE	canonical	0	0	junction_3	1.24721912892465	NA	NA	NA	FALSE	0	NA	NA	A	non_coding	NA	NA	NA	NA	NA	NA	NA	10	GGGCCTGAGGCATCCTGGGT	261	False	NA	NA	NA	NA	NA	NA	7633457	7631688	Fake_Experiment_ID
ENST00000311170.5	chr19	-	906	1	FSM	ENSG00000228567.3	ENST00000311170.5	1048	1	58	84	58	-84	mono-exon	FALSE	NA	NA	NA	NA	NA	NA	NA	NA	NA	0	NA	NA	A	non_coding	NA	NA	NA	NA	NA	NA	NA	30	CAAGATCTCCTAACCTCATC	NA	False	NA	NA	NA	NA	NA	NA	53267665	53266759	Fake_Experiment_ID
ENST00000311308.6	chr19	-	720	3	FSM	ENSG00000174521.7	ENST00000311308.6	843	3	18	105	1	-103	multi-exon	FALSE	canonical	0	0	junction_2	0.5	NA	NA	NA	FALSE	0	NA	NA	A	non_coding	NA	NA	NA	NA	NA	NA	NA	20	GGCCAATCCAGGGGGACCTC	-18	True	NA	NA	NA	NA	NA	NA	40218381	40216162	Fake_Experiment_ID
ENST00000311437.11	chr19	-	1590	5	FSM	ENSG00000188033.10	ENST00000311437.11	6108	5	133	4385	123	822	multi-exon	FALSE	canonical	3	15	junction_4	1.4790199457749	NA	NA	NA	FALSE	0	NA	NA	A	non_coding	NA	NA	NA	NA	NA	NA	NA	40	GAAAGTAAAGTGTGGTAATG	132	False	NA	NA	NA	NA	NA	NA	12610680	12580484	Fake_Experiment_ID
ENST00000312026.6	chr19	-	1728	3	FSM	ENSG00000173480.11	ENST00000312026.6	4685	3	181	2776	166	-70	multi-exon	FALSE	canonical	1	4	junction_2	20	NA	NA	NA	FALSE	0	NA	NA	A	non_coding	NA	NA	NA	NA	NA	NA	NA	35	GTGCAGTGAATATGGGAAAT	180	False	NA	NA	NA	NA	NA	NA	57916411	57908549	Fake_Experiment_ID
ENST00000312053.9	chr19	+	2661	21	FSM	ENSG00000174837.15	ENST00000312053.9	3112	21	30	421	30	-405	multi-exon	FALSE	canonical	0	0	junction_1	0	NA	NA	NA	FALSE	0	NA	NA	A	non_coding	NA	NA	NA	NA	NA	NA	NA	20	AGTCCTTTCTTGCTTTCAAA	30	False	NA	NA	NA	NA	NA	NA	6887608	6940029	Fake_Experiment_ID
ENST00000312439.10	chr19	-	1287	6	FSM	ENSG00000231924.10	ENST00000312439.10	1882	6	86	509	66	399	multi-exon	FALSE	canonical	0	0	junction_1	0	NA	NA	NA	FALSE	0	NA	NA	A	non_coding	NA	NA	NA	NA	NA	NA	NA	20	AACATTTACTTTTGCTTTCT	130	False	NA	NA	NA	NA	NA	NA	42879581	42867701	Fake_Experiment_ID
ENST00000312547.7	chr19	-	669	5	FSM	ENSG00000130724.9	ENST00000600118.5	1178	5	426	83	-115	-83	multi-exon	FALSE	canonical	3	943	junction_3	53.9351462406472	NA	NA	NA	FALSE	0	NA	NA	A	non_coding	NA	NA	NA	NA	NA	NA	NA	15	GTGCCCCTGCCACTCCGAGA	9136	False	NA	NA	NA	NA	NA	NA	58554212	58551648	Fake_Experiment_ID
ENST00000313040.12	chr19	+	2400	4	ISM	ENSG00000131115.16	ENST00000313040.12	3049	6	5261	438	5170	-437	3prime_fragment	FALSE	canonical	3	43	junction_3	1.69967317119759	NA	NA	NA	FALSE	0	NA	NA	A	non_coding	NA	NA	NA	NA	NA	NA	NA	45	AAATGAGAAATGTGTTACCA	5129	False	NA	NA	NA	NA	NA	NA	44217792	44236830	Fake_Experiment_ID
ENST00000313244.14	chr19	+	1806	15	FSM	ENSG00000125733.18	ENST00000313244.14	2207	15	82	319	0	-253	multi-exon	FALSE	canonical	0	0	junction_9	208.555723479166	NA	NA	NA	FALSE	0	NA	NA	A	non_coding	NA	NA	NA	NA	NA	NA	NA	30	ACCCTGCCAGAGACGGGAAG	82	False	NA	NA	NA	NA	NA	NA	6739761	6751211	Fake_Experiment_ID
ENST00000313582.6	chr19	+	1071	6	FSM	ENSG00000104825.17	ENST00000313582.6	1192	6	64	57	53	-57	multi-exon	FALSE	canonical	3	255	junction_5	43.9153731624815	NA	NA	NA	FALSE	0	NA	NA	A	non_coding	NA	NA	NA	NA	NA	NA	NA	25	TTTGTTTCATTGTTAATATA	0	True	NA	NA	NA	NA	NA	NA	38900032	38908832	Fake_Experiment_ID
ENST00000313683.15	chr19	-	1320	2	ISM	ENSG00000182013.18	ENST00000313683.15	3684	3	528	2058	372	-33	3prime_fragment	FALSE	canonical	3	70	junction_1	0	NA	NA	NA	FALSE	0	NA	NA	A	non_coding	NA	NA	NA	NA	NA	NA	NA	20	TCTGGGGGACCACCCATACT	1665	False	NA	NA	NA	NA	NA	NA	46471035	46468560	Fake_Experiment_ID
ENST00000313777.9	chr19	-	1257	11	FSM	ENSG00000010361.14	ENST00000313777.9	1728	11	186	285	50	-231	multi-exon	FALSE	canonical	3	124	junction_9	37.0417332207876	NA	NA	NA	FALSE	0	NA	NA	A	non_coding	NA	NA	NA	NA	NA	NA	NA	20	CTACCTAGCAGTGGGTGATG	7119	False	NA	NA	NA	NA	NA	NA	49813106	49807150	Fake_Experiment_ID
ENST00000314121.8	chr19	-	4098	15	FSM	ENSG00000118156.12	ENST00000314121.8	4631	15	0	533	0	0	multi-exon	FALSE	canonical	0	0	junction_1	0	NA	NA	NA	FALSE	0	NA	NA	A	non_coding	NA	NA	NA	NA	NA	NA	NA	15	CTCCCGTGGCAGCAAGTCCG	NA	False	NA	NA	NA	NA	NA	NA	47555856	47521223	Fake_Experiment_ID
ENST00000314391.3	chr19	-	648	6	FSM	ENSG00000177025.3	ENST00000314391.3	915	6	102	165	102	-165	multi-exon	FALSE	canonical	0	0	junction_5	5.12249938994628	NA	NA	NA	FALSE	0	NA	NA	A	non_coding	NA	NA	NA	NA	NA	NA	NA	30	ACGCAGACGACAGAGGTGCC	101	False	NA	NA	NA	NA	NA	NA	57974432	57958601	Fake_Experiment_ID
ENST00000314471.10	chr19	+	2085	12	FSM	ENSG00000179134.15	ENST00000610417.4	3664	12	211	1368	78	-59	multi-exon	FALSE	canonical	3	465	junction_11	83.8378994752955	NA	NA	NA	FALSE	0	NA	NA	A	non_coding	NA	NA	NA	NA	NA	NA	NA	20	CGGGACCCACAGCCCAGCGC	NA	False	NA	NA	NA	NA	NA	NA	39356893	39383527	Fake_Experiment_ID
ENST00000314531.5	chr19	-	1638	4	FSM	ENSG00000175691.9	ENST00000314531.5	2040	4	131	271	131	-271	multi-exon	FALSE	canonical	3	12	junction_1	6.79869268479038	NA	NA	NA	FALSE	0	NA	NA	A	non_coding	NA	NA	NA	NA	NA	NA	NA	35	ATCTACGAATACAGTGGACC	5827	False	NA	NA	NA	NA	NA	NA	2944840	2933488	Fake_Experiment_ID
ENST00000314737.9	chr19	+	3381	21	FSM	ENSG00000004777.18	ENST00000314737.9	3858	21	84	393	57	-241	multi-exon	TRUE	canonical	2	8	junction_3	15.7488888496935	NA	NA	NA	FALSE	0	NA	NA	A	non_coding	NA	NA	NA	NA	NA	NA	NA	15	GCACCAGCTGGGAGGGGCCG	95	False	NA	NA	NA	NA	NA	NA	35775658	35788429	Fake_Experiment_ID
ENST00000314980.5	chr19	+	411	4	FSM	ENSG00000178934.5	ENST00000314980.5	499	4	27	61	27	-55	multi-exon	FALSE	canonical	1	1	junction_1	16.9705627484771	NA	NA	NA	FALSE	0	NA	NA	A	non_coding	NA	NA	NA	NA	NA	NA	NA	20	GCAGAAGCCCAGGCGGGCCC	25	False	NA	NA	NA	NA	NA	NA	38789226	38791693	Fake_Experiment_ID
ENST00000315489.5	chr19	-	870	4	FSM	ENSG00000181781.10	ENST00000315489.5	1589	4	236	483	133	323	multi-exon	FALSE	canonical	0	0	junction_1	0	NA	NA	NA	FALSE	0	NA	NA	A	non_coding	NA	NA	NA	NA	NA	NA	NA	15	GCCAGGCCTGTTTCCCACAC	NA	False	NA	NA	NA	NA	NA	NA	474747	463843	Fake_Experiment_ID
ENST00000315599.12	chr19	-	1215	7	FSM	ENSG00000090659.18	ENST00000315599.12	4284	7	23	3046	0	0	multi-exon	FALSE	canonical	0	0	junction_2	0.372677996249965	NA	NA	NA	FALSE	0	NA	NA	A	non_coding	NA	NA	NA	NA	NA	NA	NA	25	CAGAACTTCACCCCCTTTTA	83	False	NA	NA	NA	NA	NA	NA	7747511	7743038	Fake_Experiment_ID
ENST00000315626.6	chr19	+	453	5	FSM	ENSG00000131142.14	ENST00000390669.7	924	5	50	421	0	-397	multi-exon	FALSE	canonical	0	0	junction_4	1.4790199457749	NA	NA	NA	FALSE	0	NA	NA	A	non_coding	NA	NA	NA	NA	NA	NA	NA	5	GCCGGCTCATTTCTGGGCTC	42	False	NA	NA	NA	NA	NA	NA	8053049	8062225	Fake_Experiment_ID
ENST00000315849.5	chr19	+	1254	3	ISM	ENSG00000178150.10	ENST00000600687.5	1742	5	8744	192	-2362	-192	3prime_fragment	FALSE	canonical	3	76	junction_2	12	NA	NA	NA	FALSE	0	NA	NA	A	non_coding	NA	NA	NA	NA	NA	NA	NA	40	AAGGAAGGTGGAAAATTTTT	8427	False	NA	NA	NA	NA	NA	NA	48279799	48286878	Fake_Experiment_ID
ENST00000316097.13	chr19	+	690	6	ISM	ENSG00000227500.10	ENST00000621748.1	1172	7	499	417	499	-417	3prime_fragment	FALSE	canonical	3	173	junction_4	43.0515969506359	NA	NA	NA	FALSE	0	NA	NA	A	non_coding	NA	NA	NA	NA	NA	NA	NA	10	AGGGAGCCTGCCCTGCCCCC	6756	False	NA	NA	NA	NA	NA	NA	1915019	1924284	Fake_Experiment_ID
ENST00000316401.11	chr19	+	594	5	FSM	ENSG00000179213.13	ENST00000614422.4	1516	5	191	731	162	-20	multi-exon	FALSE	canonical	0	0	junction_1	0	NA	NA	NA	FALSE	0	NA	NA	A	non_coding	NA	NA	NA	NA	NA	NA	NA	20	GCCTGTGGAACATGCCTCAT	NA	False	NA	NA	NA	NA	NA	NA	51264072	51268597	Fake_Experiment_ID
ENST00000316433.9	chr19	+	1983	4	ISM	ENSG00000171817.17	ENST00000586134.5	2038	6	3539	-327	3195	-124	3prime_fragment	FALSE	canonical	1	1	junction_1	0.471404520791032	NA	NA	NA	FALSE	0	NA	NA	A	non_coding	NA	NA	NA	NA	NA	NA	NA	40	TATAAGAAAAGGTTTCCATG	3568	False	NA	NA	NA	NA	NA	NA	37598447	37613263	Fake_Experiment_ID
ENST00000316448.10	chr19	+	1254	9	FSM	ENSG00000179218.15	ENST00000316448.10	1901	9	71	576	35	-49	multi-exon	FALSE	canonical	3	2728	junction_3	248.315701275614	NA	NA	NA	FALSE	0	NA	NA	A	non_coding	NA	NA	NA	NA	NA	NA	NA	15	AGAGGCCTGCCTCCAGGGCT	71	False	NA	NA	NA	NA	NA	NA	12938679	12943913	Fake_Experiment_ID
ENST00000316737.5	chr19	+	738	7	FSM	ENSG00000130167.14	ENST00000316737.5	1040	7	150	152	129	-152	multi-exon	FALSE	canonical	0	0	junction_1	0	NA	NA	NA	FALSE	0	NA	NA	A	non_coding	NA	NA	NA	NA	NA	NA	NA	15	AGCGATCCCCCCGCCTAGGC	138	False	NA	NA	NA	NA	NA	NA	11296297	11326844	Fake_Experiment_ID
ENST00000316757.4	chr19	-	1728	10	ISM	ENSG00000011132.12	ENST00000316757.4	2176	11	1428	254	-137	40	3prime_fragment	FALSE	canonical	3	78	junction_5	15.061192056834	NA	NA	NA	FALSE	0	NA	NA	A	non_coding	NA	NA	NA	NA	NA	NA	NA	10	CCACCTCATCCCTTGCCTGC	1427	False	NA	NA	NA	NA	NA	NA	3760264	3751025	Fake_Experiment_ID
ENST00000316763.8	chr19	-	1425	12	ISM	ENSG00000105053.11	ENST00000594948.5	1847	14	9207	334	4485	-216	3prime_fragment	FALSE	canonical	3	155	junction_7	23.6503455149223	NA	NA	NA	FALSE	0	NA	NA	A	non_coding	NA	NA	NA	NA	NA	NA	NA	30	GTGGAATCCAGGTGGGAAGA	9950	False	NA	NA	NA	NA	NA	NA	50016162	49979093	Fake_Experiment_ID
ENST00000316939.3	chr19	-	669	2	FSM	ENSG00000179271.3	ENST00000316939.3	1769	2	11	1089	11	-1089	multi-exon	FALSE	canonical	3	2497	junction_1	0	NA	NA	NA	FALSE	0	NA	NA	A	non_coding	NA	NA	NA	NA	NA	NA	NA	15	GGCTTTGTCCCTTCCCAATA	10	True	NA	NA	NA	NA	NA	NA	12957212	12954207	Fake_Experiment_ID
ENST00000317040.12	chr19	+	822	9	FSM	ENSG00000141971.13	ENST00000317040.12	1250	9	89	339	14	4	multi-exon	FALSE	canonical	3	316	junction_3	39.9779235954045	NA	NA	NA	FALSE	0	NA	NA	A	non_coding	NA	NA	NA	NA	NA	NA	NA	15	TCCCTCACCCTTCCGCGGAA	21	False	NA	NA	NA	NA	NA	NA	17420135	17424993	Fake_Experiment_ID
ENST00000317060.4	chr19	+	570	2	FSM	ENSG00000179284.6	ENST00000317060.4	1781	2	85	1126	85	-890	multi-exon	FALSE	canonical	0	0	junction_1	0	NA	NA	NA	FALSE	0	NA	NA	A	non_coding	NA	NA	NA	NA	NA	NA	NA	20	ACTGAGCATCGTGGATGGGT	85	False	NA	NA	NA	NA	NA	NA	12969660	12973634	Fake_Experiment_ID
ENST00000317178.10	chr19	+	1557	3	FSM	ENSG00000152443.13	ENST00000317178.10	5262	3	244	3461	218	1243	multi-exon	FALSE	canonical	3	56	junction_2	2.5	NA	NA	NA	FALSE	0	NA	NA	A	non_coding	NA	NA	NA	NA	NA	NA	NA	25	AAATTTGGCAGATCTGTTGG	218	False	NA	NA	NA	NA	NA	NA	57747058	57754687	Fake_Experiment_ID
ENST00000317243.10	chr19	+	1617	5	FSM	ENSG00000172006.12	ENST00000317243.10	3704	5	204	1883	122	-619	multi-exon	FALSE	canonical	3	39	junction_3	6.64736790015417	NA	NA	NA	FALSE	0	NA	NA	A	non_coding	NA	NA	NA	NA	NA	NA	NA	20	CAATTGCACGCTGCTTTGTA	116	False	NA	NA	NA	NA	NA	NA	2820071	2834852	Fake_Experiment_ID
ENST00000317378.5	chr19	+	567	1	ISM	ENSG00000269711.1	ENST00000597959.1	777	3	3753	34	3753	-34	mono-exon	FALSE	NA	NA	NA	NA	NA	NA	NA	NA	NA	0	NA	NA	A	non_coding	NA	NA	NA	NA	NA	NA	NA	30	CCCTGCCGGAGATAAAGGAT	1421	False	NA	NA	NA	NA	NA	NA	7682253	7682820	Fake_Experiment_ID
ENST00000317398.10	chr19	-	1605	4	FSM	ENSG00000083814.13	ENST00000317398.10	2431	4	96	730	85	-360	multi-exon	FALSE	canonical	3	37	junction_1	0.942809041582063	NA	NA	NA	FALSE	0	NA	NA	A	non_coding	NA	NA	NA	NA	NA	NA	NA	25	GAGTGTAGCAAATGTGGGGG	115	False	NA	NA	NA	NA	NA	NA	57727528	57720480	Fake_Experiment_ID
ENST00000317578.7	chr19	-	2220	3	FSM	ENSG00000177045.10	ENST00000317578.7	3344	3	408	716	11	-108	multi-exon	FALSE	canonical	3	66	junction_1	0	NA	NA	NA	FALSE	0	NA	NA	A	non_coding	NA	NA	NA	NA	NA	NA	NA	5	CCCAGTGTGGCCCCGTGGCC	1268	False	NA	NA	NA	NA	NA	NA	45768844	45765500	Fake_Experiment_ID
ENST00000317643.10	chr19	+	1404	7	FSM	ENSG00000168995.13	ENST00000317643.10	1754	7	69	281	0	0	multi-exon	TRUE	canonical	0	0	junction_1	0	NA	NA	NA	FALSE	0	NA	NA	A	non_coding	NA	NA	NA	NA	NA	NA	NA	30	GAAAATGCAGAGGCTCGGGC	4891	False	NA	NA	NA	NA	NA	NA	51142369	51153245	Fake_Experiment_ID
ENST00000317683.4	chr19	-	1812	1	ISM	ENSG00000177051.6	ENST00000317683.4	2993	2	17401	1055	1783	-1055	mono-exon	FALSE	NA	NA	NA	NA	NA	NA	NA	NA	NA	0	NA	NA	A	non_coding	NA	NA	NA	NA	NA	NA	NA	20	AGCCGGGGGAGGGGAGGGGA	3827	False	NA	NA	NA	NA	NA	NA	45713495	45711683	Fake_Experiment_ID
ENST00000317951.6	chr19	-	2499	4	ISM	ENSG00000179846.10	ENST00000317951.6	4910	5	665	2188	665	-35	3prime_fragment	FALSE	canonical	0	0	junction_1	0	NA	NA	NA	FALSE	0	NA	NA	A	non_coding	NA	NA	NA	NA	NA	NA	NA	20	ATGGAGGACTTGGCGGGCAG	NA	False	NA	NA	NA	NA	NA	NA	45160150	45151937	Fake_Experiment_ID
ENST00000318003.11	chr19	+	2856	29	FSM	ENSG00000132024.18	ENST00000318003.11	3581	29	241	484	0	-264	multi-exon	TRUE	canonical	3	95	junction_12	28.8685444236951	NA	NA	NA	FALSE	0	NA	NA	A	non_coding	NA	NA	NA	NA	NA	NA	NA	15	GGAGCCCATGGGGCGGGCAG	125	False	NA	NA	NA	NA	NA	NA	13906441	13930395	Fake_Experiment_ID
ENST00000318083.11	chr19	-	1248	9	ISM	ENSG00000176909.12	ENST00000318083.11	1858	10	694	542	682	-270	3prime_fragment	FALSE	canonical	0	0	junction_6	5.06828373317832	NA	NA	NA	FALSE	0	NA	NA	A	non_coding	NA	NA	NA	NA	NA	NA	NA	30	TGGATTCTAGGATTTACAGA	902	False	NA	NA	NA	NA	NA	NA	48719031	48713266	Fake_Experiment_ID
ENST00000318110.9	chr19	+	1311	4	FSM	ENSG00000181896.12	ENST00000592502.2	4642	4	125	3206	63	-29	multi-exon	FALSE	canonical	3	45	junction_2	4.98887651569859	NA	NA	NA	FALSE	0	NA	NA	A	non_coding	NA	NA	NA	NA	NA	NA	NA	35	GACCAGCCTGGGCAACATAA	81	False	NA	NA	NA	NA	NA	NA	19668963	19680300	Fake_Experiment_ID
ENST00000318203.9	chr19	+	1302	3	ISM	ENSG00000180532.11	ENST00000612521.1	1979	4	5904	246	5904	-239	3prime_fragment	FALSE	canonical	0	0	junction_2	0.5	NA	NA	NA	FALSE	0	NA	NA	A	non_coding	NA	NA	NA	NA	NA	NA	NA	15	GCTGCTGGTCTGATAATGTG	NA	False	NA	NA	NA	NA	NA	NA	57676145	57678905	Fake_Experiment_ID
ENST00000318438.7	chr19	-	405	2	FSM	ENSG00000179751.7	ENST00000318438.7	576	2	9	162	9	-162	multi-exon	FALSE	canonical	0	0	junction_1	0	NA	NA	NA	FALSE	0	NA	NA	A	non_coding	NA	NA	NA	NA	NA	NA	NA	10	TGCATTGCTGGTCTCTCATC	8	True	NA	NA	NA	NA	NA	NA	39204254	39202986	Fake_Experiment_ID
ENST00000318584.10	chr19	+	1488	1	ISM	ENSG00000181027.11	ENST00000391909.7	2801	4	9394	975	6693	954	mono-exon	FALSE	NA	NA	NA	NA	NA	NA	NA	NA	NA	0	NA	NA	A	non_coding	NA	NA	NA	NA	NA	NA	NA	20	AGCCCTGATAACCTCGCCTT	9393	False	NA	NA	NA	NA	NA	NA	46755450	46756938	Fake_Experiment_ID
ENST00000318596.8	chr19	+	957	7	ISM	ENSG00000181035.14	ENST00000318596.8	3267	8	32131	2154	182	230	3prime_fragment	FALSE	canonical	3	11	junction_3	8.03464719546263	NA	NA	NA	FALSE	0	NA	NA	A	non_coding	NA	NA	NA	NA	NA	NA	NA	15	GGGACCCTGAGCTGCTCTCA	124	False	NA	NA	NA	NA	NA	NA	19096124	19110876	Fake_Experiment_ID
ENST00000318683.7	chr19	+	1119	2	ISM	ENSG00000179913.11	ENST00000595387.1	1349	3	12651	111	12651	-111	3prime_fragment	FALSE	canonical	2	7	junction_1	0	NA	NA	NA	FALSE	0	NA	NA	A	non_coding	NA	NA	NA	NA	NA	NA	NA	20	GTCAGCATCAGGGTCCCCAG	NA	False	NA	NA	NA	NA	NA	NA	17807807	17812122	Fake_Experiment_ID
ENST00000318978.6	chr19	-	249	1	ISM	ENSG00000178531.6	ENST00000318978.6	1237	2	597	799	597	-799	mono-exon	FALSE	NA	NA	NA	NA	NA	NA	NA	NA	NA	0	NA	NA	A	non_coding	NA	NA	NA	NA	NA	NA	NA	5	GGGGCGCGGCGCCCCCTAGC	3383	False	NA	NA	NA	NA	NA	NA	7925538	7925289	Fake_Experiment_ID
ENST00000319783.5	chr19	-	2118	3	ISM	ENSG00000213020.10	ENST00000319783.5	3153	7	13988	718	-7063	-205	3prime_fragment	FALSE	canonical	3	9	junction_1	5	NA	NA	NA	FALSE	0	NA	NA	A	non_coding	NA	NA	NA	NA	NA	NA	NA	45	AAATGTGAAGCATGTGACAA	NA	False	NA	NA	NA	NA	NA	NA	52715894	52704936	Fake_Experiment_ID
ENST00000320078.12	chr19	-	1008	5	ISM	ENSG00000243130.8	ENST00000320078.12	1532	6	97	2342	76	272	5prime_fragment	TRUE	canonical	0	0	junction_1	0	NA	NA	NA	FALSE	0	NA	NA	A	non_coding	NA	NA	NA	NA	NA	NA	NA	15	CAGCCGTGATGTCATTTTTG	130	False	NA	NA	NA	NA	NA	NA	43026372	43009997	Fake_Experiment_ID
ENST00000321030.9	chr19	+	1500	13	ISM	ENSG00000105618.14	ENST00000321030.9	1833	14	2525	281	8	-277	3prime_fragment	FALSE	canonical	3	646	junction_8	65.8594884752548	NA	NA	NA	FALSE	0	NA	NA	A	non_coding	NA	NA	NA	NA	NA	NA	NA	20	ATGACTGCGTGTGTCCAAGG	2508	False	NA	NA	NA	NA	NA	NA	54118278	54131432	Fake_Experiment_ID
ENST00000321039.5	chr19	-	1062	1	FSM	ENSG00000178201.5	ENST00000321039.5	2351	1	654	635	654	-635	mono-exon	FALSE	NA	NA	NA	NA	NA	NA	NA	NA	NA	0	NA	NA	A	non_coding	NA	NA	NA	NA	NA	NA	NA	15	GTCTTTTCTCTTCATGGAAT	NA	False	NA	NA	NA	NA	NA	NA	57456486	57455424	Fake_Experiment_ID
ENST00000321287.12	chr19	+	1389	4	FSM	ENSG00000167554.15	ENST00000616431.2	1772	4	28	355	28	-91	multi-exon	FALSE	canonical	3	21	junction_2	3.55902608401044	NA	NA	NA	FALSE	0	NA	NA	A	non_coding	NA	NA	NA	NA	NA	NA	NA	30	ATGTGGCAAAATCTTTAGTT	3744	False	NA	NA	NA	NA	NA	NA	52349172	52366767	Fake_Experiment_ID
ENST00000321424.7	chr19	-	1500	7	FSM	ENSG00000105366.15	ENST00000321424.7	2949	7	67	1382	65	-3	multi-exon	FALSE	canonical	0	0	junction_1	0	NA	NA	NA	FALSE	0	NA	NA	A	non_coding	NA	NA	NA	NA	NA	NA	NA	40	TTCTCATAGAACAAGAACCC	66	False	NA	NA	NA	NA	NA	NA	51458387	51452378	Fake_Experiment_ID
ENST00000321510.7	chr19	-	1113	7	FSM	ENSG00000181240.14	ENST00000321510.7	1535	7	70	352	69	-350	multi-exon	FALSE	canonical	0	0	junction_1	0.471404520791032	NA	NA	NA	FALSE	0	NA	NA	A	non_coding	NA	NA	NA	NA	NA	NA	NA	25	GCTGTGAGCTGGACGACACA	8377	False	NA	NA	NA	NA	NA	NA	6433693	6426388	Fake_Experiment_ID
ENST00000321545.5	chr19	+	1803	4	FSM	ENSG00000178229.8	ENST00000321545.5	3690	4	382	1505	382	-1505	multi-exon	FALSE	canonical	3	23	junction_2	1.24721912892465	NA	NA	NA	FALSE	0	NA	NA	A	non_coding	NA	NA	NA	NA	NA	NA	NA	35	AAGGGAACATCTTACCATCT	275	False	NA	NA	NA	NA	NA	NA	57320853	57329265	Fake_Experiment_ID
ENST00000321702.2	chr19	-	1194	1	ISM	ENSG00000177191.2	ENST00000321702.2	1874	3	1952	226	584	-174	mono-exon	FALSE	NA	NA	NA	NA	NA	NA	NA	NA	NA	0	NA	NA	A	non_coding	NA	NA	NA	NA	NA	NA	NA	15	CTCTCATTGGGGAGGGCGGA	9697	False	NA	NA	NA	NA	NA	NA	41426778	41425584	Fake_Experiment_ID
ENST00000321762.3	chr19	+	375	1	FSM	ENSG00000177202.3	ENST00000321762.3	973	1	237	361	237	-361	mono-exon	FALSE	NA	NA	NA	NA	NA	NA	NA	NA	NA	0	NA	NA	A	non_coding	NA	NA	NA	NA	NA	NA	NA	30	CCAACAGGGAGGACAGGGCC	195	False	NA	NA	NA	NA	NA	NA	48606978	48607353	Fake_Experiment_ID
ENST00000321826.5	chr19	+	1125	2	FSM	ENSG00000244165.2	ENST00000321826.5	1788	2	29	634	29	-634	multi-exon	FALSE	canonical	0	0	junction_1	0	NA	NA	NA	FALSE	0	NA	NA	A	non_coding	NA	NA	NA	NA	NA	NA	NA	15	TGTGGCCTAGCGGAAGCTGC	29	False	NA	NA	NA	NA	NA	NA	10111721	10114738	Fake_Experiment_ID
ENST00000322088.11	chr19	+	1770	15	FSM	ENSG00000105568.18	ENST00000322088.11	5352	15	45	3537	0	-420	multi-exon	FALSE	canonical	3	2748	junction_4	193.038803331964	NA	NA	NA	FALSE	0	NA	NA	A	non_coding	NA	NA	NA	NA	NA	NA	NA	40	TGCTGGAAGAGGAGCAAACA	45	False	NA	NA	NA	NA	NA	NA	52190096	52225981	Fake_Experiment_ID
ENST00000322107.1	chr19	+	951	1	FSM	ENSG00000176231.2	ENST00000322107.1	951	1	0	0	0	0	mono-exon	FALSE	NA	NA	NA	NA	NA	NA	NA	NA	NA	0	NA	NA	A	non_coding	NA	NA	NA	NA	NA	NA	NA	10	GCGCCAGTTTGGTGGTGATG	NA	False	NA	NA	NA	NA	NA	NA	15949007	15949958	Fake_Experiment_ID
ENST00000322217.6	chr19	-	1200	2	ISM	ENSG00000176182.6	ENST00000322217.6	1896	3	840	600	840	-600	3prime_fragment	FALSE	canonical	3	14	junction_1	0	NA	NA	NA	FALSE	0	NA	NA	A	non_coding	NA	NA	NA	NA	NA	NA	NA	30	AATCTACTATCTATGATCCT	1000	False	NA	NA	NA	NA	NA	NA	45901773	45890622	Fake_Experiment_ID
ENST00000322301.5	chr19	-	960	1	FSM	ENSG00000188269.10	ENST00000594432.1	1029	1	58	11	58	-11	mono-exon	FALSE	NA	NA	NA	NA	NA	NA	NA	NA	NA	0	NA	NA	A	non_coding	NA	NA	NA	NA	NA	NA	NA	20	TTGCAGGGCTCTAAGCTTCA	7016	False	NA	NA	NA	NA	NA	NA	14828241	14827281	Fake_Experiment_ID
ENST00000322344.8	chr19	-	1566	16	FSM	ENSG00000039650.12	ENST00000596014.5	1665	16	82	17	0	5	multi-exon	TRUE	canonical	3	221	junction_7	23.1789176240441	NA	NA	NA	FALSE	0	NA	NA	A	non_coding	NA	NA	NA	NA	NA	NA	NA	5	GCCCCGCCCAGCTCCCCTCC	9441	False	NA	NA	NA	NA	NA	NA	49867204	49861247	Fake_Experiment_ID
ENST00000322354.4	chr19	-	591	1	ISM	ENSG00000167565.13	ENST00000392028.8	1515	2	518	646	518	58	mono-exon	FALSE	NA	NA	NA	NA	NA	NA	NA	NA	NA	0	NA	NA	A	non_coding	NA	NA	NA	NA	NA	NA	NA	30	AACTGTGATAGAGGGGATCG	2254	False	NA	NA	NA	NA	NA	NA	40442080	40441489	Fake_Experiment_ID
ENST00000322357.9	chr19	-	1755	2	ISM	ENSG00000178951.9	ENST00000601588.1	2083	3	10500	10	10500	-10	3prime_fragment	FALSE	canonical	3	48	junction_1	0	NA	NA	NA	FALSE	0	NA	NA	A	non_coding	NA	NA	NA	NA	NA	NA	NA	70	AAACCAAAAAGAGAAAACAG	2749	False	NA	NA	NA	NA	NA	NA	4055232	4047751	Fake_Experiment_ID
ENST00000322487.11	chr19	+	2217	7	FSM	ENSG00000213967.11	ENST00000322487.11	2330	7	113	0	76	0	multi-exon	FALSE	non_canonical	0	0	junction_1	0.372677996249965	NA	NA	NA	FALSE	0	NA	NA	A	non_coding	NA	NA	NA	NA	NA	NA	NA	50	TATGGAAAGCCTAAAAAAGT	75	False	NA	NA	NA	NA	NA	NA	23914994	23935474	Fake_Experiment_ID
ENST00000322912.9	chr19	-	786	7	FSM	ENSG00000132026.15	ENST00000322912.9	1328	7	318	224	317	48	multi-exon	FALSE	canonical	1	1	junction_6	6.0184900284226	NA	NA	NA	FALSE	0	NA	NA	A	non_coding	NA	NA	NA	NA	NA	NA	NA	10	CGGACGCGTGGCCCTGAGTT	329	False	NA	NA	NA	NA	NA	NA	12835098	12825705	Fake_Experiment_ID
ENST00000323039.10	chr19	-	1890	10	ISM	ENSG00000105204.14	ENST00000593685.5	2724	11	1767	365	0	0	3prime_fragment	FALSE	canonical	3	45	junction_3	10.9825900383569	NA	NA	NA	FALSE	0	NA	NA	A	non_coding	NA	NA	NA	NA	NA	NA	NA	0	CCCTGCCCCCTCCCTGGGGC	8879	False	NA	NA	NA	NA	NA	NA	39831867	39825714	Fake_Experiment_ID
ENST00000323040.5	chr19	-	1089	1	ISM	ENSG00000177464.5	ENST00000323040.5	3052	2	10346	1014	7887	-1014	mono-exon	FALSE	NA	NA	NA	NA	NA	NA	NA	NA	NA	0	NA	NA	A	non_coding	NA	NA	NA	NA	NA	NA	NA	30	ACCCCGAGTGGCACAGAATC	7518	False	NA	NA	NA	NA	NA	NA	45591866	45590777	Fake_Experiment_ID
ENST00000323060.3	chr19	-	543	2	FSM	ENSG00000125741.5	ENST00000323060.3	2250	2	78	1629	38	-1629	multi-exon	FALSE	canonical	3	12	junction_1	0	NA	NA	NA	FALSE	0	NA	NA	A	non_coding	NA	NA	NA	NA	NA	NA	NA	5	GAGGTCTCGGGGCCCTGGTC	7657	False	NA	NA	NA	NA	NA	NA	45584764	45529055	Fake_Experiment_ID
ENST00000323169.10	chr19	+	1314	1	ISM	ENSG00000177599.13	ENST00000323169.10	2888	3	7431	1236	7366	895	mono-exon	FALSE	NA	NA	NA	NA	NA	NA	NA	NA	NA	0	NA	NA	A	non_coding	NA	NA	NA	NA	NA	NA	NA	35	GAGAAATGCTATTTTTTAAT	7431	False	NA	NA	NA	NA	NA	NA	11805953	11807267	Fake_Experiment_ID
ENST00000323446.9	chr19	+	2412	18	ISM	ENSG00000169169.15	ENST00000392518.8	2910	20	1137	126	615	-21	3prime_fragment	FALSE	canonical	3	177	junction_7	42.850266378632	NA	NA	NA	FALSE	0	NA	NA	A	non_coding	NA	NA	NA	NA	NA	NA	NA	15	CTCCTTCCAGCAGGCAGCTG	500	False	NA	NA	NA	NA	NA	NA	49692252	49713605	Fake_Experiment_ID
ENST00000323469.5	chr19	-	597	1	FSM	ENSG00000176490.5	ENST00000585334.1	774	1	99	78	99	-78	mono-exon	FALSE	NA	NA	NA	NA	NA	NA	NA	NA	NA	0	NA	NA	A	non_coding	NA	NA	NA	NA	NA	NA	NA	10	GCCCGGAACGCCCGCCTGCC	3611	False	NA	NA	NA	NA	NA	NA	2717806	2717209	Fake_Experiment_ID
ENST00000323670.14	chr19	-	426	2	FSM	ENSG00000131943.19	ENST00000591243.1	546	2	227	-107	227	77	multi-exon	FALSE	canonical	3	75	junction_1	0	NA	NA	NA	FALSE	0	NA	NA	A	non_coding	NA	NA	NA	NA	NA	NA	NA	10	GCCGCACCTCCGGGGAGGTG	6847	False	NA	NA	NA	NA	NA	NA	29708413	29702711	Fake_Experiment_ID
ENST00000323798.8	chr19	-	2214	16	FSM	ENSG00000104812.15	ENST00000323798.8	3569	16	197	1158	171	995	multi-exon	TRUE	canonical	3	149	junction_10	21.4326853193901	NA	NA	NA	FALSE	0	NA	NA	A	non_coding	NA	NA	NA	NA	NA	NA	NA	15	GTCCGCCCCACCACACTCCC	442	False	NA	NA	NA	NA	NA	NA	48993112	48969287	Fake_Experiment_ID
ENST00000323906.9	chr19	+	846	8	FSM	ENSG00000104894.12	ENST00000323906.9	1259	8	135	278	77	123	multi-exon	FALSE	canonical	0	0	junction_2	0.494871659305393	NA	NA	NA	FALSE	0	NA	NA	A	non_coding	NA	NA	NA	NA	NA	NA	NA	15	GCCCCGCCCTCCCCAAAGTC	114	False	NA	NA	NA	NA	NA	NA	49335540	49340328	Fake_Experiment_ID
ENST00000324041.5	chr19	-	765	5	FSM	ENSG00000167749.11	ENST00000324041.5	1347	5	0	582	0	0	multi-exon	FALSE	canonical	0	0	junction_3	0.5	NA	NA	NA	FALSE	0	NA	NA	A	non_coding	NA	NA	NA	NA	NA	NA	NA	20	CTCTGGGGACTGGGAACCCA	NA	False	NA	NA	NA	NA	NA	NA	50910738	50906933	Fake_Experiment_ID
ENST00000324071.10	chr19	+	1476	9	FSM	ENSG00000197408.10	ENST00000324071.10	3071	9	24	1571	24	-189	multi-exon	FALSE	canonical	0	0	junction_1	27.0135961138091	NA	NA	NA	FALSE	0	NA	NA	A	non_coding	NA	NA	NA	NA	NA	NA	NA	20	AGGGGCTGAGGGAAGGGGGT	22	False	NA	NA	NA	NA	NA	NA	40991305	41016827	Fake_Experiment_ID
ENST00000324096.9	chr19	+	3180	7	FSM	ENSG00000130479.11	ENST00000324096.9	3288	7	23	85	6	-62	multi-exon	TRUE	canonical	0	0	junction_6	221.807474075054	NA	NA	NA	FALSE	0	NA	NA	A	non_coding	NA	NA	NA	NA	NA	NA	NA	15	CCCCATCGCCGACACGCCCC	23	True	NA	NA	NA	NA	NA	NA	17719502	17734428	Fake_Experiment_ID
ENST00000324411.8	chr19	+	1980	4	ISM	ENSG00000181666.18	ENST00000324411.8	2929	6	10007	680	-1612	-89	3prime_fragment	FALSE	canonical	0	0	junction_1	57.0048730860402	NA	NA	NA	FALSE	0	NA	NA	A	non_coding	NA	NA	NA	NA	NA	NA	NA	35	AAACTTTATGTGTATAGGGA	5119	False	NA	NA	NA	NA	NA	NA	37344684	37363775	Fake_Experiment_ID
ENST00000324436.5	chr19	-	1251	1	FSM	ENSG00000181786.5	ENST00000612068.1	1252	1	4	-3	4	3	mono-exon	FALSE	NA	NA	NA	NA	NA	NA	NA	NA	NA	0	NA	NA	A	non_coding	NA	NA	NA	NA	NA	NA	NA	20	CCAGGGCAGAGCTGGGGAGG	93	False	NA	NA	NA	NA	NA	NA	8698701	8697450	Fake_Experiment_ID
ENST00000324444.9	chr19	-	1215	8	FSM	ENSG00000181392.17	ENST00000324444.9	1377	8	132	30	-37	-27	multi-exon	FALSE	canonical	3	97	junction_4	65.6956495313574	NA	NA	NA	FALSE	0	NA	NA	A	non_coding	NA	NA	NA	NA	NA	NA	NA	30	TGTGTGTAATAAATGGTCAC	9203	False	NA	NA	NA	NA	NA	NA	36008681	36003336	Fake_Experiment_ID
ENST00000324461.9	chr19	+	2040	4	FSM	ENSG00000167637.18	ENST00000324461.9	2297	4	0	257	0	-168	multi-exon	FALSE	canonical	1	1	junction_1	5.71547606649408	NA	NA	NA	FALSE	0	NA	NA	A	non_coding	NA	NA	NA	NA	NA	NA	NA	50	TTGAAAGTTGTAAAAGAATA	5736	False	NA	NA	NA	NA	NA	NA	43833504	43848641	Fake_Experiment_ID
ENST00000324464.8	chr19	-	1635	14	FSM	ENSG00000123815.13	ENST00000678467.1	2273	14	117	521	101	-452	multi-exon	FALSE	canonical	3	153	junction_5	15.5274141992792	NA	NA	NA	FALSE	0	NA	NA	A	non_coding	NA	NA	NA	NA	NA	NA	NA	20	CAGCCTCCATGGGGGATTCA	2253	False	NA	NA	NA	NA	NA	NA	40714632	40692034	Fake_Experiment_ID
ENST00000324632.10	chr19	+	1575	12	FSM	ENSG00000186204.15	ENST00000324632.10	1687	12	52	60	52	-58	multi-exon	TRUE	canonical	0	0	junction_1	0	NA	NA	NA	FALSE	0	NA	NA	A	non_coding	NA	NA	NA	NA	NA	NA	NA	15	CTTTCTGACCCATCCACCTG	443	False	NA	NA	NA	NA	NA	NA	15673529	15697085	Fake_Experiment_ID
ENST00000324675.3	chr19	-	1110	2	FSM	ENSG00000177558.3	ENST00000324675.3	1184	2	49	25	49	-25	multi-exon	FALSE	canonical	0	0	junction_1	0	NA	NA	NA	FALSE	0	NA	NA	A	non_coding	NA	NA	NA	NA	NA	NA	NA	25	AGCGAGCCCCCGGTGCACAA	-1	True	NA	NA	NA	NA	NA	NA	35228680	35224824	Fake_Experiment_ID
ENST00000325321.8	chr19	+	786	5	FSM	ENSG00000167751.13	ENST00000325321.8	2829	5	35	2008	0	-46	multi-exon	FALSE	canonical	0	0	junction_1	0	NA	NA	NA	FALSE	0	NA	NA	A	non_coding	NA	NA	NA	NA	NA	NA	NA	10	GTGCCCCTGTCCCACCCCTA	35	False	NA	NA	NA	NA	NA	NA	50873473	50878559	Fake_Experiment_ID
ENST00000325327.4	chr19	-	1863	12	FSM	ENSG00000176619.13	ENST00000325327.4	4634	12	26	2745	26	-1440	multi-exon	FALSE	canonical	3	1127	junction_8	92.093107754423	NA	NA	NA	FALSE	0	NA	NA	A	non_coding	NA	NA	NA	NA	NA	NA	NA	30	ACCCACACTCCTCATCCACA	25	True	NA	NA	NA	NA	NA	NA	2456933	2430910	Fake_Experiment_ID
ENST00000325333.10	chr19	+	519	1	FSM	ENSG00000213015.9	ENST00000543039.2	1707	1	746	442	412	206	mono-exon	FALSE	NA	NA	NA	NA	NA	NA	NA	NA	NA	0	NA	NA	A	non_coding	NA	NA	NA	NA	NA	NA	NA	10	GCTCGAGACCCGGCCTGTGC	1366	False	NA	NA	NA	NA	NA	NA	55642508	55643027	Fake_Experiment_ID
ENST00000325351.5	chr19	-	972	2	FSM	ENSG00000179922.6	ENST00000325351.5	1987	2	5	1010	5	-545	multi-exon	FALSE	canonical	3	60	junction_1	0	NA	NA	NA	FALSE	0	NA	NA	A	non_coding	NA	NA	NA	NA	NA	NA	NA	25	GCTGCAGACCAGGGACATGG	322	False	NA	NA	NA	NA	NA	NA	55624561	55621750	Fake_Experiment_ID
ENST00000325421.7	chr19	-	1689	1	ISM	ENSG00000218891.5	ENST00000325421.7	2922	2	1209	1177	1206	-1177	mono-exon	FALSE	NA	NA	NA	NA	NA	NA	NA	NA	NA	0	NA	NA	A	non_coding	NA	NA	NA	NA	NA	NA	NA	0	CCTTCGCCGCCCTGCCCTCC	1252	False	NA	NA	NA	NA	NA	NA	55579639	55577950	Fake_Experiment_ID
ENST00000325464.6	chr19	-	2634	15	ISM	ENSG00000175221.15	ENST00000325464.6	2892	16	2056	138	17	-129	3prime_fragment	TRUE	canonical	3	6	junction_1	119.637974314008	NA	NA	NA	FALSE	0	NA	NA	A	non_coding	NA	NA	NA	NA	NA	NA	NA	10	CGGCCGGGGGTCCAGGCGGA	2075	False	NA	NA	NA	NA	NA	NA	891131	868100	Fake_Experiment_ID
ENST00000325495.9	chr19	+	2193	16	FSM	ENSG00000099783.12	ENST00000325495.9	2477	16	24	260	5	-92	multi-exon	FALSE	canonical	0	0	junction_3	1173.50746056427	NA	NA	NA	FALSE	0	NA	NA	A	non_coding	NA	NA	NA	NA	NA	NA	NA	25	GCAGTTGCCTTTTTTAAACA	24	False	NA	NA	NA	NA	NA	NA	8444998	8488854	Fake_Experiment_ID
ENST00000326003.7	chr19	+	786	5	FSM	ENSG00000142515.15	ENST00000326003.7	1464	5	41	637	0	-3	multi-exon	FALSE	canonical	0	0	junction_1	0	NA	NA	NA	FALSE	0	NA	NA	A	non_coding	NA	NA	NA	NA	NA	NA	NA	25	GCACCCCTATCAACCCCCTA	16	False	NA	NA	NA	NA	NA	NA	50854955	50860127	Fake_Experiment_ID
ENST00000326282.5	chr19	-	486	1	FSM	ENSG00000176401.6	ENST00000326282.5	1866	1	50	1330	41	-980	mono-exon	FALSE	NA	NA	NA	NA	NA	NA	NA	NA	NA	0	NA	NA	A	non_coding	NA	NA	NA	NA	NA	NA	NA	20	GTCGGCTGTGATGATGACAT	7425	False	NA	NA	NA	NA	NA	NA	39532802	39532316	Fake_Experiment_ID
ENST00000326321.7	chr19	+	1368	9	FSM	ENSG00000240403.5	ENST00000326321.7	1877	9	33	476	0	-229	multi-exon	FALSE	canonical	0	0	junction_1	0	NA	NA	NA	FALSE	0	NA	NA	A	non_coding	NA	NA	NA	NA	NA	NA	NA	25	GGAGACAACAGCCCTGTCTC	33	True	NA	NA	NA	NA	NA	NA	54850475	54866731	Fake_Experiment_ID
ENST00000326441.15	chr19	-	4767	7	FSM	ENSG00000198300.14	ENST00000599534.5	5115	7	351	-3	-7	0	multi-exon	FALSE	canonical	0	0	junction_1	0	NA	NA	NA	FALSE	0	NA	NA	A	non_coding	NA	NA	NA	NA	NA	NA	NA	25	GGGCATGGGGTAAAGGTTAG	NA	False	NA	NA	NA	NA	NA	NA	56824655	56813674	Fake_Experiment_ID
ENST00000326529.9	chr19	-	267	3	ISM	ENSG00000160471.13	ENST00000589467.1	479	4	198	124	19	-124	3prime_fragment	FALSE	canonical	1	2	junction_2	6	NA	NA	NA	FALSE	0	NA	NA	A	non_coding	NA	NA	NA	NA	NA	NA	NA	5	CTGCCCCAGCGCGGCTTCCT	8738	False	NA	NA	NA	NA	NA	NA	55354521	55353720	Fake_Experiment_ID
ENST00000326652.9	chr19	-	702	6	ISM	ENSG00000180061.10	ENST00000326652.9	983	8	4305	58	-585	-57	3prime_fragment	FALSE	canonical	0	0	junction_1	0.4	NA	NA	NA	FALSE	0	NA	NA	A	non_coding	NA	NA	NA	NA	NA	NA	NA	15	CAGGCACCCTGACCCGGGCC	4304	False	NA	NA	NA	NA	NA	NA	55321036	55312858	Fake_Experiment_ID
ENST00000326873.12	chr19	+	1302	9	ISM	ENSG00000118046.16	ENST00000586243.5	2777	13	1109	1447	45	-1365	intron_retention	FALSE	canonical	3	483	junction_1	46.3215662515852	NA	NA	NA	FALSE	0	NA	NA	A	non_coding	NA	NA	NA	NA	NA	NA	NA	5	GGCTGGCCGCCTGCAGGTGG	603	False	NA	NA	NA	NA	NA	NA	1206913	1226647	Fake_Experiment_ID
ENST00000327042.5	chr19	-	681	3	FSM	ENSG00000180089.6	ENST00000327042.5	1246	3	22	543	22	-430	multi-exon	FALSE	canonical	0	0	junction_2	9.5	NA	NA	NA	FALSE	0	NA	NA	A	non_coding	NA	NA	NA	NA	NA	NA	NA	20	CTAGGGAGCTTGAAGGGCCG	3113	False	NA	NA	NA	NA	NA	NA	55228741	55227180	Fake_Experiment_ID
ENST00000327064.9	chr19	+	1827	16	FSM	ENSG00000142453.12	ENST00000327064.9	3295	16	150	1318	0	-14	multi-exon	TRUE	canonical	3	1133	junction_14	96.11303530508	NA	NA	NA	FALSE	0	NA	NA	A	non_coding	NA	NA	NA	NA	NA	NA	NA	10	GGGCCCGCCCCGCGGACTGA	9	False	NA	NA	NA	NA	NA	NA	10871702	10921757	Fake_Experiment_ID
ENST00000327325.10	chr19	+	1200	7	FSM	ENSG00000104938.18	ENST00000327325.10	1841	7	24	617	0	0	multi-exon	FALSE	canonical	0	0	junction_1	0	NA	NA	NA	FALSE	0	NA	NA	A	non_coding	NA	NA	NA	NA	NA	NA	NA	10	TTGTTTCCCTGCTAGCCTCA	23	False	NA	NA	NA	NA	NA	NA	7763266	7768988	Fake_Experiment_ID
ENST00000327473.9	chr19	+	561	1	ISM	ENSG00000185361.9	ENST00000327473.9	3816	2	12354	3138	11853	-3138	mono-exon	FALSE	NA	NA	NA	NA	NA	NA	NA	NA	NA	0	NA	NA	A	non_coding	NA	NA	NA	NA	NA	NA	NA	15	ACCCCGGCGCCGCCCAACCG	NA	False	NA	NA	NA	NA	NA	NA	4651869	4652430	Fake_Experiment_ID
ENST00000327790.7	chr19	-	930	6	FSM	ENSG00000141934.10	ENST00000327790.7	1397	6	119	348	119	75	multi-exon	FALSE	canonical	3	37	junction_5	294.905137289943	NA	NA	NA	FALSE	0	NA	NA	A	non_coding	NA	NA	NA	NA	NA	NA	NA	15	GGCCGGACCCCGCCCAGGCA	336	False	NA	NA	NA	NA	NA	NA	291066	281387	Fake_Experiment_ID
ENST00000327809.5	chr19	+	1041	1	FSM	ENSG00000185897.7	ENST00000594310.1	1182	1	70	71	70	-71	mono-exon	FALSE	NA	NA	NA	NA	NA	NA	NA	NA	NA	0	NA	NA	A	non_coding	NA	NA	NA	NA	NA	NA	NA	10	GTCCTCCGGGGGAGGAGGGT	NA	False	NA	NA	NA	NA	NA	NA	35358890	35359931	Fake_Experiment_ID
ENST00000328024.11	chr19	+	657	5	FSM	ENSG00000185236.12	ENST00000328024.11	1590	5	57	876	24	634	multi-exon	FALSE	canonical	3	1173	junction_4	109.520546017631	NA	NA	NA	FALSE	0	NA	NA	A	non_coding	NA	NA	NA	NA	NA	NA	NA	10	CCCCTGCGCCTCCACCCAGC	54	True	NA	NA	NA	NA	NA	NA	8390416	8403558	Fake_Experiment_ID
ENST00000328178.13	chr19	+	1788	4	FSM	ENSG00000105750.15	ENST00000328178.13	2333	4	150	395	0	0	multi-exon	FALSE	canonical	3	51	junction_3	10.2089285540757	NA	NA	NA	FALSE	0	NA	NA	A	non_coding	NA	NA	NA	NA	NA	NA	NA	45	AAATTATGGCAAAGCTTTAA	118	False	NA	NA	NA	NA	NA	NA	20923400	20950302	Fake_Experiment_ID
ENST00000328550.6	chr19	-	1830	3	ISM	ENSG00000180479.14	ENST00000358744.3	2049	5	8085	29	-2520	-29	3prime_fragment	FALSE	canonical	3	12	junction_2	2.5	NA	NA	NA	FALSE	0	NA	NA	A	non_coding	NA	NA	NA	NA	NA	NA	NA	35	GAAAGCCTTGAATGTGATTA	8462	False	NA	NA	NA	NA	NA	NA	37586676	37564597	Fake_Experiment_ID
ENST00000328771.9	chr19	+	3432	16	ISM	ENSG00000134815.19	ENST00000328771.9	4338	17	3716	591	3716	-166	3prime_fragment	TRUE	canonical	3	106	junction_11	40.8408292439482	NA	NA	NA	FALSE	0	NA	NA	A	non_coding	NA	NA	NA	NA	NA	NA	NA	10	GCTGGGCCAGGAGCCCTGCC	678	False	NA	NA	NA	NA	NA	NA	47353030	47382113	Fake_Experiment_ID
ENST00000328853.10	chr19	-	882	9	FSM	ENSG00000182566.14	ENST00000328853.10	1359	9	69	408	68	-408	multi-exon	FALSE	canonical	0	0	junction_2	1.57619002661481	NA	NA	NA	FALSE	0	NA	NA	A	non_coding	NA	NA	NA	NA	NA	NA	NA	10	CCCCGCCCAGTGCCCTGGAG	5	True	NA	NA	NA	NA	NA	NA	7732102	7729365	Fake_Experiment_ID
ENST00000328867.9	chr19	-	2160	21	FSM	ENSG00000182472.9	ENST00000328867.9	3129	21	309	660	7	-174	multi-exon	TRUE	canonical	0	0	junction_11	6.86494719571826	NA	NA	NA	FALSE	0	NA	NA	A	non_coding	NA	NA	NA	NA	NA	NA	NA	15	GATCTCCGGATGGGCGCACC	NA	False	NA	NA	NA	NA	NA	NA	38744165	38730851	Fake_Experiment_ID
ENST00000329285.13	chr19	-	1767	4	FSM	ENSG00000153896.19	ENST00000329285.13	3102	4	374	961	350	-955	multi-exon	FALSE	canonical	2	4	junction_1	18.0800688297608	NA	NA	NA	FALSE	0	NA	NA	A	non_coding	NA	NA	NA	NA	NA	NA	NA	40	AAGATACAGGAAGGCCTATT	365	False	NA	NA	NA	NA	NA	NA	34772841	34759033	Fake_Experiment_ID
ENST00000329478.4	chr19	+	1104	1	ISM	ENSG00000213638.6	ENST00000329478.4	1599	2	6649	296	4029	-296	mono-exon	FALSE	NA	NA	NA	NA	NA	NA	NA	NA	NA	0	NA	NA	A	non_coding	NA	NA	NA	NA	NA	NA	NA	0	GCGCCGCCCTCCTGCCTCCG	3784	False	NA	NA	NA	NA	NA	NA	1912047	1913151	Fake_Experiment_ID
ENST00000329493.6	chr19	+	630	4	FSM	ENSG00000183397.6	ENST00000329493.6	654	4	4	20	4	-20	multi-exon	FALSE	canonical	0	0	junction_1	2.16024689946929	NA	NA	NA	FALSE	0	NA	NA	A	non_coding	NA	NA	NA	NA	NA	NA	NA	30	AGGCATGCTACCAGGATGCA	4	True	NA	NA	NA	NA	NA	NA	3539177	3544010	Fake_Experiment_ID
ENST00000329665.5	chr19	+	1476	2	ISM	ENSG00000182318.6	ENST00000329665.5	4654	3	7809	3006	7809	-3006	3prime_fragment	FALSE	canonical	3	17	junction_1	0	NA	NA	NA	FALSE	0	NA	NA	A	non_coding	NA	NA	NA	NA	NA	NA	NA	10	CCGGAAGTCGCCCCTGGGGG	7784	False	NA	NA	NA	NA	NA	NA	58334802	58339326	Fake_Experiment_ID
ENST00000329753.5	chr19	+	627	2	FSM	ENSG00000237247.6	ENST00000329753.5	778	2	34	117	34	-117	multi-exon	FALSE	canonical	0	0	junction_1	0	NA	NA	NA	FALSE	0	NA	NA	A	non_coding	NA	NA	NA	NA	NA	NA	NA	10	AGCTCAGTCCTGGGCTTTCG	NA	False	NA	NA	NA	NA	NA	NA	7030611	7032894	Fake_Experiment_ID
ENST00000330133.5	chr19	+	417	3	FSM	ENSG00000183617.5	ENST00000330133.5	608	3	19	172	-4	-172	multi-exon	FALSE	canonical	3	392	junction_2	49	NA	NA	NA	FALSE	0	NA	NA	A	non_coding	NA	NA	NA	NA	NA	NA	NA	15	CATGGAGGGCCCGGCATCGC	19	False	NA	NA	NA	NA	NA	NA	3762700	3767393	Fake_Experiment_ID
ENST00000330436.4	chr19	+	1485	9	FSM	ENSG00000197838.5	ENST00000330436.4	1760	9	21	254	21	-254	multi-exon	TRUE	canonical	0	0	junction_1	1.71391365010026	NA	NA	NA	FALSE	0	NA	NA	A	non_coding	NA	NA	NA	NA	NA	NA	NA	10	GCGAGGGCTGTGCTGGTGCA	NA	False	NA	NA	NA	NA	NA	NA	41088471	41095941	Fake_Experiment_ID
ENST00000330475.9	chr19	-	1416	11	ISM	ENSG00000185761.11	ENST00000330475.9	2683	12	2076	993	193	-148	3prime_fragment	FALSE	canonical	0	0	junction_7	2.8	NA	NA	NA	FALSE	0	NA	NA	A	non_coding	NA	NA	NA	NA	NA	NA	NA	10	GCCCCTGCAGGAGCCCCGGC	2640	False	NA	NA	NA	NA	NA	NA	1510943	1506014	Fake_Experiment_ID
ENST00000330619.13	chr19	+	2154	4	FSM	ENSG00000197016.12	ENST00000391709.4	6601	4	137	4310	137	-4310	multi-exon	FALSE	canonical	3	27	junction_1	7.34846922834953	NA	NA	NA	FALSE	0	NA	NA	A	non_coding	NA	NA	NA	NA	NA	NA	NA	30	ATTCAATCTCGTAAATGCTT	2666	False	NA	NA	NA	NA	NA	NA	56570311	56578583	Fake_Experiment_ID
ENST00000330720.7	chr19	-	639	5	FSM	ENSG00000105438.9	ENST00000330720.7	1550	5	193	718	144	-715	multi-exon	TRUE	canonical	3	823	junction_4	100.802715737226	NA	NA	NA	FALSE	0	NA	NA	A	non_coding	NA	NA	NA	NA	NA	NA	NA	5	CCCCGGTCCTCTCCATCTCT	7446	False	NA	NA	NA	NA	NA	NA	48391358	48383292	Fake_Experiment_ID
ENST00000331105.7	chr19	+	1476	9	ISM	ENSG00000197446.9	ENST00000331105.7	1847	10	1757	299	1757	-172	3prime_fragment	FALSE	canonical	0	0	junction_1	0.707106781186548	NA	NA	NA	FALSE	0	NA	NA	A	non_coding	NA	NA	NA	NA	NA	NA	NA	10	CGCCCCGGCCCTTCCAGATT	1757	False	NA	NA	NA	NA	NA	NA	41116188	41128082	Fake_Experiment_ID
ENST00000331256.10	chr19	+	1317	12	ISM	ENSG00000183760.11	ENST00000331256.10	2903	13	902	1375	34	-54	3prime_fragment	TRUE	canonical	0	0	junction_3	1.23983469972599	NA	NA	NA	FALSE	0	NA	NA	A	non_coding	NA	NA	NA	NA	NA	NA	NA	10	GGATGGCGGCAGCTCTCCTC	902	False	NA	NA	NA	NA	NA	NA	39085269	39110118	Fake_Experiment_ID
ENST00000331825.11	chr19	+	528	4	FSM	ENSG00000087086.15	ENST00000331825.11	871	4	199	144	199	-144	multi-exon	FALSE	canonical	3	17632	junction_2	999.221474726977	NA	NA	NA	FALSE	0	NA	NA	A	non_coding	NA	NA	NA	NA	NA	NA	NA	20	GAGCCTTCTGAGCCCAGCGA	18	False	NA	NA	NA	NA	NA	NA	48965507	48966735	Fake_Experiment_ID
ENST00000331982.6	chr19	+	603	6	FSM	ENSG00000183709.8	ENST00000331982.6	951	6	173	175	173	-175	multi-exon	FALSE	canonical	0	0	junction_1	0	NA	NA	NA	FALSE	0	NA	NA	A	non_coding	NA	NA	NA	NA	NA	NA	NA	25	CCCTCCCACCAGTCATGCAA	166	False	NA	NA	NA	NA	NA	NA	39268568	39270013	Fake_Experiment_ID
ENST00000332235.8	chr19	-	1266	1	ISM	ENSG00000183186.8	ENST00000332235.8	3099	2	786	1651	786	-1651	mono-exon	FALSE	NA	NA	NA	NA	NA	NA	NA	NA	NA	0	NA	NA	A	non_coding	NA	NA	NA	NA	NA	NA	NA	10	AGCGGGGACCTGCTCGCTGT	7373	False	NA	NA	NA	NA	NA	NA	408361	407095	Fake_Experiment_ID
ENST00000332323.10	chr19	+	2025	4	FSM	ENSG00000198633.11	ENST00000332323.10	2086	4	61	0	61	0	multi-exon	FALSE	canonical	0	0	junction_1	0	NA	NA	NA	FALSE	0	NA	NA	A	non_coding	NA	NA	NA	NA	NA	NA	NA	35	AAATTTAGTGAAGCTGGCAG	2278	False	NA	NA	NA	NA	NA	NA	52431474	52439446	Fake_Experiment_ID
ENST00000332836.7	chr19	-	2976	9	FSM	ENSG00000185792.10	ENST00000332836.7	3478	9	28	474	0	-474	multi-exon	TRUE	canonical	0	0	junction_1	0	NA	NA	NA	FALSE	0	NA	NA	A	non_coding	NA	NA	NA	NA	NA	NA	NA	30	TGGGGAACACCCTGAAGTAG	NA	False	NA	NA	NA	NA	NA	NA	55738374	55708911	Fake_Experiment_ID
ENST00000332854.11	chr19	+	1800	3	FSM	ENSG00000183647.11	ENST00000332854.11	4793	3	220	2773	202	-1696	multi-exon	FALSE	canonical	3	6	junction_1	15.5	NA	NA	NA	FALSE	0	NA	NA	A	non_coding	NA	NA	NA	NA	NA	NA	NA	25	ATGTGGGAAATTATTTTGTC	220	False	NA	NA	NA	NA	NA	NA	57600104	57607325	Fake_Experiment_ID
ENST00000332955.7	chr19	-	1053	9	ISM	ENSG00000182264.9	ENST00000332955.7	1657	10	1050	56	0	0	3prime_fragment	FALSE	canonical	0	0	junction_1	0.484122918275927	NA	NA	NA	FALSE	0	NA	NA	A	non_coding	NA	NA	NA	NA	NA	NA	NA	25	AGATTTATCTTGTTGTCTAA	9498	False	NA	NA	NA	NA	NA	NA	48745859	48740907	Fake_Experiment_ID
ENST00000333430.6	chr19	-	1197	1	ISM	ENSG00000180739.14	ENST00000333430.6	2338	2	2436	1073	10	-868	mono-exon	FALSE	NA	NA	NA	NA	NA	NA	NA	NA	NA	0	NA	NA	A	non_coding	NA	NA	NA	NA	NA	NA	NA	15	CACCCTCGGCCCACGACTGT	2929	False	NA	NA	NA	NA	NA	NA	10515011	10513814	Fake_Experiment_ID
ENST00000333511.9	chr19	+	1158	8	ISM	ENSG00000172270.22	ENST00000333511.9	1946	9	39	916	0	-8	5prime_fragment	FALSE	canonical	2	2	junction_2	3290.04958091789	NA	NA	NA	FALSE	0	NA	NA	A	non_coding	NA	NA	NA	NA	NA	NA	NA	10	GGCAGGTGCGGTGGGCGGGA	39	False	NA	NA	NA	NA	NA	NA	572634	582577	Fake_Experiment_ID
ENST00000333598.7	chr19	+	564	7	FSM	ENSG00000183019.7	ENST00000333598.7	1730	7	454	712	-6	130	multi-exon	FALSE	canonical	0	0	junction_1	0.5	NA	NA	NA	FALSE	0	NA	NA	A	non_coding	NA	NA	NA	NA	NA	NA	NA	30	ATGAGAGGACATTGTGGCAG	20	False	NA	NA	NA	NA	NA	NA	7677081	7679114	Fake_Experiment_ID
ENST00000333625.3	chr19	+	603	5	FSM	ENSG00000182393.3	ENST00000333625.3	775	5	15	157	15	-157	multi-exon	FALSE	canonical	0	0	junction_1	0	NA	NA	NA	FALSE	0	NA	NA	A	non_coding	NA	NA	NA	NA	NA	NA	NA	25	CACCCCACACCTTATTTATG	15	False	NA	NA	NA	NA	NA	NA	39296421	39298516	Fake_Experiment_ID
ENST00000333651.11	chr19	+	954	9	ISM	ENSG00000064961.19	ENST00000333651.11	1585	10	366	562	324	77	3prime_fragment	FALSE	canonical	3	810	junction_2	74.4005208315103	NA	NA	NA	FALSE	0	NA	NA	A	non_coding	NA	NA	NA	NA	NA	NA	NA	15	GGAGTGGGCGGGCCCACGAT	21	False	NA	NA	NA	NA	NA	NA	3573309	3578521	Fake_Experiment_ID
ENST00000333843.8	chr19	-	627	2	FSM	ENSG00000182315.9	ENST00000333843.8	775	2	35	113	35	-113	multi-exon	FALSE	canonical	0	0	junction_1	0	NA	NA	NA	FALSE	0	NA	NA	A	non_coding	NA	NA	NA	NA	NA	NA	NA	10	AGCGCAGTCCTGGGCTTTCG	NA	False	NA	NA	NA	NA	NA	NA	7058605	7056321	Fake_Experiment_ID
ENST00000333952.8	chr19	-	1755	3	FSM	ENSG00000197928.11	ENST00000333952.8	3422	3	80	1587	80	1318	multi-exon	FALSE	canonical	3	58	junction_1	117	NA	NA	NA	FALSE	0	NA	NA	A	non_coding	NA	NA	NA	NA	NA	NA	NA	20	CATCAGGGGCTCCATTGTGA	3372	False	NA	NA	NA	NA	NA	NA	53251550	53236971	Fake_Experiment_ID
ENST00000333987.12	chr19	+	1935	5	FSM	ENSG00000198453.13	ENST00000619231.4	3797	5	209	1653	200	152	multi-exon	FALSE	canonical	3	22	junction_2	5.95818764390649	NA	NA	NA	FALSE	0	NA	NA	A	non_coding	NA	NA	NA	NA	NA	NA	NA	45	ATGAAAGAAGGCCTCTTAAA	6227	False	NA	NA	NA	NA	NA	NA	36922770	36951088	Fake_Experiment_ID
ENST00000334176.4	chr19	+	708	1	FSM	ENSG00000186326.4	ENST00000334176.4	2453	1	416	1329	416	-1329	mono-exon	FALSE	NA	NA	NA	NA	NA	NA	NA	NA	NA	0	NA	NA	A	non_coding	NA	NA	NA	NA	NA	NA	NA	15	CGGACACCCGACGGCCGCCT	363	False	NA	NA	NA	NA	NA	NA	32676263	32676971	Fake_Experiment_ID
ENST00000334181.5	chr19	+	2337	3	FSM	ENSG00000186230.7	ENST00000334181.5	4207	3	254	1616	159	-1616	multi-exon	FALSE	canonical	3	8	junction_1	0.5	NA	NA	NA	FALSE	0	NA	NA	A	non_coding	NA	NA	NA	NA	NA	NA	NA	35	TGGAGTGAATGCAGGAAAGT	192	False	NA	NA	NA	NA	NA	NA	57435578	57445485	Fake_Experiment_ID
ENST00000334186.9	chr19	+	3585	28	ISM	ENSG00000177380.14	ENST00000334186.9	4583	30	8330	888	0	-141	internal_fragment	FALSE	canonical	0	0	junction_21	12.406799321749	NA	NA	NA	FALSE	0	NA	NA	A	non_coding	NA	NA	NA	NA	NA	NA	NA	20	TGCAGGCCTCCAGGTGAGGA	8177	False	NA	NA	NA	NA	NA	NA	49127873	49150138	Fake_Experiment_ID
ENST00000334213.10	chr19	-	1599	4	FSM	ENSG00000132010.16	ENST00000334213.10	3004	4	168	1237	133	1081	multi-exon	FALSE	canonical	3	26	junction_3	10.2306728354819	NA	NA	NA	FALSE	0	NA	NA	A	non_coding	NA	NA	NA	NA	NA	NA	NA	30	GAAATCCTTTTAGTGGAAGC	3755	False	NA	NA	NA	NA	NA	NA	12140182	12132586	Fake_Experiment_ID
ENST00000334241.9	chr19	+	1887	4	FSM	ENSG00000186300.12	ENST00000334241.9	8504	4	98	6519	98	-257	multi-exon	FALSE	canonical	3	19	junction_3	10.8730042868667	NA	NA	NA	FALSE	0	NA	NA	A	non_coding	NA	NA	NA	NA	NA	NA	NA	20	GTTCCTTATCCTGAAAGTGG	68	False	NA	NA	NA	NA	NA	NA	2841572	2853952	Fake_Experiment_ID
ENST00000334770.9	chr19	+	1011	9	ISM	ENSG00000185988.15	ENST00000334770.9	2178	13	2110	206	538	-36	3prime_fragment	TRUE	canonical	0	0	junction_2	1.11102430216445	NA	NA	NA	FALSE	0	NA	NA	A	non_coding	NA	NA	NA	NA	NA	NA	NA	15	TGCCCCTGAGGGTCAGAGTG	2920	False	NA	NA	NA	NA	NA	NA	1526996	1535250	Fake_Experiment_ID
ENST00000334920.3	chr19	-	957	1	FSM	ENSG00000186723.4	ENST00000334920.3	1124	1	89	78	89	-78	mono-exon	FALSE	NA	NA	NA	NA	NA	NA	NA	NA	NA	0	NA	NA	A	non_coding	NA	NA	NA	NA	NA	NA	NA	45	GAGAAATTCACTGGGAACAA	5108	False	NA	NA	NA	NA	NA	NA	15808037	15807080	Fake_Experiment_ID
ENST00000334928.11	chr19	-	1959	2	ISM	ENSG00000179168.15	ENST00000591809.5	369	4	763	59	731	-59	3prime_fragment	FALSE	canonical	2	5	junction_1	0	NA	NA	NA	FALSE	0	NA	NA	A	non_coding	NA	NA	NA	NA	NA	NA	NA	20	GTGTAGTCGGCTCAACACCC	772	False	NA	NA	NA	NA	NA	NA	38387261	38384411	Fake_Experiment_ID
ENST00000335117.9	chr19	+	1392	4	FSM	ENSG00000256229.8	ENST00000335117.9	3895	4	117	2386	103	-2386	multi-exon	FALSE	canonical	3	39	junction_3	26.3354429534716	NA	NA	NA	FALSE	0	NA	NA	A	non_coding	NA	NA	NA	NA	NA	NA	NA	35	CAAAGGATTATTTTATTATT	91	False	NA	NA	NA	NA	NA	NA	20167330	20198102	Fake_Experiment_ID
ENST00000335393.8	chr19	+	2094	16	FSM	ENSG00000167483.19	ENST00000335393.8	2508	16	138	276	138	-50	multi-exon	FALSE	canonical	0	0	junction_1	0.249443825784929	NA	NA	NA	FALSE	0	NA	NA	A	non_coding	NA	NA	NA	NA	NA	NA	NA	20	GATATTCCTGACCTTTCCAC	NA	False	NA	NA	NA	NA	NA	NA	17523438	17553563	Fake_Experiment_ID
ENST00000335426.8	chr19	+	1041	5	ISM	ENSG00000186838.13	ENST00000335426.8	1704	6	100	1538	100	340	5prime_fragment	FALSE	canonical	1	2	junction_2	4.76313972081441	NA	NA	NA	FALSE	0	NA	NA	A	non_coding	NA	NA	NA	NA	NA	NA	NA	15	CCGGCAAGGGGTGGAGCTGG	74	False	NA	NA	NA	NA	NA	NA	39515212	39519148	Fake_Experiment_ID
ENST00000335523.7	chr19	+	858	5	FSM	ENSG00000187135.7	ENST00000335523.7	1488	5	85	545	85	-545	multi-exon	FALSE	canonical	2	8	junction_2	2.34520787991171	NA	NA	NA	FALSE	0	NA	NA	A	non_coding	NA	NA	NA	NA	NA	NA	NA	40	CAGACAAGACCAACCCGAGC	414	False	NA	NA	NA	NA	NA	NA	29526583	29563934	Fake_Experiment_ID
ENST00000335624.5	chr19	-	2604	10	FSM	ENSG00000186806.6	ENST00000335624.5	3689	10	15	1070	15	-1070	multi-exon	FALSE	canonical	0	0	junction_1	43.6928109463681	NA	NA	NA	FALSE	0	NA	NA	A	non_coding	NA	NA	NA	NA	NA	NA	NA	25	GCGGAGGCTCAAAGACTGTT	76	False	NA	NA	NA	NA	NA	NA	51342124	51332610	Fake_Experiment_ID
ENST00000335766.2	chr19	-	501	2	FSM	ENSG00000129355.7	ENST00000393599.3	1425	2	326	598	326	-457	multi-exon	FALSE	canonical	3	17	junction_1	0	NA	NA	NA	FALSE	0	NA	NA	A	non_coding	NA	NA	NA	NA	NA	NA	NA	10	TCTGGGGTCACCCTCTCCAG	8732	False	NA	NA	NA	NA	NA	NA	10568653	10567057	Fake_Experiment_ID
ENST00000335875.9	chr19	-	2211	11	ISM	ENSG00000063127.16	ENST00000335875.9	2904	12	13844	485	-936	-358	3prime_fragment	FALSE	canonical	0	0	junction_1	0.4	NA	NA	NA	FALSE	0	NA	NA	A	non_coding	NA	NA	NA	NA	NA	NA	NA	20	CTTCATTAATTTGGCTTCAC	NA	False	NA	NA	NA	NA	NA	NA	49311347	49290122	Fake_Experiment_ID
ENST00000336128.12	chr19	+	1638	4	FSM	ENSG00000188785.12	ENST00000336128.12	4987	4	246	3103	95	1071	multi-exon	FALSE	canonical	3	51	junction_3	11.7284080571728	NA	NA	NA	FALSE	0	NA	NA	A	non_coding	NA	NA	NA	NA	NA	NA	NA	30	CTATTGTAATTGGGTAGTAA	97	False	NA	NA	NA	NA	NA	NA	57390099	57399889	Fake_Experiment_ID
ENST00000336334.8	chr19	-	882	5	ISM	ENSG00000167754.13	ENST00000336334.8	1513	6	381	328	11	-323	3prime_fragment	TRUE	canonical	2	5	junction_3	1.6393596310755	NA	NA	NA	FALSE	0	NA	NA	A	non_coding	NA	NA	NA	NA	NA	NA	NA	25	GTCATCCCAGGACTCAGCAC	6496	False	NA	NA	NA	NA	NA	NA	50952657	50943630	Fake_Experiment_ID
ENST00000336564.5	chr19	+	513	2	FSM	ENSG00000124444.16	ENST00000525771.1	2327	2	702	1112	494	-156	multi-exon	FALSE	canonical	3	139	junction_1	0	NA	NA	NA	FALSE	0	NA	NA	A	non_coding	NA	NA	NA	NA	NA	NA	NA	20	GTGCAGCTTAAGCCTCTCCA	492	False	NA	NA	NA	NA	NA	NA	43597108	43599258	Fake_Experiment_ID
ENST00000336614.9	chr19	+	1635	3	ISM	ENSG00000249471.8	ENST00000545523.5	2368	5	2091	553	2055	-553	3prime_fragment	FALSE	canonical	3	5	junction_1	0	NA	NA	NA	FALSE	0	NA	NA	A	non_coding	NA	NA	NA	NA	NA	NA	NA	25	GGTCACAGGTCGCAGCCCAA	2077	False	NA	NA	NA	NA	NA	NA	58453701	58456579	Fake_Experiment_ID
ENST00000336976.10	chr19	+	2124	4	FSM	ENSG00000267680.5	ENST00000591511.1	538	4	165	-1751	165	-42	multi-exon	FALSE	canonical	3	54	junction_3	4.10960933531265	NA	NA	NA	FALSE	0	NA	NA	A	non_coding	NA	NA	NA	NA	NA	NA	NA	35	TGATGTGATGGTGCAATAAA	3462	False	NA	NA	NA	NA	NA	NA	44097873	44108284	Fake_Experiment_ID
ENST00000337080.8	chr19	+	984	3	ISM	ENSG00000167685.15	ENST00000337080.8	1943	5	5625	692	824	164	3prime_fragment	FALSE	canonical	3	305	junction_2	53.5	NA	NA	NA	FALSE	0	NA	NA	A	non_coding	NA	NA	NA	NA	NA	NA	NA	10	CCGCCTCCCGGCCAGCGCCA	5193	False	NA	NA	NA	NA	NA	NA	56146911	56160201	Fake_Experiment_ID
ENST00000337392.10	chr19	+	2010	14	FSM	ENSG00000104853.16	ENST00000337392.10	2470	14	16	444	15	261	multi-exon	FALSE	canonical	3	617	junction_13	67.1031176799325	NA	NA	NA	FALSE	0	NA	NA	A	non_coding	NA	NA	NA	NA	NA	NA	NA	15	TCGAGACTGGTCCTCACCTG	16	True	NA	NA	NA	NA	NA	NA	44955395	44992897	Fake_Experiment_ID
ENST00000337401.8	chr19	-	2742	4	ISM	ENSG00000062370.17	ENST00000337401.8	3321	5	13412	490	13406	-490	3prime_fragment	FALSE	canonical	2	4	junction_3	2.49443825784929	NA	NA	NA	FALSE	0	NA	NA	A	non_coding	NA	NA	NA	NA	NA	NA	NA	30	AGTCCTCAAATGGGAGCTGA	NA	False	NA	NA	NA	NA	NA	NA	44343268	44327432	Fake_Experiment_ID
ENST00000337433.10	chr19	+	2412	4	ISM	ENSG00000167380.17	ENST00000454662.6	2605	6	4917	13	48	-9	3prime_fragment	FALSE	canonical	3	67	junction_3	31.1162694136399	NA	NA	NA	FALSE	0	NA	NA	A	non_coding	NA	NA	NA	NA	NA	NA	NA	15	TTCTTTGTGAAGACTCGTGT	4945	False	NA	NA	NA	NA	NA	NA	44170080	44177674	Fake_Experiment_ID
ENST00000337491.7	chr19	-	1068	8	FSM	ENSG00000077463.15	ENST00000337491.7	1600	8	24	508	-5	3	multi-exon	TRUE	canonical	3	42	junction_2	10.8590223937028	NA	NA	NA	FALSE	0	NA	NA	A	non_coding	NA	NA	NA	NA	NA	NA	NA	10	CCAGGGTGCTTGGGGAGGGT	7	False	NA	NA	NA	NA	NA	NA	4182539	4174616	Fake_Experiment_ID
ENST00000337995.4	chr19	+	2067	3	ISM	ENSG00000197050.11	ENST00000304239.11	1945	6	10684	1252	10673	-1252	internal_fragment	FALSE	canonical	3	66	junction_1	8.5	NA	NA	NA	FALSE	0	NA	NA	A	non_coding	NA	NA	NA	NA	NA	NA	NA	25	ATTGTCTGATTATTTGAGAT	NA	False	NA	NA	NA	NA	NA	NA	37089118	37129058	Fake_Experiment_ID
ENST00000338128.13	chr19	-	1677	10	ISM	ENSG00000105655.19	ENST00000338128.13	2252	11	154	525	132	-52	3prime_fragment	FALSE	canonical	3	587	junction_8	132.790933797325	NA	NA	NA	FALSE	0	NA	NA	A	non_coding	NA	NA	NA	NA	NA	NA	NA	15	GGCCCCGGTCACACAGTTTC	8487	False	NA	NA	NA	NA	NA	NA	18437979	18434912	Fake_Experiment_ID
ENST00000338134.8	chr19	-	1311	12	FSM	ENSG00000118162.14	ENST00000338134.8	1636	12	59	266	2	-223	multi-exon	FALSE	canonical	3	112	junction_6	26.2417243940552	NA	NA	NA	FALSE	0	NA	NA	A	non_coding	NA	NA	NA	NA	NA	NA	NA	20	GCACCCATGCACCCACTCTT	6910	False	NA	NA	NA	NA	NA	NA	47484160	47475415	Fake_Experiment_ID
ENST00000338372.7	chr19	-	711	9	FSM	ENSG00000189068.11	ENST00000338372.7	967	9	120	136	120	-127	multi-exon	FALSE	canonical	0	0	junction_5	1.61535599791501	NA	NA	NA	FALSE	0	NA	NA	A	non_coding	NA	NA	NA	NA	NA	NA	NA	35	CAAGAAGACAGCCCTGGCCA	166	False	NA	NA	NA	NA	NA	NA	54063777	54040960	Fake_Experiment_ID
ENST00000338448.10	chr19	+	1164	9	FSM	ENSG00000099864.18	ENST00000338448.10	2891	9	212	1515	16	-113	multi-exon	FALSE	canonical	1	1	junction_8	6.42261628933256	NA	NA	NA	FALSE	0	NA	NA	A	non_coding	NA	NA	NA	NA	NA	NA	NA	10	GCCGGCCCCCGAGACCCCGG	28	False	NA	NA	NA	NA	NA	NA	709146	746814	Fake_Experiment_ID
ENST00000338797.10	chr19	+	1953	15	FSM	ENSG00000105662.16	ENST00000338797.10	6929	15	25	4951	23	-556	multi-exon	FALSE	canonical	0	0	junction_2	21.1953980372906	NA	NA	NA	FALSE	0	NA	NA	A	non_coding	NA	NA	NA	NA	NA	NA	NA	10	GCGGGCACGCCGGCACCCTG	12	False	NA	NA	NA	NA	NA	NA	18683702	18777382	Fake_Experiment_ID
ENST00000338897.4	chr19	-	300	6	FSM	ENSG00000188508.11	ENST00000338897.4	426	6	22	104	22	-104	multi-exon	TRUE	canonical	0	0	junction_5	6.16441400296898	NA	NA	NA	FALSE	0	NA	NA	A	non_coding	NA	NA	NA	NA	NA	NA	NA	30	CCATGACCTCCACTGGAAGA	21	False	NA	NA	NA	NA	NA	NA	35490442	35487427	Fake_Experiment_ID
ENST00000338916.8	chr19	-	1773	8	ISM	ENSG00000213023.11	ENST00000338916.8	2915	9	634	713	634	-270	5prime_fragment	TRUE	canonical	3	206	junction_2	22.2242742816709	NA	NA	NA	FALSE	0	NA	NA	A	non_coding	NA	NA	NA	NA	NA	NA	NA	20	GGGGTAAGCAGCCTGGCCAC	2437	False	NA	NA	NA	NA	NA	NA	50637411	50622689	Fake_Experiment_ID
ENST00000338932.7	chr19	+	7695	36	ISM	ENSG00000160460.16	ENST00000338932.7	8686	37	5403	889	5403	0	3prime_fragment	TRUE	non_canonical	0	0	junction_1	3.47186946053857	NA	NA	NA	FALSE	0	NA	NA	A	non_coding	NA	NA	NA	NA	NA	NA	NA	15	CTTCCCACCCCCAGGACCTG	5450	False	NA	NA	NA	NA	NA	NA	40472621	40575569	Fake_Experiment_ID
ENST00000339007.4	chr19	-	918	2	FSM	ENSG00000175489.10	ENST00000339007.4	2427	2	659	850	648	-838	multi-exon	FALSE	canonical	0	0	junction_1	0	NA	NA	NA	FALSE	0	NA	NA	A	non_coding	NA	NA	NA	NA	NA	NA	NA	25	GCCTAAGATGTCCTAACCTC	705	False	NA	NA	NA	NA	NA	NA	18396963	18391986	Fake_Experiment_ID
ENST00000339093.7	chr19	-	915	8	ISM	ENSG00000142546.14	ENST00000339093.7	1000	9	19867	40	0	-33	3prime_fragment	FALSE	canonical	3	64	junction_4	198.951127215726	NA	NA	NA	FALSE	0	NA	NA	A	non_coding	NA	NA	NA	NA	NA	NA	NA	25	GTGTGTGCGGGAGACCAAAT	118	False	NA	NA	NA	NA	NA	NA	49560691	49555750	Fake_Experiment_ID
ENST00000339133.6	chr19	+	579	2	FSM	ENSG00000187556.8	ENST00000339133.6	948	2	115	254	0	-247	multi-exon	FALSE	canonical	0	0	junction_1	0	NA	NA	NA	FALSE	0	NA	NA	A	non_coding	NA	NA	NA	NA	NA	NA	NA	15	GAGGCTGCCTACACCTGGGC	115	False	NA	NA	NA	NA	NA	NA	13877248	13880503	Fake_Experiment_ID
ENST00000339223.5	chr19	+	1062	1	ISM	ENSG00000187474.5	ENST00000339223.5	2627	2	28592	1380	6065	-998	mono-exon	FALSE	NA	NA	NA	NA	NA	NA	NA	NA	NA	0	NA	NA	A	non_coding	NA	NA	NA	NA	NA	NA	NA	10	GGTCGGGGATATTTTTGGGC	1117	False	NA	NA	NA	NA	NA	NA	51823748	51824810	Fake_Experiment_ID
ENST00000339282.12	chr19	-	1662	4	FSM	ENSG00000249709.8	ENST00000339282.12	2885	4	150	1073	100	-1073	multi-exon	FALSE	canonical	3	48	junction_1	2.16024689946929	NA	NA	NA	FALSE	0	NA	NA	A	non_coding	NA	NA	NA	NA	NA	NA	NA	30	TGGAGGACAGGTCTACAAGT	176	False	NA	NA	NA	NA	NA	NA	12551332	12526445	Fake_Experiment_ID
ENST00000339313.10	chr19	-	2094	11	FSM	ENSG00000142512.15	ENST00000339313.10	3234	11	61	1079	0	-50	multi-exon	TRUE	canonical	0	0	junction_1	0	NA	NA	NA	FALSE	0	NA	NA	A	non_coding	NA	NA	NA	NA	NA	NA	NA	15	GGGTCTCTTAGGCTTTAGGA	9743	False	NA	NA	NA	NA	NA	NA	51417581	51411098	Fake_Experiment_ID
ENST00000339413.11	chr19	-	945	8	FSM	ENSG00000167645.17	ENST00000339413.11	2769	8	30	1794	-3	0	multi-exon	FALSE	canonical	3	123	junction_7	323.605958422478	NA	NA	NA	FALSE	0	NA	NA	A	non_coding	NA	NA	NA	NA	NA	NA	NA	10	GCGCGCCCGCTGAACCTCCC	5967	False	NA	NA	NA	NA	NA	NA	38315917	38305351	Fake_Experiment_ID
ENST00000339471.8	chr19	-	459	4	FSM	ENSG00000105193.9	ENST00000339471.8	643	4	41	143	20	-90	multi-exon	TRUE	canonical	3	8778	junction_3	135.081045631461	NA	NA	NA	FALSE	0	NA	NA	A	non_coding	NA	NA	NA	NA	NA	NA	NA	10	CTGACCCTCGTCGCTGCGAG	9591	False	NA	NA	NA	NA	NA	NA	39435895	39433349	Fake_Experiment_ID
ENST00000339485.4	chr19	+	510	2	FSM	ENSG00000187650.4	ENST00000339485.4	2240	2	19	1711	19	-1711	multi-exon	FALSE	canonical	3	11	junction_1	0	NA	NA	NA	FALSE	0	NA	NA	A	non_coding	NA	NA	NA	NA	NA	NA	NA	30	GCCCGGAATGCAGATTACAG	17	False	NA	NA	NA	NA	NA	NA	5904890	5909142	Fake_Experiment_ID
ENST00000339656.8	chr19	+	1728	3	FSM	ENSG00000198466.12	ENST00000339656.8	6885	3	180	4977	179	-70	multi-exon	FALSE	canonical	2	8	junction_1	23	NA	NA	NA	FALSE	0	NA	NA	A	non_coding	NA	NA	NA	NA	NA	NA	NA	35	GTGCAGTGAATATGGGAAAT	180	False	NA	NA	NA	NA	NA	NA	57850038	57860140	Fake_Experiment_ID
ENST00000339686.8	chr19	-	1431	15	ISM	ENSG00000161249.21	ENST00000339686.8	1924	16	174	1496	0	0	5prime_fragment	FALSE	canonical	3	7	junction_11	482.823667478668	NA	NA	NA	FALSE	0	NA	NA	A	non_coding	NA	NA	NA	NA	NA	NA	NA	20	GTGAGTGTCAGAGTGAGCCG	203	False	NA	NA	NA	NA	NA	NA	35513475	35498715	Fake_Experiment_ID
ENST00000339841.7	chr19	+	672	5	ISM	ENSG00000169393.9	ENST00000339841.7	1079	7	14036	2827	19	84	internal_fragment	FALSE	canonical	0	0	junction_1	0	NA	NA	NA	FALSE	0	NA	NA	A	non_coding	NA	NA	NA	NA	NA	NA	NA	25	TGCTGAGGTGAGAGCAGGGA	NA	False	NA	NA	NA	NA	NA	NA	48008667	48022327	Fake_Experiment_ID
ENST00000339852.5	chr19	+	828	6	FSM	ENSG00000188505.5	ENST00000339852.5	1975	6	19	1128	19	-1128	multi-exon	FALSE	canonical	3	11	junction_2	2.92574776766556	NA	NA	NA	FALSE	0	NA	NA	A	non_coding	NA	NA	NA	NA	NA	NA	NA	0	CTGGCTGGCTCCTCTGTCCT	19	False	NA	NA	NA	NA	NA	NA	39196982	39200756	Fake_Experiment_ID
ENST00000340023.7	chr19	+	1056	1	ISM	ENSG00000171049.9	ENST00000340023.7	1938	2	7479	817	281	-299	mono-exon	FALSE	NA	NA	NA	NA	NA	NA	NA	NA	NA	0	NA	NA	A	non_coding	NA	NA	NA	NA	NA	NA	NA	20	GGATGGGGTCAGGGATATTT	7399	False	NA	NA	NA	NA	NA	NA	51768658	51769714	Fake_Experiment_ID
ENST00000340093.8	chr19	-	1008	7	FSM	ENSG00000011422.12	ENST00000340093.8	1368	7	49	311	21	-310	multi-exon	FALSE	canonical	3	29	junction_6	13.3499895963339	NA	NA	NA	FALSE	0	NA	NA	A	non_coding	NA	NA	NA	NA	NA	NA	NA	20	ACCTGAAATCCCCCTCTCTG	4248	False	NA	NA	NA	NA	NA	NA	43670120	43648889	Fake_Experiment_ID
ENST00000340578.10	chr19	-	1704	17	FSM	ENSG00000031823.14	ENST00000340578.10	3233	17	58	1471	3	30	multi-exon	TRUE	canonical	3	15	junction_14	162.573240706304	NA	NA	NA	FALSE	0	NA	NA	A	non_coding	NA	NA	NA	NA	NA	NA	NA	10	CGGCCGGGAGCCCGGCTGCA	10	True	NA	NA	NA	NA	NA	NA	5978082	5917609	Fake_Experiment_ID
ENST00000340736.10	chr19	-	4425	23	ISM	ENSG00000072071.16	ENST00000340736.10	7853	24	22585	3130	-5952	296	3prime_fragment	FALSE	canonical	0	0	junction_19	47.345136851329	NA	NA	NA	FALSE	0	NA	NA	A	non_coding	NA	NA	NA	NA	NA	NA	NA	20	GGGCACCTCATGGACCAGGG	504	False	NA	NA	NA	NA	NA	NA	14183602	14150872	Fake_Experiment_ID
ENST00000340992.4	chr19	+	819	3	FSM	ENSG00000105371.10	ENST00000340992.4	1176	3	39	318	9	-318	multi-exon	FALSE	canonical	2	4	junction_1	7	NA	NA	NA	FALSE	0	NA	NA	A	non_coding	NA	NA	NA	NA	NA	NA	NA	20	CGCCTGTAATCCCAGCACTT	32	True	NA	NA	NA	NA	NA	NA	10287012	10288184	Fake_Experiment_ID
ENST00000341114.7	chr19	-	1770	7	ISM	ENSG00000104951.16	ENST00000341114.7	2349	10	27822	16	-4830	-16	3prime_fragment	FALSE	canonical	0	0	junction_1	0.763762615825973	NA	NA	NA	FALSE	0	NA	NA	A	non_coding	NA	NA	NA	NA	NA	NA	NA	35	AGTATTTTCGGAAAAAGCCG	9734	False	NA	NA	NA	NA	NA	NA	49901717	49889669	Fake_Experiment_ID
ENST00000341130.6	chr19	-	876	3	FSM	ENSG00000188051.7	ENST00000341130.6	2031	3	206	949	-153	-949	multi-exon	FALSE	canonical	3	12	junction_1	0.5	NA	NA	NA	FALSE	0	NA	NA	A	non_coding	NA	NA	NA	NA	NA	NA	NA	35	GCCCAGGGATGAGGAATAGA	205	False	NA	NA	NA	NA	NA	NA	17448462	17436457	Fake_Experiment_ID
ENST00000341164.9	chr19	-	2379	6	ISM	ENSG00000166704.12	ENST00000551380.6	4087	7	1508	1225	1427	-1225	3prime_fragment	FALSE	canonical	3	58	junction_2	14.6232691283447	NA	NA	NA	FALSE	0	NA	NA	A	non_coding	NA	NA	NA	NA	NA	NA	NA	15	ATTTATGCGAGTTTTTCGTT	1500	False	NA	NA	NA	NA	NA	NA	58001319	57978300	Fake_Experiment_ID
ENST00000341191.11	chr19	-	1833	4	FSM	ENSG00000197933.13	ENST00000341191.11	2396	4	127	436	63	292	multi-exon	FALSE	canonical	3	12	junction_1	3.29983164553722	NA	NA	NA	FALSE	0	NA	NA	A	non_coding	NA	NA	NA	NA	NA	NA	NA	40	ATGTATGGAATGTGGGAAAA	115	False	NA	NA	NA	NA	NA	NA	11738819	11721700	Fake_Experiment_ID
ENST00000341294.4	chr19	-	417	1	FSM	ENSG00000188425.4	ENST00000341294.4	1565	1	85	1063	85	-1063	mono-exon	FALSE	NA	NA	NA	NA	NA	NA	NA	NA	NA	0	NA	NA	A	non_coding	NA	NA	NA	NA	NA	NA	NA	25	GCATCGTGAGATGCTCACCA	84	False	NA	NA	NA	NA	NA	NA	45914693	45914276	Fake_Experiment_ID
ENST00000341415.3	chr19	-	378	4	FSM	ENSG00000188624.3	ENST00000341415.3	680	4	39	263	39	-263	multi-exon	FALSE	canonical	0	0	junction_1	0.471404520791032	NA	NA	NA	FALSE	0	NA	NA	A	non_coding	NA	NA	NA	NA	NA	NA	NA	25	AAACCCCAGGCTCCACTGGC	8676	False	NA	NA	NA	NA	NA	NA	46124649	46120329	Fake_Experiment_ID
ENST00000341702.3	chr19	+	1188	1	FSM	ENSG00000196131.6	ENST00000341702.3	1311	1	84	39	84	-39	mono-exon	FALSE	NA	NA	NA	NA	NA	NA	NA	NA	NA	0	NA	NA	A	non_coding	NA	NA	NA	NA	NA	NA	NA	10	ATTGGCTGTCTTGGTTTATG	NA	False	NA	NA	NA	NA	NA	NA	53258375	53259563	Fake_Experiment_ID
ENST00000341747.8	chr19	+	1071	2	FSM	ENSG00000188368.11	ENST00000499536.2	1956	2	811	74	811	-73	multi-exon	TRUE	canonical	3	18	junction_1	0	NA	NA	NA	FALSE	0	NA	NA	A	non_coding	NA	NA	NA	NA	NA	NA	NA	20	GGAGAGGCTGAGGCTAGGGC	2598	False	NA	NA	NA	NA	NA	NA	42309584	42310740	Fake_Experiment_ID
ENST00000341750.5	chr19	+	864	2	ISM	ENSG00000229292.2	ENST00000341750.5	1172	3	2687	241	2687	-241	3prime_fragment	FALSE	canonical	0	0	junction_1	0	NA	NA	NA	FALSE	0	NA	NA	A	non_coding	NA	NA	NA	NA	NA	NA	NA	50	ATAAACATTTGAACATAATC	NA	False	NA	NA	NA	NA	NA	NA	55771804	55773179	Fake_Experiment_ID
ENST00000342063.5	chr19	-	1422	3	ISM	ENSG00000188305.6	ENST00000342063.5	2564	4	1244	1049	1244	-1049	3prime_fragment	FALSE	canonical	0	0	junction_1	0	NA	NA	NA	FALSE	0	NA	NA	A	non_coding	NA	NA	NA	NA	NA	NA	NA	30	CCCCAACCCAGGGCGAACAC	8634	False	NA	NA	NA	NA	NA	NA	2280931	2275679	Fake_Experiment_ID
ENST00000342179.9	chr19	+	2151	18	ISM	ENSG00000178904.19	ENST00000342179.9	6015	19	2129	3649	2065	-53	3prime_fragment	FALSE	canonical	3	45	junction_8	11.6758408483317	NA	NA	NA	FALSE	0	NA	NA	A	non_coding	NA	NA	NA	NA	NA	NA	NA	15	CGCAGATTTCTGCCCAGTGT	2129	False	NA	NA	NA	NA	NA	NA	32408253	32482240	Fake_Experiment_ID
ENST00000342216.8	chr19	+	2847	22	FSM	ENSG00000123143.13	ENST00000342216.8	2960	22	31	82	31	20	multi-exon	FALSE	canonical	0	0	junction_1	190.583719648377	NA	NA	NA	FALSE	0	NA	NA	A	non_coding	NA	NA	NA	NA	NA	NA	NA	0	CCCCCTCCCCTGCCCCTGCC	14	False	NA	NA	NA	NA	NA	NA	14440290	14471784	Fake_Experiment_ID
ENST00000342291.3	chr19	+	1311	2	FSM	ENSG00000182324.7	ENST00000391884.2	3990	2	476	2203	476	-2203	multi-exon	TRUE	canonical	1	1	junction_1	0	NA	NA	NA	FALSE	0	NA	NA	A	non_coding	NA	NA	NA	NA	NA	NA	NA	20	TGCAAACTGATGTCCCCTTC	6146	False	NA	NA	NA	NA	NA	NA	48461724	48464777	Fake_Experiment_ID
ENST00000342301.8	chr19	-	1761	15	FSM	ENSG00000028277.21	ENST00000342301.8	3730	15	65	1904	1	-27	multi-exon	FALSE	canonical	1	1	junction_10	6.13953398484123	NA	NA	NA	FALSE	0	NA	NA	A	non_coding	NA	NA	NA	NA	NA	NA	NA	10	GGGCCAGCCATGCCTCCCCT	65	False	NA	NA	NA	NA	NA	NA	42132411	42091256	Fake_Experiment_ID
ENST00000342376.4	chr19	+	1026	8	FSM	ENSG00000243772.8	ENST00000342376.4	1592	8	33	533	33	-533	multi-exon	FALSE	canonical	0	0	junction_1	0	NA	NA	NA	FALSE	0	NA	NA	A	non_coding	NA	NA	NA	NA	NA	NA	NA	15	TCCAAAGTTGTCTCCTGCCC	12	False	NA	NA	NA	NA	NA	NA	54738545	54752519	Fake_Experiment_ID
ENST00000342640.9	chr19	-	1140	8	FSM	ENSG00000105549.11	ENST00000342640.9	1649	8	56	453	0	-143	multi-exon	FALSE	canonical	0	0	junction_1	0	NA	NA	NA	FALSE	0	NA	NA	A	non_coding	NA	NA	NA	NA	NA	NA	NA	25	GACCTCCGCTCCCAGTAAAC	675	False	NA	NA	NA	NA	NA	NA	375970	362199	Fake_Experiment_ID
ENST00000342669.8	chr19	-	357	3	FSM	ENSG00000125743.11	ENST00000342669.8	515	3	65	93	29	-42	multi-exon	FALSE	canonical	3	8950	junction_2	32	NA	NA	NA	FALSE	0	NA	NA	A	non_coding	NA	NA	NA	NA	NA	NA	NA	10	GGGCCGCCTGTCTGTTGACA	1029	False	NA	NA	NA	NA	NA	NA	45691888	45687552	Fake_Experiment_ID
ENST00000342784.7	chr19	+	2208	8	FSM	ENSG00000105137.13	ENST00000342784.7	3252	8	33	1011	29	341	multi-exon	FALSE	canonical	3	74	junction_7	6.6944997222057	NA	NA	NA	FALSE	0	NA	NA	A	non_coding	NA	NA	NA	NA	NA	NA	NA	20	GCCAGATGACGGGGTGGGAC	29	True	NA	NA	NA	NA	NA	NA	15107433	15113963	Fake_Experiment_ID
ENST00000342929.3	chr19	-	3132	11	FSM	ENSG00000173572.11	ENST00000342929.3	3132	11	0	0	0	0	multi-exon	FALSE	canonical	0	0	junction_1	0	NA	NA	NA	FALSE	0	NA	NA	A	non_coding	NA	NA	NA	NA	NA	NA	NA	20	ACCTCACTGACTTTTCTGCA	NA	False	NA	NA	NA	NA	NA	NA	55932311	55895944	Fake_Experiment_ID
ENST00000343280.8	chr19	-	1470	5	FSM	ENSG00000197128.12	ENST00000343280.8	5419	5	261	3688	195	0	multi-exon	FALSE	canonical	1	1	junction_2	14.7648230602334	NA	NA	NA	FALSE	0	NA	NA	A	non_coding	NA	NA	NA	NA	NA	NA	NA	25	GATGGGAGATAATTCCGTTT	256	False	NA	NA	NA	NA	NA	NA	57477309	57473273	Fake_Experiment_ID
ENST00000343325.9	chr19	+	1731	4	FSM	ENSG00000173875.14	ENST00000343325.9	6465	4	160	4574	122	1154	multi-exon	FALSE	canonical	3	58	junction_3	2.86744175568088	NA	NA	NA	FALSE	0	NA	NA	A	non_coding	NA	NA	NA	NA	NA	NA	NA	50	AAACTCTATAAATGTGAGAA	91	False	NA	NA	NA	NA	NA	NA	12611079	12629260	Fake_Experiment_ID
ENST00000343373.10	chr19	-	1893	15	FSM	ENSG00000104936.20	ENST00000343373.10	2754	15	144	717	36	29	multi-exon	TRUE	canonical	3	17	junction_14	20.1863764930303	NA	NA	NA	FALSE	0	NA	NA	A	non_coding	NA	NA	NA	NA	NA	NA	NA	15	AACTGTCTTCGACTCCGGGG	595	False	NA	NA	NA	NA	NA	NA	45782352	45770480	Fake_Experiment_ID
ENST00000343625.12	chr19	-	3036	17	ISM	ENSG00000105122.13	ENST00000343625.12	3266	18	186	171	156	-137	3prime_fragment	FALSE	canonical	0	0	junction_7	1.93548282090025	NA	NA	NA	FALSE	0	NA	NA	A	non_coding	NA	NA	NA	NA	NA	NA	NA	10	GCTGCCCATCCTGCCTCATC	5797	False	NA	NA	NA	NA	NA	NA	15464358	15451794	Fake_Experiment_ID
ENST00000343769.6	chr19	+	1863	4	FSM	ENSG00000184635.16	ENST00000343769.6	2763	4	143	757	106	192	multi-exon	FALSE	canonical	3	242	junction_1	27.1456974286698	NA	NA	NA	FALSE	0	NA	NA	A	non_coding	NA	NA	NA	NA	NA	NA	NA	40	AAGTGTGAAGAATGTGGCAA	103	False	NA	NA	NA	NA	NA	NA	19901088	19934818	Fake_Experiment_ID
ENST00000343949.9	chr19	+	1194	4	FSM	ENSG00000197054.12	ENST00000343949.9	2621	4	155	1272	155	579	multi-exon	FALSE	canonical	0	0	junction_1	3.39934634239519	NA	NA	NA	FALSE	0	NA	NA	A	non_coding	NA	NA	NA	NA	NA	NA	NA	35	ATGTTAGATATGTGGGAAAG	167	False	NA	NA	NA	NA	NA	NA	11965208	11979109	Fake_Experiment_ID
ENST00000343979.6	chr19	+	1623	4	FSM	ENSG00000196646.12	ENST00000343979.6	3601	4	108	1870	88	-792	multi-exon	FALSE	canonical	3	32	junction_2	1.24721912892465	NA	NA	NA	FALSE	0	NA	NA	A	non_coding	NA	NA	NA	NA	NA	NA	NA	15	TGCTCTGGGTTCATGTCAGA	105	False	NA	NA	NA	NA	NA	NA	12163203	12188001	Fake_Experiment_ID
ENST00000344099.4	chr19	-	1929	4	FSM	ENSG00000105708.9	ENST00000344099.4	2963	4	154	880	154	-880	multi-exon	FALSE	canonical	3	51	junction_1	1.24721912892465	NA	NA	NA	FALSE	0	NA	NA	A	non_coding	NA	NA	NA	NA	NA	NA	NA	45	GAATATAAGCAACATTCTGA	150	False	NA	NA	NA	NA	NA	NA	19732958	19711351	Fake_Experiment_ID
ENST00000344158.4	chr19	-	1047	3	FSM	ENSG00000187550.9	ENST00000344158.4	1056	3	9	0	9	0	multi-exon	FALSE	canonical	3	14	junction_1	2	NA	NA	NA	FALSE	0	NA	NA	A	non_coding	NA	NA	NA	NA	NA	NA	NA	15	GGAGGCCCCGGGGGATGCAG	3	True	NA	NA	NA	NA	NA	NA	55536294	55529732	Fake_Experiment_ID
ENST00000344248.4	chr19	+	939	1	FSM	ENSG00000188000.6	ENST00000344248.4	3225	1	188	2098	188	-2060	mono-exon	FALSE	NA	NA	NA	NA	NA	NA	NA	NA	NA	0	NA	NA	A	non_coding	NA	NA	NA	NA	NA	NA	NA	15	TGGATCCCTTGGCCCCAGGA	NA	False	NA	NA	NA	NA	NA	NA	9185781	9186720	Fake_Experiment_ID
ENST00000344519.10	chr19	+	1722	4	FSM	ENSG00000160229.13	ENST00000344519.10	4539	4	144	2673	138	-2673	multi-exon	FALSE	canonical	2	10	junction_3	7.1336448530109	NA	NA	NA	FALSE	0	NA	NA	A	non_coding	NA	NA	NA	NA	NA	NA	NA	25	ACACTCCTCTACCCTTACTA	107	False	NA	NA	NA	NA	NA	NA	20776447	20807322	Fake_Experiment_ID
ENST00000344839.3	chr19	-	399	5	ISM	ENSG00000188334.3	ENST00000344839.3	654	6	89	8666	89	-8666	5prime_fragment	FALSE	canonical	0	0	junction_1	0	NA	NA	NA	FALSE	0	NA	NA	A	non_coding	NA	NA	NA	NA	NA	NA	NA	25	TGGTGAGATTTACCAGGGGA	NA	False	NA	NA	NA	NA	NA	NA	47992081	47976711	Fake_Experiment_ID
ENST00000344846.7	chr19	+	705	4	ISM	ENSG00000105467.9	ENST00000344846.7	1042	5	1476	59	1476	47	3prime_fragment	FALSE	canonical	0	0	junction_3	0.816496580927726	NA	NA	NA	FALSE	0	NA	NA	A	non_coding	NA	NA	NA	NA	NA	NA	NA	40	ATATCCTTATCCAAATCAAT	1350	False	NA	NA	NA	NA	NA	NA	48365842	48376318	Fake_Experiment_ID
ENST00000345425.6	chr19	-	1002	6	ISM	ENSG00000123159.16	ENST00000586027.5	1386	8	13156	170	469	-160	3prime_fragment	FALSE	canonical	3	696	junction_1	46.5317096182807	NA	NA	NA	FALSE	0	NA	NA	A	non_coding	NA	NA	NA	NA	NA	NA	NA	10	GACTGCCCCCGGACCCTGCG	NA	False	NA	NA	NA	NA	NA	NA	14482976	14478415	Fake_Experiment_ID
ENST00000346401.10	chr19	-	1932	14	FSM	ENSG00000204577.11	ENST00000346401.10	2204	14	63	209	2	3	multi-exon	FALSE	canonical	0	0	junction_1	0	NA	NA	NA	FALSE	0	NA	NA	A	non_coding	NA	NA	NA	NA	NA	NA	NA	15	CCCGGGGGGTACGCAGACCC	30	False	NA	NA	NA	NA	NA	NA	54222976	54217092	Fake_Experiment_ID
ENST00000346664.9	chr19	-	966	10	ISM	ENSG00000104921.15	ENST00000597921.6	1585	11	2371	417	-281	-249	3prime_fragment	FALSE	canonical	0	0	junction_1	0.666666666666667	NA	NA	NA	FALSE	0	NA	NA	A	non_coding	NA	NA	NA	NA	NA	NA	NA	25	GCATGGATACAGCCAGGCCC	2370	False	NA	NA	NA	NA	NA	NA	7699760	7689192	Fake_Experiment_ID
ENST00000347077.9	chr19	+	2511	5	ISM	ENSG00000187187.14	ENST00000347077.9	8000	7	1267	5257	1091	-764	3prime_fragment	FALSE	canonical	1	1	junction_1	2.17944947177034	NA	NA	NA	FALSE	0	NA	NA	A	non_coding	NA	NA	NA	NA	NA	NA	NA	35	AGAGAATACGATGGCCTTTA	1209	False	NA	NA	NA	NA	NA	NA	39998326	40015781	Fake_Experiment_ID
ENST00000347512.8	chr19	+	318	3	FSM	ENSG00000130255.13	ENST00000394580.2	556	3	192	46	192	-12	multi-exon	FALSE	canonical	3	14841	junction_2	298	NA	NA	NA	FALSE	0	NA	NA	A	non_coding	NA	NA	NA	NA	NA	NA	NA	0	GCCCCTCCCCTGCCCTCTCC	145	False	NA	NA	NA	NA	NA	NA	5690507	5691621	Fake_Experiment_ID
ENST00000351218.6	chr19	-	1560	4	ISM	ENSG00000120784.17	ENST00000514101.6	4440	6	8439	2493	6907	1184	3prime_fragment	FALSE	canonical	1	2	junction_2	2.35702260395516	NA	NA	NA	FALSE	0	NA	NA	A	non_coding	NA	NA	NA	NA	NA	NA	NA	30	TAATTATTAGAACTCTTCCT	7642	False	NA	NA	NA	NA	NA	NA	37647822	37634980	Fake_Experiment_ID
ENST00000351325.9	chr19	+	279	6	FSM	ENSG00000266964.6	ENST00000588081.5	645	6	58	308	-25	-30	multi-exon	FALSE	canonical	0	0	junction_3	86.7608206507984	NA	NA	NA	FALSE	0	NA	NA	A	non_coding	NA	NA	NA	NA	NA	NA	NA	40	AAACACCTGGAGCGATGGAA	25	True	NA	NA	NA	NA	NA	NA	35140079	35142742	Fake_Experiment_ID
ENST00000352066.8	chr19	-	1569	1	ISM	ENSG00000213024.12	ENST00000352066.8	3361	3	19697	1414	3283	-133	mono-exon	FALSE	NA	NA	NA	NA	NA	NA	NA	NA	NA	0	NA	NA	A	non_coding	NA	NA	NA	NA	NA	NA	NA	15	GCGACAGCAGCCCTGGGGCC	7864	False	NA	NA	NA	NA	NA	NA	49909807	49908238	Fake_Experiment_ID
ENST00000352998.7	chr19	+	1428	4	ISM	ENSG00000188283.12	ENST00000588371.1	582	5	2904	-1085	42	6	3prime_fragment	FALSE	canonical	3	23	junction_2	1.69967317119759	NA	NA	NA	FALSE	0	NA	NA	A	non_coding	NA	NA	NA	NA	NA	NA	NA	40	TAAAAATTAAAGCCCCTGTC	NA	False	NA	NA	NA	NA	NA	NA	37230453	37243664	Fake_Experiment_ID
ENST00000353609.8	chr19	+	1017	4	FSM	ENSG00000125740.14	ENST00000353609.8	3775	4	591	2167	152	0	multi-exon	FALSE	canonical	0	0	junction_1	2.16024689946929	NA	NA	NA	FALSE	0	NA	NA	A	non_coding	NA	NA	NA	NA	NA	NA	NA	45	ACTCTTTAGACACACAAAAC	591	False	NA	NA	NA	NA	NA	NA	45468586	45473012	Fake_Experiment_ID
ENST00000354232.8	chr19	-	1041	5	FSM	ENSG00000105379.10	ENST00000354232.8	3551	5	2468	42	2468	-42	multi-exon	FALSE	canonical	3	726	junction_1	7.43303437365925	NA	NA	NA	FALSE	0	NA	NA	A	non_coding	NA	NA	NA	NA	NA	NA	NA	25	GCCCCTCCCAGAGATGGCAA	150	False	NA	NA	NA	NA	NA	NA	51354638	51345210	Fake_Experiment_ID
ENST00000354308.8	chr19	-	1161	8	FSM	ENSG00000129990.15	ENST00000537500.5	2612	8	1063	388	349	111	multi-exon	FALSE	canonical	0	0	junction_3	4.03049599419025	NA	NA	NA	FALSE	0	NA	NA	A	non_coding	NA	NA	NA	NA	NA	NA	NA	15	CTCCCACCCCAAGCCCCCGG	1247	False	NA	NA	NA	NA	NA	NA	55179041	55173483	Fake_Experiment_ID
ENST00000354590.7	chr19	-	1536	2	ISM	ENSG00000119574.13	ENST00000354590.7	2352	3	1881	524	1881	-488	3prime_fragment	FALSE	canonical	3	128	junction_1	0	NA	NA	NA	FALSE	0	NA	NA	A	non_coding	NA	NA	NA	NA	NA	NA	NA	0	TGGCGCTGGGGCCTGGCCTC	2123	False	NA	NA	NA	NA	NA	NA	58517673	58514053	Fake_Experiment_ID
ENST00000354882.10	chr19	-	570	3	FSM	ENSG00000105518.14	ENST00000354882.10	1256	3	649	37	436	-5	multi-exon	TRUE	canonical	3	623	junction_2	7.5	NA	NA	NA	FALSE	0	NA	NA	A	non_coding	NA	NA	NA	NA	NA	NA	NA	20	CATGGGCCCTGCATGCTAAT	872	False	NA	NA	NA	NA	NA	NA	11345619	11342814	Fake_Experiment_ID
ENST00000354957.8	chr19	-	1518	4	ISM	ENSG00000198093.11	ENST00000354957.8	3192	5	4910	1383	-2888	-564	3prime_fragment	FALSE	canonical	3	215	junction_1	28.2881993457028	NA	NA	NA	FALSE	0	NA	NA	A	non_coding	NA	NA	NA	NA	NA	NA	NA	25	TAAACAGTTTGCTGTTTGAT	4930	False	NA	NA	NA	NA	NA	NA	51900107	51890617	Fake_Experiment_ID
ENST00000355085.4	chr19	+	1053	2	FSM	ENSG00000197405.8	ENST00000355085.4	2324	2	35	1236	35	644	multi-exon	FALSE	canonical	0	0	junction_1	0	NA	NA	NA	FALSE	0	NA	NA	A	non_coding	NA	NA	NA	NA	NA	NA	NA	20	GCGACAGCCTCATGGGCCAC	35	False	NA	NA	NA	NA	NA	NA	47309895	47320830	Fake_Experiment_ID
ENST00000355114.9	chr19	-	1620	5	FSM	ENSG00000196357.12	ENST00000355114.9	2519	5	727	172	727	-172	multi-exon	FALSE	canonical	0	0	junction_4	7.75806032459145	NA	NA	NA	FALSE	0	NA	NA	A	non_coding	NA	NA	NA	NA	NA	NA	NA	35	AAAGCCTTGAGTGTAAGGGA	397	False	NA	NA	NA	NA	NA	NA	36245530	36182465	Fake_Experiment_ID
ENST00000355202.9	chr19	-	2091	4	ISM	ENSG00000198182.13	ENST00000355202.9	4327	5	8143	1669	7507	1285	3prime_fragment	FALSE	canonical	3	18	junction_2	29.6910012555245	NA	NA	NA	FALSE	0	NA	NA	A	non_coding	NA	NA	NA	NA	NA	NA	NA	40	TAGAGAAATTGTGGCATATA	8128	False	NA	NA	NA	NA	NA	NA	37711618	37698039	Fake_Experiment_ID
ENST00000355415.7	chr19	-	1443	10	FSM	ENSG00000161091.14	ENST00000355415.7	2137	10	183	511	160	-34	multi-exon	TRUE	canonical	3	95	junction_1	36.1724265766681	NA	NA	NA	FALSE	0	NA	NA	A	non_coding	NA	NA	NA	NA	NA	NA	NA	15	CTCCTGACAGCCTCCTGCAC	691	False	NA	NA	NA	NA	NA	NA	3557403	3544709	Fake_Experiment_ID
ENST00000355502.7	chr19	-	2139	15	FSM	ENSG00000105650.22	ENST00000594465.7	2988	15	480	369	194	0	multi-exon	FALSE	canonical	0	0	junction_14	4.86973158544552	NA	NA	NA	FALSE	0	NA	NA	C	non_coding	NA	NA	NA	NA	NA	NA	NA	15	GGCCAGCCCTGCGTGAACTG	1054	False	NA	NA	NA	NA	NA	NA	18233191	18210928	Fake_Experiment_ID
ENST00000355524.8	chr19	+	864	5	FSM	ENSG00000186431.19	ENST00000355524.8	2476	5	55	1557	0	0	multi-exon	FALSE	canonical	0	0	junction_1	0	NA	NA	NA	FALSE	0	NA	NA	A	non_coding	NA	NA	NA	NA	NA	NA	NA	30	ACACCTGGAGGTGAAGGCAG	9	False	NA	NA	NA	NA	NA	NA	54874289	54889863	Fake_Experiment_ID
ENST00000355537.4	chr19	+	3903	4	ISM	ENSG00000198597.9	ENST00000355537.4	4973	5	71179	895	71179	-895	3prime_fragment	FALSE	canonical	0	0	junction_1	0	NA	NA	NA	FALSE	0	NA	NA	A	non_coding	NA	NA	NA	NA	NA	NA	NA	10	CACTCCCTGTCCTAGTCGGT	NA	False	NA	NA	NA	NA	NA	NA	30443562	30557164	Fake_Experiment_ID
ENST00000355667.11	chr19	+	2613	21	FSM	ENSG00000079805.19	ENST00000355667.11	3633	21	164	856	35	0	multi-exon	FALSE	canonical	0	0	junction_9	218.404647386451	NA	NA	NA	FALSE	0	NA	NA	A	non_coding	NA	NA	NA	NA	NA	NA	NA	5	GCCTCGAGGGGGGCGTGCTC	118	False	NA	NA	NA	NA	NA	NA	10718242	10831047	Fake_Experiment_ID
ENST00000355868.4	chr19	+	1419	11	FSM	ENSG00000166359.11	ENST00000355868.4	1702	11	56	227	56	-223	multi-exon	FALSE	canonical	0	0	junction_1	0	NA	NA	NA	FALSE	0	NA	NA	A	non_coding	NA	NA	NA	NA	NA	NA	NA	20	CAGCCACAGGCCCCTTTGAG	37	False	NA	NA	NA	NA	NA	NA	33132169	33175572	Fake_Experiment_ID
ENST00000356109.10	chr19	-	1992	5	FSM	ENSG00000197857.15	ENST00000356109.10	2780	5	189	599	100	-599	multi-exon	FALSE	canonical	1	1	junction_3	12.9879752078605	NA	NA	NA	FALSE	0	NA	NA	A	non_coding	NA	NA	NA	NA	NA	NA	NA	30	GTGTATGGAATGTGGGAAAG	188	False	NA	NA	NA	NA	NA	NA	12294694	12272406	Fake_Experiment_ID
ENST00000356392.9	chr19	-	1788	13	FSM	ENSG00000198003.12	ENST00000356392.9	2123	13	105	230	105	-230	multi-exon	FALSE	canonical	0	0	junction_5	46.2393381104108	NA	NA	NA	FALSE	0	NA	NA	A	non_coding	NA	NA	NA	NA	NA	NA	NA	25	ACTCGTCCTGACACCCACCA	162	False	NA	NA	NA	NA	NA	NA	11435016	11420834	Fake_Experiment_ID
ENST00000356508.9	chr19	+	1473	11	ISM	ENSG00000105223.20	ENST00000409281.5	2115	13	6842	310	46	46	3prime_fragment	TRUE	canonical	3	1440	junction_5	96.2750746559046	NA	NA	NA	FALSE	0	NA	NA	A	non_coding	NA	NA	NA	NA	NA	NA	NA	15	GGCCCGATCCAGTGGGCAGG	134	False	NA	NA	NA	NA	NA	NA	40366483	40378173	Fake_Experiment_ID
ENST00000356663.8	chr19	-	1863	11	FSM	ENSG00000182087.14	ENST00000356663.8	2687	11	127	697	119	345	multi-exon	FALSE	canonical	3	919	junction_7	153.673159660365	NA	NA	NA	FALSE	0	NA	NA	A	non_coding	NA	NA	NA	NA	NA	NA	NA	15	GCCGCACAGCTGAGCCGCCT	126	False	NA	NA	NA	NA	NA	NA	1020996	1010349	Fake_Experiment_ID
ENST00000356725.9	chr19	-	1911	4	ISM	ENSG00000197863.9	ENST00000615484.4	2451	5	12408	111	12408	-111	3prime_fragment	FALSE	canonical	3	17	junction_2	5.8878405775519	NA	NA	NA	FALSE	0	NA	NA	A	non_coding	NA	NA	NA	NA	NA	NA	NA	50	AATATTATATAAAAGTGTAG	NA	False	NA	NA	NA	NA	NA	NA	36825619	36818432	Fake_Experiment_ID
ENST00000356762.7	chr19	+	372	4	ISM	ENSG00000130545.16	ENST00000356762.7	733	5	419	199	171	-199	3prime_fragment	FALSE	canonical	3	56	junction_3	67.7954439636044	NA	NA	NA	FALSE	0	NA	NA	A	non_coding	NA	NA	NA	NA	NA	NA	NA	5	GTCCCCTCTCCTGCATCTGT	172	False	NA	NA	NA	NA	NA	NA	6464701	6467022	Fake_Experiment_ID
ENST00000356929.3	chr19	-	1692	4	FSM	ENSG00000182141.10	ENST00000356929.3	4004	4	198	2114	124	-670	multi-exon	FALSE	canonical	3	16	junction_3	8.05536398239638	NA	NA	NA	FALSE	0	NA	NA	A	non_coding	NA	NA	NA	NA	NA	NA	NA	20	TGTGTCAAATCCTTTAGTGT	197	False	NA	NA	NA	NA	NA	NA	21329212	21293273	Fake_Experiment_ID
ENST00000357002.5	chr19	+	1980	4	FSM	ENSG00000213096.11	ENST00000357002.5	4089	4	121	1988	55	1435	multi-exon	FALSE	canonical	3	58	junction_1	42.4604391038163	NA	NA	NA	FALSE	0	NA	NA	A	non_coding	NA	NA	NA	NA	NA	NA	NA	40	ATAATGTGCCAAAGCCTAAG	79	False	NA	NA	NA	NA	NA	NA	24087307	24127980	Fake_Experiment_ID
ENST00000357052.8	chr19	+	642	7	ISM	ENSG00000167578.18	ENST00000594800.5	1173	8	160	5609	-2	-15	5prime_fragment	FALSE	canonical	3	220	junction_2	25.1975527912269	NA	NA	NA	FALSE	0	NA	NA	B	non_coding	NA	NA	NA	NA	NA	NA	NA	10	GCTCTGTGGAGCCAGGTGGG	129	False	NA	NA	NA	NA	NA	NA	40778375	40786963	Fake_Experiment_ID
ENST00000357066.8	chr19	-	654	3	FSM	ENSG00000172081.14	ENST00000592280.1	1071	3	159	258	159	-258	multi-exon	FALSE	canonical	3	44	junction_1	8.5	NA	NA	NA	FALSE	0	NA	NA	A	non_coding	NA	NA	NA	NA	NA	NA	NA	5	GAGCCCCGCGGGTCTCCCGG	6777	False	NA	NA	NA	NA	NA	NA	2078560	2073394	Fake_Experiment_ID
ENST00000357324.11	chr19	-	3615	26	FSM	ENSG00000105726.17	ENST00000357324.11	3849	26	10	224	7	-219	multi-exon	FALSE	canonical	3	352	junction_20	46.8357811934423	NA	NA	NA	FALSE	0	NA	NA	A	non_coding	NA	NA	NA	NA	NA	NA	NA	20	GATGGCAGTGCTGGTACCCA	9	True	NA	NA	NA	NA	NA	NA	19663666	19645421	Fake_Experiment_ID
ENST00000357330.7	chr19	+	351	5	ISM	ENSG00000197487.9	ENST00000357330.7	950	6	1101	505	0	-505	3prime_fragment	FALSE	canonical	0	0	junction_1	0	NA	NA	NA	FALSE	0	NA	NA	A	non_coding	NA	NA	NA	NA	NA	NA	NA	20	ATGTCTTCAAATCCCTGTTC	1101	False	NA	NA	NA	NA	NA	NA	56177108	56185270	Fake_Experiment_ID
ENST00000357332.8	chr19	+	1047	7	FSM	ENSG00000198356.12	ENST00000357332.8	1275	7	9	219	9	-219	multi-exon	FALSE	canonical	0	0	junction_4	425.009575055538	NA	NA	NA	FALSE	0	NA	NA	A	non_coding	NA	NA	NA	NA	NA	NA	NA	25	CACAGCTGCCAGCCCCAACC	9	False	NA	NA	NA	NA	NA	NA	12737505	12748104	Fake_Experiment_ID
ENST00000357383.4	chr19	-	498	3	FSM	ENSG00000104827.12	ENST00000357383.4	877	3	362	17	362	-17	multi-exon	TRUE	canonical	1	1	junction_2	9	NA	NA	NA	FALSE	0	NA	NA	A	non_coding	NA	NA	NA	NA	NA	NA	NA	20	AGGCTTCTCAATCCGCACTC	NA	False	NA	NA	NA	NA	NA	NA	49023971	49022885	Fake_Experiment_ID
ENST00000357396.8	chr19	+	759	7	FSM	ENSG00000170956.17	ENST00000357396.8	1167	7	91	317	54	-314	multi-exon	FALSE	canonical	0	0	junction_1	0	NA	NA	NA	FALSE	0	NA	NA	A	non_coding	NA	NA	NA	NA	NA	NA	NA	10	CTTCCTCCAGGAGCTGCTCC	56	False	NA	NA	NA	NA	NA	NA	41796677	41811237	Fake_Experiment_ID
ENST00000357491.10	chr19	-	2457	4	FSM	ENSG00000198521.12	ENST00000357491.10	5249	4	134	2658	34	-254	multi-exon	FALSE	canonical	2	7	junction_3	57.0516335339216	NA	NA	NA	FALSE	0	NA	NA	A	non_coding	NA	NA	NA	NA	NA	NA	NA	35	ATTATACTGGTGAGAAATTC	130	False	NA	NA	NA	NA	NA	NA	21851934	21807606	Fake_Experiment_ID
ENST00000357666.8	chr19	-	1956	3	ISM	ENSG00000180257.14	ENST00000357666.8	2697	5	6772	440	6736	-434	3prime_fragment	FALSE	canonical	3	45	junction_1	8.5	NA	NA	NA	FALSE	0	NA	NA	A	non_coding	NA	NA	NA	NA	NA	NA	NA	30	TGATTGTCACAAAGTCTTCA	6783	False	NA	NA	NA	NA	NA	NA	52956089	52949818	Fake_Experiment_ID
ENST00000357701.6	chr19	+	3426	28	FSM	ENSG00000086967.10	ENST00000357701.6	3604	28	62	116	62	-114	multi-exon	FALSE	canonical	2	6	junction_5	3.57977859857489	NA	NA	NA	FALSE	0	NA	NA	A	non_coding	NA	NA	NA	NA	NA	NA	NA	15	GACCTGTCCCCTACCTGCCA	62	False	NA	NA	NA	NA	NA	NA	50432953	50466205	Fake_Experiment_ID
ENST00000357720.9	chr19	-	1980	16	FSM	ENSG00000104907.13	ENST00000437766.5	2263	16	250	33	223	4	multi-exon	FALSE	canonical	3	267	junction_8	65.1396448664969	NA	NA	NA	FALSE	0	NA	NA	A	non_coding	NA	NA	NA	NA	NA	NA	NA	45	ACCAATAAAGAGATGTCACG	-1	True	NA	NA	NA	NA	NA	NA	13116399	13104934	Fake_Experiment_ID
ENST00000357774.9	chr19	-	1719	4	FSM	ENSG00000197360.9	ENST00000357774.9	2338	4	122	497	122	-497	multi-exon	FALSE	canonical	0	0	junction_1	0	NA	NA	NA	FALSE	0	NA	NA	A	non_coding	NA	NA	NA	NA	NA	NA	NA	50	TAGAAATATGAATGTGACAA	121	False	NA	NA	NA	NA	NA	NA	22422224	22391515	Fake_Experiment_ID
ENST00000357901.5	chr19	+	2082	4	FSM	ENSG00000197044.11	ENST00000357901.5	4448	4	194	2172	102	-580	multi-exon	FALSE	canonical	2	3	junction_3	0.471404520791032	NA	NA	NA	FALSE	0	NA	NA	A	non_coding	NA	NA	NA	NA	NA	NA	NA	35	AGAAAACCCCTATGAGTGTT	78	False	NA	NA	NA	NA	NA	NA	11767193	11781906	Fake_Experiment_ID
ENST00000357949.5	chr19	-	711	1	ISM	ENSG00000197019.5	ENST00000357949.5	2084	2	2446	1247	2446	-1247	mono-exon	FALSE	NA	NA	NA	NA	NA	NA	NA	NA	NA	0	NA	NA	A	non_coding	NA	NA	NA	NA	NA	NA	NA	10	GCCCTCGTGCTGGAATGGTT	2445	False	NA	NA	NA	NA	NA	NA	40423546	40422835	Fake_Experiment_ID
ENST00000358067.5	chr19	-	1626	1	ISM	ENSG00000181894.15	ENST00000598312.6	3501	4	21286	1630	13161	1498	mono-exon	FALSE	NA	NA	NA	NA	NA	NA	NA	NA	NA	0	NA	NA	A	non_coding	NA	NA	NA	NA	NA	NA	NA	15	TGGTTGGGGGCCACATGAGT	NA	False	NA	NA	NA	NA	NA	NA	58129503	58127877	Fake_Experiment_ID
ENST00000358301.7	chr19	+	1776	8	ISM	ENSG00000130669.17	ENST00000360442.7	2855	9	943	827	943	-31	3prime_fragment	TRUE	canonical	3	340	junction_2	22.6571608719078	NA	NA	NA	FALSE	0	NA	NA	A	non_coding	NA	NA	NA	NA	NA	NA	NA	5	GGCCCAGCGCCCTTCCCCTC	NA	False	NA	NA	NA	NA	NA	NA	39169553	39178579	Fake_Experiment_ID
ENST00000358368.5	chr19	-	2568	19	FSM	ENSG00000076924.12	ENST00000358368.5	2647	19	18	61	18	-60	multi-exon	FALSE	canonical	3	309	junction_4	29.4765548182045	NA	NA	NA	FALSE	0	NA	NA	A	non_coding	NA	NA	NA	NA	NA	NA	NA	5	CCCGTCCCTCCCCCATCCCC	4191	False	NA	NA	NA	NA	NA	NA	7629527	7619585	Fake_Experiment_ID
ENST00000358491.9	chr19	+	2025	4	FSM	ENSG00000197013.10	ENST00000358491.9	4785	4	170	2590	73	-582	multi-exon	FALSE	canonical	3	44	junction_1	8.99382504215469	NA	NA	NA	FALSE	0	NA	NA	A	non_coding	NA	NA	NA	NA	NA	NA	NA	20	CATGGTGAAACCCCGTCTCT	111	False	NA	NA	NA	NA	NA	NA	21505771	21538078	Fake_Experiment_ID
ENST00000358582.9	chr19	-	984	1	ISM	ENSG00000196381.11	ENST00000358582.9	3140	4	22167	1414	22085	-311	mono-exon	FALSE	NA	NA	NA	NA	NA	NA	NA	NA	NA	0	NA	NA	A	non_coding	NA	NA	NA	NA	NA	NA	NA	40	TGAGACATCAGAGAATTCAC	NA	False	NA	NA	NA	NA	NA	NA	37670148	37669164	Fake_Experiment_ID
ENST00000358607.11	chr19	+	606	5	FSM	ENSG00000006015.18	ENST00000358607.11	767	5	4	157	0	-147	multi-exon	FALSE	canonical	3	344	junction_2	122.970270797457	NA	NA	NA	FALSE	0	NA	NA	A	non_coding	NA	NA	NA	NA	NA	NA	NA	10	TGGCGGCTCCCCAGGGATGC	4	True	NA	NA	NA	NA	NA	NA	18588801	18592180	Fake_Experiment_ID
ENST00000358666.7	chr19	+	222	4	ISM	ENSG00000198258.11	ENST00000586895.6	407	5	420	107	412	-68	3prime_fragment	FALSE	canonical	3	4710	junction_1	128.779743058535	NA	NA	NA	FALSE	0	NA	NA	A	non_coding	NA	NA	NA	NA	NA	NA	NA	25	ATGAGAATCCTCATCTTCCT	420	False	NA	NA	NA	NA	NA	NA	9828337	9830008	Fake_Experiment_ID
ENST00000358726.6	chr19	-	312	5	FSM	ENSG00000214046.9	ENST00000358726.6	850	5	32	506	4	-164	multi-exon	FALSE	canonical	3	86	junction_1	266.534237950774	NA	NA	NA	FALSE	0	NA	NA	C	non_coding	NA	NA	NA	NA	NA	NA	NA	50	GAAAAGACACGACGGGAGAA	33	False	NA	NA	NA	NA	NA	NA	16660110	16652861	Fake_Experiment_ID
ENST00000358792.11	chr19	+	1575	8	FSM	ENSG00000130299.17	ENST00000358792.11	1951	8	57	319	-6	39	multi-exon	FALSE	canonical	3	220	junction_5	37.9387261090236	NA	NA	NA	FALSE	0	NA	NA	A	non_coding	NA	NA	NA	NA	NA	NA	NA	25	CGGGATCCAGGGAAGTCGCA	41	False	NA	NA	NA	NA	NA	NA	17337611	17341703	Fake_Experiment_ID
ENST00000359032.9	chr19	+	2934	24	FSM	ENSG00000196961.13	ENST00000359032.9	3286	24	0	352	0	-33	multi-exon	TRUE	canonical	0	0	junction_19	150.85876417921	NA	NA	NA	FALSE	0	NA	NA	A	non_coding	NA	NA	NA	NA	NA	NA	NA	5	GCCCTGGACTCTGCCCCGGG	122	False	NA	NA	NA	NA	NA	NA	49767133	49806758	Fake_Experiment_ID
ENST00000359227.8	chr19	-	1104	7	FSM	ENSG00000196361.10	ENST00000359227.8	4742	7	438	3200	17	-123	multi-exon	FALSE	canonical	0	0	junction_1	0.5	NA	NA	NA	FALSE	0	NA	NA	A	non_coding	NA	NA	NA	NA	NA	NA	NA	5	GCCCACCCCGCCTGCCCTCC	437	False	NA	NA	NA	NA	NA	NA	11480608	11454525	Fake_Experiment_ID
ENST00000359315.6	chr19	+	873	2	FSM	ENSG00000141933.9	ENST00000359315.6	1114	2	10	231	7	-231	multi-exon	FALSE	canonical	3	206	junction_1	0	NA	NA	NA	FALSE	0	NA	NA	A	non_coding	NA	NA	NA	NA	NA	NA	NA	5	GGCCCGTGGGCCGCGCGGAT	10	True	NA	NA	NA	NA	NA	NA	507506	519423	Fake_Experiment_ID
ENST00000359342.7	chr19	+	492	3	FSM	ENSG00000104818.15	ENST00000359342.7	715	3	206	17	184	-17	multi-exon	FALSE	canonical	2	6	junction_1	7	NA	NA	NA	FALSE	0	NA	NA	A	non_coding	NA	NA	NA	NA	NA	NA	NA	20	AGGCTTCTCAATCCGCACTC	NA	False	NA	NA	NA	NA	NA	NA	49032095	49033221	Fake_Experiment_ID
ENST00000359435.8	chr19	+	990	8	ISM	ENSG00000105393.16	ENST00000598188.6	1377	9	1364	289	122	0	3prime_fragment	FALSE	canonical	3	900	junction_4	95.7264384608984	NA	NA	NA	FALSE	0	NA	NA	B	non_coding	NA	NA	NA	NA	NA	NA	NA	25	ACCATCCCTGTACATCTGCA	1279	False	NA	NA	NA	NA	NA	NA	17268806	17279048	Fake_Experiment_ID
ENST00000359596.8	chr19	+	15117	106	FSM	ENSG00000196218.13	ENST00000359596.8	15400	106	139	144	131	-144	multi-exon	TRUE	canonical	0	0	junction_9	10.839065987156	NA	NA	NA	FALSE	0	NA	NA	A	non_coding	NA	NA	NA	NA	NA	NA	NA	15	CACACCCCCAGCTGGCCCTC	139	False	NA	NA	NA	NA	NA	NA	38433829	38587420	Fake_Experiment_ID
ENST00000359649.8	chr19	-	861	5	FSM	ENSG00000170909.13	ENST00000359649.8	1892	5	23	1008	0	96	multi-exon	FALSE	canonical	0	0	junction_2	0.82915619758885	NA	NA	NA	FALSE	0	NA	NA	A	non_coding	NA	NA	NA	NA	NA	NA	NA	5	TCCTCCAGCTCCTCCTCCCT	10	False	NA	NA	NA	NA	NA	NA	54100792	54095677	Fake_Experiment_ID
ENST00000359788.9	chr19	-	1707	4	FSM	ENSG00000197372.10	ENST00000359788.9	2311	4	179	425	107	-318	multi-exon	FALSE	canonical	3	211	junction_3	15.1070255914995	NA	NA	NA	FALSE	0	NA	NA	A	non_coding	NA	NA	NA	NA	NA	NA	NA	35	TAATGATTTTGACAACACCT	178	False	NA	NA	NA	NA	NA	NA	23687033	23653225	Fake_Experiment_ID
ENST00000359798.9	chr19	+	2712	3	ISM	ENSG00000198482.14_ENSG00000167562.13	ENST00000461321.1	601	4	7300	-2192	7300	-708	3prime_fragment	FALSE	canonical	3	20	junction_2	4.5	NA	NA	NA	FALSE	0	NA	NA	A	non_coding	NA	NA	NA	NA	NA	NA	NA	40	TATAATGATTGTCACAAAGT	7297	False	NA	NA	NA	NA	NA	NA	52543284	52555628	Fake_Experiment_ID
ENST00000359866.9	chr19	+	309	5	FSM	ENSG00000130311.11	ENST00000359866.9	4043	5	92	3642	81	-63	multi-exon	FALSE	canonical	3	475	junction_1	29.8024747294583	NA	NA	NA	FALSE	0	NA	NA	A	non_coding	NA	NA	NA	NA	NA	NA	NA	25	GACTCTCAACTCCACAGGCG	91	False	NA	NA	NA	NA	NA	NA	17309654	17319656	Fake_Experiment_ID
ENST00000359894.6	chr19	-	2241	6	ISM	ENSG00000129951.19	ENST00000359894.6	2387	7	393	82	393	-82	3prime_fragment	FALSE	canonical	3	320	junction_2	22.782449385437	NA	NA	NA	FALSE	0	NA	NA	A	non_coding	NA	NA	NA	NA	NA	NA	NA	0	CGCGGCGGGGCCGGGGGCGG	2237	False	NA	NA	NA	NA	NA	NA	821559	812569	Fake_Experiment_ID
ENST00000360202.10	chr19	+	2127	15	FSM	ENSG00000126259.20	ENST00000360202.10	2980	15	209	644	14	-8	multi-exon	TRUE	canonical	3	23	junction_8	5.59336341441483	NA	NA	NA	FALSE	0	NA	NA	A	non_coding	NA	NA	NA	NA	NA	NA	NA	30	CATCTTTCCAATGGAAGAGT	176	False	NA	NA	NA	NA	NA	NA	35857119	35866492	Fake_Experiment_ID
ENST00000360338.4	chr19	+	1689	3	FSM	ENSG00000197714.9	ENST00000360338.4	3850	3	322	1839	322	-304	multi-exon	FALSE	canonical	2	11	junction_2	1	NA	NA	NA	FALSE	0	NA	NA	A	non_coding	NA	NA	NA	NA	NA	NA	NA	30	CAGATGTGGAAAGACTTTTT	9	False	NA	NA	NA	NA	NA	NA	57280806	57292230	Fake_Experiment_ID
ENST00000360465.8	chr19	+	1887	4	ISM	ENSG00000167555.14	ENST00000360465.8	3994	7	4165	1662	20	1386	3prime_fragment	FALSE	canonical	3	20	junction_1	5.90668171555645	NA	NA	NA	FALSE	0	NA	NA	A	non_coding	NA	NA	NA	NA	NA	NA	NA	30	GAGTCCCTACAAACTGTATG	4165	False	NA	NA	NA	NA	NA	NA	52402013	52416739	Fake_Experiment_ID
ENST00000360535.9	chr19	-	1644	13	FSM	ENSG00000105270.15	ENST00000593074.5	2080	13	314	122	314	-122	multi-exon	TRUE	canonical	3	41	junction_6	4.61579414137541	NA	NA	NA	FALSE	0	NA	NA	A	non_coding	NA	NA	NA	NA	NA	NA	NA	30	AGGCCCTGGACACCTGACAA	515	False	NA	NA	NA	NA	NA	NA	36032357	36016157	Fake_Experiment_ID
ENST00000360565.8	chr19	+	3939	10	ISM	ENSG00000126461.15	ENST00000360565.8	4222	11	2818	243	104	-243	3prime_fragment	FALSE	canonical	3	33	junction_5	43.7365852449513	NA	NA	NA	FALSE	0	NA	NA	A	non_coding	NA	NA	NA	NA	NA	NA	NA	10	GAGCCCTGGCCAGCTCTTCG	15	False	NA	NA	NA	NA	NA	NA	49645026	49658399	Fake_Experiment_ID
ENST00000360614.8	chr19	-	2880	18	FSM	ENSG00000196365.12	ENST00000360614.8	3092	18	14	198	11	-39	multi-exon	TRUE	canonical	3	676	junction_16	104.515987750687	NA	NA	NA	FALSE	0	NA	NA	A	non_coding	NA	NA	NA	NA	NA	NA	NA	15	CGGCCACCCCGGGACTGCAG	13	True	NA	NA	NA	NA	NA	NA	5720132	5692031	Fake_Experiment_ID
ENST00000360675.7	chr19	+	507	4	ISM	ENSG00000006659.13	ENST00000360675.7	773	5	1427	0	1406	0	3prime_fragment	FALSE	canonical	0	0	junction_1	0	NA	NA	NA	FALSE	0	NA	NA	A	non_coding	NA	NA	NA	NA	NA	NA	NA	25	GGGAGATGATCAGACTCCTC	1425	False	NA	NA	NA	NA	NA	NA	39705907	39709313	Fake_Experiment_ID
ENST00000360844.6	chr19	-	1191	7	FSM	ENSG00000254415.3	ENST00000360844.6	2035	7	42	802	42	-532	multi-exon	FALSE	canonical	0	0	junction_1	0.471404520791032	NA	NA	NA	FALSE	0	NA	NA	A	non_coding	NA	NA	NA	NA	NA	NA	NA	20	GCCCCTCCCGCTCAAGACAG	NA	False	NA	NA	NA	NA	NA	NA	51646759	51643354	Fake_Experiment_ID
ENST00000360957.10	chr19	-	2487	12	ISM	ENSG00000104881.16	ENST00000360957.10	3131	13	6751	552	-5151	-552	3prime_fragment	TRUE	canonical	2	5	junction_6	26.592113414841	NA	NA	NA	FALSE	0	NA	NA	A	non_coding	NA	NA	NA	NA	NA	NA	NA	30	CAGGATAGAAGGAGGTTTCT	8038	False	NA	NA	NA	NA	NA	NA	45398318	45380189	Fake_Experiment_ID
ENST00000361113.10	chr19	+	1386	4	FSM	ENSG00000198551.10	ENST00000361113.10	2803	4	145	1272	145	1116	multi-exon	FALSE	canonical	3	46	junction_3	2.94392028877595	NA	NA	NA	FALSE	0	NA	NA	A	non_coding	NA	NA	NA	NA	NA	NA	NA	40	GCATGAAAGGAGTCACATAG	126	False	NA	NA	NA	NA	NA	NA	11597627	11617889	Fake_Experiment_ID
ENST00000361574.10	chr19	-	807	8	FSM	ENSG00000198858.10	ENST00000361574.10	1803	8	62	934	0	82	multi-exon	TRUE	canonical	3	505	junction_7	50.2840908828863	NA	NA	NA	FALSE	0	NA	NA	A	non_coding	NA	NA	NA	NA	NA	NA	NA	10	TGGCGGCCCCGCGGAGACCC	4508	False	NA	NA	NA	NA	NA	NA	913157	897436	Fake_Experiment_ID
ENST00000361664.7	chr19	+	1518	8	ISM	ENSG00000198723.11	ENST00000361664.7	1690	9	3275	20	-450	-17	3prime_fragment	FALSE	canonical	0	0	junction_3	1.72614942479922	NA	NA	NA	FALSE	0	NA	NA	A	non_coding	NA	NA	NA	NA	NA	NA	NA	25	ATGCCATCTTGGCAACATTC	3243	False	NA	NA	NA	NA	NA	NA	7500822	7508430	Fake_Experiment_ID
ENST00000361757.8	chr19	-	4101	31	ISM	ENSG00000064932.16	ENST00000361757.8	4906	32	19992	582	860	345	3prime_fragment	TRUE	canonical	3	40	junction_23	8.8486659383711	NA	NA	NA	FALSE	0	NA	NA	A	non_coding	NA	NA	NA	NA	NA	NA	NA	30	CACGCCTTTAGGCGAAACAT	883	False	NA	NA	NA	NA	NA	NA	1154276	1108219	Fake_Experiment_ID
ENST00000361790.7	chr19	+	1950	10	FSM	ENSG00000105699.17	ENST00000605618.6	1932	10	-123	105	0	-101	multi-exon	FALSE	canonical	3	306	junction_4	392.642079340888	NA	NA	NA	FALSE	0	NA	NA	A	non_coding	NA	NA	NA	NA	NA	NA	NA	15	TCTGACGTTTTCTACGTAGC	97	False	NA	NA	NA	NA	NA	NA	35248878	35267859	Fake_Experiment_ID
ENST00000376230.7	chr19	-	1269	4	ISM	ENSG00000251369.9	ENST00000447310.5	4305	6	181	5135	130	-212	5prime_fragment	FALSE	canonical	3	59	junction_3	5.71547606649408	NA	NA	NA	FALSE	0	NA	NA	A	non_coding	NA	NA	NA	NA	NA	NA	NA	30	GAGAACCCTATTGCTGCAAT	180	False	NA	NA	NA	NA	NA	NA	57559682	57546974	Fake_Experiment_ID
ENST00000376233.8	chr19	+	1923	4	FSM	ENSG00000121406.9	ENST00000376233.8	4090	4	218	1949	148	-1836	multi-exon	FALSE	canonical	3	61	junction_1	4.10960933531265	NA	NA	NA	FALSE	0	NA	NA	A	non_coding	NA	NA	NA	NA	NA	NA	NA	25	CAATTGTTGGGATGTGTAAT	218	False	NA	NA	NA	NA	NA	NA	57527573	57538927	Fake_Experiment_ID
ENST00000376350.8	chr19	-	3348	20	FSM	ENSG00000080031.10	ENST00000376350.8	3923	20	68	507	23	-506	multi-exon	TRUE	canonical	0	0	junction_1	0.678110459301323	NA	NA	NA	FALSE	0	NA	NA	A	non_coding	NA	NA	NA	NA	NA	NA	NA	10	GTGACGAGGGGGCTGGGTCG	67	False	NA	NA	NA	NA	NA	NA	55209433	55181753	Fake_Experiment_ID
ENST00000376531.3	chr19	+	1383	13	FSM	ENSG00000167614.14	ENST00000376531.3	1763	13	27	353	27	38	multi-exon	FALSE	canonical	3	32	junction_11	23.0776166206324	NA	NA	NA	FALSE	0	NA	NA	A	non_coding	NA	NA	NA	NA	NA	NA	NA	5	CCCAGCCTGCCTGGGCTCTG	85	False	NA	NA	NA	NA	NA	NA	54415552	54436366	Fake_Experiment_ID
ENST00000376650.1	chr19	+	576	3	FSM	ENSG00000204595.1	ENST00000376650.1	648	3	51	21	51	-21	multi-exon	FALSE	canonical	0	0	junction_1	0	NA	NA	NA	FALSE	0	NA	NA	A	non_coding	NA	NA	NA	NA	NA	NA	NA	55	TAAATACAAAAAGTCACATG	NA	False	NA	NA	NA	NA	NA	NA	53632106	53636988	Fake_Experiment_ID
ENST00000377670.9	chr19	+	2010	15	FSM	ENSG00000124440.16	ENST00000377670.9	5856	15	35	3811	31	-287	multi-exon	TRUE	canonical	3	73	junction_14	17.074416953024	NA	NA	NA	FALSE	0	NA	NA	A	non_coding	NA	NA	NA	NA	NA	NA	NA	5	GCCGGCTCCTCTCCCCATCT	29	False	NA	NA	NA	NA	NA	NA	46297076	46339622	Fake_Experiment_ID
ENST00000377697.1	chr19	-	375	4	FSM	ENSG00000204869.8	ENST00000377697.1	573	4	54	144	54	-68	multi-exon	FALSE	canonical	0	0	junction_1	0	NA	NA	NA	FALSE	0	NA	NA	A	non_coding	NA	NA	NA	NA	NA	NA	NA	20	ACTGTTCTGGGGTAGCAGAG	NA	False	NA	NA	NA	NA	NA	NA	46040962	46039891	Fake_Experiment_ID
ENST00000377950.8	chr19	-	756	5	FSM	ENSG00000159871.15	ENST00000377950.8	2487	5	67	1664	67	91	multi-exon	FALSE	canonical	0	0	junction_4	1.29903810567666	NA	NA	NA	FALSE	0	NA	NA	A	non_coding	NA	NA	NA	NA	NA	NA	NA	15	ACCGCCCCTCCAGGATGCTG	66	False	NA	NA	NA	NA	NA	NA	43802380	43797590	Fake_Experiment_ID
ENST00000378187.3	chr19	+	393	2	FSM	ENSG00000204978.3	ENST00000378187.3	948	2	14	541	14	-541	multi-exon	FALSE	canonical	0	0	junction_1	0	NA	NA	NA	FALSE	0	NA	NA	A	non_coding	NA	NA	NA	NA	NA	NA	NA	15	GGCTCTGCCAGTGGATTTAG	14	False	NA	NA	NA	NA	NA	NA	41443169	41444224	Fake_Experiment_ID
ENST00000378313.7	chr19	-	1056	6	FSM	ENSG00000188493.15	ENST00000378313.7	3302	6	674	1572	-198	-611	multi-exon	FALSE	canonical	3	84	junction_2	36.7662889070953	NA	NA	NA	FALSE	0	NA	NA	A	non_coding	NA	NA	NA	NA	NA	NA	NA	5	CTGCGGCTGCGGTCTCAGGC	1999	False	NA	NA	NA	NA	NA	NA	40749803	40742432	Fake_Experiment_ID
ENST00000378626.5	chr19	-	411	4	FSM	ENSG00000205076.5	ENST00000378626.5	494	4	25	58	25	-58	multi-exon	FALSE	canonical	0	0	junction_2	18.1536650722535	NA	NA	NA	FALSE	0	NA	NA	A	non_coding	NA	NA	NA	NA	NA	NA	NA	20	GCAGAAGCCCAGGCGGGCCC	NA	False	NA	NA	NA	NA	NA	NA	38773492	38771025	Fake_Experiment_ID
ENST00000378875.7	chr19	-	801	7	FSM	ENSG00000239382.10	ENST00000378875.7	973	7	6	166	2	-8	multi-exon	FALSE	canonical	3	166	junction_2	49.0407993409569	NA	NA	NA	FALSE	0	NA	NA	A	non_coding	NA	NA	NA	NA	NA	NA	NA	10	CCGCCAGGGCCGGGACCCCT	3651	False	NA	NA	NA	NA	NA	NA	36014233	36009289	Fake_Experiment_ID
ENST00000378887.4	chr19	+	348	1	FSM	ENSG00000205138.4	ENST00000378887.4	1125	1	87	690	87	-690	mono-exon	FALSE	NA	NA	NA	NA	NA	NA	NA	NA	NA	0	NA	NA	A	non_coding	NA	NA	NA	NA	NA	NA	NA	30	CAGGCGAAGAGCCGAACTCG	85	False	NA	NA	NA	NA	NA	NA	35995274	35995622	Fake_Experiment_ID
ENST00000378910.10	chr19	-	3726	29	FSM	ENSG00000161270.20	ENST00000378910.10	5535	29	667	1142	1	-134	multi-exon	TRUE	canonical	0	0	junction_6	2.31537672696153	NA	NA	NA	FALSE	0	NA	NA	A	non_coding	NA	NA	NA	NA	NA	NA	NA	20	GAGCCCTCTCAACCCCATTG	666	False	NA	NA	NA	NA	NA	NA	35851837	35826513	Fake_Experiment_ID
ENST00000379013.6	chr19	+	822	7	ISM	ENSG00000105668.7	ENST00000379013.6	1016	8	0	273	0	-273	5prime_fragment	TRUE	canonical	0	0	junction_2	7.86694914747063	NA	NA	NA	FALSE	0	NA	NA	A	non_coding	NA	NA	NA	NA	NA	NA	NA	15	TGTGGACGGTGAGAGGCGGG	296	False	NA	NA	NA	NA	NA	NA	35666812	35677887	Fake_Experiment_ID
ENST00000379026.6	chr19	+	1113	5	ISM	ENSG00000105672.14	ENST00000479824.5	1342	6	668	19	306	0	3prime_fragment	FALSE	canonical	2	4	junction_4	1.08972473588517	NA	NA	NA	FALSE	0	NA	NA	A	non_coding	NA	NA	NA	NA	NA	NA	NA	30	AAATTCCCGGTCAAACCTCT	716	False	NA	NA	NA	NA	NA	NA	35642460	35644852	Fake_Experiment_ID
ENST00000379204.2	chr19	-	291	3	FSM	ENSG00000205209.8	ENST00000379204.2	426	3	22	113	22	-113	multi-exon	FALSE	canonical	0	0	junction_2	0.5	NA	NA	NA	FALSE	0	NA	NA	A	non_coding	NA	NA	NA	NA	NA	NA	NA	20	TCTGAGGACCCCTGCAGATC	NA	False	NA	NA	NA	NA	NA	NA	34594563	34593554	Fake_Experiment_ID
ENST00000379695.5	chr19	-	474	3	FSM	ENSG00000248099.4	ENST00000379695.5	899	3	68	357	-1	-357	multi-exon	FALSE	canonical	0	0	junction_1	0	NA	NA	NA	FALSE	0	NA	NA	A	non_coding	NA	NA	NA	NA	NA	NA	NA	10	CCCTCTGTCCCTACTGATTC	9295	False	NA	NA	NA	NA	NA	NA	17821506	17816870	Fake_Experiment_ID
ENST00000379803.5	chr19	+	3489	20	FSM	ENSG00000127511.10	ENST00000379803.5	5129	20	14	1626	14	21	multi-exon	TRUE	canonical	3	17	junction_10	114.431801170451	NA	NA	NA	FALSE	0	NA	NA	A	non_coding	NA	NA	NA	NA	NA	NA	NA	10	CCCGCCCTCATGGGCACCGG	23	True	NA	NA	NA	NA	NA	NA	16829420	16878727	Fake_Experiment_ID
ENST00000380702.7	chr19	+	2661	15	FSM	ENSG00000065989.16	ENST00000380702.7	4897	15	227	2009	227	0	multi-exon	TRUE	canonical	2	4	junction_1	11.5274738369352	NA	NA	NA	FALSE	0	NA	NA	A	non_coding	NA	NA	NA	NA	NA	NA	NA	10	TCCCCAGACCTCTGTCCCTG	213	False	NA	NA	NA	NA	NA	NA	10420764	10467621	Fake_Experiment_ID
ENST00000381393.3	chr19	+	627	2	FSM	ENSG00000230522.5	ENST00000381393.3	793	2	53	113	53	-113	multi-exon	FALSE	canonical	0	0	junction_1	0	NA	NA	NA	FALSE	0	NA	NA	A	non_coding	NA	NA	NA	NA	NA	NA	NA	10	AGCTCAGTCTTGGGCTTTCG	NA	False	NA	NA	NA	NA	NA	NA	7049373	7051622	Fake_Experiment_ID
ENST00000381394.9	chr19	-	627	2	FSM	ENSG00000205718.10	ENST00000381394.9	774	2	35	112	35	-112	multi-exon	FALSE	canonical	0	0	junction_1	0	NA	NA	NA	FALSE	0	NA	NA	A	non_coding	NA	NA	NA	NA	NA	NA	NA	10	AGCGCAGTCCTGGGCTTTCG	NA	False	NA	NA	NA	NA	NA	NA	7040144	7037860	Fake_Experiment_ID
ENST00000381480.7	chr19	-	2406	23	FSM	ENSG00000205744.10	ENST00000381480.7	2795	23	92	297	58	-6	multi-exon	FALSE	canonical	0	0	junction_13	14.773776186538	NA	NA	NA	FALSE	0	NA	NA	A	non_coding	NA	NA	NA	NA	NA	NA	NA	35	GAATCAGGGGTCCAAGAGAG	91	False	NA	NA	NA	NA	NA	NA	6481695	6467503	Fake_Experiment_ID
ENST00000381624.4	chr19	+	2397	22	FSM	ENSG00000174898.16	ENST00000381624.4	2556	22	101	58	101	-58	multi-exon	FALSE	canonical	0	0	junction_1	0	NA	NA	NA	FALSE	0	NA	NA	A	non_coding	NA	NA	NA	NA	NA	NA	NA	15	GGCCGGTCCACAGGGTCCCA	62	False	NA	NA	NA	NA	NA	NA	5720737	5778676	Fake_Experiment_ID
ENST00000381781.2	chr19	-	1029	3	FSM	ENSG00000205784.4	ENST00000381781.2	1638	3	0	609	0	-609	multi-exon	FALSE	canonical	0	0	junction_1	0	NA	NA	NA	FALSE	0	NA	NA	A	non_coding	NA	NA	NA	NA	NA	NA	NA	30	GTGCCCGAACTTTTAAATAT	2	True	NA	NA	NA	NA	NA	NA	4902867	4891045	Fake_Experiment_ID
ENST00000381848.7	chr19	-	1392	7	ISM	ENSG00000214456.8	ENST00000381848.7	2470	8	1150	997	200	381	3prime_fragment	FALSE	canonical	1	1	junction_1	1.5	NA	NA	NA	FALSE	0	NA	NA	A	non_coding	NA	NA	NA	NA	NA	NA	NA	15	CCCATGGGCCAGTGGAGGCG	9298	False	NA	NA	NA	NA	NA	NA	4534074	4523527	Fake_Experiment_ID
ENST00000382159.8	chr19	-	207	2	ISM	ENSG00000176533.13	ENST00000382159.8	4193	5	182006	3803	163003	-29	3prime_fragment	FALSE	canonical	3	162	junction_1	0	NA	NA	NA	FALSE	0	NA	NA	A	non_coding	NA	NA	NA	NA	NA	NA	NA	10	CTGTGTTCTCATATGTTCTC	NA	False	NA	NA	NA	NA	NA	NA	2520688	2515021	Fake_Experiment_ID
ENST00000382349.5	chr19	+	1485	2	FSM	ENSG00000205922.5	ENST00000382349.5	7185	2	157	5543	157	-5543	multi-exon	FALSE	canonical	0	0	junction_1	0	NA	NA	NA	FALSE	0	NA	NA	A	non_coding	NA	NA	NA	NA	NA	NA	NA	0	GGCGCCCCGGCCCCGCGCCC	121	False	NA	NA	NA	NA	NA	NA	1753662	1775445	Fake_Experiment_ID
ENST00000382477.6	chr19	-	2178	9	ISM	ENSG00000099625.13	ENST00000382477.6	2453	10	1909	0	-997	0	3prime_fragment	FALSE	canonical	0	0	junction_5	23.3047071425495	NA	NA	NA	FALSE	0	NA	NA	A	non_coding	NA	NA	NA	NA	NA	NA	NA	5	GTCCCGCGTCCTGGGCCCAT	1922	False	NA	NA	NA	NA	NA	NA	1236082	1229178	Fake_Experiment_ID
ENST00000389201.7	chr19	-	2142	2	ISM	ENSG00000131409.13	ENST00000599957.5	3019	3	2204	679	2204	-679	3prime_fragment	FALSE	canonical	2	10	junction_1	0	NA	NA	NA	FALSE	0	NA	NA	A	non_coding	NA	NA	NA	NA	NA	NA	NA	0	GGCGGCGGGGCCGGGCGGGC	3220	False	NA	NA	NA	NA	NA	NA	50548838	50517570	Fake_Experiment_ID
ENST00000389208.9	chr19	-	852	7	FSM	ENSG00000204653.10	ENST00000389208.9	1069	7	90	127	90	2	multi-exon	FALSE	canonical	0	0	junction_1	0	NA	NA	NA	FALSE	0	NA	NA	A	non_coding	NA	NA	NA	NA	NA	NA	NA	15	GAAGCCTCCTCCCTCCCGAG	6378	False	NA	NA	NA	NA	NA	NA	50513823	50511729	Fake_Experiment_ID
ENST00000389363.5	chr19	-	1134	10	FSM	ENSG00000213996.13	ENST00000389363.5	1518	10	86	298	41	-298	multi-exon	FALSE	canonical	3	9	junction_7	6.13027298850388	NA	NA	NA	FALSE	0	NA	NA	A	non_coding	NA	NA	NA	NA	NA	NA	NA	25	GAGAGCTGTGGACTCAGGAC	85	False	NA	NA	NA	NA	NA	NA	19273215	19264663	Fake_Experiment_ID
ENST00000389534.8	chr19	-	2775	4	FSM	ENSG00000197608.12	ENST00000389534.8	3503	4	87	641	87	-489	multi-exon	FALSE	canonical	3	13	junction_3	4.71404520791032	NA	NA	NA	FALSE	0	NA	NA	A	non_coding	NA	NA	NA	NA	NA	NA	NA	30	TTTATACTTACTCATATAGC	NA	False	NA	NA	NA	NA	NA	NA	52084801	52065106	Fake_Experiment_ID
ENST00000389623.11	chr19	+	4722	14	FSM	ENSG00000179954.16	ENST00000389623.11	4977	14	154	101	23	-101	multi-exon	FALSE	canonical	0	0	junction_1	0.821313711694716	NA	NA	NA	FALSE	0	NA	NA	A	non_coding	NA	NA	NA	NA	NA	NA	NA	15	CCCTCTCCAGGATTTGAGGG	35	False	NA	NA	NA	NA	NA	NA	55488589	55518998	Fake_Experiment_ID
ENST00000390649.8	chr19	+	3603	15	FSM	ENSG00000171487.15	ENST00000390649.8	3885	15	0	282	0	-282	multi-exon	FALSE	canonical	0	0	junction_1	0	NA	NA	NA	FALSE	0	NA	NA	A	non_coding	NA	NA	NA	NA	NA	NA	NA	35	AGATACGGAAACCTGCCCCA	NA	False	NA	NA	NA	NA	NA	NA	55999725	56061528	Fake_Experiment_ID
ENST00000390658.4	chr19	-	711	1	FSM	ENSG00000176396.11	ENST00000390658.4	1455	1	82	662	82	-662	mono-exon	FALSE	NA	NA	NA	NA	NA	NA	NA	NA	NA	0	NA	NA	A	non_coding	NA	NA	NA	NA	NA	NA	NA	20	TTATGTGGTGACACTACTTC	148	False	NA	NA	NA	NA	NA	NA	39540079	39539368	Fake_Experiment_ID
ENST00000391701.1	chr19	-	1224	3	FSM	ENSG00000178935.5	ENST00000391701.1	2352	3	170	958	170	-131	multi-exon	FALSE	canonical	3	24	junction_2	4	NA	NA	NA	FALSE	0	NA	NA	A	non_coding	NA	NA	NA	NA	NA	NA	NA	20	GTGCAGTGAGTCCAGTCTCA	169	False	NA	NA	NA	NA	NA	NA	57814743	57808039	Fake_Experiment_ID
ENST00000391713.5	chr19	-	1491	4	ISM	ENSG00000131848.10	ENST00000391713.5	3562	5	3244	1905	383	-88	3prime_fragment	FALSE	canonical	3	16	junction_1	4.10960933531265	NA	NA	NA	FALSE	0	NA	NA	A	non_coding	NA	NA	NA	NA	NA	NA	NA	20	TTGCATAATCCGGTCTATGC	NA	False	NA	NA	NA	NA	NA	NA	56225046	56221574	Fake_Experiment_ID
ENST00000391728.8	chr19	+	1335	9	FSM	ENSG00000167633.18	ENST00000391728.8	1871	9	33	503	11	-502	multi-exon	FALSE	canonical	0	0	junction_1	0	NA	NA	NA	FALSE	0	NA	NA	A	non_coding	NA	NA	NA	NA	NA	NA	NA	25	GCACCACAGTCAGGCCTTGA	NA	False	NA	NA	NA	NA	NA	NA	54816500	54830275	Fake_Experiment_ID
ENST00000391733.7	chr19	+	1350	12	FSM	ENSG00000186818.12	ENST00000391733.7	1742	12	14	378	7	226	multi-exon	FALSE	canonical	0	0	junction_1	0	NA	NA	NA	FALSE	0	NA	NA	A	non_coding	NA	NA	NA	NA	NA	NA	NA	20	TCCAGGGGGGACCCAGACCC	34	False	NA	NA	NA	NA	NA	NA	54663033	54668019	Fake_Experiment_ID
ENST00000391742.7	chr19	-	864	10	FSM	ENSG00000167613.16	ENST00000391742.7	4875	10	127	3884	3	-1	multi-exon	FALSE	canonical	0	0	junction_2	0.684934889218775	NA	NA	NA	FALSE	0	NA	NA	A	non_coding	NA	NA	NA	NA	NA	NA	NA	15	CCCCATACCCACCTGGCCTC	8933	False	NA	NA	NA	NA	NA	NA	54364804	54355267	Fake_Experiment_ID
ENST00000391749.4	chr19	-	1797	13	ISM	ENSG00000131042.15	ENST00000391749.4	2286	14	688	217	2	-217	3prime_fragment	TRUE	canonical	0	0	junction_1	0	NA	NA	NA	FALSE	0	NA	NA	A	non_coding	NA	NA	NA	NA	NA	NA	NA	20	CCCGGAGGGTACGCAGACTC	613	False	NA	NA	NA	NA	NA	NA	54280496	54274682	Fake_Experiment_ID
ENST00000391759.6	chr19	-	762	6	FSM	ENSG00000105619.14	ENST00000391759.6	1180	6	388	30	16	-30	multi-exon	FALSE	canonical	3	177	junction_4	22.8087702430447	NA	NA	NA	FALSE	0	NA	NA	A	non_coding	NA	NA	NA	NA	NA	NA	NA	35	CGCATGCCCAATAAACTGAC	387	False	NA	NA	NA	NA	NA	NA	54115269	54107049	Fake_Experiment_ID
ENST00000391768.2	chr19	+	969	1	ISM	ENSG00000179820.16	ENST00000421337.6	1579	3	7377	258	3765	-121	mono-exon	FALSE	NA	NA	NA	NA	NA	NA	NA	NA	NA	0	NA	NA	A	non_coding	NA	NA	NA	NA	NA	NA	NA	20	GACTCTCCCAAGAGGCTCCC	3728	False	NA	NA	NA	NA	NA	NA	53873529	53874498	Fake_Experiment_ID
ENST00000391773.6	chr19	-	3189	10	FSM	ENSG00000142405.22	ENST00000391773.6	3635	10	140	306	140	-306	multi-exon	TRUE	canonical	2	3	junction_7	7.55718936583642	NA	NA	NA	FALSE	0	NA	NA	A	non_coding	NA	NA	NA	NA	NA	NA	NA	10	ATGGTCCTATCTGCTGGCTC	139	False	NA	NA	NA	NA	NA	NA	53824174	53794048	Fake_Experiment_ID
ENST00000391777.3	chr19	-	702	3	ISM	ENSG00000221874.4	ENST00000391777.3	1252	4	6734	428	6734	-428	3prime_fragment	FALSE	canonical	2	3	junction_1	29.5	NA	NA	NA	FALSE	0	NA	NA	A	non_coding	NA	NA	NA	NA	NA	NA	NA	30	TGAGAGTGGCAAATCCTTTA	6783	False	NA	NA	NA	NA	NA	NA	52956089	52928902	Fake_Experiment_ID
ENST00000391781.6	chr19	-	1530	3	FSM	ENSG00000182986.15	ENST00000391781.6	6074	3	120	4424	120	1021	multi-exon	FALSE	canonical	3	44	junction_2	0.5	NA	NA	NA	FALSE	0	NA	NA	A	non_coding	NA	NA	NA	NA	NA	NA	NA	40	CATCAGAGTCAAATCAGCAT	7379	False	NA	NA	NA	NA	NA	NA	52890255	52880595	Fake_Experiment_ID
ENST00000391802.1	chr19	-	804	6	FSM	ENSG00000129437.11	ENST00000650543.2	1054	6	140	110	140	-110	multi-exon	FALSE	canonical	0	0	junction_1	1.85472369909914	NA	NA	NA	FALSE	0	NA	NA	A	non_coding	NA	NA	NA	NA	NA	NA	NA	10	TGGTCTTCACGGTGGGATGG	139	False	NA	NA	NA	NA	NA	NA	51082747	51078006	Fake_Experiment_ID
ENST00000391806.6	chr19	-	918	5	ISM	ENSG00000129455.15	ENST00000391806.6	1051	6	437	52	0	25	3prime_fragment	FALSE	canonical	0	0	junction_4	13.6381816969859	NA	NA	NA	FALSE	0	NA	NA	A	non_coding	NA	NA	NA	NA	NA	NA	NA	35	TTCTAGGATAAGCACTAGAT	-1	True	NA	NA	NA	NA	NA	NA	51001167	50996058	Fake_Experiment_ID
ENST00000391807.5	chr19	-	762	5	ISM	ENSG00000169035.12	ENST00000391807.5	1912	6	1416	1048	1416	-177	3prime_fragment	FALSE	canonical	0	0	junction_4	1.4142135623731	NA	NA	NA	FALSE	0	NA	NA	A	non_coding	NA	NA	NA	NA	NA	NA	NA	35	CGCCACACTGAGTTAATTAA	1638	False	NA	NA	NA	NA	NA	NA	50982399	50977535	Fake_Experiment_ID
ENST00000391814.5	chr19	-	6510	24	ISM	ENSG00000161681.16	ENST00000391814.5	6622	25	2531	24	0	0	3prime_fragment	TRUE	canonical	0	0	junction_2	0.281771334713385	NA	NA	NA	FALSE	0	NA	NA	A	non_coding	NA	NA	NA	NA	NA	NA	NA	15	TGGCTGGCCTGGACGGACCA	7027	False	NA	NA	NA	NA	NA	NA	50716919	50661964	Fake_Experiment_ID
ENST00000391835.1	chr19	-	831	5	FSM	ENSG00000204673.11	ENST00000391835.1	3075	5	1373	871	-406	-871	multi-exon	FALSE	canonical	3	170	junction_4	46.0353125328807	NA	NA	NA	FALSE	0	NA	NA	A	non_coding	NA	NA	NA	NA	NA	NA	NA	20	AGTCCAGGGAGGGAGCGCCC	-10	True	NA	NA	NA	NA	NA	NA	49876655	49869916	Fake_Experiment_ID
ENST00000391842.5	chr19	+	1251	12	FSM	ENSG00000104960.15	ENST00000391842.5	1875	12	170	454	-58	-434	multi-exon	FALSE	canonical	3	908	junction_1	121.228423146193	NA	NA	NA	FALSE	0	NA	NA	A	non_coding	NA	NA	NA	NA	NA	NA	NA	5	TGGTTACCCCGGGCTGGGCC	68	False	NA	NA	NA	NA	NA	NA	49851328	49860279	Fake_Experiment_ID
ENST00000391857.9	chr19	+	612	8	FSM	ENSG00000142541.18	ENST00000391857.9	1127	8	22	493	-4	1	multi-exon	FALSE	canonical	3	15539	junction_1	1432.16912694111	NA	NA	NA	FALSE	0	NA	NA	A	non_coding	NA	NA	NA	NA	NA	NA	NA	40	GCCCAATAAAGACTGTTAAT	22	False	NA	NA	NA	NA	NA	NA	49487629	49491815	Fake_Experiment_ID
ENST00000391876.5	chr19	+	1032	1	ISM	ENSG00000176920.13	ENST00000522966.2	1449	2	6986	306	6918	-306	mono-exon	FALSE	NA	NA	NA	NA	NA	NA	NA	NA	NA	0	NA	NA	A	non_coding	NA	NA	NA	NA	NA	NA	NA	15	TGCTGGCCCATTCTTTGAGA	6982	False	NA	NA	NA	NA	NA	NA	48702956	48703988	Fake_Experiment_ID
ENST00000391898.7	chr19	-	1614	11	FSM	ENSG00000105483.18	ENST00000391898.7	5263	11	43	3606	43	-93	multi-exon	FALSE	canonical	3	20	junction_9	12.0020831525198	NA	NA	NA	FALSE	0	NA	NA	A	non_coding	NA	NA	NA	NA	NA	NA	NA	30	AATGAGTCAGTTAGGTAGTC	8874	False	NA	NA	NA	NA	NA	NA	48241020	48211709	Fake_Experiment_ID
ENST00000391910.7	chr19	-	2283	17	ISM	ENSG00000090372.15	ENST00000391910.7	3628	18	451	1091	20	97	5prime_fragment	FALSE	canonical	3	160	junction_9	173.372746921193	NA	NA	NA	FALSE	0	NA	NA	A	non_coding	NA	NA	NA	NA	NA	NA	NA	5	TGCCCACCTGGCCCTGCCCT	19	True	NA	NA	NA	NA	NA	NA	46746430	46720601	Fake_Experiment_ID
ENST00000391916.7	chr19	-	1890	4	FSM	ENSG00000197380.11	ENST00000391916.7	2939	4	118	931	74	-870	multi-exon	TRUE	canonical	3	12	junction_1	0.942809041582063	NA	NA	NA	FALSE	0	NA	NA	A	non_coding	NA	NA	NA	NA	NA	NA	NA	5	GTTTGGGGATTTGCTTGGGC	-12	True	NA	NA	NA	NA	NA	NA	46661064	46648481	Fake_Experiment_ID
ENST00000391944.8	chr19	-	2490	22	FSM	ENSG00000104884.17	ENST00000391944.8	2853	22	48	315	1	300	multi-exon	TRUE	canonical	3	106	junction_21	15.7851217298826	NA	NA	NA	FALSE	0	NA	NA	A	non_coding	NA	NA	NA	NA	NA	NA	NA	5	CTGGCTCCTCCCTCAGCCCC	16	False	NA	NA	NA	NA	NA	NA	45370540	45351908	Fake_Experiment_ID
ENST00000391958.6	chr19	+	2013	4	ISM	ENSG00000159915.13	ENST00000391958.6	2784	5	4438	644	48	-636	3prime_fragment	FALSE	canonical	2	5	junction_2	4.18993502999218	NA	NA	NA	FALSE	0	NA	NA	A	non_coding	NA	NA	NA	NA	NA	NA	NA	30	TGGTGATGAATCTATTAATC	4475	False	NA	NA	NA	NA	NA	NA	44264360	44274673	Fake_Experiment_ID
ENST00000391960.4	chr19	+	1476	4	FSM	ENSG00000159885.14	ENST00000391960.4	1614	4	58	80	58	-80	multi-exon	FALSE	canonical	3	8	junction_2	0.471404520791032	NA	NA	NA	FALSE	0	NA	NA	A	non_coding	NA	NA	NA	NA	NA	NA	NA	30	GTTATACATATTTATGGAGT	58	False	NA	NA	NA	NA	NA	NA	44025436	44033030	Fake_Experiment_ID
ENST00000392006.8	chr19	+	2571	15	FSM	ENSG00000105323.17	ENST00000392006.8	3925	15	132	1222	46	-360	multi-exon	FALSE	canonical	3	509	junction_1	168.930610075286	NA	NA	NA	FALSE	0	NA	NA	A	non_coding	NA	NA	NA	NA	NA	NA	NA	20	CCAGTGTGACCCAGAGGCTC	36	False	NA	NA	NA	NA	NA	NA	41264503	41306565	Fake_Experiment_ID
ENST00000392038.7	chr19	-	1446	13	ISM	ENSG00000105221.18	ENST00000392038.7	5250	14	20078	3555	45	7	3prime_fragment	FALSE	canonical	3	55	junction_3	7.7817450199525	NA	NA	NA	FALSE	0	NA	NA	A	non_coding	NA	NA	NA	NA	NA	NA	NA	20	GCAGTCTGCCCACGCAGAGG	3419	False	NA	NA	NA	NA	NA	NA	40265267	40233871	Fake_Experiment_ID
ENST00000392051.4	chr19	+	429	4	FSM	ENSG00000249861.4	ENST00000392051.4	605	4	49	127	43	-127	multi-exon	FALSE	canonical	0	0	junction_1	0	NA	NA	NA	FALSE	0	NA	NA	A	non_coding	NA	NA	NA	NA	NA	NA	NA	20	TCACACTCCTCATTGTTGAG	35	False	NA	NA	NA	NA	NA	NA	39655961	39660520	Fake_Experiment_ID
ENST00000392161.4	chr19	-	1599	4	ISM	ENSG00000181007.9	ENST00000392161.4	5941	5	8855	4111	-4166	-2391	3prime_fragment	FALSE	canonical	3	62	junction_1	9.89949493661167	NA	NA	NA	FALSE	0	NA	NA	A	non_coding	NA	NA	NA	NA	NA	NA	NA	25	GAAAGTCTTTTCAACTTCTG	9150	False	NA	NA	NA	NA	NA	NA	36409789	36392740	Fake_Experiment_ID
ENST00000392170.7	chr19	-	1260	4	ISM	ENSG00000186017.15	ENST00000427002.2	5229	5	12980	3858	12878	-3858	3prime_fragment	FALSE	canonical	3	11	junction_2	10.6770782520313	NA	NA	NA	FALSE	0	NA	NA	A	non_coding	NA	NA	NA	NA	NA	NA	NA	55	TGAAACAGAATATATGAAAT	NA	False	NA	NA	NA	NA	NA	NA	36476557	36448976	Fake_Experiment_ID
ENST00000392201.1	chr19	+	261	3	ISM	ENSG00000126267.11	ENST00000392201.1	435	4	2419	79	-1	-79	3prime_fragment	FALSE	canonical	3	6576	junction_2	274.5	NA	NA	NA	FALSE	0	NA	NA	A	non_coding	NA	NA	NA	NA	NA	NA	NA	10	ACTGGCTGCATCTCCCTTTC	2907	False	NA	NA	NA	NA	NA	NA	35651243	35658647	Fake_Experiment_ID
ENST00000392213.8	chr19	+	1881	9	ISM	ENSG00000105695.15	ENST00000392213.8	2357	11	3248	353	3248	-350	3prime_fragment	FALSE	canonical	0	0	junction_3	1.3228756555323	NA	NA	NA	FALSE	0	NA	NA	A	non_coding	NA	NA	NA	NA	NA	NA	NA	15	AGGAGCTGGGGGCAGCCTGC	3248	False	NA	NA	NA	NA	NA	NA	35295408	35313454	Fake_Experiment_ID
ENST00000392232.7	chr19	+	1848	5	ISM	ENSG00000197841.15	ENST00000392232.7	2791	6	882	775	463	-89	3prime_fragment	FALSE	canonical	0	0	junction_1	30.3345924647093	NA	NA	NA	FALSE	0	NA	NA	A	non_coding	NA	NA	NA	NA	NA	NA	NA	30	AGCAGTGGTTATCATGGTAA	792	False	NA	NA	NA	NA	NA	NA	34735037	34742097	Fake_Experiment_ID
ENST00000392271.6	chr19	+	1608	11	FSM	ENSG00000105176.18	ENST00000392271.6	3460	11	309	1543	237	43	multi-exon	TRUE	canonical	3	321	junction_2	64.3055985121047	NA	NA	NA	FALSE	0	NA	NA	A	non_coding	NA	NA	NA	NA	NA	NA	NA	25	GCCCTGTCTAGGAAATGGGA	37	True	NA	NA	NA	NA	NA	NA	29942547	30015069	Fake_Experiment_ID
ENST00000392288.7	chr19	+	2325	4	FSM	ENSG00000196268.12	ENST00000392288.7	5023	4	105	2593	72	1944	multi-exon	FALSE	canonical	3	20	junction_2	4.32049379893857	NA	NA	NA	FALSE	0	NA	NA	A	non_coding	NA	NA	NA	NA	NA	NA	NA	30	AGAATGTGGCAAAGGCCTTT	70	False	NA	NA	NA	NA	NA	NA	21397237	21424984	Fake_Experiment_ID
ENST00000392336.7	chr19	+	1506	8	FSM	ENSG00000105676.14	ENST00000392336.7	1866	8	107	253	9	-253	multi-exon	FALSE	canonical	3	172	junction_1	94.5209187515264	NA	NA	NA	FALSE	0	NA	NA	A	non_coding	NA	NA	NA	NA	NA	NA	NA	10	CCCCAGGCCCAGTCTGGGCC	306	False	NA	NA	NA	NA	NA	NA	19034209	19057628	Fake_Experiment_ID
ENST00000392351.8	chr19	-	1086	9	FSM	ENSG00000051128.19	ENST00000539827.5	1979	9	653	240	0	0	multi-exon	FALSE	canonical	3	244	junction_4	32.4670506051905	NA	NA	NA	FALSE	0	NA	NA	A	non_coding	NA	NA	NA	NA	NA	NA	NA	5	GCCGGGGCTGGTTTTCTATG	2219	False	NA	NA	NA	NA	NA	NA	18938982	18929442	Fake_Experiment_ID
ENST00000392413.5	chr19	-	4104	3	ISM	ENSG00000130518.17	ENST00000392413.5	4345	4	4974	82	4933	-81	3prime_fragment	FALSE	canonical	0	0	junction_1	0	NA	NA	NA	FALSE	0	NA	NA	A	non_coding	NA	NA	NA	NA	NA	NA	NA	10	GACCCTGGCTCCCTGCAGTG	6827	False	NA	NA	NA	NA	NA	NA	18269478	18257179	Fake_Experiment_ID
ENST00000393423.7	chr19	-	2151	19	FSM	ENSG00000205517.13	ENST00000393423.7	2278	19	50	77	-5	-77	multi-exon	TRUE	canonical	3	26	junction_4	39.6889137737884	NA	NA	NA	FALSE	0	NA	NA	A	non_coding	NA	NA	NA	NA	NA	NA	NA	10	GGCAGCCCTGTCCTCTCCAC	2557	False	NA	NA	NA	NA	NA	NA	11419278	11394401	Fake_Experiment_ID
ENST00000393708.3	chr19	-	561	5	FSM	ENSG00000267673.6	ENST00000393708.3	1012	5	10	441	1	10	multi-exon	FALSE	canonical	3	264	junction_4	72.9773081169756	NA	NA	NA	FALSE	0	NA	NA	A	non_coding	NA	NA	NA	NA	NA	NA	NA	30	CATGAACACCTGGACCATTC	-5	True	NA	NA	NA	NA	NA	NA	10316005	10310485	Fake_Experiment_ID
ENST00000393733.6	chr19	+	1074	9	FSM	ENSG00000105364.14	ENST00000393733.6	1620	9	27	519	-4	-272	multi-exon	FALSE	canonical	1	2	junction_8	382.109522911953	NA	NA	NA	FALSE	0	NA	NA	A	non_coding	NA	NA	NA	NA	NA	NA	NA	25	ACCACAGTGACGATCTCTGT	40	True	NA	NA	NA	NA	NA	NA	10252253	10259506	Fake_Experiment_ID
ENST00000393796.4	chr19	+	2385	13	FSM	ENSG00000243207.6	ENST00000393796.4	2385	13	0	0	0	0	multi-exon	FALSE	canonical	1	2	junction_12	272.026142534541	NA	NA	NA	FALSE	0	NA	NA	A	non_coding	NA	NA	NA	NA	NA	NA	NA	15	TGTGGCCTAGCGGAAGCTGC	33	False	NA	NA	NA	NA	NA	NA	10106394	10114738	Fake_Experiment_ID
ENST00000393927.9	chr19	-	1173	8	FSM	ENSG00000133250.14	ENST00000393927.9	2307	8	121	1013	102	-111	multi-exon	TRUE	canonical	3	196	junction_1	39.8737804496506	NA	NA	NA	FALSE	0	NA	NA	A	non_coding	NA	NA	NA	NA	NA	NA	NA	5	ATCCCGCCGCTTTGGGGGTG	120	False	NA	NA	NA	NA	NA	NA	8514046	8510690	Fake_Experiment_ID
ENST00000394456.10	chr19	-	1554	13	FSM	ENSG00000125651.14	ENST00000394456.10	2432	13	169	709	169	-91	multi-exon	FALSE	canonical	3	265	junction_9	28.7154381629271	NA	NA	NA	FALSE	0	NA	NA	A	non_coding	NA	NA	NA	NA	NA	NA	NA	20	GGCTTGGTCCAATACATGGC	645	False	NA	NA	NA	NA	NA	NA	6392995	6380280	Fake_Experiment_ID
ENST00000394458.7	chr19	+	2010	9	FSM	ENSG00000160117.16	ENST00000394458.7	3218	9	114	1094	60	47	multi-exon	FALSE	canonical	3	16	junction_1	15.1363593707338	NA	NA	NA	FALSE	0	NA	NA	A	non_coding	NA	NA	NA	NA	NA	NA	NA	10	GTGCTGGGGAGTTGGCCATC	19	False	NA	NA	NA	NA	NA	NA	17281758	17286552	Fake_Experiment_ID
ENST00000395045.6	chr19	-	1527	13	FSM	ENSG00000007264.15	ENST00000619596.4	1740	13	0	213	0	-208	multi-exon	FALSE	canonical	0	0	junction_12	60.2178337371912	NA	NA	NA	FALSE	0	NA	NA	A	non_coding	NA	NA	NA	NA	NA	NA	NA	5	CCCCACCCGGTGGGGCCCTT	NA	False	NA	NA	NA	NA	NA	NA	3789347	3778182	Fake_Experiment_ID
ENST00000395095.7	chr19	+	1491	13	FSM	ENSG00000105325.15	ENST00000395095.7	1491	13	0	0	0	0	multi-exon	FALSE	canonical	1	4	junction_12	55.2802833044678	NA	NA	NA	FALSE	0	NA	NA	A	non_coding	NA	NA	NA	NA	NA	NA	NA	15	ACCTGCCGGGCAGGACCGTG	NA	False	NA	NA	NA	NA	NA	NA	3522989	3534836	Fake_Experiment_ID
ENST00000395301.8	chr19	+	699	10	FSM	ENSG00000099840.14	ENST00000395301.8	975	10	31	245	3	235	multi-exon	FALSE	canonical	0	0	junction_7	2.3094010767585	NA	NA	NA	FALSE	0	NA	NA	A	non_coding	NA	NA	NA	NA	NA	NA	NA	15	CAGCAGCTGGGCCTGCCCCA	0	True	NA	NA	NA	NA	NA	NA	2096945	2099345	Fake_Experiment_ID
ENST00000395479.10	chr19	+	636	6	FSM	ENSG00000115255.12	ENST00000395479.10	1441	6	89	716	89	-510	multi-exon	TRUE	canonical	0	0	junction_4	117.351778853156	NA	NA	NA	FALSE	0	NA	NA	A	non_coding	NA	NA	NA	NA	NA	NA	NA	20	AGCAGCCCCCTGAGCCTCAC	79	False	NA	NA	NA	NA	NA	NA	1491269	1497211	Fake_Experiment_ID
ENST00000396154.7	chr19	+	1209	3	FSM	ENSG00000083828.16	ENST00000396154.7	2196	3	167	820	147	-748	multi-exon	FALSE	canonical	3	33	junction_2	3.5	NA	NA	NA	FALSE	0	NA	NA	A	non_coding	NA	NA	NA	NA	NA	NA	NA	35	AGCAAATTTTGGAAATTCTC	167	False	NA	NA	NA	NA	NA	NA	57769842	57779796	Fake_Experiment_ID
ENST00000396161.10	chr19	+	1284	2	ISM	ENSG00000213762.12	ENST00000600883.1	590	4	5213	-1085	5213	956	3prime_fragment	FALSE	canonical	3	257	junction_1	0	NA	NA	NA	FALSE	0	NA	NA	A	non_coding	NA	NA	NA	NA	NA	NA	NA	35	GAGTGCTTTGAATACAACAG	5227	False	NA	NA	NA	NA	NA	NA	57619468	57621403	Fake_Experiment_ID
ENST00000396284.6	chr19	+	1251	8	FSM	ENSG00000189013.14	ENST00000396284.6	1656	8	0	405	0	-11	multi-exon	FALSE	non_canonical	0	0	junction_1	0	NA	NA	NA	FALSE	0	NA	NA	A	non_coding	NA	NA	NA	NA	NA	NA	NA	20	AGGCGTGAGTCTCCATCTTA	NA	False	NA	NA	NA	NA	NA	NA	54803534	54814111	Fake_Experiment_ID
ENST00000396365.6	chr19	-	1446	8	FSM	ENSG00000244482.10	ENST00000396365.6	1890	8	40	404	0	0	multi-exon	FALSE	canonical	0	0	junction_1	0	NA	NA	NA	FALSE	0	NA	NA	A	non_coding	NA	NA	NA	NA	NA	NA	NA	40	ACAGCGGAGAGGACAATGCA	5194	False	NA	NA	NA	NA	NA	NA	54242751	54238952	Fake_Experiment_ID
ENST00000396403.9	chr19	+	1854	3	ISM	ENSG00000198346.11	ENST00000396403.9	6153	4	16090	4169	16080	1320	3prime_fragment	FALSE	canonical	3	52	junction_2	38	NA	NA	NA	FALSE	0	NA	NA	A	non_coding	NA	NA	NA	NA	NA	NA	NA	45	AAAGCAAAGCTTGCACATCA	NA	False	NA	NA	NA	NA	NA	NA	53483822	53492086	Fake_Experiment_ID
ENST00000396408.8	chr19	+	1572	3	ISM	ENSG00000196417.13	ENST00000396408.8	4572	4	2867	2882	2843	1029	3prime_fragment	FALSE	canonical	3	67	junction_2	29.5	NA	NA	NA	FALSE	0	NA	NA	A	non_coding	NA	NA	NA	NA	NA	NA	NA	25	TGAGTGTGGTAAGACCTTCA	2867	False	NA	NA	NA	NA	NA	NA	53398015	53409127	Fake_Experiment_ID
ENST00000396424.5	chr19	-	2037	3	ISM	ENSG00000197497.11	ENST00000650736.1	2461	5	10476	187	10429	-187	3prime_fragment	FALSE	canonical	2	6	junction_1	2	NA	NA	NA	FALSE	0	NA	NA	A	non_coding	NA	NA	NA	NA	NA	NA	NA	40	AAACCTTACAAAGGACGCCG	NA	False	NA	NA	NA	NA	NA	NA	53182898	53164452	Fake_Experiment_ID
ENST00000396477.4	chr19	+	1155	6	FSM	ENSG00000213822.6	ENST00000396477.4	1476	6	21	300	21	-300	multi-exon	TRUE	canonical	0	0	junction_1	0	NA	NA	NA	FALSE	0	NA	NA	A	non_coding	NA	NA	NA	NA	NA	NA	NA	30	GGAGAGGGTGATGGAGAAGG	104	False	NA	NA	NA	NA	NA	NA	51478642	51490652	Fake_Experiment_ID
ENST00000396720.7	chr19	+	4683	13	ISM	ENSG00000063169.11	ENST00000396720.7	5739	15	65379	862	-5387	-807	3prime_fragment	FALSE	canonical	1	1	junction_5	5.5	NA	NA	NA	FALSE	0	NA	NA	A	non_coding	NA	NA	NA	NA	NA	NA	NA	5	CACCGGGCCGCCTCCCCTTC	NA	False	NA	NA	NA	NA	NA	NA	47673574	47702415	Fake_Experiment_ID
ENST00000396908.8	chr19	+	1443	11	FSM	ENSG00000167595.15	ENST00000396908.8	2149	11	63	643	17	0	multi-exon	FALSE	canonical	0	0	junction_8	11.2356575241505	NA	NA	NA	FALSE	0	NA	NA	A	non_coding	NA	NA	NA	NA	NA	NA	NA	30	ATTGTACAGATTCTATTTTA	39	False	NA	NA	NA	NA	NA	NA	35758215	35768545	Fake_Experiment_ID
ENST00000397061.4	chr19	+	1128	3	FSM	ENSG00000213965.4	ENST00000397061.4	3103	3	140	1835	140	-1835	multi-exon	FALSE	canonical	1	2	junction_1	0	NA	NA	NA	FALSE	0	NA	NA	A	non_coding	NA	NA	NA	NA	NA	NA	NA	15	GGTGCTTAAGCTTGTTTGTA	37	False	NA	NA	NA	NA	NA	NA	32691960	32711957	Fake_Experiment_ID
ENST00000397104.5	chr19	-	3114	8	FSM	ENSG00000213973.9	ENST00000397104.5	3114	8	0	0	0	0	multi-exon	TRUE	non_canonical	0	0	junction_1	0	NA	NA	NA	FALSE	0	NA	NA	A	non_coding	NA	NA	NA	NA	NA	NA	NA	45	AAATGTGAAGAATGTGTCAA	NA	False	NA	NA	NA	NA	NA	NA	22769982	22756204	Fake_Experiment_ID
ENST00000397126.9	chr19	-	3843	4	FSM	ENSG00000160321.15	ENST00000397126.9	9088	4	149	5096	125	-508	multi-exon	FALSE	canonical	0	0	junction_1	0	NA	NA	NA	FALSE	0	NA	NA	A	non_coding	NA	NA	NA	NA	NA	NA	NA	45	AAATGTGAAGAATGTGGCAA	148	False	NA	NA	NA	NA	NA	NA	22010794	21971190	Fake_Experiment_ID
ENST00000397410.10	chr19	-	1941	14	FSM	ENSG00000011243.19	ENST00000397410.10	2078	14	65	72	45	-36	multi-exon	FALSE	canonical	2	567	junction_5	116.593208770327	NA	NA	NA	FALSE	0	NA	NA	A	non_coding	NA	NA	NA	NA	NA	NA	NA	5	CCCGAGCTCGGGGCGGGCGG	64	False	NA	NA	NA	NA	NA	NA	15418923	15380121	Fake_Experiment_ID
ENST00000397668.8	chr19	-	2160	23	FSM	ENSG00000095066.12	ENST00000397668.8	2542	23	103	279	74	81	multi-exon	FALSE	canonical	0	0	junction_7	120.315734769222	NA	NA	NA	FALSE	0	NA	NA	A	non_coding	NA	NA	NA	NA	NA	NA	NA	40	CAGACCTCACAATCAAGCCA	9285	False	NA	NA	NA	NA	NA	NA	12775449	12763281	Fake_Experiment_ID
ENST00000397732.8	chr19	-	1926	4	FSM	ENSG00000242852.7	ENST00000397732.8	4897	4	159	2812	159	1613	multi-exon	FALSE	canonical	3	7	junction_1	2.05480466765633	NA	NA	NA	FALSE	0	NA	NA	A	non_coding	NA	NA	NA	NA	NA	NA	NA	40	CCCTATGTATATAAGCAATA	137	False	NA	NA	NA	NA	NA	NA	12484657	12463995	Fake_Experiment_ID
ENST00000397820.5	chr19	+	693	7	FSM	ENSG00000214212.9	ENST00000397820.5	1210	7	94	423	14	-103	multi-exon	TRUE	canonical	1	1	junction_2	0.897527467855751	NA	NA	NA	FALSE	0	NA	NA	A	non_coding	NA	NA	NA	NA	NA	NA	NA	15	GGCTGAGGACTGGGGGACCC	21	False	NA	NA	NA	NA	NA	NA	10848508	10869367	Fake_Experiment_ID
ENST00000397902.6	chr19	-	1602	5	ISM	ENSG00000196605.7	ENST00000397902.6	2016	6	3667	0	-2487	0	3prime_fragment	FALSE	canonical	1	3	junction_4	10.2316909648406	NA	NA	NA	FALSE	0	NA	NA	A	non_coding	NA	NA	NA	NA	NA	NA	NA	20	AGTGTTCCTCAGATCTTAGT	3758	False	NA	NA	NA	NA	NA	NA	9764950	9757474	Fake_Experiment_ID
ENST00000397910.8	chr19	-	43524	84	FSM	ENSG00000181143.15	ENST00000397910.8	43816	84	204	88	204	-87	multi-exon	TRUE	canonical	0	0	junction_1	0.153348458570577	NA	NA	NA	FALSE	0	NA	NA	A	non_coding	NA	NA	NA	NA	NA	NA	NA	10	CTGGAACTTGCCGGTGCCTG	NA	False	NA	NA	NA	NA	NA	NA	8981138	8848931	Fake_Experiment_ID
ENST00000397983.7	chr19	+	1308	12	FSM	ENSG00000076984.18	ENST00000397983.7	3396	12	60	2028	38	-134	multi-exon	FALSE	canonical	2	3	junction_1	44.0538738552343	NA	NA	NA	FALSE	0	NA	NA	A	non_coding	NA	NA	NA	NA	NA	NA	NA	5	CTGCTTGGCGGCGGCCAGCC	29	False	NA	NA	NA	NA	NA	NA	7903944	7912431	Fake_Experiment_ID
ENST00000398665.8	chr19	+	4614	28	FSM	ENSG00000104885.18	ENST00000398665.8	7652	28	252	2786	0	-902	multi-exon	TRUE	canonical	3	11	junction_1	19.2680891439514	NA	NA	NA	FALSE	0	NA	NA	A	non_coding	NA	NA	NA	NA	NA	NA	NA	25	GATTTCTACCTCAACCGCGA	0	True	NA	NA	NA	NA	NA	NA	2164184	2229792	Fake_Experiment_ID
ENST00000401053.8	chr19	+	2049	4	FSM	ENSG00000176293.20	ENST00000401053.8	3346	4	3	1294	3	-169	multi-exon	FALSE	canonical	2	3	junction_3	12.8322510366134	NA	NA	NA	FALSE	0	NA	NA	A	non_coding	NA	NA	NA	NA	NA	NA	NA	20	ACCCACTCCACATGTGCTGG	-40	True	NA	NA	NA	NA	NA	NA	58059241	58068461	Fake_Experiment_ID
ENST00000401445.4	chr19	+	882	6	ISM	ENSG00000007129.18	ENST00000401445.4	1372	7	109	973	40	-939	5prime_fragment	FALSE	canonical	0	0	junction_1	0	NA	NA	NA	FALSE	0	NA	NA	A	non_coding	NA	NA	NA	NA	NA	NA	NA	25	GTAAGACTGTCCGTTCCCAA	109	False	NA	NA	NA	NA	NA	NA	41576274	41585871	Fake_Experiment_ID
ENST00000401500.7	chr19	+	4572	32	FSM	ENSG00000075702.19	ENST00000401500.7	4727	32	75	80	0	-6	multi-exon	FALSE	canonical	0	0	junction_11	48.6121647309962	NA	NA	NA	FALSE	0	NA	NA	A	non_coding	NA	NA	NA	NA	NA	NA	NA	10	GGGCGCAGCCCCTCCACCGC	28	True	NA	NA	NA	NA	NA	NA	36054971	36105028	Fake_Experiment_ID
ENST00000402377.3	chr19	-	1938	4	FSM	ENSG00000196172.9	ENST00000402377.3	6497	4	142	4417	88	1274	multi-exon	FALSE	canonical	3	21	junction_1	3.68178700572909	NA	NA	NA	FALSE	0	NA	NA	A	non_coding	NA	NA	NA	NA	NA	NA	NA	55	AAATGTGAAGAATGTAACAA	141	False	NA	NA	NA	NA	NA	NA	23758749	23743611	Fake_Experiment_ID
ENST00000402693.5	chr19	-	1956	2	FSM	ENSG00000181588.17	ENST00000402693.5	3114	2	267	891	267	-891	multi-exon	FALSE	canonical	3	11	junction_1	0	NA	NA	NA	FALSE	0	NA	NA	A	non_coding	NA	NA	NA	NA	NA	NA	NA	20	AGCGCGGACCACCACGTGGC	308	False	NA	NA	NA	NA	NA	NA	1568058	1555562	Fake_Experiment_ID
ENST00000402988.6	chr19	+	579	4	ISM	ENSG00000216588.9	ENST00000402988.6	1056	5	83	1347	83	-58	5prime_fragment	FALSE	canonical	0	0	junction_1	0	NA	NA	NA	FALSE	0	NA	NA	A	non_coding	NA	NA	NA	NA	NA	NA	NA	20	AATGTGGGCAACTCTCCTGT	30	False	NA	NA	NA	NA	NA	NA	44613645	44635434	Fake_Experiment_ID
ENST00000403660.3	chr19	+	903	8	FSM	ENSG00000186567.13	ENST00000403660.3	1982	8	210	869	210	-865	multi-exon	FALSE	canonical	0	0	junction_1	0.755928946018454	NA	NA	NA	FALSE	0	NA	NA	A	non_coding	NA	NA	NA	NA	NA	NA	NA	10	TGGGTCCTGGGCCAGGCCAG	NA	False	NA	NA	NA	NA	NA	NA	44671931	44683490	Fake_Experiment_ID
ENST00000403903.7	chr19	-	816	4	FSM	ENSG00000220201.7	ENST00000403903.7	2303	4	1199	288	1102	-16	multi-exon	FALSE	canonical	3	32	junction_2	5.55777733351102	NA	NA	NA	FALSE	0	NA	NA	A	non_coding	NA	NA	NA	NA	NA	NA	NA	20	ACCCAGCTTCACCCTGCTGA	8418	False	NA	NA	NA	NA	NA	NA	10308681	10305090	Fake_Experiment_ID
ENST00000404158.5	chr19	+	1905	11	ISM	ENSG00000167491.18	ENST00000404158.5	5776	14	37819	3453	6	-233	3prime_fragment	TRUE	canonical	3	545	junction_7	52.541031584848	NA	NA	NA	FALSE	0	NA	NA	A	non_coding	NA	NA	NA	NA	NA	NA	NA	15	TGCGAGCCAGGCCCCGTGGA	6881	False	NA	NA	NA	NA	NA	NA	19465345	19505474	Fake_Experiment_ID
ENST00000404338.8	chr19	+	4500	6	FSM	ENSG00000160007.19	ENST00000404338.8	8878	6	0	4378	0	-261	multi-exon	FALSE	canonical	3	106	junction_1	16.1046577113579	NA	NA	NA	FALSE	0	NA	NA	A	non_coding	NA	NA	NA	NA	NA	NA	NA	25	GCCACCAAGACCTGGGGCGA	NA	False	NA	NA	NA	NA	NA	NA	46918675	47000688	Fake_Experiment_ID
ENST00000404801.2	chr19	-	1899	4	FSM	ENSG00000180884.10	ENST00000404801.2	4068	4	567	1602	567	-482	multi-exon	FALSE	canonical	3	19	junction_2	3.29983164553722	NA	NA	NA	FALSE	0	NA	NA	A	non_coding	NA	NA	NA	NA	NA	NA	NA	25	GAATGCTAGCTGTGTTGGAA	619	False	NA	NA	NA	NA	NA	NA	34963662	34957955	Fake_Experiment_ID
ENST00000405312.8	chr19	-	1260	6	FSM	ENSG00000243137.8	ENST00000405312.8	2032	6	102	670	15	234	multi-exon	FALSE	canonical	0	0	junction_1	0	NA	NA	NA	FALSE	0	NA	NA	A	non_coding	NA	NA	NA	NA	NA	NA	NA	25	ATTCTACTAGTTCCTCCAAT	130	False	NA	NA	NA	NA	NA	NA	43205536	43193371	Fake_Experiment_ID
ENST00000405314.2	chr19	+	1278	6	FSM	ENSG00000213892.12	ENST00000405314.2	1583	6	97	208	97	-208	multi-exon	TRUE	canonical	0	0	junction_1	0	NA	NA	NA	FALSE	0	NA	NA	A	non_coding	NA	NA	NA	NA	NA	NA	NA	20	CAGCGTGACCCTGGAGACGT	NA	False	NA	NA	NA	NA	NA	NA	44701456	44710506	Fake_Experiment_ID
ENST00000405315.9	chr19	+	1386	12	ISM	ENSG00000104805.16	ENST00000407032.5	2158	14	477	847	-1	-520	internal_fragment	FALSE	canonical	3	661	junction_8	31.840511645044	NA	NA	NA	FALSE	0	NA	NA	A	non_coding	NA	NA	NA	NA	NA	NA	NA	10	TCCTCCGGGACCCCAGCCCT	461	False	NA	NA	NA	NA	NA	NA	48900796	48922424	Fake_Experiment_ID
ENST00000406487.6	chr19	-	1008	5	ISM	ENSG00000242221.9	ENST00000406487.6	1573	6	132	2348	99	-1068	5prime_fragment	FALSE	canonical	0	0	junction_1	0	NA	NA	NA	FALSE	0	NA	NA	A	non_coding	NA	NA	NA	NA	NA	NA	NA	15	CAGCTGTGATGTCATTTCTG	129	False	NA	NA	NA	NA	NA	NA	43082569	43066556	Fake_Experiment_ID
ENST00000407280.4	chr19	+	753	7	FSM	ENSG00000216490.4	ENST00000407280.4	988	7	29	206	29	-206	multi-exon	FALSE	canonical	3	202	junction_2	16.5672032106274	NA	NA	NA	FALSE	0	NA	NA	A	non_coding	NA	NA	NA	NA	NA	NA	NA	15	TGGCCGGTGAGCTGCGGAGA	29	True	NA	NA	NA	NA	NA	NA	18173841	18177911	Fake_Experiment_ID
ENST00000407627.7	chr19	-	981	5	ISM	ENSG00000066044.15	ENST00000596459.5	1473	6	10388	324	10388	147	3prime_fragment	FALSE	canonical	3	1639	junction_1	142.742775649067	NA	NA	NA	FALSE	0	NA	NA	A	non_coding	NA	NA	NA	NA	NA	NA	NA	5	CTCGCTCATGCTTTTTTTTG	NA	False	NA	NA	NA	NA	NA	NA	7991815	7963482	Fake_Experiment_ID
ENST00000407877.8	chr19	-	1056	2	ISM	ENSG00000064547.14	ENST00000586703.1	1823	3	924	588	516	-587	3prime_fragment	FALSE	canonical	3	193	junction_1	0	NA	NA	NA	FALSE	0	NA	NA	A	non_coding	NA	NA	NA	NA	NA	NA	NA	20	CTACCTTGAACTTCAGCGGT	2073	False	NA	NA	NA	NA	NA	NA	19627284	19624255	Fake_Experiment_ID
ENST00000407951.6	chr19	+	1650	4	ISM	ENSG00000204920.11	ENST00000407951.6	2222	6	5871	379	5844	-80	3prime_fragment	FALSE	canonical	0	0	junction_1	15.9652400197707	NA	NA	NA	FALSE	0	NA	NA	A	non_coding	NA	NA	NA	NA	NA	NA	NA	20	TTGTTCATATTTATGGGGTA	5813	False	NA	NA	NA	NA	NA	NA	43990064	43997474	Fake_Experiment_ID
ENST00000408991.4	chr19	-	390	1	FSM	ENSG00000221916.4	ENST00000408991.4	742	1	121	231	121	-231	mono-exon	FALSE	NA	NA	NA	NA	NA	NA	NA	NA	NA	0	NA	NA	A	non_coding	NA	NA	NA	NA	NA	NA	NA	10	TCTCTTGGAAGCCGGCCTGT	111	False	NA	NA	NA	NA	NA	NA	49119022	49118632	Fake_Experiment_ID
ENST00000409035.1	chr19	-	1284	5	ISM	ENSG00000141979.4	ENST00000409035.1	2567	12	261	87518	261	-87518	5prime_fragment	FALSE	canonical	0	0	junction_1	26.4137748154254	NA	NA	NA	FALSE	0	NA	NA	A	non_coding	NA	NA	NA	NA	NA	NA	NA	5	TCCCCACCTGGGTTCTGGTG	280	False	NA	NA	NA	NA	NA	NA	16627943	16566584	Fake_Experiment_ID
ENST00000409235.8	chr19	+	3480	28	ISM	ENSG00000099338.23	ENST00000409235.8	3691	29	1405	151	207	-149	3prime_fragment	TRUE	canonical	0	0	junction_4	1.81745839205708	NA	NA	NA	FALSE	0	NA	NA	A	non_coding	NA	NA	NA	NA	NA	NA	NA	10	GTGTCCCACCTGCCCCAGCC	71	False	NA	NA	NA	NA	NA	NA	38337234	38370792	Fake_Experiment_ID
ENST00000410050.5	chr19	-	1128	8	ISM	ENSG00000213999.17	ENST00000410050.5	1429	9	19513	228	19513	-204	3prime_fragment	FALSE	canonical	0	0	junction_2	10.889050857234	NA	NA	NA	FALSE	0	NA	NA	A	non_coding	NA	NA	NA	NA	NA	NA	NA	25	GAGATCACCCGGTGGCACCA	NA	False	NA	NA	NA	NA	NA	NA	19150735	19145796	Fake_Experiment_ID
ENST00000411543.6	chr19	+	1989	11	FSM	ENSG00000063245.15	ENST00000411543.6	2621	11	547	85	547	-85	multi-exon	FALSE	canonical	0	0	junction_2	258.084269183536	NA	NA	NA	FALSE	0	NA	NA	A	non_coding	NA	NA	NA	NA	NA	NA	NA	15	TCCAGGGCGGAAGGGGGCCT	543	False	NA	NA	NA	NA	NA	NA	55677171	55695356	Fake_Experiment_ID
ENST00000411851.3	chr19	-	1224	3	ISM	ENSG00000006638.13	ENST00000411851.3	1494	4	6026	56	35	-56	3prime_fragment	FALSE	canonical	0	0	junction_1	1	NA	NA	NA	FALSE	0	NA	NA	A	non_coding	NA	NA	NA	NA	NA	NA	NA	20	ATGTGAACGGGGGCACCCCC	6226	False	NA	NA	NA	NA	NA	NA	3600634	3594835	Fake_Experiment_ID
ENST00000412391.6	chr19	-	663	8	FSM	ENSG00000161265.15	ENST00000412391.6	904	8	51	190	6	-186	multi-exon	FALSE	canonical	3	21	junction_2	55.2899592316429	NA	NA	NA	FALSE	0	NA	NA	A	non_coding	NA	NA	NA	NA	NA	NA	NA	5	GGCCCTGGCCCCCTTACCCT	26	True	NA	NA	NA	NA	NA	NA	35745391	35742718	Fake_Experiment_ID
ENST00000412770.7	chr19	-	2646	23	FSM	ENSG00000105063.19	ENST00000587283.5	2953	23	269	38	269	-38	multi-exon	FALSE	canonical	3	417	junction_12	55.559903640683	NA	NA	NA	FALSE	0	NA	NA	A	non_coding	NA	NA	NA	NA	NA	NA	NA	5	CTGCCTGGTGCGGCAGCGGC	8665	False	NA	NA	NA	NA	NA	NA	55247103	55230527	Fake_Experiment_ID
ENST00000413518.5	chr19	+	330	2	FSM	ENSG00000142396.10	ENST00000590505.1	3889	2	3139	420	3139	2	multi-exon	FALSE	canonical	3	248	junction_1	0	NA	NA	NA	FALSE	0	NA	NA	A	non_coding	NA	NA	NA	NA	NA	NA	NA	35	AAGCTGCACAGCCTGAAATT	6504	False	NA	NA	NA	NA	NA	NA	58312168	58314783	Fake_Experiment_ID
ENST00000413988.3	chr19	-	2409	11	ISM	ENSG00000283632.4	ENST00000413988.3	3191	12	6362	699	6362	-699	3prime_fragment	TRUE	canonical	1	2	junction_10	7.69155380921176	NA	NA	NA	FALSE	0	NA	NA	A	non_coding	NA	NA	NA	NA	NA	NA	NA	15	GGGTCACCCAACCGCCGGCC	6361	False	NA	NA	NA	NA	NA	NA	45239045	45213068	Fake_Experiment_ID
ENST00000414468.3	chr19	+	1884	4	FSM	ENSG00000204524.7	ENST00000414468.3	10169	4	260	8025	207	-432	multi-exon	FALSE	canonical	3	12	junction_1	6.34209919681348	NA	NA	NA	FALSE	0	NA	NA	A	non_coding	NA	NA	NA	NA	NA	NA	NA	35	GAAAACCTTCTGTTGCCAAA	13	False	NA	NA	NA	NA	NA	NA	57240891	57254703	Fake_Experiment_ID
ENST00000414651.3	chr19	+	711	7	FSM	ENSG00000115286.20	ENST00000414651.3	841	7	5	125	5	81	multi-exon	FALSE	canonical	0	0	junction_3	621.245098348649	NA	NA	NA	FALSE	0	NA	NA	A	non_coding	NA	NA	NA	NA	NA	NA	NA	20	GGGAGTCCCACACCCCCAGC	20	False	NA	NA	NA	NA	NA	NA	1383926	1393407	Fake_Experiment_ID
ENST00000414982.7	chr19	+	4128	33	ISM	ENSG00000032444.17	ENST00000414982.7	4522	34	801	199	-166	-199	3prime_fragment	TRUE	canonical	0	0	junction_1	75.0368399104733	NA	NA	NA	FALSE	0	NA	NA	A	non_coding	NA	NA	NA	NA	NA	NA	NA	20	GGACCTCGACAGGGGTCACC	52	False	NA	NA	NA	NA	NA	NA	7535550	7561562	Fake_Experiment_ID
ENST00000415061.8	chr19	-	996	7	FSM	ENSG00000160439.16	ENST00000415061.8	1870	7	116	758	44	-219	multi-exon	FALSE	canonical	3	61	junction_2	6.4485140407177	NA	NA	NA	FALSE	0	NA	NA	A	non_coding	NA	NA	NA	NA	NA	NA	NA	30	CCTCTGGAGCAGATTTGAAA	8260	False	NA	NA	NA	NA	NA	NA	55063032	55045073	Fake_Experiment_ID
ENST00000415930.8	chr19	+	1794	19	FSM	ENSG00000105220.17	ENST00000415930.8	4341	19	170	2377	-82	-209	multi-exon	TRUE	canonical	3	80	junction_1	381.172820562803	NA	NA	NA	FALSE	0	NA	NA	A	non_coding	NA	NA	NA	NA	NA	NA	NA	15	ACTCGTGCTCATCTGCAGCC	5192	False	NA	NA	NA	NA	NA	NA	34364909	34400036	Fake_Experiment_ID
ENST00000415950.5	chr19	+	807	3	FSM	ENSG00000105711.14	ENST00000415950.5	4780	3	351	3622	88	-3599	multi-exon	FALSE	canonical	3	19	junction_2	2.5	NA	NA	NA	FALSE	0	NA	NA	A	non_coding	NA	NA	NA	NA	NA	NA	NA	15	GCCATTCTTCCATCATGGGG	18	False	NA	NA	NA	NA	NA	NA	35030820	35034098	Fake_Experiment_ID
ENST00000416611.5	chr19	-	1197	12	FSM	ENSG00000011332.21	ENST00000416611.5	2341	12	124	1020	64	2	multi-exon	TRUE	canonical	2	12	junction_2	8.32699483458508	NA	NA	NA	FALSE	0	NA	NA	A	non_coding	NA	NA	NA	NA	NA	NA	NA	5	GCCGGCTCGGCTCGCCGCGA	131	False	NA	NA	NA	NA	NA	NA	38229590	38212062	Fake_Experiment_ID
ENST00000416792.2	chr19	-	1683	5	FSM	ENSG00000187902.13	ENST00000416792.2	3277	5	414	1180	414	-1180	multi-exon	FALSE	canonical	0	0	junction_2	0.433012701892219	NA	NA	NA	FALSE	0	NA	NA	A	non_coding	NA	NA	NA	NA	NA	NA	NA	5	GGCCAGGGCCGGGTCTGGGG	9980	False	NA	NA	NA	NA	NA	NA	55442863	55433155	Fake_Experiment_ID
ENST00000417570.6	chr19	+	1137	14	FSM	ENSG00000187912.12	ENST00000417570.6	3053	14	77	1839	38	-224	multi-exon	FALSE	canonical	0	0	junction_1	0	NA	NA	NA	FALSE	0	NA	NA	A	non_coding	NA	NA	NA	NA	NA	NA	NA	15	AGCCCAGGGCCGAGGCTGGG	77	False	NA	NA	NA	NA	NA	NA	14583160	14610196	Fake_Experiment_ID
ENST00000417606.3	chr19	+	2148	1	FSM	ENSG00000226763.5	ENST00000417606.3	2411	1	34	229	34	-228	mono-exon	FALSE	NA	NA	NA	NA	NA	NA	NA	NA	NA	0	NA	NA	A	non_coding	NA	NA	NA	NA	NA	NA	NA	10	CCCCCAGTCTCAGCTGGCTC	9	False	NA	NA	NA	NA	NA	NA	43612121	43614269	Fake_Experiment_ID
ENST00000417807.7	chr19	-	792	6	FSM	ENSG00000105341.19	ENST00000417807.7	1065	6	30	243	28	-243	multi-exon	FALSE	canonical	3	20	junction_5	150.538500058955	NA	NA	NA	FALSE	0	NA	NA	A	non_coding	NA	NA	NA	NA	NA	NA	NA	10	CCTTTAGCCCTGTCCCCACT	400	False	NA	NA	NA	NA	NA	NA	41439509	41432230	Fake_Experiment_ID
ENST00000418063.3	chr19	+	1806	4	FSM	ENSG00000213988.11	ENST00000418063.3	3744	4	133	1805	96	1316	multi-exon	FALSE	canonical	3	125	junction_3	87.0108550060789	NA	NA	NA	FALSE	0	NA	NA	A	non_coding	NA	NA	NA	NA	NA	NA	NA	35	AATATTCCTCAACCCTTAAT	104	False	NA	NA	NA	NA	NA	NA	20078132	20119360	Fake_Experiment_ID
ENST00000418100.6	chr19	-	1860	4	FSM	ENSG00000196081.10	ENST00000418100.6	2798	4	152	786	146	-786	multi-exon	FALSE	canonical	3	18	junction_3	12.2836838484589	NA	NA	NA	FALSE	0	NA	NA	A	non_coding	NA	NA	NA	NA	NA	NA	NA	35	GAAAAATGGACCAGGCGTGG	145	False	NA	NA	NA	NA	NA	NA	23250242	23222384	Fake_Experiment_ID
ENST00000418389.6	chr19	-	687	4	FSM	ENSG00000174886.14	ENST00000418389.6	2406	4	78	1641	46	-1641	multi-exon	FALSE	canonical	2	4	junction_1	1318.65849340238	NA	NA	NA	FALSE	0	NA	NA	A	non_coding	NA	NA	NA	NA	NA	NA	NA	0	TTCTTTCCTTGTTCTGTCCT	329	False	NA	NA	NA	NA	NA	NA	5903708	5892916	Fake_Experiment_ID
ENST00000418543.8	chr19	+	948	9	ISM	ENSG00000123154.12	ENST00000418543.8	1450	11	2984	160	22	108	3prime_fragment	FALSE	canonical	3	145	junction_2	20.8142829566622	NA	NA	NA	FALSE	0	NA	NA	A	non_coding	NA	NA	NA	NA	NA	NA	NA	35	AGCCAGGGGACCCACCAACA	38	False	NA	NA	NA	NA	NA	NA	12669790	12675672	Fake_Experiment_ID
ENST00000418871.5	chr19	-	2457	4	ISM	ENSG00000170949.18	ENST00000599247.5	1926	6	17117	-789	-881	789	3prime_fragment	FALSE	canonical	3	34	junction_3	64.5032298932904	NA	NA	NA	FALSE	0	NA	NA	A	non_coding	NA	NA	NA	NA	NA	NA	NA	15	GTGTGGTGAGGTCATTAGGT	NA	False	NA	NA	NA	NA	NA	NA	53086276	53068076	Fake_Experiment_ID
ENST00000418929.7	chr19	+	6111	14	FSM	ENSG00000126464.14	ENST00000418929.7	7416	14	473	832	473	-831	multi-exon	TRUE	canonical	1	1	junction_2	15.0454931426433	NA	NA	NA	FALSE	0	NA	NA	A	non_coding	NA	NA	NA	NA	NA	NA	NA	10	CCCCGCCCCAGCTTGTGAGG	21	True	NA	NA	NA	NA	NA	NA	49591654	49625607	Fake_Experiment_ID
ENST00000419113.5	chr19	+	255	4	FSM	ENSG00000170906.16	ENST00000485876.6	945	4	24	666	2	-59	multi-exon	FALSE	canonical	3	2733	junction_1	372.261556793965	NA	NA	NA	FALSE	0	NA	NA	A	non_coding	NA	NA	NA	NA	NA	NA	NA	25	GCACCTCCACTGACAGAGGC	24	False	NA	NA	NA	NA	NA	NA	54102878	54106902	Fake_Experiment_ID
ENST00000419343.7	chr19	+	390	4	FSM	ENSG00000105185.12	ENST00000419343.7	1799	4	61	1348	5	-1258	multi-exon	FALSE	canonical	3	2098	junction_1	121.172970950162	NA	NA	NA	FALSE	0	NA	NA	A	non_coding	NA	NA	NA	NA	NA	NA	NA	40	TCATACCTACTTTAAAAGAG	72	False	NA	NA	NA	NA	NA	NA	32581261	32586039	Fake_Experiment_ID
ENST00000419421.3	chr19	-	1269	3	FSM	ENSG00000212123.4	ENST00000419421.3	1373	3	86	18	-61	-18	multi-exon	FALSE	canonical	2	10	junction_2	1	NA	NA	NA	FALSE	0	NA	NA	A	non_coding	NA	NA	NA	NA	NA	NA	NA	25	AGCACATTTGACCTTTCAGC	6564	False	NA	NA	NA	NA	NA	NA	5784660	5782977	Fake_Experiment_ID
ENST00000420022.3	chr19	+	462	2	FSM	ENSG00000224420.3	ENST00000420022.3	1718	2	1174	82	1174	-82	multi-exon	FALSE	canonical	3	39	junction_1	0	NA	NA	NA	FALSE	0	NA	NA	A	non_coding	NA	NA	NA	NA	NA	NA	NA	30	GTTGGACCTAGAAGCACACG	242	False	NA	NA	NA	NA	NA	NA	49689837	49690493	Fake_Experiment_ID
ENST00000420124.4	chr19	+	8148	37	FSM	ENSG00000272333.7	ENST00000420124.4	8485	37	16	321	16	61	multi-exon	TRUE	canonical	1	2	junction_1	26.3263440091648	NA	NA	NA	FALSE	0	NA	NA	A	non_coding	NA	NA	NA	NA	NA	NA	NA	10	GGCCGTGGCTGCCCACCACG	11	False	NA	NA	NA	NA	NA	NA	35718018	35738557	Fake_Experiment_ID
ENST00000420450.6	chr19	+	1467	1	ISM	ENSG00000251247.11	ENST00000589046.1	3120	3	26470	1275	30	117	mono-exon	FALSE	NA	NA	NA	NA	NA	NA	NA	NA	NA	0	NA	NA	A	non_coding	NA	NA	NA	NA	NA	NA	NA	35	AATTATGTGCTGAAGGAAGG	NA	False	NA	NA	NA	NA	NA	NA	36876830	36878297	Fake_Experiment_ID
ENST00000420605.7	chr19	-	504	6	FSM	ENSG00000184162.15	ENST00000420605.7	859	6	297	58	-216	-48	multi-exon	FALSE	canonical	0	0	junction_2	61.8365587658304	NA	NA	NA	FALSE	0	NA	NA	A	non_coding	NA	NA	NA	NA	NA	NA	NA	30	GTTTGTAAAAATGCACTTTT	347	False	NA	NA	NA	NA	NA	NA	19203060	19201473	Fake_Experiment_ID
ENST00000421176.4	chr19	+	1782	4	ISM	ENSG00000186026.7	ENST00000421176.4	4336	5	4231	2353	4231	-2353	3prime_fragment	FALSE	canonical	2	10	junction_3	2.49443825784929	NA	NA	NA	FALSE	0	NA	NA	A	non_coding	NA	NA	NA	NA	NA	NA	NA	20	TTATTGTCCATATTTATGGG	4229	False	NA	NA	NA	NA	NA	NA	44076389	44087260	Fake_Experiment_ID
ENST00000421239.7	chr19	+	1773	3	ISM	ENSG00000258405.11	ENST00000601120.1	814	4	9016	-1012	9016	1012	3prime_fragment	FALSE	canonical	3	18	junction_2	5.5	NA	NA	NA	FALSE	0	NA	NA	A	non_coding	NA	NA	NA	NA	NA	NA	NA	40	ACTTCATACTGGAGAGAAAC	9015	False	NA	NA	NA	NA	NA	NA	52501845	52512154	Fake_Experiment_ID
ENST00000421832.3	chr19	-	1047	2	ISM	ENSG00000142544.7	ENST00000421832.3	2126	3	3840	995	3840	-995	3prime_fragment	FALSE	canonical	3	105	junction_1	0	NA	NA	NA	FALSE	0	NA	NA	A	non_coding	NA	NA	NA	NA	NA	NA	NA	5	CGACTTCGGGCCTCCCGCCG	3809	False	NA	NA	NA	NA	NA	NA	51104569	51098600	Fake_Experiment_ID
ENST00000422689.3	chr19	+	1734	4	FSM	ENSG00000221923.9	ENST00000422689.3	2258	4	43	481	20	-481	multi-exon	FALSE	canonical	3	109	junction_3	108.941370572534	NA	NA	NA	FALSE	0	NA	NA	A	non_coding	NA	NA	NA	NA	NA	NA	NA	25	AATGTGTGTGGTAAGATCTT	21	False	NA	NA	NA	NA	NA	NA	52369965	52385314	Fake_Experiment_ID
ENST00000422989.6	chr19	-	1872	2	FSM	ENSG00000167378.9	ENST00000602269.1	2210	2	186	152	186	-152	multi-exon	FALSE	canonical	3	31	junction_1	0	NA	NA	NA	FALSE	0	NA	NA	A	non_coding	NA	NA	NA	NA	NA	NA	NA	10	GGAGTGGGAGGGGGCTTGGG	795	False	NA	NA	NA	NA	NA	NA	43595338	43592025	Fake_Experiment_ID
ENST00000423145.7	chr19	-	627	4	FSM	ENSG00000125726.11	ENST00000423145.7	881	4	137	117	137	-117	multi-exon	FALSE	canonical	0	0	junction_1	5.90668171555645	NA	NA	NA	FALSE	0	NA	NA	A	non_coding	NA	NA	NA	NA	NA	NA	NA	25	GTCATCTGTCCAAAGTTACT	9811	False	NA	NA	NA	NA	NA	NA	6591002	6583299	Fake_Experiment_ID
ENST00000423345.5	chr19	-	2013	10	FSM	ENSG00000133246.12	ENST00000423345.5	2195	10	49	133	43	-104	multi-exon	TRUE	canonical	0	0	junction_1	1.24721912892465	NA	NA	NA	FALSE	0	NA	NA	A	non_coding	NA	NA	NA	NA	NA	NA	NA	15	GACCGGTAGGCGTGGGGCCA	9326	False	NA	NA	NA	NA	NA	NA	8502591	8490188	Fake_Experiment_ID
ENST00000423777.7	chr19	+	849	2	ISM	ENSG00000283842.1_ENSG00000169136.12	ENST00000596658.1	722	3	632	-460	632	-45	3prime_fragment	FALSE	canonical	2	6	junction_1	0	NA	NA	NA	FALSE	0	NA	NA	A	non_coding	NA	NA	NA	NA	NA	NA	NA	15	AAGGGCAGGGGTGTGGCTTC	97	False	NA	NA	NA	NA	NA	NA	49930850	49933092	Fake_Experiment_ID
ENST00000424930.6	chr19	+	1536	5	FSM	ENSG00000105136.21	ENST00000424930.6	2323	5	229	558	-14	0	multi-exon	FALSE	canonical	0	0	junction_2	22.3718573211971	NA	NA	NA	FALSE	0	NA	NA	A	non_coding	NA	NA	NA	NA	NA	NA	NA	20	TTGTGTGAAATCCTTTAGCC	198	False	NA	NA	NA	NA	NA	NA	57487950	57494090	Fake_Experiment_ID
ENST00000424985.3	chr19	-	2769	10	ISM	ENSG00000180043.11	ENST00000424985.3	3191	11	194	392	186	-392	5prime_fragment	TRUE	canonical	0	0	junction_1	0.314269680527354	NA	NA	NA	FALSE	0	NA	NA	A	non_coding	NA	NA	NA	NA	NA	NA	NA	25	CCTCAGTTGGAAACTGTCCA	7396	False	NA	NA	NA	NA	NA	NA	55363066	55355299	Fake_Experiment_ID
ENST00000425202.6	chr19	+	597	5	FSM	ENSG00000235034.7	ENST00000425202.6	761	5	0	164	0	47	multi-exon	FALSE	canonical	0	0	junction_1	3.53553390593274	NA	NA	NA	FALSE	0	NA	NA	A	non_coding	NA	NA	NA	NA	NA	NA	NA	5	CGCCCGGGCGGGCCCCGGCA	NA	False	NA	NA	NA	NA	NA	NA	50649444	50659142	Fake_Experiment_ID
ENST00000425528.6	chr19	-	2694	23	ISM	ENSG00000105576.16	ENST00000592287.5	2914	25	1595	193	738	-19	internal_fragment	FALSE	canonical	1	3	junction_4	19.7472144703713	NA	NA	NA	FALSE	0	NA	NA	A	non_coding	NA	NA	NA	NA	NA	NA	NA	25	GTGATCATGGAGACTGCCAG	9978	False	NA	NA	NA	NA	NA	NA	12720977	12701345	Fake_Experiment_ID
ENST00000425570.7	chr19	-	2094	3	ISM	ENSG00000196724.13	ENST00000425570.7	3547	7	2892	3884	1410	-98	internal_fragment	FALSE	canonical	1	2	junction_2	26.5	NA	NA	NA	FALSE	0	NA	NA	A	non_coding	NA	NA	NA	NA	NA	NA	NA	45	AAAGAAATTTGGGAAATTCT	7488	False	NA	NA	NA	NA	NA	NA	57932495	57926149	Fake_Experiment_ID
ENST00000425629.8	chr19	-	1362	8	FSM	ENSG00000105492.16	ENST00000425629.8	3647	8	22	2263	22	-83	multi-exon	FALSE	canonical	0	0	junction_1	0	NA	NA	NA	FALSE	0	NA	NA	A	non_coding	NA	NA	NA	NA	NA	NA	NA	40	GGAATTGTCCAAAGCCATAA	3	True	NA	NA	NA	NA	NA	NA	51531648	51520081	Fake_Experiment_ID
ENST00000425673.6	chr19	+	4161	18	ISM	ENSG00000090924.15	ENST00000425673.6	8048	19	1418	3121	275	-143	3prime_fragment	FALSE	canonical	3	25	junction_1	18.7546534017948	NA	NA	NA	FALSE	0	NA	NA	A	non_coding	NA	NA	NA	NA	NA	NA	NA	20	GCCAGGACATGAGGCTTCCC	308	False	NA	NA	NA	NA	NA	NA	39414086	39425294	Fake_Experiment_ID
ENST00000425690.8	chr19	+	1254	8	FSM	ENSG00000073008.15	ENST00000425690.8	5792	8	187	4351	0	-69	multi-exon	FALSE	canonical	3	31	junction_6	10.1820169606888	NA	NA	NA	FALSE	0	NA	NA	A	non_coding	NA	NA	NA	NA	NA	NA	NA	20	CAGCGTCGGGACTGAGAGGG	66	False	NA	NA	NA	NA	NA	NA	44644096	44661811	Fake_Experiment_ID
ENST00000426739.7	chr19	+	2103	4	ISM	ENSG00000263002.8	ENST00000592437.5	2292	6	3076	0	2723	0	3prime_fragment	FALSE	canonical	3	44	junction_2	2.62466929133727	NA	NA	NA	FALSE	0	NA	NA	A	non_coding	NA	NA	NA	NA	NA	NA	NA	80	TTAAAAAAAAAAAAACAGAA	3015	False	NA	NA	NA	NA	NA	NA	44144632	44158119	Fake_Experiment_ID
ENST00000427043.4	chr19	+	729	6	ISM	ENSG00000105141.6	ENST00000427043.4	3145	7	2772	2204	-2650	-189	3prime_fragment	FALSE	canonical	0	0	junction_1	0	NA	NA	NA	FALSE	0	NA	NA	A	non_coding	NA	NA	NA	NA	NA	NA	NA	50	AAGTAGAAAGACCAGGAGGA	479	False	NA	NA	NA	NA	NA	NA	15052251	15056089	Fake_Experiment_ID
ENST00000427401.9	chr19	-	1611	4	FSM	ENSG00000237440.9	ENST00000427401.9	8352	4	141	6600	106	718	multi-exon	FALSE	canonical	3	31	junction_1	5.09901951359278	NA	NA	NA	FALSE	0	NA	NA	A	non_coding	NA	NA	NA	NA	NA	NA	NA	35	ATGTGAGGAATGTGGCAAAG	179	False	NA	NA	NA	NA	NA	NA	20565640	20544591	Fake_Experiment_ID
ENST00000427476.4	chr19	+	1203	12	FSM	ENSG00000105443.15	ENST00000427476.4	4606	12	300	3103	75	-155	multi-exon	TRUE	non_canonical	0	0	junction_8	86.3494725227588	NA	NA	NA	FALSE	0	NA	NA	A	non_coding	NA	NA	NA	NA	NA	NA	NA	15	CCCCCTGCCCCCAACTCCAT	139	False	NA	NA	NA	NA	NA	NA	48469507	48479210	Fake_Experiment_ID
ENST00000427575.6	chr19	-	909	4	ISM	ENSG00000129932.10	ENST00000672935.1	1757	5	3823	671	-146	-182	3prime_fragment	FALSE	canonical	3	241	junction_2	21.5612821717283	NA	NA	NA	FALSE	0	NA	NA	A	non_coding	NA	NA	NA	NA	NA	NA	NA	15	GGCCCCACCCTCACCCGGAG	4089	False	NA	NA	NA	NA	NA	NA	3496814	3491491	Fake_Experiment_ID
ENST00000427581.6	chr19	+	2106	15	FSM	ENSG00000104972.16	ENST00000427581.6	2751	15	333	312	-108	-198	multi-exon	FALSE	canonical	0	0	junction_1	0.257539376818856	NA	NA	NA	FALSE	0	NA	NA	A	non_coding	NA	NA	NA	NA	NA	NA	NA	20	CCCAGGGGGGGACGCAGACC	463	False	NA	NA	NA	NA	NA	NA	54630965	54636878	Fake_Experiment_ID
ENST00000427624.2	chr19	-	1596	1	ISM	ENSG00000152475.7	ENST00000427624.2	2038	3	11690	119	11690	-114	mono-exon	FALSE	NA	NA	NA	NA	NA	NA	NA	NA	NA	0	NA	NA	A	non_coding	NA	NA	NA	NA	NA	NA	NA	20	CTGCAGGGAGCCGAGAGTCG	NA	False	NA	NA	NA	NA	NA	NA	58369332	58367736	Fake_Experiment_ID
ENST00000428311.1	chr19	-	1926	4	FSM	ENSG00000196826.7	ENST00000428311.1	4505	4	142	2437	142	-2437	multi-exon	FALSE	canonical	0	0	junction_3	4.18993502999218	NA	NA	NA	FALSE	0	NA	NA	A	non_coding	NA	NA	NA	NA	NA	NA	NA	40	CCCTATGTATATAAGCAATA	176	False	NA	NA	NA	NA	NA	NA	12551332	12463995	Fake_Experiment_ID
ENST00000428459.6	chr19	+	453	4	FSM	ENSG00000186010.19	ENST00000428459.6	576	4	9	114	-2	-114	multi-exon	FALSE	canonical	3	8955	junction_3	375.716500687538	NA	NA	NA	FALSE	0	NA	NA	A	non_coding	NA	NA	NA	NA	NA	NA	NA	15	CGCCTGCCACGCACAGGGGC	14	True	NA	NA	NA	NA	NA	NA	19516238	19527908	Fake_Experiment_ID
ENST00000429154.7	chr19	+	1425	4	ISM	ENSG00000159882.13	ENST00000429154.7	4104	5	4122	2460	379	2142	3prime_fragment	FALSE	canonical	3	22	junction_3	5.24933858267454	NA	NA	NA	FALSE	0	NA	NA	A	non_coding	NA	NA	NA	NA	NA	NA	NA	30	GTTGTACATATATATGGGAT	4114	False	NA	NA	NA	NA	NA	NA	44007078	44011464	Fake_Experiment_ID
ENST00000429566.3	chr19	+	942	1	FSM	ENSG00000170929.6	ENST00000429566.3	1035	1	66	27	66	-27	mono-exon	FALSE	NA	NA	NA	NA	NA	NA	NA	NA	NA	0	NA	NA	A	non_coding	NA	NA	NA	NA	NA	NA	NA	30	CCACCAGGACTCAGGAACTT	NA	False	NA	NA	NA	NA	NA	NA	9093244	9094186	Fake_Experiment_ID
ENST00000429654.7	chr19	+	1701	4	FSM	ENSG00000198429.10	ENST00000429654.7	2441	4	142	598	69	-598	multi-exon	FALSE	canonical	3	26	junction_2	2.44948974278318	NA	NA	NA	FALSE	0	NA	NA	A	non_coding	NA	NA	NA	NA	NA	NA	NA	25	GGGAAAGCCTTCAGATCTGC	17	False	NA	NA	NA	NA	NA	NA	11887923	11906098	Fake_Experiment_ID
ENST00000430024.5	chr19	-	378	5	ISM	ENSG00000213297.8	ENST00000430024.5	2651	8	173	8097	173	3	5prime_fragment	FALSE	canonical	0	0	junction_2	17.5926120857592	NA	NA	NA	FALSE	0	NA	NA	A	non_coding	NA	NA	NA	NA	NA	NA	NA	35	AGAGGACACCGGGACACCCA	215	False	NA	NA	NA	NA	NA	NA	12156558	12140213	Fake_Experiment_ID
ENST00000430157.6	chr19	+	387	4	FSM	ENSG00000221983.8	ENST00000597451.5	514	4	36	91	16	-20	multi-exon	FALSE	canonical	3	5459	junction_3	358.370695726584	NA	NA	NA	FALSE	0	NA	NA	A	non_coding	NA	NA	NA	NA	NA	NA	NA	10	GGTGGTTCTTTCCTTGAAGG	8	True	NA	NA	NA	NA	NA	NA	18573300	18575150	Fake_Experiment_ID
ENST00000430256.3	chr19	+	852	5	ISM	ENSG00000153885.15	ENST00000430256.3	2555	6	2069	1295	1756	-22	3prime_fragment	FALSE	canonical	3	48	junction_4	5.85234995535981	NA	NA	NA	FALSE	0	NA	NA	A	non_coding	NA	NA	NA	NA	NA	NA	NA	10	GCCCTGCTTCAGTGCCCACC	3580	False	NA	NA	NA	NA	NA	NA	33800454	33812948	Fake_Experiment_ID
ENST00000430385.3	chr19	-	1932	4	FSM	ENSG00000196466.10	ENST00000430385.3	2583	4	201	450	-90	-450	multi-exon	FALSE	canonical	3	14	junction_2	7.58653778449403	NA	NA	NA	FALSE	0	NA	NA	A	non_coding	NA	NA	NA	NA	NA	NA	NA	25	CATTCTCTCTAAATGTATGG	197	False	NA	NA	NA	NA	NA	NA	12401070	12390465	Fake_Experiment_ID
ENST00000431365.3	chr19	+	429	2	FSM	ENSG00000171136.7	ENST00000431365.3	1089	2	57	603	0	0	multi-exon	FALSE	canonical	0	0	junction_1	0	NA	NA	NA	FALSE	0	NA	NA	A	non_coding	NA	NA	NA	NA	NA	NA	NA	10	TTTGAGGGCTGGGCAGCCGT	NA	False	NA	NA	NA	NA	NA	NA	14028204	14030948	Fake_Experiment_ID
ENST00000432094.6	chr19	+	2241	3	ISM	ENSG00000160336.17	ENST00000432094.6	4061	5	2268	1513	32	-1512	3prime_fragment	FALSE	canonical	3	194	junction_2	71.5	NA	NA	NA	FALSE	0	NA	NA	A	non_coding	NA	NA	NA	NA	NA	NA	NA	20	TGAATGTGGTGAGGTTTTTA	NA	False	NA	NA	NA	NA	NA	NA	53447268	53456748	Fake_Experiment_ID
ENST00000432233.8	chr19	-	900	7	FSM	ENSG00000187116.14	ENST00000432233.8	1390	7	147	343	55	46	multi-exon	FALSE	canonical	0	0	junction_1	0	NA	NA	NA	FALSE	0	NA	NA	A	non_coding	NA	NA	NA	NA	NA	NA	NA	55	ACAGAAGAGAGAACAATGCA	127	False	NA	NA	NA	NA	NA	NA	54313019	54307412	Fake_Experiment_ID
ENST00000432763.7	chr19	+	3264	29	FSM	ENSG00000196235.14	ENST00000598725.5	3742	29	207	271	207	-267	multi-exon	TRUE	canonical	3	496	junction_5	78.4102893081498	NA	NA	NA	FALSE	0	NA	NA	A	non_coding	NA	NA	NA	NA	NA	NA	NA	20	AGCAGGCAGGGCCGGTGGAC	151	False	NA	NA	NA	NA	NA	NA	39445890	39476399	Fake_Experiment_ID
ENST00000433627.9	chr19	+	1392	10	ISM	ENSG00000257103.9	ENST00000433627.9	3424	11	75	2857	-15	-1186	5prime_fragment	TRUE	canonical	3	341	junction_9	207.401441713146	NA	NA	NA	FALSE	0	NA	NA	A	non_coding	NA	NA	NA	NA	NA	NA	NA	25	AAGGTCTGGATTGATCGTAC	54	False	NA	NA	NA	NA	NA	NA	34172642	34226431	Fake_Experiment_ID
ENST00000433642.3	chr19	+	609	1	FSM	ENSG00000189114.8	ENST00000587722.1	732	1	74	49	74	-49	mono-exon	FALSE	NA	NA	NA	NA	NA	NA	NA	NA	NA	0	NA	NA	A	non_coding	NA	NA	NA	NA	NA	NA	NA	25	CCATGATTCTACTTCCCAAC	513	False	NA	NA	NA	NA	NA	NA	45179296	45179905	Fake_Experiment_ID
ENST00000434248.6	chr19	-	2502	4	ISM	ENSG00000128000.17	ENST00000434248.6	8687	5	5899	6097	5774	-778	3prime_fragment	FALSE	canonical	3	26	junction_1	14.8996644257513	NA	NA	NA	FALSE	0	NA	NA	A	non_coding	NA	NA	NA	NA	NA	NA	NA	45	AAACCTTTGAATGTAAGGAA	5884	False	NA	NA	NA	NA	NA	NA	40050332	40034356	Fake_Experiment_ID
ENST00000434436.8	chr19	-	876	6	ISM	ENSG00000071655.18	ENST00000434436.8	5678	7	234	4744	170	105	5prime_fragment	FALSE	canonical	3	103	junction_5	218.139955074718	NA	NA	NA	FALSE	0	NA	NA	A	non_coding	NA	NA	NA	NA	NA	NA	NA	10	GGCAGGTGCTGCGGGGCCAC	233	False	NA	NA	NA	NA	NA	NA	1592631	1578339	Fake_Experiment_ID
ENST00000434646.6	chr19	+	393	4	ISM	ENSG00000204866.8	ENST00000434646.6	885	5	1204	201	743	-200	3prime_fragment	FALSE	canonical	0	0	junction_1	0	NA	NA	NA	FALSE	0	NA	NA	A	non_coding	NA	NA	NA	NA	NA	NA	NA	60	GAAGACATAGAAAGAAAATC	747	False	NA	NA	NA	NA	NA	NA	46148985	46161088	Fake_Experiment_ID
ENST00000434772.8	chr19	+	1449	4	ISM	ENSG00000178386.13	ENST00000434772.8	2399	5	3141	722	3115	675	3prime_fragment	FALSE	canonical	3	32	junction_3	3.55902608401044	NA	NA	NA	FALSE	0	NA	NA	A	non_coding	NA	NA	NA	NA	NA	NA	NA	20	GTGTTGTACATATTTATGGG	3141	False	NA	NA	NA	NA	NA	NA	44055176	44067277	Fake_Experiment_ID
ENST00000434937.2	chr19	+	864	2	ISM	ENSG00000223638.3	ENST00000434937.2	1035	3	2787	0	2787	0	3prime_fragment	FALSE	canonical	0	0	junction_1	0	NA	NA	NA	FALSE	0	NA	NA	A	non_coding	NA	NA	NA	NA	NA	NA	NA	50	ATAAACATTTGAACATAATC	NA	False	NA	NA	NA	NA	NA	NA	55761800	55763175	Fake_Experiment_ID
ENST00000435989.7	chr19	-	2568	3	FSM	ENSG00000204514.10	ENST00000435989.7	6244	3	235	3441	5	0	multi-exon	FALSE	canonical	3	50	junction_1	67.5	NA	NA	NA	FALSE	0	NA	NA	A	non_coding	NA	NA	NA	NA	NA	NA	NA	30	GTGTGAGGATTGTCAGAAAG	229	False	NA	NA	NA	NA	NA	NA	57888802	57872821	Fake_Experiment_ID
ENST00000436066.4	chr19	+	840	1	ISM	ENSG00000166289.6	ENST00000592810.1	1357	2	8381	164	6966	-164	mono-exon	FALSE	NA	NA	NA	NA	NA	NA	NA	NA	NA	0	NA	NA	A	non_coding	NA	NA	NA	NA	NA	NA	NA	20	CCCCCGGCCTGCAGAACATC	8341	False	NA	NA	NA	NA	NA	NA	29673839	29674679	Fake_Experiment_ID
ENST00000436120.7	chr19	+	1830	4	ISM	ENSG00000189164.15	ENST00000436120.7	5186	5	3100	3187	3005	1096	3prime_fragment	FALSE	canonical	3	17	junction_2	0.471404520791032	NA	NA	NA	FALSE	0	NA	NA	A	non_coding	NA	NA	NA	NA	NA	NA	NA	50	TTATAACAAGTATAGGAAAG	3031	False	NA	NA	NA	NA	NA	NA	37374198	37389879	Fake_Experiment_ID
ENST00000437936.2	chr19	+	333	4	FSM	ENSG00000188293.6	ENST00000437936.2	779	4	33	413	33	-413	multi-exon	FALSE	canonical	0	0	junction_1	0	NA	NA	NA	FALSE	0	NA	NA	A	non_coding	NA	NA	NA	NA	NA	NA	NA	35	TGGAACATCAGGGGAACGAT	32	False	NA	NA	NA	NA	NA	NA	46229774	46230830	Fake_Experiment_ID
ENST00000439326.8	chr19	+	2001	4	FSM	ENSG00000223547.10	ENST00000439326.8	6588	4	143	4444	64	-32	multi-exon	FALSE	canonical	0	0	junction_3	1.24721912892465	NA	NA	NA	FALSE	0	NA	NA	C	non_coding	NA	NA	NA	NA	NA	NA	NA	45	AACCGTATGAATGCAAGGAA	89	False	NA	NA	NA	NA	NA	NA	12064873	12077121	Fake_Experiment_ID
ENST00000439556.3	chr19	-	1119	4	FSM	ENSG00000257591.6	ENST00000439556.3	1702	4	176	407	156	-407	multi-exon	FALSE	canonical	3	16	junction_1	11.1455023315337	NA	NA	NA	FALSE	0	NA	NA	A	non_coding	NA	NA	NA	NA	NA	NA	NA	40	TTCACATAAGATTCCTAGAA	215	False	NA	NA	NA	NA	NA	NA	12156558	12145296	Fake_Experiment_ID
ENST00000440804.7	chr19	+	1440	7	FSM	ENSG00000129450.9	ENST00000440804.7	1960	7	67	453	67	-453	multi-exon	FALSE	canonical	0	0	junction_1	0	NA	NA	NA	FALSE	0	NA	NA	A	non_coding	NA	NA	NA	NA	NA	NA	NA	20	TGTTCCTTTAATCTTTGAAG	2275	False	NA	NA	NA	NA	NA	NA	51124974	51136198	Fake_Experiment_ID
ENST00000441779.6	chr19	+	1815	19	FSM	ENSG00000076944.16	ENST00000441779.6	1914	19	37	62	23	0	multi-exon	TRUE	canonical	1	2	junction_4	90.0993279047568	NA	NA	NA	FALSE	0	NA	NA	A	non_coding	NA	NA	NA	NA	NA	NA	NA	5	CCCCTGGCCCCGCCCCCTAC	29	True	NA	NA	NA	NA	NA	NA	7637149	7647810	Fake_Experiment_ID
ENST00000443236.7	chr19	-	5658	42	FSM	ENSG00000160111.15	ENST00000443236.7	5983	42	168	157	0	1	multi-exon	TRUE	canonical	0	0	junction_1	10.4428987567525	NA	NA	NA	FALSE	0	NA	NA	A	non_coding	NA	NA	NA	NA	NA	NA	NA	30	TCCTACAACCACATGCAGTT	9390	False	NA	NA	NA	NA	NA	NA	17026642	16893107	Fake_Experiment_ID
ENST00000443387.3	chr19	+	879	1	ISM	ENSG00000167635.12	ENST00000456324.5	3780	3	21839	1452	7982	1259	mono-exon	FALSE	NA	NA	NA	NA	NA	NA	NA	NA	NA	0	NA	NA	A	non_coding	NA	NA	NA	NA	NA	NA	NA	40	AAACCCCATGAAAGCCTTGA	386	False	NA	NA	NA	NA	NA	NA	36236440	36237319	Fake_Experiment_ID
ENST00000443905.6	chr19	-	1335	4	FSM	ENSG00000081665.14	ENST00000540806.7	3323	4	147	1841	106	0	multi-exon	FALSE	canonical	3	97	junction_1	15.9234278833282	NA	NA	NA	FALSE	0	NA	NA	A	non_coding	NA	NA	NA	NA	NA	NA	NA	35	TTCATACTGGAGAGAAACCG	180	False	NA	NA	NA	NA	NA	NA	19821603	19794551	Fake_Experiment_ID
ENST00000443917.6	chr19	+	2121	4	FSM	ENSG00000131845.15	ENST00000443917.6	3391	4	339	931	339	-931	multi-exon	FALSE	canonical	1	1	junction_2	20.2868320729373	NA	NA	NA	FALSE	0	NA	NA	A	non_coding	NA	NA	NA	NA	NA	NA	NA	50	CACCAGAAAATTCACACAAG	383	False	NA	NA	NA	NA	NA	NA	57351664	57357849	Fake_Experiment_ID
ENST00000444449.6	chr19	+	1308	13	FSM	ENSG00000072958.9	ENST00000444449.6	2311	13	93	910	56	-329	multi-exon	FALSE	canonical	2	7	junction_6	125.801513636893	NA	NA	NA	FALSE	0	NA	NA	A	non_coding	NA	NA	NA	NA	NA	NA	NA	20	GGGGCTGTCGCAGCCAACAC	116	False	NA	NA	NA	NA	NA	NA	16198026	16234435	Fake_Experiment_ID
ENST00000444469.4	chr19	-	531	1	ISM	ENSG00000233493.4	ENST00000444469.4	695	2	33	4485	33	-4485	mono-exon	FALSE	NA	NA	NA	NA	NA	NA	NA	NA	NA	0	NA	NA	A	non_coding	NA	NA	NA	NA	NA	NA	NA	10	GGCCCAGGTGAGGGGCGGGC	32	True	NA	NA	NA	NA	NA	NA	55384259	55383728	Fake_Experiment_ID
ENST00000445217.5	chr19	+	1221	4	FSM	ENSG00000188227.13	ENST00000445217.5	6712	4	35	5456	35	-32	multi-exon	FALSE	canonical	3	11	junction_3	14.0554457615387	NA	NA	NA	FALSE	0	NA	NA	A	non_coding	NA	NA	NA	NA	NA	NA	NA	30	GCAAAATATCTGGTTTCATG	NA	False	NA	NA	NA	NA	NA	NA	37523439	37537879	Fake_Experiment_ID
ENST00000445755.7	chr19	+	672	4	ISM	ENSG00000007080.11	ENST00000597436.5	1055	5	1325	276	170	-270	3prime_fragment	FALSE	canonical	3	2010	junction_2	94.1535389079396	NA	NA	NA	FALSE	0	NA	NA	A	non_coding	NA	NA	NA	NA	NA	NA	NA	25	GCCCAGAACTTGGGGAGCCA	3377	False	NA	NA	NA	NA	NA	NA	17936420	17943715	Fake_Experiment_ID
ENST00000446248.4	chr19	+	3831	19	FSM	ENSG00000076826.10	ENST00000446248.4	4179	19	101	247	101	-38	multi-exon	FALSE	canonical	2	24	junction_5	55.1682331656297	NA	NA	NA	FALSE	0	NA	NA	A	non_coding	NA	NA	NA	NA	NA	NA	NA	10	CCCCACCCGGGCGGTCCACG	41	False	NA	NA	NA	NA	NA	NA	7596002	7618057	Fake_Experiment_ID
ENST00000446844.3	chr19	-	1281	5	FSM	ENSG00000221878.13	ENST00000446844.3	2227	5	90	856	22	-856	multi-exon	FALSE	canonical	0	0	junction_1	0	NA	NA	NA	FALSE	0	NA	NA	A	non_coding	NA	NA	NA	NA	NA	NA	NA	15	GTGCAGTCTATCTGACTTTC	130	False	NA	NA	NA	NA	NA	NA	42937076	42925734	Fake_Experiment_ID
ENST00000447102.8	chr19	-	810	5	FSM	ENSG00000130005.13	ENST00000447102.8	1769	5	94	865	18	-76	multi-exon	FALSE	canonical	3	374	junction_2	12.6589889011722	NA	NA	NA	FALSE	0	NA	NA	A	non_coding	NA	NA	NA	NA	NA	NA	NA	30	GCCTAGGAGTTCAAGACCAG	7422	False	NA	NA	NA	NA	NA	NA	1401476	1398675	Fake_Experiment_ID
ENST00000447313.7	chr19	-	8739	5	ISM	ENSG00000171804.11	ENST00000447313.7	8990	6	8355	109	8355	0	3prime_fragment	FALSE	canonical	0	0	junction_1	0	NA	NA	NA	FALSE	0	NA	NA	A	non_coding	NA	NA	NA	NA	NA	NA	NA	15	TTTGGGACTGACTGGAGGCT	8409	False	NA	NA	NA	NA	NA	NA	37898239	37884931	Fake_Experiment_ID
ENST00000447370.6	chr19	-	2097	11	FSM	ENSG00000161640.15	ENST00000447370.6	3173	11	91	985	0	-300	multi-exon	FALSE	canonical	0	0	junction_2	0.3	NA	NA	NA	FALSE	0	NA	NA	A	non_coding	NA	NA	NA	NA	NA	NA	NA	30	AGAGGTCTCCATGGCAACAG	3715	False	NA	NA	NA	NA	NA	NA	49961081	49949969	Fake_Experiment_ID
ENST00000447857.8	chr19	+	1689	19	ISM	ENSG00000161609.10	ENST00000447857.8	2343	20	2635	480	2504	-479	3prime_fragment	FALSE	canonical	0	0	junction_1	0.577350269189626	NA	NA	NA	FALSE	0	NA	NA	A	non_coding	NA	NA	NA	NA	NA	NA	NA	15	GAGGCTCTACTTGCCCCTCA	2601	False	NA	NA	NA	NA	NA	NA	49390883	49417510	Fake_Experiment_ID
ENST00000448051.7	chr19	-	2133	5	ISM	ENSG00000196437.12	ENST00000448051.7	4495	9	14408	1427	213	-42	3prime_fragment	FALSE	canonical	2	3	junction_4	34.14948755106	NA	NA	NA	FALSE	0	NA	NA	A	non_coding	NA	NA	NA	NA	NA	NA	NA	40	AAACCCTATGAATATTGTGA	NA	False	NA	NA	NA	NA	NA	NA	37454862	37412596	Fake_Experiment_ID
ENST00000448456.4	chr19	-	498	3	FSM	ENSG00000213030.6	ENST00000448456.4	887	3	372	17	372	-17	multi-exon	TRUE	canonical	1	1	junction_2	10.5	NA	NA	NA	FALSE	0	NA	NA	A	non_coding	NA	NA	NA	NA	NA	NA	NA	20	AGGCTTCTCAATCCGCACTC	9005	False	NA	NA	NA	NA	NA	NA	49048739	49047654	Fake_Experiment_ID
ENST00000448584.7	chr19	+	3189	12	ISM	ENSG00000022556.16	ENST00000448584.7	3540	13	3642	240	3610	-180	3prime_fragment	FALSE	canonical	2	7	junction_3	4.15604707296817	NA	NA	NA	FALSE	0	NA	NA	A	non_coding	NA	NA	NA	NA	NA	NA	NA	20	ATCCCCCCGAGTCATTCATT	3642	False	NA	NA	NA	NA	NA	NA	54970015	55000898	Fake_Experiment_ID
ENST00000449228.5	chr19	-	786	4	FSM	ENSG00000105327.18	ENST00000449228.5	1827	4	164	877	164	-56	multi-exon	FALSE	canonical	2	13	junction_3	77.7231554228782	NA	NA	NA	FALSE	0	NA	NA	A	non_coding	NA	NA	NA	NA	NA	NA	NA	20	CATACTGGACTCCCAGCCCT	257	False	NA	NA	NA	NA	NA	NA	47232602	47221700	Fake_Experiment_ID
ENST00000449561.3	chr19	-	1776	13	FSM	ENSG00000105609.17	ENST00000449561.3	3221	13	80	1365	52	-240	multi-exon	FALSE	canonical	0	0	junction_1	0	NA	NA	NA	FALSE	0	NA	NA	A	non_coding	NA	NA	NA	NA	NA	NA	NA	20	CCCACGGGGGACCCAGATCT	97	False	NA	NA	NA	NA	NA	NA	54257193	54250785	Fake_Experiment_ID
ENST00000449844.6	chr19	+	1773	11	FSM	ENSG00000130751.10	ENST00000449844.6	2043	11	162	108	162	-76	multi-exon	FALSE	canonical	2	17	junction_2	15.244999180059	NA	NA	NA	FALSE	0	NA	NA	A	non_coding	NA	NA	NA	NA	NA	NA	NA	15	GGACTGGCAGAGCTGCCGGC	1208	False	NA	NA	NA	NA	NA	NA	47021047	47045651	Fake_Experiment_ID
ENST00000449870.5	chr19	+	2697	19	FSM	ENSG00000129351.17	ENST00000588657.5	2697	19	0	0	0	0	multi-exon	FALSE	canonical	3	511	junction_17	388.857082032607	NA	NA	NA	FALSE	0	NA	NA	A	non_coding	NA	NA	NA	NA	NA	NA	NA	10	GCCCCCGCGGGGCGGAGATT	2830	False	NA	NA	NA	NA	NA	NA	10670605	10689312	Fake_Experiment_ID
ENST00000451275.1	chr19	-	1314	3	FSM	ENSG00000179909.16	ENST00000684351.1	6907	3	233	5360	197	-4268	multi-exon	FALSE	canonical	3	64	junction_2	5	NA	NA	NA	FALSE	0	NA	NA	A	non_coding	NA	NA	NA	NA	NA	NA	NA	35	AAGCCTTATGAGTGGCAAAT	232	False	NA	NA	NA	NA	NA	NA	57708971	57701634	Fake_Experiment_ID
ENST00000451287.7	chr19	+	1293	5	FSM	ENSG00000213889.11	ENST00000451287.7	1751	5	30	428	30	-214	multi-exon	FALSE	canonical	3	12	junction_1	63.0317380372777	NA	NA	NA	FALSE	0	NA	NA	A	non_coding	NA	NA	NA	NA	NA	NA	NA	10	CAGCTGTTGTCCTTTGGGGA	11	False	NA	NA	NA	NA	NA	NA	45498472	45502085	Fake_Experiment_ID
ENST00000452032.6	chr19	-	438	5	ISM	ENSG00000167807.15	ENST00000452032.6	1956	11	4	5145	4	-2200	5prime_fragment	FALSE	canonical	3	35	junction_1	147.117937383584	NA	NA	NA	FALSE	0	NA	NA	A	non_coding	NA	NA	NA	NA	NA	NA	NA	25	CACCGGAGCTGGAAGGAGCG	-5	True	NA	NA	NA	NA	NA	NA	10316005	10310571	Fake_Experiment_ID
ENST00000452271.7	chr19	-	1773	4	FSM	ENSG00000189001.11	ENST00000452271.7	1946	4	30	143	30	-143	multi-exon	FALSE	canonical	0	0	junction_3	0.471404520791032	NA	NA	NA	FALSE	0	NA	NA	A	non_coding	NA	NA	NA	NA	NA	NA	NA	10	ACTGGCATCCGGCCTTGCTG	29	False	NA	NA	NA	NA	NA	NA	35528281	35523509	Fake_Experiment_ID
ENST00000452676.6	chr19	-	2523	4	ISM	ENSG00000197937.13	ENST00000601469.2	2812	5	5306	198	-4212	-198	3prime_fragment	FALSE	canonical	2	2	junction_2	12.2836838484589	NA	NA	NA	FALSE	0	NA	NA	A	non_coding	NA	NA	NA	NA	NA	NA	NA	45	TGGAGAGAAACCTTACAAAT	5305	False	NA	NA	NA	NA	NA	NA	53153747	53140307	Fake_Experiment_ID
ENST00000453372.7	chr19	-	1281	5	ISM	ENSG00000171466.10	ENST00000453372.7	12639	6	14356	11142	14304	-128	3prime_fragment	FALSE	canonical	3	7	junction_3	6.86931583201704	NA	NA	NA	FALSE	0	NA	NA	A	non_coding	NA	NA	NA	NA	NA	NA	NA	40	ATGCAAGATATGTGGGAAAG	NA	False	NA	NA	NA	NA	NA	NA	9660744	9652948	Fake_Experiment_ID
ENST00000453954.6	chr19	-	2040	18	ISM	ENSG00000071564.17	ENST00000453954.6	3585	20	2343	2414	39	-20	internal_fragment	TRUE	canonical	0	0	junction_14	387.847587158992	NA	NA	NA	FALSE	0	NA	NA	A	non_coding	NA	NA	NA	NA	NA	NA	NA	20	AAGGTATGCCTCCGTGGGAC	4008	False	NA	NA	NA	NA	NA	NA	1650248	1611706	Fake_Experiment_ID
ENST00000454376.7	chr19	+	1116	11	FSM	ENSG00000126457.22	ENST00000454376.7	1328	11	10	202	4	-174	multi-exon	FALSE	canonical	3	345	junction_2	1736.94009395834	NA	NA	NA	FALSE	0	NA	NA	A	non_coding	NA	NA	NA	NA	NA	NA	NA	0	GGCCCGGCTCTCCCGCCCTG	10	True	NA	NA	NA	NA	NA	NA	49677280	49688245	Fake_Experiment_ID
ENST00000454971.2	chr19	+	1041	1	FSM	ENSG00000126251.6	ENST00000597214.1	1182	1	70	71	70	-71	mono-exon	FALSE	NA	NA	NA	NA	NA	NA	NA	NA	NA	0	NA	NA	A	non_coding	NA	NA	NA	NA	NA	NA	NA	10	GTCCTCCGGGGGAGGAGGGT	NA	False	NA	NA	NA	NA	NA	NA	35371359	35372400	Fake_Experiment_ID
ENST00000455140.7	chr19	-	2733	24	FSM	ENSG00000127527.14	ENST00000455140.7	3216	24	25	458	-2	-458	multi-exon	FALSE	canonical	3	25	junction_1	58.7348017585669	NA	NA	NA	FALSE	0	NA	NA	A	non_coding	NA	NA	NA	NA	NA	NA	NA	10	GCGAGGGCCGTGTGTAGGCG	66	False	NA	NA	NA	NA	NA	NA	16471945	16355704	Fake_Experiment_ID
ENST00000455504.7	chr19	-	2055	3	FSM	ENSG00000197647.12	ENST00000478765.6	2524	3	340	129	340	-129	multi-exon	FALSE	canonical	3	20	junction_2	1	NA	NA	NA	FALSE	0	NA	NA	A	non_coding	NA	NA	NA	NA	NA	NA	NA	15	CCCCAGGCTTTAGGAGGCTG	NA	False	NA	NA	NA	NA	NA	NA	12018337	12014844	Fake_Experiment_ID
ENST00000455521.5	chr19	-	1929	4	ISM	ENSG00000197782.15	ENST00000594395.5	2044	5	5482	0	5482	0	3prime_fragment	FALSE	canonical	3	20	junction_2	42.7629122799964	NA	NA	NA	FALSE	0	NA	NA	A	non_coding	NA	NA	NA	NA	NA	NA	NA	40	ATGTAAGGAATGTGGAAAGT	6180	False	NA	NA	NA	NA	NA	NA	40084753	40074515	Fake_Experiment_ID
ENST00000456283.7	chr19	+	1668	3	ISM	ENSG00000160352.16	ENST00000610902.4	2671	6	16060	6762	14249	-145	internal_fragment	FALSE	canonical	3	38	junction_2	3.5	NA	NA	NA	FALSE	0	NA	NA	A	non_coding	NA	NA	NA	NA	NA	NA	NA	20	TCCCAGCTACTTGGGAGGCA	7364	False	NA	NA	NA	NA	NA	NA	21098268	21118332	Fake_Experiment_ID
ENST00000456448.3	chr19	+	1020	1	FSM	ENSG00000237521.4	ENST00000456448.3	1696	1	114	562	114	-562	mono-exon	FALSE	NA	NA	NA	NA	NA	NA	NA	NA	NA	0	NA	NA	A	non_coding	NA	NA	NA	NA	NA	NA	NA	50	AAATGGCAGCAAAATTTAAC	NA	False	NA	NA	NA	NA	NA	NA	9251043	9252063	Fake_Experiment_ID
ENST00000456783.3	chr19	+	1596	3	ISM	ENSG00000229676.3	ENST00000456783.3	4246	4	19076	2406	19076	-2406	3prime_fragment	FALSE	canonical	0	0	junction_1	0	NA	NA	NA	FALSE	0	NA	NA	A	non_coding	NA	NA	NA	NA	NA	NA	NA	50	TAGAAATATGAATGTGACAA	NA	False	NA	NA	NA	NA	NA	NA	22653399	22665265	Fake_Experiment_ID
ENST00000456935.7	chr19	-	3036	24	FSM	ENSG00000104774.13	ENST00000456935.7	3185	24	41	108	-18	-59	multi-exon	TRUE	canonical	3	101	junction_17	19.5764219124954	NA	NA	NA	FALSE	0	NA	NA	A	non_coding	NA	NA	NA	NA	NA	NA	NA	5	GTCTGCTGGGATGGGCCCTC	40	True	NA	NA	NA	NA	NA	NA	12666701	12646619	Fake_Experiment_ID
ENST00000457052.3	chr19	+	1917	14	ISM	ENSG00000237452.3	ENST00000457052.3	2568	15	1938	423	1938	-423	3prime_fragment	FALSE	canonical	0	0	junction_1	0.92946507489189	NA	NA	NA	FALSE	0	NA	NA	A	non_coding	NA	NA	NA	NA	NA	NA	NA	5	GAGGGCGGCCCCTCGCCTCG	1938	False	NA	NA	NA	NA	NA	NA	45735376	45764118	Fake_Experiment_ID
ENST00000457749.7	chr19	-	2157	3	ISM	ENSG00000198538.11	ENST00000457749.7	4558	4	3675	2280	70	360	3prime_fragment	FALSE	canonical	3	34	junction_1	46	NA	NA	NA	FALSE	0	NA	NA	A	non_coding	NA	NA	NA	NA	NA	NA	NA	35	AAGTGTAATGAGTGTGGCAA	3674	False	NA	NA	NA	NA	NA	NA	52817958	52799687	Fake_Experiment_ID
ENST00000457836.6	chr19	+	1347	9	FSM	ENSG00000248098.12	ENST00000457836.6	1745	9	5	393	5	-393	multi-exon	FALSE	canonical	0	0	junction_1	199.789107560948	NA	NA	NA	FALSE	0	NA	NA	A	non_coding	NA	NA	NA	NA	NA	NA	NA	15	GACCTGCTCAGCCCACCCCC	10	False	NA	NA	NA	NA	NA	NA	41397827	41424608	Fake_Experiment_ID
ENST00000458035.3	chr19	+	2913	3	ISM	ENSG00000213799.13	ENST00000595091.6	4413	5	7559	1281	7559	-1281	3prime_fragment	FALSE	canonical	3	51	junction_1	6	NA	NA	NA	FALSE	0	NA	NA	A	non_coding	NA	NA	NA	NA	NA	NA	NA	55	AAATATGAAGAATGTGACAA	7559	False	NA	NA	NA	NA	NA	NA	53341307	53353588	Fake_Experiment_ID
ENST00000458235.7	chr19	-	3375	23	FSM	ENSG00000105639.20	ENST00000527670.5	3996	23	30	591	30	-591	multi-exon	FALSE	canonical	0	0	junction_9	4.49724433532027	NA	NA	NA	FALSE	0	NA	NA	A	non_coding	NA	NA	NA	NA	NA	NA	NA	10	CTCCTGCCCGCAGACCTCTG	3613	False	NA	NA	NA	NA	NA	NA	17844417	17826742	Fake_Experiment_ID
ENST00000458408.6	chr19	+	894	11	FSM	ENSG00000183401.12	ENST00000458408.6	1049	11	88	67	26	-66	multi-exon	FALSE	canonical	3	6	junction_5	5.67538544946508	NA	NA	NA	FALSE	0	NA	NA	A	non_coding	NA	NA	NA	NA	NA	NA	NA	10	GCAGCCGGGACTGCTCTCCC	16	False	NA	NA	NA	NA	NA	NA	11346606	11354877	Fake_Experiment_ID
ENST00000458714.2	chr19	+	1035	4	ISM	ENSG00000176472.10	ENST00000458714.2	2285	5	995	443	995	-48	3prime_fragment	FALSE	canonical	0	0	junction_1	0.942809041582063	NA	NA	NA	FALSE	0	NA	NA	A	non_coding	NA	NA	NA	NA	NA	NA	NA	5	GCCCTCCCTTGGCTCACTGT	NA	False	NA	NA	NA	NA	NA	NA	43526491	43535687	Fake_Experiment_ID
ENST00000462790.8	chr19	-	360	5	ISM	ENSG00000254901.8	ENST00000462790.8	992	6	35	3822	22	1154	5prime_fragment	FALSE	canonical	3	106	junction_1	24.4271877218807	NA	NA	NA	FALSE	0	NA	NA	A	non_coding	NA	NA	NA	NA	NA	NA	NA	20	TCCTGGAAGAGACTCGGGGC	24	False	NA	NA	NA	NA	NA	NA	19192117	19180727	Fake_Experiment_ID
ENST00000468240.6	chr19	+	1608	4	ISM	ENSG00000198464.14	ENST00000468240.6	2527	6	3236	3061	19	-300	internal_fragment	FALSE	canonical	3	97	junction_1	19.4821855949366	NA	NA	NA	FALSE	0	NA	NA	A	non_coding	NA	NA	NA	NA	NA	NA	NA	60	AAACTACAAATGCAACAAAT	3244	False	NA	NA	NA	NA	NA	NA	52300412	52322858	Fake_Experiment_ID
ENST00000469144.5	chr19	+	399	1	ISM	ENSG00000228300.14	ENST00000409293.6	870	3	3281	19	1935	-19	mono-exon	FALSE	NA	NA	NA	NA	NA	NA	NA	NA	NA	0	NA	NA	A	non_coding	NA	NA	NA	NA	NA	NA	NA	20	ATGCAGCCATGTCTCTGCAG	2699	False	NA	NA	NA	NA	NA	NA	1278810	1279209	Fake_Experiment_ID
ENST00000470402.1	chr19	+	1557	12	FSM	ENSG00000104892.17	ENST00000470402.1	1820	12	100	163	100	-158	multi-exon	TRUE	canonical	3	35	junction_9	4.55816404971697	NA	NA	NA	FALSE	0	NA	NA	A	non_coding	NA	NA	NA	NA	NA	NA	NA	15	CGTCCAGTGAACTGCGCTGG	367	False	NA	NA	NA	NA	NA	NA	45345499	45351357	Fake_Experiment_ID
ENST00000474037.6	chr19	+	1440	3	ISM	ENSG00000203326.12	ENST00000474037.6	6133	4	6577	4571	6553	970	3prime_fragment	FALSE	canonical	3	29	junction_2	13	NA	NA	NA	FALSE	0	NA	NA	A	non_coding	NA	NA	NA	NA	NA	NA	NA	45	AATCTTGAAATACGTCAGAA	6555	False	NA	NA	NA	NA	NA	NA	53372281	53382019	Fake_Experiment_ID
ENST00000498907.3	chr19	-	1077	1	FSM	ENSG00000245848.3	ENST00000498907.3	2601	1	120	1404	120	-1404	mono-exon	FALSE	NA	NA	NA	NA	NA	NA	NA	NA	NA	0	NA	NA	A	non_coding	NA	NA	NA	NA	NA	NA	NA	5	GGCGCGCGGCTGTGGGACCG	302	False	NA	NA	NA	NA	NA	NA	33302414	33301337	Fake_Experiment_ID
ENST00000500065.8	chr19	-	1668	3	ISM	ENSG00000170954.12	ENST00000500065.8	2496	4	10470	494	1231	-276	3prime_fragment	FALSE	canonical	2	8	junction_2	15.5	NA	NA	NA	FALSE	0	NA	NA	A	non_coding	NA	NA	NA	NA	NA	NA	NA	25	TATGGCAAGGTCTTCAGTCA	7255	False	NA	NA	NA	NA	NA	NA	53122418	53108376	Fake_Experiment_ID
ENST00000509570.6	chr19	+	267	6	ISM	ENSG00000178980.15	ENST00000509570.6	881	7	201	3314	77	-38	5prime_fragment	FALSE	non_canonical	0	0	junction_1	1788.2259812451	NA	NA	NA	FALSE	0	NA	NA	A	non_coding	NA	NA	NA	NA	NA	NA	NA	20	TGCGCCCTGAAGGCAGAGGT	48	False	NA	NA	NA	NA	NA	NA	47778785	47781370	Fake_Experiment_ID
ENST00000514277.6	chr19	+	900	7	FSM	ENSG00000250067.12	ENST00000514277.6	979	7	22	57	22	-54	multi-exon	TRUE	canonical	0	0	junction_6	45.7447629060785	NA	NA	NA	FALSE	0	NA	NA	A	non_coding	NA	NA	NA	NA	NA	NA	NA	15	CCGCCACCCGCGGCCACACC	22	False	NA	NA	NA	NA	NA	NA	19528932	19537524	Fake_Experiment_ID
ENST00000514819.7	chr19	-	1149	8	ISM	ENSG00000064489.23	ENST00000514819.7	1406	9	9544	110	-247	-110	3prime_fragment	TRUE	canonical	0	0	junction_1	13.3783254496493	NA	NA	NA	FALSE	0	NA	NA	A	non_coding	NA	NA	NA	NA	NA	NA	NA	0	CGCCCCCCTCCGCGGTGGGG	9547	False	NA	NA	NA	NA	NA	NA	19182594	19145693	Fake_Experiment_ID
ENST00000520965.5	chr19	-	1542	6	FSM	ENSG00000185869.15	ENST00000520965.5	4977	6	67	3368	67	-3368	multi-exon	FALSE	canonical	3	8	junction_5	8.67179335547152	NA	NA	NA	FALSE	0	NA	NA	A	non_coding	NA	NA	NA	NA	NA	NA	NA	50	ATGACAGTAAAGTAAGACCA	697	False	NA	NA	NA	NA	NA	NA	36915954	36891491	Fake_Experiment_ID
ENST00000523638.6	chr19	-	1239	1	ISM	ENSG00000254004.7	ENST00000523638.6	5285	3	13033	3313	10061	-2221	mono-exon	FALSE	NA	NA	NA	NA	NA	NA	NA	NA	NA	0	NA	NA	A	non_coding	NA	NA	NA	NA	NA	NA	NA	20	AGTTCTCTATGAATGCCTTG	NA	False	NA	NA	NA	NA	NA	NA	36515238	36513999	Fake_Experiment_ID
ENST00000527223.6	chr19	-	1827	12	FSM	ENSG00000167646.14	ENST00000527223.6	2228	12	2	399	2	-268	multi-exon	FALSE	canonical	0	0	junction_10	13.1620541490106	NA	NA	NA	FALSE	0	NA	NA	A	non_coding	NA	NA	NA	NA	NA	NA	NA	25	CCCAACCCCTAGACACCCCT	-16	True	NA	NA	NA	NA	NA	NA	55166648	55159061	Fake_Experiment_ID
ENST00000532828.7	chr19	-	2310	4	ISM	ENSG00000245680.11	ENST00000532828.7	6197	5	3425	3648	3373	-405	3prime_fragment	FALSE	canonical	3	24	junction_3	7.40870359029762	NA	NA	NA	FALSE	0	NA	NA	A	non_coding	NA	NA	NA	NA	NA	NA	NA	50	GAGAAACAGTGTGAGAAAAC	3393	False	NA	NA	NA	NA	NA	NA	37207111	37185226	Fake_Experiment_ID
ENST00000533683.7	chr19	-	1299	5	FSM	ENSG00000141858.12	ENST00000533683.7	2196	5	331	566	331	12	multi-exon	FALSE	canonical	3	445	junction_4	17.6847391838274	NA	NA	NA	FALSE	0	NA	NA	A	non_coding	NA	NA	NA	NA	NA	NA	NA	10	GCGCCCAGCCTCACCCCTGC	551	False	NA	NA	NA	NA	NA	NA	14090420	14088416	Fake_Experiment_ID
ENST00000534261.3	chr19	-	1656	9	FSM	ENSG00000268500.6	ENST00000683636.1	2993	9	66	1271	66	-140	multi-exon	FALSE	canonical	0	0	junction_1	0.484122918275927	NA	NA	NA	FALSE	0	NA	NA	A	non_coding	NA	NA	NA	NA	NA	NA	NA	20	GGATTTGCCCAGAGTTCAGT	NA	False	NA	NA	NA	NA	NA	NA	51630335	51612230	Fake_Experiment_ID
ENST00000534327.6	chr19	+	1491	4	ISM	ENSG00000204532.8	ENST00000534327.6	1668	5	3641	0	3641	0	3prime_fragment	FALSE	canonical	0	0	junction_1	0	NA	NA	NA	FALSE	0	NA	NA	A	non_coding	NA	NA	NA	NA	NA	NA	NA	10	CTTCACCATCGGGTCTGTCT	NA	False	NA	NA	NA	NA	NA	NA	56205913	56209200	Fake_Experiment_ID
ENST00000535759.1	chr19	-	1527	4	FSM	ENSG00000178928.8	ENST00000535759.1	2059	4	0	532	0	-295	multi-exon	FALSE	canonical	0	0	junction_1	0	NA	NA	NA	FALSE	0	NA	NA	A	non_coding	NA	NA	NA	NA	NA	NA	NA	15	GGGGCCTGTGCCTGCAAAGT	NA	False	NA	NA	NA	NA	NA	NA	47819051	47801774	Fake_Experiment_ID
ENST00000536220.7	chr19	-	1998	4	ISM	ENSG00000189144.15	ENST00000536220.7	2253	5	5857	190	16	-190	3prime_fragment	FALSE	canonical	2	6	junction_3	1.69967317119759	NA	NA	NA	FALSE	0	NA	NA	A	non_coding	NA	NA	NA	NA	NA	NA	NA	35	GACCGTAAAGAGTACGAGCG	6164	False	NA	NA	NA	NA	NA	NA	37773729	37738491	Fake_Experiment_ID
ENST00000536254.6	chr19	+	1944	4	ISM	ENSG00000189042.14	ENST00000536254.6	2825	6	7240	659	5468	-653	3prime_fragment	FALSE	canonical	3	66	junction_1	13.2748718344933	NA	NA	NA	FALSE	0	NA	NA	A	non_coding	NA	NA	NA	NA	NA	NA	NA	20	ATGATGTGGTTTCTTATATG	7256	False	NA	NA	NA	NA	NA	NA	36694867	36720668	Fake_Experiment_ID
ENST00000536461.5	chr19	+	3393	22	ISM	ENSG00000127663.15	ENST00000536461.5	5027	23	16566	1594	-14107	-413	3prime_fragment	FALSE	canonical	3	182	junction_9	20.9350577737662	NA	NA	NA	FALSE	0	NA	NA	A	non_coding	NA	NA	NA	NA	NA	NA	NA	15	GACAGCTGGCCGCTCAGGCG	NA	False	NA	NA	NA	NA	NA	NA	5032890	5151511	Fake_Experiment_ID
ENST00000537055.4	chr19	-	1614	1	ISM	ENSG00000127903.14	ENST00000537055.4	3448	2	6559	1605	6559	1337	mono-exon	FALSE	NA	NA	NA	NA	NA	NA	NA	NA	NA	0	NA	NA	A	non_coding	NA	NA	NA	NA	NA	NA	NA	10	GAGCTGAGGGCCTCCTTTCC	6558	False	NA	NA	NA	NA	NA	NA	56665198	56663584	Fake_Experiment_ID
ENST00000538904.6	chr19	+	2418	19	FSM	ENSG00000142459.8	ENST00000538904.6	2418	19	0	0	0	0	multi-exon	TRUE	canonical	2	20	junction_10	13.9767222706935	NA	NA	NA	FALSE	0	NA	NA	A	non_coding	NA	NA	NA	NA	NA	NA	NA	10	GGCCATGCCCAGCGCGCCCG	NA	False	NA	NA	NA	NA	NA	NA	7846542	7863702	Fake_Experiment_ID
ENST00000540732.3	chr19	+	1440	9	ISM	ENSG00000255730.5	ENST00000540732.3	1960	10	1553	393	1553	-393	3prime_fragment	TRUE	canonical	0	0	junction_1	155.472465407866	NA	NA	NA	FALSE	0	NA	NA	A	non_coding	NA	NA	NA	NA	NA	NA	NA	15	GACCTGCTCAGCCCACCCCC	1569	False	NA	NA	NA	NA	NA	NA	41378309	41424608	Fake_Experiment_ID
ENST00000541538.1	chr19	-	936	1	FSM	ENSG00000161807.3	ENST00000541538.1	936	1	0	0	0	0	mono-exon	FALSE	NA	NA	NA	NA	NA	NA	NA	NA	NA	0	NA	NA	A	non_coding	NA	NA	NA	NA	NA	NA	NA	5	CGATCTTTGTCCTCTGCTTT	NA	False	NA	NA	NA	NA	NA	NA	9115763	9114827	Fake_Experiment_ID
ENST00000542575.6	chr19	-	1626	8	FSM	ENSG00000105281.12	ENST00000542575.6	2882	8	629	627	-623	-586	multi-exon	FALSE	canonical	3	730	junction_7	86.3972788687142	NA	NA	NA	FALSE	0	NA	NA	A	non_coding	NA	NA	NA	NA	NA	NA	NA	15	ACCCCGGGAGGGACCTTCCC	628	False	NA	NA	NA	NA	NA	NA	46787965	46775509	Fake_Experiment_ID
ENST00000543226.2	chr19	+	423	1	FSM	ENSG00000256060.3	ENST00000596755.1	1743	1	1267	53	1267	-53	mono-exon	FALSE	NA	NA	NA	NA	NA	NA	NA	NA	NA	0	NA	NA	A	non_coding	NA	NA	NA	NA	NA	NA	NA	55	ATGGAGAAAATTCCAAAATA	1283	False	NA	NA	NA	NA	NA	NA	57364833	57365256	Fake_Experiment_ID
ENST00000543264.7	chr19	+	1023	6	FSM	ENSG00000105251.11	ENST00000543264.7	1910	6	798	89	768	-20	multi-exon	FALSE	canonical	2	8	junction_2	3.74165738677394	NA	NA	NA	FALSE	0	NA	NA	A	non_coding	NA	NA	NA	NA	NA	NA	NA	10	CAGTGACCCTCGGCCCCCTT	224	False	NA	NA	NA	NA	NA	NA	4280063	4290633	Fake_Experiment_ID
ENST00000543307.5	chr19	+	585	7	ISM	ENSG00000089327.15	ENST00000543307.5	1003	8	821	338	609	-338	3prime_fragment	FALSE	canonical	3	837	junction_3	64.2116725283565	NA	NA	NA	FALSE	0	NA	NA	A	non_coding	NA	NA	NA	NA	NA	NA	NA	25	ATGAGGTATCTATTAGCTGC	-17	True	NA	NA	NA	NA	NA	NA	35155550	35166423	Fake_Experiment_ID
ENST00000544017.5	chr19	+	1371	11	FSM	ENSG00000105197.11	ENST00000544017.5	2572	11	133	1068	61	52	multi-exon	FALSE	canonical	3	1166	junction_6	99.3247703244261	NA	NA	NA	FALSE	0	NA	NA	A	non_coding	NA	NA	NA	NA	NA	NA	NA	20	ACTCTGGGCCTCCTCAAACT	7057	False	NA	NA	NA	NA	NA	NA	39480544	39489820	Fake_Experiment_ID
ENST00000544431.5	chr19	+	2874	6	ISM	ENSG00000168813.17	ENST00000544431.5	5764	8	7159	2682	7159	-165	3prime_fragment	TRUE	canonical	0	0	junction_3	41.7152250383478	NA	NA	NA	FALSE	0	NA	NA	A	non_coding	NA	NA	NA	NA	NA	NA	NA	35	GTGGAATAATGACTCGAGCA	7212	False	NA	NA	NA	NA	NA	NA	32352830	32383083	Fake_Experiment_ID
ENST00000545399.6	chr19	-	3081	23	FSM	ENSG00000105409.19	ENST00000545399.6	3628	23	194	353	3	-316	multi-exon	FALSE	canonical	1	3	junction_22	34.7879051842366	NA	NA	NA	FALSE	0	NA	NA	A	non_coding	NA	NA	NA	NA	NA	NA	NA	20	CCTCAGCCCCACCACATCGC	153	False	NA	NA	NA	NA	NA	NA	41994076	41966936	Fake_Experiment_ID
ENST00000545664.5	chr19	-	972	3	ISM	ENSG00000141873.11	ENST00000545664.5	1219	4	2760	52	2218	-52	3prime_fragment	FALSE	canonical	0	0	junction_1	139	NA	NA	NA	FALSE	0	NA	NA	A	non_coding	NA	NA	NA	NA	NA	NA	NA	20	GGCTTATTAGAGGTTGGAGT	2790	False	NA	NA	NA	NA	NA	NA	2737257	2732255	Fake_Experiment_ID
ENST00000547473.1	chr19	-	231	4	ISM	ENSG00000257355.1	ENST00000547473.1	542	5	166	374	166	-374	5prime_fragment	FALSE	canonical	0	0	junction_1	7.71722460186015	NA	NA	NA	FALSE	0	NA	NA	A	non_coding	NA	NA	NA	NA	NA	NA	NA	25	CCTTCACCCAAGAGGAGTGG	159	False	NA	NA	NA	NA	NA	NA	12052801	12018261	Fake_Experiment_ID
ENST00000547628.2	chr19	-	1596	4	FSM	ENSG00000257446.4	ENST00000547628.2	1756	4	160	0	160	0	multi-exon	FALSE	canonical	3	11	junction_1	2.86744175568088	NA	NA	NA	FALSE	0	NA	NA	A	non_coding	NA	NA	NA	NA	NA	NA	NA	40	AAACTCTATGGATGTAAGCA	159	False	NA	NA	NA	NA	NA	NA	12052801	12043804	Fake_Experiment_ID
ENST00000548523.6	chr19	-	1077	6	FSM	ENSG00000188032.10	ENST00000548523.6	1443	6	156	210	156	57	multi-exon	FALSE	canonical	1	1	junction_1	0.748331477354788	NA	NA	NA	FALSE	0	NA	NA	A	non_coding	NA	NA	NA	NA	NA	NA	NA	30	ACCTGGGGAAGAGGGTAGGA	5344	False	NA	NA	NA	NA	NA	NA	14085627	14081833	Fake_Experiment_ID
ENST00000549920.6	chr19	-	567	7	FSM	ENSG00000063177.13	ENST00000549920.6	643	7	35	41	-16	-6	multi-exon	FALSE	canonical	3	4471	junction_6	470.565410496304	NA	NA	NA	FALSE	0	NA	NA	A	non_coding	NA	NA	NA	NA	NA	NA	NA	15	CCCTGGATCCTACTCTCTTA	32	False	NA	NA	NA	NA	NA	NA	48619143	48615371	Fake_Experiment_ID
ENST00000551649.5	chr19	-	5169	45	FSM	ENSG00000130477.16	ENST00000551649.5	6052	45	150	733	127	-3	multi-exon	TRUE	canonical	0	0	junction_3	20.0641919229423	NA	NA	NA	FALSE	0	NA	NA	A	non_coding	NA	NA	NA	NA	NA	NA	NA	5	CGCGGGCGGTCGGCCGAGCG	178	False	NA	NA	NA	NA	NA	NA	17688199	17606053	Fake_Experiment_ID
ENST00000552360.4	chr19	+	429	1	FSM	ENSG00000257704.4	ENST00000552360.4	839	1	35	375	35	-375	mono-exon	FALSE	NA	NA	NA	NA	NA	NA	NA	NA	NA	0	NA	NA	A	non_coding	NA	NA	NA	NA	NA	NA	NA	15	CTCTCCCTTCCACCCCAACC	35	True	NA	NA	NA	NA	NA	NA	47274919	47275348	Fake_Experiment_ID
ENST00000552788.1	chr19	+	4695	18	FSM	ENSG00000188039.16	ENST00000552788.1	6964	18	0	2269	0	-1397	multi-exon	TRUE	canonical	0	0	junction_1	0	NA	NA	NA	FALSE	0	NA	NA	A	non_coding	NA	NA	NA	NA	NA	NA	NA	85	AAAAATAAAAATAAAAAAAC	3944	False	NA	NA	NA	NA	NA	NA	16731197	16815329	Fake_Experiment_ID
ENST00000554048.3	chr19	-	615	6	FSM	ENSG00000258873.3	ENST00000554048.3	1048	6	42	391	42	-391	multi-exon	FALSE	canonical	0	0	junction_1	0	NA	NA	NA	FALSE	0	NA	NA	A	non_coding	NA	NA	NA	NA	NA	NA	NA	40	ACACAGTCAAATTCAGTGTA	NA	False	NA	NA	NA	NA	NA	NA	57167443	57154411	Fake_Experiment_ID
ENST00000555633.3	chr19	-	555	2	ISM	ENSG00000173976.16	ENST00000555978.5	2145	3	469	1532	469	-1532	3prime_fragment	FALSE	canonical	0	0	junction_1	0	NA	NA	NA	FALSE	0	NA	NA	A	non_coding	NA	NA	NA	NA	NA	NA	NA	0	GCCTGCCGCCCTCCCGGGCC	528	False	NA	NA	NA	NA	NA	NA	3771742	3770620	Fake_Experiment_ID
ENST00000555938.1	chr19	+	822	7	FSM	ENSG00000258674.5	ENST00000555938.1	1100	7	12	266	10	-266	multi-exon	FALSE	canonical	3	102	junction_5	4572.76898850382	NA	NA	NA	FALSE	0	NA	NA	A	non_coding	NA	NA	NA	NA	NA	NA	NA	25	GGCTAAGGGTCACACCCATC	14	True	NA	NA	NA	NA	NA	NA	19516238	19535810	Fake_Experiment_ID
ENST00000557933.5	chr19	+	2847	18	FSM	ENSG00000130164.14	ENST00000557933.5	2941	18	87	7	71	-7	multi-exon	FALSE	canonical	0	0	junction_16	81.2043430409958	NA	NA	NA	FALSE	0	NA	NA	A	non_coding	NA	NA	NA	NA	NA	NA	NA	45	AGGATAAGAGAAACAGGCCC	25	False	NA	NA	NA	NA	NA	NA	11089548	11131518	Fake_Experiment_ID
ENST00000560055.5	chr19	+	513	4	ISM	ENSG00000108107.15	ENST00000560055.5	670	5	422	119	1	-119	3prime_fragment	FALSE	canonical	0	0	junction_3	3026.34135549842	NA	NA	NA	FALSE	0	NA	NA	A	non_coding	NA	NA	NA	NA	NA	NA	NA	10	CAACCCTTTCTGGTCTCCTG	11	False	NA	NA	NA	NA	NA	NA	55386357	55403131	Fake_Experiment_ID
ENST00000561096.5	chr19	-	1392	12	ISM	ENSG00000105419.18	ENST00000561096.5	1883	13	45	3352	45	-521	5prime_fragment	FALSE	canonical	0	0	junction_11	53.3519423457677	NA	NA	NA	FALSE	0	NA	NA	A	non_coding	NA	NA	NA	NA	NA	NA	NA	25	AGGCTGATGCAGGAGAGGTG	1778	False	NA	NA	NA	NA	NA	NA	47417747	47406476	Fake_Experiment_ID
ENST00000562958.6	chr19	+	993	7	FSM	ENSG00000064666.15	ENST00000562958.6	2194	7	33	1168	0	167	multi-exon	FALSE	canonical	2	7	junction_4	934.106480368628	NA	NA	NA	FALSE	0	NA	NA	A	non_coding	NA	NA	NA	NA	NA	NA	NA	10	GGCTCCCAGCACGCTCTCTC	46	False	NA	NA	NA	NA	NA	NA	1026661	1037900	Fake_Experiment_ID
ENST00000565886.2	chr19	+	951	5	ISM	ENSG00000260001.7	ENST00000565886.2	2575	6	1438	973	-688	-966	5prime_fragment	FALSE	canonical	2	9	junction_1	14.9895797139213	NA	NA	NA	FALSE	0	NA	NA	A	non_coding	NA	NA	NA	NA	NA	NA	NA	25	GGAAGGTAGGTATGGAGGTG	1434	False	NA	NA	NA	NA	NA	NA	7916267	7918124	Fake_Experiment_ID
ENST00000568956.2	chr19	+	3180	1	ISM	ENSG00000261221.4	ENST00000568956.2	3763	2	7972	471	-2353	330	mono-exon	FALSE	NA	NA	NA	NA	NA	NA	NA	NA	NA	0	NA	NA	A	non_coding	NA	NA	NA	NA	NA	NA	NA	15	CCGAGGGGTTCCCATCCCAC	7922	False	NA	NA	NA	NA	NA	NA	55613618	55616798	Fake_Experiment_ID
ENST00000570582.3	chr19	+	870	1	ISM	ENSG00000268480.3	ENST00000671902.1	1461	6	46131	73	21193	-73	mono-exon	FALSE	NA	NA	NA	NA	NA	NA	NA	NA	NA	0	NA	NA	A	non_coding	NA	NA	NA	NA	NA	NA	NA	10	GGGCTTCCTCTGGGAAGGGC	NA	False	NA	NA	NA	NA	NA	NA	8676765	8677635	Fake_Experiment_ID
ENST00000571838.2	chr19	-	801	5	FSM	ENSG00000262484.2	ENST00000571838.2	1085	5	28	256	28	-256	multi-exon	FALSE	canonical	1	2	junction_1	0.5	NA	NA	NA	FALSE	0	NA	NA	A	non_coding	NA	NA	NA	NA	NA	NA	NA	10	CCCCTACCTCAGTCCCTCCT	89	False	NA	NA	NA	NA	NA	NA	38912158	38909235	Fake_Experiment_ID
ENST00000574814.2	chr19	-	561	2	FSM	ENSG00000262874.2	ENST00000574814.2	1335	2	79	695	51	-47	multi-exon	FALSE	canonical	3	23	junction_1	0	NA	NA	NA	FALSE	0	NA	NA	A	non_coding	NA	NA	NA	NA	NA	NA	NA	20	GACCTTGGAGGGTCAGGCAC	92	False	NA	NA	NA	NA	NA	NA	51390512	51388983	Fake_Experiment_ID
ENST00000576655.5	chr19	+	1557	3	ISM	ENSG00000261949.7	ENST00000610896.3	1849	4	1043	169	1043	0	3prime_fragment	FALSE	canonical	2	7	junction_1	10.5	NA	NA	NA	FALSE	0	NA	NA	A	non_coding	NA	NA	NA	NA	NA	NA	NA	10	GCCCCACCGAGTTCTGCCGG	1016	False	NA	NA	NA	NA	NA	NA	49426430	49428818	Fake_Experiment_ID
ENST00000582783.5	chr19	-	1269	9	FSM	ENSG00000160392.14	ENST00000582783.5	3628	9	13	2346	0	-466	multi-exon	FALSE	canonical	1	1	junction_8	32.1614579116059	NA	NA	NA	FALSE	0	NA	NA	A	non_coding	NA	NA	NA	NA	NA	NA	NA	5	CCCACCTGTGGGCGGGGTGC	0	True	NA	NA	NA	NA	NA	NA	40348514	40321881	Fake_Experiment_ID
ENST00000585332.3	chr19	+	645	3	FSM	ENSG00000105261.7	ENST00000585332.3	695	3	0	50	0	-50	multi-exon	FALSE	canonical	0	0	junction_1	0	NA	NA	NA	FALSE	0	NA	NA	A	non_coding	NA	NA	NA	NA	NA	NA	NA	10	TACGGTGTGCCAGCGTCCTC	8063	False	NA	NA	NA	NA	NA	NA	36111202	36113661	Fake_Experiment_ID
ENST00000585527.1	chr19	-	1779	1	FSM	ENSG00000220008.3	ENST00000585527.1	2241	1	248	214	248	-214	mono-exon	FALSE	NA	NA	NA	NA	NA	NA	NA	NA	NA	0	NA	NA	A	non_coding	NA	NA	NA	NA	NA	NA	NA	10	GGGGTCCCCAGGGCGGACCC	NA	False	NA	NA	NA	NA	NA	NA	2291776	2289997	Fake_Experiment_ID
ENST00000585580.4	chr19	-	822	1	FSM	ENSG00000178093.14	ENST00000585580.4	1330	1	121	387	121	-387	mono-exon	FALSE	NA	NA	NA	NA	NA	NA	NA	NA	NA	0	NA	NA	A	non_coding	NA	NA	NA	NA	NA	NA	NA	20	AAGCCGGGTGGTTCCAGCCA	738	False	NA	NA	NA	NA	NA	NA	19515427	19514605	Fake_Experiment_ID
ENST00000585603.6	chr19	+	663	7	FSM	ENSG00000105171.10	ENST00000585603.6	2556	7	36	1857	-2	-56	multi-exon	TRUE	canonical	3	234	junction_1	31.2569992161756	NA	NA	NA	FALSE	0	NA	NA	A	non_coding	NA	NA	NA	NA	NA	NA	NA	20	ATTCTTTGCCGTCTAAGGCA	36	False	NA	NA	NA	NA	NA	NA	29606318	29615380	Fake_Experiment_ID
ENST00000585671.2	chr19	-	171	2	FSM	ENSG00000127540.12	ENST00000585671.2	753	2	64	518	27	-518	multi-exon	FALSE	canonical	3	5016	junction_1	0	NA	NA	NA	FALSE	0	NA	NA	C	non_coding	NA	NA	NA	NA	NA	NA	NA	40	TTACACAAACCCTTCACAGA	5962	False	NA	NA	NA	NA	NA	NA	1605409	1599439	Fake_Experiment_ID
ENST00000585809.6	chr19	+	1299	10	FSM	ENSG00000065268.11	ENST00000585809.6	1521	10	9	213	-4	-210	multi-exon	FALSE	canonical	3	1317	junction_7	81.5540417661507	NA	NA	NA	FALSE	0	NA	NA	A	non_coding	NA	NA	NA	NA	NA	NA	NA	10	GGCCCGGAGACCCCGGCCCG	8	True	NA	NA	NA	NA	NA	NA	984353	994344	Fake_Experiment_ID
ENST00000585860.2	chr19	-	447	4	ISM	ENSG00000267360.6	ENST00000585860.2	965	5	143	4517	-37	-4517	5prime_fragment	FALSE	canonical	0	0	junction_1	15.6914697279198	NA	NA	NA	FALSE	0	NA	NA	A	non_coding	NA	NA	NA	NA	NA	NA	NA	30	TTGGACCTCACCTCAGAAAT	3393	False	NA	NA	NA	NA	NA	NA	37207111	37169899	Fake_Experiment_ID
ENST00000585901.6	chr19	-	435	5	FSM	ENSG00000011600.12	ENST00000585901.6	620	5	19	166	-5	-9	multi-exon	FALSE	canonical	0	0	junction_1	0	NA	NA	NA	FALSE	0	NA	NA	A	non_coding	NA	NA	NA	NA	NA	NA	NA	30	GCCCGAATCATGACAGTCAG	5529	False	NA	NA	NA	NA	NA	NA	35908228	35904568	Fake_Experiment_ID
ENST00000585937.1	chr19	-	171	2	FSM	ENSG00000127540.12	ENST00000585671.2	753	2	64	518	27	-518	multi-exon	FALSE	canonical	3	5016	junction_1	0	NA	NA	NA	FALSE	0	NA	NA	C	non_coding	NA	NA	NA	NA	NA	NA	NA	40	TTACACAAACCCTTCACAGA	5962	False	NA	NA	NA	NA	NA	NA	1605409	1599439	Fake_Experiment_ID
ENST00000586018.5	chr19	+	3489	8	FSM	ENSG00000160161.9	ENST00000586018.5	4234	8	102	643	85	-643	multi-exon	FALSE	canonical	0	0	junction_2	17.5336411343614	NA	NA	NA	FALSE	0	NA	NA	A	non_coding	NA	NA	NA	NA	NA	NA	NA	5	CCTGGGCAGGGGCCTCGCTT	85	False	NA	NA	NA	NA	NA	NA	19538349	19546016	Fake_Experiment_ID
ENST00000586020.1	chr19	-	255	3	ISM	ENSG00000267385.1	ENST00000586020.1	1803	4	54	3254	54	-3254	5prime_fragment	FALSE	canonical	0	0	junction_2	2	NA	NA	NA	FALSE	0	NA	NA	A	non_coding	NA	NA	NA	NA	NA	NA	NA	15	CCACCCGTGCCCTGGACCAC	3359	False	NA	NA	NA	NA	NA	NA	4540013	4531680	Fake_Experiment_ID
ENST00000586078.5	chr19	+	2136	22	FSM	ENSG00000129353.15	ENST00000586078.5	3784	22	109	1539	40	-380	multi-exon	TRUE	canonical	3	155	junction_21	103.975947855388	NA	NA	NA	FALSE	0	NA	NA	A	non_coding	NA	NA	NA	NA	NA	NA	NA	25	AGAGTGAGGGAGACTGGCGT	40	False	NA	NA	NA	NA	NA	NA	10625633	10643018	Fake_Experiment_ID
ENST00000586475.5	chr19	+	1779	6	FSM	ENSG00000171827.11	ENST00000586475.5	1985	6	119	87	119	-87	multi-exon	FALSE	canonical	0	0	junction_1	3.12409987036266	NA	NA	NA	FALSE	0	NA	NA	A	non_coding	NA	NA	NA	NA	NA	NA	NA	25	ATCCTGAGTCCTAAATGTTT	382	False	NA	NA	NA	NA	NA	NA	37467890	37485233	Fake_Experiment_ID
ENST00000586534.6	chr19	+	1092	9	FSM	ENSG00000179262.10	ENST00000586534.6	1772	9	87	593	55	59	multi-exon	FALSE	canonical	3	543	junction_6	281.723157550103	NA	NA	NA	FALSE	0	NA	NA	A	non_coding	NA	NA	NA	NA	NA	NA	NA	25	TGCCAGGAAGCCAGGCCACC	87	False	NA	NA	NA	NA	NA	NA	12945948	12953049	Fake_Experiment_ID
ENST00000586582.6	chr19	-	2667	16	ISM	ENSG00000167680.17	ENST00000586965.1	2034	17	0	687	0	-687	5prime_fragment	FALSE	canonical	3	57	junction_8	79.2401132984775	NA	NA	NA	FALSE	0	NA	NA	A	non_coding	NA	NA	NA	NA	NA	NA	NA	5	GCCGGGGGCCCCCCGATGCC	1352	False	NA	NA	NA	NA	NA	NA	4558457	4543600	Fake_Experiment_ID
ENST00000586602.5	chr19	-	1173	2	FSM	ENSG00000197961.12	ENST00000591447.1	546	2	93	-720	93	720	multi-exon	FALSE	canonical	3	9	junction_1	0	NA	NA	NA	FALSE	0	NA	NA	A	non_coding	NA	NA	NA	NA	NA	NA	NA	50	AGAAAAACTCTGAATGTAAG	NA	False	NA	NA	NA	NA	NA	NA	9567650	9565939	Fake_Experiment_ID
ENST00000586606.6	chr19	-	393	5	ISM	ENSG00000267552.6	ENST00000586606.6	704	7	7507	1689	7507	-1688	internal_fragment	FALSE	canonical	0	0	junction_1	36.4511659621472	NA	NA	NA	FALSE	0	NA	NA	A	non_coding	NA	NA	NA	NA	NA	NA	NA	15	AGCTCCGTTGACTACCGTGG	8128	False	NA	NA	NA	NA	NA	NA	37711618	37691571	Fake_Experiment_ID
ENST00000586696.5	chr19	+	2001	13	ISM	ENSG00000130377.14	ENST00000586696.5	2739	15	5870	2437	5843	-2389	internal_fragment	FALSE	canonical	0	0	junction_1	0	NA	NA	NA	FALSE	0	NA	NA	A	non_coding	NA	NA	NA	NA	NA	NA	NA	10	CTGCTTTGATGGAGCTGCTC	5868	False	NA	NA	NA	NA	NA	NA	6141543	6190657	Fake_Experiment_ID
ENST00000586746.5	chr19	-	633	7	ISM	ENSG00000099817.12	ENST00000612655.4	1749	8	65	1841	21	411	5prime_fragment	FALSE	canonical	3	2972	junction_1	360.124361235887	NA	NA	NA	FALSE	0	NA	NA	A	non_coding	NA	NA	NA	NA	NA	NA	NA	25	CTACCGCCTGACAGGTGAGA	8441	False	NA	NA	NA	NA	NA	NA	1095315	1089485	Fake_Experiment_ID
ENST00000586783.5	chr19	-	2007	8	FSM	ENSG00000132016.11	ENST00000586783.5	2454	8	0	447	0	-201	multi-exon	FALSE	canonical	3	12	junction_2	4.38922614163921	NA	NA	NA	FALSE	0	NA	NA	A	non_coding	NA	NA	NA	NA	NA	NA	NA	10	GCCACTTTGAGGTCTGTGTT	1203	False	NA	NA	NA	NA	NA	NA	13904892	13882801	Fake_Experiment_ID
ENST00000586855.6	chr19	-	1488	4	ISM	ENSG00000197213.10	ENST00000586855.6	2059	5	4868	257	4741	-257	3prime_fragment	FALSE	canonical	0	0	junction_1	0	NA	NA	NA	FALSE	0	NA	NA	A	non_coding	NA	NA	NA	NA	NA	NA	NA	25	TTCCAGAGTCAGGTCCACAT	NA	False	NA	NA	NA	NA	NA	NA	56193052	56189826	Fake_Experiment_ID
ENST00000587013.5	chr19	+	1365	5	FSM	ENSG00000188766.12	ENST00000587013.5	1539	5	78	96	78	-3	multi-exon	FALSE	canonical	0	0	junction_1	5.59016994374947	NA	NA	NA	FALSE	0	NA	NA	A	non_coding	NA	NA	NA	NA	NA	NA	NA	5	GGACGGCCTGGTGGGTCCCC	7555	False	NA	NA	NA	NA	NA	NA	38388498	38396145	Fake_Experiment_ID
ENST00000587152.6	chr19	-	2553	22	FSM	ENSG00000125746.18	ENST00000587152.6	2974	22	158	263	-88	-1	multi-exon	FALSE	canonical	1	2	junction_21	29.2649171218656	NA	NA	NA	FALSE	0	NA	NA	A	non_coding	NA	NA	NA	NA	NA	NA	NA	25	TGCGGCCAGGGAAGAGTCAG	157	False	NA	NA	NA	NA	NA	NA	45645444	45609662	Fake_Experiment_ID
ENST00000587230.6	chr19	-	750	8	FSM	ENSG00000104915.15	ENST00000587230.6	1304	8	202	352	5	79	multi-exon	FALSE	canonical	2	262	junction_6	54.0355136432872	NA	NA	NA	FALSE	0	NA	NA	A	non_coding	NA	NA	NA	NA	NA	NA	NA	10	CCCCAGCCCTCCCTGGCAGG	4829	False	NA	NA	NA	NA	NA	NA	13150173	13144409	Fake_Experiment_ID
ENST00000587303.5	chr19	-	5847	37	FSM	ENSG00000105426.17	ENST00000587303.5	6353	37	100	406	23	-237	multi-exon	TRUE	canonical	0	0	junction_14	55.5834929755051	NA	NA	NA	FALSE	0	NA	NA	A	non_coding	NA	NA	NA	NA	NA	NA	NA	15	AGCCATGGTTCCCCCCAGGC	7139	False	NA	NA	NA	NA	NA	NA	5286140	5206773	Fake_Experiment_ID
ENST00000587323.5	chr19	+	894	5	ISM	ENSG00000099622.14	ENST00000588230.5	1013	7	1602	34	-9	0	3prime_fragment	FALSE	canonical	3	946	junction_1	36.9459064038223	NA	NA	NA	FALSE	0	NA	NA	A	non_coding	NA	NA	NA	NA	NA	NA	NA	30	AAACCCTTCCTGCTCAAGAT	1602	False	NA	NA	NA	NA	NA	NA	1270933	1272443	Fake_Experiment_ID
ENST00000587345.1	chr19	+	531	3	FSM	ENSG00000099860.9	ENST00000587345.1	765	3	211	23	3	-23	multi-exon	FALSE	canonical	3	48	junction_1	1	NA	NA	NA	FALSE	0	NA	NA	A	non_coding	NA	NA	NA	NA	NA	NA	NA	15	GCCTGACTGTTTTCCCCACA	232	False	NA	NA	NA	NA	NA	NA	2476358	2477413	Fake_Experiment_ID
ENST00000587394.6	chr19	-	834	6	FSM	ENSG00000104886.12	ENST00000587394.6	937	6	24	79	-9	-79	multi-exon	FALSE	canonical	2	7	junction_1	637.429713772428	NA	NA	NA	FALSE	0	NA	NA	A	non_coding	NA	NA	NA	NA	NA	NA	NA	10	CACCGGGGCAGGCTGTGGCG	29	True	NA	NA	NA	NA	NA	NA	2236248	2230162	Fake_Experiment_ID
ENST00000587539.2	chr19	-	1659	3	FSM	ENSG00000176222.9	ENST00000587539.2	1849	3	0	190	0	-188	multi-exon	FALSE	canonical	3	14	junction_2	1	NA	NA	NA	FALSE	0	NA	NA	A	non_coding	NA	NA	NA	NA	NA	NA	NA	30	TGAGAGGGAAAGCCTTTAGC	NA	False	NA	NA	NA	NA	NA	NA	43883964	43872554	Fake_Experiment_ID
ENST00000587557.5	chr19	+	1809	6	FSM	ENSG00000188321.14	ENST00000587557.5	2991	6	407	775	0	-542	multi-exon	FALSE	canonical	3	16	junction_2	18.2909813842779	NA	NA	NA	FALSE	0	NA	NA	A	non_coding	NA	NA	NA	NA	NA	NA	NA	25	ATTGGGGCTGATACTTGGAA	0	True	NA	NA	NA	NA	NA	NA	9324178	9343068	Fake_Experiment_ID
ENST00000587686.1	chr19	+	2817	20	FSM	ENSG00000105289.15	ENST00000587686.1	2946	20	0	129	0	-125	multi-exon	FALSE	canonical	3	97	junction_4	10.6568225581555	NA	NA	NA	FALSE	0	NA	NA	A	non_coding	NA	NA	NA	NA	NA	NA	NA	15	CCTCTCGAAGGCTGCCAGCT	6639	False	NA	NA	NA	NA	NA	NA	3728375	3750684	Fake_Experiment_ID
ENST00000587718.5	chr19	+	969	9	ISM	ENSG00000126247.11	ENST00000588815.5	1471	11	885	527	0	-41	intron_retention	FALSE	canonical	3	500	junction_1	68.5491383972111	NA	NA	NA	FALSE	0	NA	NA	A	non_coding	NA	NA	NA	NA	NA	NA	NA	25	CTATGTATTCCTGAACTGGA	21	True	NA	NA	NA	NA	NA	NA	36141011	36149825	Fake_Experiment_ID
ENST00000587738.2	chr19	-	2022	17	FSM	ENSG00000171777.16	ENST00000587738.2	2293	17	71	200	71	-200	multi-exon	FALSE	non_canonical	0	0	junction_14	2.99739470207045	NA	NA	NA	FALSE	0	NA	NA	A	non_coding	NA	NA	NA	NA	NA	NA	NA	10	ACATCTCTTGGTCTCCTCTC	8504	False	NA	NA	NA	NA	NA	NA	38426091	38410039	Fake_Experiment_ID
ENST00000587950.5	chr19	-	423	4	FSM	ENSG00000174917.9	ENST00000587950.5	655	4	103	129	45	-129	multi-exon	FALSE	canonical	3	27	junction_3	273.630326454426	NA	NA	NA	FALSE	0	NA	NA	A	non_coding	NA	NA	NA	NA	NA	NA	NA	15	CGAGTCAGCAGGGGCCGCCT	761	False	NA	NA	NA	NA	NA	NA	5680149	5678550	Fake_Experiment_ID
ENST00000587955.1	chr19	-	1437	10	FSM	ENSG00000132004.13	ENST00000587955.1	1437	10	0	0	0	0	multi-exon	FALSE	canonical	0	0	junction_5	54.6991773247094	NA	NA	NA	FALSE	0	NA	NA	A	non_coding	NA	NA	NA	NA	NA	NA	NA	10	GCAGGTGGGCGTGGATGTGG	9934	False	NA	NA	NA	NA	NA	NA	12696581	12689215	Fake_Experiment_ID
ENST00000588025.5	chr19	-	1647	14	FSM	ENSG00000179115.11	ENST00000588025.5	2057	14	141	269	141	-203	multi-exon	FALSE	canonical	0	0	junction_13	321.632724497144	NA	NA	NA	FALSE	0	NA	NA	A	non_coding	NA	NA	NA	NA	NA	NA	NA	25	CATGGGCCACTCTAGGACAG	9987	False	NA	NA	NA	NA	NA	NA	12933896	12922747	Fake_Experiment_ID
ENST00000588234.6	chr19	+	300	3	FSM	ENSG00000104979.9	ENST00000588234.6	897	3	22	575	-1	-9	multi-exon	FALSE	canonical	3	2665	junction_1	56.5	NA	NA	NA	FALSE	0	NA	NA	A	non_coding	NA	NA	NA	NA	NA	NA	NA	15	GGACGCTGGCCCCAGTGCAG	22	True	NA	NA	NA	NA	NA	NA	13774477	13778198	Fake_Experiment_ID
ENST00000588258.6	chr19	+	648	4	ISM	ENSG00000131944.10	ENST00000590281.1	865	5	893	130	893	-130	3prime_fragment	FALSE	canonical	3	41	junction_3	2.86744175568088	NA	NA	NA	FALSE	0	NA	NA	A	non_coding	NA	NA	NA	NA	NA	NA	NA	10	GGGCTGGCCTCAGGGCCACG	884	False	NA	NA	NA	NA	NA	NA	32973196	32976682	Fake_Experiment_ID
ENST00000588265.1	chr19	+	354	5	FSM	ENSG00000221946.8	ENST00000588265.1	636	5	55	227	55	-138	multi-exon	FALSE	canonical	3	57	junction_3	24.8834784545891	NA	NA	NA	FALSE	0	NA	NA	A	non_coding	NA	NA	NA	NA	NA	NA	NA	25	CACCTTCCCGAGGAAACTCC	31	False	NA	NA	NA	NA	NA	NA	35143333	35153916	Fake_Experiment_ID
ENST00000588268.6	chr19	-	1692	5	ISM	ENSG00000197808.12	ENST00000588268.6	3955	6	2131	2035	2113	0	3prime_fragment	FALSE	canonical	3	15	junction_1	2.54950975679639	NA	NA	NA	FALSE	0	NA	NA	A	non_coding	NA	NA	NA	NA	NA	NA	NA	40	AATTTGTTGATGGAAATATA	2130	False	NA	NA	NA	NA	NA	NA	36664706	36638652	Fake_Experiment_ID
ENST00000588649.7	chr19	-	3693	21	FSM	ENSG00000099821.14	ENST00000588649.7	3771	21	25	53	13	-46	multi-exon	TRUE	canonical	3	608	junction_6	92.6464246476895	NA	NA	NA	FALSE	0	NA	NA	A	non_coding	NA	NA	NA	NA	NA	NA	NA	15	CACCCCGTGAGCCTTGTCAG	24	True	NA	NA	NA	NA	NA	NA	633512	617273	Fake_Experiment_ID
ENST00000588756.5	chr19	-	3114	10	ISM	ENSG00000167634.12	ENST00000592784.5	3269	11	5786	87	39	-87	3prime_fragment	FALSE	canonical	3	17	junction_2	6	NA	NA	NA	FALSE	0	NA	NA	A	non_coding	NA	NA	NA	NA	NA	NA	NA	15	GCAGCCTGGGATCGCTCTAC	2	True	NA	NA	NA	NA	NA	NA	54941711	54923739	Fake_Experiment_ID
ENST00000588776.8	chr19	+	570	4	ISM	ENSG00000105519.18	ENST00000588776.8	1537	5	153	889	134	192	3prime_fragment	FALSE	canonical	2	16	junction_1	2.05480466765633	NA	NA	NA	FALSE	0	NA	NA	A	non_coding	NA	NA	NA	NA	NA	NA	NA	10	GCAGCTCCGGCTCAGCCCTG	33	False	NA	NA	NA	NA	NA	NA	5914406	5915322	Fake_Experiment_ID
ENST00000588852.2	chr19	+	2754	21	FSM	ENSG00000160633.13	ENST00000588852.2	3064	21	123	187	67	-36	multi-exon	FALSE	canonical	3	551	junction_14	177.761321721009	NA	NA	NA	FALSE	0	NA	NA	A	non_coding	NA	NA	NA	NA	NA	NA	NA	15	GTACTTGGAATCCTGTGTCC	25	False	NA	NA	NA	NA	NA	NA	5623205	5668291	Fake_Experiment_ID
ENST00000588871.5	chr19	-	483	3	ISM	ENSG00000119559.17	ENST00000588871.5	2128	4	291	1611	-6	-336	3prime_fragment	FALSE	canonical	0	0	junction_1	245	NA	NA	NA	FALSE	0	NA	NA	A	non_coding	NA	NA	NA	NA	NA	NA	NA	5	GGGCCCCACTGGGGTTCTGG	652	False	NA	NA	NA	NA	NA	NA	1478903	1474814	Fake_Experiment_ID
ENST00000588872.3	chr19	-	1725	10	FSM	ENSG00000132000.14	ENST00000588872.3	2511	10	236	550	-85	-265	multi-exon	TRUE	canonical	0	0	junction_4	2.5434495871688	NA	NA	NA	FALSE	0	NA	NA	A	non_coding	NA	NA	NA	NA	NA	NA	NA	30	TCCTAGAGAGGCCCAGCAGA	225	False	NA	NA	NA	NA	NA	NA	13938181	13931736	Fake_Experiment_ID
ENST00000588891.1	chr19	+	207	2	ISM	ENSG00000267314.1	ENST00000588891.1	580	4	50	471	50	-471	5prime_fragment	FALSE	canonical	0	0	junction_1	0	NA	NA	NA	FALSE	0	NA	NA	A	non_coding	NA	NA	NA	NA	NA	NA	NA	30	CAACAGTCTCCCCAGGCACA	17	False	NA	NA	NA	NA	NA	NA	5904890	5914236	Fake_Experiment_ID
ENST00000588919.5	chr19	+	729	7	FSM	ENSG00000167468.18	ENST00000588919.5	803	7	52	22	52	-13	multi-exon	FALSE	canonical	3	100	junction_5	1243.3160968421	NA	NA	NA	FALSE	0	NA	NA	A	non_coding	NA	NA	NA	NA	NA	NA	NA	35	ACAGACAAATTAGCCTGCTG	62	False	NA	NA	NA	NA	NA	NA	1104124	1106766	Fake_Experiment_ID
ENST00000588981.6	chr19	-	837	13	ISM	ENSG00000105048.17	ENST00000588981.6	1111	14	2049	217	151	35	3prime_fragment	FALSE	canonical	0	0	junction_3	353.021354012599	NA	NA	NA	FALSE	0	NA	NA	A	non_coding	NA	NA	NA	NA	NA	NA	NA	15	GGATGCCGCCCCGGACAGTG	25	True	NA	NA	NA	NA	NA	NA	55147157	55132914	Fake_Experiment_ID
ENST00000589057.5	chr19	+	537	5	FSM	ENSG00000224916.9	ENST00000589057.5	680	5	22	121	22	-121	multi-exon	FALSE	canonical	0	0	junction_1	0	NA	NA	NA	FALSE	0	NA	NA	A	non_coding	NA	NA	NA	NA	NA	NA	NA	25	CAGCCAGACCCCCCATCAGT	4	True	NA	NA	NA	NA	NA	NA	44942277	44949249	Fake_Experiment_ID
ENST00000589093.5	chr19	-	3102	9	ISM	ENSG00000179873.14	ENST00000589093.5	3417	10	13820	221	63	-221	3prime_fragment	FALSE	canonical	0	0	junction_1	0	NA	NA	NA	FALSE	0	NA	NA	A	non_coding	NA	NA	NA	NA	NA	NA	NA	30	TCATGTTGTACGTAAACAGT	NA	False	NA	NA	NA	NA	NA	NA	55818174	55785624	Fake_Experiment_ID
ENST00000589262.5	chr19	+	1446	5	ISM	ENSG00000188629.13	ENST00000589262.5	1920	6	1901	408	43	-408	3prime_fragment	FALSE	canonical	3	23	junction_4	14.9080515158756	NA	NA	NA	FALSE	0	NA	NA	B	non_coding	NA	NA	NA	NA	NA	NA	NA	30	AATGACTCAGGGAAGTGTTT	NA	False	NA	NA	NA	NA	NA	NA	9378311	9381777	Fake_Experiment_ID
ENST00000589359.5	chr19	-	2580	11	ISM	ENSG00000197256.11	ENST00000589359.5	3048	13	3036	0	0	0	3prime_fragment	TRUE	canonical	2	10	junction_8	28.8055550198221	NA	NA	NA	FALSE	0	NA	NA	A	non_coding	NA	NA	NA	NA	NA	NA	NA	15	CCGTGAGGGAGGCGGGGACC	9023	False	NA	NA	NA	NA	NA	NA	11194511	11166557	Fake_Experiment_ID
ENST00000589578.5	chr19	-	2124	17	FSM	ENSG00000186111.11	ENST00000589578.5	2933	17	0	809	0	-809	multi-exon	FALSE	canonical	2	3	junction_1	42.3714508100679	NA	NA	NA	FALSE	0	NA	NA	A	non_coding	NA	NA	NA	NA	NA	NA	NA	25	ATCACGGCTGCAATTGAGGT	77	False	NA	NA	NA	NA	NA	NA	3700390	3637409	Fake_Experiment_ID
ENST00000589717.2	chr19	+	1500	4	FSM	ENSG00000256771.4	ENST00000589717.2	3542	4	115	1927	79	-383	multi-exon	FALSE	canonical	3	121	junction_3	9.20144916122817	NA	NA	NA	FALSE	0	NA	NA	A	non_coding	NA	NA	NA	NA	NA	NA	NA	35	TTCATACTGGAGAGAAACCC	84	False	NA	NA	NA	NA	NA	NA	19865996	19892747	Fake_Experiment_ID
ENST00000589804.1	chr19	+	1539	3	FSM	ENSG00000117877.11	ENST00000589804.1	1830	3	6	285	-2	-285	multi-exon	FALSE	canonical	3	22	junction_1	93	NA	NA	NA	FALSE	0	NA	NA	A	non_coding	NA	NA	NA	NA	NA	NA	NA	20	TCTGCCCCCGGGAAACTGAG	53	False	NA	NA	NA	NA	NA	NA	45406696	45409501	Fake_Experiment_ID
ENST00000589807.1	chr19	-	294	4	ISM	ENSG00000267120.3	ENST00000589807.1	1925	11	41	5121	41	-5121	5prime_fragment	TRUE	canonical	3	52	junction_2	22.9830855679176	NA	NA	NA	FALSE	0	NA	NA	A	non_coding	NA	NA	NA	NA	NA	NA	NA	20	ATGTGTGCGACAACCTTGGG	26	True	NA	NA	NA	NA	NA	NA	35745391	35744372	Fake_Experiment_ID
ENST00000590071.7	chr19	+	1293	8	FSM	ENSG00000142279.13	ENST00000590071.7	13545	8	217	12035	217	1640	multi-exon	FALSE	canonical	3	102	junction_1	17.6935362347326	NA	NA	NA	FALSE	0	NA	NA	A	non_coding	NA	NA	NA	NA	NA	NA	NA	25	GCAGGGGAAAACCCGTCCCT	189	False	NA	NA	NA	NA	NA	NA	34481974	34500269	Fake_Experiment_ID
ENST00000590214.5	chr19	+	3492	23	FSM	ENSG00000180448.11	ENST00000590214.5	4191	23	79	620	79	10	multi-exon	FALSE	canonical	0	0	junction_1	60.8450307633667	NA	NA	NA	FALSE	0	NA	NA	A	non_coding	NA	NA	NA	NA	NA	NA	NA	5	GCTGGGGTGGGGCTGGGACC	57	False	NA	NA	NA	NA	NA	NA	1067405	1086006	Fake_Experiment_ID
ENST00000590333.5	chr19	+	2385	21	FSM	ENSG00000160469.17	ENST00000590333.5	2977	21	127	465	-5	-465	multi-exon	TRUE	canonical	0	0	junction_1	12.3709336753537	NA	NA	NA	FALSE	0	NA	NA	A	non_coding	NA	NA	NA	NA	NA	NA	NA	10	CCCCACGGGGCCGGGGAGGG	NA	False	NA	NA	NA	NA	NA	NA	55282198	55312068	Fake_Experiment_ID
ENST00000590536.5	chr19	-	2235	20	FSM	ENSG00000065717.15	ENST00000590536.5	2344	20	109	0	15	0	multi-exon	FALSE	canonical	3	31	junction_14	21.9076378995534	NA	NA	NA	FALSE	0	NA	NA	A	non_coding	NA	NA	NA	NA	NA	NA	NA	15	GACATGACCCCCCTTCCTGT	6718	False	NA	NA	NA	NA	NA	NA	3028904	2997847	Fake_Experiment_ID
ENST00000590798.1	chr19	+	1245	4	FSM	ENSG00000267179.1	ENST00000590798.1	1562	4	136	181	91	-181	multi-exon	FALSE	canonical	0	0	junction_1	3.39934634239519	NA	NA	NA	FALSE	0	NA	NA	A	non_coding	NA	NA	NA	NA	NA	NA	NA	35	ATGTTAGATATGTGGGAAAG	62	False	NA	NA	NA	NA	NA	NA	11925210	11979109	Fake_Experiment_ID
ENST00000590918.6	chr19	+	1401	13	ISM	ENSG00000010310.9	ENST00000590918.6	3310	14	1300	1787	-735	-53	3prime_fragment	FALSE	canonical	0	0	junction_1	0.372677996249965	NA	NA	NA	FALSE	0	NA	NA	A	non_coding	NA	NA	NA	NA	NA	NA	NA	5	GGGGCGGGATCCCCGTGTCT	1300	False	NA	NA	NA	NA	NA	NA	45669520	45681935	Fake_Experiment_ID
ENST00000590923.5	chr19	-	1278	12	FSM	ENSG00000129354.12	ENST00000590923.5	1757	12	84	395	-12	-377	multi-exon	TRUE	canonical	3	149	junction_6	278.128307390493	NA	NA	NA	FALSE	0	NA	NA	A	non_coding	NA	NA	NA	NA	NA	NA	NA	35	AAGGGAGAAGAGATGGGGGC	72	False	NA	NA	NA	NA	NA	NA	10587231	10573065	Fake_Experiment_ID
ENST00000591340.6	chr19	-	1692	4	ISM	ENSG00000186020.13	ENST00000591340.6	5144	5	946	3253	942	1235	3prime_fragment	FALSE	canonical	3	23	junction_1	9.7410927974683	NA	NA	NA	FALSE	0	NA	NA	A	non_coding	NA	NA	NA	NA	NA	NA	NA	45	AATAAATGTATAAAGTGGTT	945	False	NA	NA	NA	NA	NA	NA	36572346	36546865	Fake_Experiment_ID
ENST00000591344.2	chr19	-	3273	4	ISM	ENSG00000267041.6	ENST00000591344.2	7712	5	10201	4287	10201	-4287	3prime_fragment	FALSE	canonical	3	15	junction_1	6.0184900284226	NA	NA	NA	FALSE	0	NA	NA	A	non_coding	NA	NA	NA	NA	NA	NA	NA	30	TTAATGTAGGAAACTGTTCT	NA	False	NA	NA	NA	NA	NA	NA	36762606	36747766	Fake_Experiment_ID
ENST00000591517.5	chr19	-	2502	32	FSM	ENSG00000104814.13	ENST00000591517.5	2700	32	29	169	29	-110	multi-exon	TRUE	canonical	1	4	junction_31	18.7635486948869	NA	NA	NA	FALSE	0	NA	NA	A	non_coding	NA	NA	NA	NA	NA	NA	NA	20	TGGTGGAGACACGCCCAGTG	1038	False	NA	NA	NA	NA	NA	NA	38617895	38587809	Fake_Experiment_ID
ENST00000591608.1	chr19	+	1284	8	ISM	ENSG00000105520.10	ENST00000591608.1	2552	10	2176	1004	-22	475	3prime_fragment	FALSE	canonical	3	12	junction_1	16.5159168744603	NA	NA	NA	FALSE	0	NA	NA	A	non_coding	NA	NA	NA	NA	NA	NA	NA	25	GGCCCGACCACCCACCCAGA	2176	False	NA	NA	NA	NA	NA	NA	11357673	11364690	Fake_Experiment_ID
ENST00000591679.5	chr19	-	1794	4	ISM	ENSG00000267508.6	ENST00000591679.5	2388	5	4362	543	4362	-543	3prime_fragment	FALSE	canonical	1	1	junction_3	2.05480466765633	NA	NA	NA	FALSE	0	NA	NA	A	non_coding	NA	NA	NA	NA	NA	NA	NA	30	ATGTAGTAAGTCAGGGTTCA	4394	False	NA	NA	NA	NA	NA	NA	44397213	44386471	Fake_Experiment_ID
ENST00000591793.1	chr19	+	1797	8	ISM	ENSG00000267022.1	ENST00000591793.1	3766	11	83	10975	83	-10975	5prime_fragment	FALSE	canonical	0	0	junction_3	15.7285649409614	NA	NA	NA	FALSE	0	NA	NA	A	non_coding	NA	NA	NA	NA	NA	NA	NA	35	ACTGCATAACTGAGAACTCT	58	False	NA	NA	NA	NA	NA	NA	44025436	44076343	Fake_Experiment_ID
ENST00000591812.2	chr19	-	1701	11	ISM	ENSG00000187994.14	ENST00000591812.2	3058	12	1533	1274	39	-122	3prime_fragment	FALSE	canonical	1	3	junction_7	13.6	NA	NA	NA	FALSE	0	NA	NA	A	non_coding	NA	NA	NA	NA	NA	NA	NA	10	GGGTTTCACACCCCTCCGTT	2509	False	NA	NA	NA	NA	NA	NA	38876742	38869103	Fake_Experiment_ID
ENST00000591912.1	chr19	-	363	2	ISM	ENSG00000130165.10	ENST00000586120.5	658	4	447	271	447	-207	internal_fragment	FALSE	canonical	3	710	junction_1	0	NA	NA	NA	FALSE	0	NA	NA	A	non_coding	NA	NA	NA	NA	NA	NA	NA	15	TCGCCCTTGACCTAAGTGGC	4983	False	NA	NA	NA	NA	NA	NA	11554347	11553834	Fake_Experiment_ID
ENST00000592091.5	chr19	-	366	4	ISM	ENSG00000267740.5	ENST00000592091.5	2118	5	79	4400	-5	-2956	5prime_fragment	FALSE	canonical	0	0	junction_1	1320.53886307404	NA	NA	NA	FALSE	0	NA	NA	A	non_coding	NA	NA	NA	NA	NA	NA	NA	5	TCTACCTGCCTCGGCCTCCC	329	False	NA	NA	NA	NA	NA	NA	5903708	5870570	Fake_Experiment_ID
ENST00000592540.5	chr19	-	594	5	FSM	ENSG00000161888.11	ENST00000592540.5	2315	5	32	1689	6	-49	multi-exon	FALSE	canonical	3	16	junction_1	8.69985632065266	NA	NA	NA	FALSE	0	NA	NA	A	non_coding	NA	NA	NA	NA	NA	NA	NA	10	CCAGGAGCCTCGTGGCTGCG	5	True	NA	NA	NA	NA	NA	NA	11155776	11147182	Fake_Experiment_ID
ENST00000592563.1	chr19	-	1095	2	FSM	ENSG00000156413.15	ENST00000592563.1	1095	2	0	0	0	0	multi-exon	FALSE	canonical	0	0	junction_1	0	NA	NA	NA	FALSE	0	NA	NA	A	non_coding	NA	NA	NA	NA	NA	NA	NA	15	GGACTCACCTGCCTGGGACG	7186	False	NA	NA	NA	NA	NA	NA	5832567	5831377	Fake_Experiment_ID
ENST00000592741.5	chr19	+	1608	16	ISM	ENSG00000130175.10	ENST00000592741.5	2100	18	483	1556	0	-10	internal_fragment	TRUE	canonical	3	255	junction_10	191.509721250211	NA	NA	NA	FALSE	0	NA	NA	A	non_coding	NA	NA	NA	NA	NA	NA	NA	15	CTGGATGGGCGCAGAGGTGG	45	False	NA	NA	NA	NA	NA	NA	11436117	11449412	Fake_Experiment_ID
ENST00000592860.2	chr19	+	783	5	FSM	ENSG00000197766.8	ENST00000592860.2	809	5	26	0	26	0	multi-exon	FALSE	canonical	0	0	junction_1	8.95823643358446	NA	NA	NA	FALSE	0	NA	NA	A	non_coding	NA	NA	NA	NA	NA	NA	NA	10	GGTGCCGGGGCCTGAAGGTC	26	False	NA	NA	NA	NA	NA	NA	859689	863238	Fake_Experiment_ID
ENST00000592885.5	chr19	+	390	3	ISM	ENSG00000130208.10	ENST00000592885.5	562	4	189	121	23	-119	3prime_fragment	FALSE	canonical	1	4	junction_2	380	NA	NA	NA	FALSE	0	NA	NA	A	non_coding	NA	NA	NA	NA	NA	NA	NA	25	CTCATGAGGACCTGAAGGGT	22	False	NA	NA	NA	NA	NA	NA	44914891	44919223	Fake_Experiment_ID
ENST00000592904.7	chr19	-	1851	6	ISM	ENSG00000174652.20	ENST00000592904.7	3544	11	15484	846	656	-647	3prime_fragment	FALSE	canonical	3	31	junction_4	13.0322676461159	NA	NA	NA	FALSE	0	NA	NA	A	non_coding	NA	NA	NA	NA	NA	NA	NA	45	GGAATGTGGGAAAACCTAAA	NA	False	NA	NA	NA	NA	NA	NA	9420089	9413274	Fake_Experiment_ID
ENST00000592954.2	chr19	+	384	3	FSM	ENSG00000267467.4	ENST00000592954.2	616	3	41	191	4	-191	multi-exon	FALSE	canonical	0	0	junction_1	0	NA	NA	NA	FALSE	0	NA	NA	A	non_coding	NA	NA	NA	NA	NA	NA	NA	40	AATGTTCATAAAAGCCAGGT	4	True	NA	NA	NA	NA	NA	NA	44942277	44945305	Fake_Experiment_ID
ENST00000593052.5	chr19	+	459	4	FSM	ENSG00000115268.10	ENST00000593052.5	629	4	138	32	135	-26	multi-exon	FALSE	canonical	3	1240	junction_1	9057.64540166053	NA	NA	NA	FALSE	0	NA	NA	A	non_coding	NA	NA	NA	NA	NA	NA	NA	30	TGGCTCAGCTAATAAAGGCG	160	False	NA	NA	NA	NA	NA	NA	1438556	1440462	Fake_Experiment_ID
ENST00000593091.2	chr19	-	1437	6	FSM	ENSG00000105088.9	ENST00000593091.2	2124	6	219	468	219	365	multi-exon	FALSE	canonical	3	42	junction_5	251.232481976356	NA	NA	NA	FALSE	0	NA	NA	A	non_coding	NA	NA	NA	NA	NA	NA	NA	10	GCCAATGCTGTGGCTCGGGC	209	False	NA	NA	NA	NA	NA	NA	9913617	9854185	Fake_Experiment_ID
ENST00000593537.1	chr19	-	633	1	FSM	ENSG00000225950.8	ENST00000593537.1	932	1	0	299	0	203	mono-exon	FALSE	NA	NA	NA	NA	NA	NA	NA	NA	NA	0	NA	NA	A	non_coding	NA	NA	NA	NA	NA	NA	NA	40	GACCCATGCCCAGGAAAATA	2820	False	NA	NA	NA	NA	NA	NA	49061997	49061364	Fake_Experiment_ID
ENST00000593612.1	chr19	+	1416	5	ISM	ENSG00000196214.11	ENST00000593612.1	2331	6	3017	538	3004	425	3prime_fragment	FALSE	canonical	0	0	junction_4	144.498053620109	NA	NA	NA	FALSE	0	NA	NA	A	non_coding	NA	NA	NA	NA	NA	NA	NA	25	CAGGGCTGACTTCATTAGAT	7892	False	NA	NA	NA	NA	NA	NA	52277478	52292186	Fake_Experiment_ID
ENST00000593649.5	chr19	-	2523	10	ISM	ENSG00000186994.11	ENST00000593649.5	2672	11	5434	83	-3046	-83	3prime_fragment	TRUE	canonical	0	0	junction_1	16.8991197082446	NA	NA	NA	FALSE	0	NA	NA	A	non_coding	NA	NA	NA	NA	NA	NA	NA	40	CTTCATGATAGCATAAAAGC	5433	False	NA	NA	NA	NA	NA	NA	8337828	8323397	Fake_Experiment_ID
ENST00000593711.6	chr19	-	1584	9	ISM	ENSG00000269699.6	ENST00000601070.5	1965	11	11801	94	37	-62	3prime_fragment	FALSE	canonical	0	0	junction_1	0	NA	NA	NA	FALSE	0	NA	NA	A	non_coding	NA	NA	NA	NA	NA	NA	NA	35	GAAACCTTTAGTCACAGCAC	127	False	NA	NA	NA	NA	NA	NA	56824277	56774687	Fake_Experiment_ID
ENST00000593731.1	chr19	+	2187	15	ISM	ENSG00000105647.19	ENST00000222254.13	3980	16	2717	1238	258	63	3prime_fragment	FALSE	canonical	3	367	junction_4	75.4224835205535	NA	NA	NA	FALSE	0	NA	NA	B	non_coding	NA	NA	NA	NA	NA	NA	NA	25	GCACCGAGGACCCGCCCCAA	311	False	NA	NA	NA	NA	NA	NA	18155879	18169294	Fake_Experiment_ID
ENST00000593767.3	chr19	+	2391	18	FSM	ENSG00000104973.19	ENST00000593767.3	4003	18	53	1559	0	-1559	multi-exon	FALSE	canonical	3	40	junction_17	58.4124459411729	NA	NA	NA	FALSE	0	NA	NA	A	non_coding	NA	NA	NA	NA	NA	NA	NA	30	GGTTTGTTTTGAAAAGCGAA	53	False	NA	NA	NA	NA	NA	NA	49818341	49838824	Fake_Experiment_ID
ENST00000593829.6	chr19	-	420	5	FSM	ENSG00000130520.11	ENST00000593829.6	1704	5	56	1228	40	-548	multi-exon	FALSE	canonical	3	4177	junction_4	349.401273609585	NA	NA	NA	FALSE	0	NA	NA	A	non_coding	NA	NA	NA	NA	NA	NA	NA	15	GCGCCCACCCAGACCGGCTG	96	False	NA	NA	NA	NA	NA	NA	18323020	18307463	Fake_Experiment_ID
ENST00000593863.5	chr19	+	438	5	ISM	ENSG00000105372.8	ENST00000593863.5	526	6	329	39	-3	-39	3prime_fragment	FALSE	canonical	3	32468	junction_4	5535.37322025354	NA	NA	NA	FALSE	0	NA	NA	A	non_coding	NA	NA	NA	NA	NA	NA	NA	40	AACAAACCATGCTGGGTTAA	336	False	NA	NA	NA	NA	NA	NA	41860774	41871377	Fake_Experiment_ID
ENST00000593873.6	chr19	+	228	2	FSM	ENSG00000268750.7	ENST00000593873.6	556	2	187	141	107	-43	multi-exon	FALSE	canonical	1	3	junction_1	0	NA	NA	NA	FALSE	0	NA	NA	A	non_coding	NA	NA	NA	NA	NA	NA	NA	30	ACAGGAGTGGAGCATGTGGA	154	False	NA	NA	NA	NA	NA	NA	57819912	57858770	Fake_Experiment_ID
ENST00000593945.6	chr19	-	1356	12	ISM	ENSG00000074219.14	ENST00000598810.5	2191	13	1420	729	-218	-242	3prime_fragment	FALSE	canonical	3	108	junction_9	101.988818055042	NA	NA	NA	FALSE	0	NA	NA	A	non_coding	NA	NA	NA	NA	NA	NA	NA	30	AGGGGGACCCCAAAACTGGC	2338	False	NA	NA	NA	NA	NA	NA	49360075	49341323	Fake_Experiment_ID
ENST00000593949.1	chr19	+	708	7	FSM	ENSG00000077009.13	ENST00000593949.1	869	7	65	96	65	-96	multi-exon	FALSE	canonical	3	11	junction_2	171.87147976193	NA	NA	NA	FALSE	0	NA	NA	A	non_coding	NA	NA	NA	NA	NA	NA	NA	5	GCGTTTCCCTATGGGGGTGT	83	False	NA	NA	NA	NA	NA	NA	3933671	3942273	Fake_Experiment_ID
ENST00000593993.7	chr19	-	1989	17	FSM	ENSG00000096996.16	ENST00000593993.7	2713	17	111	613	107	-613	multi-exon	FALSE	canonical	0	0	junction_1	0	NA	NA	NA	FALSE	0	NA	NA	A	non_coding	NA	NA	NA	NA	NA	NA	NA	20	TCGTTGAGGCTCAGAGAGGG	4494	False	NA	NA	NA	NA	NA	NA	18086823	18059607	Fake_Experiment_ID
ENST00000594009.5	chr19	+	708	7	ISM	ENSG00000090554.13	ENST00000594009.5	1076	8	79	5632	38	-982	5prime_fragment	FALSE	canonical	1	2	junction_3	3.8151743807532	NA	NA	NA	FALSE	0	NA	NA	A	non_coding	NA	NA	NA	NA	NA	NA	NA	15	CCTGGCCAAGGCCTCATCCT	54	False	NA	NA	NA	NA	NA	NA	49474639	49480599	Fake_Experiment_ID
ENST00000594064.5	chr19	+	1050	9	FSM	ENSG00000105698.16	ENST00000594064.5	1179	9	0	129	0	-68	multi-exon	FALSE	canonical	3	26	junction_1	34.2032070864707	NA	NA	NA	FALSE	0	NA	NA	A	non_coding	NA	NA	NA	NA	NA	NA	NA	30	AGAATGAGAACGCCCTGCTT	0	True	NA	NA	NA	NA	NA	NA	35269107	35279179	Fake_Experiment_ID
ENST00000594083.5	chr19	-	2229	5	FSM	ENSG00000197619.14	ENST00000618487.4	2229	5	0	0	0	0	multi-exon	FALSE	canonical	3	26	junction_1	3.64005494464026	NA	NA	NA	FALSE	0	NA	NA	A	non_coding	NA	NA	NA	NA	NA	NA	NA	20	TCATTTTGGGAAAGCCTCTT	4489	False	NA	NA	NA	NA	NA	NA	52003711	51992879	Fake_Experiment_ID
ENST00000594136.2	chr19	+	642	7	ISM	ENSG00000167578.18	ENST00000594800.5	1173	8	160	5609	-2	-15	5prime_fragment	FALSE	canonical	3	220	junction_2	25.1975527912269	NA	NA	NA	FALSE	0	NA	NA	B	non_coding	NA	NA	NA	NA	NA	NA	NA	10	GCTCTGTGGAGCCAGGTGGG	129	False	NA	NA	NA	NA	NA	NA	40778375	40786963	Fake_Experiment_ID
ENST00000594211.2	chr19	-	753	5	FSM	ENSG00000213022.6	ENST00000594211.2	1401	5	45	603	45	0	multi-exon	FALSE	canonical	0	0	junction_1	0	NA	NA	NA	FALSE	0	NA	NA	C	non_coding	NA	NA	NA	NA	NA	NA	NA	10	GCCCGCGCGCCACGGGGGCA	9823	False	NA	NA	NA	NA	NA	NA	51009547	51003110	Fake_Experiment_ID
ENST00000594369.6	chr19	+	1353	6	ISM	ENSG00000083838.16	ENST00000610298.1	1869	8	776	498	769	-498	intron_retention	FALSE	canonical	3	11	junction_5	5.46260011349906	NA	NA	NA	FALSE	0	NA	NA	A	non_coding	NA	NA	NA	NA	NA	NA	NA	30	GCAGCCAGACAGCACAGTCC	792	False	NA	NA	NA	NA	NA	NA	58477218	58480726	Fake_Experiment_ID
ENST00000594442.2	chr19	+	999	2	FSM	ENSG00000128016.7	ENST00000597629.3	1747	2	40	708	29	520	multi-exon	FALSE	canonical	3	51	junction_1	0	NA	NA	NA	FALSE	0	NA	NA	A	non_coding	NA	NA	NA	NA	NA	NA	NA	25	CAAAGTGACTGCCCGGTCAG	40	False	NA	NA	NA	NA	NA	NA	39406886	39408699	Fake_Experiment_ID
ENST00000594465.7	chr19	-	2139	15	FSM	ENSG00000105650.22	ENST00000594465.7	2988	15	480	369	194	0	multi-exon	FALSE	canonical	0	0	junction_14	4.86973158544552	NA	NA	NA	FALSE	0	NA	NA	C	non_coding	NA	NA	NA	NA	NA	NA	NA	15	GGCCAGCCCTGCGTGAACTG	1054	False	NA	NA	NA	NA	NA	NA	18233191	18210928	Fake_Experiment_ID
ENST00000594710.2	chr19	-	1869	4	FSM	ENSG00000269067.2	ENST00000594710.2	2600	4	146	585	146	-585	multi-exon	FALSE	canonical	0	0	junction_1	0	NA	NA	NA	FALSE	0	NA	NA	A	non_coding	NA	NA	NA	NA	NA	NA	NA	40	AAAATGTGGCAAAGCTTTCA	145	False	NA	NA	NA	NA	NA	NA	23003030	22975467	Fake_Experiment_ID
ENST00000594768.5	chr19	-	849	6	FSM	ENSG00000167757.14	ENST00000594768.5	1347	6	186	312	106	-56	multi-exon	FALSE	canonical	0	0	junction_2	0.4	NA	NA	NA	FALSE	0	NA	NA	A	non_coding	NA	NA	NA	NA	NA	NA	NA	30	ACTGGACCCACCCACCACAG	-5	True	NA	NA	NA	NA	NA	NA	51027517	51022544	Fake_Experiment_ID
ENST00000594797.6	chr19	+	222	4	FSM	ENSG00000229833.10	ENST00000594797.6	663	4	41	400	-5	-64	multi-exon	FALSE	canonical	3	3368	junction_1	56.7274184147313	NA	NA	NA	FALSE	0	NA	NA	A	non_coding	NA	NA	NA	NA	NA	NA	NA	15	GGCCTCCAAGTGGGAGTCCT	41	False	NA	NA	NA	NA	NA	NA	7629833	7631556	Fake_Experiment_ID
ENST00000594824.5	chr19	+	6474	39	ISM	ENSG00000099331.14	ENST00000594824.5	7595	40	25932	974	0	211	3prime_fragment	FALSE	canonical	3	52	junction_38	36.4822652623211	NA	NA	NA	FALSE	0	NA	NA	A	non_coding	NA	NA	NA	NA	NA	NA	NA	35	GAGCCACAGCTGACAAAGTC	NA	False	NA	NA	NA	NA	NA	NA	17101717	17212310	Fake_Experiment_ID
ENST00000594901.2	chr19	+	1902	3	FSM	ENSG00000269343.9	ENST00000594901.2	5794	3	230	3662	230	457	multi-exon	FALSE	canonical	3	34	junction_1	10	NA	NA	NA	FALSE	0	NA	NA	A	non_coding	NA	NA	NA	NA	NA	NA	NA	30	GTGCAGAGAATGAGTCCAGT	229	False	NA	NA	NA	NA	NA	NA	57830528	57842576	Fake_Experiment_ID
ENST00000594947.6	chr19	+	1692	4	FSM	ENSG00000197134.13	ENST00000594947.6	3879	4	149	2038	97	1037	multi-exon	FALSE	canonical	0	0	junction_1	0	NA	NA	NA	FALSE	0	NA	NA	A	non_coding	NA	NA	NA	NA	NA	NA	NA	50	TGGAGAAAAACCCTACAAAT	120	False	NA	NA	NA	NA	NA	NA	22052632	22089442	Fake_Experiment_ID
ENST00000595090.6	chr19	+	1392	15	FSM	ENSG00000183207.14	ENST00000595090.6	1545	15	25	128	2	-50	multi-exon	FALSE	canonical	3	1300	junction_1	208.932039043263	NA	NA	NA	FALSE	0	NA	NA	A	non_coding	NA	NA	NA	NA	NA	NA	NA	15	GTTGGATGTCATCCCCCGAC	25	False	NA	NA	NA	NA	NA	NA	48993911	49015842	Fake_Experiment_ID
ENST00000595140.5	chr19	-	1428	6	FSM	ENSG00000221826.10	ENST00000595140.5	1724	6	93	203	0	-203	multi-exon	FALSE	canonical	0	0	junction_1	0.8	NA	NA	NA	FALSE	0	NA	NA	A	non_coding	NA	NA	NA	NA	NA	NA	NA	70	AATTCAAGACAAAGAAAAAA	96	False	NA	NA	NA	NA	NA	NA	42740384	42721905	Fake_Experiment_ID
ENST00000595337.5	chr19	-	981	4	ISM	ENSG00000160570.14	ENST00000596251.6	1905	5	670	840	662	27	3prime_fragment	FALSE	canonical	3	150	junction_3	38.5774833578115	NA	NA	NA	FALSE	0	NA	NA	A	non_coding	NA	NA	NA	NA	NA	NA	NA	25	TCCAGGACTGGCAGGATTGA	3148	False	NA	NA	NA	NA	NA	NA	42217007	42199437	Fake_Experiment_ID
ENST00000595358.5	chr19	+	1539	13	ISM	ENSG00000104983.8	ENST00000595358.5	1817	14	7552	229	13	-5	3prime_fragment	FALSE	canonical	3	69	junction_4	13.1938011539089	NA	NA	NA	FALSE	0	NA	NA	A	non_coding	NA	NA	NA	NA	NA	NA	NA	25	CGTGGAGAAGGGGTACTACC	2988	False	NA	NA	NA	NA	NA	NA	46003018	46018387	Fake_Experiment_ID
ENST00000595444.1	chr19	+	555	3	FSM	ENSG00000130312.7	ENST00000595444.1	863	3	32	276	8	-146	multi-exon	FALSE	canonical	3	46	junction_1	420.5	NA	NA	NA	FALSE	0	NA	NA	A	non_coding	NA	NA	NA	NA	NA	NA	NA	15	GGATCGCGACGCAGTCGGCG	31	False	NA	NA	NA	NA	NA	NA	17292640	17306379	Fake_Experiment_ID
ENST00000595464.3	chr19	+	1014	1	ISM	ENSG00000134830.6	ENST00000595464.3	6720	2	8625	5516	3686	-202	mono-exon	FALSE	NA	NA	NA	NA	NA	NA	NA	NA	NA	0	NA	NA	A	non_coding	NA	NA	NA	NA	NA	NA	NA	20	GCTGGAGAGACATTGTGGGT	3697	False	NA	NA	NA	NA	NA	NA	47340799	47341813	Fake_Experiment_ID
ENST00000595515.5	chr19	-	2667	18	ISM	ENSG00000105287.13	ENST00000595515.5	3012	19	745	15	-126	-15	3prime_fragment	FALSE	canonical	1	2	junction_2	48.8070135070161	NA	NA	NA	FALSE	0	NA	NA	A	non_coding	NA	NA	NA	NA	NA	NA	NA	5	GGTCCTGTGCCCTCGTCCAG	6917	False	NA	NA	NA	NA	NA	NA	46716370	46674522	Fake_Experiment_ID
ENST00000595646.6	chr19	-	1569	3	ISM	ENSG00000204604.13	ENST00000595646.6	4405	4	3347	2715	3347	1211	3prime_fragment	FALSE	canonical	3	77	junction_1	15	NA	NA	NA	FALSE	0	NA	NA	A	non_coding	NA	NA	NA	NA	NA	NA	NA	30	TAGTGTAATGAGTGTGGCAA	3346	False	NA	NA	NA	NA	NA	NA	52854272	52840724	Fake_Experiment_ID
ENST00000595753.6	chr19	-	1233	6	FSM	ENSG00000127526.15	ENST00000595753.6	5126	6	51	3842	51	138	multi-exon	FALSE	canonical	3	78	junction_3	21.7770521421059	NA	NA	NA	FALSE	0	NA	NA	A	non_coding	NA	NA	NA	NA	NA	NA	NA	40	AGTCCAAAGGACAGGACCAG	4928	False	NA	NA	NA	NA	NA	NA	16572364	16553678	Fake_Experiment_ID
ENST00000595793.6	chr19	-	834	5	FSM	ENSG00000167759.13	ENST00000595793.6	1820	5	25	961	0	0	multi-exon	FALSE	canonical	3	18	junction_2	4.76313972081441	NA	NA	NA	FALSE	0	NA	NA	A	non_coding	NA	NA	NA	NA	NA	NA	NA	35	AAGTTGAGAAATGTACCGGC	723	False	NA	NA	NA	NA	NA	NA	51065067	51056586	Fake_Experiment_ID
ENST00000595883.6	chr19	+	789	6	FSM	ENSG00000269404.7	ENST00000595883.6	3792	6	25	2978	5	212	multi-exon	FALSE	canonical	3	37	junction_1	12.3676998669922	NA	NA	NA	FALSE	0	NA	NA	A	non_coding	NA	NA	NA	NA	NA	NA	NA	20	GCACACCCGAGGCTCCCACC	25	False	NA	NA	NA	NA	NA	NA	50418962	50428336	Fake_Experiment_ID
ENST00000595904.6	chr19	+	3402	26	ISM	ENSG00000062822.15	ENST00000595904.6	3514	27	14505	67	-4360	24	3prime_fragment	FALSE	canonical	2	38	junction_13	161.499552940558	NA	NA	NA	FALSE	0	NA	NA	A	non_coding	NA	NA	NA	NA	NA	NA	NA	20	CCTTGCAAGCATCCCATGGG	NA	False	NA	NA	NA	NA	NA	NA	50398851	50417947	Fake_Experiment_ID
ENST00000596073.6	chr19	+	1041	12	FSM	ENSG00000099797.15	ENST00000596073.6	1188	12	40	107	40	-50	multi-exon	FALSE	canonical	3	1334	junction_4	78.6430370263463	NA	NA	NA	FALSE	0	NA	NA	A	non_coding	NA	NA	NA	NA	NA	NA	NA	10	GCGCTCACCCCTGCTGAGGC	32	False	NA	NA	NA	NA	NA	NA	14562395	14565871	Fake_Experiment_ID
ENST00000596542.1	chr19	+	327	2	ISM	ENSG00000105393.16	ENST00000594247.5	1004	9	1431	7304	122	-228	internal_fragment	FALSE	canonical	3	21	junction_1	0	NA	NA	NA	FALSE	0	NA	NA	B	non_coding	NA	NA	NA	NA	NA	NA	NA	30	GATGTTCGTGCGGACAAAAC	1279	False	NA	NA	NA	NA	NA	NA	17268806	17273945	Fake_Experiment_ID
ENST00000596731.7	chr19	-	321	4	FSM	ENSG00000105583.11	ENST00000596731.7	619	4	12	286	0	-214	multi-exon	FALSE	canonical	3	1786	junction_3	100.249688278817	NA	NA	NA	FALSE	0	NA	NA	A	non_coding	NA	NA	NA	NA	NA	NA	NA	30	TACCAGCCTAGAAGGGTCAC	7	True	NA	NA	NA	NA	NA	NA	12669403	12668358	Fake_Experiment_ID
ENST00000596827.5	chr19	+	1257	7	ISM	ENSG00000142025.16	ENST00000596827.5	1675	8	2409	332	2104	48	3prime_fragment	FALSE	canonical	0	0	junction_1	0.372677996249965	NA	NA	NA	FALSE	0	NA	NA	A	non_coding	NA	NA	NA	NA	NA	NA	NA	35	AAACCCAGAGATGGAGGCTG	2377	False	NA	NA	NA	NA	NA	NA	41847428	41851696	Fake_Experiment_ID
ENST00000596831.1	chr19	-	399	6	FSM	ENSG00000268163.1	ENST00000596831.1	664	6	194	71	194	-71	multi-exon	FALSE	canonical	0	0	junction_1	14.3303872941383	NA	NA	NA	FALSE	0	NA	NA	A	non_coding	NA	NA	NA	NA	NA	NA	NA	20	GCTGTACAACCATCTCTGCC	256	False	NA	NA	NA	NA	NA	NA	57477309	57438040	Fake_Experiment_ID
ENST00000596965.5	chr19	-	498	3	ISM	ENSG00000196337.13	ENST00000684222.1	2151	5	2374	17	2374	-16	3prime_fragment	TRUE	canonical	2	5	junction_2	7	NA	NA	NA	FALSE	0	NA	NA	A	non_coding	NA	NA	NA	NA	NA	NA	NA	20	AGGCTTCTCAATCCGCACTC	9442	False	NA	NA	NA	NA	NA	NA	49055375	49054290	Fake_Experiment_ID
ENST00000597229.2	chr19	+	1707	1	ISM	ENSG00000198816.7	ENST00000597229.2	1968	2	3140	76	3140	-76	mono-exon	FALSE	NA	NA	NA	NA	NA	NA	NA	NA	NA	0	NA	NA	A	non_coding	NA	NA	NA	NA	NA	NA	NA	20	AGGAGACGCCGGCATCCTCG	3140	False	NA	NA	NA	NA	NA	NA	7519242	7520949	Fake_Experiment_ID
ENST00000597252.5	chr19	-	2811	3	ISM	ENSG00000196267.13	ENST00000597252.5	3209	5	3419	24	1662	0	3prime_fragment	FALSE	canonical	3	12	junction_1	8	NA	NA	NA	FALSE	0	NA	NA	A	non_coding	NA	NA	NA	NA	NA	NA	NA	30	TTCATACTTATTGATATAGC	3589	False	NA	NA	NA	NA	NA	NA	52168072	52154871	Fake_Experiment_ID
ENST00000597512.1	chr19	+	2691	25	FSM	ENSG00000130475.14	ENST00000597512.1	2934	25	11	232	11	-147	multi-exon	TRUE	canonical	0	0	junction_8	59.4458203371402	NA	NA	NA	FALSE	0	NA	NA	A	non_coding	NA	NA	NA	NA	NA	NA	NA	20	ACCCGCAAATGCTGCTGCCC	8504	False	NA	NA	NA	NA	NA	NA	17762713	17788306	Fake_Experiment_ID
ENST00000597595.6	chr19	-	429	7	FSM	ENSG00000130755.13	ENST00000597595.6	614	7	67	118	29	-93	multi-exon	FALSE	canonical	0	0	junction_6	2.29128784747792	NA	NA	NA	FALSE	0	NA	NA	A	non_coding	NA	NA	NA	NA	NA	NA	NA	15	TCTCTGGGCTGGGGACTGAA	5977	False	NA	NA	NA	NA	NA	NA	39335976	39328476	Fake_Experiment_ID
ENST00000597630.3	chr19	-	1065	5	ISM	ENSG00000268041.3	ENST00000597630.3	2012	6	15530	524	15530	-524	3prime_fragment	FALSE	canonical	0	0	junction_1	0	NA	NA	NA	FALSE	0	NA	NA	A	non_coding	NA	NA	NA	NA	NA	NA	NA	20	GCCGGCAGGGGGCAATGGAT	NA	False	NA	NA	NA	NA	NA	NA	41912919	41908227	Fake_Experiment_ID
ENST00000597721.1	chr19	-	495	1	FSM	ENSG00000125650.4	ENST00000597721.1	3911	1	3209	207	0	-61	mono-exon	FALSE	NA	NA	NA	NA	NA	NA	NA	NA	NA	0	NA	NA	A	non_coding	NA	NA	NA	NA	NA	NA	NA	10	CCGCCACCGCTGGCAGCGGC	NA	False	NA	NA	NA	NA	NA	NA	6375849	6375354	Fake_Experiment_ID
ENST00000597761.7	chr19	+	1512	4	FSM	ENSG00000183850.14	ENST00000597761.7	2326	4	149	665	149	-665	multi-exon	FALSE	canonical	3	46	junction_1	8.01387685344754	NA	NA	NA	FALSE	0	NA	NA	A	non_coding	NA	NA	NA	NA	NA	NA	NA	40	AATTGTAAAGACTGTGGCAA	112	False	NA	NA	NA	NA	NA	NA	23117173	23146556	Fake_Experiment_ID
ENST00000597850.2	chr19	+	1464	4	FSM	ENSG00000171649.12	ENST00000597850.2	4291	4	212	2615	97	1061	multi-exon	FALSE	canonical	3	69	junction_1	35.9753001686188	NA	NA	NA	FALSE	0	NA	NA	A	non_coding	NA	NA	NA	NA	NA	NA	NA	35	AGGCCTCATGAATGCAGCAA	212	False	NA	NA	NA	NA	NA	NA	57584356	57591275	Fake_Experiment_ID
ENST00000597960.7	chr19	-	1242	8	ISM	ENSG00000105701.16	ENST00000608443.6	1761	9	1603	406	528	-40	3prime_fragment	FALSE	canonical	3	1896	junction_5	484.70837013779	NA	NA	NA	FALSE	0	NA	NA	A	non_coding	NA	NA	NA	NA	NA	NA	NA	15	CCACCTAGGTGGCTGCCACC	2058	False	NA	NA	NA	NA	NA	NA	18541970	18532168	Fake_Experiment_ID
ENST00000597972.5	chr19	-	1515	3	FSM	ENSG00000197124.12	ENST00000597972.5	1538	3	22	1	22	-1	multi-exon	FALSE	canonical	3	78	junction_1	10	NA	NA	NA	FALSE	0	NA	NA	A	non_coding	NA	NA	NA	NA	NA	NA	NA	50	GAATTTTTACTAAAGAGAAA	NA	False	NA	NA	NA	NA	NA	NA	20024397	20006004	Fake_Experiment_ID
ENST00000598162.5	chr19	-	1218	10	FSM	ENSG00000105552.15	ENST00000598162.5	1329	10	20	91	5	-91	multi-exon	TRUE	canonical	3	107	junction_9	41.1036029179865	NA	NA	NA	FALSE	0	NA	NA	A	non_coding	NA	NA	NA	NA	NA	NA	NA	20	CAGCCAGCCTCCTTCAGTAG	46	False	NA	NA	NA	NA	NA	NA	48811007	48796349	Fake_Experiment_ID
ENST00000598239.5	chr19	-	771	5	FSM	ENSG00000174562.13	ENST00000598239.5	855	5	31	53	0	-40	multi-exon	FALSE	canonical	0	0	junction_1	0	NA	NA	NA	FALSE	0	NA	NA	A	non_coding	NA	NA	NA	NA	NA	NA	NA	15	CTATTCTAGCCTATCTCCTG	NA	False	NA	NA	NA	NA	NA	NA	50831492	50825795	Fake_Experiment_ID
ENST00000598322.2	chr19	-	1926	3	ISM	ENSG00000269825.2	ENST00000598322.2	4257	4	29709	2221	29709	-2221	3prime_fragment	FALSE	canonical	2	6	junction_1	11.5	NA	NA	NA	FALSE	0	NA	NA	A	non_coding	NA	NA	NA	NA	NA	NA	NA	50	AGAATCCATAATGAAGAGAG	NA	False	NA	NA	NA	NA	NA	NA	52660824	52652667	Fake_Experiment_ID
ENST00000598409.6	chr19	+	357	3	ISM	ENSG00000268182.6	ENST00000598409.6	2543	4	2509	2034	2505	-145	3prime_fragment	FALSE	canonical	1	1	junction_1	0	NA	NA	NA	FALSE	0	NA	NA	A	non_coding	NA	NA	NA	NA	NA	NA	NA	15	CTATAATGGTGGCTGTTGTT	2505	False	NA	NA	NA	NA	NA	NA	56645667	56655213	Fake_Experiment_ID
ENST00000598418.6	chr19	-	567	4	ISM	ENSG00000161677.12	ENST00000594350.1	582	5	728	-84	714	84	3prime_fragment	FALSE	canonical	3	18	junction_3	2.86744175568088	NA	NA	NA	FALSE	0	NA	NA	A	non_coding	NA	NA	NA	NA	NA	NA	NA	15	CCATGGCTGACCATCGGCGC	9770	False	NA	NA	NA	NA	NA	NA	50510431	50506172	Fake_Experiment_ID
ENST00000598441.6	chr19	+	1314	9	ISM	ENSG00000104852.15	ENST00000598441.6	1671	10	964	161	-65	-120	3prime_fragment	FALSE	canonical	3	1143	junction_8	137.24561696098	NA	NA	NA	FALSE	0	NA	NA	A	non_coding	NA	NA	NA	NA	NA	NA	NA	15	AGAGGTCGTCCTCTCCATCT	964	False	NA	NA	NA	NA	NA	NA	49086414	49108443	Fake_Experiment_ID
ENST00000598495.5	chr19	+	678	6	ISM	ENSG00000083845.9	ENST00000598495.5	800	7	869	50	849	14	3prime_fragment	FALSE	canonical	0	0	junction_1	3914.57449028627	NA	NA	NA	FALSE	0	NA	NA	A	non_coding	NA	NA	NA	NA	NA	NA	NA	15	TTTTCCCAGCTGCTGCCCAA	869	False	NA	NA	NA	NA	NA	NA	58388137	58394750	Fake_Experiment_ID
ENST00000598519.2	chr19	+	3180	2	ISM	ENSG00000197483.10	ENST00000598519.2	3562	3	3294	114	-1286	0	3prime_fragment	FALSE	canonical	0	0	junction_1	0	NA	NA	NA	FALSE	0	NA	NA	A	non_coding	NA	NA	NA	NA	NA	NA	NA	20	GGAGAGGCAGTGATTCCCCT	3268	False	NA	NA	NA	NA	NA	NA	55479910	55484373	Fake_Experiment_ID
ENST00000598585.1	chr19	+	1116	8	FSM	ENSG00000161671.17	ENST00000598585.1	1610	8	24	470	11	-470	multi-exon	TRUE	canonical	0	0	junction_7	26.6963270423296	NA	NA	NA	FALSE	0	NA	NA	A	non_coding	NA	NA	NA	NA	NA	NA	NA	10	GATGCAGCCTCCCTTCTGTG	34	False	NA	NA	NA	NA	NA	NA	50476544	50482728	Fake_Experiment_ID
ENST00000598664.5	chr19	+	186	4	ISM	ENSG00000268400.5	ENST00000598664.5	537	7	38	796	-2	134	5prime_fragment	FALSE	canonical	0	0	junction_2	153.077322509465	NA	NA	NA	FALSE	0	NA	NA	A	non_coding	NA	NA	NA	NA	NA	NA	NA	10	CCCCGTGTCCCCACTACTGC	41	False	NA	NA	NA	NA	NA	NA	7629833	7642252	Fake_Experiment_ID
ENST00000598753.1	chr19	-	243	4	ISM	ENSG00000269755.1	ENST00000598753.1	588	5	159	24419	159	-24419	5prime_fragment	FALSE	canonical	1	1	junction_1	4.78423336480244	NA	NA	NA	FALSE	0	NA	NA	A	non_coding	NA	NA	NA	NA	NA	NA	NA	10	TCCACCTGCTTCAGCCTCCC	137	False	NA	NA	NA	NA	NA	NA	12484657	12457521	Fake_Experiment_ID
ENST00000598884.1	chr19	-	342	4	FSM	ENSG00000267855.6	ENST00000301457.3	580	4	17	221	17	-139	multi-exon	FALSE	canonical	3	1995	junction_2	76.630426217151	NA	NA	NA	FALSE	0	NA	NA	C	non_coding	NA	NA	NA	NA	NA	NA	NA	20	CACTGCACCCTCACGGCCAC	16	True	NA	NA	NA	NA	NA	NA	8321358	8311504	Fake_Experiment_ID
ENST00000599029.2	chr19	+	1992	6	FSM	ENSG00000063176.16	ENST00000599029.2	3085	6	991	102	931	-102	multi-exon	FALSE	canonical	0	0	junction_5	44.9150308916737	NA	NA	NA	FALSE	0	NA	NA	A	non_coding	NA	NA	NA	NA	NA	NA	NA	10	GGTCCCTGACGTGCCGGGGA	931	False	NA	NA	NA	NA	NA	NA	48625959	48630615	Fake_Experiment_ID
ENST00000599111.5	chr19	-	1656	17	FSM	ENSG00000105499.14	ENST00000599111.5	2458	17	302	500	46	-497	multi-exon	FALSE	canonical	0	0	junction_5	20.3706858929688	NA	NA	NA	FALSE	0	NA	NA	A	non_coding	NA	NA	NA	NA	NA	NA	NA	20	ATGAGCCTCAGCTTCCAGGG	353	False	NA	NA	NA	NA	NA	NA	48110515	48048342	Fake_Experiment_ID
ENST00000599263.6	chr19	-	990	6	FSM	ENSG00000105219.10	ENST00000599263.6	1145	6	56	99	16	-92	multi-exon	FALSE	canonical	1	2	junction_5	3.31058907144937	NA	NA	NA	FALSE	0	NA	NA	A	non_coding	NA	NA	NA	NA	NA	NA	NA	30	GTACTGGGACTCAGTCACAA	7179	False	NA	NA	NA	NA	NA	NA	40226641	40222306	Fake_Experiment_ID
ENST00000599359.1	chr19	-	723	4	FSM	ENSG00000125735.11	ENST00000675206.1	4487	4	91	3673	48	-371	multi-exon	FALSE	canonical	0	0	junction_1	0	NA	NA	NA	FALSE	0	NA	NA	A	non_coding	NA	NA	NA	NA	NA	NA	NA	25	AGGAAGGAGCGTGGTGCATT	9424	False	NA	NA	NA	NA	NA	NA	6670069	6664925	Fake_Experiment_ID
ENST00000599531.2	chr19	-	1908	1	FSM	ENSG00000204851.7	ENST00000599531.2	4677	1	402	2367	402	-2367	mono-exon	FALSE	NA	NA	NA	NA	NA	NA	NA	NA	NA	0	NA	NA	A	non_coding	NA	NA	NA	NA	NA	NA	NA	20	TGGCCCCCCAAGAAGCCGCC	468	False	NA	NA	NA	NA	NA	NA	46495465	46493557	Fake_Experiment_ID
ENST00000599564.5	chr19	+	2424	19	ISM	ENSG00000089351.15	ENST00000599564.5	2825	20	1239	330	1239	-328	3prime_fragment	FALSE	canonical	2	5	junction_1	393.258220229124	NA	NA	NA	FALSE	0	NA	NA	A	non_coding	NA	NA	NA	NA	NA	NA	NA	15	GGACCCCGGCCACGCAGCTG	1239	False	NA	NA	NA	NA	NA	NA	34996022	35026141	Fake_Experiment_ID
ENST00000599599.7	chr19	+	1650	3	ISM	ENSG00000197951.10	ENST00000599599.7	3558	4	6257	1729	6224	-1729	3prime_fragment	FALSE	canonical	2	8	junction_2	3	NA	NA	NA	FALSE	0	NA	NA	A	non_coding	NA	NA	NA	NA	NA	NA	NA	5	GCGCCTCTGTGCAGGGCTCT	6257	False	NA	NA	NA	NA	NA	NA	56601558	56622757	Fake_Experiment_ID
ENST00000599612.3	chr19	+	621	5	FSM	ENSG00000254858.10	ENST00000599612.3	1578	5	64	893	32	-687	multi-exon	FALSE	canonical	3	351	junction_3	17.7623196683316	NA	NA	NA	FALSE	0	NA	NA	A	non_coding	NA	NA	NA	NA	NA	NA	NA	15	ACTGTCTGCTTCCTGGACCA	35	False	NA	NA	NA	NA	NA	NA	18193281	18196055	Fake_Experiment_ID
ENST00000599630.1	chr19	-	570	5	FSM	ENSG00000074842.8	ENST00000599630.1	713	5	28	115	8	-115	multi-exon	TRUE	canonical	3	746	junction_4	63.8455166789337	NA	NA	NA	FALSE	0	NA	NA	A	non_coding	NA	NA	NA	NA	NA	NA	NA	25	TTCTATAAAGGCCACCTCGT	7	True	NA	NA	NA	NA	NA	NA	4670334	4659802	Fake_Experiment_ID
ENST00000599795.5	chr19	-	462	3	ISM	ENSG00000283663.1	ENST00000599795.5	1748	7	3079	2247	3079	-2247	internal_fragment	FALSE	canonical	1	1	junction_2	2	NA	NA	NA	FALSE	0	NA	NA	A	non_coding	NA	NA	NA	NA	NA	NA	NA	35	ACCCTCCTACTGACCACAAA	2820	False	NA	NA	NA	NA	NA	NA	49061997	49058039	Fake_Experiment_ID
ENST00000599812.5	chr19	-	1287	6	ISM	ENSG00000204941.14	ENST00000599812.5	1884	7	96	2352	85	-1973	5prime_fragment	FALSE	canonical	0	0	junction_1	0	NA	NA	NA	FALSE	0	NA	NA	A	non_coding	NA	NA	NA	NA	NA	NA	NA	20	CAGCCGTGAAGTCATTTCTG	8135	False	NA	NA	NA	NA	NA	NA	43186405	43170094	Fake_Experiment_ID
ENST00000599840.6	chr19	+	1506	13	FSM	ENSG00000008382.16	ENST00000599840.6	1614	13	32	76	-11	-36	multi-exon	FALSE	canonical	3	49	junction_1	26.6555966606139	NA	NA	NA	FALSE	0	NA	NA	A	non_coding	NA	NA	NA	NA	NA	NA	NA	10	GCCTTCCAGGGCAGGGTGGG	0	True	NA	NA	NA	NA	NA	NA	4343593	4360002	Fake_Experiment_ID
ENST00000599846.5	chr19	+	2907	28	ISM	ENSG00000076928.18	ENST00000599846.5	3393	30	4899	662	3635	225	internal_fragment	FALSE	canonical	0	0	junction_13	72.0653186414355	NA	NA	NA	FALSE	0	NA	NA	A	non_coding	NA	NA	NA	NA	NA	NA	NA	15	GGTTCCCGCCCAGGAAGGTG	21	False	NA	NA	NA	NA	NA	NA	41888082	41906786	Fake_Experiment_ID
ENST00000599848.5	chr19	+	3390	23	ISM	ENSG00000005007.13	ENST00000599848.5	5311	24	209	2066	209	-2066	5prime_fragment	TRUE	canonical	3	58	junction_7	81.4925971388184	NA	NA	NA	FALSE	0	NA	NA	A	non_coding	NA	NA	NA	NA	NA	NA	NA	25	AAGGCAAGCCCCCCTGGAGC	251	False	NA	NA	NA	NA	NA	NA	18832209	18866163	Fake_Experiment_ID
ENST00000600042.5	chr19	-	1563	17	FSM	ENSG00000104835.15	ENST00000600042.5	1630	17	25	42	22	-42	multi-exon	TRUE	canonical	0	0	junction_5	141.274112986067	NA	NA	NA	FALSE	0	NA	NA	A	non_coding	NA	NA	NA	NA	NA	NA	NA	30	GAACCCACCCACAGCAGCCC	26	False	NA	NA	NA	NA	NA	NA	38930736	38915605	Fake_Experiment_ID
ENST00000600067.1	chr19	-	132	2	ISM	ENSG00000269403.1	ENST00000600067.1	551	4	99	3919	99	-3919	5prime_fragment	FALSE	canonical	3	13	junction_1	0	NA	NA	NA	FALSE	0	NA	NA	A	non_coding	NA	NA	NA	NA	NA	NA	NA	15	CAGGACCGGTGTGGTCACGG	4949	False	NA	NA	NA	NA	NA	NA	51368000	51354291	Fake_Experiment_ID
ENST00000600100.6	chr19	-	744	4	ISM	ENSG00000142530.11	ENST00000600100.6	1375	5	460	837	-87	-835	5prime_fragment	FALSE	canonical	3	36	junction_2	7.76029781788188	NA	NA	NA	FALSE	0	NA	NA	A	non_coding	NA	NA	NA	NA	NA	NA	NA	25	GAGGTGCTGGAGGATGTAGA	459	False	NA	NA	NA	NA	NA	NA	50476388	50467624	Fake_Experiment_ID
ENST00000600228.6	chr19	-	2346	3	ISM	ENSG00000204611.7	ENST00000600228.6	4356	4	9426	1727	8313	-28	3prime_fragment	FALSE	canonical	3	62	junction_2	1.5	NA	NA	NA	FALSE	0	NA	NA	A	non_coding	NA	NA	NA	NA	NA	NA	NA	15	ACGTTGTCCTAGTTTCTGGA	9425	False	NA	NA	NA	NA	NA	NA	52130512	52114817	Fake_Experiment_ID
ENST00000600324.5	chr19	-	1350	13	FSM	ENSG00000178078.12	ENST00000600324.5	1508	13	68	90	56	-89	multi-exon	FALSE	canonical	0	0	junction_10	28.7154381629271	NA	NA	NA	FALSE	0	NA	NA	A	non_coding	NA	NA	NA	NA	NA	NA	NA	30	TTCGGACACACCAGGGACCA	3963	False	NA	NA	NA	NA	NA	NA	4338753	4324132	Fake_Experiment_ID
ENST00000600377.1	chr19	-	3291	10	FSM	ENSG00000064607.17	ENST00000600377.1	4752	10	20	1441	-2	232	multi-exon	FALSE	canonical	3	22	junction_9	141.520665506604	NA	NA	NA	FALSE	0	NA	NA	A	non_coding	NA	NA	NA	NA	NA	NA	NA	20	GTATGTTCACAGGCCAGTGT	-3	True	NA	NA	NA	NA	NA	NA	19033519	18994365	Fake_Experiment_ID
ENST00000600404.1	chr19	-	1701	7	FSM	ENSG00000121413.13	ENST00000600404.1	1934	7	30	203	1	-203	multi-exon	FALSE	canonical	2	2	junction_6	46.7525994523893	NA	NA	NA	FALSE	0	NA	NA	A	non_coding	NA	NA	NA	NA	NA	NA	NA	0	GCCGCTGTGCTGTCCCGTTC	-1	True	NA	NA	NA	NA	NA	NA	58118396	58084684	Fake_Experiment_ID
ENST00000600480.2	chr19	-	2244	19	FSM	ENSG00000088247.18	ENST00000600480.2	4276	19	110	1922	74	192	multi-exon	FALSE	canonical	3	249	junction_18	88.8030314519821	NA	NA	NA	FALSE	0	NA	NA	A	non_coding	NA	NA	NA	NA	NA	NA	NA	5	TGCCTGCAGCGGGGGCCGTG	9061	False	NA	NA	NA	NA	NA	NA	6424701	6415023	Fake_Experiment_ID
ENST00000600651.5	chr19	-	783	6	FSM	ENSG00000105755.8	ENST00000600651.5	1052	6	24	245	15	-236	multi-exon	FALSE	canonical	3	84	junction_3	15.2708873350569	NA	NA	NA	FALSE	0	NA	NA	A	non_coding	NA	NA	NA	NA	NA	NA	NA	15	GAGAGGAGGGGCTGGGGGCC	78	False	NA	NA	NA	NA	NA	NA	43527177	43507872	Fake_Experiment_ID
ENST00000600659.3	chr19	+	210	3	ISM	ENSG00000233927.5	ENST00000600659.3	1330	4	35	1265	35	-321	5prime_fragment	FALSE	canonical	3	10126	junction_1	599.5	NA	NA	NA	FALSE	0	NA	NA	A	non_coding	NA	NA	NA	NA	NA	NA	NA	0	GCTTGGCTGCTCGCTGGTGG	35	False	NA	NA	NA	NA	NA	NA	8321530	8322075	Fake_Experiment_ID
ENST00000600729.2	chr19	+	396	4	ISM	ENSG00000268975.2	ENST00000600729.2	1809	11	3895	16901	3895	-16901	internal_fragment	FALSE	canonical	0	0	junction_1	1.4142135623731	NA	NA	NA	FALSE	0	NA	NA	A	non_coding	NA	NA	NA	NA	NA	NA	NA	20	TTGGCAGTGCAGGAACTGGC	22	False	NA	NA	NA	NA	NA	NA	40775542	40780042	Fake_Experiment_ID
ENST00000600766.3	chr19	+	1542	4	FSM	ENSG00000268696.3	ENST00000600766.3	1865	4	89	234	89	-234	multi-exon	FALSE	canonical	0	0	junction_1	0	NA	NA	NA	FALSE	0	NA	NA	A	non_coding	NA	NA	NA	NA	NA	NA	NA	30	CAATGCTTTTTATGAAATCC	59	False	NA	NA	NA	NA	NA	NA	22832379	22858433	Fake_Experiment_ID
ENST00000600925.1	chr19	-	765	6	FSM	ENSG00000105352.10	ENST00000600925.1	899	6	111	23	111	-23	multi-exon	FALSE	canonical	0	0	junction_1	0	NA	NA	NA	FALSE	0	NA	NA	A	non_coding	NA	NA	NA	NA	NA	NA	NA	35	AAATGAGAACAGGTGGTGGT	110	False	NA	NA	NA	NA	NA	NA	41626963	41619567	Fake_Experiment_ID
ENST00000600932.5	chr19	-	996	11	FSM	ENSG00000105669.14	ENST00000600932.5	1144	11	32	116	6	-106	multi-exon	TRUE	canonical	3	12	junction_7	1033.52801606923	NA	NA	NA	FALSE	0	NA	NA	A	non_coding	NA	NA	NA	NA	NA	NA	NA	15	GGCTGGCCCAGAGCTGTCAG	38	True	NA	NA	NA	NA	NA	NA	18919348	18899678	Fake_Experiment_ID
ENST00000600960.1	chr19	+	1134	12	ISM	ENSG00000167654.18	ENST00000600960.1	2904	13	0	4130	0	-2811	5prime_fragment	FALSE	canonical	1	1	junction_11	11.4415510709471	NA	NA	NA	FALSE	0	NA	NA	A	non_coding	NA	NA	NA	NA	NA	NA	NA	15	TGCCACGTGGCCCAAGTTCC	5083	False	NA	NA	NA	NA	NA	NA	3885767	3922186	Fake_Experiment_ID
ENST00000601181.6	chr19	-	360	4	FSM	ENSG00000189377.9	ENST00000601181.6	1080	4	114	606	20	-351	multi-exon	FALSE	canonical	0	0	junction_1	0	NA	NA	NA	FALSE	0	NA	NA	A	non_coding	NA	NA	NA	NA	NA	NA	NA	15	GAGCTCTGAGCGCCCACTCT	192	False	NA	NA	NA	NA	NA	NA	42442832	42428883	Fake_Experiment_ID
ENST00000601291.5	chr19	-	1359	7	ISM	ENSG00000126456.16	ENST00000601291.5	1556	8	964	17	0	-10	3prime_fragment	FALSE	canonical	3	37	junction_2	151.343703756273	NA	NA	NA	FALSE	0	NA	NA	A	non_coding	NA	NA	NA	NA	NA	NA	NA	20	ACTGGTTCCTGCTATGATCA	1018	False	NA	NA	NA	NA	NA	NA	49664838	49659588	Fake_Experiment_ID
ENST00000601345.5	chr19	-	2496	20	FSM	ENSG00000127507.18	ENST00000601345.5	3128	20	86	546	0	-546	multi-exon	TRUE	canonical	0	0	junction_1	3.1261562957721	NA	NA	NA	FALSE	0	NA	NA	A	non_coding	NA	NA	NA	NA	NA	NA	NA	20	GCCCGGGACAACTTGGGGAT	1830	False	NA	NA	NA	NA	NA	NA	14776756	14742020	Fake_Experiment_ID
ENST00000601382.3	chr19	+	990	1	FSM	ENSG00000269855.3	ENST00000601382.3	1424	1	434	0	434	0	mono-exon	FALSE	NA	NA	NA	NA	NA	NA	NA	NA	NA	0	NA	NA	A	non_coding	NA	NA	NA	NA	NA	NA	NA	15	GTGCGCCAGTACTGCAGTCC	434	False	NA	NA	NA	NA	NA	NA	58396089	58397079	Fake_Experiment_ID
ENST00000601417.3	chr19	+	1608	1	ISM	ENSG00000268964.3	ENST00000601417.3	3033	2	4512	821	4512	-821	mono-exon	FALSE	NA	NA	NA	NA	NA	NA	NA	NA	NA	0	NA	NA	A	non_coding	NA	NA	NA	NA	NA	NA	NA	45	GACAGAGCAAGAGAGGGAGA	4512	False	NA	NA	NA	NA	NA	NA	53049251	53050859	Fake_Experiment_ID
ENST00000601498.5	chr19	-	477	5	FSM	ENSG00000042753.12	ENST00000601498.5	898	5	132	289	132	0	multi-exon	FALSE	canonical	3	367	junction_4	818.291360091258	NA	NA	NA	FALSE	0	NA	NA	A	non_coding	NA	NA	NA	NA	NA	NA	NA	15	GGGCAGGCGAGCCCCACCCC	9726	False	NA	NA	NA	NA	NA	NA	46850184	46838446	Fake_Experiment_ID
ENST00000601630.5	chr19	+	588	5	ISM	ENSG00000105700.11	ENST00000601630.5	1327	6	4181	679	-34	30	3prime_fragment	FALSE	canonical	3	9	junction_3	439.041569785823	NA	NA	NA	FALSE	0	NA	NA	A	non_coding	NA	NA	NA	NA	NA	NA	NA	0	CCCTGCTGCCCGGTGCCTTG	3055	False	NA	NA	NA	NA	NA	NA	18562056	18568631	Fake_Experiment_ID
ENST00000601636.5	chr19	-	192	4	ISM	ENSG00000214046.9	ENST00000600740.5	580	5	96	587	76	-239	5prime_fragment	FALSE	canonical	3	640	junction_1	41.6999866773227	NA	NA	NA	FALSE	0	NA	NA	C	non_coding	NA	NA	NA	NA	NA	NA	NA	35	ATCCCAGCGATGAAACCAGG	153	False	NA	NA	NA	NA	NA	NA	16659990	16647245	Fake_Experiment_ID
ENST00000601674.6	chr19	+	180	3	ISM	ENSG00000268107.6	ENST00000601674.6	2258	6	233	12883	198	-705	5prime_fragment	FALSE	canonical	0	0	junction_2	30	NA	NA	NA	FALSE	0	NA	NA	A	non_coding	NA	NA	NA	NA	NA	NA	NA	10	GGACGTGGCTGTCTACTTCT	198	False	NA	NA	NA	NA	NA	NA	57487950	57504676	Fake_Experiment_ID
ENST00000601693.2	chr19	+	3759	4	FSM	ENSG00000196350.9	ENST00000601693.2	3844	4	85	0	85	0	multi-exon	FALSE	canonical	0	0	junction_1	0	NA	NA	NA	FALSE	0	NA	NA	A	non_coding	NA	NA	NA	NA	NA	NA	NA	25	CCATCCTTCAACCCTTACTA	83	False	NA	NA	NA	NA	NA	NA	22286525	22317176	Fake_Experiment_ID
ENST00000601714.5	chr19	-	1758	4	FSM	ENSG00000105509.11	ENST00000601714.5	2086	4	13	315	13	-315	multi-exon	FALSE	canonical	1	1	junction_2	1.63299316185545	NA	NA	NA	FALSE	0	NA	NA	A	non_coding	NA	NA	NA	NA	NA	NA	NA	15	GTCCAGCCACGCGGATGCCG	6335	False	NA	NA	NA	NA	NA	NA	51719928	51713426	Fake_Experiment_ID
ENST00000602124.1	chr19	-	129	3	ISM	ENSG00000269476.1	ENST00000602124.1	1020	6	4498	12208	4498	-12208	internal_fragment	FALSE	canonical	0	0	junction_1	0	NA	NA	NA	FALSE	0	NA	NA	A	non_coding	NA	NA	NA	NA	NA	NA	NA	30	CTGAACCCAGAAGTCGGGGA	4498	False	NA	NA	NA	NA	NA	NA	57912093	57888972	Fake_Experiment_ID
ENST00000602142.6	chr19	+	2538	27	FSM	ENSG00000141968.8	ENST00000602142.6	2892	27	100	254	80	-253	multi-exon	FALSE	canonical	0	0	junction_1	1.65697378681062	NA	NA	NA	FALSE	0	NA	NA	A	non_coding	NA	NA	NA	NA	NA	NA	NA	10	GCCCTGGTGCCTTGGCAGAG	97	False	NA	NA	NA	NA	NA	NA	6772807	6857107	Fake_Experiment_ID
ENST00000602168.1	chr19	+	1434	1	FSM	ENSG00000269526.1	ENST00000602168.1	2202	1	170	598	170	-598	mono-exon	FALSE	NA	NA	NA	NA	NA	NA	NA	NA	NA	0	NA	NA	A	non_coding	NA	NA	NA	NA	NA	NA	NA	35	TTCACTAATTAAATATGTCT	1822	False	NA	NA	NA	NA	NA	NA	53014090	53015524	Fake_Experiment_ID
ENST00000602198.5	chr19	+	804	6	ISM	ENSG00000131126.19	ENST00000602198.5	1446	8	5009	200	5009	-200	3prime_fragment	FALSE	canonical	0	0	junction_1	0	NA	NA	NA	FALSE	0	NA	NA	A	non_coding	NA	NA	NA	NA	NA	NA	NA	15	GAAGGCACTTCTGGGCCTGG	NA	False	NA	NA	NA	NA	NA	NA	43406504	43418397	Fake_Experiment_ID
ENST00000602676.6	chr19	+	687	6	FSM	ENSG00000104904.12	ENST00000602676.6	1148	6	79	382	50	-113	multi-exon	TRUE	non_canonical	0	0	junction_2	2690.10374521133	NA	NA	NA	FALSE	0	NA	NA	A	non_coding	NA	NA	NA	NA	NA	NA	NA	5	GGCCGCCTCGGGGCTGGGCA	74	False	NA	NA	NA	NA	NA	NA	2269598	2273108	Fake_Experiment_ID
ENST00000604123.5	chr19	+	573	4	FSM	ENSG00000142046.15	ENST00000604123.5	757	4	5	179	5	-156	multi-exon	FALSE	canonical	0	0	junction_1	13.4742552876052	NA	NA	NA	FALSE	0	NA	NA	A	non_coding	NA	NA	NA	NA	NA	NA	NA	25	GGCCGGCAGCCCAGCAAATC	2	True	NA	NA	NA	NA	NA	NA	41354173	41383904	Fake_Experiment_ID
ENST00000604255.5	chr19	+	435	9	ISM	ENSG00000089356.19	ENST00000604255.5	780	10	1044	198	-721	-158	3prime_fragment	FALSE	canonical	0	0	junction_1	3.21859829739593	NA	NA	NA	FALSE	0	NA	NA	B	non_coding	NA	NA	NA	NA	NA	NA	NA	40	TGAGGACAGACCAGCTGAAA	988	False	NA	NA	NA	NA	NA	NA	35117305	35123457	Fake_Experiment_ID
ENST00000606253.5	chr19	-	1398	12	FSM	ENSG00000167604.15	ENST00000606253.5	1736	12	20	318	20	-318	multi-exon	FALSE	canonical	0	0	junction_11	13.5877922847515	NA	NA	NA	FALSE	0	NA	NA	A	non_coding	NA	NA	NA	NA	NA	NA	NA	30	GACTCAAACCCAGACCCTGG	7175	False	NA	NA	NA	NA	NA	NA	35902283	35888558	Fake_Experiment_ID
ENST00000608416.5	chr19	-	1701	8	FSM	ENSG00000197020.11	ENST00000608416.5	1840	8	69	70	69	-70	multi-exon	TRUE	non_canonical	0	0	junction_1	31.00888615233	NA	NA	NA	FALSE	0	NA	NA	A	non_coding	NA	NA	NA	NA	NA	NA	NA	40	AGAATATGGCAAAGCCTTTA	143	False	NA	NA	NA	NA	NA	NA	21767429	21726598	Fake_Experiment_ID
ENST00000609812.6	chr19	-	741	4	ISM	ENSG00000273111.6	ENST00000609812.6	2036	5	5398	69	4442	-69	3prime_fragment	FALSE	canonical	0	0	junction_1	0	NA	NA	NA	FALSE	0	NA	NA	A	non_coding	NA	NA	NA	NA	NA	NA	NA	25	CCATCTAGCTGCACCCGACA	5585	False	NA	NA	NA	NA	NA	NA	41839285	41837142	Fake_Experiment_ID
ENST00000610347.1	chr19	+	2625	14	FSM	ENSG00000167615.17	ENST00000610347.1	5789	14	55	3109	55	-2494	multi-exon	FALSE	canonical	3	223	junction_9	39.918852599986	NA	NA	NA	FALSE	0	NA	NA	A	non_coding	NA	NA	NA	NA	NA	NA	NA	30	AGACCATCTAGACAGCCTCT	24	False	NA	NA	NA	NA	NA	NA	54451344	54458906	Fake_Experiment_ID
ENST00000610905.4	chr19	+	1962	7	ISM	ENSG00000171606.18	ENST00000610905.4	2559	8	512	409	45	-280	3prime_fragment	FALSE	canonical	3	83	junction_4	16.4359024360967	NA	NA	NA	FALSE	0	NA	NA	A	non_coding	NA	NA	NA	NA	NA	NA	NA	35	CTCTCAAGCCAGTTGAAGAA	545	False	NA	NA	NA	NA	NA	NA	58183965	58213143	Fake_Experiment_ID
ENST00000610935.2	chr19	-	1149	2	FSM	ENSG00000142409.6	ENST00000586787.1	386	2	267	-1030	267	-657	multi-exon	FALSE	canonical	3	60	junction_1	0	NA	NA	NA	FALSE	0	NA	NA	A	non_coding	NA	NA	NA	NA	NA	NA	NA	5	GGGAGGGGCCCGGGGGGGGG	9227	False	NA	NA	NA	NA	NA	NA	56103217	56088022	Fake_Experiment_ID
ENST00000611074.4	chr19	-	2271	13	FSM	ENSG00000161847.14	ENST00000617231.5	3484	13	-29	1242	-29	20	multi-exon	FALSE	canonical	3	577	junction_10	52.7290637757458	NA	NA	NA	FALSE	0	NA	NA	A	non_coding	NA	NA	NA	NA	NA	NA	NA	30	GTGGCTGGCACCAGAGATAA	6099	False	NA	NA	NA	NA	NA	NA	10333558	10317453	Fake_Experiment_ID
ENST00000611161.2	chr19	-	1437	1	FSM	ENSG00000275183.2	ENST00000611161.2	2047	1	252	358	252	-358	mono-exon	FALSE	NA	NA	NA	NA	NA	NA	NA	NA	NA	0	NA	NA	A	non_coding	NA	NA	NA	NA	NA	NA	NA	20	CACCCCCAGACCTCTGGAGG	9738	False	NA	NA	NA	NA	NA	NA	54463526	54462089	Fake_Experiment_ID
ENST00000612042.4	chr19	+	687	5	ISM	ENSG00000234465.11	ENST00000612042.4	914	6	320	102	320	-97	3prime_fragment	FALSE	canonical	0	0	junction_1	49.2817156763033	NA	NA	NA	FALSE	0	NA	NA	A	non_coding	NA	NA	NA	NA	NA	NA	NA	45	AAAGCTATCTGAACAGAGGA	2422	False	NA	NA	NA	NA	NA	NA	43577119	43582001	Fake_Experiment_ID
ENST00000612078.5	chr19	+	1563	12	ISM	ENSG00000186526.13	ENST00000612078.5	2908	13	399	1281	396	-94	3prime_fragment	FALSE	canonical	0	0	junction_1	0	NA	NA	NA	FALSE	0	NA	NA	A	non_coding	NA	NA	NA	NA	NA	NA	NA	20	GGCCTGCAGTGACCCACCCA	399	False	NA	NA	NA	NA	NA	NA	15615616	15629358	Fake_Experiment_ID
ENST00000612221.1	chr19	-	1080	4	FSM	ENSG00000231274.5	ENST00000612221.1	1270	4	0	190	0	-190	multi-exon	FALSE	canonical	0	0	junction_3	1.4142135623731	NA	NA	NA	FALSE	0	NA	NA	A	non_coding	NA	NA	NA	NA	NA	NA	NA	30	CCAGGTGACAGAGACAGGTG	4444	False	NA	NA	NA	NA	NA	NA	55545543	55540845	Fake_Experiment_ID
ENST00000612591.4	chr19	-	1623	5	FSM	ENSG00000188171.16	ENST00000612591.4	4404	5	61	2720	61	1157	multi-exon	TRUE	non_canonical	0	0	junction_1	49.520197899443	NA	NA	NA	FALSE	0	NA	NA	A	non_coding	NA	NA	NA	NA	NA	NA	NA	20	TGTGGTAAAGCTTTTCACCT	124	False	NA	NA	NA	NA	NA	NA	20661446	20624086	Fake_Experiment_ID
ENST00000613087.4	chr19	-	603	6	FSM	ENSG00000197110.9	ENST00000613087.4	734	6	52	79	52	-79	multi-exon	FALSE	canonical	0	0	junction_1	0	NA	NA	NA	FALSE	0	NA	NA	A	non_coding	NA	NA	NA	NA	NA	NA	NA	20	CCCTTCCGCCAGTCATGCAA	NA	False	NA	NA	NA	NA	NA	NA	39245077	39243631	Fake_Experiment_ID
ENST00000613411.4	chr19	-	852	5	FSM	ENSG00000185198.12	ENST00000613411.4	1090	5	68	170	22	-170	multi-exon	TRUE	canonical	0	0	junction_2	0.433012701892219	NA	NA	NA	FALSE	0	NA	NA	A	non_coding	NA	NA	NA	NA	NA	NA	NA	20	GCCACAACCTTGCGGCATGC	13	True	NA	NA	NA	NA	NA	NA	695430	685715	Fake_Experiment_ID
ENST00000613503.5	chr19	+	1779	15	FSM	ENSG00000005206.17	ENST00000613503.5	3691	15	26	1886	14	-358	multi-exon	FALSE	canonical	3	89	junction_3	36.5820297134971	NA	NA	NA	FALSE	0	NA	NA	A	non_coding	NA	NA	NA	NA	NA	NA	NA	15	GGGAGGGGTGAGACGCTCGC	26	False	NA	NA	NA	NA	NA	NA	2328709	2353209	Fake_Experiment_ID
ENST00000613525.4	chr19	-	3297	29	FSM	ENSG00000142347.19	ENST00000613525.4	4296	29	268	731	124	-731	multi-exon	FALSE	canonical	0	0	junction_18	4.83648442907171	NA	NA	NA	FALSE	0	NA	NA	A	non_coding	NA	NA	NA	NA	NA	NA	NA	10	GCTGGGCCCTGGGATACTGC	163	False	NA	NA	NA	NA	NA	NA	8577309	8521527	Fake_Experiment_ID
[truncated: 98 more rows]
[truncated: 2 more columns]
