# Supplementary material for: Evaluation of strategies for evidence-driven genome annotation using long-read RNA-seq
Source: Genome Res. 2025 Apr;35(4):1053–64. doi: 10.1101/gr.279864.124 (PMC12047274; doi:10.1101/gr.279864.124)
Supplement: Supplement 2 [file Supplemental_Code.zip › Supplemental_Code/lr_evidence_driven-main/plotting/fig_sup4/fig_sup4.Rmd]

---
title: "fig sup4"
author: "Alejandro Paniagua"
output: html_document
---

## Load packages and theme

```{r setup}
library(ggplot2)
library(dplyr)
library(RColorConesa)
library(ggpubr)
library(ggVennDiagram)
mytheme <- theme(plot.title = element_text(size = 10, face = "bold",hjust = 0.5), 
                 plot.subtitle = element_text(size = 10,hjust = 0.5), 
                 legend.text = element_text(size=10),
                 legend.title = element_text(size=10),
                 axis.title.x = element_text(size=10, margin = margin(t = 1, r = 0, b = 0, l = 0)), 
                 axis.title.y = element_text(size=10,  margin = margin(t = 0, r = 1, b = 0, l = 0)), 
                 axis.text.x = element_text(size=10), 
                 axis.text.y = element_text(size=9), 
                 legend.key.size = unit(1,"line")) +
          theme(strip.text = element_text(size = 10)) + 
  theme(plot.margin = unit(c(0.15,0.15,.15,.15), "cm"),
        text = element_text(family = "Helvetica"),  # Set font to Helvetica
  legend.spacing.x = unit(0.1, 'cm'),         # Adjust horizontal spacing
  legend.spacing.y = unit(0.1, 'cm'),         # Adjust vertical spacing
  legend.margin = margin(0, 0, 0, 0)) 
```


## Load files

 List dirs and load the files in their coprresponding list
```{r}
l_files <- list()
l_FP <- list()
l_FN <- list()
l_PH <- list()
l_all <- list()
dirs <- list.dirs(full.names = F, recursive = F)
i <- 1
for (directory in dirs){
  files <- list.files(directory)
  # load the classification files
  for (classification in files){
    tmp <- read.delim(paste0(directory, "/", classification))
    genes <- unlist(strsplit(classification, "_"))[1]
    if (genes == "subset"){
      genes <- "all"
    }
    tec <- directory
    tmp$genes <- genes
    tmp$tec <- directory
    l_files[[i]] <- tmp
    # save the UJC of the genes in the corresponding list
    if (genes == "PH"){
      l_PH[[tec]] <- tmp$LRGASP_id
    }
    if (genes == "FP"){
      l_FP[[tec]] <- tmp$LRGASP_id
    }
    if (genes == "FN"){
      l_FN[[tec]] <- tmp$LRGASP_id
    }

    i <- i + 1
  }
}
```


Load the reference classification file
```{r}
tmp <- read.delim("chr19_ref_classification.txt")
tmp$genes <- "all"
tmp$tec <- "ref"

l_files[[i]] <- tmp
```


Create a data.frame with all the classification files
```{r}
global_class <- do.call(rbind, l_files)
```


## Create plots

Number of exons
```{r}
RColorConesa::colorConesa(8)
global_class$ref <- ifelse(global_class$tec == "ref", "Reference", "Predictions")
global_class$tec <- ifelse(global_class$tec == "ref", "Reference", global_class$tec )
global_class$tec <- ifelse(global_class$tec == "PB", "PacBio", global_class$tec )
global_class$tec <- factor(global_class$tec, levels = c("PacBio", "ONT", "MIX", "BUSCO", "Reference"))
global_class$genes <- factor(global_class$genes, levels = c("all", "FP", "PH", "FN"))
p1 <- ggplot(global_class, aes(x = tec, y = exons, fill = genes)) +
  geom_boxplot(outlier.shape = NA, linewidth=0.15) + ylim(c(0,18)) + 
  xlab("") +
  ylab("Nº of exons") +
  guides(fill=guide_legend(title="Genes")) +
  facet_grid(.~ref, scales="free_x",space='free_x') +
  theme_classic() + scale_fill_manual(labels = c("ALL", "FG", "TP", "FN"),values=c("#15918A", "#F58A53", "#FDA3D1","#EE446F")) +   
  mytheme +
  theme(legend.position="none")

p1
```

Mean exon length
```{r}
p2 <- ggplot(global_class, aes(x = tec, y = (length/exons), fill = genes)) +
  geom_boxplot(outlier.shape = NA, linewidth=0.15)  + xlab("") +
  ylab("Mean exon length") +
  guides(fill=guide_legend(title="Genes")) +
  facet_grid(.~ref, scales="free_x",space='free_x') +
  theme_classic() + scale_fill_manual(labels = c("All", "FG", "TP", "MG"),values=c("#15918A", "#F58A53", "#FDA3D1","#EE446F")) +   
  mytheme +
  ylim(c(0,1250)) #+ theme(legend.position = "inside",legend.position.inside =c(0.95, 0.85))
p2

p <- ggarrange(p1, p2, nrow=1, common.legend = TRUE, legend = "bottom", labels = c("D", "E"),font.label = list(size = 10))
```

```{r}
color <- RColorConesa::colorConesa(4)
l <- list()
names(l_FP) <- c("BUSCO", "MIX", "ONT", "PacBio")
FP_venn <- ggVennDiagram::ggVennDiagram(l_FP, 
                                  set_color = c(alpha(color[1],0.5), alpha(color[2],0.5), alpha(color[3],0.5),alpha(color[4],0.5)),
                                  label_alpha =0, label = "count", order.intersect.by="none", order.set.by = "none", label_size = 3) +
  theme(legend.position = "none") +
  scale_fill_gradient(low = "white", high = "white") + mytheme + theme(  axis.title.x = element_blank(),             # Remove x-axis title
  axis.title.y = element_blank(),             # Remove y-axis title
  axis.text.x = element_blank(),              # Remove x-axis ticks
  axis.text.y = element_blank(),              # Remove y-axis ticks
  axis.ticks.x = element_blank(),             # Remove x-axis tick marks
  axis.ticks.y = element_blank()              # Remove y-axis tick marks
  )
FP_venn
names(l_FN) <- c("BUSCO", "MIX", "ONT", "PacBio")
FN_venn <- ggVennDiagram::ggVennDiagram(l_FN, 
                                  set_color = c(alpha(color[1],0.5), alpha(color[2],0.5), alpha(color[3],0.5),alpha(color[4],0.5)),
                                  label_alpha =0, label = "count", order.intersect.by="none", order.set.by = "none", label_size = 3) +
  theme(legend.position = "none") +
  scale_fill_gradient(low = "white", high = "white") + mytheme + theme(  axis.title.x = element_blank(),             # Remove x-axis title
  axis.title.y = element_blank(),             # Remove y-axis title
  axis.text.x = element_blank(),              # Remove x-axis ticks
  axis.text.y = element_blank(),              # Remove y-axis ticks
  axis.ticks.x = element_blank(),             # Remove x-axis tick marks
  axis.ticks.y = element_blank()              # Remove y-axis tick marks
  )
FN_venn

names(l_PH) <- c("BUSCO", "MIX", "ONT", "PacBio")
PH_venn <- ggVennDiagram::ggVennDiagram(l_PH, 
                                  set_color = c(alpha(color[1],0.5), alpha(color[2],0.5), alpha(color[3],0.5),alpha(color[4],0.5)),
                                  label_alpha =0, label = "count", order.intersect.by="none", order.set.by = "none", label_size = 3) +
  theme(legend.position = "none") +
  scale_fill_gradient(low = "white", high = "white") + mytheme +theme(  axis.title.x = element_blank(),             # Remove x-axis title
  axis.title.y = element_blank(),             # Remove y-axis title
  axis.text.x = element_blank(),              # Remove x-axis ticks
  axis.text.y = element_blank(),              # Remove y-axis ticks
  axis.ticks.x = element_blank(),             # Remove x-axis tick marks
  axis.ticks.y = element_blank()              # Remove y-axis tick marks
  )

PH_venn
```


```{r}
p_final_supp <- ggarrange(ggarrange(PH_venn, FN_venn, FP_venn, nrow = 1, labels = c("A","B", "C"), font.label = list(size = 10, color = "black", face = "bold", family = "Helvetica")), p, nrow = 2 , heights = c(1, 1))

ggsave("supp5complete.jpg", p_final_supp, height = 5.625, width = 7.5)
ggsave("supp5complete.svg", p_final_supp, height = 5.625, width = 7.5)
```
