# Supplementary material for: Evaluation of strategies for evidence-driven genome annotation using long-read RNA-seq
Source: Genome Res. 2025 Apr;35(4):1053–64. doi: 10.1101/gr.279864.124 (PMC12047274; doi:10.1101/gr.279864.124)
Supplement: Supplement 2 [file Supplemental_Code.zip › Supplemental_Code/lr_evidence_driven-main/plotting/fig_sup4/ONT/FP_newGTF_classification.txt]

isoform	chrom	strand	length	exons	structural_category	associated_gene	associated_transcript	ref_length	ref_exons	diff_to_TSS	diff_to_TTS	diff_to_gene_TSS	diff_to_gene_TTS	subcategory	RTS_stage	all_canonical	min_sample_cov	min_cov	min_cov_pos	sd_cov	FL	n_indels	n_indels_junc	bite	iso_exp	gene_exp	ratio_exp	FSM_class	coding	ORF_length	CDS_length	CDS_start	CDS_end	CDS_genomic_start	CDS_genomic_end	predicted_NMD	perc_A_downstream_TTS	seq_A_downstream_TTS	dist_to_cage_peak	within_cage_peak	pos_cage_peak	dist_to_polya_site	within_polya_site	polyA_motif	polyA_dist	ORF_seq	TSS_genomic_coord	TTS_genomic_coord	experiment_id
g1.t1	chr19	-	285	3	Intergenic	novelGene_1	novel	NA	NA	NA	NA	NA	NA	multi-exon	FALSE	canonical	0	0	junction_1	0	NA	NA	NA	FALSE	0	NA	NA	A	non_coding	NA	NA	NA	NA	NA	NA	NA	50	AAGAAGGATGAAGGGCAGAA	NA	False	NA	NA	NA	NA	NA	NA	71177	62376	Fake_Experiment_ID
g10.t1	chr19	+	1041	1	Intergenic	novelGene_6	novel	NA	NA	NA	NA	NA	NA	mono-exon	FALSE	NA	NA	NA	NA	NA	NA	NA	NA	NA	0	NA	NA	A	non_coding	NA	NA	NA	NA	NA	NA	NA	15	CCTGAGTAGCTGTTCCAGTG	NA	False	NA	NA	NA	NA	NA	NA	312299	313340	Fake_Experiment_ID
g1000.t1	chr19	+	678	5	Intergenic	novelGene_292	novel	NA	NA	NA	NA	NA	NA	multi-exon	FALSE	canonical	0	0	junction_1	0	NA	NA	NA	FALSE	0	NA	NA	A	non_coding	NA	NA	NA	NA	NA	NA	NA	40	GACAACACAGACCCCGGACA	NA	False	NA	NA	NA	NA	NA	NA	21572579	21627178	Fake_Experiment_ID
g1001.t1	chr19	+	723	3	Intergenic	novelGene_293	novel	NA	NA	NA	NA	NA	NA	multi-exon	FALSE	canonical	0	0	junction_1	0	NA	NA	NA	FALSE	0	NA	NA	A	non_coding	NA	NA	NA	NA	NA	NA	NA	35	TCCTCAACTCTTACTAAACA	NA	False	NA	NA	NA	NA	NA	NA	21633293	21656064	Fake_Experiment_ID
g1002.t1	chr19	+	729	1	Intergenic	novelGene_294	novel	NA	NA	NA	NA	NA	NA	mono-exon	FALSE	NA	NA	NA	NA	NA	NA	NA	NA	NA	0	NA	NA	A	non_coding	NA	NA	NA	NA	NA	NA	NA	45	ACAGATGCTTCTCAAAAGAA	NA	False	NA	NA	NA	NA	NA	NA	21681404	21682133	Fake_Experiment_ID
g1003.t1	chr19	+	345	2	Intergenic	novelGene_295	novel	NA	NA	NA	NA	NA	NA	multi-exon	FALSE	canonical	0	0	junction_1	0	NA	NA	NA	FALSE	0	NA	NA	A	non_coding	NA	NA	NA	NA	NA	NA	NA	60	AAAGATGAAAAATTAGCAGA	NA	False	NA	NA	NA	NA	NA	NA	21696719	21709901	Fake_Experiment_ID
g1005.t1	chr19	+	216	1	Intergenic	novelGene_296	novel	NA	NA	NA	NA	NA	NA	mono-exon	FALSE	NA	NA	NA	NA	NA	NA	NA	NA	NA	0	NA	NA	A	non_coding	NA	NA	NA	NA	NA	NA	NA	30	GATTTAGCTTTGGAGTCAAA	NA	False	NA	NA	NA	NA	NA	NA	21750846	21751062	Fake_Experiment_ID
g1008.t1	chr19	-	3267	5	Intergenic	novelGene_297	novel	NA	NA	NA	NA	NA	NA	multi-exon	FALSE	canonical	0	0	junction_1	0	NA	NA	NA	FALSE	0	NA	NA	A	non_coding	NA	NA	NA	NA	NA	NA	NA	15	TGGCGATGGCGATTCTAGTT	NA	False	NA	NA	NA	NA	NA	NA	21889372	21881309	Fake_Experiment_ID
g1009.t1	chr19	-	411	1	Intergenic	novelGene_298	novel	NA	NA	NA	NA	NA	NA	mono-exon	FALSE	NA	NA	NA	NA	NA	NA	NA	NA	NA	0	NA	NA	A	non_coding	NA	NA	NA	NA	NA	NA	NA	45	AATGGCAATCATTAAAAGGT	NA	False	NA	NA	NA	NA	NA	NA	21895096	21894685	Fake_Experiment_ID
g1010.t1	chr19	-	474	1	Intergenic	novelGene_299	novel	NA	NA	NA	NA	NA	NA	mono-exon	FALSE	NA	NA	NA	NA	NA	NA	NA	NA	NA	0	NA	NA	A	non_coding	NA	NA	NA	NA	NA	NA	NA	25	TGCTGGGAAAACGGCCTAGC	NA	False	NA	NA	NA	NA	NA	NA	21895684	21895210	Fake_Experiment_ID
g1011.t1	chr19	-	399	1	Intergenic	novelGene_300	novel	NA	NA	NA	NA	NA	NA	mono-exon	FALSE	NA	NA	NA	NA	NA	NA	NA	NA	NA	0	NA	NA	A	non_coding	NA	NA	NA	NA	NA	NA	NA	55	GAAGAAAAGTTTAGAGAAAC	NA	False	NA	NA	NA	NA	NA	NA	21955957	21955558	Fake_Experiment_ID
g1013.t1	chr19	-	414	1	Intergenic	novelGene_301	novel	NA	NA	NA	NA	NA	NA	mono-exon	FALSE	NA	NA	NA	NA	NA	NA	NA	NA	NA	0	NA	NA	A	non_coding	NA	NA	NA	NA	NA	NA	NA	10	TCCGTGCTGCCATTAGCCTT	NA	False	NA	NA	NA	NA	NA	NA	22024663	22024249	Fake_Experiment_ID
g1015.t1	chr19	+	1944	7	Intergenic	novelGene_302	novel	NA	NA	NA	NA	NA	NA	multi-exon	FALSE	canonical	0	0	junction_1	0	NA	NA	NA	TRUE	0	NA	NA	A	non_coding	NA	NA	NA	NA	NA	NA	NA	45	TTCAATCAAGTGGAAGAAAG	NA	False	NA	NA	NA	NA	NA	NA	22117242	22149743	Fake_Experiment_ID
g1016.t1	chr19	+	729	4	Intergenic	novelGene_303	novel	NA	NA	NA	NA	NA	NA	multi-exon	FALSE	canonical	0	0	junction_1	0	NA	NA	NA	FALSE	0	NA	NA	A	non_coding	NA	NA	NA	NA	NA	NA	NA	45	GTGACCAACAATATAAACTG	NA	False	NA	NA	NA	NA	NA	NA	22152739	22175167	Fake_Experiment_ID
g1019.t1	chr19	-	1038	5	Intergenic	novelGene_304	novel	NA	NA	NA	NA	NA	NA	multi-exon	FALSE	canonical	0	0	junction_1	0	NA	NA	NA	TRUE	0	NA	NA	A	non_coding	NA	NA	NA	NA	NA	NA	NA	15	TGCAACTCTTCGACCTGGGC	NA	False	NA	NA	NA	NA	NA	NA	22380198	22336940	Fake_Experiment_ID
g1020.t1	chr19	-	858	1	Intergenic	novelGene_305	novel	NA	NA	NA	NA	NA	NA	mono-exon	FALSE	NA	NA	NA	NA	NA	NA	NA	NA	NA	0	NA	NA	A	non_coding	NA	NA	NA	NA	NA	NA	NA	35	TAAGCAACTTCAGCAGAGTC	NA	False	NA	NA	NA	NA	NA	NA	22381142	22380284	Fake_Experiment_ID
g1021.t1	chr19	-	315	1	Intergenic	novelGene_306	novel	NA	NA	NA	NA	NA	NA	mono-exon	FALSE	NA	NA	NA	NA	NA	NA	NA	NA	NA	0	NA	NA	A	non_coding	NA	NA	NA	NA	NA	NA	NA	35	CACATGCACAAGCTTCAGTA	NA	False	NA	NA	NA	NA	NA	NA	22384097	22383782	Fake_Experiment_ID
g1023.t1	chr19	+	1434	2	Intergenic	novelGene_307	novel	NA	NA	NA	NA	NA	NA	multi-exon	FALSE	canonical	0	0	junction_1	0	NA	NA	NA	FALSE	0	NA	NA	A	non_coding	NA	NA	NA	NA	NA	NA	NA	25	TTTATACTGGGGAGCAACCT	NA	False	NA	NA	NA	NA	NA	NA	22471037	22472573	Fake_Experiment_ID
g1024.t1	chr19	-	897	8	Intergenic	novelGene_308	novel	NA	NA	NA	NA	NA	NA	multi-exon	FALSE	canonical	0	0	junction_1	0	NA	NA	NA	FALSE	0	NA	NA	A	non_coding	NA	NA	NA	NA	NA	NA	NA	55	CTATCAAAAATAAAGTGGAA	NA	False	NA	NA	NA	NA	NA	NA	22540999	22486959	Fake_Experiment_ID
g1025.t1	chr19	-	732	1	Intergenic	novelGene_309	novel	NA	NA	NA	NA	NA	NA	mono-exon	FALSE	NA	NA	NA	NA	NA	NA	NA	NA	NA	0	NA	NA	A	non_coding	NA	NA	NA	NA	NA	NA	NA	55	ACAGCAAAAGAAACTATCAT	NA	False	NA	NA	NA	NA	NA	NA	22562071	22561339	Fake_Experiment_ID
g1026.t1	chr19	-	666	2	Intergenic	novelGene_310	novel	NA	NA	NA	NA	NA	NA	multi-exon	FALSE	canonical	0	0	junction_1	0	NA	NA	NA	FALSE	0	NA	NA	A	non_coding	NA	NA	NA	NA	NA	NA	NA	40	CAAAAATTGGAAGCATTCCC	NA	False	NA	NA	NA	NA	NA	NA	22565832	22562463	Fake_Experiment_ID
g1027.t1	chr19	+	1650	12	Intergenic	novelGene_311	novel	NA	NA	NA	NA	NA	NA	multi-exon	FALSE	canonical	0	0	junction_1	0	NA	NA	NA	FALSE	0	NA	NA	A	non_coding	NA	NA	NA	NA	NA	NA	NA	30	GGCAAAGCGATGGCCGAGAT	NA	False	NA	NA	NA	NA	NA	NA	22570760	22601229	Fake_Experiment_ID
g1028.t1	chr19	+	642	3	Intergenic	novelGene_312	novel	NA	NA	NA	NA	NA	NA	multi-exon	FALSE	canonical	0	0	junction_1	0	NA	NA	NA	FALSE	0	NA	NA	A	non_coding	NA	NA	NA	NA	NA	NA	NA	25	AGGGAACCCAGCGTCTGAGC	5357	False	NA	NA	NA	NA	NA	NA	22601631	22602752	Fake_Experiment_ID
g1029.t1	chr19	+	1197	4	Intergenic	novelGene_313	novel	NA	NA	NA	NA	NA	NA	multi-exon	FALSE	canonical	0	0	junction_1	0	NA	NA	NA	FALSE	0	NA	NA	A	non_coding	NA	NA	NA	NA	NA	NA	NA	30	GAGCCCAGTACCCTGAGAAG	6676	False	NA	NA	NA	NA	NA	NA	22602950	22608182	Fake_Experiment_ID
g1031.t1	chr19	+	1422	1	Intergenic	novelGene_314	novel	NA	NA	NA	NA	NA	NA	mono-exon	FALSE	NA	NA	NA	NA	NA	NA	NA	NA	NA	0	NA	NA	A	non_coding	NA	NA	NA	NA	NA	NA	NA	55	AAATATGAATAATGTGACAA	NA	False	NA	NA	NA	NA	NA	NA	22685316	22686738	Fake_Experiment_ID
g1034.t1	chr19	+	1023	1	Intergenic	novelGene_315	novel	NA	NA	NA	NA	NA	NA	mono-exon	FALSE	NA	NA	NA	NA	NA	NA	NA	NA	NA	0	NA	NA	A	non_coding	NA	NA	NA	NA	NA	NA	NA	40	GGAATACAACTGCGAGGGAA	NA	False	NA	NA	NA	NA	NA	NA	22952917	22953940	Fake_Experiment_ID
g1036.t1	chr19	-	849	3	Intergenic	novelGene_316	novel	NA	NA	NA	NA	NA	NA	multi-exon	FALSE	canonical	0	0	junction_1	0	NA	NA	NA	FALSE	0	NA	NA	A	non_coding	NA	NA	NA	NA	NA	NA	NA	5	TCCCTGCTGCCTTTCCACCT	NA	False	NA	NA	NA	NA	NA	NA	23028140	23013282	Fake_Experiment_ID
g1037.t1	chr19	-	783	7	Intergenic	novelGene_317	novel	NA	NA	NA	NA	NA	NA	multi-exon	FALSE	canonical	0	0	junction_1	0	NA	NA	NA	TRUE	0	NA	NA	A	non_coding	NA	NA	NA	NA	NA	NA	NA	20	CCTAAGTGATGTGACTCTCC	NA	False	NA	NA	NA	NA	NA	NA	23075409	23060539	Fake_Experiment_ID
g1038.t1	chr19	+	672	6	Intergenic	novelGene_318	novel	NA	NA	NA	NA	NA	NA	multi-exon	FALSE	canonical	0	0	junction_1	0	NA	NA	NA	FALSE	0	NA	NA	A	non_coding	NA	NA	NA	NA	NA	NA	NA	25	AAATGGTGAGAGTGCCGGTC	7924	False	NA	NA	NA	NA	NA	NA	23093452	23117171	Fake_Experiment_ID
g1039.t1	chr19	-	534	1	Intergenic	novelGene_319	novel	NA	NA	NA	NA	NA	NA	mono-exon	FALSE	NA	NA	NA	NA	NA	NA	NA	NA	NA	0	NA	NA	A	non_coding	NA	NA	NA	NA	NA	NA	NA	40	AGATTTCTTTAAAAACATGG	NA	False	NA	NA	NA	NA	NA	NA	23127776	23127242	Fake_Experiment_ID
g104.t1	chr19	-	237	1	Intergenic	novelGene_25	novel	NA	NA	NA	NA	NA	NA	mono-exon	FALSE	NA	NA	NA	NA	NA	NA	NA	NA	NA	0	NA	NA	A	non_coding	NA	NA	NA	NA	NA	NA	NA	25	TGATAATGTTCCACAGTTTT	NA	False	NA	NA	NA	NA	NA	NA	1574561	1574324	Fake_Experiment_ID
g1040.t1	chr19	+	465	1	Intergenic	novelGene_320	novel	NA	NA	NA	NA	NA	NA	mono-exon	FALSE	NA	NA	NA	NA	NA	NA	NA	NA	NA	0	NA	NA	A	non_coding	NA	NA	NA	NA	NA	NA	NA	40	GAGAATCCAGTCTATGAGAA	NA	False	NA	NA	NA	NA	NA	NA	23127944	23128409	Fake_Experiment_ID
g1042.t1	chr19	-	975	1	Intergenic	novelGene_321	novel	NA	NA	NA	NA	NA	NA	mono-exon	FALSE	NA	NA	NA	NA	NA	NA	NA	NA	NA	0	NA	NA	A	non_coding	NA	NA	NA	NA	NA	NA	NA	15	GGGAGGTGGTACTTGCCACC	NA	False	NA	NA	NA	NA	NA	NA	23178797	23177822	Fake_Experiment_ID
g1044.t1	chr19	+	744	8	Intergenic	novelGene_322	novel	NA	NA	NA	NA	NA	NA	multi-exon	FALSE	canonical	0	0	junction_1	0	NA	NA	NA	TRUE	0	NA	NA	A	non_coding	NA	NA	NA	NA	NA	NA	NA	30	AATAATCTGGATTTTTTATC	NA	False	NA	NA	NA	NA	NA	NA	23309255	23322540	Fake_Experiment_ID
g1045.t1	chr19	-	285	1	Intergenic	novelGene_323	novel	NA	NA	NA	NA	NA	NA	mono-exon	FALSE	NA	NA	NA	NA	NA	NA	NA	NA	NA	0	NA	NA	A	non_coding	NA	NA	NA	NA	NA	NA	NA	40	GAGGAAGAGGAGAATGTGGA	1164	False	NA	NA	NA	NA	NA	NA	23323495	23323210	Fake_Experiment_ID
g1046.t1	chr19	-	219	1	Intergenic	novelGene_324	novel	NA	NA	NA	NA	NA	NA	mono-exon	FALSE	NA	NA	NA	NA	NA	NA	NA	NA	NA	0	NA	NA	A	non_coding	NA	NA	NA	NA	NA	NA	NA	60	AGGAGAAGAAAGGAAAAGGA	-13	True	NA	NA	NA	NA	NA	NA	23323736	23323517	Fake_Experiment_ID
g1047.t1	chr19	-	243	1	Intergenic	novelGene_325	novel	NA	NA	NA	NA	NA	NA	mono-exon	FALSE	NA	NA	NA	NA	NA	NA	NA	NA	NA	0	NA	NA	A	non_coding	NA	NA	NA	NA	NA	NA	NA	50	GAGGAGTAGAAAAAGAGGAG	601	False	NA	NA	NA	NA	NA	NA	23324058	23323815	Fake_Experiment_ID
g1049.t1	chr19	-	2757	1	Intergenic	novelGene_326	novel	NA	NA	NA	NA	NA	NA	mono-exon	FALSE	NA	NA	NA	NA	NA	NA	NA	NA	NA	0	NA	NA	A	non_coding	NA	NA	NA	NA	NA	NA	NA	50	ACAGACACTTCTCAAAAGAA	NA	False	NA	NA	NA	NA	NA	NA	23433704	23430947	Fake_Experiment_ID
g1050.t1	chr19	-	930	1	Intergenic	novelGene_327	novel	NA	NA	NA	NA	NA	NA	mono-exon	FALSE	NA	NA	NA	NA	NA	NA	NA	NA	NA	0	NA	NA	A	non_coding	NA	NA	NA	NA	NA	NA	NA	45	AGACCATCAAGACTAGGAAG	NA	False	NA	NA	NA	NA	NA	NA	23435165	23434235	Fake_Experiment_ID
g1051.t1	chr19	-	1182	1	Intergenic	novelGene_328	novel	NA	NA	NA	NA	NA	NA	mono-exon	FALSE	NA	NA	NA	NA	NA	NA	NA	NA	NA	0	NA	NA	A	non_coding	NA	NA	NA	NA	NA	NA	NA	35	GGCTGGTTCAACATACACAA	NA	False	NA	NA	NA	NA	NA	NA	23455258	23454076	Fake_Experiment_ID
g1052.t1	chr19	-	543	1	Intergenic	novelGene_329	novel	NA	NA	NA	NA	NA	NA	mono-exon	FALSE	NA	NA	NA	NA	NA	NA	NA	NA	NA	0	NA	NA	A	non_coding	NA	NA	NA	NA	NA	NA	NA	55	AAACATGACAAATTGTAAAG	NA	False	NA	NA	NA	NA	NA	NA	23456413	23455870	Fake_Experiment_ID
g1053.t1	chr19	-	372	1	Intergenic	novelGene_330	novel	NA	NA	NA	NA	NA	NA	mono-exon	FALSE	NA	NA	NA	NA	NA	NA	NA	NA	NA	0	NA	NA	A	non_coding	NA	NA	NA	NA	NA	NA	NA	50	GAGGAAGAAAAGGAGAGGAG	NA	False	NA	NA	NA	NA	NA	NA	23465989	23465617	Fake_Experiment_ID
g1054.t1	chr19	-	210	1	Intergenic	novelGene_331	novel	NA	NA	NA	NA	NA	NA	mono-exon	FALSE	NA	NA	NA	NA	NA	NA	NA	NA	NA	0	NA	NA	A	non_coding	NA	NA	NA	NA	NA	NA	NA	40	GAGAAAAGTAGTGGAGGAGG	NA	False	NA	NA	NA	NA	NA	NA	23466233	23466023	Fake_Experiment_ID
g1055.t1	chr19	-	663	2	Intergenic	novelGene_332	novel	NA	NA	NA	NA	NA	NA	multi-exon	FALSE	canonical	0	0	junction_1	0	NA	NA	NA	FALSE	0	NA	NA	A	non_coding	NA	NA	NA	NA	NA	NA	NA	35	GAGGAGGAGTGGAGAAGGAG	NA	False	NA	NA	NA	NA	NA	NA	23467496	23466263	Fake_Experiment_ID
g1056.t1	chr19	-	1074	2	Intergenic	novelGene_333	novel	NA	NA	NA	NA	NA	NA	multi-exon	FALSE	canonical	0	0	junction_1	0	NA	NA	NA	FALSE	0	NA	NA	A	non_coding	NA	NA	NA	NA	NA	NA	NA	45	AGAAGGAGGAGGAGAGGAGA	NA	False	NA	NA	NA	NA	NA	NA	23468926	23467641	Fake_Experiment_ID
g1057.t1	chr19	-	378	2	Intergenic	novelGene_334	novel	NA	NA	NA	NA	NA	NA	multi-exon	FALSE	canonical	0	0	junction_1	0	NA	NA	NA	FALSE	0	NA	NA	A	non_coding	NA	NA	NA	NA	NA	NA	NA	60	AGGAGAAAGAAAAGGAGAAT	NA	False	NA	NA	NA	NA	NA	NA	23469765	23469213	Fake_Experiment_ID
g1058.t1	chr19	-	1959	6	Intergenic	novelGene_335	novel	NA	NA	NA	NA	NA	NA	multi-exon	FALSE	canonical	0	0	junction_1	0	NA	NA	NA	TRUE	0	NA	NA	A	non_coding	NA	NA	NA	NA	NA	NA	NA	45	TAATATGAATAATGTGGCAA	NA	False	NA	NA	NA	NA	NA	NA	23527342	23492061	Fake_Experiment_ID
g1059.t1	chr19	+	360	2	Intergenic	novelGene_336	novel	NA	NA	NA	NA	NA	NA	multi-exon	FALSE	canonical	0	0	junction_1	0	NA	NA	NA	FALSE	0	NA	NA	A	non_coding	NA	NA	NA	NA	NA	NA	NA	30	GCCTATCATAAACAGGCCTT	NA	False	NA	NA	NA	NA	NA	NA	23538125	23540205	Fake_Experiment_ID
g106.t1	chr19	+	222	1	Intergenic	novelGene_26	novel	NA	NA	NA	NA	NA	NA	mono-exon	FALSE	NA	NA	NA	NA	NA	NA	NA	NA	NA	0	NA	NA	A	non_coding	NA	NA	NA	NA	NA	NA	NA	25	CAGACTCAGACTTCGAGCCG	2977	False	NA	NA	NA	NA	NA	NA	1608671	1608893	Fake_Experiment_ID
g1060.t1	chr19	+	336	4	Intergenic	novelGene_337	novel	NA	NA	NA	NA	NA	NA	multi-exon	FALSE	canonical	0	0	junction_1	0	NA	NA	NA	FALSE	0	NA	NA	A	non_coding	NA	NA	NA	NA	NA	NA	NA	40	ACAAAGCAGCTTCCACAGAT	NA	False	NA	NA	NA	NA	NA	NA	23548129	23557550	Fake_Experiment_ID
g1061.t1	chr19	-	321	1	Intergenic	novelGene_338	novel	NA	NA	NA	NA	NA	NA	mono-exon	FALSE	NA	NA	NA	NA	NA	NA	NA	NA	NA	0	NA	NA	A	non_coding	NA	NA	NA	NA	NA	NA	NA	20	GAGGGTGATTTAGAGGCTTG	NA	False	NA	NA	NA	NA	NA	NA	23576658	23576337	Fake_Experiment_ID
g1062.t1	chr19	+	567	1	Intergenic	novelGene_339	novel	NA	NA	NA	NA	NA	NA	mono-exon	FALSE	NA	NA	NA	NA	NA	NA	NA	NA	NA	0	NA	NA	A	non_coding	NA	NA	NA	NA	NA	NA	NA	40	AGAATGTAGCAAAGCCTTTA	NA	False	NA	NA	NA	NA	NA	NA	23596526	23597093	Fake_Experiment_ID
g1063.t1	chr19	+	360	3	Intergenic	novelGene_340	novel	NA	NA	NA	NA	NA	NA	multi-exon	TRUE	canonical	0	0	junction_1	0	NA	NA	NA	FALSE	0	NA	NA	A	non_coding	NA	NA	NA	NA	NA	NA	NA	15	ACTCTCCTGTATGAGGTGTC	NA	False	NA	NA	NA	NA	NA	NA	23597316	23609988	Fake_Experiment_ID
g1064.t1	chr19	+	324	2	Intergenic	novelGene_341	novel	NA	NA	NA	NA	NA	NA	multi-exon	FALSE	canonical	0	0	junction_1	0	NA	NA	NA	FALSE	0	NA	NA	A	non_coding	NA	NA	NA	NA	NA	NA	NA	50	GAAGAGCAGTTTAGAGAAAA	NA	False	NA	NA	NA	NA	NA	NA	23614208	23614827	Fake_Experiment_ID
g1065.t1	chr19	+	1017	1	Intergenic	novelGene_342	novel	NA	NA	NA	NA	NA	NA	mono-exon	FALSE	NA	NA	NA	NA	NA	NA	NA	NA	NA	0	NA	NA	A	non_coding	NA	NA	NA	NA	NA	NA	NA	40	CTTCAAACTATACTACAAGG	NA	False	NA	NA	NA	NA	NA	NA	23617224	23618241	Fake_Experiment_ID
g1067.t1	chr19	+	450	1	Intergenic	novelGene_343	novel	NA	NA	NA	NA	NA	NA	mono-exon	FALSE	NA	NA	NA	NA	NA	NA	NA	NA	NA	0	NA	NA	A	non_coding	NA	NA	NA	NA	NA	NA	NA	10	AGGGGCCTGGGATCTTCCTC	NA	False	NA	NA	NA	NA	NA	NA	23671181	23671631	Fake_Experiment_ID
g1068.t1	chr19	+	507	1	Intergenic	novelGene_344	novel	NA	NA	NA	NA	NA	NA	mono-exon	FALSE	NA	NA	NA	NA	NA	NA	NA	NA	NA	0	NA	NA	A	non_coding	NA	NA	NA	NA	NA	NA	NA	25	CAGCTAGGGCGCATGCAGAT	NA	False	NA	NA	NA	NA	NA	NA	23702620	23703127	Fake_Experiment_ID
g107.t1	chr19	-	669	1	NIC	ENSG00000071564.17	novel	2040	18	NA	NA	37873	0	mono-exon_by_intron_retention	FALSE	NA	NA	NA	NA	NA	NA	NA	NA	NA	0	NA	NA	A	non_coding	NA	NA	NA	NA	NA	NA	NA	20	AAGGTATGCCTCCGTGGGAC	9772	False	NA	NA	NA	NA	NA	NA	1612375	1611706	Fake_Experiment_ID
g1070.t1	chr19	+	861	1	Intergenic	novelGene_345	novel	NA	NA	NA	NA	NA	NA	mono-exon	FALSE	NA	NA	NA	NA	NA	NA	NA	NA	NA	0	NA	NA	A	non_coding	NA	NA	NA	NA	NA	NA	NA	10	GCTGTTCTTGCATAGGCTCT	105	False	NA	NA	NA	NA	NA	NA	23827188	23828049	Fake_Experiment_ID
g1071.t1	chr19	+	582	1	Intergenic	novelGene_346	novel	NA	NA	NA	NA	NA	NA	mono-exon	FALSE	NA	NA	NA	NA	NA	NA	NA	NA	NA	0	NA	NA	A	non_coding	NA	NA	NA	NA	NA	NA	NA	45	CCAAAACTCAAACCTTACTA	4832	False	NA	NA	NA	NA	NA	NA	23831915	23832497	Fake_Experiment_ID
g1072.t1	chr19	+	516	1	Intergenic	novelGene_347	novel	NA	NA	NA	NA	NA	NA	mono-exon	FALSE	NA	NA	NA	NA	NA	NA	NA	NA	NA	0	NA	NA	A	non_coding	NA	NA	NA	NA	NA	NA	NA	45	AAGCAACCCTACAAATGGGA	5612	False	NA	NA	NA	NA	NA	NA	23832695	23833211	Fake_Experiment_ID
g1073.t1	chr19	-	1014	5	Intergenic	novelGene_348	novel	NA	NA	NA	NA	NA	NA	multi-exon	FALSE	canonical	0	0	junction_1	0	NA	NA	NA	FALSE	0	NA	NA	A	non_coding	NA	NA	NA	NA	NA	NA	NA	30	ATCAAGAACTCATCCCCTTT	NA	False	NA	NA	NA	NA	NA	NA	23851807	23837739	Fake_Experiment_ID
g1074.t1	chr19	-	765	3	Intergenic	novelGene_349	novel	NA	NA	NA	NA	NA	NA	multi-exon	FALSE	canonical	0	0	junction_1	0	NA	NA	NA	FALSE	0	NA	NA	A	non_coding	NA	NA	NA	NA	NA	NA	NA	5	CTCTGTCTCATGTTCCTGCT	NA	False	NA	NA	NA	NA	NA	NA	23876314	23855587	Fake_Experiment_ID
g1075.t1	chr19	+	1404	3	Intergenic	novelGene_350	novel	NA	NA	NA	NA	NA	NA	multi-exon	FALSE	canonical	0	0	junction_1	0	NA	NA	NA	FALSE	0	NA	NA	A	non_coding	NA	NA	NA	NA	NA	NA	NA	55	GGAGAAGGAAAAGGAGAGAA	NA	False	NA	NA	NA	NA	NA	NA	23878813	23880640	Fake_Experiment_ID
g1076.t1	chr19	+	702	2	Intergenic	novelGene_351	novel	NA	NA	NA	NA	NA	NA	multi-exon	FALSE	canonical	0	0	junction_1	0	NA	NA	NA	FALSE	0	NA	NA	A	non_coding	NA	NA	NA	NA	NA	NA	NA	50	GAGAAGATGGATGAGAAAAG	NA	False	NA	NA	NA	NA	NA	NA	23880771	23882126	Fake_Experiment_ID
g1077.t1	chr19	-	864	1	Intergenic	novelGene_352	novel	NA	NA	NA	NA	NA	NA	mono-exon	FALSE	NA	NA	NA	NA	NA	NA	NA	NA	NA	0	NA	NA	A	non_coding	NA	NA	NA	NA	NA	NA	NA	25	AACTGGATCCCTTCCTTACA	NA	False	NA	NA	NA	NA	NA	NA	23892509	23891645	Fake_Experiment_ID
g1078.t1	chr19	-	864	1	Intergenic	novelGene_353	novel	NA	NA	NA	NA	NA	NA	mono-exon	FALSE	NA	NA	NA	NA	NA	NA	NA	NA	NA	0	NA	NA	A	non_coding	NA	NA	NA	NA	NA	NA	NA	35	TCTGAAATTGTGGCAATAAT	NA	False	NA	NA	NA	NA	NA	NA	23893970	23893106	Fake_Experiment_ID
g1079.t1	chr19	-	966	2	Intergenic	novelGene_354	novel	NA	NA	NA	NA	NA	NA	multi-exon	FALSE	canonical	0	0	junction_1	0	NA	NA	NA	FALSE	0	NA	NA	A	non_coding	NA	NA	NA	NA	NA	NA	NA	40	AGACCATCGAGACTAGGAAG	NA	False	NA	NA	NA	NA	NA	NA	23900024	23894534	Fake_Experiment_ID
g108.t1	chr19	-	633	1	Intergenic	novelGene_27	novel	NA	NA	NA	NA	NA	NA	mono-exon	FALSE	NA	NA	NA	NA	NA	NA	NA	NA	NA	0	NA	NA	A	non_coding	NA	NA	NA	NA	NA	NA	NA	25	CTGGATACCCTCTCCACAAC	8997	False	NA	NA	NA	NA	NA	NA	1613150	1612517	Fake_Experiment_ID
g1081.t1	chr19	+	288	2	NNC	ENSG00000213967.11	novel	2217	7	NA	NA	19285	0	at_least_one_novel_splicesite	TRUE	canonical	0	0	junction_1	0	NA	NA	NA	FALSE	0	NA	NA	A	non_coding	NA	NA	NA	NA	NA	NA	NA	50	TATGGAAAGCCTAAAAAAGT	NA	False	NA	NA	NA	NA	NA	NA	23934279	23935474	Fake_Experiment_ID
g1082.t1	chr19	-	531	2	Intergenic	novelGene_355	novel	NA	NA	NA	NA	NA	NA	multi-exon	FALSE	canonical	0	0	junction_1	0	NA	NA	NA	FALSE	0	NA	NA	A	non_coding	NA	NA	NA	NA	NA	NA	NA	50	ATATTACAATCAAAAGGGGA	5573	False	NA	NA	NA	NA	NA	NA	23952364	23951521	Fake_Experiment_ID
g1083.t1	chr19	-	552	2	Intergenic	novelGene_356	novel	NA	NA	NA	NA	NA	NA	multi-exon	FALSE	canonical	0	0	junction_1	0	NA	NA	NA	FALSE	0	NA	NA	A	non_coding	NA	NA	NA	NA	NA	NA	NA	20	AGGTTTTTTGGAGTACTCCA	1120	False	NA	NA	NA	NA	NA	NA	23956817	23955606	Fake_Experiment_ID
g1084.t1	chr19	-	1065	6	Intergenic	novelGene_357	novel	NA	NA	NA	NA	NA	NA	multi-exon	FALSE	canonical	0	0	junction_1	0	NA	NA	NA	FALSE	0	NA	NA	A	non_coding	NA	NA	NA	NA	NA	NA	NA	25	ATTGGAGGCCGTCCAAGGGA	NA	False	NA	NA	NA	NA	NA	NA	23982905	23957090	Fake_Experiment_ID
g1085.t1	chr19	+	342	2	Intergenic	novelGene_358	novel	NA	NA	NA	NA	NA	NA	multi-exon	FALSE	canonical	0	0	junction_1	0	NA	NA	NA	FALSE	0	NA	NA	A	non_coding	NA	NA	NA	NA	NA	NA	NA	40	GACATGACAAGGTGAAAGCC	NA	False	NA	NA	NA	NA	NA	NA	23995420	23997862	Fake_Experiment_ID
g1086.t1	chr19	-	543	2	Intergenic	novelGene_359	novel	NA	NA	NA	NA	NA	NA	multi-exon	FALSE	canonical	0	0	junction_1	0	NA	NA	NA	FALSE	0	NA	NA	A	non_coding	NA	NA	NA	NA	NA	NA	NA	20	GGTCGACCAGATGGCTCTCA	635	False	NA	NA	NA	NA	NA	NA	24003870	23997929	Fake_Experiment_ID
g1087.t1	chr19	-	447	1	Intergenic	novelGene_360	novel	NA	NA	NA	NA	NA	NA	mono-exon	FALSE	NA	NA	NA	NA	NA	NA	NA	NA	NA	0	NA	NA	A	non_coding	NA	NA	NA	NA	NA	NA	NA	60	AAATCAATAAACATAATCCA	NA	False	NA	NA	NA	NA	NA	NA	24016132	24015685	Fake_Experiment_ID
g1088.t1	chr19	-	240	2	Intergenic	novelGene_361	novel	NA	NA	NA	NA	NA	NA	multi-exon	FALSE	canonical	0	0	junction_1	0	NA	NA	NA	FALSE	0	NA	NA	A	non_coding	NA	NA	NA	NA	NA	NA	NA	30	CACACAGAGTCCCTTACATC	NA	False	NA	NA	NA	NA	NA	NA	24042655	24040902	Fake_Experiment_ID
g1089.t1	chr19	-	966	1	Intergenic	novelGene_362	novel	NA	NA	NA	NA	NA	NA	mono-exon	FALSE	NA	NA	NA	NA	NA	NA	NA	NA	NA	0	NA	NA	A	non_coding	NA	NA	NA	NA	NA	NA	NA	50	ACAGACACTTCTCAAAAGAA	NA	False	NA	NA	NA	NA	NA	NA	24112734	24111768	Fake_Experiment_ID
g1090.t1	chr19	+	468	1	Intergenic	novelGene_363	novel	NA	NA	NA	NA	NA	NA	mono-exon	FALSE	NA	NA	NA	NA	NA	NA	NA	NA	NA	0	NA	NA	A	non_coding	NA	NA	NA	NA	NA	NA	NA	50	ATCCAGCAGCACATCAAAAA	6765	False	NA	NA	NA	NA	NA	NA	24112833	24113301	Fake_Experiment_ID
g1091.t1	chr19	+	1038	1	Intergenic	novelGene_364	novel	NA	NA	NA	NA	NA	NA	mono-exon	FALSE	NA	NA	NA	NA	NA	NA	NA	NA	NA	0	NA	NA	A	non_coding	NA	NA	NA	NA	NA	NA	NA	50	ACAGACACTTCTCAAAAGAA	7765	False	NA	NA	NA	NA	NA	NA	24113833	24114871	Fake_Experiment_ID
g1092.t1	chr19	-	645	1	Intergenic	novelGene_365	novel	NA	NA	NA	NA	NA	NA	mono-exon	FALSE	NA	NA	NA	NA	NA	NA	NA	NA	NA	0	NA	NA	A	non_coding	NA	NA	NA	NA	NA	NA	NA	40	AAACCGTCGAGGCTAGAAAG	NA	False	NA	NA	NA	NA	NA	NA	24116444	24115799	Fake_Experiment_ID
g1094.t1	chr19	-	654	1	Intergenic	novelGene_366	novel	NA	NA	NA	NA	NA	NA	mono-exon	FALSE	NA	NA	NA	NA	NA	NA	NA	NA	NA	0	NA	NA	A	non_coding	NA	NA	NA	NA	NA	NA	NA	25	AGAATCCAGGAGCTGGTTTT	NA	False	NA	NA	NA	NA	NA	NA	24151163	24150509	Fake_Experiment_ID
g1095.t1	chr19	-	747	1	Intergenic	novelGene_367	novel	NA	NA	NA	NA	NA	NA	mono-exon	FALSE	NA	NA	NA	NA	NA	NA	NA	NA	NA	0	NA	NA	A	non_coding	NA	NA	NA	NA	NA	NA	NA	40	AGACTGTCGAAGCTACAAAG	NA	False	NA	NA	NA	NA	NA	NA	24152399	24151652	Fake_Experiment_ID
g1096.t1	chr19	-	612	4	Intergenic	novelGene_368	novel	NA	NA	NA	NA	NA	NA	multi-exon	FALSE	canonical	0	0	junction_1	0	NA	NA	NA	FALSE	0	NA	NA	A	non_coding	NA	NA	NA	NA	NA	NA	NA	30	CACCATGACAGAGTCTTCAG	NA	False	NA	NA	NA	NA	NA	NA	24178295	24162709	Fake_Experiment_ID
g1097.t1	chr19	+	285	1	Intergenic	novelGene_369	novel	NA	NA	NA	NA	NA	NA	mono-exon	FALSE	NA	NA	NA	NA	NA	NA	NA	NA	NA	0	NA	NA	A	non_coding	NA	NA	NA	NA	NA	NA	NA	45	ATAAGGAAGCGAAGGAGGAG	NA	False	NA	NA	NA	NA	NA	NA	24179233	24179518	Fake_Experiment_ID
g1098.t1	chr19	+	393	1	Intergenic	novelGene_370	novel	NA	NA	NA	NA	NA	NA	mono-exon	FALSE	NA	NA	NA	NA	NA	NA	NA	NA	NA	0	NA	NA	A	non_coding	NA	NA	NA	NA	NA	NA	NA	40	AAGATTGGTAGTAGGAGGAA	NA	False	NA	NA	NA	NA	NA	NA	24180302	24180695	Fake_Experiment_ID
g1099.t1	chr19	+	252	1	Intergenic	novelGene_371	novel	NA	NA	NA	NA	NA	NA	mono-exon	FALSE	NA	NA	NA	NA	NA	NA	NA	NA	NA	0	NA	NA	A	non_coding	NA	NA	NA	NA	NA	NA	NA	50	GAGGAAGAAAAGGAGAGGAG	NA	False	NA	NA	NA	NA	NA	NA	24181125	24181377	Fake_Experiment_ID
g110.t1	chr19	+	639	3	Intergenic	novelGene_28	novel	NA	NA	NA	NA	NA	NA	multi-exon	TRUE	canonical	0	0	junction_1	0	NA	NA	NA	FALSE	0	NA	NA	A	non_coding	NA	NA	NA	NA	NA	NA	NA	25	GGCTTTGGAAGCCAATGACC	NA	False	NA	NA	NA	NA	NA	NA	1697288	1721330	Fake_Experiment_ID
g1100.t1	chr19	-	273	3	Intergenic	novelGene_372	novel	NA	NA	NA	NA	NA	NA	multi-exon	FALSE	canonical	0	0	junction_1	0	NA	NA	NA	FALSE	0	NA	NA	A	non_coding	NA	NA	NA	NA	NA	NA	NA	30	CTCTGTCAAGAGAGAGCATT	NA	False	NA	NA	NA	NA	NA	NA	24195706	24182502	Fake_Experiment_ID
g1101.t1	chr19	-	1014	1	Intergenic	novelGene_373	novel	NA	NA	NA	NA	NA	NA	mono-exon	FALSE	NA	NA	NA	NA	NA	NA	NA	NA	NA	0	NA	NA	A	non_coding	NA	NA	NA	NA	NA	NA	NA	55	ACAAATGGAACAGAACAGAG	NA	False	NA	NA	NA	NA	NA	NA	24200146	24199132	Fake_Experiment_ID
g1102.t1	chr19	+	936	6	Intergenic	novelGene_374	novel	NA	NA	NA	NA	NA	NA	multi-exon	FALSE	canonical	0	0	junction_1	0	NA	NA	NA	FALSE	0	NA	NA	A	non_coding	NA	NA	NA	NA	NA	NA	NA	30	GCAAGTGTTCATCAACATGG	NA	False	NA	NA	NA	NA	NA	NA	24218389	24250719	Fake_Experiment_ID
g1103.t1	chr19	-	402	1	Intergenic	novelGene_375	novel	NA	NA	NA	NA	NA	NA	mono-exon	FALSE	NA	NA	NA	NA	NA	NA	NA	NA	NA	0	NA	NA	A	non_coding	NA	NA	NA	NA	NA	NA	NA	55	AGACACAAAAAACCCTTCAA	NA	False	NA	NA	NA	NA	NA	NA	24265886	24265484	Fake_Experiment_ID
g1104.t1	chr19	-	1935	3	Intergenic	novelGene_376	novel	NA	NA	NA	NA	NA	NA	multi-exon	FALSE	canonical	0	0	junction_1	0	NA	NA	NA	FALSE	0	NA	NA	A	non_coding	NA	NA	NA	NA	NA	NA	NA	25	ACTTGTTCAACCATTGTGGA	NA	False	NA	NA	NA	NA	NA	NA	24284586	24281969	Fake_Experiment_ID
g1105.t1	chr19	+	3024	2	Intergenic	novelGene_377	novel	NA	NA	NA	NA	NA	NA	multi-exon	FALSE	canonical	0	0	junction_1	0	NA	NA	NA	FALSE	0	NA	NA	A	non_coding	NA	NA	NA	NA	NA	NA	NA	40	ACAGGCACCCTACAAAATGG	NA	False	NA	NA	NA	NA	NA	NA	24395302	24399006	Fake_Experiment_ID
g1106.t1	chr19	-	3198	7	Intergenic	novelGene_378	novel	NA	NA	NA	NA	NA	NA	multi-exon	TRUE	canonical	0	0	junction_1	0	NA	NA	NA	FALSE	0	NA	NA	A	non_coding	NA	NA	NA	NA	NA	NA	NA	50	AGGCACACATCACAAAGAAC	NA	False	NA	NA	NA	NA	NA	NA	24414811	24400505	Fake_Experiment_ID
g1107.t1	chr19	+	345	2	Intergenic	novelGene_379	novel	NA	NA	NA	NA	NA	NA	multi-exon	FALSE	canonical	0	0	junction_1	0	NA	NA	NA	FALSE	0	NA	NA	A	non_coding	NA	NA	NA	NA	NA	NA	NA	45	AAACTAGACAGAATTATTCT	NA	False	NA	NA	NA	NA	NA	NA	24420183	24422361	Fake_Experiment_ID
g1108.t1	chr19	+	912	1	Intergenic	novelGene_380	novel	NA	NA	NA	NA	NA	NA	mono-exon	FALSE	NA	NA	NA	NA	NA	NA	NA	NA	NA	0	NA	NA	A	non_coding	NA	NA	NA	NA	NA	NA	NA	45	AATGGCAATCATTAAAATGT	NA	False	NA	NA	NA	NA	NA	NA	27255523	27256435	Fake_Experiment_ID
g1109.t1	chr19	-	846	2	Intergenic	novelGene_381	novel	NA	NA	NA	NA	NA	NA	multi-exon	FALSE	canonical	0	0	junction_1	0	NA	NA	NA	FALSE	0	NA	NA	A	non_coding	NA	NA	NA	NA	NA	NA	NA	45	GTCTCAGGATACAAAATCAA	NA	False	NA	NA	NA	NA	NA	NA	27324748	27318825	Fake_Experiment_ID
g111.t1	chr19	+	255	1	Intergenic	novelGene_29	novel	NA	NA	NA	NA	NA	NA	mono-exon	FALSE	NA	NA	NA	NA	NA	NA	NA	NA	NA	0	NA	NA	A	non_coding	NA	NA	NA	NA	NA	NA	NA	15	GACTCTCTGCGTGGCCAACC	NA	False	NA	NA	NA	NA	NA	NA	1746672	1746927	Fake_Experiment_ID
g1110.t1	chr19	+	642	2	Intergenic	novelGene_382	novel	NA	NA	NA	NA	NA	NA	multi-exon	FALSE	canonical	0	0	junction_1	0	NA	NA	NA	FALSE	0	NA	NA	A	non_coding	NA	NA	NA	NA	NA	NA	NA	55	GAAATAGCTAAAATCAGAGA	NA	False	NA	NA	NA	NA	NA	NA	27324792	27327055	Fake_Experiment_ID
g1111.t1	chr19	+	741	2	Intergenic	novelGene_383	novel	NA	NA	NA	NA	NA	NA	multi-exon	FALSE	canonical	0	0	junction_1	0	NA	NA	NA	FALSE	0	NA	NA	A	non_coding	NA	NA	NA	NA	NA	NA	NA	25	AGAGCCTGCATTGCCAAGTC	NA	False	NA	NA	NA	NA	NA	NA	27327323	27328853	Fake_Experiment_ID
g1112.t1	chr19	-	747	1	Intergenic	novelGene_384	novel	NA	NA	NA	NA	NA	NA	mono-exon	FALSE	NA	NA	NA	NA	NA	NA	NA	NA	NA	0	NA	NA	A	non_coding	NA	NA	NA	NA	NA	NA	NA	25	GGCCATCGAGGCTAGGGAGA	NA	False	NA	NA	NA	NA	NA	NA	27347709	27346962	Fake_Experiment_ID
g1113.t1	chr19	-	489	4	Intergenic	novelGene_385	novel	NA	NA	NA	NA	NA	NA	multi-exon	FALSE	canonical	0	0	junction_1	0	NA	NA	NA	FALSE	0	NA	NA	A	non_coding	NA	NA	NA	NA	NA	NA	NA	55	AAACTAGAAAGAAACATTCT	NA	False	NA	NA	NA	NA	NA	NA	27392306	27368961	Fake_Experiment_ID
g1114.t1	chr19	+	708	1	Intergenic	novelGene_386	novel	NA	NA	NA	NA	NA	NA	mono-exon	FALSE	NA	NA	NA	NA	NA	NA	NA	NA	NA	0	NA	NA	A	non_coding	NA	NA	NA	NA	NA	NA	NA	40	AAACTAGACAGAAGCTTTTT	NA	False	NA	NA	NA	NA	NA	NA	27427877	27428585	Fake_Experiment_ID
g1115.t1	chr19	+	513	2	Intergenic	novelGene_387	novel	NA	NA	NA	NA	NA	NA	multi-exon	FALSE	canonical	0	0	junction_1	0	NA	NA	NA	FALSE	0	NA	NA	A	non_coding	NA	NA	NA	NA	NA	NA	NA	40	TGCGATCAACTGGAAGAAAG	NA	False	NA	NA	NA	NA	NA	NA	27463604	27464201	Fake_Experiment_ID
g1116.t1	chr19	+	1050	1	Intergenic	novelGene_388	novel	NA	NA	NA	NA	NA	NA	mono-exon	FALSE	NA	NA	NA	NA	NA	NA	NA	NA	NA	0	NA	NA	A	non_coding	NA	NA	NA	NA	NA	NA	NA	50	TTCCAATCAATAGAAAGAGA	NA	False	NA	NA	NA	NA	NA	NA	27501954	27503004	Fake_Experiment_ID
g1117.t1	chr19	-	699	1	Intergenic	novelGene_389	novel	NA	NA	NA	NA	NA	NA	mono-exon	FALSE	NA	NA	NA	NA	NA	NA	NA	NA	NA	0	NA	NA	A	non_coding	NA	NA	NA	NA	NA	NA	NA	25	GAACACTTTTACACTGTTGG	NA	False	NA	NA	NA	NA	NA	NA	27597837	27597138	Fake_Experiment_ID
g1118.t1	chr19	-	2139	5	Intergenic	novelGene_390	novel	NA	NA	NA	NA	NA	NA	multi-exon	FALSE	canonical	0	0	junction_1	0	NA	NA	NA	FALSE	0	NA	NA	A	non_coding	NA	NA	NA	NA	NA	NA	NA	55	AAAGAAGTAGACATAGGAGA	4033	False	NA	NA	NA	NA	NA	NA	27650350	27638538	Fake_Experiment_ID
g1119.t1	chr19	-	681	1	Intergenic	novelGene_391	novel	NA	NA	NA	NA	NA	NA	mono-exon	FALSE	NA	NA	NA	NA	NA	NA	NA	NA	NA	0	NA	NA	A	non_coding	NA	NA	NA	NA	NA	NA	NA	45	TACTGGTATCAAAACAGAGA	9604	False	NA	NA	NA	NA	NA	NA	27697501	27696820	Fake_Experiment_ID
g1120.t1	chr19	-	816	3	Intergenic	novelGene_392	novel	NA	NA	NA	NA	NA	NA	multi-exon	FALSE	canonical	0	0	junction_1	0	NA	NA	NA	FALSE	0	NA	NA	A	non_coding	NA	NA	NA	NA	NA	NA	NA	20	AGAGCCCAGTGCCCAGGGGC	NA	False	NA	NA	NA	NA	NA	NA	27805925	27795706	Fake_Experiment_ID
g1121.t1	chr19	+	384	3	Intergenic	novelGene_393	novel	NA	NA	NA	NA	NA	NA	multi-exon	FALSE	canonical	0	0	junction_1	0	NA	NA	NA	FALSE	0	NA	NA	A	non_coding	NA	NA	NA	NA	NA	NA	NA	30	TCTGGTCTCATAGAAAGAGT	NA	False	NA	NA	NA	NA	NA	NA	27806045	27818944	Fake_Experiment_ID
g1122.t1	chr19	-	687	3	Intergenic	novelGene_394	novel	NA	NA	NA	NA	NA	NA	multi-exon	FALSE	canonical	0	0	junction_1	0	NA	NA	NA	FALSE	0	NA	NA	A	non_coding	NA	NA	NA	NA	NA	NA	NA	45	ATCCAGCAGCACGTCAAAAA	NA	False	NA	NA	NA	NA	NA	NA	27849600	27829101	Fake_Experiment_ID
g1123.t1	chr19	-	708	1	Intergenic	novelGene_395	novel	NA	NA	NA	NA	NA	NA	mono-exon	FALSE	NA	NA	NA	NA	NA	NA	NA	NA	NA	0	NA	NA	A	non_coding	NA	NA	NA	NA	NA	NA	NA	35	TTATCTCAATAGATGCAGGA	NA	False	NA	NA	NA	NA	NA	NA	27865471	27864763	Fake_Experiment_ID
g1124.t1	chr19	+	375	3	Intergenic	novelGene_396	novel	NA	NA	NA	NA	NA	NA	multi-exon	FALSE	canonical	0	0	junction_1	0	NA	NA	NA	FALSE	0	NA	NA	A	non_coding	NA	NA	NA	NA	NA	NA	NA	35	TTCCCCAGAGTAAAGGAAGG	NA	False	NA	NA	NA	NA	NA	NA	27870411	27878392	Fake_Experiment_ID
g1125.t1	chr19	-	309	2	Intergenic	novelGene_397	novel	NA	NA	NA	NA	NA	NA	multi-exon	FALSE	canonical	0	0	junction_1	0	NA	NA	NA	FALSE	0	NA	NA	A	non_coding	NA	NA	NA	NA	NA	NA	NA	15	CGCTTGGTGGAAGCTGTAGG	NA	False	NA	NA	NA	NA	NA	NA	27897071	27895140	Fake_Experiment_ID
g1126.t1	chr19	-	348	3	Intergenic	novelGene_398	novel	NA	NA	NA	NA	NA	NA	multi-exon	FALSE	canonical	0	0	junction_1	0	NA	NA	NA	FALSE	0	NA	NA	A	non_coding	NA	NA	NA	NA	NA	NA	NA	25	TTCAGTTTGGGAAAATGGGT	693	False	NA	NA	NA	NA	NA	NA	27909560	27904849	Fake_Experiment_ID
g1127.t1	chr19	+	210	2	Intergenic	novelGene_399	novel	NA	NA	NA	NA	NA	NA	multi-exon	FALSE	canonical	0	0	junction_1	0	NA	NA	NA	FALSE	0	NA	NA	A	non_coding	NA	NA	NA	NA	NA	NA	NA	10	CTTCCTGATCCTGCATCTCC	NA	False	NA	NA	NA	NA	NA	NA	27910626	27912755	Fake_Experiment_ID
g1128.t1	chr19	+	732	7	Intergenic	novelGene_400	novel	NA	NA	NA	NA	NA	NA	multi-exon	FALSE	canonical	0	0	junction_1	0	NA	NA	NA	FALSE	0	NA	NA	A	non_coding	NA	NA	NA	NA	NA	NA	NA	20	AGTCACTAAGGGGGGTTTTC	NA	False	NA	NA	NA	NA	NA	NA	27955591	27983585	Fake_Experiment_ID
g1129.t1	chr19	-	435	4	Intergenic	novelGene_401	novel	NA	NA	NA	NA	NA	NA	multi-exon	FALSE	canonical	0	0	junction_1	0	NA	NA	NA	FALSE	0	NA	NA	A	non_coding	NA	NA	NA	NA	NA	NA	NA	30	GGCTCACATTAGACACTATT	NA	False	NA	NA	NA	NA	NA	NA	28020156	28010480	Fake_Experiment_ID
g113.t1	chr19	+	441	1	Intergenic	novelGene_30	novel	NA	NA	NA	NA	NA	NA	mono-exon	FALSE	NA	NA	NA	NA	NA	NA	NA	NA	NA	0	NA	NA	A	non_coding	NA	NA	NA	NA	NA	NA	NA	25	TGGGATAGCACTGACATTGG	5107	False	NA	NA	NA	NA	NA	NA	1768856	1769297	Fake_Experiment_ID
g1130.t1	chr19	+	300	1	Intergenic	novelGene_402	novel	NA	NA	NA	NA	NA	NA	mono-exon	FALSE	NA	NA	NA	NA	NA	NA	NA	NA	NA	0	NA	NA	A	non_coding	NA	NA	NA	NA	NA	NA	NA	15	AGGGGCCCAGGGCTGGCAGC	NA	False	NA	NA	NA	NA	NA	NA	28020645	28020945	Fake_Experiment_ID
g1131.t1	chr19	-	666	7	Intergenic	novelGene_403	novel	NA	NA	NA	NA	NA	NA	multi-exon	FALSE	canonical	0	0	junction_1	0	NA	NA	NA	FALSE	0	NA	NA	A	non_coding	NA	NA	NA	NA	NA	NA	NA	20	TCCTGAGGTGGGACAGCACC	NA	False	NA	NA	NA	NA	NA	NA	28060984	28043887	Fake_Experiment_ID
g1132.t1	chr19	+	696	6	Intergenic	novelGene_404	novel	NA	NA	NA	NA	NA	NA	multi-exon	FALSE	canonical	0	0	junction_1	0	NA	NA	NA	FALSE	0	NA	NA	A	non_coding	NA	NA	NA	NA	NA	NA	NA	50	ATGGCTAAATAGAATAACCA	NA	False	NA	NA	NA	NA	NA	NA	28062512	28088898	Fake_Experiment_ID
g1133.t1	chr19	+	657	1	Intergenic	novelGene_405	novel	NA	NA	NA	NA	NA	NA	mono-exon	FALSE	NA	NA	NA	NA	NA	NA	NA	NA	NA	0	NA	NA	A	non_coding	NA	NA	NA	NA	NA	NA	NA	40	AGACCATCAAGGCTAGGAAG	NA	False	NA	NA	NA	NA	NA	NA	28089034	28089691	Fake_Experiment_ID
g1134.t1	chr19	+	1044	1	Intergenic	novelGene_406	novel	NA	NA	NA	NA	NA	NA	mono-exon	FALSE	NA	NA	NA	NA	NA	NA	NA	NA	NA	0	NA	NA	A	non_coding	NA	NA	NA	NA	NA	NA	NA	50	AACTATTCCAATCAATAGAA	NA	False	NA	NA	NA	NA	NA	NA	28090180	28091224	Fake_Experiment_ID
g1135.t1	chr19	+	1281	11	Intergenic	novelGene_407	novel	NA	NA	NA	NA	NA	NA	multi-exon	FALSE	canonical	0	0	junction_1	0	NA	NA	NA	FALSE	0	NA	NA	A	non_coding	NA	NA	NA	NA	NA	NA	NA	40	ACATTTGGGGGAATAACAAC	NA	False	NA	NA	NA	NA	NA	NA	28118344	28163791	Fake_Experiment_ID
g1136.t1	chr19	+	1833	2	Intergenic	novelGene_408	novel	NA	NA	NA	NA	NA	NA	multi-exon	FALSE	canonical	0	0	junction_1	0	NA	NA	NA	FALSE	0	NA	NA	A	non_coding	NA	NA	NA	NA	NA	NA	NA	35	AATTTTAGACCAATATCCTT	NA	False	NA	NA	NA	NA	NA	NA	28178755	28181157	Fake_Experiment_ID
g1137.t1	chr19	+	891	1	Intergenic	novelGene_409	novel	NA	NA	NA	NA	NA	NA	mono-exon	FALSE	NA	NA	NA	NA	NA	NA	NA	NA	NA	0	NA	NA	A	non_coding	NA	NA	NA	NA	NA	NA	NA	55	CAAAATAGAGATATAGATCA	NA	False	NA	NA	NA	NA	NA	NA	28181355	28182246	Fake_Experiment_ID
g1138.t1	chr19	+	717	1	Intergenic	novelGene_410	novel	NA	NA	NA	NA	NA	NA	mono-exon	FALSE	NA	NA	NA	NA	NA	NA	NA	NA	NA	0	NA	NA	A	non_coding	NA	NA	NA	NA	NA	NA	NA	40	GACTTCATGACTAAAACACC	NA	False	NA	NA	NA	NA	NA	NA	28205546	28206263	Fake_Experiment_ID
g1139.t1	chr19	+	324	3	Intergenic	novelGene_411	novel	NA	NA	NA	NA	NA	NA	multi-exon	FALSE	canonical	0	0	junction_1	0	NA	NA	NA	FALSE	0	NA	NA	A	non_coding	NA	NA	NA	NA	NA	NA	NA	35	CCAGCCTGAGGCAGAGCAAA	NA	False	NA	NA	NA	NA	NA	NA	28217344	28237884	Fake_Experiment_ID
g1140.t1	chr19	-	360	2	Intergenic	novelGene_412	novel	NA	NA	NA	NA	NA	NA	multi-exon	FALSE	canonical	0	0	junction_1	0	NA	NA	NA	FALSE	0	NA	NA	A	non_coding	NA	NA	NA	NA	NA	NA	NA	35	AAGCCAATCAGAGCCCACCC	NA	False	NA	NA	NA	NA	NA	NA	28259177	28253433	Fake_Experiment_ID
g1141.t1	chr19	+	657	1	Intergenic	novelGene_413	novel	NA	NA	NA	NA	NA	NA	mono-exon	FALSE	NA	NA	NA	NA	NA	NA	NA	NA	NA	0	NA	NA	A	non_coding	NA	NA	NA	NA	NA	NA	NA	45	AGACCATAGAGACTAGGAAG	NA	False	NA	NA	NA	NA	NA	NA	28270973	28271630	Fake_Experiment_ID
g1142.t1	chr19	+	702	1	Intergenic	novelGene_414	novel	NA	NA	NA	NA	NA	NA	mono-exon	FALSE	NA	NA	NA	NA	NA	NA	NA	NA	NA	0	NA	NA	A	non_coding	NA	NA	NA	NA	NA	NA	NA	35	GAAAACTGGCTAGCCATATG	NA	False	NA	NA	NA	NA	NA	NA	28273793	28274495	Fake_Experiment_ID
g1143.t1	chr19	-	315	3	Intergenic	novelGene_415	novel	NA	NA	NA	NA	NA	NA	multi-exon	FALSE	canonical	0	0	junction_1	0	NA	NA	NA	FALSE	0	NA	NA	A	non_coding	NA	NA	NA	NA	NA	NA	NA	20	ATGGTAAGGCCTAGGTTTTC	NA	False	NA	NA	NA	NA	NA	NA	28284022	28274637	Fake_Experiment_ID
g1144.t1	chr19	-	732	6	Intergenic	novelGene_416	novel	NA	NA	NA	NA	NA	NA	multi-exon	FALSE	canonical	0	0	junction_1	0	NA	NA	NA	FALSE	0	NA	NA	A	non_coding	NA	NA	NA	NA	NA	NA	NA	45	ATAAAAGTGGTGTATATAAG	NA	False	NA	NA	NA	NA	NA	NA	28324200	28287481	Fake_Experiment_ID
g1145.t1	chr19	-	327	2	Intergenic	novelGene_417	novel	NA	NA	NA	NA	NA	NA	multi-exon	FALSE	canonical	0	0	junction_1	0	NA	NA	NA	FALSE	0	NA	NA	A	non_coding	NA	NA	NA	NA	NA	NA	NA	15	TTGGTTTAGCCACAGGCTTG	NA	False	NA	NA	NA	NA	NA	NA	28336616	28336079	Fake_Experiment_ID
g1146.t1	chr19	-	576	5	Intergenic	novelGene_418	novel	NA	NA	NA	NA	NA	NA	multi-exon	FALSE	canonical	0	0	junction_1	0	NA	NA	NA	FALSE	0	NA	NA	A	non_coding	NA	NA	NA	NA	NA	NA	NA	10	TGACTGGCTCCAGCCCTGCC	NA	False	NA	NA	NA	NA	NA	NA	28367657	28342668	Fake_Experiment_ID
g1147.t1	chr19	+	348	3	Intergenic	novelGene_419	novel	NA	NA	NA	NA	NA	NA	multi-exon	TRUE	canonical	0	0	junction_1	0	NA	NA	NA	FALSE	0	NA	NA	A	non_coding	NA	NA	NA	NA	NA	NA	NA	35	ACAGAGTAAGGTGAGAGTTC	NA	False	NA	NA	NA	NA	NA	NA	28433077	28452686	Fake_Experiment_ID
g1148.t1	chr19	+	363	3	Intergenic	novelGene_420	novel	NA	NA	NA	NA	NA	NA	multi-exon	FALSE	canonical	0	0	junction_1	0	NA	NA	NA	FALSE	0	NA	NA	A	non_coding	NA	NA	NA	NA	NA	NA	NA	15	TCTAGTGGGCTATTGGCTCA	NA	False	NA	NA	NA	NA	NA	NA	28486266	28509721	Fake_Experiment_ID
g1149.t1	chr19	+	333	4	Intergenic	novelGene_421	novel	NA	NA	NA	NA	NA	NA	multi-exon	FALSE	canonical	0	0	junction_1	0	NA	NA	NA	FALSE	0	NA	NA	A	non_coding	NA	NA	NA	NA	NA	NA	NA	40	CAAGCTTTACAAAGGAGTTA	NA	False	NA	NA	NA	NA	NA	NA	28522722	28561887	Fake_Experiment_ID
g115.t1	chr19	-	630	1	Intergenic	novelGene_31	novel	NA	NA	NA	NA	NA	NA	mono-exon	FALSE	NA	NA	NA	NA	NA	NA	NA	NA	NA	0	NA	NA	A	non_coding	NA	NA	NA	NA	NA	NA	NA	25	CGTAGCATCTGAATCCCTAG	7928	False	NA	NA	NA	NA	NA	NA	1782922	1782292	Fake_Experiment_ID
g1150.t1	chr19	-	576	4	Intergenic	novelGene_422	novel	NA	NA	NA	NA	NA	NA	multi-exon	FALSE	canonical	0	0	junction_1	0	NA	NA	NA	FALSE	0	NA	NA	A	non_coding	NA	NA	NA	NA	NA	NA	NA	25	TACATGCAGGGGGAAGGGCC	NA	False	NA	NA	NA	NA	NA	NA	28599468	28586808	Fake_Experiment_ID
g1151.t1	chr19	+	918	1	Intergenic	novelGene_423	novel	NA	NA	NA	NA	NA	NA	mono-exon	FALSE	NA	NA	NA	NA	NA	NA	NA	NA	NA	0	NA	NA	A	non_coding	NA	NA	NA	NA	NA	NA	NA	40	GGATCCAATTACCAGGAACA	194	False	NA	NA	NA	NA	NA	NA	28607514	28608432	Fake_Experiment_ID
g1152.t1	chr19	+	819	4	Intergenic	novelGene_424	novel	NA	NA	NA	NA	NA	NA	multi-exon	FALSE	canonical	0	0	junction_1	0	NA	NA	NA	FALSE	0	NA	NA	A	non_coding	NA	NA	NA	NA	NA	NA	NA	15	CAGTGTCACCTGCCGGCAGC	2831	False	NA	NA	NA	NA	NA	NA	28610151	28611741	Fake_Experiment_ID
g1153.t1	chr19	+	447	2	Intergenic	novelGene_425	novel	NA	NA	NA	NA	NA	NA	multi-exon	FALSE	canonical	0	0	junction_1	0	NA	NA	NA	FALSE	0	NA	NA	A	non_coding	NA	NA	NA	NA	NA	NA	NA	30	CAAAGCCAGCACATGTGCCC	4444	False	NA	NA	NA	NA	NA	NA	28611764	28614500	Fake_Experiment_ID
g1154.t1	chr19	-	636	1	Intergenic	novelGene_426	novel	NA	NA	NA	NA	NA	NA	mono-exon	FALSE	NA	NA	NA	NA	NA	NA	NA	NA	NA	0	NA	NA	A	non_coding	NA	NA	NA	NA	NA	NA	NA	60	CAAACCTCACAAAAACAAGA	NA	False	NA	NA	NA	NA	NA	NA	28624415	28623779	Fake_Experiment_ID
g1155.t1	chr19	-	615	2	Intergenic	novelGene_427	novel	NA	NA	NA	NA	NA	NA	multi-exon	FALSE	canonical	0	0	junction_1	0	NA	NA	NA	FALSE	0	NA	NA	A	non_coding	NA	NA	NA	NA	NA	NA	NA	50	AAGCACATCAAAAAGCTTAT	NA	False	NA	NA	NA	NA	NA	NA	28633920	28624864	Fake_Experiment_ID
g1156.t1	chr19	+	345	1	Intergenic	novelGene_428	novel	NA	NA	NA	NA	NA	NA	mono-exon	FALSE	NA	NA	NA	NA	NA	NA	NA	NA	NA	0	NA	NA	A	non_coding	NA	NA	NA	NA	NA	NA	NA	25	ATGAATGGGTTTTCATTCAT	NA	False	NA	NA	NA	NA	NA	NA	28638608	28638953	Fake_Experiment_ID
g1157.t1	chr19	+	387	1	Intergenic	novelGene_429	novel	NA	NA	NA	NA	NA	NA	mono-exon	FALSE	NA	NA	NA	NA	NA	NA	NA	NA	NA	0	NA	NA	A	non_coding	NA	NA	NA	NA	NA	NA	NA	25	AACAAGAGTTCCCCTGCCTG	NA	False	NA	NA	NA	NA	NA	NA	28641388	28641775	Fake_Experiment_ID
g1158.t1	chr19	+	390	1	Intergenic	novelGene_430	novel	NA	NA	NA	NA	NA	NA	mono-exon	FALSE	NA	NA	NA	NA	NA	NA	NA	NA	NA	0	NA	NA	A	non_coding	NA	NA	NA	NA	NA	NA	NA	50	GAAACATCTATAGGAAAAGG	NA	False	NA	NA	NA	NA	NA	NA	28655220	28655610	Fake_Experiment_ID
g1159.t1	chr19	+	2043	1	Intergenic	novelGene_431	novel	NA	NA	NA	NA	NA	NA	mono-exon	FALSE	NA	NA	NA	NA	NA	NA	NA	NA	NA	0	NA	NA	A	non_coding	NA	NA	NA	NA	NA	NA	NA	50	ACAATGAGAACACATGGACA	NA	False	NA	NA	NA	NA	NA	NA	28677496	28679539	Fake_Experiment_ID
g1160.t1	chr19	-	600	6	Intergenic	novelGene_432	novel	NA	NA	NA	NA	NA	NA	multi-exon	FALSE	canonical	0	0	junction_1	0	NA	NA	NA	FALSE	0	NA	NA	A	non_coding	NA	NA	NA	NA	NA	NA	NA	15	CTGTTTGGTGTATTTACTCA	1018	False	NA	NA	NA	NA	NA	NA	28726619	28704245	Fake_Experiment_ID
g1161.t1	chr19	+	300	3	Intergenic	novelGene_433	novel	NA	NA	NA	NA	NA	NA	multi-exon	FALSE	canonical	0	0	junction_1	0	NA	NA	NA	FALSE	0	NA	NA	A	non_coding	NA	NA	NA	NA	NA	NA	NA	20	TACAATTTCCTCCATCTTGC	NA	False	NA	NA	NA	NA	NA	NA	28727295	28746468	Fake_Experiment_ID
g1162.t1	chr19	+	555	2	Intergenic	novelGene_434	novel	NA	NA	NA	NA	NA	NA	multi-exon	FALSE	canonical	0	0	junction_1	0	NA	NA	NA	FALSE	0	NA	NA	A	non_coding	NA	NA	NA	NA	NA	NA	NA	35	AGATACTCCTCGAGAAGAGC	NA	False	NA	NA	NA	NA	NA	NA	28757626	28758498	Fake_Experiment_ID
g1163.t1	chr19	+	636	1	Intergenic	novelGene_435	novel	NA	NA	NA	NA	NA	NA	mono-exon	FALSE	NA	NA	NA	NA	NA	NA	NA	NA	NA	0	NA	NA	A	non_coding	NA	NA	NA	NA	NA	NA	NA	60	AAAAGATCAACAAAATTGAT	NA	False	NA	NA	NA	NA	NA	NA	28759433	28760069	Fake_Experiment_ID
g1164.t1	chr19	+	2463	5	Intergenic	novelGene_436	novel	NA	NA	NA	NA	NA	NA	multi-exon	FALSE	canonical	0	0	junction_1	0	NA	NA	NA	FALSE	0	NA	NA	A	non_coding	NA	NA	NA	NA	NA	NA	NA	25	TTCCTCCAGGATCTAGAACT	NA	False	NA	NA	NA	NA	NA	NA	28761226	28808226	Fake_Experiment_ID
g1165.t1	chr19	-	870	9	Intergenic	novelGene_437	novel	NA	NA	NA	NA	NA	NA	multi-exon	FALSE	canonical	0	0	junction_1	0	NA	NA	NA	FALSE	0	NA	NA	A	non_coding	NA	NA	NA	NA	NA	NA	NA	40	GAGACATACAGGTGAGGAGA	NA	False	NA	NA	NA	NA	NA	NA	28889224	28841237	Fake_Experiment_ID
g1166.t1	chr19	-	243	2	Intergenic	novelGene_438	novel	NA	NA	NA	NA	NA	NA	multi-exon	FALSE	canonical	0	0	junction_1	0	NA	NA	NA	FALSE	0	NA	NA	A	non_coding	NA	NA	NA	NA	NA	NA	NA	20	GGGTCTACCCACTATATCTG	NA	False	NA	NA	NA	NA	NA	NA	28915785	28906093	Fake_Experiment_ID
g1167.t1	chr19	-	528	1	Intergenic	novelGene_439	novel	NA	NA	NA	NA	NA	NA	mono-exon	FALSE	NA	NA	NA	NA	NA	NA	NA	NA	NA	0	NA	NA	A	non_coding	NA	NA	NA	NA	NA	NA	NA	30	GAGCTCCTGAAGGAAGCACT	NA	False	NA	NA	NA	NA	NA	NA	28938583	28938055	Fake_Experiment_ID
g1168.t1	chr19	+	669	5	Intergenic	novelGene_440	novel	NA	NA	NA	NA	NA	NA	multi-exon	FALSE	canonical	0	0	junction_1	0	NA	NA	NA	FALSE	0	NA	NA	A	non_coding	NA	NA	NA	NA	NA	NA	NA	35	GACAATTCTGGCAACGATAT	NA	False	NA	NA	NA	NA	NA	NA	28946280	28975224	Fake_Experiment_ID
g1169.t1	chr19	-	801	6	Intergenic	novelGene_441	novel	NA	NA	NA	NA	NA	NA	multi-exon	FALSE	canonical	0	0	junction_1	0	NA	NA	NA	FALSE	0	NA	NA	A	non_coding	NA	NA	NA	NA	NA	NA	NA	15	CACCCGTAGCGGTGGTCACT	NA	False	NA	NA	NA	NA	NA	NA	29013236	28978065	Fake_Experiment_ID
g1170.t1	chr19	-	1683	6	Intergenic	novelGene_442	novel	NA	NA	NA	NA	NA	NA	multi-exon	FALSE	canonical	0	0	junction_1	0	NA	NA	NA	FALSE	0	NA	NA	A	non_coding	NA	NA	NA	NA	NA	NA	NA	55	AGAGGAGGCAGAAAAAGAGA	NA	False	NA	NA	NA	NA	NA	NA	29048906	29015595	Fake_Experiment_ID
g1171.t1	chr19	+	702	4	Intergenic	novelGene_443	novel	NA	NA	NA	NA	NA	NA	multi-exon	TRUE	canonical	0	0	junction_1	0	NA	NA	NA	FALSE	0	NA	NA	A	non_coding	NA	NA	NA	NA	NA	NA	NA	10	GCCCTGCTGCCTCAGCAGCC	NA	False	NA	NA	NA	NA	NA	NA	29052849	29076378	Fake_Experiment_ID
g1172.t1	chr19	+	297	3	Intergenic	novelGene_444	novel	NA	NA	NA	NA	NA	NA	multi-exon	FALSE	canonical	0	0	junction_1	0	NA	NA	NA	FALSE	0	NA	NA	A	non_coding	NA	NA	NA	NA	NA	NA	NA	35	GTTCCCTATCACTGAAAGAA	NA	False	NA	NA	NA	NA	NA	NA	29088224	29116801	Fake_Experiment_ID
g1173.t1	chr19	-	1182	3	Intergenic	novelGene_445	novel	NA	NA	NA	NA	NA	NA	multi-exon	FALSE	canonical	0	0	junction_1	0	NA	NA	NA	FALSE	0	NA	NA	A	non_coding	NA	NA	NA	NA	NA	NA	NA	25	CAGGTGTCTATCCATACAGG	NA	False	NA	NA	NA	NA	NA	NA	29129305	29117610	Fake_Experiment_ID
g1174.t1	chr19	+	849	1	Intergenic	novelGene_446	novel	NA	NA	NA	NA	NA	NA	mono-exon	FALSE	NA	NA	NA	NA	NA	NA	NA	NA	NA	0	NA	NA	A	non_coding	NA	NA	NA	NA	NA	NA	NA	25	CTGGAAGTATTCCCTTTGAA	NA	False	NA	NA	NA	NA	NA	NA	29135789	29136638	Fake_Experiment_ID
g1175.t1	chr19	+	858	7	Intergenic	novelGene_447	novel	NA	NA	NA	NA	NA	NA	multi-exon	FALSE	canonical	0	0	junction_1	0	NA	NA	NA	FALSE	0	NA	NA	A	non_coding	NA	NA	NA	NA	NA	NA	NA	30	TGGATGTAAAGTGACACCTC	NA	False	NA	NA	NA	NA	NA	NA	29136956	29199106	Fake_Experiment_ID
g1177.t1	chr19	+	3534	1	Intergenic	novelGene_448	novel	NA	NA	NA	NA	NA	NA	mono-exon	FALSE	NA	NA	NA	NA	NA	NA	NA	NA	NA	0	NA	NA	A	non_coding	NA	NA	NA	NA	NA	NA	NA	50	ACAATGAGAACACATGGACA	NA	False	NA	NA	NA	NA	NA	NA	29228054	29231588	Fake_Experiment_ID
g1178.t1	chr19	-	960	2	Intergenic	novelGene_449	novel	NA	NA	NA	NA	NA	NA	multi-exon	FALSE	canonical	0	0	junction_1	0	NA	NA	NA	FALSE	0	NA	NA	A	non_coding	NA	NA	NA	NA	NA	NA	NA	15	AGCCTTCGAGCCTGGCTACC	NA	False	NA	NA	NA	NA	NA	NA	29252385	29243344	Fake_Experiment_ID
g1179.t1	chr19	-	789	1	Intergenic	novelGene_450	novel	NA	NA	NA	NA	NA	NA	mono-exon	FALSE	NA	NA	NA	NA	NA	NA	NA	NA	NA	0	NA	NA	A	non_coding	NA	NA	NA	NA	NA	NA	NA	50	GCAAATAAACTAGAATATCT	NA	False	NA	NA	NA	NA	NA	NA	29253201	29252412	Fake_Experiment_ID
g1180.t1	chr19	-	312	1	Intergenic	novelGene_451	novel	NA	NA	NA	NA	NA	NA	mono-exon	FALSE	NA	NA	NA	NA	NA	NA	NA	NA	NA	0	NA	NA	A	non_coding	NA	NA	NA	NA	NA	NA	NA	55	GAAGACAAGGTTAGAGAAAA	NA	False	NA	NA	NA	NA	NA	NA	29254654	29254342	Fake_Experiment_ID
g1181.t1	chr19	-	780	7	Intergenic	novelGene_452	novel	NA	NA	NA	NA	NA	NA	multi-exon	TRUE	canonical	0	0	junction_1	0	NA	NA	NA	FALSE	0	NA	NA	A	non_coding	NA	NA	NA	NA	NA	NA	NA	10	AGCTGGGGTGGCACCTTCCT	NA	False	NA	NA	NA	NA	NA	NA	29325083	29294409	Fake_Experiment_ID
g1182.t1	chr19	+	459	3	Intergenic	novelGene_453	novel	NA	NA	NA	NA	NA	NA	multi-exon	FALSE	canonical	0	0	junction_1	0	NA	NA	NA	FALSE	0	NA	NA	A	non_coding	NA	NA	NA	NA	NA	NA	NA	15	GCTGGGGAAGTGCCTTAGCT	NA	False	NA	NA	NA	NA	NA	NA	29332658	29340589	Fake_Experiment_ID
g1183.t1	chr19	+	1398	5	Intergenic	novelGene_454	novel	NA	NA	NA	NA	NA	NA	multi-exon	TRUE	canonical	0	0	junction_1	0	NA	NA	NA	FALSE	0	NA	NA	A	non_coding	NA	NA	NA	NA	NA	NA	NA	25	GGCAGCAGACAATCTTGCGT	NA	False	NA	NA	NA	NA	NA	NA	29351716	29367000	Fake_Experiment_ID
g1184.t1	chr19	+	879	2	Intergenic	novelGene_455	novel	NA	NA	NA	NA	NA	NA	multi-exon	FALSE	canonical	0	0	junction_1	0	NA	NA	NA	FALSE	0	NA	NA	A	non_coding	NA	NA	NA	NA	NA	NA	NA	50	CAAGAGTGGGGGAAGAAAAA	NA	False	NA	NA	NA	NA	NA	NA	29390691	29395657	Fake_Experiment_ID
g1185.t1	chr19	-	546	4	Intergenic	novelGene_456	novel	NA	NA	NA	NA	NA	NA	multi-exon	FALSE	canonical	0	0	junction_1	0	NA	NA	NA	FALSE	0	NA	NA	A	non_coding	NA	NA	NA	NA	NA	NA	NA	25	ACTATGTGATCATAGTGTTG	NA	False	NA	NA	NA	NA	NA	NA	29418461	29396773	Fake_Experiment_ID
g1186.t1	chr19	-	390	3	Intergenic	novelGene_457	novel	NA	NA	NA	NA	NA	NA	multi-exon	FALSE	canonical	0	0	junction_1	0	NA	NA	NA	FALSE	0	NA	NA	A	non_coding	NA	NA	NA	NA	NA	NA	NA	35	GAAAATATATGATGGTTTTT	NA	False	NA	NA	NA	NA	NA	NA	29426760	29421449	Fake_Experiment_ID
g1187.t1	chr19	+	1278	6	Intergenic	novelGene_458	novel	NA	NA	NA	NA	NA	NA	multi-exon	FALSE	canonical	0	0	junction_1	0	NA	NA	NA	FALSE	0	NA	NA	A	non_coding	NA	NA	NA	NA	NA	NA	NA	55	CCACCAAAACAAGACACACA	NA	False	NA	NA	NA	NA	NA	NA	29429154	29441321	Fake_Experiment_ID
g1188.t1	chr19	+	747	1	Intergenic	novelGene_459	novel	NA	NA	NA	NA	NA	NA	mono-exon	FALSE	NA	NA	NA	NA	NA	NA	NA	NA	NA	0	NA	NA	A	non_coding	NA	NA	NA	NA	NA	NA	NA	40	AGACCATCGAGACTAGGAAG	NA	False	NA	NA	NA	NA	NA	NA	29460465	29461212	Fake_Experiment_ID
g1189.t1	chr19	+	1230	1	Intergenic	novelGene_460	novel	NA	NA	NA	NA	NA	NA	mono-exon	FALSE	NA	NA	NA	NA	NA	NA	NA	NA	NA	0	NA	NA	A	non_coding	NA	NA	NA	NA	NA	NA	NA	25	CTCATTTTATGAGGCCAGCA	NA	False	NA	NA	NA	NA	NA	NA	29461569	29462799	Fake_Experiment_ID
g1190.t1	chr19	+	2055	1	Intergenic	novelGene_461	novel	NA	NA	NA	NA	NA	NA	mono-exon	FALSE	NA	NA	NA	NA	NA	NA	NA	NA	NA	0	NA	NA	A	non_coding	NA	NA	NA	NA	NA	NA	NA	45	GAAAATGTGGCACATATACA	NA	False	NA	NA	NA	NA	NA	NA	29462884	29464939	Fake_Experiment_ID
g1191.t1	chr19	+	276	1	Intergenic	novelGene_462	novel	NA	NA	NA	NA	NA	NA	mono-exon	FALSE	NA	NA	NA	NA	NA	NA	NA	NA	NA	0	NA	NA	A	non_coding	NA	NA	NA	NA	NA	NA	NA	30	GGAGGAAGGAGGGGGGATCA	NA	False	NA	NA	NA	NA	NA	NA	29512465	29512741	Fake_Experiment_ID
g1194.t1	chr19	+	246	2	Intergenic	novelGene_463	novel	NA	NA	NA	NA	NA	NA	multi-exon	FALSE	canonical	0	0	junction_1	0	NA	NA	NA	FALSE	0	NA	NA	A	non_coding	NA	NA	NA	NA	NA	NA	NA	20	GTGTCAGGAAGGAGGCTGTT	NA	False	NA	NA	NA	NA	NA	NA	29624288	29630974	Fake_Experiment_ID
g1195.t1	chr19	+	276	1	Intergenic	novelGene_464	novel	NA	NA	NA	NA	NA	NA	mono-exon	FALSE	NA	NA	NA	NA	NA	NA	NA	NA	NA	0	NA	NA	A	non_coding	NA	NA	NA	NA	NA	NA	NA	0	TGTTGCCGGTGGGTTGGGCT	NA	False	NA	NA	NA	NA	NA	NA	29640120	29640396	Fake_Experiment_ID
g1196.t1	chr19	+	288	1	Intergenic	novelGene_465	novel	NA	NA	NA	NA	NA	NA	mono-exon	FALSE	NA	NA	NA	NA	NA	NA	NA	NA	NA	0	NA	NA	A	non_coding	NA	NA	NA	NA	NA	NA	NA	20	AGTCCCGTATCTCCCCACAG	NA	False	NA	NA	NA	NA	NA	NA	29641647	29641935	Fake_Experiment_ID
g1197.t1	chr19	-	357	2	Intergenic	novelGene_466	novel	NA	NA	NA	NA	NA	NA	multi-exon	FALSE	canonical	0	0	junction_1	0	NA	NA	NA	FALSE	0	NA	NA	A	non_coding	NA	NA	NA	NA	NA	NA	NA	45	TAATTTGGGAATATTAAAAC	9082	False	NA	NA	NA	NA	NA	NA	29664002	29657244	Fake_Experiment_ID
g1199.t1	chr19	+	792	2	Intergenic	novelGene_467	novel	NA	NA	NA	NA	NA	NA	multi-exon	FALSE	canonical	0	0	junction_1	0	NA	NA	NA	FALSE	0	NA	NA	A	non_coding	NA	NA	NA	NA	NA	NA	NA	35	CACCAAGATAGCCGGACACC	NA	False	NA	NA	NA	NA	NA	NA	29689889	29697742	Fake_Experiment_ID
g12.t1	chr19	-	324	1	Intergenic	novelGene_7	novel	NA	NA	NA	NA	NA	NA	mono-exon	FALSE	NA	NA	NA	NA	NA	NA	NA	NA	NA	0	NA	NA	A	non_coding	NA	NA	NA	NA	NA	NA	NA	30	AGCCAAGGACAGGTGATGCC	NA	False	NA	NA	NA	NA	NA	NA	357737	357413	Fake_Experiment_ID
g120.t1	chr19	-	687	4	Intergenic	novelGene_32	novel	NA	NA	NA	NA	NA	NA	multi-exon	FALSE	canonical	0	0	junction_1	0	NA	NA	NA	TRUE	0	NA	NA	A	non_coding	NA	NA	NA	NA	NA	NA	NA	45	AAGATGAATTTTCATACAGA	8584	False	NA	NA	NA	NA	NA	NA	1873981	1868181	Fake_Experiment_ID
g1201.t1	chr19	+	606	3	Intergenic	novelGene_468	novel	NA	NA	NA	NA	NA	NA	multi-exon	FALSE	canonical	0	0	junction_1	0	NA	NA	NA	FALSE	0	NA	NA	A	non_coding	NA	NA	NA	NA	NA	NA	NA	45	GACTAAACCAACTTAAAGGT	NA	False	NA	NA	NA	NA	NA	NA	29738295	29748729	Fake_Experiment_ID
g1203.t1	chr19	-	756	5	Intergenic	novelGene_469	novel	NA	NA	NA	NA	NA	NA	multi-exon	FALSE	canonical	0	0	junction_1	0	NA	NA	NA	TRUE	0	NA	NA	A	non_coding	NA	NA	NA	NA	NA	NA	NA	30	CCTCATCAGCAGGATAGCAG	NA	False	NA	NA	NA	NA	NA	NA	29901869	29861724	Fake_Experiment_ID
g1204.t1	chr19	+	471	1	Intergenic	novelGene_470	novel	NA	NA	NA	NA	NA	NA	mono-exon	FALSE	NA	NA	NA	NA	NA	NA	NA	NA	NA	0	NA	NA	A	non_coding	NA	NA	NA	NA	NA	NA	NA	35	CAACTCTAATAAGCTTGACT	NA	False	NA	NA	NA	NA	NA	NA	29921181	29921652	Fake_Experiment_ID
g1205.t1	chr19	-	525	2	Antisense	novelGene_ENSG00000105176.18_AS	novel	NA	NA	NA	NA	NA	NA	multi-exon	FALSE	canonical	0	0	junction_1	0	NA	NA	NA	FALSE	0	NA	NA	A	non_coding	NA	NA	NA	NA	NA	NA	NA	30	CTCCTAAGACATACTTGTGA	NA	False	NA	NA	NA	NA	NA	NA	29956988	29956369	Fake_Experiment_ID
g1207.t1	chr19	+	342	1	Intergenic	novelGene_471	novel	NA	NA	NA	NA	NA	NA	mono-exon	FALSE	NA	NA	NA	NA	NA	NA	NA	NA	NA	0	NA	NA	A	non_coding	NA	NA	NA	NA	NA	NA	NA	30	ATTGCCACCTGATAGATATT	NA	False	NA	NA	NA	NA	NA	NA	30037422	30037764	Fake_Experiment_ID
g1208.t1	chr19	+	357	2	Intergenic	novelGene_472	novel	NA	NA	NA	NA	NA	NA	multi-exon	FALSE	canonical	0	0	junction_1	0	NA	NA	NA	FALSE	0	NA	NA	A	non_coding	NA	NA	NA	NA	NA	NA	NA	5	CTGGGCTCTTGGACTTCTGG	NA	False	NA	NA	NA	NA	NA	NA	30041671	30047682	Fake_Experiment_ID
g1209.t1	chr19	-	381	4	Intergenic	novelGene_473	novel	NA	NA	NA	NA	NA	NA	multi-exon	FALSE	canonical	0	0	junction_1	0	NA	NA	NA	FALSE	0	NA	NA	A	non_coding	NA	NA	NA	NA	NA	NA	NA	30	GCTGGGAGGAAAGGAGAGCT	NA	False	NA	NA	NA	NA	NA	NA	30081103	30051461	Fake_Experiment_ID
g1210.t1	chr19	-	330	1	Intergenic	novelGene_474	novel	NA	NA	NA	NA	NA	NA	mono-exon	FALSE	NA	NA	NA	NA	NA	NA	NA	NA	NA	0	NA	NA	A	non_coding	NA	NA	NA	NA	NA	NA	NA	0	CCCGTCTGGTTGGTTGGTTT	NA	False	NA	NA	NA	NA	NA	NA	30084624	30084294	Fake_Experiment_ID
g1211.t1	chr19	+	558	2	Intergenic	novelGene_475	novel	NA	NA	NA	NA	NA	NA	multi-exon	FALSE	canonical	0	0	junction_1	0	NA	NA	NA	FALSE	0	NA	NA	A	non_coding	NA	NA	NA	NA	NA	NA	NA	35	CTCAGGCAAGGTGACACATA	NA	False	NA	NA	NA	NA	NA	NA	30090508	30101047	Fake_Experiment_ID
g1212.t1	chr19	+	651	4	Intergenic	novelGene_476	novel	NA	NA	NA	NA	NA	NA	multi-exon	FALSE	canonical	0	0	junction_1	0	NA	NA	NA	FALSE	0	NA	NA	A	non_coding	NA	NA	NA	NA	NA	NA	NA	40	AGGACAATTTTGGGAAAACT	NA	False	NA	NA	NA	NA	NA	NA	30104130	30115671	Fake_Experiment_ID
g1213.t1	chr19	-	1134	6	Intergenic	novelGene_477	novel	NA	NA	NA	NA	NA	NA	multi-exon	FALSE	canonical	0	0	junction_1	0	NA	NA	NA	FALSE	0	NA	NA	A	non_coding	NA	NA	NA	NA	NA	NA	NA	25	GCACTCTCTACCTAACACTT	NA	False	NA	NA	NA	NA	NA	NA	30135465	30117693	Fake_Experiment_ID
g1214.t1	chr19	+	1344	1	Intergenic	novelGene_478	novel	NA	NA	NA	NA	NA	NA	mono-exon	FALSE	NA	NA	NA	NA	NA	NA	NA	NA	NA	0	NA	NA	A	non_coding	NA	NA	NA	NA	NA	NA	NA	30	CACTCACAGCAGTCATTATC	NA	False	NA	NA	NA	NA	NA	NA	30142680	30144024	Fake_Experiment_ID
g1215.t1	chr19	+	468	3	Intergenic	novelGene_479	novel	NA	NA	NA	NA	NA	NA	multi-exon	FALSE	canonical	0	0	junction_1	0	NA	NA	NA	FALSE	0	NA	NA	A	non_coding	NA	NA	NA	NA	NA	NA	NA	20	TATTGTCAAGTGCATTGGCT	NA	False	NA	NA	NA	NA	NA	NA	30149047	30162511	Fake_Experiment_ID
g1216.t1	chr19	-	609	1	Intergenic	novelGene_480	novel	NA	NA	NA	NA	NA	NA	mono-exon	FALSE	NA	NA	NA	NA	NA	NA	NA	NA	NA	0	NA	NA	A	non_coding	NA	NA	NA	NA	NA	NA	NA	20	ACACGTATGTTTACTGCGGC	NA	False	NA	NA	NA	NA	NA	NA	30185732	30185123	Fake_Experiment_ID
g1217.t1	chr19	-	840	1	Intergenic	novelGene_481	novel	NA	NA	NA	NA	NA	NA	mono-exon	FALSE	NA	NA	NA	NA	NA	NA	NA	NA	NA	0	NA	NA	A	non_coding	NA	NA	NA	NA	NA	NA	NA	40	CTTCAAACTATACTACAAGG	NA	False	NA	NA	NA	NA	NA	NA	30186918	30186078	Fake_Experiment_ID
g1218.t1	chr19	-	1518	3	Intergenic	novelGene_482	novel	NA	NA	NA	NA	NA	NA	multi-exon	FALSE	canonical	0	0	junction_1	0	NA	NA	NA	FALSE	0	NA	NA	A	non_coding	NA	NA	NA	NA	NA	NA	NA	45	CTGACCATAAGAGAAATGCA	NA	False	NA	NA	NA	NA	NA	NA	30228968	30191549	Fake_Experiment_ID
g1219.t1	chr19	-	294	2	Intergenic	novelGene_483	novel	NA	NA	NA	NA	NA	NA	multi-exon	FALSE	canonical	0	0	junction_1	0	NA	NA	NA	TRUE	0	NA	NA	A	non_coding	NA	NA	NA	NA	NA	NA	NA	20	GCTTGATTCTCCCCAAGGGA	NA	False	NA	NA	NA	NA	NA	NA	30245312	30232930	Fake_Experiment_ID
g122.t1	chr19	-	351	1	Intergenic	novelGene_33	novel	NA	NA	NA	NA	NA	NA	mono-exon	FALSE	NA	NA	NA	NA	NA	NA	NA	NA	NA	0	NA	NA	A	non_coding	NA	NA	NA	NA	NA	NA	NA	55	TGAAAAACAAACGACCCAGA	NA	False	NA	NA	NA	NA	NA	NA	1908380	1908029	Fake_Experiment_ID
g1220.t1	chr19	+	342	2	Intergenic	novelGene_484	novel	NA	NA	NA	NA	NA	NA	multi-exon	FALSE	canonical	0	0	junction_1	0	NA	NA	NA	TRUE	0	NA	NA	A	non_coding	NA	NA	NA	NA	NA	NA	NA	25	CTATAGTGAGATGCTGCGAG	NA	False	NA	NA	NA	NA	NA	NA	30258194	30260470	Fake_Experiment_ID
g1221.t1	chr19	-	327	2	Intergenic	novelGene_485	novel	NA	NA	NA	NA	NA	NA	multi-exon	FALSE	canonical	0	0	junction_1	0	NA	NA	NA	FALSE	0	NA	NA	A	non_coding	NA	NA	NA	NA	NA	NA	NA	40	CATACCAACGGAGAAATGGT	NA	False	NA	NA	NA	NA	NA	NA	30278808	30277893	Fake_Experiment_ID
g1222.t1	chr19	-	903	4	Intergenic	novelGene_486	novel	NA	NA	NA	NA	NA	NA	multi-exon	FALSE	canonical	0	0	junction_1	0	NA	NA	NA	FALSE	0	NA	NA	A	non_coding	NA	NA	NA	NA	NA	NA	NA	25	ACCACTGGCTTGCAACACTT	NA	False	NA	NA	NA	NA	NA	NA	30301249	30283047	Fake_Experiment_ID
g1223.t1	chr19	+	822	5	Intergenic	novelGene_487	novel	NA	NA	NA	NA	NA	NA	multi-exon	FALSE	canonical	0	0	junction_1	0	NA	NA	NA	FALSE	0	NA	NA	A	non_coding	NA	NA	NA	NA	NA	NA	NA	30	TGATGATGATGACAATGTTG	NA	False	NA	NA	NA	NA	NA	NA	30312197	30338317	Fake_Experiment_ID
g1224.t1	chr19	-	618	1	Intergenic	novelGene_488	novel	NA	NA	NA	NA	NA	NA	mono-exon	FALSE	NA	NA	NA	NA	NA	NA	NA	NA	NA	0	NA	NA	A	non_coding	NA	NA	NA	NA	NA	NA	NA	50	CTCAAATAAAGGGGGTAAAA	NA	False	NA	NA	NA	NA	NA	NA	30354020	30353402	Fake_Experiment_ID
g1225.t1	chr19	-	213	1	Intergenic	novelGene_489	novel	NA	NA	NA	NA	NA	NA	mono-exon	FALSE	NA	NA	NA	NA	NA	NA	NA	NA	NA	0	NA	NA	A	non_coding	NA	NA	NA	NA	NA	NA	NA	35	GGCCAGGAGCCAAGATCAGA	NA	False	NA	NA	NA	NA	NA	NA	30367986	30367773	Fake_Experiment_ID
g1226.t1	chr19	-	231	2	Intergenic	novelGene_490	novel	NA	NA	NA	NA	NA	NA	multi-exon	FALSE	canonical	0	0	junction_1	0	NA	NA	NA	FALSE	0	NA	NA	A	non_coding	NA	NA	NA	NA	NA	NA	NA	15	GTCTCTCCTTGCAGAGAGTG	NA	False	NA	NA	NA	NA	NA	NA	30368499	30368171	Fake_Experiment_ID
g1227.t1	chr19	-	582	5	Intergenic	novelGene_491	novel	NA	NA	NA	NA	NA	NA	multi-exon	TRUE	canonical	0	0	junction_1	0	NA	NA	NA	FALSE	0	NA	NA	A	non_coding	NA	NA	NA	NA	NA	NA	NA	55	TGTAATAATGATTAAATAAA	NA	False	NA	NA	NA	NA	NA	NA	30403894	30370675	Fake_Experiment_ID
g1228.t1	chr19	-	438	1	Intergenic	novelGene_492	novel	NA	NA	NA	NA	NA	NA	mono-exon	FALSE	NA	NA	NA	NA	NA	NA	NA	NA	NA	0	NA	NA	A	non_coding	NA	NA	NA	NA	NA	NA	NA	35	GAATGAGAATTGGACTGTCA	NA	False	NA	NA	NA	NA	NA	NA	30415422	30414984	Fake_Experiment_ID
g1229.t1	chr19	+	906	3	Intergenic	novelGene_493	novel	NA	NA	NA	NA	NA	NA	multi-exon	FALSE	canonical	0	0	junction_1	0	NA	NA	NA	FALSE	0	NA	NA	A	non_coding	NA	NA	NA	NA	NA	NA	NA	15	TGATGATGCTGTTGATGGTG	1781	False	NA	NA	NA	NA	NA	NA	30424384	30435391	Fake_Experiment_ID
g123.t1	chr19	-	258	1	Intergenic	novelGene_34	novel	NA	NA	NA	NA	NA	NA	mono-exon	FALSE	NA	NA	NA	NA	NA	NA	NA	NA	NA	0	NA	NA	A	non_coding	NA	NA	NA	NA	NA	NA	NA	10	GCCCCGGAGCGCAGCCCCTC	NA	False	NA	NA	NA	NA	NA	NA	1910153	1909895	Fake_Experiment_ID
g1230.t1	chr19	+	231	1	Intergenic	novelGene_494	novel	NA	NA	NA	NA	NA	NA	mono-exon	FALSE	NA	NA	NA	NA	NA	NA	NA	NA	NA	0	NA	NA	A	non_coding	NA	NA	NA	NA	NA	NA	NA	30	TGAGAGGACAGTCCATAGTC	NA	False	NA	NA	NA	NA	NA	NA	30435414	30435645	Fake_Experiment_ID
g1231.t1	chr19	-	273	1	Intergenic	novelGene_495	novel	NA	NA	NA	NA	NA	NA	mono-exon	FALSE	NA	NA	NA	NA	NA	NA	NA	NA	NA	0	NA	NA	A	non_coding	NA	NA	NA	NA	NA	NA	NA	30	GGAATGTGAGAGTTTTCAGA	NA	False	NA	NA	NA	NA	NA	NA	30441269	30440996	Fake_Experiment_ID
g1232.t1	chr19	+	2331	1	NIC	ENSG00000198597.9	novel	3903	4	NA	NA	0	-111271	mono-exon	FALSE	NA	NA	NA	NA	NA	NA	NA	NA	NA	0	NA	NA	A	non_coding	NA	NA	NA	NA	NA	NA	NA	20	CTGGAGGGAAAGGGCCGTCC	NA	False	NA	NA	NA	NA	NA	NA	30443562	30445893	Fake_Experiment_ID
g1233.t1	chr19	+	384	1	Intergenic	novelGene_496	novel	NA	NA	NA	NA	NA	NA	mono-exon	FALSE	NA	NA	NA	NA	NA	NA	NA	NA	NA	0	NA	NA	A	non_coding	NA	NA	NA	NA	NA	NA	NA	5	TGTCCGGGGCCTTTTTGAGG	1144	False	NA	NA	NA	NA	NA	NA	30494261	30494645	Fake_Experiment_ID
g1235.t1	chr19	-	1074	5	Intergenic	novelGene_497	novel	NA	NA	NA	NA	NA	NA	multi-exon	FALSE	canonical	0	0	junction_1	0	NA	NA	NA	FALSE	0	NA	NA	A	non_coding	NA	NA	NA	NA	NA	NA	NA	15	ATTGCACACTCTCCCTCTCT	NA	False	NA	NA	NA	NA	NA	NA	30653335	30635418	Fake_Experiment_ID
g1236.t1	chr19	+	450	2	Intergenic	novelGene_498	novel	NA	NA	NA	NA	NA	NA	multi-exon	FALSE	canonical	0	0	junction_1	0	NA	NA	NA	FALSE	0	NA	NA	A	non_coding	NA	NA	NA	NA	NA	NA	NA	30	GCAGACCAACCTGTATATTG	NA	False	NA	NA	NA	NA	NA	NA	30694946	30711001	Fake_Experiment_ID
g1237.t1	chr19	+	327	2	Intergenic	novelGene_499	novel	NA	NA	NA	NA	NA	NA	multi-exon	FALSE	canonical	0	0	junction_1	0	NA	NA	NA	FALSE	0	NA	NA	A	non_coding	NA	NA	NA	NA	NA	NA	NA	20	AAGATGGGTGTTTGTTCTTA	NA	False	NA	NA	NA	NA	NA	NA	30726455	30734645	Fake_Experiment_ID
g1238.t1	chr19	+	417	2	Intergenic	novelGene_500	novel	NA	NA	NA	NA	NA	NA	multi-exon	FALSE	canonical	0	0	junction_1	0	NA	NA	NA	FALSE	0	NA	NA	A	non_coding	NA	NA	NA	NA	NA	NA	NA	15	TGTGTTTTCAGCCGTATGGA	NA	False	NA	NA	NA	NA	NA	NA	30744055	30750057	Fake_Experiment_ID
g1239.t1	chr19	-	1122	8	Intergenic	novelGene_501	novel	NA	NA	NA	NA	NA	NA	multi-exon	FALSE	canonical	0	0	junction_1	0	NA	NA	NA	FALSE	0	NA	NA	A	non_coding	NA	NA	NA	NA	NA	NA	NA	25	CATGAGATTTGGGTGGAGAC	NA	False	NA	NA	NA	NA	NA	NA	30819111	30775378	Fake_Experiment_ID
g1240.t1	chr19	-	558	5	Intergenic	novelGene_502	novel	NA	NA	NA	NA	NA	NA	multi-exon	FALSE	canonical	0	0	junction_1	0	NA	NA	NA	FALSE	0	NA	NA	A	non_coding	NA	NA	NA	NA	NA	NA	NA	55	CATACTGACAGAAAAATAAT	NA	False	NA	NA	NA	NA	NA	NA	30855420	30832055	Fake_Experiment_ID
g1241.t1	chr19	+	1134	5	Intergenic	novelGene_503	novel	NA	NA	NA	NA	NA	NA	multi-exon	FALSE	canonical	0	0	junction_1	0	NA	NA	NA	FALSE	0	NA	NA	A	non_coding	NA	NA	NA	NA	NA	NA	NA	25	GTCTGCCATGGTGGGAAAAG	NA	False	NA	NA	NA	NA	NA	NA	30871118	30893216	Fake_Experiment_ID
g1242.t1	chr19	-	504	5	Intergenic	novelGene_504	novel	NA	NA	NA	NA	NA	NA	multi-exon	TRUE	canonical	0	0	junction_1	0	NA	NA	NA	FALSE	0	NA	NA	A	non_coding	NA	NA	NA	NA	NA	NA	NA	30	CTCAGAACATCCCAGAGCTT	NA	False	NA	NA	NA	NA	NA	NA	30911650	30900588	Fake_Experiment_ID
g1243.t1	chr19	+	375	2	Intergenic	novelGene_505	novel	NA	NA	NA	NA	NA	NA	multi-exon	FALSE	canonical	0	0	junction_1	0	NA	NA	NA	FALSE	0	NA	NA	A	non_coding	NA	NA	NA	NA	NA	NA	NA	5	GTTGAGGTCTCCTGCCTGGC	NA	False	NA	NA	NA	NA	NA	NA	30912027	30920009	Fake_Experiment_ID
g1244.t1	chr19	+	408	1	Intergenic	novelGene_506	novel	NA	NA	NA	NA	NA	NA	mono-exon	FALSE	NA	NA	NA	NA	NA	NA	NA	NA	NA	0	NA	NA	A	non_coding	NA	NA	NA	NA	NA	NA	NA	10	TGCCTCCTGAGATGTCCTCC	NA	False	NA	NA	NA	NA	NA	NA	30961781	30962189	Fake_Experiment_ID
g1245.t1	chr19	-	561	3	Intergenic	novelGene_507	novel	NA	NA	NA	NA	NA	NA	multi-exon	FALSE	canonical	0	0	junction_1	0	NA	NA	NA	FALSE	0	NA	NA	A	non_coding	NA	NA	NA	NA	NA	NA	NA	25	CAGAGCATCCACATGCCTGT	NA	False	NA	NA	NA	NA	NA	NA	31020520	30980496	Fake_Experiment_ID
g1246.t1	chr19	-	384	3	Intergenic	novelGene_508	novel	NA	NA	NA	NA	NA	NA	multi-exon	FALSE	canonical	0	0	junction_1	0	NA	NA	NA	FALSE	0	NA	NA	A	non_coding	NA	NA	NA	NA	NA	NA	NA	35	TAATCCATCTACTAACCTAT	NA	False	NA	NA	NA	NA	NA	NA	31054932	31045447	Fake_Experiment_ID
g1247.t1	chr19	+	402	4	Intergenic	novelGene_509	novel	NA	NA	NA	NA	NA	NA	multi-exon	FALSE	canonical	0	0	junction_1	0	NA	NA	NA	FALSE	0	NA	NA	A	non_coding	NA	NA	NA	NA	NA	NA	NA	45	TTGGACATAAAGAACGCATA	NA	False	NA	NA	NA	NA	NA	NA	31061824	31082559	Fake_Experiment_ID
g1248.t1	chr19	+	408	3	Intergenic	novelGene_510	novel	NA	NA	NA	NA	NA	NA	multi-exon	FALSE	canonical	0	0	junction_1	0	NA	NA	NA	FALSE	0	NA	NA	A	non_coding	NA	NA	NA	NA	NA	NA	NA	15	CATGCATCTGCCCTTTTCAT	NA	False	NA	NA	NA	NA	NA	NA	31092326	31150490	Fake_Experiment_ID
g1249.t1	chr19	-	483	4	Intergenic	novelGene_511	novel	NA	NA	NA	NA	NA	NA	multi-exon	FALSE	canonical	0	0	junction_2	1.4142135623731	NA	NA	NA	FALSE	0	NA	NA	A	non_coding	NA	NA	NA	NA	NA	NA	NA	10	GCCTTTGTTCTCCTTATGGA	NA	False	NA	NA	NA	NA	NA	NA	31168844	31151597	Fake_Experiment_ID
g1250.t1	chr19	+	468	2	Intergenic	novelGene_512	novel	NA	NA	NA	NA	NA	NA	multi-exon	FALSE	canonical	0	0	junction_1	0	NA	NA	NA	FALSE	0	NA	NA	A	non_coding	NA	NA	NA	NA	NA	NA	NA	20	AGGCAGGGTGCCTCGACACC	NA	False	NA	NA	NA	NA	NA	NA	31179558	31183337	Fake_Experiment_ID
g1251.t1	chr19	+	495	2	Intergenic	novelGene_513	novel	NA	NA	NA	NA	NA	NA	multi-exon	FALSE	canonical	0	0	junction_1	0	NA	NA	NA	FALSE	0	NA	NA	A	non_coding	NA	NA	NA	NA	NA	NA	NA	40	AAAAGGCCTGCTATCCAAAG	NA	False	NA	NA	NA	NA	NA	NA	31211650	31218154	Fake_Experiment_ID
g1252.t1	chr19	-	891	4	Intergenic	novelGene_514	novel	NA	NA	NA	NA	NA	NA	multi-exon	FALSE	canonical	0	0	junction_1	0	NA	NA	NA	FALSE	0	NA	NA	A	non_coding	NA	NA	NA	NA	NA	NA	NA	15	GCCATGCTGCAGGCATCCCT	NA	False	NA	NA	NA	NA	NA	NA	31254722	31242342	Fake_Experiment_ID
g1253.t1	chr19	-	609	3	Intergenic	novelGene_515	novel	NA	NA	NA	NA	NA	NA	multi-exon	FALSE	canonical	0	0	junction_1	0	NA	NA	NA	FALSE	0	NA	NA	A	non_coding	NA	NA	NA	NA	NA	NA	NA	20	GATTCTCATCCAGTGCCCAC	NA	False	NA	NA	NA	NA	NA	NA	31274863	31263355	Fake_Experiment_ID
g1255.t1	chr19	+	207	2	Antisense	novelGene_ENSG00000121297.8_AS	novel	NA	NA	NA	NA	NA	NA	multi-exon	FALSE	canonical	0	0	junction_1	0	NA	NA	NA	FALSE	0	NA	NA	B	non_coding	NA	NA	NA	NA	NA	NA	NA	45	AGGAGAAAAACCACAGTCTT	NA	False	NA	NA	NA	NA	NA	NA	31301724	31310313	Fake_Experiment_ID
g1256.t1	chr19	+	726	6	Antisense	novelGene_ENSG00000121297.8_AS	novel	NA	NA	NA	NA	NA	NA	multi-exon	FALSE	canonical	0	0	junction_1	0	NA	NA	NA	FALSE	0	NA	NA	B	non_coding	NA	NA	NA	NA	NA	NA	NA	10	TTTGATACTTTTGTCTGGTT	NA	False	NA	NA	NA	NA	NA	NA	31343093	31380792	Fake_Experiment_ID
g1257.t1	chr19	-	627	5	Intergenic	novelGene_516	novel	NA	NA	NA	NA	NA	NA	multi-exon	FALSE	canonical	0	0	junction_1	0	NA	NA	NA	FALSE	0	NA	NA	A	non_coding	NA	NA	NA	NA	NA	NA	NA	20	GGCCTCCAAGCCCACGCATG	NA	False	NA	NA	NA	NA	NA	NA	31418279	31390140	Fake_Experiment_ID
g1258.t1	chr19	-	519	3	Intergenic	novelGene_517	novel	NA	NA	NA	NA	NA	NA	multi-exon	FALSE	canonical	0	0	junction_1	0	NA	NA	NA	FALSE	0	NA	NA	A	non_coding	NA	NA	NA	NA	NA	NA	NA	35	ATAGTGCTGTGATGAACATA	NA	False	NA	NA	NA	NA	NA	NA	31491550	31480299	Fake_Experiment_ID
g1259.t1	chr19	+	666	3	Intergenic	novelGene_518	novel	NA	NA	NA	NA	NA	NA	multi-exon	FALSE	canonical	0	0	junction_1	0	NA	NA	NA	FALSE	0	NA	NA	A	non_coding	NA	NA	NA	NA	NA	NA	NA	45	ATAGAAAATGCTGATGTAAT	NA	False	NA	NA	NA	NA	NA	NA	31501631	31507494	Fake_Experiment_ID
g126.t1	chr19	-	441	1	Intergenic	novelGene_35	novel	NA	NA	NA	NA	NA	NA	mono-exon	FALSE	NA	NA	NA	NA	NA	NA	NA	NA	NA	0	NA	NA	A	non_coding	NA	NA	NA	NA	NA	NA	NA	10	GCCCTCGCACGCCTGCCATC	6671	False	NA	NA	NA	NA	NA	NA	1947869	1947428	Fake_Experiment_ID
g1260.t1	chr19	-	450	3	Intergenic	novelGene_519	novel	NA	NA	NA	NA	NA	NA	multi-exon	FALSE	canonical	0	0	junction_1	0	NA	NA	NA	FALSE	0	NA	NA	A	non_coding	NA	NA	NA	NA	NA	NA	NA	30	ACCACGGGATAGATGCCGCA	NA	False	NA	NA	NA	NA	NA	NA	31518100	31514039	Fake_Experiment_ID
g1261.t1	chr19	+	273	2	Intergenic	novelGene_520	novel	NA	NA	NA	NA	NA	NA	multi-exon	FALSE	canonical	0	0	junction_1	0	NA	NA	NA	FALSE	0	NA	NA	A	non_coding	NA	NA	NA	NA	NA	NA	NA	5	GCTCACCTGCTTGTTCTTGG	NA	False	NA	NA	NA	NA	NA	NA	31556627	31560895	Fake_Experiment_ID
g1262.t1	chr19	+	219	2	Intergenic	novelGene_521	novel	NA	NA	NA	NA	NA	NA	multi-exon	FALSE	canonical	0	0	junction_1	0	NA	NA	NA	FALSE	0	NA	NA	A	non_coding	NA	NA	NA	NA	NA	NA	NA	15	ATGGTGAGTTGCTGTTCTAT	NA	False	NA	NA	NA	NA	NA	NA	31562822	31564483	Fake_Experiment_ID
g1263.t1	chr19	-	255	1	Intergenic	novelGene_522	novel	NA	NA	NA	NA	NA	NA	mono-exon	FALSE	NA	NA	NA	NA	NA	NA	NA	NA	NA	0	NA	NA	A	non_coding	NA	NA	NA	NA	NA	NA	NA	20	TTAGGAGAGGAGTGTTGTTC	NA	False	NA	NA	NA	NA	NA	NA	31596366	31596111	Fake_Experiment_ID
g1264.t1	chr19	+	213	2	Intergenic	novelGene_523	novel	NA	NA	NA	NA	NA	NA	multi-exon	FALSE	canonical	0	0	junction_1	0	NA	NA	NA	FALSE	0	NA	NA	A	non_coding	NA	NA	NA	NA	NA	NA	NA	20	GACGGGAGCCTCTGACCCAC	NA	False	NA	NA	NA	NA	NA	NA	31604556	31612033	Fake_Experiment_ID
g1265.t1	chr19	+	456	1	Intergenic	novelGene_524	novel	NA	NA	NA	NA	NA	NA	mono-exon	FALSE	NA	NA	NA	NA	NA	NA	NA	NA	NA	0	NA	NA	A	non_coding	NA	NA	NA	NA	NA	NA	NA	35	AGGAAACACACTTTATTTCC	NA	False	NA	NA	NA	NA	NA	NA	31612296	31612752	Fake_Experiment_ID
g1266.t1	chr19	-	369	1	Intergenic	novelGene_525	novel	NA	NA	NA	NA	NA	NA	mono-exon	FALSE	NA	NA	NA	NA	NA	NA	NA	NA	NA	0	NA	NA	A	non_coding	NA	NA	NA	NA	NA	NA	NA	25	GGGGGAGGGGGAGGAGGAGA	NA	False	NA	NA	NA	NA	NA	NA	31626026	31625657	Fake_Experiment_ID
g1267.t1	chr19	-	291	3	Intergenic	novelGene_526	novel	NA	NA	NA	NA	NA	NA	multi-exon	FALSE	canonical	0	0	junction_1	0	NA	NA	NA	FALSE	0	NA	NA	A	non_coding	NA	NA	NA	NA	NA	NA	NA	20	GGAGGCATGATTGTTGGCAG	NA	False	NA	NA	NA	NA	NA	NA	31702030	31693957	Fake_Experiment_ID
g1268.t1	chr19	-	237	2	Intergenic	novelGene_527	novel	NA	NA	NA	NA	NA	NA	multi-exon	FALSE	canonical	0	0	junction_1	0	NA	NA	NA	FALSE	0	NA	NA	A	non_coding	NA	NA	NA	NA	NA	NA	NA	25	GTGCTCAGGTTAGAAGGGAG	NA	False	NA	NA	NA	NA	NA	NA	31734030	31730396	Fake_Experiment_ID
g1269.t1	chr19	+	267	2	Intergenic	novelGene_528	novel	NA	NA	NA	NA	NA	NA	multi-exon	FALSE	canonical	0	0	junction_1	0	NA	NA	NA	FALSE	0	NA	NA	A	non_coding	NA	NA	NA	NA	NA	NA	NA	55	CAAAATATAATAACTCGCAA	NA	False	NA	NA	NA	NA	NA	NA	31748500	31749665	Fake_Experiment_ID
g127.t1	chr19	+	486	3	Intergenic	novelGene_36	novel	NA	NA	NA	NA	NA	NA	multi-exon	FALSE	canonical	0	0	junction_1	0	NA	NA	NA	TRUE	0	NA	NA	A	non_coding	NA	NA	NA	NA	NA	NA	NA	15	GTAAGGGGCCCCTCCCGAGC	5439	False	NA	NA	NA	NA	NA	NA	1947921	1958086	Fake_Experiment_ID
g1270.t1	chr19	+	348	4	Intergenic	novelGene_529	novel	NA	NA	NA	NA	NA	NA	multi-exon	FALSE	canonical	0	0	junction_1	0	NA	NA	NA	FALSE	0	NA	NA	A	non_coding	NA	NA	NA	NA	NA	NA	NA	40	ACTTTCCAGACACCAATAAT	NA	False	NA	NA	NA	NA	NA	NA	31775504	31788649	Fake_Experiment_ID
g1271.t1	chr19	-	351	3	Intergenic	novelGene_530	novel	NA	NA	NA	NA	NA	NA	multi-exon	FALSE	canonical	0	0	junction_1	0	NA	NA	NA	FALSE	0	NA	NA	A	non_coding	NA	NA	NA	NA	NA	NA	NA	45	ACAATAAGTTCACATGGACA	NA	False	NA	NA	NA	NA	NA	NA	31805715	31794285	Fake_Experiment_ID
g1272.t1	chr19	+	255	1	Intergenic	novelGene_531	novel	NA	NA	NA	NA	NA	NA	mono-exon	FALSE	NA	NA	NA	NA	NA	NA	NA	NA	NA	0	NA	NA	A	non_coding	NA	NA	NA	NA	NA	NA	NA	30	GCCAGGAGACACTGAGGACT	NA	False	NA	NA	NA	NA	NA	NA	31807327	31807582	Fake_Experiment_ID
g1273.t1	chr19	-	201	2	Intergenic	novelGene_532	novel	NA	NA	NA	NA	NA	NA	multi-exon	FALSE	canonical	0	0	junction_1	0	NA	NA	NA	TRUE	0	NA	NA	A	non_coding	NA	NA	NA	NA	NA	NA	NA	25	TAAATATATTTCTCTTCTTT	NA	False	NA	NA	NA	NA	NA	NA	31846802	31846127	Fake_Experiment_ID
g1274.t1	chr19	+	285	2	Intergenic	novelGene_533	novel	NA	NA	NA	NA	NA	NA	multi-exon	FALSE	canonical	0	0	junction_1	0	NA	NA	NA	FALSE	0	NA	NA	A	non_coding	NA	NA	NA	NA	NA	NA	NA	40	ACATCTGTGTTACAGAAAGA	NA	False	NA	NA	NA	NA	NA	NA	31857349	31859118	Fake_Experiment_ID
g1275.t1	chr19	+	570	2	Intergenic	novelGene_534	novel	NA	NA	NA	NA	NA	NA	multi-exon	FALSE	canonical	0	0	junction_1	0	NA	NA	NA	FALSE	0	NA	NA	A	non_coding	NA	NA	NA	NA	NA	NA	NA	55	AAACTTATTTACAAAAAGAC	NA	False	NA	NA	NA	NA	NA	NA	31873615	31893977	Fake_Experiment_ID
g1276.t1	chr19	-	642	5	Intergenic	novelGene_535	novel	NA	NA	NA	NA	NA	NA	multi-exon	FALSE	canonical	0	0	junction_1	0	NA	NA	NA	FALSE	0	NA	NA	A	non_coding	NA	NA	NA	NA	NA	NA	NA	25	CCCTATCATTAGGGGCTAAT	NA	False	NA	NA	NA	NA	NA	NA	31945557	31925282	Fake_Experiment_ID
g1277.t1	chr19	-	555	4	Intergenic	novelGene_536	novel	NA	NA	NA	NA	NA	NA	multi-exon	FALSE	canonical	0	0	junction_1	0	NA	NA	NA	FALSE	0	NA	NA	A	non_coding	NA	NA	NA	NA	NA	NA	NA	20	TCTTGAATAAGGCTGTTCTC	NA	False	NA	NA	NA	NA	NA	NA	31984508	31956746	Fake_Experiment_ID
g1278.t1	chr19	-	219	2	Intergenic	novelGene_537	novel	NA	NA	NA	NA	NA	NA	multi-exon	FALSE	canonical	0	0	junction_1	0	NA	NA	NA	FALSE	0	NA	NA	A	non_coding	NA	NA	NA	NA	NA	NA	NA	25	GCCTTAGAAGCTTCTTGAAT	NA	False	NA	NA	NA	NA	NA	NA	32010392	32009373	Fake_Experiment_ID
g1279.t1	chr19	+	519	1	Intergenic	novelGene_538	novel	NA	NA	NA	NA	NA	NA	mono-exon	FALSE	NA	NA	NA	NA	NA	NA	NA	NA	NA	0	NA	NA	A	non_coding	NA	NA	NA	NA	NA	NA	NA	25	CAGTGGCTCACGCCTATAAT	NA	False	NA	NA	NA	NA	NA	NA	32018995	32019514	Fake_Experiment_ID
g128.t1	chr19	+	312	2	NNC	ENSG00000133275.16	novel	1248	11	NA	NA	51	-7932	at_least_one_novel_splicesite	FALSE	canonical	0	0	junction_1	0	NA	NA	NA	FALSE	0	NA	NA	A	non_coding	NA	NA	NA	NA	NA	NA	NA	50	AACTAACTGCCCAAATAGAA	NA	False	NA	NA	NA	NA	NA	NA	1969823	1972271	Fake_Experiment_ID
g1280.t1	chr19	+	669	5	Intergenic	novelGene_539	novel	NA	NA	NA	NA	NA	NA	multi-exon	FALSE	canonical	0	0	junction_1	0	NA	NA	NA	FALSE	0	NA	NA	A	non_coding	NA	NA	NA	NA	NA	NA	NA	35	AGAGTGGTTCAAGAGCACAC	NA	False	NA	NA	NA	NA	NA	NA	32044900	32072030	Fake_Experiment_ID
g1281.t1	chr19	+	417	3	Intergenic	novelGene_540	novel	NA	NA	NA	NA	NA	NA	multi-exon	FALSE	canonical	0	0	junction_1	0	NA	NA	NA	FALSE	0	NA	NA	A	non_coding	NA	NA	NA	NA	NA	NA	NA	35	ATCTTTACATGCCACAAGGA	8280	False	NA	NA	NA	NA	NA	NA	32111433	32124900	Fake_Experiment_ID
g1282.t1	chr19	-	351	3	Intergenic	novelGene_541	novel	NA	NA	NA	NA	NA	NA	multi-exon	FALSE	canonical	0	0	junction_1	0	NA	NA	NA	FALSE	0	NA	NA	A	non_coding	NA	NA	NA	NA	NA	NA	NA	20	GGGGATGTCTAGACAGGTCC	NA	False	NA	NA	NA	NA	NA	NA	32140667	32130648	Fake_Experiment_ID
g1283.t1	chr19	+	285	2	Intergenic	novelGene_542	novel	NA	NA	NA	NA	NA	NA	multi-exon	FALSE	canonical	0	0	junction_1	0	NA	NA	NA	FALSE	0	NA	NA	A	non_coding	NA	NA	NA	NA	NA	NA	NA	15	GCTTGAGCTGCAGCTGCACC	NA	False	NA	NA	NA	NA	NA	NA	32159801	32164795	Fake_Experiment_ID
g1284.t1	chr19	+	732	4	Intergenic	novelGene_543	novel	NA	NA	NA	NA	NA	NA	multi-exon	FALSE	canonical	0	0	junction_1	0	NA	NA	NA	FALSE	0	NA	NA	A	non_coding	NA	NA	NA	NA	NA	NA	NA	20	TGGTTTTTGAGATGGAATCT	NA	False	NA	NA	NA	NA	NA	NA	32230518	32248083	Fake_Experiment_ID
g1285.t1	chr19	-	666	5	Intergenic	novelGene_544	novel	NA	NA	NA	NA	NA	NA	multi-exon	FALSE	canonical	0	0	junction_1	0	NA	NA	NA	FALSE	0	NA	NA	A	non_coding	NA	NA	NA	NA	NA	NA	NA	45	AGAAATGAAATCTATTGTAC	NA	False	NA	NA	NA	NA	NA	NA	32304166	32262775	Fake_Experiment_ID
g1291.t1	chr19	-	1029	1	Intergenic	novelGene_545	novel	NA	NA	NA	NA	NA	NA	mono-exon	FALSE	NA	NA	NA	NA	NA	NA	NA	NA	NA	0	NA	NA	A	non_coding	NA	NA	NA	NA	NA	NA	NA	30	CCATCACTGGCCATCAGAGA	NA	False	NA	NA	NA	NA	NA	NA	32589299	32588270	Fake_Experiment_ID
g1292.t1	chr19	-	723	1	Intergenic	novelGene_546	novel	NA	NA	NA	NA	NA	NA	mono-exon	FALSE	NA	NA	NA	NA	NA	NA	NA	NA	NA	0	NA	NA	A	non_coding	NA	NA	NA	NA	NA	NA	NA	25	CTCATTTTATGAGGCCAGCA	NA	False	NA	NA	NA	NA	NA	NA	32590758	32590035	Fake_Experiment_ID
g1295.t1	chr19	+	807	1	NIC	ENSG00000213965.4	novel	1128	3	NA	NA	0	-19190	mono-exon	FALSE	NA	NA	NA	NA	NA	NA	NA	NA	NA	0	NA	NA	A	non_coding	NA	NA	NA	NA	NA	NA	NA	40	GCCAAGCCCAGAGAGATTAA	37	False	NA	NA	NA	NA	NA	NA	32691960	32692767	Fake_Experiment_ID
g1296.t1	chr19	-	387	1	Intergenic	novelGene_547	novel	NA	NA	NA	NA	NA	NA	mono-exon	FALSE	NA	NA	NA	NA	NA	NA	NA	NA	NA	0	NA	NA	A	non_coding	NA	NA	NA	NA	NA	NA	NA	50	AAGTGAGATAATAGAAAGGC	2553	False	NA	NA	NA	NA	NA	NA	32697593	32697206	Fake_Experiment_ID
g1297.t1	chr19	+	207	1	Intergenic	novelGene_548	novel	NA	NA	NA	NA	NA	NA	mono-exon	FALSE	NA	NA	NA	NA	NA	NA	NA	NA	NA	0	NA	NA	A	non_coding	NA	NA	NA	NA	NA	NA	NA	20	GGAAGGTCAGATTTCGTGGC	6094	False	NA	NA	NA	NA	NA	NA	32698503	32698710	Fake_Experiment_ID
g1300.t1	chr19	-	399	1	Intergenic	novelGene_549	novel	NA	NA	NA	NA	NA	NA	mono-exon	FALSE	NA	NA	NA	NA	NA	NA	NA	NA	NA	0	NA	NA	A	non_coding	NA	NA	NA	NA	NA	NA	NA	60	TAAGACAAGATTAGAGAAAA	NA	False	NA	NA	NA	NA	NA	NA	32787052	32786653	Fake_Experiment_ID
g1303.t1	chr19	+	930	1	Intergenic	novelGene_550	novel	NA	NA	NA	NA	NA	NA	mono-exon	FALSE	NA	NA	NA	NA	NA	NA	NA	NA	NA	0	NA	NA	A	non_coding	NA	NA	NA	NA	NA	NA	NA	40	AGACCATCAAGGCTAGGAAG	NA	False	NA	NA	NA	NA	NA	NA	32847165	32848095	Fake_Experiment_ID
g1304.t1	chr19	+	975	1	Intergenic	novelGene_551	novel	NA	NA	NA	NA	NA	NA	mono-exon	FALSE	NA	NA	NA	NA	NA	NA	NA	NA	NA	0	NA	NA	A	non_coding	NA	NA	NA	NA	NA	NA	NA	30	GTGAACTCCCATTCACAATT	NA	False	NA	NA	NA	NA	NA	NA	32849435	32850410	Fake_Experiment_ID
g1315.t1	chr19	-	438	3	Intergenic	novelGene_552	novel	NA	NA	NA	NA	NA	NA	multi-exon	FALSE	canonical	0	0	junction_1	0	NA	NA	NA	FALSE	0	NA	NA	A	non_coding	NA	NA	NA	NA	NA	NA	NA	10	CCAGCTGGCGGCGTGGCCAG	NA	False	NA	NA	NA	NA	NA	NA	33261338	33246324	Fake_Experiment_ID
g1316.t1	chr19	-	483	3	Intergenic	novelGene_553	novel	NA	NA	NA	NA	NA	NA	multi-exon	FALSE	canonical	0	0	junction_1	0	NA	NA	NA	FALSE	0	NA	NA	A	non_coding	NA	NA	NA	NA	NA	NA	NA	20	ACGCTGGGTGAATTCTGGAC	NA	False	NA	NA	NA	NA	NA	NA	33276538	33269923	Fake_Experiment_ID
g1317.t1	chr19	-	330	3	Intergenic	novelGene_554	novel	NA	NA	NA	NA	NA	NA	multi-exon	FALSE	canonical	0	0	junction_1	0	NA	NA	NA	FALSE	0	NA	NA	A	non_coding	NA	NA	NA	NA	NA	NA	NA	20	GCTACTTCCCATGAAGTCTT	9029	False	NA	NA	NA	NA	NA	NA	33293687	33284744	Fake_Experiment_ID
g1319.t1	chr19	+	504	2	Intergenic	novelGene_555	novel	NA	NA	NA	NA	NA	NA	multi-exon	FALSE	canonical	0	0	junction_1	0	NA	NA	NA	FALSE	0	NA	NA	A	non_coding	NA	NA	NA	NA	NA	NA	NA	35	TGTCTTCATCAGTAAAGTAA	NA	False	NA	NA	NA	NA	NA	NA	33333807	33341816	Fake_Experiment_ID
g1320.t1	chr19	-	384	1	Intergenic	novelGene_556	novel	NA	NA	NA	NA	NA	NA	mono-exon	FALSE	NA	NA	NA	NA	NA	NA	NA	NA	NA	0	NA	NA	A	non_coding	NA	NA	NA	NA	NA	NA	NA	15	GGATCCCTCCCTCTTCCGAA	NA	False	NA	NA	NA	NA	NA	NA	33348054	33347670	Fake_Experiment_ID
g1321.t1	chr19	-	666	2	Intergenic	novelGene_557	novel	NA	NA	NA	NA	NA	NA	multi-exon	FALSE	canonical	0	0	junction_1	0	NA	NA	NA	FALSE	0	NA	NA	A	non_coding	NA	NA	NA	NA	NA	NA	NA	15	AGCTGTGGATGCCTGCTCAT	NA	False	NA	NA	NA	NA	NA	NA	33361446	33360496	Fake_Experiment_ID
g1322.t1	chr19	+	351	3	Intergenic	novelGene_558	novel	NA	NA	NA	NA	NA	NA	multi-exon	FALSE	canonical	0	0	junction_1	0	NA	NA	NA	FALSE	0	NA	NA	A	non_coding	NA	NA	NA	NA	NA	NA	NA	20	TACTGTCAAGATGTGGTGTG	NA	False	NA	NA	NA	NA	NA	NA	33361640	33375818	Fake_Experiment_ID
g1326.t1	chr19	+	369	1	Intergenic	novelGene_559	novel	NA	NA	NA	NA	NA	NA	mono-exon	FALSE	NA	NA	NA	NA	NA	NA	NA	NA	NA	0	NA	NA	A	non_coding	NA	NA	NA	NA	NA	NA	NA	15	GAGGCAGGCGGGAGCCGTCC	NA	False	NA	NA	NA	NA	NA	NA	33435989	33436358	Fake_Experiment_ID
g1327.t1	chr19	+	534	4	Antisense	novelGene_ENSG00000124299.15_AS	novel	NA	NA	NA	NA	NA	NA	multi-exon	FALSE	canonical	0	0	junction_1	0	NA	NA	NA	FALSE	0	NA	NA	B	non_coding	NA	NA	NA	NA	NA	NA	NA	30	GAGGAAGCTAACAGCCCCGG	NA	False	NA	NA	NA	NA	NA	NA	33436946	33449603	Fake_Experiment_ID
g1328.t1	chr19	+	345	1	Intergenic	novelGene_560	novel	NA	NA	NA	NA	NA	NA	mono-exon	FALSE	NA	NA	NA	NA	NA	NA	NA	NA	NA	0	NA	NA	A	non_coding	NA	NA	NA	NA	NA	NA	NA	40	GATCAATATGGACTAGATAT	NA	False	NA	NA	NA	NA	NA	NA	33460694	33461039	Fake_Experiment_ID
g1329.t1	chr19	+	495	4	Antisense	novelGene_ENSG00000124299.15_AS	novel	NA	NA	NA	NA	NA	NA	multi-exon	FALSE	canonical	0	0	junction_1	0	NA	NA	NA	TRUE	0	NA	NA	B	non_coding	NA	NA	NA	NA	NA	NA	NA	20	TCTCTTGTGTCAAGTATATC	NA	False	NA	NA	NA	NA	NA	NA	33465180	33478357	Fake_Experiment_ID
g1331.t1	chr19	+	432	3	Intergenic	novelGene_561	novel	NA	NA	NA	NA	NA	NA	multi-exon	FALSE	canonical	0	0	junction_1	0.5	NA	NA	NA	FALSE	0	NA	NA	A	non_coding	NA	NA	NA	NA	NA	NA	NA	55	AAACATCGAAGGAAACAAGC	NA	False	NA	NA	NA	NA	NA	NA	33522292	33525591	Fake_Experiment_ID
g1332.t1	chr19	-	720	4	Intergenic	novelGene_562	novel	NA	NA	NA	NA	NA	NA	multi-exon	FALSE	canonical	0	0	junction_1	0	NA	NA	NA	FALSE	0	NA	NA	A	non_coding	NA	NA	NA	NA	NA	NA	NA	30	TGAATCCCTGCCAGAATTGA	NA	False	NA	NA	NA	NA	NA	NA	33561912	33546107	Fake_Experiment_ID
g1333.t1	chr19	+	345	3	Intergenic	novelGene_563	novel	NA	NA	NA	NA	NA	NA	multi-exon	FALSE	canonical	0	0	junction_1	0	NA	NA	NA	FALSE	0	NA	NA	A	non_coding	NA	NA	NA	NA	NA	NA	NA	10	TGCCACTATGCTGGTCGGGG	NA	False	NA	NA	NA	NA	NA	NA	33580868	33582430	Fake_Experiment_ID
g1334.t1	chr19	+	369	1	Intergenic	novelGene_564	novel	NA	NA	NA	NA	NA	NA	mono-exon	FALSE	NA	NA	NA	NA	NA	NA	NA	NA	NA	0	NA	NA	A	non_coding	NA	NA	NA	NA	NA	NA	NA	35	GAGGAGAAGTCAATGCCTGA	NA	False	NA	NA	NA	NA	NA	NA	33588548	33588917	Fake_Experiment_ID
g1335.t1	chr19	-	483	1	Intergenic	novelGene_565	novel	NA	NA	NA	NA	NA	NA	mono-exon	FALSE	NA	NA	NA	NA	NA	NA	NA	NA	NA	0	NA	NA	A	non_coding	NA	NA	NA	NA	NA	NA	NA	65	TACTTGTTAAAAAAAAAAAA	NA	False	NA	NA	NA	NA	NA	NA	33589688	33589205	Fake_Experiment_ID
g1336.t1	chr19	-	219	3	Intergenic	novelGene_566	novel	NA	NA	NA	NA	NA	NA	multi-exon	FALSE	canonical	0	0	junction_1	0	NA	NA	NA	TRUE	0	NA	NA	A	non_coding	NA	NA	NA	NA	NA	NA	NA	20	TTTACATTATGGTTCACTCT	NA	False	NA	NA	NA	NA	NA	NA	33614680	33608092	Fake_Experiment_ID
g1337.t1	chr19	-	930	3	Intergenic	novelGene_567	novel	NA	NA	NA	NA	NA	NA	multi-exon	FALSE	canonical	0	0	junction_1	0	NA	NA	NA	TRUE	0	NA	NA	A	non_coding	NA	NA	NA	NA	NA	NA	NA	15	TGGGATGGGCCAGGAGGTCT	NA	False	NA	NA	NA	NA	NA	NA	33621501	33618302	Fake_Experiment_ID
g1338.t1	chr19	+	993	8	Intergenic	novelGene_568	novel	NA	NA	NA	NA	NA	NA	multi-exon	FALSE	canonical	0	0	junction_1	0	NA	NA	NA	TRUE	0	NA	NA	A	non_coding	NA	NA	NA	NA	NA	NA	NA	25	AGCCAAACCACTCTCGTGCC	2904	False	NA	NA	NA	NA	NA	NA	33624856	33669430	Fake_Experiment_ID
g1339.t1	chr19	-	228	2	Intergenic	novelGene_569	novel	NA	NA	NA	NA	NA	NA	multi-exon	FALSE	canonical	0	0	junction_1	0	NA	NA	NA	FALSE	0	NA	NA	A	non_coding	NA	NA	NA	NA	NA	NA	NA	20	CACCTGAGTGCAGATCTGGC	NA	False	NA	NA	NA	NA	NA	NA	33685165	33678080	Fake_Experiment_ID
g134.t1	chr19	+	636	1	Intergenic	novelGene_37	novel	NA	NA	NA	NA	NA	NA	mono-exon	FALSE	NA	NA	NA	NA	NA	NA	NA	NA	NA	0	NA	NA	A	non_coding	NA	NA	NA	NA	NA	NA	NA	25	GACTCTCTGACACAAGTTTT	6989	False	NA	NA	NA	NA	NA	NA	2104014	2104650	Fake_Experiment_ID
g1341.t1	chr19	+	642	4	Intergenic	novelGene_570	novel	NA	NA	NA	NA	NA	NA	multi-exon	FALSE	canonical	0	0	junction_1	0	NA	NA	NA	FALSE	0	NA	NA	A	non_coding	NA	NA	NA	NA	NA	NA	NA	40	AAGAAAGTGTATTAGTCAGG	NA	False	NA	NA	NA	NA	NA	NA	33699801	33730635	Fake_Experiment_ID
g1342.t1	chr19	+	564	4	Intergenic	novelGene_571	novel	NA	NA	NA	NA	NA	NA	multi-exon	FALSE	canonical	0	0	junction_1	0	NA	NA	NA	FALSE	0	NA	NA	A	non_coding	NA	NA	NA	NA	NA	NA	NA	30	TTGTGGCAATTAAAATCCTT	NA	False	NA	NA	NA	NA	NA	NA	33732723	33752684	Fake_Experiment_ID
g1343.t1	chr19	-	225	2	Antisense	novelGene_ENSG00000124302.13_AS	novel	NA	NA	NA	NA	NA	NA	multi-exon	FALSE	canonical	0	0	junction_1	0	NA	NA	NA	FALSE	0	NA	NA	A	non_coding	NA	NA	NA	NA	NA	NA	NA	30	TGATTAGGATCCACGATTCA	NA	False	NA	NA	NA	NA	NA	NA	33767620	33762465	Fake_Experiment_ID
g1345.t1	chr19	+	693	5	Intergenic	novelGene_572	novel	NA	NA	NA	NA	NA	NA	multi-exon	TRUE	canonical	0	0	junction_1	0	NA	NA	NA	FALSE	0	NA	NA	A	non_coding	NA	NA	NA	NA	NA	NA	NA	30	GCTATGCGTCTATCAATGAA	NA	False	NA	NA	NA	NA	NA	NA	33774097	33785544	Fake_Experiment_ID
g1347.t1	chr19	-	981	3	Intergenic	novelGene_573	novel	NA	NA	NA	NA	NA	NA	multi-exon	FALSE	canonical	0	0	junction_1	0	NA	NA	NA	FALSE	0	NA	NA	A	non_coding	NA	NA	NA	NA	NA	NA	NA	40	AACCTTTGGAGACCAAAATG	NA	False	NA	NA	NA	NA	NA	NA	33895195	33868863	Fake_Experiment_ID
g1348.t1	chr19	-	309	3	Intergenic	novelGene_574	novel	NA	NA	NA	NA	NA	NA	multi-exon	FALSE	canonical	0	0	junction_1	0	NA	NA	NA	FALSE	0	NA	NA	A	non_coding	NA	NA	NA	NA	NA	NA	NA	15	TGTCCACCTGTGCATAGGTG	NA	False	NA	NA	NA	NA	NA	NA	33919893	33912426	Fake_Experiment_ID
g1349.t1	chr19	-	381	2	Intergenic	novelGene_575	novel	NA	NA	NA	NA	NA	NA	multi-exon	FALSE	canonical	0	0	junction_1	0	NA	NA	NA	FALSE	0	NA	NA	A	non_coding	NA	NA	NA	NA	NA	NA	NA	30	GAAGCTTTAGATTCTGAAGC	NA	False	NA	NA	NA	NA	NA	NA	33948006	33935155	Fake_Experiment_ID
g1350.t1	chr19	-	825	4	Intergenic	novelGene_576	novel	NA	NA	NA	NA	NA	NA	multi-exon	FALSE	canonical	0	0	junction_1	0	NA	NA	NA	FALSE	0	NA	NA	A	non_coding	NA	NA	NA	NA	NA	NA	NA	20	AGTGGTCTCTGGGTAACATG	NA	False	NA	NA	NA	NA	NA	NA	34042088	34022627	Fake_Experiment_ID
g1351.t1	chr19	+	207	1	Intergenic	novelGene_577	novel	NA	NA	NA	NA	NA	NA	mono-exon	FALSE	NA	NA	NA	NA	NA	NA	NA	NA	NA	0	NA	NA	A	non_coding	NA	NA	NA	NA	NA	NA	NA	15	GCATGGTGGCGGGCATCTAT	NA	False	NA	NA	NA	NA	NA	NA	34044748	34044955	Fake_Experiment_ID
g1352.t1	chr19	-	822	1	Intergenic	novelGene_578	novel	NA	NA	NA	NA	NA	NA	mono-exon	FALSE	NA	NA	NA	NA	NA	NA	NA	NA	NA	0	NA	NA	A	non_coding	NA	NA	NA	NA	NA	NA	NA	20	CATGTTAGATCTTCGTATGT	NA	False	NA	NA	NA	NA	NA	NA	34093343	34092521	Fake_Experiment_ID
g1353.t1	chr19	+	270	1	Intergenic	novelGene_579	novel	NA	NA	NA	NA	NA	NA	mono-exon	FALSE	NA	NA	NA	NA	NA	NA	NA	NA	NA	0	NA	NA	A	non_coding	NA	NA	NA	NA	NA	NA	NA	20	CCTCAGGGAATCCAGTCGGC	NA	False	NA	NA	NA	NA	NA	NA	34127004	34127274	Fake_Experiment_ID
g1355.t1	chr19	-	363	1	Intergenic	novelGene_580	novel	NA	NA	NA	NA	NA	NA	mono-exon	FALSE	NA	NA	NA	NA	NA	NA	NA	NA	NA	0	NA	NA	A	non_coding	NA	NA	NA	NA	NA	NA	NA	30	ATATCTCTGTCTACAAATGT	146	False	NA	NA	NA	NA	NA	NA	34296638	34296275	Fake_Experiment_ID
g1358.t1	chr19	-	1083	1	Intergenic	novelGene_581	novel	NA	NA	NA	NA	NA	NA	mono-exon	FALSE	NA	NA	NA	NA	NA	NA	NA	NA	NA	0	NA	NA	A	non_coding	NA	NA	NA	NA	NA	NA	NA	15	CCCACCTCCTTGGATACCTC	NA	False	NA	NA	NA	NA	NA	NA	34391583	34390500	Fake_Experiment_ID
g1363.t1	chr19	-	2166	6	Intergenic	novelGene_582	novel	NA	NA	NA	NA	NA	NA	multi-exon	FALSE	canonical	0	0	junction_1	0	NA	NA	NA	FALSE	0	NA	NA	A	non_coding	NA	NA	NA	NA	NA	NA	NA	30	TAAAACCTTGGTCTCCACCA	NA	False	NA	NA	NA	NA	NA	NA	34557965	34520474	Fake_Experiment_ID
g1364.t1	chr19	-	447	2	Intergenic	novelGene_583	novel	NA	NA	NA	NA	NA	NA	multi-exon	FALSE	canonical	0	0	junction_1	0	NA	NA	NA	FALSE	0	NA	NA	A	non_coding	NA	NA	NA	NA	NA	NA	NA	15	ACTTGGTCCCAGGCCAGGCT	NA	False	NA	NA	NA	NA	NA	NA	34565147	34559238	Fake_Experiment_ID
g1365.t1	chr19	-	291	1	Intergenic	novelGene_584	novel	NA	NA	NA	NA	NA	NA	mono-exon	FALSE	NA	NA	NA	NA	NA	NA	NA	NA	NA	0	NA	NA	A	non_coding	NA	NA	NA	NA	NA	NA	NA	50	ACAACCCTTCAAACAAAATC	NA	False	NA	NA	NA	NA	NA	NA	34565459	34565168	Fake_Experiment_ID
g1366.t1	chr19	-	546	1	Intergenic	novelGene_585	novel	NA	NA	NA	NA	NA	NA	mono-exon	FALSE	NA	NA	NA	NA	NA	NA	NA	NA	NA	0	NA	NA	A	non_coding	NA	NA	NA	NA	NA	NA	NA	50	AGAAAAGAATTTTCAACCCA	NA	False	NA	NA	NA	NA	NA	NA	34567062	34566516	Fake_Experiment_ID
g1367.t1	chr19	-	621	3	Intergenic	novelGene_586	novel	NA	NA	NA	NA	NA	NA	multi-exon	FALSE	canonical	0	0	junction_1	0	NA	NA	NA	FALSE	0	NA	NA	A	non_coding	NA	NA	NA	NA	NA	NA	NA	20	AGGCATGCTTGGGGGACATG	123	False	NA	NA	NA	NA	NA	NA	34577671	34575413	Fake_Experiment_ID
g1369.t1	chr19	-	615	1	Intergenic	novelGene_587	novel	NA	NA	NA	NA	NA	NA	mono-exon	FALSE	NA	NA	NA	NA	NA	NA	NA	NA	NA	0	NA	NA	A	non_coding	NA	NA	NA	NA	NA	NA	NA	35	CCAAAACAGCATGGTACTGG	NA	False	NA	NA	NA	NA	NA	NA	34617694	34617079	Fake_Experiment_ID
g1370.t1	chr19	+	513	2	Intergenic	novelGene_588	novel	NA	NA	NA	NA	NA	NA	multi-exon	FALSE	canonical	0	0	junction_1	0	NA	NA	NA	FALSE	0	NA	NA	A	non_coding	NA	NA	NA	NA	NA	NA	NA	25	CACACTCTGGAAGCATGTTT	NA	False	NA	NA	NA	NA	NA	NA	34628844	34634160	Fake_Experiment_ID
g1371.t1	chr19	-	618	1	Intergenic	novelGene_589	novel	NA	NA	NA	NA	NA	NA	mono-exon	FALSE	NA	NA	NA	NA	NA	NA	NA	NA	NA	0	NA	NA	A	non_coding	NA	NA	NA	NA	NA	NA	NA	25	AAGTAGCTTTGTGTAGTAGC	NA	False	NA	NA	NA	NA	NA	NA	34635179	34634561	Fake_Experiment_ID
g1372.t1	chr19	-	606	1	Intergenic	novelGene_590	novel	NA	NA	NA	NA	NA	NA	mono-exon	FALSE	NA	NA	NA	NA	NA	NA	NA	NA	NA	0	NA	NA	A	non_coding	NA	NA	NA	NA	NA	NA	NA	25	TTATACACCCGAGAGTTCCC	NA	False	NA	NA	NA	NA	NA	NA	34635821	34635215	Fake_Experiment_ID
g1373.t1	chr19	-	207	3	Intergenic	novelGene_591	novel	NA	NA	NA	NA	NA	NA	multi-exon	FALSE	canonical	0	0	junction_1	0	NA	NA	NA	TRUE	0	NA	NA	A	non_coding	NA	NA	NA	NA	NA	NA	NA	20	GAGGGAGATGCAGCCTCTCC	NA	False	NA	NA	NA	NA	NA	NA	34637535	34636417	Fake_Experiment_ID
g1374.t1	chr19	+	456	3	Intergenic	novelGene_592	novel	NA	NA	NA	NA	NA	NA	multi-exon	FALSE	canonical	0	0	junction_1	0	NA	NA	NA	FALSE	0	NA	NA	A	non_coding	NA	NA	NA	NA	NA	NA	NA	20	CCTCCTTTGAGATCAGGGAC	NA	False	NA	NA	NA	NA	NA	NA	34647691	34667101	Fake_Experiment_ID
g1376.t1	chr19	+	879	3	Intergenic	novelGene_593	novel	NA	NA	NA	NA	NA	NA	multi-exon	FALSE	canonical	0	0	junction_1	0	NA	NA	NA	FALSE	0	NA	NA	A	non_coding	NA	NA	NA	NA	NA	NA	NA	45	TGGGTACATAATGAAATTAA	7538	False	NA	NA	NA	NA	NA	NA	34685276	34699497	Fake_Experiment_ID
g1377.t1	chr19	-	2409	2	Intergenic	novelGene_594	novel	NA	NA	NA	NA	NA	NA	multi-exon	FALSE	canonical	0	0	junction_1	0	NA	NA	NA	FALSE	0	NA	NA	A	non_coding	NA	NA	NA	NA	NA	NA	NA	50	ACAGACACTTCTCAAAAGAA	NA	False	NA	NA	NA	NA	NA	NA	34703955	34701196	Fake_Experiment_ID
g1378.t1	chr19	-	657	1	Intergenic	novelGene_595	novel	NA	NA	NA	NA	NA	NA	mono-exon	FALSE	NA	NA	NA	NA	NA	NA	NA	NA	NA	0	NA	NA	A	non_coding	NA	NA	NA	NA	NA	NA	NA	40	AGACCATCAAGGCTAGGAAG	NA	False	NA	NA	NA	NA	NA	NA	34705142	34704485	Fake_Experiment_ID
g1379.t1	chr19	-	1161	3	Intergenic	novelGene_596	novel	NA	NA	NA	NA	NA	NA	multi-exon	TRUE	canonical	0	0	junction_1	0	NA	NA	NA	FALSE	0	NA	NA	A	non_coding	NA	NA	NA	NA	NA	NA	NA	40	TGTGATCAACTGGAAGAAAG	NA	False	NA	NA	NA	NA	NA	NA	34707839	34705172	Fake_Experiment_ID
g1382.t1	chr19	+	1071	8	Intergenic	novelGene_597	novel	NA	NA	NA	NA	NA	NA	multi-exon	FALSE	canonical	0	0	junction_1	0.699854212223765	NA	NA	NA	FALSE	0	NA	NA	A	non_coding	NA	NA	NA	NA	NA	NA	NA	20	AGCACCAACTTGGGGGTGTC	NA	False	NA	NA	NA	NA	NA	NA	34822510	34849005	Fake_Experiment_ID
g1383.t1	chr19	+	855	1	Intergenic	novelGene_598	novel	NA	NA	NA	NA	NA	NA	mono-exon	FALSE	NA	NA	NA	NA	NA	NA	NA	NA	NA	0	NA	NA	A	non_coding	NA	NA	NA	NA	NA	NA	NA	40	GCTTCATAAGTGAAGGAGAA	NA	False	NA	NA	NA	NA	NA	NA	34861094	34861949	Fake_Experiment_ID
g1384.t1	chr19	+	2886	1	Intergenic	novelGene_599	novel	NA	NA	NA	NA	NA	NA	mono-exon	FALSE	NA	NA	NA	NA	NA	NA	NA	NA	NA	0	NA	NA	A	non_coding	NA	NA	NA	NA	NA	NA	NA	50	AATGGCAATCATTAAAAAGT	NA	False	NA	NA	NA	NA	NA	NA	34862638	34865524	Fake_Experiment_ID
g1385.t1	chr19	+	450	1	Intergenic	novelGene_600	novel	NA	NA	NA	NA	NA	NA	mono-exon	FALSE	NA	NA	NA	NA	NA	NA	NA	NA	NA	0	NA	NA	A	non_coding	NA	NA	NA	NA	NA	NA	NA	40	GTACATGTGGGATTAAAAAG	NA	False	NA	NA	NA	NA	NA	NA	34866439	34866889	Fake_Experiment_ID
g1386.t1	chr19	-	627	5	Intergenic	novelGene_601	novel	NA	NA	NA	NA	NA	NA	multi-exon	FALSE	canonical	0	0	junction_1	0	NA	NA	NA	FALSE	0	NA	NA	A	non_coding	NA	NA	NA	NA	NA	NA	NA	45	ACAAATTTTTTAAGAGGCAA	NA	False	NA	NA	NA	NA	NA	NA	34890641	34869310	Fake_Experiment_ID
g1391.t1	chr19	-	387	3	Antisense	novelGene_ENSG00000105707.15_AS	novel	NA	NA	NA	NA	NA	NA	multi-exon	FALSE	canonical	0	0	junction_1	0	NA	NA	NA	FALSE	0	NA	NA	A	non_coding	NA	NA	NA	NA	NA	NA	NA	30	ATCACACACGGACGCACCGC	NA	False	NA	NA	NA	NA	NA	NA	35054679	35044198	Fake_Experiment_ID
g1393.t1	chr19	+	1050	3	Intergenic	novelGene_602	novel	NA	NA	NA	NA	NA	NA	multi-exon	FALSE	canonical	0	0	junction_1	0	NA	NA	NA	FALSE	0	NA	NA	A	non_coding	NA	NA	NA	NA	NA	NA	NA	10	CTAGGATGCCTCCTTCGCCG	4523	False	NA	NA	NA	NA	NA	NA	35095470	35099072	Fake_Experiment_ID
g1394.t1	chr19	+	1107	3	Intergenic	novelGene_603	novel	NA	NA	NA	NA	NA	NA	multi-exon	FALSE	canonical	0	0	junction_1	0	NA	NA	NA	FALSE	0	NA	NA	A	non_coding	NA	NA	NA	NA	NA	NA	NA	30	TCACGCCACCAGCATTATCA	8945	False	NA	NA	NA	NA	NA	NA	35099892	35105918	Fake_Experiment_ID
g1397.t1	chr19	+	552	1	Intergenic	novelGene_604	novel	NA	NA	NA	NA	NA	NA	mono-exon	FALSE	NA	NA	NA	NA	NA	NA	NA	NA	NA	0	NA	NA	A	non_coding	NA	NA	NA	NA	NA	NA	NA	30	TTTCATCCATAGCATCATCA	NA	False	NA	NA	NA	NA	NA	NA	35132512	35133064	Fake_Experiment_ID
g1398.t1	chr19	+	363	1	Intergenic	novelGene_605	novel	NA	NA	NA	NA	NA	NA	mono-exon	FALSE	NA	NA	NA	NA	NA	NA	NA	NA	NA	0	NA	NA	A	non_coding	NA	NA	NA	NA	NA	NA	NA	35	AAGCTCATCTATTAACTCAT	NA	False	NA	NA	NA	NA	NA	NA	35135408	35135771	Fake_Experiment_ID
g14.t1	chr19	-	2358	5	Intergenic	novelGene_8	novel	NA	NA	NA	NA	NA	NA	multi-exon	FALSE	canonical	0	0	junction_1	0	NA	NA	NA	FALSE	0	NA	NA	A	non_coding	NA	NA	NA	NA	NA	NA	NA	15	CTCCCCCGAGAAGGTGCCGG	NA	False	NA	NA	NA	NA	NA	NA	389008	378466	Fake_Experiment_ID
g1400.t1	chr19	-	258	3	Intergenic	novelGene_606	novel	NA	NA	NA	NA	NA	NA	multi-exon	FALSE	canonical	0	0	junction_1	0	NA	NA	NA	FALSE	0	NA	NA	A	non_coding	NA	NA	NA	NA	NA	NA	NA	10	CTGCCCCCCACTCCCAGCCC	NA	False	NA	NA	NA	NA	NA	NA	35218572	35211805	Fake_Experiment_ID
g1402.t1	chr19	-	576	1	Intergenic	novelGene_607	novel	NA	NA	NA	NA	NA	NA	mono-exon	FALSE	NA	NA	NA	NA	NA	NA	NA	NA	NA	0	NA	NA	A	non_coding	NA	NA	NA	NA	NA	NA	NA	20	CCATACCTCATCTTTGATTT	NA	False	NA	NA	NA	NA	NA	NA	35232949	35232373	Fake_Experiment_ID
g1410.t1	chr19	+	747	4	Intergenic	novelGene_608	novel	NA	NA	NA	NA	NA	NA	multi-exon	FALSE	canonical	0	0	junction_1	0	NA	NA	NA	FALSE	0	NA	NA	A	non_coding	NA	NA	NA	NA	NA	NA	NA	30	ATATTATCCCTAATACCTGC	61	False	NA	NA	NA	NA	NA	NA	35382171	35384055	Fake_Experiment_ID
g1411.t1	chr19	+	606	2	Intergenic	novelGene_609	novel	NA	NA	NA	NA	NA	NA	multi-exon	FALSE	canonical	0	0	junction_1	0	NA	NA	NA	FALSE	0	NA	NA	A	non_coding	NA	NA	NA	NA	NA	NA	NA	5	AGCTGCTGGTGCTTCTGCCT	8174	False	NA	NA	NA	NA	NA	NA	35407737	35421771	Fake_Experiment_ID
g1415.t1	chr19	+	1512	1	Antisense	novelGene_ENSG00000189001.11_AS	novel	NA	NA	NA	NA	NA	NA	mono-exon	FALSE	NA	NA	NA	NA	NA	NA	NA	NA	NA	0	NA	NA	A	non_coding	NA	NA	NA	NA	NA	NA	NA	35	CAGAAGGAGGGAGCAGGAGC	NA	False	NA	NA	NA	NA	NA	NA	35526727	35528239	Fake_Experiment_ID
g1420.t1	chr19	-	1062	7	Antisense	novelGene_ENSG00000283758.2_AS	novel	NA	NA	NA	NA	NA	NA	multi-exon	FALSE	canonical	0	0	junction_1	0	NA	NA	NA	FALSE	0	NA	NA	A	non_coding	NA	NA	NA	NA	NA	NA	NA	25	GAACCACAAGGCCTCCTTGC	NA	False	NA	NA	NA	NA	NA	NA	35612086	35570269	Fake_Experiment_ID
g1424.t1	chr19	+	237	2	Intergenic	novelGene_610	novel	NA	NA	NA	NA	NA	NA	multi-exon	FALSE	canonical	0	0	junction_1	0	NA	NA	NA	FALSE	0	NA	NA	A	non_coding	NA	NA	NA	NA	NA	NA	NA	30	AACTGCTCAACTAAGCTCCC	NA	False	NA	NA	NA	NA	NA	NA	35690361	35702393	Fake_Experiment_ID
g1431.t1	chr19	-	1047	6	Antisense	novelGene_ENSG00000004777.18_AS	novel	NA	NA	NA	NA	NA	NA	multi-exon	TRUE	canonical	0	0	junction_1	0.4	NA	NA	NA	FALSE	0	NA	NA	A	non_coding	NA	NA	NA	NA	NA	NA	NA	15	CGTAGAGGGGCTCAGGCGGT	64	False	NA	NA	NA	NA	NA	NA	35797837	35788073	Fake_Experiment_ID
g1439.t1	chr19	+	1440	1	NIC	ENSG00000126243.9	novel	1887	2	NA	NA	0	-4154	mono-exon	FALSE	NA	NA	NA	NA	NA	NA	NA	NA	NA	0	NA	NA	A	non_coding	NA	NA	NA	NA	NA	NA	NA	10	CTTGGGTGGGGGAGTGAGGC	2768	False	NA	NA	NA	NA	NA	NA	35939425	35940865	Fake_Experiment_ID
g1441.t1	chr19	-	357	1	Intergenic	novelGene_611	novel	NA	NA	NA	NA	NA	NA	mono-exon	FALSE	NA	NA	NA	NA	NA	NA	NA	NA	NA	0	NA	NA	A	non_coding	NA	NA	NA	NA	NA	NA	NA	30	CTATAGCATTATTCTGAAGG	NA	False	NA	NA	NA	NA	NA	NA	35957474	35957117	Fake_Experiment_ID
g1442.t1	chr19	+	1050	2	Intergenic	novelGene_612	novel	NA	NA	NA	NA	NA	NA	multi-exon	FALSE	canonical	0	0	junction_1	0	NA	NA	NA	FALSE	0	NA	NA	A	non_coding	NA	NA	NA	NA	NA	NA	NA	20	GCCTCTGGGCTACCATACAT	6681	False	NA	NA	NA	NA	NA	NA	35959339	35967232	Fake_Experiment_ID
g1443.t1	chr19	-	330	2	Intergenic	novelGene_613	novel	NA	NA	NA	NA	NA	NA	multi-exon	FALSE	canonical	0	0	junction_1	0	NA	NA	NA	FALSE	0	NA	NA	A	non_coding	NA	NA	NA	NA	NA	NA	NA	25	CCACATTGTGTTCACATGAC	NA	False	NA	NA	NA	NA	NA	NA	35990098	35981211	Fake_Experiment_ID
g1444.t1	chr19	+	318	1	Intergenic	novelGene_614	novel	NA	NA	NA	NA	NA	NA	mono-exon	FALSE	NA	NA	NA	NA	NA	NA	NA	NA	NA	0	NA	NA	A	non_coding	NA	NA	NA	NA	NA	NA	NA	20	GCATTTATCTTTGCCAACTG	NA	False	NA	NA	NA	NA	NA	NA	35990602	35990920	Fake_Experiment_ID
g1447.t1	chr19	+	336	2	Intergenic	novelGene_615	novel	NA	NA	NA	NA	NA	NA	multi-exon	FALSE	canonical	0	0	junction_1	0	NA	NA	NA	TRUE	0	NA	NA	A	non_coding	NA	NA	NA	NA	NA	NA	NA	20	ACACCTGTCACTTTGGAGCC	NA	False	NA	NA	NA	NA	NA	NA	36032964	36034113	Fake_Experiment_ID
g1456.t1	chr19	+	207	2	Antisense	novelGene_ENSG00000196357.12_AS	novel	NA	NA	NA	NA	NA	NA	multi-exon	FALSE	canonical	0	0	junction_1	0	NA	NA	NA	FALSE	0	NA	NA	A	non_coding	NA	NA	NA	NA	NA	NA	NA	30	CAAGCCCTTAGCTAGATGAC	NA	False	NA	NA	NA	NA	NA	NA	36233576	36236134	Fake_Experiment_ID
g1458.t1	chr19	-	231	1	Intergenic	novelGene_616	novel	NA	NA	NA	NA	NA	NA	mono-exon	FALSE	NA	NA	NA	NA	NA	NA	NA	NA	NA	0	NA	NA	A	non_coding	NA	NA	NA	NA	NA	NA	NA	10	GAATTTTTTCCTTTGCTGGG	NA	False	NA	NA	NA	NA	NA	NA	36256322	36256091	Fake_Experiment_ID
g1459.t1	chr19	-	354	1	Intergenic	novelGene_617	novel	NA	NA	NA	NA	NA	NA	mono-exon	FALSE	NA	NA	NA	NA	NA	NA	NA	NA	NA	0	NA	NA	A	non_coding	NA	NA	NA	NA	NA	NA	NA	10	GGCGGGAAGGGTCTCGCTGG	NA	False	NA	NA	NA	NA	NA	NA	36257676	36257322	Fake_Experiment_ID
g146.t1	chr19	+	282	3	Intergenic	novelGene_38	novel	NA	NA	NA	NA	NA	NA	multi-exon	FALSE	canonical	0	0	junction_1	0	NA	NA	NA	FALSE	0	NA	NA	A	non_coding	NA	NA	NA	NA	NA	NA	NA	15	TTGCGTGTTTTTAATCTGCA	5586	False	NA	NA	NA	NA	NA	NA	2303208	2315189	Fake_Experiment_ID
g1460.t1	chr19	-	6618	23	Intergenic	novelGene_618	novel	NA	NA	NA	NA	NA	NA	multi-exon	FALSE	canonical	0	0	junction_1	0	NA	NA	NA	TRUE	0	NA	NA	A	non_coding	NA	NA	NA	NA	NA	NA	NA	20	GTACCCATGACGCCACCTCC	NA	False	NA	NA	NA	NA	NA	NA	36331970	36268221	Fake_Experiment_ID
g1463.t1	chr19	+	819	2	Intergenic	novelGene_619	novel	NA	NA	NA	NA	NA	NA	multi-exon	FALSE	canonical	0	0	junction_1	0	NA	NA	NA	FALSE	0	NA	NA	A	non_coding	NA	NA	NA	NA	NA	NA	NA	35	ACAAACACGTGATATGGGTT	NA	False	NA	NA	NA	NA	NA	NA	36421536	36422657	Fake_Experiment_ID
g1467.t1	chr19	+	387	4	Antisense	novelGene_ENSG00000186020.13_AS	novel	NA	NA	NA	NA	NA	NA	multi-exon	FALSE	canonical	0	0	junction_1	0.471404520791032	NA	NA	NA	FALSE	0	NA	NA	A	non_coding	NA	NA	NA	NA	NA	NA	NA	15	GGCTGTTTTACAGTTACTTT	NA	False	NA	NA	NA	NA	NA	NA	36572239	36580245	Fake_Experiment_ID
g1468.t1	chr19	-	315	2	Intergenic	novelGene_620	novel	NA	NA	NA	NA	NA	NA	multi-exon	FALSE	canonical	0	0	junction_1	0	NA	NA	NA	FALSE	0	NA	NA	A	non_coding	NA	NA	NA	NA	NA	NA	NA	25	CTTCATTTGAAATGCTCACC	366	False	NA	NA	NA	NA	NA	NA	36605628	36603461	Fake_Experiment_ID
g1471.t1	chr19	-	1620	1	Intergenic	novelGene_621	novel	NA	NA	NA	NA	NA	NA	mono-exon	FALSE	NA	NA	NA	NA	NA	NA	NA	NA	NA	0	NA	NA	A	non_coding	NA	NA	NA	NA	NA	NA	NA	50	ACAGACACTTCTCAAAAGAA	NA	False	NA	NA	NA	NA	NA	NA	36700360	36698740	Fake_Experiment_ID
g1472.t1	chr19	-	1614	2	Antisense	novelGene_ENSG00000189042.14_AS	novel	NA	NA	NA	NA	NA	NA	multi-exon	FALSE	canonical	0	0	junction_1	0	NA	NA	NA	FALSE	0	NA	NA	A	non_coding	NA	NA	NA	NA	NA	NA	NA	45	ATAGACCAATAACAGGATCT	NA	False	NA	NA	NA	NA	NA	NA	36702775	36700617	Fake_Experiment_ID
g1475.t1	chr19	+	372	3	Intergenic	novelGene_622	novel	NA	NA	NA	NA	NA	NA	multi-exon	FALSE	canonical	0	0	junction_1	0	NA	NA	NA	FALSE	0	NA	NA	A	non_coding	NA	NA	NA	NA	NA	NA	NA	20	GAGACCACCAGGCTCTGCCT	-21	True	NA	NA	NA	NA	NA	NA	36773131	36814551	Fake_Experiment_ID
g1480.t1	chr19	-	363	2	Intergenic	novelGene_623	novel	NA	NA	NA	NA	NA	NA	multi-exon	FALSE	canonical	0	0	junction_1	0	NA	NA	NA	FALSE	0	NA	NA	A	non_coding	NA	NA	NA	NA	NA	NA	NA	40	AAACCCAAAGTGGAACTGCC	NA	False	NA	NA	NA	NA	NA	NA	37014642	37010732	Fake_Experiment_ID
g1481.t1	chr19	-	522	5	Intergenic	novelGene_624	novel	NA	NA	NA	NA	NA	NA	multi-exon	FALSE	canonical	0	0	junction_1	0	NA	NA	NA	TRUE	0	NA	NA	A	non_coding	NA	NA	NA	NA	NA	NA	NA	30	GGAGCATCAGAAGGTAGGTG	NA	False	NA	NA	NA	NA	NA	NA	37037139	37015234	Fake_Experiment_ID
g1482.t1	chr19	-	351	1	Intergenic	novelGene_625	novel	NA	NA	NA	NA	NA	NA	mono-exon	FALSE	NA	NA	NA	NA	NA	NA	NA	NA	NA	0	NA	NA	A	non_coding	NA	NA	NA	NA	NA	NA	NA	25	GGTGGGAAAATTGCTTGAGC	NA	False	NA	NA	NA	NA	NA	NA	37040330	37039979	Fake_Experiment_ID
g1483.t1	chr19	-	711	1	Intergenic	novelGene_626	novel	NA	NA	NA	NA	NA	NA	mono-exon	FALSE	NA	NA	NA	NA	NA	NA	NA	NA	NA	0	NA	NA	A	non_coding	NA	NA	NA	NA	NA	NA	NA	30	TTAAACTAAGGAGCTTCTGC	NA	False	NA	NA	NA	NA	NA	NA	37050431	37049720	Fake_Experiment_ID
g1484.t1	chr19	-	318	3	Intergenic	novelGene_627	novel	NA	NA	NA	NA	NA	NA	multi-exon	FALSE	canonical	0	0	junction_1	0	NA	NA	NA	FALSE	0	NA	NA	A	non_coding	NA	NA	NA	NA	NA	NA	NA	60	GAAGAGAAGTTTAAAGAAAA	NA	False	NA	NA	NA	NA	NA	NA	37056462	37053092	Fake_Experiment_ID
g1486.t1	chr19	-	1167	1	Intergenic	novelGene_628	novel	NA	NA	NA	NA	NA	NA	mono-exon	FALSE	NA	NA	NA	NA	NA	NA	NA	NA	NA	0	NA	NA	A	non_coding	NA	NA	NA	NA	NA	NA	NA	50	CAAACTATCTCAAGGACAAA	NA	False	NA	NA	NA	NA	NA	NA	37105432	37104265	Fake_Experiment_ID
g1487.t1	chr19	-	735	1	Intergenic	novelGene_629	novel	NA	NA	NA	NA	NA	NA	mono-exon	FALSE	NA	NA	NA	NA	NA	NA	NA	NA	NA	0	NA	NA	A	non_coding	NA	NA	NA	NA	NA	NA	NA	15	TCGCTCTCACCCTCTCAATG	NA	False	NA	NA	NA	NA	NA	NA	37114638	37113903	Fake_Experiment_ID
g1488.t1	chr19	+	585	1	Intergenic	novelGene_630	novel	NA	NA	NA	NA	NA	NA	mono-exon	FALSE	NA	NA	NA	NA	NA	NA	NA	NA	NA	0	NA	NA	A	non_coding	NA	NA	NA	NA	NA	NA	NA	40	GCTTCATAAGTGAAGGAGAA	NA	False	NA	NA	NA	NA	NA	NA	37117785	37118370	Fake_Experiment_ID
g1489.t1	chr19	+	501	1	Intergenic	novelGene_631	novel	NA	NA	NA	NA	NA	NA	mono-exon	FALSE	NA	NA	NA	NA	NA	NA	NA	NA	NA	0	NA	NA	A	non_coding	NA	NA	NA	NA	NA	NA	NA	15	TCAAGTGGGCTTCATCCCTG	NA	False	NA	NA	NA	NA	NA	NA	37119777	37120278	Fake_Experiment_ID
g1490.t1	chr19	+	1329	1	Intergenic	novelGene_632	novel	NA	NA	NA	NA	NA	NA	mono-exon	FALSE	NA	NA	NA	NA	NA	NA	NA	NA	NA	0	NA	NA	A	non_coding	NA	NA	NA	NA	NA	NA	NA	35	AAAATTTTCGCAACCTACTC	NA	False	NA	NA	NA	NA	NA	NA	37120375	37121704	Fake_Experiment_ID
g1493.t1	chr19	+	327	2	Antisense	novelGene_ENSG00000267360.6_AS	novel	NA	NA	NA	NA	NA	NA	multi-exon	FALSE	canonical	0	0	junction_1	0	NA	NA	NA	FALSE	0	NA	NA	A	non_coding	NA	NA	NA	NA	NA	NA	NA	25	GTAGGATACTTGGGAGGAGG	NA	False	NA	NA	NA	NA	NA	NA	37178126	37179369	Fake_Experiment_ID
g1496.t1	chr19	-	498	3	Intergenic	novelGene_633	novel	NA	NA	NA	NA	NA	NA	multi-exon	FALSE	canonical	0	0	junction_1	0	NA	NA	NA	FALSE	0	NA	NA	A	non_coding	NA	NA	NA	NA	NA	NA	NA	15	AGGCCAGGACTCCCCGCCGC	NA	False	NA	NA	NA	NA	NA	NA	37266722	37252041	Fake_Experiment_ID
g1497.t1	chr19	-	471	2	Intergenic	novelGene_634	novel	NA	NA	NA	NA	NA	NA	multi-exon	FALSE	canonical	0	0	junction_1	0	NA	NA	NA	FALSE	0	NA	NA	A	non_coding	NA	NA	NA	NA	NA	NA	NA	20	GCCACTTTTCCAGGACTAGG	NA	False	NA	NA	NA	NA	NA	NA	37269546	37267750	Fake_Experiment_ID
g1498.t1	chr19	+	3984	14	Intergenic	novelGene_635	novel	NA	NA	NA	NA	NA	NA	multi-exon	FALSE	canonical	0	0	junction_1	0	NA	NA	NA	TRUE	0	NA	NA	A	non_coding	NA	NA	NA	NA	NA	NA	NA	35	CATCCGTGGCAGCCAAAAGA	NA	False	NA	NA	NA	NA	NA	NA	37271562	37300279	Fake_Experiment_ID
g1499.t1	chr19	-	312	1	Intergenic	novelGene_636	novel	NA	NA	NA	NA	NA	NA	mono-exon	FALSE	NA	NA	NA	NA	NA	NA	NA	NA	NA	0	NA	NA	A	non_coding	NA	NA	NA	NA	NA	NA	NA	5	GTCCGACCCTGGGTCTGCCG	1948	False	NA	NA	NA	NA	NA	NA	37302418	37302106	Fake_Experiment_ID
g15.t1	chr19	-	531	2	Intergenic	novelGene_9	novel	NA	NA	NA	NA	NA	NA	multi-exon	FALSE	canonical	0	0	junction_1	0	NA	NA	NA	FALSE	0	NA	NA	A	non_coding	NA	NA	NA	NA	NA	NA	NA	15	GAGTGTTGTGAGCCCACTCC	NA	False	NA	NA	NA	NA	NA	NA	397481	391778	Fake_Experiment_ID
g1500.t1	chr19	+	270	2	Intergenic	novelGene_637	novel	NA	NA	NA	NA	NA	NA	multi-exon	FALSE	canonical	0	0	junction_1	0	NA	NA	NA	FALSE	0	NA	NA	A	non_coding	NA	NA	NA	NA	NA	NA	NA	5	GCTTGTGTCTCCGAGGCCGT	NA	False	NA	NA	NA	NA	NA	NA	37304386	37304993	Fake_Experiment_ID
g1501.t1	chr19	+	555	1	Intergenic	novelGene_638	novel	NA	NA	NA	NA	NA	NA	mono-exon	FALSE	NA	NA	NA	NA	NA	NA	NA	NA	NA	0	NA	NA	A	non_coding	NA	NA	NA	NA	NA	NA	NA	20	TGGACTGAGAAGTCTTCTTT	599	False	NA	NA	NA	NA	NA	NA	37305049	37305604	Fake_Experiment_ID
g1502.t1	chr19	-	237	2	Intergenic	novelGene_639	novel	NA	NA	NA	NA	NA	NA	multi-exon	FALSE	canonical	0	0	junction_1	0	NA	NA	NA	FALSE	0	NA	NA	A	non_coding	NA	NA	NA	NA	NA	NA	NA	40	ATAGTGTCAGAGTTGAGAAA	NA	False	NA	NA	NA	NA	NA	NA	37318059	37309936	Fake_Experiment_ID
g1503.t1	chr19	-	306	2	Intergenic	novelGene_640	novel	NA	NA	NA	NA	NA	NA	multi-exon	FALSE	canonical	0	0	junction_1	0	NA	NA	NA	FALSE	0	NA	NA	A	non_coding	NA	NA	NA	NA	NA	NA	NA	30	GCTACTAAATTTTGGTGTAA	NA	False	NA	NA	NA	NA	NA	NA	37322311	37320526	Fake_Experiment_ID
g1509.t1	chr19	-	378	4	Intergenic	novelGene_641	novel	NA	NA	NA	NA	NA	NA	multi-exon	FALSE	canonical	0	0	junction_1	0	NA	NA	NA	TRUE	0	NA	NA	A	non_coding	NA	NA	NA	NA	NA	NA	NA	10	CTCCCCTCCTATTTCATTTT	NA	False	NA	NA	NA	NA	NA	NA	37551327	37543845	Fake_Experiment_ID
g1513.t1	chr19	-	741	4	Genic_Genomic	ENSG00000196381.11	novel	984	1	NA	NA	983	7035	multi-exon	FALSE	canonical	0	0	junction_1	0	NA	NA	NA	TRUE	0	NA	NA	B	non_coding	NA	NA	NA	NA	NA	NA	NA	15	CCCTGGACCAGGCGGCATCC	NA	False	NA	NA	NA	NA	NA	NA	37669165	37662129	Fake_Experiment_ID
g1514.t1	chr19	-	801	7	Genic_Genomic	ENSG00000196381.11	novel	984	1	NA	NA	-16335	-34	multi-exon	FALSE	canonical	0	0	junction_1	0	NA	NA	NA	TRUE	0	NA	NA	B	non_coding	NA	NA	NA	NA	NA	NA	NA	35	TGCAAGAAGGCCTTCAAGCA	5849	False	NA	NA	NA	NA	NA	NA	37686483	37669198	Fake_Experiment_ID
g1515.t1	chr19	-	684	2	Intergenic	novelGene_642	novel	NA	NA	NA	NA	NA	NA	multi-exon	TRUE	canonical	0	0	junction_1	0	NA	NA	NA	FALSE	0	NA	NA	A	non_coding	NA	NA	NA	NA	NA	NA	NA	15	TGAGGCCCCAGCCTACCTGC	NA	False	NA	NA	NA	NA	NA	NA	37697402	37696620	Fake_Experiment_ID
g1518.t1	chr19	+	354	2	Intergenic	novelGene_643	novel	NA	NA	NA	NA	NA	NA	multi-exon	FALSE	canonical	0	0	junction_1	0	NA	NA	NA	FALSE	0	NA	NA	A	non_coding	NA	NA	NA	NA	NA	NA	NA	30	TATGGCAAGCTATGTAGGAC	286	False	NA	NA	NA	NA	NA	NA	37779960	37792169	Fake_Experiment_ID
g1519.t1	chr19	+	495	1	Intergenic	novelGene_644	novel	NA	NA	NA	NA	NA	NA	mono-exon	FALSE	NA	NA	NA	NA	NA	NA	NA	NA	NA	0	NA	NA	A	non_coding	NA	NA	NA	NA	NA	NA	NA	35	CCTGCGGATAACTATGACAA	1686	False	NA	NA	NA	NA	NA	NA	37792220	37792715	Fake_Experiment_ID
g1520.t1	chr19	+	1017	4	Intergenic	novelGene_645	novel	NA	NA	NA	NA	NA	NA	multi-exon	FALSE	canonical	0	0	junction_1	0	NA	NA	NA	FALSE	0	NA	NA	A	non_coding	NA	NA	NA	NA	NA	NA	NA	30	TACAGTGGCCAGAAACCTCC	4828	False	NA	NA	NA	NA	NA	NA	37795362	37819642	Fake_Experiment_ID
g1521.t1	chr19	-	1422	3	Intergenic	novelGene_646	novel	NA	NA	NA	NA	NA	NA	multi-exon	FALSE	canonical	0	0	junction_1	0	NA	NA	NA	FALSE	0	NA	NA	A	non_coding	NA	NA	NA	NA	NA	NA	NA	25	AGGTGAAGCTCACTGGGTAG	NA	False	NA	NA	NA	NA	NA	NA	37829564	37824079	Fake_Experiment_ID
g1522.t1	chr19	-	2535	3	Intergenic	novelGene_647	novel	NA	NA	NA	NA	NA	NA	multi-exon	FALSE	canonical	1	2	junction_1	1	NA	NA	NA	FALSE	0	NA	NA	A	non_coding	NA	NA	NA	NA	NA	NA	NA	15	GGGTACCCCAGTCTTCCTAT	NA	False	NA	NA	NA	NA	NA	NA	37837000	37829634	Fake_Experiment_ID
g1523.t1	chr19	+	747	1	Intergenic	novelGene_648	novel	NA	NA	NA	NA	NA	NA	mono-exon	FALSE	NA	NA	NA	NA	NA	NA	NA	NA	NA	0	NA	NA	A	non_coding	NA	NA	NA	NA	NA	NA	NA	40	AGACCATCGAGACTAGGAAG	NA	False	NA	NA	NA	NA	NA	NA	37838677	37839424	Fake_Experiment_ID
g1524.t1	chr19	+	3402	1	Intergenic	novelGene_649	novel	NA	NA	NA	NA	NA	NA	mono-exon	FALSE	NA	NA	NA	NA	NA	NA	NA	NA	NA	0	NA	NA	A	non_coding	NA	NA	NA	NA	NA	NA	NA	40	ACAATGAGATCACATGGTCA	NA	False	NA	NA	NA	NA	NA	NA	37839913	37843315	Fake_Experiment_ID
g1525.t1	chr19	+	315	1	Intergenic	novelGene_650	novel	NA	NA	NA	NA	NA	NA	mono-exon	FALSE	NA	NA	NA	NA	NA	NA	NA	NA	NA	0	NA	NA	A	non_coding	NA	NA	NA	NA	NA	NA	NA	55	ACAAACAGAAAGCAACCATC	6927	False	NA	NA	NA	NA	NA	NA	37862336	37862651	Fake_Experiment_ID
g1528.t1	chr19	+	360	2	Intergenic	novelGene_651	novel	NA	NA	NA	NA	NA	NA	multi-exon	FALSE	canonical	0	0	junction_1	0	NA	NA	NA	FALSE	0	NA	NA	A	non_coding	NA	NA	NA	NA	NA	NA	NA	15	TTTCACCATGCCTGGGACCC	NA	False	NA	NA	NA	NA	NA	NA	37985958	37987651	Fake_Experiment_ID
g1529.t1	chr19	+	291	3	Intergenic	novelGene_652	novel	NA	NA	NA	NA	NA	NA	multi-exon	FALSE	canonical	0	0	junction_1	0	NA	NA	NA	FALSE	0	NA	NA	A	non_coding	NA	NA	NA	NA	NA	NA	NA	35	CAAACCTGGCGATAGGGACA	NA	False	NA	NA	NA	NA	NA	NA	37991397	37999808	Fake_Experiment_ID
g1530.t1	chr19	-	309	3	Intergenic	novelGene_653	novel	NA	NA	NA	NA	NA	NA	multi-exon	FALSE	canonical	0	0	junction_1	0	NA	NA	NA	FALSE	0	NA	NA	A	non_coding	NA	NA	NA	NA	NA	NA	NA	15	GGTTGGGTCACTGACTTTGA	NA	False	NA	NA	NA	NA	NA	NA	38025471	38023314	Fake_Experiment_ID
g1532.t1	chr19	-	351	2	Antisense	novelGene_ENSG00000105738.11_AS	novel	NA	NA	NA	NA	NA	NA	multi-exon	FALSE	canonical	0	0	junction_1	0	NA	NA	NA	TRUE	0	NA	NA	A	non_coding	NA	NA	NA	NA	NA	NA	NA	20	TTTAGCACCTGTGCTGTCAA	NA	False	NA	NA	NA	NA	NA	NA	38162615	38159637	Fake_Experiment_ID
g1541.t1	chr19	+	300	1	Intergenic	novelGene_654	novel	NA	NA	NA	NA	NA	NA	mono-exon	FALSE	NA	NA	NA	NA	NA	NA	NA	NA	NA	0	NA	NA	A	non_coding	NA	NA	NA	NA	NA	NA	NA	20	GGGCGCGGTCAGGAGCGGAA	297	False	NA	NA	NA	NA	NA	NA	38336142	38336442	Fake_Experiment_ID
g155.t1	chr19	+	258	2	Intergenic	novelGene_39	novel	NA	NA	NA	NA	NA	NA	multi-exon	FALSE	canonical	0	0	junction_1	0	NA	NA	NA	TRUE	0	NA	NA	A	non_coding	NA	NA	NA	NA	NA	NA	NA	20	GGGAGCTCGGATTCTGAAGC	NA	False	NA	NA	NA	NA	NA	NA	2461464	2463336	Fake_Experiment_ID
g1568.t1	chr19	-	417	1	NIC	ENSG00000161243.9	novel	852	5	NA	NA	0	-6400	mono-exon	FALSE	NA	NA	NA	NA	NA	NA	NA	NA	NA	0	NA	NA	A	non_coding	NA	NA	NA	NA	NA	NA	NA	5	CGGGGCCGGAGGGGCGGGGC	321	False	NA	NA	NA	NA	NA	NA	39032227	39031810	Fake_Experiment_ID
g1569.t1	chr19	-	225	1	Intergenic	novelGene_655	novel	NA	NA	NA	NA	NA	NA	mono-exon	FALSE	NA	NA	NA	NA	NA	NA	NA	NA	NA	0	NA	NA	A	non_coding	NA	NA	NA	NA	NA	NA	NA	20	CAGGGAAGGTGGCCATGGCC	NA	False	NA	NA	NA	NA	NA	NA	39054824	39054599	Fake_Experiment_ID
g1570.t1	chr19	-	453	1	Intergenic	novelGene_656	novel	NA	NA	NA	NA	NA	NA	mono-exon	FALSE	NA	NA	NA	NA	NA	NA	NA	NA	NA	0	NA	NA	A	non_coding	NA	NA	NA	NA	NA	NA	NA	15	AGTCTTGGGGTGTAGCCATC	NA	False	NA	NA	NA	NA	NA	NA	39058220	39057767	Fake_Experiment_ID
g1571.t1	chr19	-	357	2	Antisense	novelGene_ENSG00000183760.11_AS	novel	NA	NA	NA	NA	NA	NA	multi-exon	FALSE	canonical	0	0	junction_1	0	NA	NA	NA	FALSE	0	NA	NA	A	non_coding	NA	NA	NA	NA	NA	NA	NA	30	GGTATCTGGTGGAAGAAATT	398	False	NA	NA	NA	NA	NA	NA	39096743	39096309	Fake_Experiment_ID
g1575.t1	chr19	-	453	1	NIC	ENSG00000179751.7	novel	405	2	NA	NA	0	-815	mono-exon	FALSE	NA	NA	NA	NA	NA	NA	NA	NA	NA	0	NA	NA	A	non_coding	NA	NA	NA	NA	NA	NA	NA	25	GCCCCCACACCCACCACCCA	8	True	NA	NA	NA	NA	NA	NA	39204254	39203801	Fake_Experiment_ID
g1577.t1	chr19	-	672	2	Intergenic	novelGene_657	novel	NA	NA	NA	NA	NA	NA	multi-exon	FALSE	canonical	0	0	junction_1	0	NA	NA	NA	FALSE	0	NA	NA	A	non_coding	NA	NA	NA	NA	NA	NA	NA	15	CCCAAGGCGGGGGGCTGGAC	3124	False	NA	NA	NA	NA	NA	NA	39255269	39248655	Fake_Experiment_ID
g158.t1	chr19	+	330	1	Intergenic	novelGene_40	novel	NA	NA	NA	NA	NA	NA	mono-exon	FALSE	NA	NA	NA	NA	NA	NA	NA	NA	NA	0	NA	NA	A	non_coding	NA	NA	NA	NA	NA	NA	NA	15	CTCATGCCTGTGATCCTACC	NA	False	NA	NA	NA	NA	NA	NA	2538025	2538355	Fake_Experiment_ID
g1582.t1	chr19	+	222	2	Intergenic	novelGene_658	novel	NA	NA	NA	NA	NA	NA	multi-exon	FALSE	canonical	0	0	junction_1	0	NA	NA	NA	FALSE	0	NA	NA	A	non_coding	NA	NA	NA	NA	NA	NA	NA	30	TGAAGTAATACCTTGACGTG	NA	False	NA	NA	NA	NA	NA	NA	39320846	39324573	Fake_Experiment_ID
g1586.t1	chr19	-	408	1	Intergenic	novelGene_659	novel	NA	NA	NA	NA	NA	NA	mono-exon	FALSE	NA	NA	NA	NA	NA	NA	NA	NA	NA	0	NA	NA	A	non_coding	NA	NA	NA	NA	NA	NA	NA	5	GACCCCGTCCGGGCTGCCGT	7114	False	NA	NA	NA	NA	NA	NA	39391304	39390896	Fake_Experiment_ID
g159.t1	chr19	-	555	4	Intergenic	novelGene_41	novel	NA	NA	NA	NA	NA	NA	multi-exon	FALSE	canonical	0	0	junction_1	0	NA	NA	NA	FALSE	0	NA	NA	A	non_coding	NA	NA	NA	NA	NA	NA	NA	5	CCGTGGTCATCCCCCGCCCC	NA	False	NA	NA	NA	NA	NA	NA	2574670	2546824	Fake_Experiment_ID
g1598.t1	chr19	+	315	1	Intergenic	novelGene_660	novel	NA	NA	NA	NA	NA	NA	mono-exon	FALSE	NA	NA	NA	NA	NA	NA	NA	NA	NA	0	NA	NA	A	non_coding	NA	NA	NA	NA	NA	NA	NA	30	GTGCTGGACAAGGAGGACCA	6020	False	NA	NA	NA	NA	NA	NA	39553020	39553335	Fake_Experiment_ID
g1599.t1	chr19	-	660	5	Intergenic	novelGene_661	novel	NA	NA	NA	NA	NA	NA	multi-exon	FALSE	canonical	0	0	junction_1	0	NA	NA	NA	FALSE	0	NA	NA	A	non_coding	NA	NA	NA	NA	NA	NA	NA	10	TGTCCACACTCCCTGCTGTT	NA	False	NA	NA	NA	NA	NA	NA	39582768	39569045	Fake_Experiment_ID
g160.t1	chr19	+	486	1	Intergenic	novelGene_42	novel	NA	NA	NA	NA	NA	NA	mono-exon	FALSE	NA	NA	NA	NA	NA	NA	NA	NA	NA	0	NA	NA	A	non_coding	NA	NA	NA	NA	NA	NA	NA	20	AGCTCTGACACCCCGGGCAC	5443	False	NA	NA	NA	NA	NA	NA	2622430	2622916	Fake_Experiment_ID
g1601.t1	chr19	-	597	1	Intergenic	novelGene_662	novel	NA	NA	NA	NA	NA	NA	mono-exon	FALSE	NA	NA	NA	NA	NA	NA	NA	NA	NA	0	NA	NA	A	non_coding	NA	NA	NA	NA	NA	NA	NA	35	TTAAACTAAAGAGCTTCTGC	NA	False	NA	NA	NA	NA	NA	NA	39629656	39629059	Fake_Experiment_ID
g1602.t1	chr19	-	2094	5	Intergenic	novelGene_663	novel	NA	NA	NA	NA	NA	NA	multi-exon	FALSE	canonical	0	0	junction_1	0	NA	NA	NA	FALSE	0	NA	NA	A	non_coding	NA	NA	NA	NA	NA	NA	NA	25	AGCAACCTCAACCCTGTCTG	NA	False	NA	NA	NA	NA	NA	NA	39645168	39629976	Fake_Experiment_ID
g1603.t1	chr19	+	702	1	Intergenic	novelGene_664	novel	NA	NA	NA	NA	NA	NA	mono-exon	FALSE	NA	NA	NA	NA	NA	NA	NA	NA	NA	0	NA	NA	A	non_coding	NA	NA	NA	NA	NA	NA	NA	40	CAGCCACTGCAAAAACATGC	NA	False	NA	NA	NA	NA	NA	NA	39650514	39651216	Fake_Experiment_ID
g1604.t1	chr19	+	564	1	Intergenic	novelGene_665	novel	NA	NA	NA	NA	NA	NA	mono-exon	FALSE	NA	NA	NA	NA	NA	NA	NA	NA	NA	0	NA	NA	A	non_coding	NA	NA	NA	NA	NA	NA	NA	30	CTTCAGCAAAGTCTCAGGAT	NA	False	NA	NA	NA	NA	NA	NA	39652910	39653474	Fake_Experiment_ID
g1606.t1	chr19	+	429	1	Intergenic	novelGene_666	novel	NA	NA	NA	NA	NA	NA	mono-exon	FALSE	NA	NA	NA	NA	NA	NA	NA	NA	NA	0	NA	NA	A	non_coding	NA	NA	NA	NA	NA	NA	NA	30	GGCTGGTTCAATATATGCAA	NA	False	NA	NA	NA	NA	NA	NA	39667641	39668070	Fake_Experiment_ID
g1607.t1	chr19	+	882	1	Intergenic	novelGene_667	novel	NA	NA	NA	NA	NA	NA	mono-exon	FALSE	NA	NA	NA	NA	NA	NA	NA	NA	NA	0	NA	NA	A	non_coding	NA	NA	NA	NA	NA	NA	NA	40	TACTGGTACCAAAACAGCAT	NA	False	NA	NA	NA	NA	NA	NA	39668139	39669021	Fake_Experiment_ID
g1609.t1	chr19	-	1305	2	Intergenic	novelGene_668	novel	NA	NA	NA	NA	NA	NA	multi-exon	FALSE	canonical	0	0	junction_1	0	NA	NA	NA	FALSE	0	NA	NA	A	non_coding	NA	NA	NA	NA	NA	NA	NA	40	TCTGATAAGCAACTTCAGAA	NA	False	NA	NA	NA	NA	NA	NA	39717452	39715823	Fake_Experiment_ID
g161.t1	chr19	+	321	1	Intergenic	novelGene_43	novel	NA	NA	NA	NA	NA	NA	mono-exon	FALSE	NA	NA	NA	NA	NA	NA	NA	NA	NA	0	NA	NA	A	non_coding	NA	NA	NA	NA	NA	NA	NA	10	GCTTTTCTGTTGGTGTCACA	NA	False	NA	NA	NA	NA	NA	NA	2643358	2643679	Fake_Experiment_ID
g1610.t1	chr19	-	657	1	Intergenic	novelGene_669	novel	NA	NA	NA	NA	NA	NA	mono-exon	FALSE	NA	NA	NA	NA	NA	NA	NA	NA	NA	0	NA	NA	A	non_coding	NA	NA	NA	NA	NA	NA	NA	40	AGACCATCAAGGCTAGGAAG	NA	False	NA	NA	NA	NA	NA	NA	39718703	39718046	Fake_Experiment_ID
g1611.t1	chr19	+	312	3	Intergenic	novelGene_670	novel	NA	NA	NA	NA	NA	NA	multi-exon	FALSE	canonical	0	0	junction_1	0	NA	NA	NA	FALSE	0	NA	NA	A	non_coding	NA	NA	NA	NA	NA	NA	NA	25	ATCTCTTGGAGTTGAAGCAT	NA	False	NA	NA	NA	NA	NA	NA	39724778	39728734	Fake_Experiment_ID
g1613.t1	chr19	-	687	3	Antisense	novelGene_ENSG00000213921.8_AS	novel	NA	NA	NA	NA	NA	NA	multi-exon	FALSE	canonical	0	0	junction_1	0	NA	NA	NA	FALSE	0	NA	NA	A	non_coding	NA	NA	NA	NA	NA	NA	NA	55	CTGAGAAACAAATCAAGAAC	NA	False	NA	NA	NA	NA	NA	NA	39782270	39742368	Fake_Experiment_ID
g1616.t1	chr19	-	483	3	Intergenic	novelGene_671	novel	NA	NA	NA	NA	NA	NA	multi-exon	FALSE	canonical	0	0	junction_1	0	NA	NA	NA	FALSE	0	NA	NA	A	non_coding	NA	NA	NA	NA	NA	NA	NA	20	ATACAGGCCCTGGACCCTTC	2008	False	NA	NA	NA	NA	NA	NA	39968962	39943234	Fake_Experiment_ID
g1619.t1	chr19	-	393	1	Intergenic	novelGene_672	novel	NA	NA	NA	NA	NA	NA	mono-exon	FALSE	NA	NA	NA	NA	NA	NA	NA	NA	NA	0	NA	NA	A	non_coding	NA	NA	NA	NA	NA	NA	NA	20	CTGGATTCCACTGAATCCCT	NA	False	NA	NA	NA	NA	NA	NA	40023772	40023379	Fake_Experiment_ID
g1620.t1	chr19	-	660	2	Intergenic	novelGene_673	novel	NA	NA	NA	NA	NA	NA	multi-exon	FALSE	canonical	0	0	junction_1	0	NA	NA	NA	TRUE	0	NA	NA	A	non_coding	NA	NA	NA	NA	NA	NA	NA	30	AAAATGATTGATGCTGTTGT	NA	False	NA	NA	NA	NA	NA	NA	40025502	40023947	Fake_Experiment_ID
g1623.t1	chr19	-	861	1	Intergenic	novelGene_674	novel	NA	NA	NA	NA	NA	NA	mono-exon	FALSE	NA	NA	NA	NA	NA	NA	NA	NA	NA	0	NA	NA	A	non_coding	NA	NA	NA	NA	NA	NA	NA	40	ACAATGAGATGGCACATGGA	NA	False	NA	NA	NA	NA	NA	NA	40114630	40113769	Fake_Experiment_ID
g163.t1	chr19	+	258	2	Intergenic	novelGene_44	novel	NA	NA	NA	NA	NA	NA	multi-exon	FALSE	canonical	0	0	junction_1	0	NA	NA	NA	FALSE	0	NA	NA	A	non_coding	NA	NA	NA	NA	NA	NA	NA	15	TTCTCCAGCTTGCAGAGCTG	5684	False	NA	NA	NA	NA	NA	NA	2722876	2727952	Fake_Experiment_ID
g1640.t1	chr19	+	351	1	Intergenic	novelGene_675	novel	NA	NA	NA	NA	NA	NA	mono-exon	FALSE	NA	NA	NA	NA	NA	NA	NA	NA	NA	0	NA	NA	A	non_coding	NA	NA	NA	NA	NA	NA	NA	5	TAGGCTTGGCGTGGTGGCCC	7456	False	NA	NA	NA	NA	NA	NA	40634494	40634845	Fake_Experiment_ID
g1647.t1	chr19	+	912	1	NIC	ENSG00000269858.6	novel	1224	5	NA	NA	0	-6380	mono-exon	FALSE	NA	NA	NA	NA	NA	NA	NA	NA	NA	0	NA	NA	A	non_coding	NA	NA	NA	NA	NA	NA	NA	25	GCACAGTGGGTTTGGAGACA	730	False	NA	NA	NA	NA	NA	NA	40800572	40801484	Fake_Experiment_ID
g1648.t1	chr19	-	561	2	Antisense	novelGene_ENSG00000269858.6_AS	novel	NA	NA	NA	NA	NA	NA	multi-exon	FALSE	canonical	0	0	junction_1	0	NA	NA	NA	FALSE	0	NA	NA	A	non_coding	NA	NA	NA	NA	NA	NA	NA	30	AAGCGGGAAAGCCTGGAGTT	6454	False	NA	NA	NA	NA	NA	NA	40805654	40803485	Fake_Experiment_ID
g165.t1	chr19	+	528	2	Antisense	novelGene_ENSG00000104969.11_AS	novel	NA	NA	NA	NA	NA	NA	multi-exon	FALSE	canonical	0	0	junction_1	0	NA	NA	NA	FALSE	0	NA	NA	A	non_coding	NA	NA	NA	NA	NA	NA	NA	25	AAGGGTCTACAGTATGGTGG	NA	False	NA	NA	NA	NA	NA	NA	2754789	2756143	Fake_Experiment_ID
g1650.t1	chr19	-	1044	5	Intergenic	novelGene_676	novel	NA	NA	NA	NA	NA	NA	multi-exon	FALSE	canonical	0	0	junction_1	1.6393596310755	NA	NA	NA	FALSE	0	NA	NA	A	non_coding	NA	NA	NA	NA	NA	NA	NA	5	CGGTGGCCTCCACGGCTGCC	847	False	NA	NA	NA	NA	NA	NA	40811261	40808096	Fake_Experiment_ID
g1651.t1	chr19	-	1020	7	Intergenic	novelGene_677	novel	NA	NA	NA	NA	NA	NA	multi-exon	TRUE	canonical	0	0	junction_1	1.49071198499986	NA	NA	NA	FALSE	0	NA	NA	A	non_coding	NA	NA	NA	NA	NA	NA	NA	10	CGCCCCGGCCCTTCCAGATT	NA	False	NA	NA	NA	NA	NA	NA	40828856	40818717	Fake_Experiment_ID
g1654.t1	chr19	+	1089	7	Intergenic	novelGene_678	novel	NA	NA	NA	NA	NA	NA	multi-exon	FALSE	canonical	0	0	junction_1	0	NA	NA	NA	FALSE	0	NA	NA	A	non_coding	NA	NA	NA	NA	NA	NA	NA	15	GCCACACCTCCTGCGGGGCA	NA	False	NA	NA	NA	NA	NA	NA	40891218	40900155	Fake_Experiment_ID
g1655.t1	chr19	-	711	5	Intergenic	novelGene_679	novel	NA	NA	NA	NA	NA	NA	multi-exon	TRUE	canonical	0	0	junction_1	0	NA	NA	NA	FALSE	0	NA	NA	A	non_coding	NA	NA	NA	NA	NA	NA	NA	5	GGGAGGGCTGTGCTGGTGCC	NA	False	NA	NA	NA	NA	NA	NA	40913120	40908471	Fake_Experiment_ID
g1656.t1	chr19	+	579	1	Intergenic	novelGene_680	novel	NA	NA	NA	NA	NA	NA	mono-exon	FALSE	NA	NA	NA	NA	NA	NA	NA	NA	NA	0	NA	NA	A	non_coding	NA	NA	NA	NA	NA	NA	NA	50	AGGAAGCACTAAACATGGAA	5655	False	NA	NA	NA	NA	NA	NA	40914080	40914659	Fake_Experiment_ID
g1657.t1	chr19	+	714	1	Intergenic	novelGene_681	novel	NA	NA	NA	NA	NA	NA	mono-exon	FALSE	NA	NA	NA	NA	NA	NA	NA	NA	NA	0	NA	NA	A	non_coding	NA	NA	NA	NA	NA	NA	NA	40	TAAAGGGGATATCACCACCA	6832	False	NA	NA	NA	NA	NA	NA	40915257	40915971	Fake_Experiment_ID
g1658.t1	chr19	+	1125	7	Intergenic	novelGene_682	novel	NA	NA	NA	NA	NA	NA	multi-exon	FALSE	canonical	0	0	junction_1	0	NA	NA	NA	TRUE	0	NA	NA	A	non_coding	NA	NA	NA	NA	NA	NA	NA	25	GGGTACACCATCCCCAAGGT	9578	False	NA	NA	NA	NA	NA	NA	40933828	40944500	Fake_Experiment_ID
g1659.t1	chr19	+	360	2	Intergenic	novelGene_683	novel	NA	NA	NA	NA	NA	NA	multi-exon	FALSE	canonical	0	0	junction_1	0	NA	NA	NA	FALSE	0	NA	NA	A	non_coding	NA	NA	NA	NA	NA	NA	NA	20	AGGGGCTGAGGGAAGGGGGT	2594	False	NA	NA	NA	NA	NA	NA	40944674	40949234	Fake_Experiment_ID
g1660.t1	chr19	+	288	2	Intergenic	novelGene_684	novel	NA	NA	NA	NA	NA	NA	multi-exon	FALSE	canonical	0	0	junction_1	0	NA	NA	NA	FALSE	0	NA	NA	A	non_coding	NA	NA	NA	NA	NA	NA	NA	35	TAGTAATAGCGGTTATTAAT	NA	False	NA	NA	NA	NA	NA	NA	40957343	40958669	Fake_Experiment_ID
g1661.t1	chr19	-	372	1	Intergenic	novelGene_685	novel	NA	NA	NA	NA	NA	NA	mono-exon	FALSE	NA	NA	NA	NA	NA	NA	NA	NA	NA	0	NA	NA	A	non_coding	NA	NA	NA	NA	NA	NA	NA	35	CCAGGAGCAGAATGTTAATC	NA	False	NA	NA	NA	NA	NA	NA	40981425	40981053	Fake_Experiment_ID
g1663.t1	chr19	-	777	4	Intergenic	novelGene_686	novel	NA	NA	NA	NA	NA	NA	multi-exon	FALSE	canonical	0	0	junction_1	0	NA	NA	NA	FALSE	0	NA	NA	A	non_coding	NA	NA	NA	NA	NA	NA	NA	25	GCCCTCACCCACAGGCAGGA	NA	False	NA	NA	NA	NA	NA	NA	41027722	41024104	Fake_Experiment_ID
g1664.t1	chr19	+	597	1	Intergenic	novelGene_687	novel	NA	NA	NA	NA	NA	NA	mono-exon	FALSE	NA	NA	NA	NA	NA	NA	NA	NA	NA	0	NA	NA	A	non_coding	NA	NA	NA	NA	NA	NA	NA	25	TTATTATCTTCATTATTTCA	NA	False	NA	NA	NA	NA	NA	NA	41035632	41036229	Fake_Experiment_ID
g1665.t1	chr19	-	1068	7	Intergenic	novelGene_688	novel	NA	NA	NA	NA	NA	NA	multi-exon	FALSE	canonical	0	0	junction_1	0	NA	NA	NA	TRUE	0	NA	NA	A	non_coding	NA	NA	NA	NA	NA	NA	NA	15	GCTACACCTCCTGCGGGGCA	NA	False	NA	NA	NA	NA	NA	NA	41059364	41050448	Fake_Experiment_ID
g1668.t1	chr19	+	534	2	Intergenic	novelGene_689	novel	NA	NA	NA	NA	NA	NA	multi-exon	FALSE	canonical	0	0	junction_1	0	NA	NA	NA	FALSE	0	NA	NA	A	non_coding	NA	NA	NA	NA	NA	NA	NA	10	CTTGCAGGCTGGGGGCACCC	35	False	NA	NA	NA	NA	NA	NA	41169860	41174832	Fake_Experiment_ID
g1679.t1	chr19	-	231	2	Intergenic	novelGene_690	novel	NA	NA	NA	NA	NA	NA	multi-exon	FALSE	canonical	0	0	junction_1	0	NA	NA	NA	FALSE	0	NA	NA	A	non_coding	NA	NA	NA	NA	NA	NA	NA	30	TATTTCTTCCAAAATTGCAG	NA	False	NA	NA	NA	NA	NA	NA	41463428	41460619	Fake_Experiment_ID
g1680.t1	chr19	+	591	2	Intergenic	novelGene_691	novel	NA	NA	NA	NA	NA	NA	multi-exon	FALSE	canonical	0	0	junction_1	0	NA	NA	NA	FALSE	0	NA	NA	A	non_coding	NA	NA	NA	NA	NA	NA	NA	40	AGACCATCAAGGCTAGGAAG	NA	False	NA	NA	NA	NA	NA	NA	41487479	41488417	Fake_Experiment_ID
g1681.t1	chr19	+	1392	1	Intergenic	novelGene_692	novel	NA	NA	NA	NA	NA	NA	mono-exon	FALSE	NA	NA	NA	NA	NA	NA	NA	NA	NA	0	NA	NA	A	non_coding	NA	NA	NA	NA	NA	NA	NA	25	GTATTGATGGGACATATCTC	NA	False	NA	NA	NA	NA	NA	NA	41488948	41490340	Fake_Experiment_ID
g1682.t1	chr19	+	1110	3	Intergenic	novelGene_693	novel	NA	NA	NA	NA	NA	NA	multi-exon	FALSE	canonical	0	0	junction_1	0	NA	NA	NA	FALSE	0	NA	NA	A	non_coding	NA	NA	NA	NA	NA	NA	NA	20	TATTGGTTTTTATTGATTAT	NA	False	NA	NA	NA	NA	NA	NA	41490919	41495461	Fake_Experiment_ID
g1683.t1	chr19	-	402	2	Intergenic	novelGene_694	novel	NA	NA	NA	NA	NA	NA	multi-exon	FALSE	canonical	0	0	junction_1	0	NA	NA	NA	FALSE	0	NA	NA	A	non_coding	NA	NA	NA	NA	NA	NA	NA	25	CTTTCTATTCATATATCCAG	NA	False	NA	NA	NA	NA	NA	NA	41501838	41500876	Fake_Experiment_ID
g1684.t1	chr19	+	621	2	Intergenic	novelGene_695	novel	NA	NA	NA	NA	NA	NA	multi-exon	TRUE	canonical	0	0	junction_1	0	NA	NA	NA	FALSE	0	NA	NA	A	non_coding	NA	NA	NA	NA	NA	NA	NA	20	AACGCCTCAGTCTCACCCTG	68	False	NA	NA	NA	NA	NA	NA	41506151	41506897	Fake_Experiment_ID
g1685.t1	chr19	-	678	3	Intergenic	novelGene_696	novel	NA	NA	NA	NA	NA	NA	multi-exon	TRUE	canonical	0	0	junction_1	0	NA	NA	NA	FALSE	0	NA	NA	A	non_coding	NA	NA	NA	NA	NA	NA	NA	35	CATTACTGCCAATATCACAG	9801	False	NA	NA	NA	NA	NA	NA	41521764	41518329	Fake_Experiment_ID
g1686.t1	chr19	+	999	5	Intergenic	novelGene_697	novel	NA	NA	NA	NA	NA	NA	multi-exon	FALSE	canonical	0	0	junction_1	0	NA	NA	NA	FALSE	0	NA	NA	A	non_coding	NA	NA	NA	NA	NA	NA	NA	25	GAATGGCTGGGACCAGGACT	NA	False	NA	NA	NA	NA	NA	NA	41530841	41547777	Fake_Experiment_ID
g1689.t1	chr19	+	759	1	Intergenic	novelGene_698	novel	NA	NA	NA	NA	NA	NA	mono-exon	FALSE	NA	NA	NA	NA	NA	NA	NA	NA	NA	0	NA	NA	A	non_coding	NA	NA	NA	NA	NA	NA	NA	50	GATCTAATTAAACTAAAAGC	NA	False	NA	NA	NA	NA	NA	NA	41661411	41662170	Fake_Experiment_ID
g1695.t1	chr19	+	729	2	Intergenic	novelGene_699	novel	NA	NA	NA	NA	NA	NA	multi-exon	FALSE	canonical	0	0	junction_1	0	NA	NA	NA	FALSE	0	NA	NA	A	non_coding	NA	NA	NA	NA	NA	NA	NA	50	AAAACAAAGCTTAGCAGGAG	273	False	NA	NA	NA	NA	NA	NA	41829879	41830941	Fake_Experiment_ID
g17.t1	chr19	+	489	2	Intergenic	novelGene_10	novel	NA	NA	NA	NA	NA	NA	multi-exon	FALSE	canonical	0	0	junction_1	0	NA	NA	NA	FALSE	0	NA	NA	A	non_coding	NA	NA	NA	NA	NA	NA	NA	30	AATGTCCAGGACAGGCCCAT	NA	False	NA	NA	NA	NA	NA	NA	409109	418639	Fake_Experiment_ID
g1703.t1	chr19	-	411	1	Intergenic	novelGene_700	novel	NA	NA	NA	NA	NA	NA	mono-exon	FALSE	NA	NA	NA	NA	NA	NA	NA	NA	NA	0	NA	NA	A	non_coding	NA	NA	NA	NA	NA	NA	NA	5	CCACGGGCGGGGCTGTGCGG	NA	False	NA	NA	NA	NA	NA	NA	41999281	41998870	Fake_Experiment_ID
g1710.t1	chr19	+	231	2	Antisense	novelGene_ENSG00000028277.21_AS	novel	NA	NA	NA	NA	NA	NA	multi-exon	FALSE	canonical	0	0	junction_1	0	NA	NA	NA	FALSE	0	NA	NA	A	non_coding	NA	NA	NA	NA	NA	NA	NA	35	CCCAGATCGCATGAGACACA	NA	False	NA	NA	NA	NA	NA	NA	42132092	42145475	Fake_Experiment_ID
g1711.t1	chr19	-	243	3	Intergenic	novelGene_701	novel	NA	NA	NA	NA	NA	NA	multi-exon	FALSE	canonical	0	0	junction_1	0	NA	NA	NA	FALSE	0	NA	NA	A	non_coding	NA	NA	NA	NA	NA	NA	NA	0	CTCCCCCTCCTCCTCTCCCT	953	False	NA	NA	NA	NA	NA	NA	42177189	42157880	Fake_Experiment_ID
g1712.t1	chr19	-	519	1	Intergenic	novelGene_702	novel	NA	NA	NA	NA	NA	NA	mono-exon	FALSE	NA	NA	NA	NA	NA	NA	NA	NA	NA	0	NA	NA	A	non_coding	NA	NA	NA	NA	NA	NA	NA	50	AAAGTGCAGGACAGAAACGA	5555	False	NA	NA	NA	NA	NA	NA	42196568	42196049	Fake_Experiment_ID
g1714.t1	chr19	+	2121	2	Genic_Genomic	ENSG00000167625.11	novel	2013	1	NA	NA	-4107	0	multi-exon	FALSE	canonical	1	1	junction_1	0	NA	NA	NA	FALSE	0	NA	NA	A	non_coding	NA	NA	NA	NA	NA	NA	NA	45	CGCAGCTGAAAAGCAACAAC	-28	True	NA	NA	NA	NA	NA	NA	42220296	42226416	Fake_Experiment_ID
g172.t1	chr19	-	366	1	Intergenic	novelGene_45	novel	NA	NA	NA	NA	NA	NA	mono-exon	FALSE	NA	NA	NA	NA	NA	NA	NA	NA	NA	0	NA	NA	A	non_coding	NA	NA	NA	NA	NA	NA	NA	40	ATGTATGCAGCATGGAAAAG	NA	False	NA	NA	NA	NA	NA	NA	2897064	2896698	Fake_Experiment_ID
g1721.t1	chr19	+	453	2	NNC	ENSG00000167619.13	novel	1773	14	NA	NA	10209	365	at_least_one_novel_splicesite	TRUE	canonical	3	24	junction_1	0	NA	NA	NA	TRUE	0	NA	NA	A	non_coding	NA	NA	NA	NA	NA	NA	NA	5	GCACCCCTGCCCGCCCCTGC	3207	False	NA	NA	NA	NA	NA	NA	42323585	42324526	Fake_Experiment_ID
g1724.t1	chr19	-	999	1	NIC	ENSG00000079435.10	novel	3231	10	NA	NA	0	-24339	mono-exon	FALSE	NA	NA	NA	NA	NA	NA	NA	NA	NA	0	NA	NA	A	non_coding	NA	NA	NA	NA	NA	NA	NA	45	GATAAAGATCAACATCCCCA	270	False	NA	NA	NA	NA	NA	NA	42427149	42426150	Fake_Experiment_ID
g1726.t1	chr19	-	390	1	Intergenic	novelGene_703	novel	NA	NA	NA	NA	NA	NA	mono-exon	FALSE	NA	NA	NA	NA	NA	NA	NA	NA	NA	0	NA	NA	A	non_coding	NA	NA	NA	NA	NA	NA	NA	20	GAGCCAGTTGTCACTCAGCC	NA	False	NA	NA	NA	NA	NA	NA	42485744	42485354	Fake_Experiment_ID
g1729.t1	chr19	-	888	7	Intergenic	novelGene_704	novel	NA	NA	NA	NA	NA	NA	multi-exon	FALSE	canonical	0	0	junction_1	0	NA	NA	NA	FALSE	0	NA	NA	A	non_coding	NA	NA	NA	NA	NA	NA	NA	25	TTTTGGGAAGGTTGTTAAAT	NA	False	NA	NA	NA	NA	NA	NA	42634573	42616276	Fake_Experiment_ID
g1730.t1	chr19	+	981	6	Intergenic	novelGene_705	novel	NA	NA	NA	NA	NA	NA	multi-exon	FALSE	canonical	0	0	junction_1	0.4	NA	NA	NA	FALSE	0	NA	NA	A	non_coding	NA	NA	NA	NA	NA	NA	NA	25	GAGAGGAATGGGATGCTCCT	NA	False	NA	NA	NA	NA	NA	NA	42635248	42662081	Fake_Experiment_ID
g1731.t1	chr19	+	1731	2	Intergenic	novelGene_706	novel	NA	NA	NA	NA	NA	NA	multi-exon	FALSE	canonical	0	0	junction_1	0	NA	NA	NA	FALSE	0	NA	NA	A	non_coding	NA	NA	NA	NA	NA	NA	NA	30	ATTAGGTATTGATGGGACAT	NA	False	NA	NA	NA	NA	NA	NA	42715196	42718128	Fake_Experiment_ID
g1732.t1	chr19	+	630	1	Intergenic	novelGene_707	novel	NA	NA	NA	NA	NA	NA	mono-exon	FALSE	NA	NA	NA	NA	NA	NA	NA	NA	NA	0	NA	NA	A	non_coding	NA	NA	NA	NA	NA	NA	NA	40	ATTAGAGACTTAAATGTTAG	NA	False	NA	NA	NA	NA	NA	NA	42718530	42719160	Fake_Experiment_ID
g1734.t1	chr19	-	1128	3	Intergenic	novelGene_708	novel	NA	NA	NA	NA	NA	NA	multi-exon	FALSE	canonical	0	0	junction_1	0	NA	NA	NA	FALSE	0	NA	NA	A	non_coding	NA	NA	NA	NA	NA	NA	NA	30	CCCAGTGTTTCAATGAAAGG	NA	False	NA	NA	NA	NA	NA	NA	42746702	42743333	Fake_Experiment_ID
g1735.t1	chr19	-	303	1	Intergenic	novelGene_709	novel	NA	NA	NA	NA	NA	NA	mono-exon	FALSE	NA	NA	NA	NA	NA	NA	NA	NA	NA	0	NA	NA	A	non_coding	NA	NA	NA	NA	NA	NA	NA	50	GAAGGGAAGTTTAGAGAAAA	NA	False	NA	NA	NA	NA	NA	NA	42748979	42748676	Fake_Experiment_ID
g1737.t1	chr19	-	540	2	Intergenic	novelGene_710	novel	NA	NA	NA	NA	NA	NA	multi-exon	FALSE	canonical	0	0	junction_1	0	NA	NA	NA	FALSE	0	NA	NA	A	non_coding	NA	NA	NA	NA	NA	NA	NA	50	GACTATGTGAAAAGACCAAA	NA	False	NA	NA	NA	NA	NA	NA	42777889	42773757	Fake_Experiment_ID
g1738.t1	chr19	-	687	4	Intergenic	novelGene_711	novel	NA	NA	NA	NA	NA	NA	multi-exon	FALSE	canonical	0	0	junction_1	0	NA	NA	NA	FALSE	0	NA	NA	A	non_coding	NA	NA	NA	NA	NA	NA	NA	15	CAGCCCTGTTGTAGTTTATT	NA	False	NA	NA	NA	NA	NA	NA	42800008	42781205	Fake_Experiment_ID
g1739.t1	chr19	-	2178	1	Intergenic	novelGene_712	novel	NA	NA	NA	NA	NA	NA	mono-exon	FALSE	NA	NA	NA	NA	NA	NA	NA	NA	NA	0	NA	NA	A	non_coding	NA	NA	NA	NA	NA	NA	NA	20	AAGTCAGTGTGGCGATTCCT	NA	False	NA	NA	NA	NA	NA	NA	42808211	42806033	Fake_Experiment_ID
g174.t1	chr19	+	321	1	Intergenic	novelGene_46	novel	NA	NA	NA	NA	NA	NA	mono-exon	FALSE	NA	NA	NA	NA	NA	NA	NA	NA	NA	0	NA	NA	A	non_coding	NA	NA	NA	NA	NA	NA	NA	20	GGCTGAAGAGTGGGGGCGAT	NA	False	NA	NA	NA	NA	NA	NA	2926917	2927238	Fake_Experiment_ID
g1740.t1	chr19	+	288	1	Intergenic	novelGene_713	novel	NA	NA	NA	NA	NA	NA	mono-exon	FALSE	NA	NA	NA	NA	NA	NA	NA	NA	NA	0	NA	NA	A	non_coding	NA	NA	NA	NA	NA	NA	NA	50	GAAGGGAAGTTTAGAGAAAA	NA	False	NA	NA	NA	NA	NA	NA	42809549	42809837	Fake_Experiment_ID
g1741.t1	chr19	-	1191	10	Intergenic	novelGene_714	novel	NA	NA	NA	NA	NA	NA	multi-exon	FALSE	canonical	0	0	junction_1	0	NA	NA	NA	FALSE	0	NA	NA	A	non_coding	NA	NA	NA	NA	NA	NA	NA	30	TATAGTTGGGGAGACATATG	9761	False	NA	NA	NA	NA	NA	NA	42858453	42819075	Fake_Experiment_ID
g1742.t1	chr19	-	528	1	Intergenic	novelGene_715	novel	NA	NA	NA	NA	NA	NA	mono-exon	FALSE	NA	NA	NA	NA	NA	NA	NA	NA	NA	0	NA	NA	A	non_coding	NA	NA	NA	NA	NA	NA	NA	45	CAAAATTCAACAATGCTTCA	7923	False	NA	NA	NA	NA	NA	NA	42860291	42859763	Fake_Experiment_ID
g1743.t1	chr19	-	438	1	Intergenic	novelGene_716	novel	NA	NA	NA	NA	NA	NA	mono-exon	FALSE	NA	NA	NA	NA	NA	NA	NA	NA	NA	0	NA	NA	A	non_coding	NA	NA	NA	NA	NA	NA	NA	30	CAGCGGATCTCTCAGCAGAA	9638	False	NA	NA	NA	NA	NA	NA	42862344	42861906	Fake_Experiment_ID
g1748.t1	chr19	-	1623	1	Intergenic	novelGene_717	novel	NA	NA	NA	NA	NA	NA	mono-exon	FALSE	NA	NA	NA	NA	NA	NA	NA	NA	NA	0	NA	NA	A	non_coding	NA	NA	NA	NA	NA	NA	NA	45	ACAGACACTTCTCAACAGAA	NA	False	NA	NA	NA	NA	NA	NA	43244492	43242869	Fake_Experiment_ID
g1749.t1	chr19	-	1026	1	Intergenic	novelGene_718	novel	NA	NA	NA	NA	NA	NA	mono-exon	FALSE	NA	NA	NA	NA	NA	NA	NA	NA	NA	0	NA	NA	A	non_coding	NA	NA	NA	NA	NA	NA	NA	40	AAAAAGAGGGAATCCTCCCT	NA	False	NA	NA	NA	NA	NA	NA	43245625	43244599	Fake_Experiment_ID
g1750.t1	chr19	-	657	1	Intergenic	novelGene_719	novel	NA	NA	NA	NA	NA	NA	mono-exon	FALSE	NA	NA	NA	NA	NA	NA	NA	NA	NA	0	NA	NA	A	non_coding	NA	NA	NA	NA	NA	NA	NA	40	AGACCATCGAGACTAGGAAG	NA	False	NA	NA	NA	NA	NA	NA	43246812	43246155	Fake_Experiment_ID
g1752.t1	chr19	-	849	5	Intergenic	novelGene_720	novel	NA	NA	NA	NA	NA	NA	multi-exon	FALSE	canonical	0	0	junction_1	0	NA	NA	NA	FALSE	0	NA	NA	A	non_coding	NA	NA	NA	NA	NA	NA	NA	35	GACTCAGAGTGAACAGATGG	NA	False	NA	NA	NA	NA	NA	NA	43341741	43302577	Fake_Experiment_ID
g1754.t1	chr19	-	474	4	Intergenic	novelGene_721	novel	NA	NA	NA	NA	NA	NA	multi-exon	FALSE	canonical	0	0	junction_1	2.82842712474619	NA	NA	NA	FALSE	0	NA	NA	A	non_coding	NA	NA	NA	NA	NA	NA	NA	10	CACCGTTCACTCCCTTGCCC	NA	False	NA	NA	NA	NA	NA	NA	43379088	43371323	Fake_Experiment_ID
g1764.t1	chr19	-	501	1	Antisense	novelGene_ENSG00000226763.5_AS	novel	NA	NA	NA	NA	NA	NA	mono-exon	FALSE	NA	NA	NA	NA	NA	NA	NA	NA	NA	0	NA	NA	A	non_coding	NA	NA	NA	NA	NA	NA	NA	35	AGTAATAGTGGGCATTGAAG	7389	False	NA	NA	NA	NA	NA	NA	43612519	43612018	Fake_Experiment_ID
g1768.t1	chr19	+	657	5	Intergenic	novelGene_722	novel	NA	NA	NA	NA	NA	NA	multi-exon	FALSE	canonical	0	0	junction_1	0	NA	NA	NA	FALSE	0	NA	NA	A	non_coding	NA	NA	NA	NA	NA	NA	NA	50	AAAGCTCATATCAAAAGTGA	1944	False	NA	NA	NA	NA	NA	NA	43685458	43703493	Fake_Experiment_ID
g1770.t1	chr19	+	339	2	Intergenic	novelGene_723	novel	NA	NA	NA	NA	NA	NA	multi-exon	FALSE	canonical	0	0	junction_1	0	NA	NA	NA	FALSE	0	NA	NA	A	non_coding	NA	NA	NA	NA	NA	NA	NA	15	GCTGGGCCAGCAGGAGGTGG	8833	False	NA	NA	NA	NA	NA	NA	43728378	43729434	Fake_Experiment_ID
g1775.t1	chr19	-	915	1	Intergenic	novelGene_724	novel	NA	NA	NA	NA	NA	NA	mono-exon	FALSE	NA	NA	NA	NA	NA	NA	NA	NA	NA	0	NA	NA	A	non_coding	NA	NA	NA	NA	NA	NA	NA	45	AGACTATCAAGACTAGGAAG	NA	False	NA	NA	NA	NA	NA	NA	43866302	43865387	Fake_Experiment_ID
g1784.t1	chr19	-	1707	1	Intergenic	novelGene_725	novel	NA	NA	NA	NA	NA	NA	mono-exon	FALSE	NA	NA	NA	NA	NA	NA	NA	NA	NA	0	NA	NA	A	non_coding	NA	NA	NA	NA	NA	NA	NA	50	GAAAAAACTACTGTAAAGTT	NA	False	NA	NA	NA	NA	NA	NA	44223993	44222286	Fake_Experiment_ID
g1785.t1	chr19	-	564	1	Intergenic	novelGene_726	novel	NA	NA	NA	NA	NA	NA	mono-exon	FALSE	NA	NA	NA	NA	NA	NA	NA	NA	NA	0	NA	NA	A	non_coding	NA	NA	NA	NA	NA	NA	NA	35	CAAGGCAGGCCAACATTCAG	NA	False	NA	NA	NA	NA	NA	NA	44225884	44225320	Fake_Experiment_ID
g1790.t1	chr19	+	303	3	Intergenic	novelGene_727	novel	NA	NA	NA	NA	NA	NA	multi-exon	FALSE	canonical	0	0	junction_1	0	NA	NA	NA	FALSE	0	NA	NA	A	non_coding	NA	NA	NA	NA	NA	NA	NA	5	CTCTCCTGTCTGTCCCAGCT	NA	False	NA	NA	NA	NA	NA	NA	44407525	44410785	Fake_Experiment_ID
g1791.t1	chr19	+	444	3	Intergenic	novelGene_728	novel	NA	NA	NA	NA	NA	NA	multi-exon	FALSE	canonical	0	0	junction_1	0	NA	NA	NA	FALSE	0	NA	NA	A	non_coding	NA	NA	NA	NA	NA	NA	NA	40	AAAATGGAAACACCGTGGCT	NA	False	NA	NA	NA	NA	NA	NA	44412512	44426095	Fake_Experiment_ID
g1793.t1	chr19	+	492	4	Intergenic	novelGene_729	novel	NA	NA	NA	NA	NA	NA	multi-exon	FALSE	canonical	0	0	junction_1	0	NA	NA	NA	FALSE	0	NA	NA	A	non_coding	NA	NA	NA	NA	NA	NA	NA	50	GACACAACATATAGGAATTA	NA	False	NA	NA	NA	NA	NA	NA	44458560	44469742	Fake_Experiment_ID
g1794.t1	chr19	+	960	1	Intergenic	novelGene_730	novel	NA	NA	NA	NA	NA	NA	mono-exon	FALSE	NA	NA	NA	NA	NA	NA	NA	NA	NA	0	NA	NA	A	non_coding	NA	NA	NA	NA	NA	NA	NA	40	GTTCACACTCGAGAAAAACC	NA	False	NA	NA	NA	NA	NA	NA	44471923	44472883	Fake_Experiment_ID
g1796.t1	chr19	+	594	4	Intergenic	novelGene_731	novel	NA	NA	NA	NA	NA	NA	multi-exon	FALSE	canonical	0	0	junction_1	0	NA	NA	NA	TRUE	0	NA	NA	A	non_coding	NA	NA	NA	NA	NA	NA	NA	45	GAAGGATATAAGGACCCAGA	NA	False	NA	NA	NA	NA	NA	NA	44572169	44582956	Fake_Experiment_ID
g1797.t1	chr19	+	423	1	Intergenic	novelGene_732	novel	NA	NA	NA	NA	NA	NA	mono-exon	FALSE	NA	NA	NA	NA	NA	NA	NA	NA	NA	0	NA	NA	A	non_coding	NA	NA	NA	NA	NA	NA	NA	35	AAGAATGGCTACTCTATAGG	NA	False	NA	NA	NA	NA	NA	NA	44587353	44587776	Fake_Experiment_ID
g1801.t1	chr19	-	1032	2	Antisense	novelGene_ENSG00000213892.12_AS	novel	NA	NA	NA	NA	NA	NA	multi-exon	FALSE	canonical	0	0	junction_1	0	NA	NA	NA	FALSE	0	NA	NA	A	non_coding	NA	NA	NA	NA	NA	NA	NA	25	TCTGATGGAGGAGGCATAGT	3380	False	NA	NA	NA	NA	NA	NA	44724912	44709030	Fake_Experiment_ID
g1805.t1	chr19	-	1434	3	Antisense	novelGene_ENSG00000142273.13_AS	novel	NA	NA	NA	NA	NA	NA	multi-exon	FALSE	canonical	0	0	junction_1	0	NA	NA	NA	FALSE	0	NA	NA	A	non_coding	NA	NA	NA	NA	NA	NA	NA	30	CACAGTCCCATCACATCCAG	NA	False	NA	NA	NA	NA	NA	NA	44808675	44797970	Fake_Experiment_ID
g181.t1	chr19	-	612	1	Intergenic	novelGene_47	novel	NA	NA	NA	NA	NA	NA	mono-exon	FALSE	NA	NA	NA	NA	NA	NA	NA	NA	NA	0	NA	NA	A	non_coding	NA	NA	NA	NA	NA	NA	NA	20	CCCAGAGGCAGGGAGTGGGG	NA	False	NA	NA	NA	NA	NA	NA	3100323	3099711	Fake_Experiment_ID
g1825.t1	chr19	+	249	2	Antisense	novelGene_ENSG00000007255.10_AS	novel	NA	NA	NA	NA	NA	NA	multi-exon	FALSE	canonical	0	0	junction_1	0	NA	NA	NA	FALSE	0	NA	NA	A	non_coding	NA	NA	NA	NA	NA	NA	NA	15	CAGCGCCTTAGCTCTTTACT	NA	False	NA	NA	NA	NA	NA	NA	45170293	45171920	Fake_Experiment_ID
g1826.t1	chr19	+	255	1	Intergenic	novelGene_733	novel	NA	NA	NA	NA	NA	NA	mono-exon	FALSE	NA	NA	NA	NA	NA	NA	NA	NA	NA	0	NA	NA	A	non_coding	NA	NA	NA	NA	NA	NA	NA	20	CCCCCATCATCACCCAGTTT	82	False	NA	NA	NA	NA	NA	NA	45178865	45179120	Fake_Experiment_ID
g183.t1	chr19	+	234	2	Intergenic	novelGene_48	novel	NA	NA	NA	NA	NA	NA	multi-exon	FALSE	canonical	0	0	junction_1	0	NA	NA	NA	FALSE	0	NA	NA	A	non_coding	NA	NA	NA	NA	NA	NA	NA	40	AGCACAGCTGGCTGAGAAAA	4878	False	NA	NA	NA	NA	NA	NA	3126232	3131420	Fake_Experiment_ID
g1831.t1	chr19	-	294	1	Intergenic	novelGene_734	novel	NA	NA	NA	NA	NA	NA	mono-exon	FALSE	NA	NA	NA	NA	NA	NA	NA	NA	NA	0	NA	NA	A	non_coding	NA	NA	NA	NA	NA	NA	NA	35	GTCTTCCAAGGAGATCAAAG	NA	False	NA	NA	NA	NA	NA	NA	45333124	45332830	Fake_Experiment_ID
g1842.t1	chr19	+	639	2	Intergenic	novelGene_735	novel	NA	NA	NA	NA	NA	NA	multi-exon	FALSE	canonical	0	0	junction_1	0	NA	NA	NA	FALSE	0	NA	NA	A	non_coding	NA	NA	NA	NA	NA	NA	NA	35	GGACAAGAGGGAGAAGTGCT	NA	False	NA	NA	NA	NA	NA	NA	45598230	45599293	Fake_Experiment_ID
g185.t1	chr19	+	3249	1	Intergenic	novelGene_49	novel	NA	NA	NA	NA	NA	NA	mono-exon	FALSE	NA	NA	NA	NA	NA	NA	NA	NA	NA	0	NA	NA	A	non_coding	NA	NA	NA	NA	NA	NA	NA	30	GACTGTCACTACGACAGTTA	NA	False	NA	NA	NA	NA	NA	NA	3172657	3175906	Fake_Experiment_ID
g1856.t1	chr19	-	279	2	Intergenic	novelGene_736	novel	NA	NA	NA	NA	NA	NA	multi-exon	FALSE	canonical	0	0	junction_1	0	NA	NA	NA	FALSE	0	NA	NA	A	non_coding	NA	NA	NA	NA	NA	NA	NA	20	CGTTGTCACCTACCCAGTAT	7316	False	NA	NA	NA	NA	NA	NA	45878822	45873530	Fake_Experiment_ID
g186.t1	chr19	-	732	1	Intergenic	novelGene_50	novel	NA	NA	NA	NA	NA	NA	mono-exon	FALSE	NA	NA	NA	NA	NA	NA	NA	NA	NA	0	NA	NA	A	non_coding	NA	NA	NA	NA	NA	NA	NA	15	GGCCAACTTTCTGCCCATGG	6899	False	NA	NA	NA	NA	NA	NA	3178350	3177618	Fake_Experiment_ID
g1863.t1	chr19	-	513	3	Intergenic	novelGene_737	novel	NA	NA	NA	NA	NA	NA	multi-exon	FALSE	canonical	0	0	junction_1	0	NA	NA	NA	FALSE	0	NA	NA	A	non_coding	NA	NA	NA	NA	NA	NA	NA	25	ATTTCCAGAGTTCACAGCCT	NA	False	NA	NA	NA	NA	NA	NA	46033591	46031984	Fake_Experiment_ID
g1864.t1	chr19	-	345	2	Intergenic	novelGene_738	novel	NA	NA	NA	NA	NA	NA	multi-exon	FALSE	canonical	0	0	junction_1	0	NA	NA	NA	FALSE	0	NA	NA	A	non_coding	NA	NA	NA	NA	NA	NA	NA	15	ATGTTACAGGTTTTGTTTGT	NA	False	NA	NA	NA	NA	NA	NA	46037584	46035622	Fake_Experiment_ID
g1865.t1	chr19	-	879	1	Intergenic	novelGene_739	novel	NA	NA	NA	NA	NA	NA	mono-exon	FALSE	NA	NA	NA	NA	NA	NA	NA	NA	NA	0	NA	NA	A	non_coding	NA	NA	NA	NA	NA	NA	NA	45	CAAAGGGCTAATATCCAGAA	NA	False	NA	NA	NA	NA	NA	NA	46039676	46038797	Fake_Experiment_ID
g1866.t1	chr19	-	429	4	Intergenic	novelGene_740	novel	NA	NA	NA	NA	NA	NA	multi-exon	FALSE	canonical	0	0	junction_1	0	NA	NA	NA	FALSE	0	NA	NA	A	non_coding	NA	NA	NA	NA	NA	NA	NA	15	CGATGTGGCAGTACTTTCTC	3039	False	NA	NA	NA	NA	NA	NA	46074619	46062571	Fake_Experiment_ID
g1867.t1	chr19	+	393	3	Intergenic	novelGene_741	novel	NA	NA	NA	NA	NA	NA	multi-exon	FALSE	canonical	0	0	junction_1	0	NA	NA	NA	FALSE	0	NA	NA	A	non_coding	NA	NA	NA	NA	NA	NA	NA	40	TCAGTGACACCCCCAAGAAA	NA	False	NA	NA	NA	NA	NA	NA	46074880	46077574	Fake_Experiment_ID
g1868.t1	chr19	+	438	1	Intergenic	novelGene_742	novel	NA	NA	NA	NA	NA	NA	mono-exon	FALSE	NA	NA	NA	NA	NA	NA	NA	NA	NA	0	NA	NA	A	non_coding	NA	NA	NA	NA	NA	NA	NA	10	CTGCCTTGGTGTCAGTAGTC	NA	False	NA	NA	NA	NA	NA	NA	46078754	46079192	Fake_Experiment_ID
g1871.t1	chr19	-	609	6	Intergenic	novelGene_743	novel	NA	NA	NA	NA	NA	NA	multi-exon	FALSE	canonical	0	0	junction_1	0	NA	NA	NA	FALSE	0	NA	NA	A	non_coding	NA	NA	NA	NA	NA	NA	NA	35	CAGAAGAACGTGGATTGTGA	8380	False	NA	NA	NA	NA	NA	NA	46202906	46167187	Fake_Experiment_ID
g1872.t1	chr19	+	666	3	Intergenic	novelGene_744	novel	NA	NA	NA	NA	NA	NA	multi-exon	FALSE	canonical	0	0	junction_1	0	NA	NA	NA	FALSE	0	NA	NA	A	non_coding	NA	NA	NA	NA	NA	NA	NA	35	CTCTCTGGAACCATTAAAGA	NA	False	NA	NA	NA	NA	NA	NA	46213458	46219794	Fake_Experiment_ID
g1874.t1	chr19	-	276	4	Intergenic	novelGene_745	novel	NA	NA	NA	NA	NA	NA	multi-exon	FALSE	canonical	0	0	junction_1	0	NA	NA	NA	FALSE	0	NA	NA	A	non_coding	NA	NA	NA	NA	NA	NA	NA	25	TCGCCTTTTCAAAGACCTTA	9762	False	NA	NA	NA	NA	NA	NA	46240470	46235132	Fake_Experiment_ID
g1875.t1	chr19	-	252	1	Intergenic	novelGene_746	novel	NA	NA	NA	NA	NA	NA	mono-exon	FALSE	NA	NA	NA	NA	NA	NA	NA	NA	NA	0	NA	NA	A	non_coding	NA	NA	NA	NA	NA	NA	NA	35	GCTCCCACAGCAAGAACCTA	6720	False	NA	NA	NA	NA	NA	NA	46243512	46243260	Fake_Experiment_ID
g1876.t1	chr19	-	576	4	Intergenic	novelGene_747	novel	NA	NA	NA	NA	NA	NA	multi-exon	FALSE	canonical	0	0	junction_1	0.471404520791032	NA	NA	NA	FALSE	0	NA	NA	A	non_coding	NA	NA	NA	NA	NA	NA	NA	15	CAGGCTTTCTCGTAGGTGAG	NA	False	NA	NA	NA	NA	NA	NA	46278345	46260447	Fake_Experiment_ID
g1879.t1	chr19	-	1947	3	Genic_Genomic	ENSG00000169515.8	novel	1617	1	NA	NA	-13613	0	multi-exon	FALSE	canonical	0	0	junction_1	0	NA	NA	NA	FALSE	0	NA	NA	A	non_coding	NA	NA	NA	NA	NA	NA	NA	25	GGTGAGGGCTAGAGACAGCC	2512	False	NA	NA	NA	NA	NA	NA	46426423	46411193	Fake_Experiment_ID
g1883.t1	chr19	-	801	6	Intergenic	novelGene_748	novel	NA	NA	NA	NA	NA	NA	multi-exon	FALSE	canonical	0	0	junction_1	0.4	NA	NA	NA	FALSE	0	NA	NA	A	non_coding	NA	NA	NA	NA	NA	NA	NA	35	ACCCAGTCCTGATTGCAAAA	NA	False	NA	NA	NA	NA	NA	NA	46532192	46511424	Fake_Experiment_ID
g1884.t1	chr19	+	828	3	Intergenic	novelGene_749	novel	NA	NA	NA	NA	NA	NA	multi-exon	FALSE	canonical	0	0	junction_1	0	NA	NA	NA	FALSE	0	NA	NA	A	non_coding	NA	NA	NA	NA	NA	NA	NA	25	CCACAGTCCACGCCATTACT	NA	False	NA	NA	NA	NA	NA	NA	46533711	46559159	Fake_Experiment_ID
g1885.t1	chr19	+	228	1	Intergenic	novelGene_750	novel	NA	NA	NA	NA	NA	NA	mono-exon	FALSE	NA	NA	NA	NA	NA	NA	NA	NA	NA	0	NA	NA	A	non_coding	NA	NA	NA	NA	NA	NA	NA	25	GACCCCCAGACCACCAGCTC	857	False	NA	NA	NA	NA	NA	NA	46559414	46559642	Fake_Experiment_ID
g1893.t1	chr19	+	456	1	Intergenic	novelGene_751	novel	NA	NA	NA	NA	NA	NA	mono-exon	FALSE	NA	NA	NA	NA	NA	NA	NA	NA	NA	0	NA	NA	A	non_coding	NA	NA	NA	NA	NA	NA	NA	40	CATCGAAATGGAGAACGGGA	NA	False	NA	NA	NA	NA	NA	NA	46809583	46810039	Fake_Experiment_ID
g190.t1	chr19	-	270	1	Intergenic	novelGene_51	novel	NA	NA	NA	NA	NA	NA	mono-exon	FALSE	NA	NA	NA	NA	NA	NA	NA	NA	NA	0	NA	NA	A	non_coding	NA	NA	NA	NA	NA	NA	NA	40	GGACAAAGGAATGGGGGAGA	NA	False	NA	NA	NA	NA	NA	NA	3254193	3253923	Fake_Experiment_ID
g1900.t1	chr19	+	501	1	Intergenic	novelGene_752	novel	NA	NA	NA	NA	NA	NA	mono-exon	FALSE	NA	NA	NA	NA	NA	NA	NA	NA	NA	0	NA	NA	A	non_coding	NA	NA	NA	NA	NA	NA	NA	20	ACCCCTCTGCTCACTGGACA	NA	False	NA	NA	NA	NA	NA	NA	47070799	47071300	Fake_Experiment_ID
g191.t1	chr19	-	291	3	Antisense	novelGene_ENSG00000161082.13_AS	novel	NA	NA	NA	NA	NA	NA	multi-exon	FALSE	canonical	0	0	junction_1	0	NA	NA	NA	TRUE	0	NA	NA	A	non_coding	NA	NA	NA	NA	NA	NA	NA	20	TTGACCTCTCTGGTCTAGAA	NA	False	NA	NA	NA	NA	NA	NA	3274144	3262541	Fake_Experiment_ID
g1914.t1	chr19	+	351	3	Intergenic	novelGene_753	novel	NA	NA	NA	NA	NA	NA	multi-exon	FALSE	canonical	0	0	junction_1	0	NA	NA	NA	FALSE	0	NA	NA	A	non_coding	NA	NA	NA	NA	NA	NA	NA	10	CCTGGGGGGGTTAATTCTGT	103	False	NA	NA	NA	NA	NA	NA	47609051	47643871	Fake_Experiment_ID
g1915.t1	chr19	-	468	2	Intergenic	novelGene_754	novel	NA	NA	NA	NA	NA	NA	multi-exon	FALSE	canonical	0	0	junction_1	0	NA	NA	NA	FALSE	0	NA	NA	A	non_coding	NA	NA	NA	NA	NA	NA	NA	35	GGGCAAGGATGCCAAGAATG	NA	False	NA	NA	NA	NA	NA	NA	47661570	47651489	Fake_Experiment_ID
g1916.t1	chr19	-	603	1	Intergenic	novelGene_755	novel	NA	NA	NA	NA	NA	NA	mono-exon	FALSE	NA	NA	NA	NA	NA	NA	NA	NA	NA	0	NA	NA	A	non_coding	NA	NA	NA	NA	NA	NA	NA	45	AAACCACAACCAGCTCCAGA	NA	False	NA	NA	NA	NA	NA	NA	47665009	47664406	Fake_Experiment_ID
g1918.t1	chr19	+	249	1	Intergenic	novelGene_756	novel	NA	NA	NA	NA	NA	NA	mono-exon	FALSE	NA	NA	NA	NA	NA	NA	NA	NA	NA	0	NA	NA	A	non_coding	NA	NA	NA	NA	NA	NA	NA	20	GACGGGAGCTTCAGGAGGGC	NA	False	NA	NA	NA	NA	NA	NA	47707179	47707428	Fake_Experiment_ID
g1921.t1	chr19	-	348	1	Intergenic	novelGene_757	novel	NA	NA	NA	NA	NA	NA	mono-exon	FALSE	NA	NA	NA	NA	NA	NA	NA	NA	NA	0	NA	NA	A	non_coding	NA	NA	NA	NA	NA	NA	NA	25	TTCGGCCTGACGGAGAGAAG	10	False	NA	NA	NA	NA	NA	NA	47794902	47794554	Fake_Experiment_ID
g1924.t1	chr19	+	255	3	Intergenic	novelGene_758	novel	NA	NA	NA	NA	NA	NA	multi-exon	FALSE	canonical	0	0	junction_1	0	NA	NA	NA	FALSE	0	NA	NA	A	non_coding	NA	NA	NA	NA	NA	NA	NA	10	CCCCCACCCCCACCCCGCCC	1329	False	NA	NA	NA	NA	NA	NA	47842920	47860288	Fake_Experiment_ID
g1926.t1	chr19	-	1326	13	Intergenic	novelGene_759	novel	NA	NA	NA	NA	NA	NA	multi-exon	FALSE	canonical	0	0	junction_1	0	NA	NA	NA	FALSE	0	NA	NA	A	non_coding	NA	NA	NA	NA	NA	NA	NA	30	GCACCATCTCTTCATAATTA	5333	False	NA	NA	NA	NA	NA	NA	47972264	47891135	Fake_Experiment_ID
g1928.t1	chr19	+	288	2	Intergenic	novelGene_760	novel	NA	NA	NA	NA	NA	NA	multi-exon	FALSE	canonical	0	0	junction_1	0	NA	NA	NA	FALSE	0	NA	NA	A	non_coding	NA	NA	NA	NA	NA	NA	NA	35	TGATGATGACAATTATGACG	2123	False	NA	NA	NA	NA	NA	NA	47996879	48011334	Fake_Experiment_ID
g193.t1	chr19	-	561	2	Antisense	novelGene_ENSG00000141905.19_AS	novel	NA	NA	NA	NA	NA	NA	multi-exon	FALSE	canonical	0	0	junction_1	0	NA	NA	NA	FALSE	0	NA	NA	B	non_coding	NA	NA	NA	NA	NA	NA	NA	40	CCATGAAAAGGAAGGAGCCT	NA	False	NA	NA	NA	NA	NA	NA	3315849	3299259	Fake_Experiment_ID
g1931.t1	chr19	-	282	2	Intergenic	novelGene_761	novel	NA	NA	NA	NA	NA	NA	multi-exon	FALSE	canonical	0	0	junction_1	0	NA	NA	NA	FALSE	0	NA	NA	A	non_coding	NA	NA	NA	NA	NA	NA	NA	45	ATATCAAACATGACAGTCAC	NA	False	NA	NA	NA	NA	NA	NA	48093360	48090479	Fake_Experiment_ID
g1935.t1	chr19	-	456	4	Antisense	novelGene_ENSG00000185453.13_AS	novel	NA	NA	NA	NA	NA	NA	multi-exon	FALSE	canonical	0	0	junction_1	0	NA	NA	NA	FALSE	0	NA	NA	A	non_coding	NA	NA	NA	NA	NA	NA	NA	0	GGGTCCCTTGCCTCTGTTCC	4135	False	NA	NA	NA	NA	NA	NA	48193140	48184244	Fake_Experiment_ID
g1937.t1	chr19	-	258	2	Intergenic	novelGene_762	novel	NA	NA	NA	NA	NA	NA	multi-exon	FALSE	canonical	0	0	junction_1	0	NA	NA	NA	TRUE	0	NA	NA	A	non_coding	NA	NA	NA	NA	NA	NA	NA	30	CTTGAACCACTGAATCATTT	NA	False	NA	NA	NA	NA	NA	NA	48204001	48199528	Fake_Experiment_ID
g194.t1	chr19	+	771	2	Genic_Genomic	ENSG00000141905.19	novel	1593	11	NA	NA	51876	-80407	multi-exon	FALSE	canonical	0	0	junction_1	0	NA	NA	NA	FALSE	0	NA	NA	A	non_coding	NA	NA	NA	NA	NA	NA	NA	20	GAGGGGAAGTGGGCCTTGGA	7	False	NA	NA	NA	NA	NA	NA	3366636	3382362	Fake_Experiment_ID
g1940.t1	chr19	+	300	2	Intergenic	novelGene_763	novel	NA	NA	NA	NA	NA	NA	multi-exon	FALSE	canonical	0	0	junction_1	0	NA	NA	NA	FALSE	0	NA	NA	A	non_coding	NA	NA	NA	NA	NA	NA	NA	40	CCAACATAGCTCCAAGAGAG	NA	False	NA	NA	NA	NA	NA	NA	48289472	48295974	Fake_Experiment_ID
g1947.t1	chr19	+	318	1	Intergenic	novelGene_764	novel	NA	NA	NA	NA	NA	NA	mono-exon	FALSE	NA	NA	NA	NA	NA	NA	NA	NA	NA	0	NA	NA	A	non_coding	NA	NA	NA	NA	NA	NA	NA	35	CAGATTTGGAATTCAAATTC	NA	False	NA	NA	NA	NA	NA	NA	48388640	48388958	Fake_Experiment_ID
g195.t1	chr19	-	201	2	Antisense	novelGene_ENSG00000141905.19_AS	novel	NA	NA	NA	NA	NA	NA	multi-exon	TRUE	canonical	0	0	junction_1	0	NA	NA	NA	FALSE	0	NA	NA	B	non_coding	NA	NA	NA	NA	NA	NA	NA	30	ACCCAGAGGTTTAAATGTTG	NA	False	NA	NA	NA	NA	NA	NA	3409390	3403317	Fake_Experiment_ID
g1952.t1	chr19	+	471	1	Intergenic	novelGene_765	novel	NA	NA	NA	NA	NA	NA	mono-exon	FALSE	NA	NA	NA	NA	NA	NA	NA	NA	NA	0	NA	NA	A	non_coding	NA	NA	NA	NA	NA	NA	NA	20	AGGGGCGGTTGGGCGACGAA	NA	False	NA	NA	NA	NA	NA	NA	48468862	48469333	Fake_Experiment_ID
g1954.t1	chr19	+	312	2	Antisense	novelGene_ENSG00000142235.13_AS	novel	NA	NA	NA	NA	NA	NA	multi-exon	FALSE	canonical	0	0	junction_1	0	NA	NA	NA	FALSE	0	NA	NA	A	non_coding	NA	NA	NA	NA	NA	NA	NA	40	CATCGCTAAAAGTTGGAAAC	2174	False	NA	NA	NA	NA	NA	NA	48484618	48490020	Fake_Experiment_ID
g1962.t1	chr19	-	825	1	Intergenic	novelGene_766	novel	NA	NA	NA	NA	NA	NA	mono-exon	FALSE	NA	NA	NA	NA	NA	NA	NA	NA	NA	0	NA	NA	A	non_coding	NA	NA	NA	NA	NA	NA	NA	30	TAACAGTTTCCGAGCACCCA	NA	False	NA	NA	NA	NA	NA	NA	48669751	48668926	Fake_Experiment_ID
g1963.t1	chr19	-	1347	2	NNC	ENSG00000142233.14	novel	1470	6	NA	NA	-4372	-8101	at_least_one_novel_splicesite	FALSE	canonical	0	0	junction_1	0	NA	NA	NA	FALSE	0	NA	NA	A	non_coding	NA	NA	NA	NA	NA	NA	NA	15	TGGTGATGGTAGTGGTGACG	NA	False	NA	NA	NA	NA	NA	NA	48675358	48669777	Fake_Experiment_ID
g1964.t1	chr19	+	1101	3	Intergenic	novelGene_767	novel	NA	NA	NA	NA	NA	NA	multi-exon	FALSE	canonical	0	0	junction_1	0	NA	NA	NA	FALSE	0	NA	NA	A	non_coding	NA	NA	NA	NA	NA	NA	NA	10	GCGGCCTTCCTGCCAGAGTG	NA	False	NA	NA	NA	NA	NA	NA	48676762	48680978	Fake_Experiment_ID
g1972.t1	chr19	+	1539	4	Antisense	novelGene_ENSG00000087076.9_AS	novel	NA	NA	NA	NA	NA	NA	multi-exon	FALSE	canonical	0	0	junction_1	0	NA	NA	NA	FALSE	0	NA	NA	A	non_coding	NA	NA	NA	NA	NA	NA	NA	55	ACAAATCAGCTGTAATAAAA	8129	False	NA	NA	NA	NA	NA	NA	48818883	48823078	Fake_Experiment_ID
g1979.t1	chr19	-	303	1	Intergenic	novelGene_768	novel	NA	NA	NA	NA	NA	NA	mono-exon	FALSE	NA	NA	NA	NA	NA	NA	NA	NA	NA	0	NA	NA	A	non_coding	NA	NA	NA	NA	NA	NA	NA	20	TGCATATTTTTTAAGTGGGC	4781	False	NA	NA	NA	NA	NA	NA	48964514	48964211	Fake_Experiment_ID
g1986.t1	chr19	-	600	2	Intergenic	novelGene_769	novel	NA	NA	NA	NA	NA	NA	multi-exon	FALSE	canonical	0	0	junction_1	0	NA	NA	NA	FALSE	0	NA	NA	A	non_coding	NA	NA	NA	NA	NA	NA	NA	25	GTGCAAGGCCAAGCAGTCCT	NA	False	NA	NA	NA	NA	NA	NA	49029024	49025588	Fake_Experiment_ID
g1987.t1	chr19	+	546	1	Intergenic	novelGene_770	novel	NA	NA	NA	NA	NA	NA	mono-exon	FALSE	NA	NA	NA	NA	NA	NA	NA	NA	NA	0	NA	NA	A	non_coding	NA	NA	NA	NA	NA	NA	NA	30	GACTTATACCCAGGAACTGG	NA	False	NA	NA	NA	NA	NA	NA	49029794	49030340	Fake_Experiment_ID
g199.t1	chr19	+	423	2	Intergenic	novelGene_52	novel	NA	NA	NA	NA	NA	NA	multi-exon	FALSE	canonical	0	0	junction_1	0	NA	NA	NA	FALSE	0	NA	NA	A	non_coding	NA	NA	NA	NA	NA	NA	NA	20	GATTCTACCGCTATGCCTAT	2868	False	NA	NA	NA	NA	NA	NA	3484889	3490379	Fake_Experiment_ID
g1990.t1	chr19	-	594	2	Intergenic	novelGene_771	novel	NA	NA	NA	NA	NA	NA	multi-exon	FALSE	canonical	0	0	junction_1	0	NA	NA	NA	FALSE	0	NA	NA	A	non_coding	NA	NA	NA	NA	NA	NA	NA	30	GACTTATACCCAGGAACTGG	6953	False	NA	NA	NA	NA	NA	NA	49043602	49038478	Fake_Experiment_ID
g20.t1	chr19	+	243	2	Antisense	novelGene_ENSG00000129946.11_AS	novel	NA	NA	NA	NA	NA	NA	multi-exon	FALSE	canonical	0	0	junction_1	0	NA	NA	NA	FALSE	0	NA	NA	B	non_coding	NA	NA	NA	NA	NA	NA	NA	20	TCCCATTTCTATGAAGTGGC	NA	False	NA	NA	NA	NA	NA	NA	444575	447228	Fake_Experiment_ID
g2003.t1	chr19	-	1164	6	Intergenic	novelGene_772	novel	NA	NA	NA	NA	NA	NA	multi-exon	FALSE	canonical	0	0	junction_1	0	NA	NA	NA	FALSE	0	NA	NA	A	non_coding	NA	NA	NA	NA	NA	NA	NA	30	GTAATCAGAGCCTCACAGGT	NA	False	NA	NA	NA	NA	NA	NA	49282968	49252328	Fake_Experiment_ID
g2004.t1	chr19	+	204	2	Intergenic	novelGene_773	novel	NA	NA	NA	NA	NA	NA	multi-exon	FALSE	canonical	0	0	junction_1	0	NA	NA	NA	FALSE	0	NA	NA	A	non_coding	NA	NA	NA	NA	NA	NA	NA	40	AAGTTCAGAAAATTTGCAGC	NA	False	NA	NA	NA	NA	NA	NA	49284902	49288207	Fake_Experiment_ID
g201.t1	chr19	+	444	1	Intergenic	novelGene_53	novel	NA	NA	NA	NA	NA	NA	mono-exon	FALSE	NA	NA	NA	NA	NA	NA	NA	NA	NA	0	NA	NA	A	non_coding	NA	NA	NA	NA	NA	NA	NA	25	ACTGCTATTCACTCTAGACT	2727	False	NA	NA	NA	NA	NA	NA	3510949	3511393	Fake_Experiment_ID
g2010.t1	chr19	+	420	2	Intergenic	novelGene_774	novel	NA	NA	NA	NA	NA	NA	multi-exon	FALSE	canonical	0	0	junction_1	0	NA	NA	NA	FALSE	0	NA	NA	A	non_coding	NA	NA	NA	NA	NA	NA	NA	30	CCCAGTGAGTTCAAGGAGGA	6655	False	NA	NA	NA	NA	NA	NA	49370593	49371166	Fake_Experiment_ID
g202.t1	chr19	-	462	2	Intergenic	novelGene_54	novel	NA	NA	NA	NA	NA	NA	multi-exon	FALSE	canonical	0	0	junction_1	0	NA	NA	NA	FALSE	0	NA	NA	A	non_coding	NA	NA	NA	NA	NA	NA	NA	25	GCCAATGGCCCAAACGTTGC	NA	False	NA	NA	NA	NA	NA	NA	3520007	3516834	Fake_Experiment_ID
g2030.t1	chr19	-	372	1	Intergenic	novelGene_775	novel	NA	NA	NA	NA	NA	NA	mono-exon	FALSE	NA	NA	NA	NA	NA	NA	NA	NA	NA	0	NA	NA	A	non_coding	NA	NA	NA	NA	NA	NA	NA	50	AGAGGAAGAACGCCAAGAAG	NA	False	NA	NA	NA	NA	NA	NA	49719934	49719562	Fake_Experiment_ID
g2035.t1	chr19	+	261	1	NIC	ENSG00000104973.19	novel	2391	18	NA	NA	20222	0	mono-exon	FALSE	NA	NA	NA	NA	NA	NA	NA	NA	NA	0	NA	NA	A	non_coding	NA	NA	NA	NA	NA	NA	NA	30	GGTTTGTTTTGAAAAGCGAA	3573	False	NA	NA	NA	NA	NA	NA	49838563	49838824	Fake_Experiment_ID
g2036.t1	chr19	-	510	4	Intergenic	novelGene_776	novel	NA	NA	NA	NA	NA	NA	multi-exon	FALSE	canonical	0	0	junction_1	0	NA	NA	NA	FALSE	0	NA	NA	A	non_coding	NA	NA	NA	NA	NA	NA	NA	35	AACTTTTCTCTCAATATACA	NA	False	NA	NA	NA	NA	NA	NA	49850207	49839245	Fake_Experiment_ID
g204.t1	chr19	+	228	1	Intergenic	novelGene_55	novel	NA	NA	NA	NA	NA	NA	mono-exon	FALSE	NA	NA	NA	NA	NA	NA	NA	NA	NA	0	NA	NA	A	non_coding	NA	NA	NA	NA	NA	NA	NA	20	GGAAGTGGATGGTTGAGTGG	NA	False	NA	NA	NA	NA	NA	NA	3529057	3529285	Fake_Experiment_ID
g2044.t1	chr19	+	1053	1	Antisense	novelGene_ENSG00000213024.12_AS	novel	NA	NA	NA	NA	NA	NA	mono-exon	FALSE	NA	NA	NA	NA	NA	NA	NA	NA	NA	0	NA	NA	A	non_coding	NA	NA	NA	NA	NA	NA	NA	15	CTGGGCACAGTCGGTTTGGA	NA	False	NA	NA	NA	NA	NA	NA	49908893	49909946	Fake_Experiment_ID
g2045.t1	chr19	-	321	2	Intergenic	novelGene_777	novel	NA	NA	NA	NA	NA	NA	multi-exon	FALSE	canonical	0	0	junction_1	0	NA	NA	NA	FALSE	0	NA	NA	A	non_coding	NA	NA	NA	NA	NA	NA	NA	15	CTGGGTCACGCAGGCCAGGG	2790	False	NA	NA	NA	NA	NA	NA	49929817	49923294	Fake_Experiment_ID
g2048.t1	chr19	+	1302	7	Intergenic	novelGene_778	novel	NA	NA	NA	NA	NA	NA	multi-exon	FALSE	canonical	0	0	junction_1	0	NA	NA	NA	TRUE	0	NA	NA	A	non_coding	NA	NA	NA	NA	NA	NA	NA	20	ACGGCCGGCCACGGCGTTAA	NA	False	NA	NA	NA	NA	NA	NA	49969665	49974226	Fake_Experiment_ID
g2051.t1	chr19	+	2466	2	NNC	ENSG00000142528.16	novel	2616	4	NA	NA	12580	0	at_least_one_novel_splicesite	FALSE	canonical	0	0	junction_1	0	NA	NA	NA	FALSE	0	NA	NA	A	non_coding	NA	NA	NA	NA	NA	NA	NA	20	CCATTGGGTGGCAGCAGAGT	3396	False	NA	NA	NA	NA	NA	NA	50043662	50047059	Fake_Experiment_ID
g2052.t1	chr19	-	1686	5	Intergenic	novelGene_779	novel	NA	NA	NA	NA	NA	NA	multi-exon	TRUE	canonical	0	0	junction_1	0	NA	NA	NA	FALSE	0	NA	NA	A	non_coding	NA	NA	NA	NA	NA	NA	NA	30	ACAACCTGAGTGTGTGATGA	NA	False	NA	NA	NA	NA	NA	NA	50072973	50058715	Fake_Experiment_ID
g2053.t1	chr19	+	1353	12	Intergenic	novelGene_780	novel	NA	NA	NA	NA	NA	NA	multi-exon	FALSE	canonical	0	0	junction_1	0	NA	NA	NA	FALSE	0	NA	NA	A	non_coding	NA	NA	NA	NA	NA	NA	NA	15	CCCCTTGATCCCTTTGAATC	NA	False	NA	NA	NA	NA	NA	NA	50093513	50145363	Fake_Experiment_ID
g2055.t1	chr19	+	261	2	Intergenic	novelGene_781	novel	NA	NA	NA	NA	NA	NA	multi-exon	FALSE	canonical	0	0	junction_1	0	NA	NA	NA	FALSE	0	NA	NA	A	non_coding	NA	NA	NA	NA	NA	NA	NA	30	CGTTATCAGGAGGATTATAG	35	False	NA	NA	NA	NA	NA	NA	50188223	50199905	Fake_Experiment_ID
g2058.t1	chr19	-	1302	8	Intergenic	novelGene_782	novel	NA	NA	NA	NA	NA	NA	multi-exon	FALSE	canonical	0	0	junction_1	0	NA	NA	NA	FALSE	0	NA	NA	A	non_coding	NA	NA	NA	NA	NA	NA	NA	10	GTTGCTTCTTTTCAGAGCGT	11	True	NA	NA	NA	NA	NA	NA	50344755	50333786	Fake_Experiment_ID
g2059.t1	chr19	-	429	1	Intergenic	novelGene_783	novel	NA	NA	NA	NA	NA	NA	mono-exon	FALSE	NA	NA	NA	NA	NA	NA	NA	NA	NA	0	NA	NA	A	non_coding	NA	NA	NA	NA	NA	NA	NA	15	GAGCAGGATGTGGCTCTTTT	NA	False	NA	NA	NA	NA	NA	NA	50349568	50349139	Fake_Experiment_ID
g2069.t1	chr19	-	492	1	Intergenic	novelGene_784	novel	NA	NA	NA	NA	NA	NA	mono-exon	FALSE	NA	NA	NA	NA	NA	NA	NA	NA	NA	0	NA	NA	A	non_coding	NA	NA	NA	NA	NA	NA	NA	25	TTCCGCATATGTTGTGAAGA	NA	False	NA	NA	NA	NA	NA	NA	50553600	50553108	Fake_Experiment_ID
g2070.t1	chr19	-	762	3	Intergenic	novelGene_785	novel	NA	NA	NA	NA	NA	NA	multi-exon	FALSE	canonical	0	0	junction_1	0	NA	NA	NA	FALSE	0	NA	NA	A	non_coding	NA	NA	NA	NA	NA	NA	NA	40	AATGGGCACAAGAACCATCC	NA	False	NA	NA	NA	NA	NA	NA	50580624	50555220	Fake_Experiment_ID
g2077.t1	chr19	+	501	1	Intergenic	novelGene_786	novel	NA	NA	NA	NA	NA	NA	mono-exon	FALSE	NA	NA	NA	NA	NA	NA	NA	NA	NA	0	NA	NA	A	non_coding	NA	NA	NA	NA	NA	NA	NA	15	CTCCTACGGGTCACCTCGCA	2854	False	NA	NA	NA	NA	NA	NA	50727993	50728494	Fake_Experiment_ID
g2078.t1	chr19	+	681	1	Intergenic	novelGene_787	novel	NA	NA	NA	NA	NA	NA	mono-exon	FALSE	NA	NA	NA	NA	NA	NA	NA	NA	NA	0	NA	NA	A	non_coding	NA	NA	NA	NA	NA	NA	NA	5	TGCTGTTGGTCCATCTGTGG	5837	False	NA	NA	NA	NA	NA	NA	50758511	50759192	Fake_Experiment_ID
g2079.t1	chr19	+	219	1	Intergenic	novelGene_788	novel	NA	NA	NA	NA	NA	NA	mono-exon	FALSE	NA	NA	NA	NA	NA	NA	NA	NA	NA	0	NA	NA	A	non_coding	NA	NA	NA	NA	NA	NA	NA	30	TGGAAGACTTCAGCTGGAAG	6547	False	NA	NA	NA	NA	NA	NA	50759221	50759440	Fake_Experiment_ID
g2082.t1	chr19	-	372	2	Intergenic	novelGene_789	novel	NA	NA	NA	NA	NA	NA	multi-exon	FALSE	canonical	0	0	junction_1	0	NA	NA	NA	FALSE	0	NA	NA	A	non_coding	NA	NA	NA	NA	NA	NA	NA	20	CCCCACGCTGACAACCCTGC	NA	False	NA	NA	NA	NA	NA	NA	50808822	50808064	Fake_Experiment_ID
g2083.t1	chr19	+	237	3	Intergenic	novelGene_790	novel	NA	NA	NA	NA	NA	NA	multi-exon	FALSE	canonical	0	0	junction_1	0	NA	NA	NA	FALSE	0	NA	NA	A	non_coding	NA	NA	NA	NA	NA	NA	NA	10	GCTCGGCAGTGTGGCTAGTT	NA	False	NA	NA	NA	NA	NA	NA	50817451	50818620	Fake_Experiment_ID
g2088.t1	chr19	-	357	3	Intergenic	novelGene_791	novel	NA	NA	NA	NA	NA	NA	multi-exon	FALSE	canonical	0	0	junction_1	0	NA	NA	NA	FALSE	0	NA	NA	A	non_coding	NA	NA	NA	NA	NA	NA	NA	20	GACTCAGGAGGCTCGAGCTT	996	False	NA	NA	NA	NA	NA	NA	50895667	50878688	Fake_Experiment_ID
g2090.t1	chr19	+	279	2	Intergenic	novelGene_792	novel	NA	NA	NA	NA	NA	NA	multi-exon	FALSE	canonical	0	0	junction_1	0	NA	NA	NA	FALSE	0	NA	NA	A	non_coding	NA	NA	NA	NA	NA	NA	NA	25	GATCTAATTGTGCAGGCCAT	NA	False	NA	NA	NA	NA	NA	NA	50912632	50918225	Fake_Experiment_ID
g2091.t1	chr19	-	657	2	Intergenic	novelGene_793	novel	NA	NA	NA	NA	NA	NA	multi-exon	FALSE	canonical	0	0	junction_1	0	NA	NA	NA	FALSE	0	NA	NA	A	non_coding	NA	NA	NA	NA	NA	NA	NA	15	GTTTGACTTGTATTTTATCT	NA	False	NA	NA	NA	NA	NA	NA	50935894	50927077	Fake_Experiment_ID
g2093.t1	chr19	+	573	2	Antisense	novelGene_ENSG00000167755.15_AS	novel	NA	NA	NA	NA	NA	NA	multi-exon	FALSE	canonical	0	0	junction_1	0	NA	NA	NA	FALSE	0	NA	NA	A	non_coding	NA	NA	NA	NA	NA	NA	NA	30	GGAGGGCCCAGGGAGAGATA	NA	False	NA	NA	NA	NA	NA	NA	50958732	50960186	Fake_Experiment_ID
g21.t1	chr19	+	906	3	Antisense	novelGene_ENSG00000129946.11_AS	novel	NA	NA	NA	NA	NA	NA	multi-exon	FALSE	canonical	0	0	junction_1	0	NA	NA	NA	FALSE	0	NA	NA	B	non_coding	NA	NA	NA	NA	NA	NA	NA	30	AACTCTGTCTGTAAACCCAC	NA	False	NA	NA	NA	NA	NA	NA	451282	456893	Fake_Experiment_ID
g2100.t1	chr19	-	273	1	Intergenic	novelGene_794	novel	NA	NA	NA	NA	NA	NA	mono-exon	FALSE	NA	NA	NA	NA	NA	NA	NA	NA	NA	0	NA	NA	A	non_coding	NA	NA	NA	NA	NA	NA	NA	25	ACCCTCTGTTGCAGATTTAA	NA	False	NA	NA	NA	NA	NA	NA	51043717	51043444	Fake_Experiment_ID
g2102.t1	chr19	-	273	2	Intergenic	novelGene_795	novel	NA	NA	NA	NA	NA	NA	multi-exon	FALSE	canonical	0	0	junction_1	0	NA	NA	NA	FALSE	0	NA	NA	A	non_coding	NA	NA	NA	NA	NA	NA	NA	20	TTTTCTATCCACCCAGCTGA	NA	False	NA	NA	NA	NA	NA	NA	51068987	51066330	Fake_Experiment_ID
g2107.t1	chr19	+	1182	7	Intergenic	novelGene_796	novel	NA	NA	NA	NA	NA	NA	multi-exon	FALSE	canonical	0	0	junction_1	0	NA	NA	NA	TRUE	0	NA	NA	A	non_coding	NA	NA	NA	NA	NA	NA	NA	25	GGAGTGTGTATCAGGATCTA	NA	False	NA	NA	NA	NA	NA	NA	51185557	51195601	Fake_Experiment_ID
g2108.t1	chr19	+	288	1	Intergenic	novelGene_797	novel	NA	NA	NA	NA	NA	NA	mono-exon	FALSE	NA	NA	NA	NA	NA	NA	NA	NA	NA	0	NA	NA	A	non_coding	NA	NA	NA	NA	NA	NA	NA	5	TTCCGCCTCCTTGGGGATCC	74	False	NA	NA	NA	NA	NA	NA	51211149	51211437	Fake_Experiment_ID
g2109.t1	chr19	+	423	4	Intergenic	novelGene_798	novel	NA	NA	NA	NA	NA	NA	multi-exon	FALSE	canonical	0	0	junction_1	0	NA	NA	NA	FALSE	0	NA	NA	A	non_coding	NA	NA	NA	NA	NA	NA	NA	35	TACATGGCAAATTCCCAACT	835	False	NA	NA	NA	NA	NA	NA	51211910	51223855	Fake_Experiment_ID
g2111.t1	chr19	-	258	3	Antisense	novelGene_ENSG00000105383.15_AS	novel	NA	NA	NA	NA	NA	NA	multi-exon	FALSE	canonical	0	0	junction_1	0	NA	NA	NA	FALSE	0	NA	NA	A	non_coding	NA	NA	NA	NA	NA	NA	NA	30	GACACTTATCGAGCAGAGCC	NA	False	NA	NA	NA	NA	NA	NA	51240209	51238053	Fake_Experiment_ID
g2113.t1	chr19	-	597	1	Intergenic	novelGene_799	novel	NA	NA	NA	NA	NA	NA	mono-exon	FALSE	NA	NA	NA	NA	NA	NA	NA	NA	NA	0	NA	NA	A	non_coding	NA	NA	NA	NA	NA	NA	NA	30	AGGATGTAGCCATAATTTTT	NA	False	NA	NA	NA	NA	NA	NA	51305964	51305367	Fake_Experiment_ID
g2115.t1	chr19	+	279	2	NNC	ENSG00000142549.10	novel	1011	8	NA	NA	15939	181	at_least_one_novel_splicesite	FALSE	canonical	0	0	junction_1	0	NA	NA	NA	FALSE	0	NA	NA	A	non_coding	NA	NA	NA	NA	NA	NA	NA	40	GGGATAACGCAAAATTATGC	709	False	NA	NA	NA	NA	NA	NA	51327786	51328940	Fake_Experiment_ID
g2119.t1	chr19	-	222	1	Intergenic	novelGene_800	novel	NA	NA	NA	NA	NA	NA	mono-exon	FALSE	NA	NA	NA	NA	NA	NA	NA	NA	NA	0	NA	NA	A	non_coding	NA	NA	NA	NA	NA	NA	NA	10	CATCCGATCCCTCCGGGGTC	6623	False	NA	NA	NA	NA	NA	NA	51366326	51366104	Fake_Experiment_ID
g2122.t1	chr19	+	393	2	Antisense	novelGene_ENSG00000262874.2_AS	novel	NA	NA	NA	NA	NA	NA	multi-exon	FALSE	canonical	0	0	junction_1	0	NA	NA	NA	FALSE	0	NA	NA	A	non_coding	NA	NA	NA	NA	NA	NA	NA	10	GTATCTGTTTCTAGCTCTTT	1279	False	NA	NA	NA	NA	NA	NA	51388386	51389966	Fake_Experiment_ID
g2123.t1	chr19	-	972	4	Intergenic	novelGene_801	novel	NA	NA	NA	NA	NA	NA	multi-exon	FALSE	canonical	0	0	junction_1	0	NA	NA	NA	FALSE	0	NA	NA	A	non_coding	NA	NA	NA	NA	NA	NA	NA	55	GAAACACAAGAGACTCAAAC	NA	False	NA	NA	NA	NA	NA	NA	51403326	51396817	Fake_Experiment_ID
g2124.t1	chr19	-	303	1	NIC	ENSG00000142512.15	novel	2094	11	NA	NA	6180	0	mono-exon	FALSE	NA	NA	NA	NA	NA	NA	NA	NA	NA	0	NA	NA	A	non_coding	NA	NA	NA	NA	NA	NA	NA	15	GGGTCTCTTAGGCTTTAGGA	6499	False	NA	NA	NA	NA	NA	NA	51411401	51411098	Fake_Experiment_ID
g2126.t1	chr19	+	210	1	Intergenic	novelGene_802	novel	NA	NA	NA	NA	NA	NA	mono-exon	FALSE	NA	NA	NA	NA	NA	NA	NA	NA	NA	0	NA	NA	A	non_coding	NA	NA	NA	NA	NA	NA	NA	15	GCCAGGAGGGAGGCTGCTGC	NA	False	NA	NA	NA	NA	NA	NA	51426941	51427151	Fake_Experiment_ID
g2127.t1	chr19	+	684	4	Intergenic	novelGene_803	novel	NA	NA	NA	NA	NA	NA	multi-exon	FALSE	canonical	0	0	junction_1	0	NA	NA	NA	FALSE	0	NA	NA	A	non_coding	NA	NA	NA	NA	NA	NA	NA	50	TTGGAAAAAAAGTACTTTAA	5815	False	NA	NA	NA	NA	NA	NA	51439187	51444783	Fake_Experiment_ID
g2128.t1	chr19	+	846	1	Intergenic	novelGene_804	novel	NA	NA	NA	NA	NA	NA	mono-exon	FALSE	NA	NA	NA	NA	NA	NA	NA	NA	NA	0	NA	NA	A	non_coding	NA	NA	NA	NA	NA	NA	NA	30	GAAAGGATGAAGCCTGTTTT	NA	False	NA	NA	NA	NA	NA	NA	51445234	51446080	Fake_Experiment_ID
g2133.t1	chr19	-	639	1	NIC	ENSG00000254521.7	novel	1788	8	NA	NA	0	-9454	mono-exon	FALSE	NA	NA	NA	NA	NA	NA	NA	NA	NA	0	NA	NA	A	non_coding	NA	NA	NA	NA	NA	NA	NA	15	CATCCTCATCCTGCCTCTGA	4	True	NA	NA	NA	NA	NA	NA	51501733	51501094	Fake_Experiment_ID
g2134.t1	chr19	-	276	1	Intergenic	novelGene_805	novel	NA	NA	NA	NA	NA	NA	mono-exon	FALSE	NA	NA	NA	NA	NA	NA	NA	NA	NA	0	NA	NA	A	non_coding	NA	NA	NA	NA	NA	NA	NA	40	AATAAAACAGATTGTGGTTT	NA	False	NA	NA	NA	NA	NA	NA	51503514	51503238	Fake_Experiment_ID
g2135.t1	chr19	+	246	1	Intergenic	novelGene_806	novel	NA	NA	NA	NA	NA	NA	mono-exon	FALSE	NA	NA	NA	NA	NA	NA	NA	NA	NA	0	NA	NA	A	non_coding	NA	NA	NA	NA	NA	NA	NA	55	GCAAAGAAAGAAATCACTGA	NA	False	NA	NA	NA	NA	NA	NA	51504430	51504676	Fake_Experiment_ID
g2137.t1	chr19	-	543	4	Intergenic	novelGene_807	novel	NA	NA	NA	NA	NA	NA	multi-exon	FALSE	canonical	0	0	junction_1	0	NA	NA	NA	FALSE	0	NA	NA	A	non_coding	NA	NA	NA	NA	NA	NA	NA	15	TGTCGCCACCAGTTCCTATG	5476	False	NA	NA	NA	NA	NA	NA	51565718	51554859	Fake_Experiment_ID
g2139.t1	chr19	-	336	2	Intergenic	novelGene_808	novel	NA	NA	NA	NA	NA	NA	multi-exon	FALSE	canonical	0	0	junction_1	0	NA	NA	NA	FALSE	0	NA	NA	A	non_coding	NA	NA	NA	NA	NA	NA	NA	0	GCCGGTCCGGCCCGCTTCCC	NA	False	NA	NA	NA	NA	NA	NA	51595320	51594420	Fake_Experiment_ID
g2140.t1	chr19	+	597	3	Intergenic	novelGene_809	novel	NA	NA	NA	NA	NA	NA	multi-exon	FALSE	canonical	0	0	junction_1	0	NA	NA	NA	TRUE	0	NA	NA	A	non_coding	NA	NA	NA	NA	NA	NA	NA	5	CGACTCCGGGCCTCCCGCCG	4079	False	NA	NA	NA	NA	NA	NA	51598663	51601709	Fake_Experiment_ID
g2142.t1	chr19	+	210	2	Intergenic	novelGene_810	novel	NA	NA	NA	NA	NA	NA	multi-exon	TRUE	canonical	1	1	junction_1	0	NA	NA	NA	FALSE	0	NA	NA	A	non_coding	NA	NA	NA	NA	NA	NA	NA	50	GAAAAAGCGAAGCACTATCA	NA	False	NA	NA	NA	NA	NA	NA	51646981	51649020	Fake_Experiment_ID
g2146.t1	chr19	+	1803	1	Intergenic	novelGene_811	novel	NA	NA	NA	NA	NA	NA	mono-exon	FALSE	NA	NA	NA	NA	NA	NA	NA	NA	NA	0	NA	NA	A	non_coding	NA	NA	NA	NA	NA	NA	NA	25	GAACACTTTTACACTGTTGG	2827	False	NA	NA	NA	NA	NA	NA	51757197	51759000	Fake_Experiment_ID
g2148.t1	chr19	-	687	5	Intergenic	novelGene_812	novel	NA	NA	NA	NA	NA	NA	multi-exon	FALSE	canonical	0	0	junction_1	0	NA	NA	NA	FALSE	0	NA	NA	A	non_coding	NA	NA	NA	NA	NA	NA	NA	25	TTTCAGGAGCTATGAAGCTT	9351	False	NA	NA	NA	NA	NA	NA	51811558	51777877	Fake_Experiment_ID
g215.t1	chr19	+	1161	2	Antisense	novelGene_ENSG00000186111.11_AS	novel	NA	NA	NA	NA	NA	NA	multi-exon	FALSE	canonical	0	0	junction_1	0	NA	NA	NA	FALSE	0	NA	NA	A	non_coding	NA	NA	NA	NA	NA	NA	NA	20	GCTGGACCGGGGAGGACCGA	NA	False	NA	NA	NA	NA	NA	NA	3691235	3697217	Fake_Experiment_ID
g2151.t1	chr19	-	1518	4	Intergenic	novelGene_813	novel	NA	NA	NA	NA	NA	NA	multi-exon	FALSE	canonical	0	0	junction_1	0	NA	NA	NA	TRUE	0	NA	NA	A	non_coding	NA	NA	NA	NA	NA	NA	NA	40	GAATGTGGAGAATGTCACAA	NA	False	NA	NA	NA	NA	NA	NA	51919820	51915080	Fake_Experiment_ID
g2154.t1	chr19	+	906	4	Intergenic	novelGene_814	novel	NA	NA	NA	NA	NA	NA	multi-exon	FALSE	canonical	0	0	junction_1	0	NA	NA	NA	FALSE	0	NA	NA	A	non_coding	NA	NA	NA	NA	NA	NA	NA	35	AAATATTGTTAAGAGTTTTT	NA	False	NA	NA	NA	NA	NA	NA	51976487	51987948	Fake_Experiment_ID
g2158.t1	chr19	+	1134	1	Intergenic	novelGene_815	novel	NA	NA	NA	NA	NA	NA	mono-exon	FALSE	NA	NA	NA	NA	NA	NA	NA	NA	NA	0	NA	NA	A	non_coding	NA	NA	NA	NA	NA	NA	NA	30	ATTGTGAAGATTTCACTTTA	6422	False	NA	NA	NA	NA	NA	NA	52055329	52056463	Fake_Experiment_ID
g2160.t1	chr19	-	255	3	Intergenic	novelGene_816	novel	NA	NA	NA	NA	NA	NA	multi-exon	TRUE	canonical	0	0	junction_1	0	NA	NA	NA	FALSE	0	NA	NA	A	non_coding	NA	NA	NA	NA	NA	NA	NA	10	CGCCCTTCGCGATCCCCGAG	NA	False	NA	NA	NA	NA	NA	NA	52111657	52095401	Fake_Experiment_ID
g2162.t1	chr19	+	294	1	Intergenic	novelGene_817	novel	NA	NA	NA	NA	NA	NA	mono-exon	FALSE	NA	NA	NA	NA	NA	NA	NA	NA	NA	0	NA	NA	A	non_coding	NA	NA	NA	NA	NA	NA	NA	30	GAATGTCTATGATTAGTCAT	21	False	NA	NA	NA	NA	NA	NA	52143042	52143336	Fake_Experiment_ID
g2166.t1	chr19	+	285	3	Intergenic	novelGene_818	novel	NA	NA	NA	NA	NA	NA	multi-exon	FALSE	canonical	0	0	junction_1	0	NA	NA	NA	FALSE	0	NA	NA	A	non_coding	NA	NA	NA	NA	NA	NA	NA	20	GCCTAGGCTAATGTATGTGT	NA	False	NA	NA	NA	NA	NA	NA	52328187	52347243	Fake_Experiment_ID
g2171.t1	chr19	+	342	1	Intergenic	novelGene_819	novel	NA	NA	NA	NA	NA	NA	mono-exon	FALSE	NA	NA	NA	NA	NA	NA	NA	NA	NA	0	NA	NA	A	non_coding	NA	NA	NA	NA	NA	NA	NA	10	CTCCAAGGTCTGGCTTGGCT	NA	False	NA	NA	NA	NA	NA	NA	52451351	52451693	Fake_Experiment_ID
g2172.t1	chr19	-	756	4	Intergenic	novelGene_820	novel	NA	NA	NA	NA	NA	NA	multi-exon	FALSE	canonical	0	0	junction_1	0	NA	NA	NA	FALSE	0	NA	NA	A	non_coding	NA	NA	NA	NA	NA	NA	NA	35	TAGCAACGGTGGTTTTAAAA	NA	False	NA	NA	NA	NA	NA	NA	52465772	52460923	Fake_Experiment_ID
g2173.t1	chr19	-	678	2	Intergenic	novelGene_821	novel	NA	NA	NA	NA	NA	NA	multi-exon	FALSE	canonical	0	0	junction_1	0	NA	NA	NA	FALSE	0	NA	NA	A	non_coding	NA	NA	NA	NA	NA	NA	NA	30	TATAGCTAAGCATTTAGTGT	NA	False	NA	NA	NA	NA	NA	NA	52485486	52473553	Fake_Experiment_ID
g2177.t1	chr19	-	846	2	Intergenic	novelGene_822	novel	NA	NA	NA	NA	NA	NA	multi-exon	FALSE	canonical	0	0	junction_1	0	NA	NA	NA	FALSE	0	NA	NA	A	non_coding	NA	NA	NA	NA	NA	NA	NA	45	TTGAATTTCCATAAACAATA	NA	False	NA	NA	NA	NA	NA	NA	52594892	52584744	Fake_Experiment_ID
g2178.t1	chr19	+	624	1	Intergenic	novelGene_823	novel	NA	NA	NA	NA	NA	NA	mono-exon	FALSE	NA	NA	NA	NA	NA	NA	NA	NA	NA	0	NA	NA	A	non_coding	NA	NA	NA	NA	NA	NA	NA	40	GATAACTGTTCCAAATACAG	NA	False	NA	NA	NA	NA	NA	NA	52596789	52597413	Fake_Experiment_ID
g2181.t1	chr19	-	480	1	Intergenic	novelGene_824	novel	NA	NA	NA	NA	NA	NA	mono-exon	FALSE	NA	NA	NA	NA	NA	NA	NA	NA	NA	0	NA	NA	A	non_coding	NA	NA	NA	NA	NA	NA	NA	20	GTTTGTGTTGACTTAACATT	7774	False	NA	NA	NA	NA	NA	NA	52704680	52704200	Fake_Experiment_ID
g2183.t1	chr19	-	474	2	Intergenic	novelGene_825	novel	NA	NA	NA	NA	NA	NA	multi-exon	FALSE	canonical	0	0	junction_1	0	NA	NA	NA	FALSE	0	NA	NA	A	non_coding	NA	NA	NA	NA	NA	NA	NA	35	TTTGGCAGAGAGATCCAATA	NA	False	NA	NA	NA	NA	NA	NA	52754912	52751248	Fake_Experiment_ID
g2186.t1	chr19	+	708	1	Intergenic	novelGene_826	novel	NA	NA	NA	NA	NA	NA	mono-exon	FALSE	NA	NA	NA	NA	NA	NA	NA	NA	NA	0	NA	NA	A	non_coding	NA	NA	NA	NA	NA	NA	NA	10	GGACTTCCTTGGCCTTGGAT	NA	False	NA	NA	NA	NA	NA	NA	52809759	52810467	Fake_Experiment_ID
g2187.t1	chr19	+	279	3	Intergenic	novelGene_827	novel	NA	NA	NA	NA	NA	NA	multi-exon	FALSE	canonical	0	0	junction_1	0	NA	NA	NA	TRUE	0	NA	NA	A	non_coding	NA	NA	NA	NA	NA	NA	NA	35	AGCACAGCACCACAGGGAGG	NA	False	NA	NA	NA	NA	NA	NA	52827877	52835192	Fake_Experiment_ID
g2191.t1	chr19	+	660	2	Intergenic	novelGene_828	novel	NA	NA	NA	NA	NA	NA	multi-exon	FALSE	canonical	0	0	junction_1	0	NA	NA	NA	FALSE	0	NA	NA	A	non_coding	NA	NA	NA	NA	NA	NA	NA	25	CCTCAGAGTTCTGGAAAGGT	3616	False	NA	NA	NA	NA	NA	NA	52959788	52960514	Fake_Experiment_ID
g2192.t1	chr19	-	630	5	Intergenic	novelGene_829	novel	NA	NA	NA	NA	NA	NA	multi-exon	FALSE	canonical	0	0	junction_1	0	NA	NA	NA	FALSE	0	NA	NA	A	non_coding	NA	NA	NA	NA	NA	NA	NA	40	TCACACCTTGAAAGACATAG	1386	False	NA	NA	NA	NA	NA	NA	52992181	52969991	Fake_Experiment_ID
g2193.t1	chr19	+	357	1	Intergenic	novelGene_830	novel	NA	NA	NA	NA	NA	NA	mono-exon	FALSE	NA	NA	NA	NA	NA	NA	NA	NA	NA	0	NA	NA	A	non_coding	NA	NA	NA	NA	NA	NA	NA	10	CTCATTTGTTTGTTACTTTG	NA	False	NA	NA	NA	NA	NA	NA	53004036	53004393	Fake_Experiment_ID
g2194.t1	chr19	+	2316	7	Intergenic	novelGene_831	novel	NA	NA	NA	NA	NA	NA	multi-exon	FALSE	canonical	0	0	junction_1	0.74535599249993	NA	NA	NA	FALSE	0	NA	NA	A	non_coding	NA	NA	NA	NA	NA	NA	NA	45	AAAGATAAGTAAAGCCTTCT	NA	False	NA	NA	NA	NA	NA	NA	53004845	53049014	Fake_Experiment_ID
g2200.t1	chr19	+	552	4	Intergenic	novelGene_832	novel	NA	NA	NA	NA	NA	NA	multi-exon	FALSE	canonical	0	0	junction_1	0	NA	NA	NA	FALSE	0	NA	NA	A	non_coding	NA	NA	NA	NA	NA	NA	NA	15	TGCTCAGTTCTCTGTCTATA	NA	False	NA	NA	NA	NA	NA	NA	53193195	53205429	Fake_Experiment_ID
g2201.t1	chr19	-	789	1	Intergenic	novelGene_833	novel	NA	NA	NA	NA	NA	NA	mono-exon	FALSE	NA	NA	NA	NA	NA	NA	NA	NA	NA	0	NA	NA	A	non_coding	NA	NA	NA	NA	NA	NA	NA	55	AAAATCCAGAAGAAATGGAT	NA	False	NA	NA	NA	NA	NA	NA	53207897	53207108	Fake_Experiment_ID
g2202.t1	chr19	+	2346	3	Intergenic	novelGene_834	novel	NA	NA	NA	NA	NA	NA	multi-exon	FALSE	canonical	0	0	junction_1	0	NA	NA	NA	TRUE	0	NA	NA	A	non_coding	NA	NA	NA	NA	NA	NA	NA	25	ATGTGGCAAAGCCTTTACTC	NA	False	NA	NA	NA	NA	NA	NA	53210133	53213263	Fake_Experiment_ID
g2206.t1	chr19	+	1683	6	Intergenic	novelGene_835	novel	NA	NA	NA	NA	NA	NA	multi-exon	FALSE	canonical	0	0	junction_1	0.979795897113271	NA	NA	NA	FALSE	0	NA	NA	A	non_coding	NA	NA	NA	NA	NA	NA	NA	35	GGCCCCCAAGGCAAGAAGAC	NA	False	NA	NA	NA	NA	NA	NA	53279700	53284947	Fake_Experiment_ID
g2207.t1	chr19	-	711	1	Intergenic	novelGene_836	novel	NA	NA	NA	NA	NA	NA	mono-exon	FALSE	NA	NA	NA	NA	NA	NA	NA	NA	NA	0	NA	NA	A	non_coding	NA	NA	NA	NA	NA	NA	NA	20	TGTAACTCTACAGTGGGTGT	1059	False	NA	NA	NA	NA	NA	NA	53290374	53289663	Fake_Experiment_ID
g2208.t1	chr19	-	1287	5	Intergenic	novelGene_837	novel	NA	NA	NA	NA	NA	NA	multi-exon	FALSE	canonical	0	0	junction_1	2.59807621135332	NA	NA	NA	FALSE	0	NA	NA	A	non_coding	NA	NA	NA	NA	NA	NA	NA	35	GGCCCCCAAGGCAAGAAGAC	NA	False	NA	NA	NA	NA	NA	NA	53306134	53299047	Fake_Experiment_ID
g2211.t1	chr19	+	420	3	Intergenic	novelGene_838	novel	NA	NA	NA	NA	NA	NA	multi-exon	FALSE	canonical	0	0	junction_1	0	NA	NA	NA	FALSE	0	NA	NA	A	non_coding	NA	NA	NA	NA	NA	NA	NA	5	TCTGCCTGGGGCTCATGCTC	NA	False	NA	NA	NA	NA	NA	NA	53412861	53423359	Fake_Experiment_ID
g2212.t1	chr19	+	381	4	Intergenic	novelGene_839	novel	NA	NA	NA	NA	NA	NA	multi-exon	FALSE	canonical	0	0	junction_1	0	NA	NA	NA	FALSE	0	NA	NA	A	non_coding	NA	NA	NA	NA	NA	NA	NA	30	GCACATTGCAGATGAGGCAG	3053	False	NA	NA	NA	NA	NA	NA	53435036	53442207	Fake_Experiment_ID
g2213.t1	chr19	+	279	1	Intergenic	novelGene_840	novel	NA	NA	NA	NA	NA	NA	mono-exon	FALSE	NA	NA	NA	NA	NA	NA	NA	NA	NA	0	NA	NA	A	non_coding	NA	NA	NA	NA	NA	NA	NA	20	AATGCCCCAGTCCCACCCTG	NA	False	NA	NA	NA	NA	NA	NA	53442328	53442607	Fake_Experiment_ID
g2215.t1	chr19	+	390	3	Intergenic	novelGene_841	novel	NA	NA	NA	NA	NA	NA	multi-exon	FALSE	canonical	0	0	junction_1	0	NA	NA	NA	FALSE	0	NA	NA	A	non_coding	NA	NA	NA	NA	NA	NA	NA	15	CTGTTCTCTAAGTGAGCTTG	NA	False	NA	NA	NA	NA	NA	NA	53457020	53470266	Fake_Experiment_ID
g2216.t1	chr19	+	309	2	Intergenic	novelGene_842	novel	NA	NA	NA	NA	NA	NA	multi-exon	FALSE	canonical	0	0	junction_1	0	NA	NA	NA	FALSE	0	NA	NA	A	non_coding	NA	NA	NA	NA	NA	NA	NA	30	GCACATTGCAGATGAGGCAG	NA	False	NA	NA	NA	NA	NA	NA	53479295	53479691	Fake_Experiment_ID
g2217.t1	chr19	+	279	1	Intergenic	novelGene_843	novel	NA	NA	NA	NA	NA	NA	mono-exon	FALSE	NA	NA	NA	NA	NA	NA	NA	NA	NA	0	NA	NA	A	non_coding	NA	NA	NA	NA	NA	NA	NA	20	AATGCCCCAGTCCCACCCTG	NA	False	NA	NA	NA	NA	NA	NA	53479812	53480091	Fake_Experiment_ID
g2219.t1	chr19	+	564	3	Intergenic	novelGene_844	novel	NA	NA	NA	NA	NA	NA	multi-exon	FALSE	canonical	0	0	junction_1	0	NA	NA	NA	FALSE	0	NA	NA	A	non_coding	NA	NA	NA	NA	NA	NA	NA	5	TCTGCCTGGGGCTCATGCTC	NA	False	NA	NA	NA	NA	NA	NA	53492216	53503953	Fake_Experiment_ID
g222.t1	chr19	-	426	1	Intergenic	novelGene_56	novel	NA	NA	NA	NA	NA	NA	mono-exon	FALSE	NA	NA	NA	NA	NA	NA	NA	NA	NA	0	NA	NA	A	non_coding	NA	NA	NA	NA	NA	NA	NA	30	AGCCAGGAGGCAAAGGTTGC	NA	False	NA	NA	NA	NA	NA	NA	3837660	3837234	Fake_Experiment_ID
g2220.t1	chr19	-	450	1	Intergenic	novelGene_845	novel	NA	NA	NA	NA	NA	NA	mono-exon	FALSE	NA	NA	NA	NA	NA	NA	NA	NA	NA	0	NA	NA	A	non_coding	NA	NA	NA	NA	NA	NA	NA	15	CGTGCCTGTGCGGGCACACA	NA	False	NA	NA	NA	NA	NA	NA	53538398	53537948	Fake_Experiment_ID
g2222.t1	chr19	-	1092	8	Intergenic	novelGene_846	novel	NA	NA	NA	NA	NA	NA	multi-exon	FALSE	canonical	0	0	junction_1	0	NA	NA	NA	TRUE	0	NA	NA	A	non_coding	NA	NA	NA	NA	NA	NA	NA	40	AAATCAGTAGTATTTCTATA	NA	False	NA	NA	NA	NA	NA	NA	53614727	53591528	Fake_Experiment_ID
g2224.t1	chr19	-	339	2	Intergenic	novelGene_847	novel	NA	NA	NA	NA	NA	NA	multi-exon	FALSE	canonical	0	0	junction_1	0	NA	NA	NA	FALSE	0	NA	NA	A	non_coding	NA	NA	NA	NA	NA	NA	NA	10	GATTTGTTGCTTGTATCTGT	4855	False	NA	NA	NA	NA	NA	NA	53650292	53645375	Fake_Experiment_ID
g2225.t1	chr19	-	501	4	Intergenic	novelGene_848	novel	NA	NA	NA	NA	NA	NA	multi-exon	FALSE	canonical	0	0	junction_1	0	NA	NA	NA	FALSE	0	NA	NA	A	non_coding	NA	NA	NA	NA	NA	NA	NA	25	ACTCTCTATTGACCACCAGT	NA	False	NA	NA	NA	NA	NA	NA	53787969	53772502	Fake_Experiment_ID
g223.t1	chr19	-	207	2	Intergenic	novelGene_57	novel	NA	NA	NA	NA	NA	NA	multi-exon	FALSE	canonical	0	0	junction_1	0	NA	NA	NA	FALSE	0	NA	NA	A	non_coding	NA	NA	NA	NA	NA	NA	NA	10	CCTGGGCTCATTGGTTATGG	8323	False	NA	NA	NA	NA	NA	NA	3860731	3857764	Fake_Experiment_ID
g2230.t1	chr19	-	276	1	Intergenic	novelGene_849	novel	NA	NA	NA	NA	NA	NA	mono-exon	FALSE	NA	NA	NA	NA	NA	NA	NA	NA	NA	0	NA	NA	A	non_coding	NA	NA	NA	NA	NA	NA	NA	20	CCAGGCCTGGGGCAACTCCA	NA	False	NA	NA	NA	NA	NA	NA	53922271	53921995	Fake_Experiment_ID
g2231.t1	chr19	-	327	1	Intergenic	novelGene_850	novel	NA	NA	NA	NA	NA	NA	mono-exon	FALSE	NA	NA	NA	NA	NA	NA	NA	NA	NA	0	NA	NA	A	non_coding	NA	NA	NA	NA	NA	NA	NA	30	CCAGACCTGGGACAACTCCA	NA	False	NA	NA	NA	NA	NA	NA	53923081	53922754	Fake_Experiment_ID
g2232.t1	chr19	-	516	1	Intergenic	novelGene_851	novel	NA	NA	NA	NA	NA	NA	mono-exon	FALSE	NA	NA	NA	NA	NA	NA	NA	NA	NA	0	NA	NA	A	non_coding	NA	NA	NA	NA	NA	NA	NA	30	CCAGACCTGGGACAACTCCA	NA	False	NA	NA	NA	NA	NA	NA	53923996	53923480	Fake_Experiment_ID
g2233.t1	chr19	-	222	1	Intergenic	novelGene_852	novel	NA	NA	NA	NA	NA	NA	mono-exon	FALSE	NA	NA	NA	NA	NA	NA	NA	NA	NA	0	NA	NA	A	non_coding	NA	NA	NA	NA	NA	NA	NA	25	CCAGACCTGGGGCAAGTCCA	NA	False	NA	NA	NA	NA	NA	NA	53924379	53924157	Fake_Experiment_ID
g2235.t1	chr19	+	1401	5	Intergenic	novelGene_853	novel	NA	NA	NA	NA	NA	NA	multi-exon	FALSE	canonical	0	0	junction_1	0.433012701892219	NA	NA	NA	FALSE	0	NA	NA	A	non_coding	NA	NA	NA	NA	NA	NA	NA	10	GGGCGCGGCGGGGGAGCCGA	1783	False	NA	NA	NA	NA	NA	NA	53962294	53982849	Fake_Experiment_ID
g2247.t1	chr19	-	510	1	Intergenic	novelGene_854	novel	NA	NA	NA	NA	NA	NA	mono-exon	FALSE	NA	NA	NA	NA	NA	NA	NA	NA	NA	0	NA	NA	A	non_coding	NA	NA	NA	NA	NA	NA	NA	0	CCGTGGCTTCTTCCCCGGCC	NA	False	NA	NA	NA	NA	NA	NA	54190003	54189493	Fake_Experiment_ID
g2248.t1	chr19	+	318	1	Intergenic	novelGene_855	novel	NA	NA	NA	NA	NA	NA	mono-exon	FALSE	NA	NA	NA	NA	NA	NA	NA	NA	NA	0	NA	NA	A	non_coding	NA	NA	NA	NA	NA	NA	NA	30	CGGGAACACCCGAAGGGGGA	256	False	NA	NA	NA	NA	NA	NA	54190601	54190919	Fake_Experiment_ID
g2251.t1	chr19	-	342	3	Intergenic	novelGene_856	novel	NA	NA	NA	NA	NA	NA	multi-exon	FALSE	canonical	0	0	junction_1	0	NA	NA	NA	FALSE	0	NA	NA	A	non_coding	NA	NA	NA	NA	NA	NA	NA	25	CCCAGACCCCACGCTCCAAG	638	False	NA	NA	NA	NA	NA	NA	54210290	54208603	Fake_Experiment_ID
g2254.t1	chr19	+	525	2	Intergenic	novelGene_857	novel	NA	NA	NA	NA	NA	NA	multi-exon	FALSE	canonical	0	0	junction_1	0	NA	NA	NA	FALSE	0	NA	NA	A	non_coding	NA	NA	NA	NA	NA	NA	NA	45	GCAAAACTTATTCAAAATTC	NA	False	NA	NA	NA	NA	NA	NA	54267047	54268526	Fake_Experiment_ID
g2256.t1	chr19	-	345	3	Intergenic	novelGene_858	novel	NA	NA	NA	NA	NA	NA	multi-exon	FALSE	canonical	0	0	junction_1	0	NA	NA	NA	FALSE	0	NA	NA	A	non_coding	NA	NA	NA	NA	NA	NA	NA	15	ACACCCTGGTGTTTAGTGCT	NA	False	NA	NA	NA	NA	NA	NA	54286971	54282050	Fake_Experiment_ID
g2259.t1	chr19	+	456	1	Intergenic	novelGene_859	novel	NA	NA	NA	NA	NA	NA	mono-exon	FALSE	NA	NA	NA	NA	NA	NA	NA	NA	NA	0	NA	NA	A	non_coding	NA	NA	NA	NA	NA	NA	NA	20	TTTTTGTCTTTTTAATAGAG	NA	False	NA	NA	NA	NA	NA	NA	54349465	54349921	Fake_Experiment_ID
g2261.t1	chr19	+	201	2	Intergenic	novelGene_860	novel	NA	NA	NA	NA	NA	NA	multi-exon	FALSE	canonical	0	0	junction_1	0	NA	NA	NA	FALSE	0	NA	NA	A	non_coding	NA	NA	NA	NA	NA	NA	NA	10	ACAGCTTCTCCCTGCCCTGT	NA	False	NA	NA	NA	NA	NA	NA	54366946	54370664	Fake_Experiment_ID
g2262.t1	chr19	-	501	2	Intergenic	novelGene_861	novel	NA	NA	NA	NA	NA	NA	multi-exon	FALSE	canonical	0	0	junction_1	0	NA	NA	NA	FALSE	0	NA	NA	A	non_coding	NA	NA	NA	NA	NA	NA	NA	30	GGGAACTGGGAGGGGAGAAG	568	False	NA	NA	NA	NA	NA	NA	54375517	54374410	Fake_Experiment_ID
g2263.t1	chr19	-	213	2	Intergenic	novelGene_862	novel	NA	NA	NA	NA	NA	NA	multi-exon	FALSE	canonical	0	0	junction_1	0	NA	NA	NA	FALSE	0	NA	NA	A	non_coding	NA	NA	NA	NA	NA	NA	NA	30	AGGTGTATTAAGTGACTCTA	7393	False	NA	NA	NA	NA	NA	NA	54413584	54413244	Fake_Experiment_ID
g2264.t1	chr19	-	633	1	Intergenic	novelGene_863	novel	NA	NA	NA	NA	NA	NA	mono-exon	FALSE	NA	NA	NA	NA	NA	NA	NA	NA	NA	0	NA	NA	A	non_coding	NA	NA	NA	NA	NA	NA	NA	30	TGATGATGATAGTGATGATG	6717	False	NA	NA	NA	NA	NA	NA	54414260	54413627	Fake_Experiment_ID
g2265.t1	chr19	-	240	3	Antisense	novelGene_ENSG00000167614.14_AS	novel	NA	NA	NA	NA	NA	NA	multi-exon	FALSE	canonical	0	0	junction_1	0	NA	NA	NA	FALSE	0	NA	NA	A	non_coding	NA	NA	NA	NA	NA	NA	NA	20	TGTCATGATGATGGTGATGG	1692	False	NA	NA	NA	NA	NA	NA	54419285	54414353	Fake_Experiment_ID
g2270.t1	chr19	+	795	5	Intergenic	novelGene_864	novel	NA	NA	NA	NA	NA	NA	multi-exon	FALSE	canonical	0	0	junction_1	0	NA	NA	NA	FALSE	0	NA	NA	A	non_coding	NA	NA	NA	NA	NA	NA	NA	35	GAGAACTGGGAGGGGAGAAG	4261	False	NA	NA	NA	NA	NA	NA	54465947	54493852	Fake_Experiment_ID
g2272.t1	chr19	-	216	3	Intergenic	novelGene_865	novel	NA	NA	NA	NA	NA	NA	multi-exon	FALSE	canonical	0	0	junction_1	0	NA	NA	NA	FALSE	0	NA	NA	A	non_coding	NA	NA	NA	NA	NA	NA	NA	15	TGTTTGAACATGGGGCCCTC	NA	False	NA	NA	NA	NA	NA	NA	54527970	54523051	Fake_Experiment_ID
g2274.t1	chr19	-	825	1	Intergenic	novelGene_866	novel	NA	NA	NA	NA	NA	NA	mono-exon	FALSE	NA	NA	NA	NA	NA	NA	NA	NA	NA	0	NA	NA	A	non_coding	NA	NA	NA	NA	NA	NA	NA	20	AGTAGTTTTTTCCAATTCTG	NA	False	NA	NA	NA	NA	NA	NA	54582641	54581816	Fake_Experiment_ID
g2275.t1	chr19	-	282	2	Antisense	novelGene_ENSG00000239998.6_AS	novel	NA	NA	NA	NA	NA	NA	multi-exon	FALSE	canonical	0	0	junction_1	0	NA	NA	NA	FALSE	0	NA	NA	A	non_coding	NA	NA	NA	NA	NA	NA	NA	40	TTCGATCAAGTGGAAGAAAG	NA	False	NA	NA	NA	NA	NA	NA	54586767	54584562	Fake_Experiment_ID
g2280.t1	chr19	+	279	1	Intergenic	novelGene_867	novel	NA	NA	NA	NA	NA	NA	mono-exon	FALSE	NA	NA	NA	NA	NA	NA	NA	NA	NA	0	NA	NA	A	non_coding	NA	NA	NA	NA	NA	NA	NA	20	GTTGGAGATCTGAGCCTGGA	NA	False	NA	NA	NA	NA	NA	NA	54755412	54755691	Fake_Experiment_ID
g2281.t1	chr19	+	873	6	Intergenic	novelGene_868	novel	NA	NA	NA	NA	NA	NA	multi-exon	FALSE	canonical	0	0	junction_1	0	NA	NA	NA	FALSE	0	NA	NA	A	non_coding	NA	NA	NA	NA	NA	NA	NA	25	GCACCACAGTCAGGCCTTGA	NA	False	NA	NA	NA	NA	NA	NA	54757610	54767371	Fake_Experiment_ID
g2283.t1	chr19	+	666	4	Intergenic	novelGene_869	novel	NA	NA	NA	NA	NA	NA	multi-exon	FALSE	canonical	0	0	junction_1	0	NA	NA	NA	FALSE	0	NA	NA	A	non_coding	NA	NA	NA	NA	NA	NA	NA	20	TTTTGCTCCATTTGTCTAAA	NA	False	NA	NA	NA	NA	NA	NA	54786354	54797979	Fake_Experiment_ID
g2284.t1	chr19	-	315	3	Antisense	novelGene_ENSG00000189013.14_AS	novel	NA	NA	NA	NA	NA	NA	multi-exon	FALSE	canonical	0	0	junction_1	0	NA	NA	NA	FALSE	0	NA	NA	A	non_coding	NA	NA	NA	NA	NA	NA	NA	5	AGTTTTCCTTTGTGTTTTCT	NA	False	NA	NA	NA	NA	NA	NA	54804439	54798777	Fake_Experiment_ID
g2286.t1	chr19	+	423	1	Intergenic	novelGene_870	novel	NA	NA	NA	NA	NA	NA	mono-exon	FALSE	NA	NA	NA	NA	NA	NA	NA	NA	NA	0	NA	NA	A	non_coding	NA	NA	NA	NA	NA	NA	NA	20	GCATGGGGTGGAGACATGGG	NA	False	NA	NA	NA	NA	NA	NA	54833787	54834210	Fake_Experiment_ID
g2287.t1	chr19	+	1170	7	Intergenic	novelGene_871	novel	NA	NA	NA	NA	NA	NA	multi-exon	FALSE	canonical	0	0	junction_1	0	NA	NA	NA	FALSE	0	NA	NA	A	non_coding	NA	NA	NA	NA	NA	NA	NA	15	TTGGATCACTGTGTTTTCAC	NA	False	NA	NA	NA	NA	NA	NA	54834550	54847943	Fake_Experiment_ID
g2288.t1	chr19	+	363	1	Intergenic	novelGene_872	novel	NA	NA	NA	NA	NA	NA	mono-exon	FALSE	NA	NA	NA	NA	NA	NA	NA	NA	NA	0	NA	NA	A	non_coding	NA	NA	NA	NA	NA	NA	NA	5	TCTGGGCCTGGAGCCTGGGT	230	False	NA	NA	NA	NA	NA	NA	54850672	54851035	Fake_Experiment_ID
g229.t1	chr19	-	363	1	Intergenic	novelGene_58	novel	NA	NA	NA	NA	NA	NA	mono-exon	FALSE	NA	NA	NA	NA	NA	NA	NA	NA	NA	0	NA	NA	A	non_coding	NA	NA	NA	NA	NA	NA	NA	30	TCAAGTATTTTAGTGCAATT	4769	False	NA	NA	NA	NA	NA	NA	4007337	4006974	Fake_Experiment_ID
g2290.t1	chr19	-	1671	1	Intergenic	novelGene_873	novel	NA	NA	NA	NA	NA	NA	mono-exon	FALSE	NA	NA	NA	NA	NA	NA	NA	NA	NA	0	NA	NA	A	non_coding	NA	NA	NA	NA	NA	NA	NA	35	CTGGCCATCAGAGAAATGCA	NA	False	NA	NA	NA	NA	NA	NA	54865277	54863606	Fake_Experiment_ID
g2291.t1	chr19	-	411	1	Intergenic	novelGene_874	novel	NA	NA	NA	NA	NA	NA	mono-exon	FALSE	NA	NA	NA	NA	NA	NA	NA	NA	NA	0	NA	NA	A	non_coding	NA	NA	NA	NA	NA	NA	NA	55	AAATTAATGAACAAAACCTC	NA	False	NA	NA	NA	NA	NA	NA	54880664	54880253	Fake_Experiment_ID
g2298.t1	chr19	-	804	3	Antisense	novelGene_ENSG00000131037.15_AS	novel	NA	NA	NA	NA	NA	NA	multi-exon	FALSE	canonical	0	0	junction_1	0	NA	NA	NA	FALSE	0	NA	NA	A	non_coding	NA	NA	NA	NA	NA	NA	NA	55	AGAAGAACGAGAAAGGAGAG	NA	False	NA	NA	NA	NA	NA	NA	55079824	55066386	Fake_Experiment_ID
g23.t1	chr19	-	1299	1	Intergenic	novelGene_11	novel	NA	NA	NA	NA	NA	NA	mono-exon	FALSE	NA	NA	NA	NA	NA	NA	NA	NA	NA	0	NA	NA	A	non_coding	NA	NA	NA	NA	NA	NA	NA	5	CGCCCTCTCCCGGCACCGCC	4176	False	NA	NA	NA	NA	NA	NA	481703	480404	Fake_Experiment_ID
g2301.t1	chr19	+	342	1	Intergenic	novelGene_875	novel	NA	NA	NA	NA	NA	NA	mono-exon	FALSE	NA	NA	NA	NA	NA	NA	NA	NA	NA	0	NA	NA	A	non_coding	NA	NA	NA	NA	NA	NA	NA	30	AGGTGACCCAGGCCACAAGC	NA	False	NA	NA	NA	NA	NA	NA	55116154	55116496	Fake_Experiment_ID
g2302.t1	chr19	-	456	1	NIC	ENSG00000125503.13	novel	2349	22	NA	NA	0	-25616	mono-exon	FALSE	NA	NA	NA	NA	NA	NA	NA	NA	NA	0	NA	NA	A	non_coding	NA	NA	NA	NA	NA	NA	NA	10	CACCCCGTCCCAGTCCCCCT	93	False	NA	NA	NA	NA	NA	NA	55117543	55117087	Fake_Experiment_ID
g2310.t1	chr19	-	213	3	Intergenic	novelGene_876	novel	NA	NA	NA	NA	NA	NA	multi-exon	FALSE	canonical	0	0	junction_1	0	NA	NA	NA	FALSE	0	NA	NA	A	non_coding	NA	NA	NA	NA	NA	NA	NA	5	CCTCCATTTCTGGGTGCTCG	4084	False	NA	NA	NA	NA	NA	NA	55258474	55254618	Fake_Experiment_ID
g2322.t1	chr19	-	384	1	Intergenic	novelGene_877	novel	NA	NA	NA	NA	NA	NA	mono-exon	FALSE	NA	NA	NA	NA	NA	NA	NA	NA	NA	0	NA	NA	A	non_coding	NA	NA	NA	NA	NA	NA	NA	15	TTGGCATATGATGGGCGCTC	2026	False	NA	NA	NA	NA	NA	NA	55385997	55385613	Fake_Experiment_ID
g2325.t1	chr19	+	474	1	Intergenic	novelGene_878	novel	NA	NA	NA	NA	NA	NA	mono-exon	FALSE	NA	NA	NA	NA	NA	NA	NA	NA	NA	0	NA	NA	A	non_coding	NA	NA	NA	NA	NA	NA	NA	25	CAGCACTGGACCTCATGGAT	NA	False	NA	NA	NA	NA	NA	NA	55430453	55430927	Fake_Experiment_ID
g2331.t1	chr19	-	300	2	Intergenic	novelGene_879	novel	NA	NA	NA	NA	NA	NA	multi-exon	FALSE	canonical	0	0	junction_1	0	NA	NA	NA	FALSE	0	NA	NA	A	non_coding	NA	NA	NA	NA	NA	NA	NA	25	CCACTCCCTCATGACCAGCA	8973	False	NA	NA	NA	NA	NA	NA	55528159	55519730	Fake_Experiment_ID
g2339.t1	chr19	+	888	3	Intergenic	novelGene_880	novel	NA	NA	NA	NA	NA	NA	multi-exon	FALSE	canonical	0	0	junction_1	0	NA	NA	NA	FALSE	0	NA	NA	A	non_coding	NA	NA	NA	NA	NA	NA	NA	10	TCTCGGTTTATTGGCCGATC	1047	False	NA	NA	NA	NA	NA	NA	55636141	55640793	Fake_Experiment_ID
g2343.t1	chr19	+	348	1	Intergenic	novelGene_881	novel	NA	NA	NA	NA	NA	NA	mono-exon	FALSE	NA	NA	NA	NA	NA	NA	NA	NA	NA	0	NA	NA	A	non_coding	NA	NA	NA	NA	NA	NA	NA	5	GGGGGCGGAGCCCGGGCGGG	-2	True	NA	NA	NA	NA	NA	NA	55654579	55654927	Fake_Experiment_ID
g2350.t1	chr19	+	1017	1	Intergenic	novelGene_882	novel	NA	NA	NA	NA	NA	NA	mono-exon	FALSE	NA	NA	NA	NA	NA	NA	NA	NA	NA	0	NA	NA	A	non_coding	NA	NA	NA	NA	NA	NA	NA	40	AGACCATCGAGACCAGGAAG	NA	False	NA	NA	NA	NA	NA	NA	55823305	55824322	Fake_Experiment_ID
g2351.t1	chr19	+	3402	1	Intergenic	novelGene_883	novel	NA	NA	NA	NA	NA	NA	mono-exon	FALSE	NA	NA	NA	NA	NA	NA	NA	NA	NA	0	NA	NA	A	non_coding	NA	NA	NA	NA	NA	NA	NA	45	ACAATGAGATCACATGGACA	NA	False	NA	NA	NA	NA	NA	NA	55824809	55828211	Fake_Experiment_ID
g2357.t1	chr19	+	255	1	Intergenic	novelGene_884	novel	NA	NA	NA	NA	NA	NA	mono-exon	FALSE	NA	NA	NA	NA	NA	NA	NA	NA	NA	0	NA	NA	A	non_coding	NA	NA	NA	NA	NA	NA	NA	35	AGGGATTCAACGAATTCCCA	NA	False	NA	NA	NA	NA	NA	NA	56091870	56092125	Fake_Experiment_ID
g2359.t1	chr19	+	312	2	Intergenic	novelGene_885	novel	NA	NA	NA	NA	NA	NA	multi-exon	FALSE	canonical	0	0	junction_1	0	NA	NA	NA	FALSE	0	NA	NA	A	non_coding	NA	NA	NA	NA	NA	NA	NA	20	ATCCTCAGGACAGGCTGCGG	3930	False	NA	NA	NA	NA	NA	NA	56145648	56146238	Fake_Experiment_ID
g2360.t1	chr19	+	750	1	NIC	ENSG00000167685.15	novel	984	3	NA	NA	0	-12540	mono-exon	FALSE	NA	NA	NA	NA	NA	NA	NA	NA	NA	0	NA	NA	A	non_coding	NA	NA	NA	NA	NA	NA	NA	5	CCTCAGCCTCCCGCCCCCTG	5193	False	NA	NA	NA	NA	NA	NA	56146911	56147661	Fake_Experiment_ID
g2361.t1	chr19	-	1188	1	Intergenic	novelGene_886	novel	NA	NA	NA	NA	NA	NA	mono-exon	FALSE	NA	NA	NA	NA	NA	NA	NA	NA	NA	0	NA	NA	A	non_coding	NA	NA	NA	NA	NA	NA	NA	30	CACTGACTTAAGACCATGTT	NA	False	NA	NA	NA	NA	NA	NA	56151833	56150645	Fake_Experiment_ID
g2363.t1	chr19	-	264	2	Intergenic	novelGene_887	novel	NA	NA	NA	NA	NA	NA	multi-exon	FALSE	canonical	0	0	junction_1	0	NA	NA	NA	FALSE	0	NA	NA	A	non_coding	NA	NA	NA	NA	NA	NA	NA	20	GCACTCTTGTGGAAGTACCG	NA	False	NA	NA	NA	NA	NA	NA	56170676	56163337	Fake_Experiment_ID
g2364.t1	chr19	-	429	3	Antisense	novelGene_ENSG00000197487.9_AS	novel	NA	NA	NA	NA	NA	NA	multi-exon	TRUE	canonical	0	0	junction_1	0	NA	NA	NA	FALSE	0	NA	NA	A	non_coding	NA	NA	NA	NA	NA	NA	NA	30	AAACAAAGCTTCCTTGCTCT	NA	False	NA	NA	NA	NA	NA	NA	56180514	56173290	Fake_Experiment_ID
g2367.t1	chr19	+	666	2	Intergenic	novelGene_888	novel	NA	NA	NA	NA	NA	NA	multi-exon	FALSE	canonical	0	0	junction_1	0	NA	NA	NA	FALSE	0	NA	NA	A	non_coding	NA	NA	NA	NA	NA	NA	NA	10	CCTCCCAGCCTGGGCCGGAG	NA	False	NA	NA	NA	NA	NA	NA	56213581	56217873	Fake_Experiment_ID
g2369.t1	chr19	+	1506	4	Intergenic	novelGene_889	novel	NA	NA	NA	NA	NA	NA	multi-exon	FALSE	canonical	0	0	junction_1	0	NA	NA	NA	FALSE	0	NA	NA	A	non_coding	NA	NA	NA	NA	NA	NA	NA	20	TTTTTCACTGACGCTATTAG	9232	False	NA	NA	NA	NA	NA	NA	56244042	56247497	Fake_Experiment_ID
g2371.t1	chr19	-	672	5	Antisense	novelGene_ENSG00000267710.9_AS	novel	NA	NA	NA	NA	NA	NA	multi-exon	FALSE	canonical	0	0	junction_1	0	NA	NA	NA	FALSE	0	NA	NA	A	non_coding	NA	NA	NA	NA	NA	NA	NA	10	TTGCCTCTTCTTCCCAGCAC	NA	False	NA	NA	NA	NA	NA	NA	56303958	56290910	Fake_Experiment_ID
g2372.t1	chr19	+	279	2	Intergenic	novelGene_890	novel	NA	NA	NA	NA	NA	NA	multi-exon	FALSE	canonical	0	0	junction_1	0	NA	NA	NA	TRUE	0	NA	NA	A	non_coding	NA	NA	NA	NA	NA	NA	NA	15	CCTCCGTCAATCATGGTTCT	2539	False	NA	NA	NA	NA	NA	NA	56304589	56316130	Fake_Experiment_ID
g2373.t1	chr19	-	930	3	Intergenic	novelGene_891	novel	NA	NA	NA	NA	NA	NA	multi-exon	FALSE	canonical	0	0	junction_1	0	NA	NA	NA	FALSE	0	NA	NA	A	non_coding	NA	NA	NA	NA	NA	NA	NA	30	AGCACCCAGGGCAAGGCCAG	NA	False	NA	NA	NA	NA	NA	NA	56321936	56317282	Fake_Experiment_ID
g2374.t1	chr19	-	498	1	Intergenic	novelGene_892	novel	NA	NA	NA	NA	NA	NA	mono-exon	FALSE	NA	NA	NA	NA	NA	NA	NA	NA	NA	0	NA	NA	A	non_coding	NA	NA	NA	NA	NA	NA	NA	45	GCTTCATAAGTGAAAGAGAA	NA	False	NA	NA	NA	NA	NA	NA	56336344	56335846	Fake_Experiment_ID
g2375.t1	chr19	-	636	4	Intergenic	novelGene_893	novel	NA	NA	NA	NA	NA	NA	multi-exon	FALSE	canonical	0	0	junction_1	0	NA	NA	NA	FALSE	0	NA	NA	A	non_coding	NA	NA	NA	NA	NA	NA	NA	35	GAACTACGTGACGAATGCAC	NA	False	NA	NA	NA	NA	NA	NA	56368291	56336410	Fake_Experiment_ID
g2376.t1	chr19	+	618	5	Intergenic	novelGene_894	novel	NA	NA	NA	NA	NA	NA	multi-exon	FALSE	canonical	0	0	junction_2	53.4111411598741	NA	NA	NA	FALSE	0	NA	NA	A	non_coding	NA	NA	NA	NA	NA	NA	NA	35	CATGAGAGAATTCACACTGG	68	False	NA	NA	NA	NA	NA	NA	56368520	56377180	Fake_Experiment_ID
g2377.t1	chr19	+	726	1	Intergenic	novelGene_895	novel	NA	NA	NA	NA	NA	NA	mono-exon	FALSE	NA	NA	NA	NA	NA	NA	NA	NA	NA	0	NA	NA	A	non_coding	NA	NA	NA	NA	NA	NA	NA	50	CCAAAACTCAAAATGTTAAT	8794	False	NA	NA	NA	NA	NA	NA	56377246	56377972	Fake_Experiment_ID
g2381.t1	chr19	-	660	1	Intergenic	novelGene_896	novel	NA	NA	NA	NA	NA	NA	mono-exon	FALSE	NA	NA	NA	NA	NA	NA	NA	NA	NA	0	NA	NA	A	non_coding	NA	NA	NA	NA	NA	NA	NA	25	AGAGCTCGAGGAAGGGCCTC	NA	False	NA	NA	NA	NA	NA	NA	56478339	56477679	Fake_Experiment_ID
g2385.t1	chr19	-	405	2	Intergenic	novelGene_897	novel	NA	NA	NA	NA	NA	NA	multi-exon	FALSE	canonical	0	0	junction_1	0	NA	NA	NA	FALSE	0	NA	NA	A	non_coding	NA	NA	NA	NA	NA	NA	NA	20	TGTTGAGCATCTTTTCATAT	NA	False	NA	NA	NA	NA	NA	NA	56594905	56586136	Fake_Experiment_ID
g2387.t1	chr19	+	768	5	NNC	ENSG00000268182.6	novel	357	3	NA	NA	-2366	-3656	at_least_one_novel_splicesite	FALSE	canonical	0	0	junction_1	0	NA	NA	NA	TRUE	0	NA	NA	A	non_coding	NA	NA	NA	NA	NA	NA	NA	40	GTGCATGAGATTTTAAAAAG	139	False	NA	NA	NA	NA	NA	NA	56643301	56651557	Fake_Experiment_ID
g2388.t1	chr19	+	351	1	Intergenic	novelGene_898	novel	NA	NA	NA	NA	NA	NA	mono-exon	FALSE	NA	NA	NA	NA	NA	NA	NA	NA	NA	0	NA	NA	A	non_coding	NA	NA	NA	NA	NA	NA	NA	30	GCAGTGAGATATATAGTTGG	6753	False	NA	NA	NA	NA	NA	NA	56654399	56654750	Fake_Experiment_ID
g2390.t1	chr19	+	729	2	Intergenic	novelGene_899	novel	NA	NA	NA	NA	NA	NA	multi-exon	FALSE	canonical	0	0	junction_1	0	NA	NA	NA	FALSE	0	NA	NA	A	non_coding	NA	NA	NA	NA	NA	NA	NA	35	ACAGGCGACCCACAGAATGG	NA	False	NA	NA	NA	NA	NA	NA	56740743	56744980	Fake_Experiment_ID
g2391.t1	chr19	+	372	1	Intergenic	novelGene_900	novel	NA	NA	NA	NA	NA	NA	mono-exon	FALSE	NA	NA	NA	NA	NA	NA	NA	NA	NA	0	NA	NA	A	non_coding	NA	NA	NA	NA	NA	NA	NA	10	GGTCTGCCATCTGGATGCGG	NA	False	NA	NA	NA	NA	NA	NA	56760863	56761235	Fake_Experiment_ID
g2394.t1	chr19	+	621	1	Intergenic	novelGene_901	novel	NA	NA	NA	NA	NA	NA	mono-exon	FALSE	NA	NA	NA	NA	NA	NA	NA	NA	NA	0	NA	NA	A	non_coding	NA	NA	NA	NA	NA	NA	NA	30	AAGATGGCACCCAATGGGTG	5230	False	NA	NA	NA	NA	NA	NA	56839046	56839667	Fake_Experiment_ID
g2395.t1	chr19	-	852	1	Intergenic	novelGene_902	novel	NA	NA	NA	NA	NA	NA	mono-exon	FALSE	NA	NA	NA	NA	NA	NA	NA	NA	NA	0	NA	NA	A	non_coding	NA	NA	NA	NA	NA	NA	NA	45	AAAGCTCTCAATAAATTAGG	NA	False	NA	NA	NA	NA	NA	NA	56853555	56852703	Fake_Experiment_ID
g2396.t1	chr19	+	366	3	Intergenic	novelGene_903	novel	NA	NA	NA	NA	NA	NA	multi-exon	FALSE	canonical	0	0	junction_1	0	NA	NA	NA	FALSE	0	NA	NA	A	non_coding	NA	NA	NA	NA	NA	NA	NA	20	CTTCAGGTCAGCCACAGTGG	NA	False	NA	NA	NA	NA	NA	NA	56864915	56880929	Fake_Experiment_ID
g2397.t1	chr19	+	315	2	Intergenic	novelGene_904	novel	NA	NA	NA	NA	NA	NA	multi-exon	FALSE	canonical	0	0	junction_1	0	NA	NA	NA	FALSE	0	NA	NA	A	non_coding	NA	NA	NA	NA	NA	NA	NA	25	ACAGTGGAGGCGTGTTCCAA	NA	False	NA	NA	NA	NA	NA	NA	56916197	56919633	Fake_Experiment_ID
g2398.t1	chr19	-	510	4	Intergenic	novelGene_905	novel	NA	NA	NA	NA	NA	NA	multi-exon	FALSE	canonical	0	0	junction_1	0	NA	NA	NA	FALSE	0	NA	NA	A	non_coding	NA	NA	NA	NA	NA	NA	NA	45	AAAAAATCTTCTTTGAAGGA	NA	False	NA	NA	NA	NA	NA	NA	56965918	56958950	Fake_Experiment_ID
g2399.t1	chr19	+	342	4	Intergenic	novelGene_906	novel	NA	NA	NA	NA	NA	NA	multi-exon	FALSE	canonical	0	0	junction_1	0	NA	NA	NA	FALSE	0	NA	NA	A	non_coding	NA	NA	NA	NA	NA	NA	NA	30	CTCGATGAGTGAATGAGGGA	NA	False	NA	NA	NA	NA	NA	NA	56981840	56987147	Fake_Experiment_ID
g240.t1	chr19	-	237	2	Intergenic	novelGene_59	novel	NA	NA	NA	NA	NA	NA	multi-exon	FALSE	canonical	0	0	junction_1	0	NA	NA	NA	FALSE	0	NA	NA	A	non_coding	NA	NA	NA	NA	NA	NA	NA	40	GGTATAAATATTTGAAAGGG	NA	False	NA	NA	NA	NA	NA	NA	4278839	4277305	Fake_Experiment_ID
g2400.t1	chr19	+	456	4	Intergenic	novelGene_907	novel	NA	NA	NA	NA	NA	NA	multi-exon	FALSE	canonical	0	0	junction_1	0	NA	NA	NA	FALSE	0	NA	NA	A	non_coding	NA	NA	NA	NA	NA	NA	NA	30	ACAGCCGATACGGACACTTT	NA	False	NA	NA	NA	NA	NA	NA	56994267	57010642	Fake_Experiment_ID
g2401.t1	chr19	-	348	2	Intergenic	novelGene_908	novel	NA	NA	NA	NA	NA	NA	multi-exon	FALSE	canonical	0	0	junction_1	0	NA	NA	NA	FALSE	0	NA	NA	A	non_coding	NA	NA	NA	NA	NA	NA	NA	45	AGGACTCACAGGAGAAATAG	NA	False	NA	NA	NA	NA	NA	NA	57013396	57010988	Fake_Experiment_ID
g2402.t1	chr19	+	705	5	Intergenic	novelGene_909	novel	NA	NA	NA	NA	NA	NA	multi-exon	FALSE	canonical	0	0	junction_1	0	NA	NA	NA	FALSE	0	NA	NA	A	non_coding	NA	NA	NA	NA	NA	NA	NA	15	AACGTGAGTGTCCCTGCCTC	NA	False	NA	NA	NA	NA	NA	NA	57048659	57070111	Fake_Experiment_ID
g2403.t1	chr19	-	258	3	Intergenic	novelGene_910	novel	NA	NA	NA	NA	NA	NA	multi-exon	FALSE	canonical	0	0	junction_1	0	NA	NA	NA	FALSE	0	NA	NA	A	non_coding	NA	NA	NA	NA	NA	NA	NA	45	AATTCTGAAAGCACATACAC	NA	False	NA	NA	NA	NA	NA	NA	57103431	57081152	Fake_Experiment_ID
g2404.t1	chr19	+	2901	3	Genic_Genomic	ENSG00000131864.10	novel	2769	1	NA	NA	-5234	0	multi-exon	FALSE	canonical	0	0	junction_1	0	NA	NA	NA	FALSE	0	NA	NA	A	non_coding	NA	NA	NA	NA	NA	NA	NA	20	CAGACTCACTCGGCCTCACT	NA	False	NA	NA	NA	NA	NA	NA	57123441	57131444	Fake_Experiment_ID
g2406.t1	chr19	+	441	1	Intergenic	novelGene_911	novel	NA	NA	NA	NA	NA	NA	mono-exon	FALSE	NA	NA	NA	NA	NA	NA	NA	NA	NA	0	NA	NA	A	non_coding	NA	NA	NA	NA	NA	NA	NA	25	TGATAAGCTTTTTCAGTCAG	3781	False	NA	NA	NA	NA	NA	NA	57176024	57176465	Fake_Experiment_ID
g2407.t1	chr19	+	354	2	Intergenic	novelGene_912	novel	NA	NA	NA	NA	NA	NA	multi-exon	FALSE	canonical	0	0	junction_1	0	NA	NA	NA	TRUE	0	NA	NA	A	non_coding	NA	NA	NA	NA	NA	NA	NA	30	AAGTGGAGATTCGGGAGCAG	4684	False	NA	NA	NA	NA	NA	NA	57176927	57177922	Fake_Experiment_ID
g2410.t1	chr19	-	426	2	Intergenic	novelGene_913	novel	NA	NA	NA	NA	NA	NA	multi-exon	FALSE	canonical	0	0	junction_1	0	NA	NA	NA	FALSE	0	NA	NA	A	non_coding	NA	NA	NA	NA	NA	NA	NA	20	CTTCCATGTAATGGTTTGAG	NA	False	NA	NA	NA	NA	NA	NA	57265156	57264200	Fake_Experiment_ID
g2412.t1	chr19	-	588	2	Intergenic	novelGene_914	novel	NA	NA	NA	NA	NA	NA	multi-exon	FALSE	canonical	0	0	junction_1	0	NA	NA	NA	FALSE	0	NA	NA	A	non_coding	NA	NA	NA	NA	NA	NA	NA	20	TCTGAAGCAGCTTCCTGCAT	NA	False	NA	NA	NA	NA	NA	NA	57317562	57302462	Fake_Experiment_ID
g2421.t1	chr19	-	471	2	Intergenic	novelGene_915	novel	NA	NA	NA	NA	NA	NA	multi-exon	FALSE	canonical	0	0	junction_1	0	NA	NA	NA	FALSE	0	NA	NA	A	non_coding	NA	NA	NA	NA	NA	NA	NA	50	AAATACTGAGAAAAAGTTTT	NA	False	NA	NA	NA	NA	NA	NA	57487583	57484819	Fake_Experiment_ID
g2423.t1	chr19	-	627	1	Intergenic	novelGene_916	novel	NA	NA	NA	NA	NA	NA	mono-exon	FALSE	NA	NA	NA	NA	NA	NA	NA	NA	NA	0	NA	NA	A	non_coding	NA	NA	NA	NA	NA	NA	NA	35	TGCCTGATGTATGATAATAA	NA	False	NA	NA	NA	NA	NA	NA	57499726	57499099	Fake_Experiment_ID
g2430.t1	chr19	+	1647	4	NNC	ENSG00000213762.12	novel	1284	2	NA	NA	-4980	0	at_least_one_novel_splicesite	FALSE	canonical	0	0	junction_1	0	NA	NA	NA	FALSE	0	NA	NA	A	non_coding	NA	NA	NA	NA	NA	NA	NA	35	GAGTGCTTTGAATACAACAG	247	False	NA	NA	NA	NA	NA	NA	57614488	57621403	Fake_Experiment_ID
g2432.t1	chr19	+	432	3	Intergenic	novelGene_917	novel	NA	NA	NA	NA	NA	NA	multi-exon	FALSE	canonical	0	0	junction_1	0	NA	NA	NA	FALSE	0	NA	NA	A	non_coding	NA	NA	NA	NA	NA	NA	NA	40	GAGGCACATCAGATAAACCC	1403	False	NA	NA	NA	NA	NA	NA	57652943	57670482	Fake_Experiment_ID
g2437.t1	chr19	+	1566	3	Intergenic	novelGene_918	novel	NA	NA	NA	NA	NA	NA	multi-exon	FALSE	canonical	0	0	junction_1	0	NA	NA	NA	FALSE	0	NA	NA	A	non_coding	NA	NA	NA	NA	NA	NA	NA	45	TGGTACCAAAACAGAGATAT	NA	False	NA	NA	NA	NA	NA	NA	57727699	57732057	Fake_Experiment_ID
g2443.t1	chr19	+	318	1	Intergenic	novelGene_919	novel	NA	NA	NA	NA	NA	NA	mono-exon	FALSE	NA	NA	NA	NA	NA	NA	NA	NA	NA	0	NA	NA	A	non_coding	NA	NA	NA	NA	NA	NA	NA	25	CGTAGAGAGTCCAAGGCCTG	6428	False	NA	NA	NA	NA	NA	NA	57868218	57868536	Fake_Experiment_ID
g2450.t1	chr19	-	387	4	Intergenic	novelGene_920	novel	NA	NA	NA	NA	NA	NA	multi-exon	FALSE	canonical	0	0	junction_1	0	NA	NA	NA	FALSE	0	NA	NA	A	non_coding	NA	NA	NA	NA	NA	NA	NA	25	AGCCCGAGCGGAATGCCCCA	6650	False	NA	NA	NA	NA	NA	NA	58018938	58012602	Fake_Experiment_ID
g2451.t1	chr19	+	873	2	Intergenic	novelGene_921	novel	NA	NA	NA	NA	NA	NA	multi-exon	FALSE	canonical	0	0	junction_1	0	NA	NA	NA	FALSE	0	NA	NA	A	non_coding	NA	NA	NA	NA	NA	NA	NA	10	TTGAGTGCTGATTGGTGCGT	NA	False	NA	NA	NA	NA	NA	NA	58019825	58025711	Fake_Experiment_ID
g2452.t1	chr19	-	405	3	Intergenic	novelGene_922	novel	NA	NA	NA	NA	NA	NA	multi-exon	FALSE	canonical	0	0	junction_1	0	NA	NA	NA	FALSE	0	NA	NA	A	non_coding	NA	NA	NA	NA	NA	NA	NA	20	GAGGTGAAACCGGTTGGGCT	NA	False	NA	NA	NA	NA	NA	NA	58033870	58025845	Fake_Experiment_ID
g2455.t1	chr19	-	417	3	Antisense	novelGene_ENSG00000176293.20_AS	novel	NA	NA	NA	NA	NA	NA	multi-exon	FALSE	canonical	0	0	junction_1	0	NA	NA	NA	FALSE	0	NA	NA	A	non_coding	NA	NA	NA	NA	NA	NA	NA	45	AAGATGGGACGCGAATGAAA	-1	True	NA	NA	NA	NA	NA	NA	58060578	58054346	Fake_Experiment_ID
g2460.t1	chr19	+	339	1	Intergenic	novelGene_923	novel	NA	NA	NA	NA	NA	NA	mono-exon	FALSE	NA	NA	NA	NA	NA	NA	NA	NA	NA	0	NA	NA	A	non_coding	NA	NA	NA	NA	NA	NA	NA	40	GGGTGTAATGCTTACAAAAA	NA	False	NA	NA	NA	NA	NA	NA	58216222	58216561	Fake_Experiment_ID
g2465.t1	chr19	-	585	1	Intergenic	novelGene_924	novel	NA	NA	NA	NA	NA	NA	mono-exon	FALSE	NA	NA	NA	NA	NA	NA	NA	NA	NA	0	NA	NA	A	non_coding	NA	NA	NA	NA	NA	NA	NA	30	ATTCTGGCTGAATGAGGGAA	9784	False	NA	NA	NA	NA	NA	NA	58337840	58337255	Fake_Experiment_ID
g2466.t1	chr19	+	1215	1	NIC	ENSG00000182318.6	novel	1476	2	NA	NA	3309	0	mono-exon	FALSE	NA	NA	NA	NA	NA	NA	NA	NA	NA	0	NA	NA	A	non_coding	NA	NA	NA	NA	NA	NA	NA	10	CCGGAAGTCGCCCCTGGGGG	NA	False	NA	NA	NA	NA	NA	NA	58338111	58339326	Fake_Experiment_ID
g2469.t1	chr19	-	2052	3	Genic_Genomic	ENSG00000174586.11	novel	1497	1	NA	NA	-1630	0	multi-exon	FALSE	canonical	0	0	junction_1	0	NA	NA	NA	FALSE	0	NA	NA	A	non_coding	NA	NA	NA	NA	NA	NA	NA	15	CCCGAGGACGCCCTGAGCGG	3485	False	NA	NA	NA	NA	NA	NA	58359265	58356138	Fake_Experiment_ID
g2471.t1	chr19	+	246	2	Intergenic	novelGene_925	novel	NA	NA	NA	NA	NA	NA	multi-exon	FALSE	canonical	0	0	junction_1	0	NA	NA	NA	FALSE	0	NA	NA	A	non_coding	NA	NA	NA	NA	NA	NA	NA	20	GAGTAAATTTCTGTTGTTTT	7258	False	NA	NA	NA	NA	NA	NA	58369863	58378999	Fake_Experiment_ID
g2481.t1	chr19	-	237	2	Intergenic	novelGene_926	novel	NA	NA	NA	NA	NA	NA	multi-exon	FALSE	canonical	0	0	junction_1	0	NA	NA	NA	FALSE	0	NA	NA	A	non_coding	NA	NA	NA	NA	NA	NA	NA	30	AGATGATGACCATCTTGAGC	NA	False	NA	NA	NA	NA	NA	NA	58544137	58535774	Fake_Experiment_ID
g2485.t1	chr19	+	228	1	Intergenic	novelGene_927	novel	NA	NA	NA	NA	NA	NA	mono-exon	FALSE	NA	NA	NA	NA	NA	NA	NA	NA	NA	0	NA	NA	A	non_coding	NA	NA	NA	NA	NA	NA	NA	35	AGCTCAGGACAAGGCATTAG	4264	False	NA	NA	NA	NA	NA	NA	58554471	58554699	Fake_Experiment_ID
g2486.t1	chr19	-	441	1	Intergenic	novelGene_928	novel	NA	NA	NA	NA	NA	NA	mono-exon	FALSE	NA	NA	NA	NA	NA	NA	NA	NA	NA	0	NA	NA	A	non_coding	NA	NA	NA	NA	NA	NA	NA	25	TGCGACCGAATCTCCATCAT	8099	False	NA	NA	NA	NA	NA	NA	58555249	58554808	Fake_Experiment_ID
g2489.t1	chr19	+	801	4	Intergenic	novelGene_929	novel	NA	NA	NA	NA	NA	NA	multi-exon	FALSE	canonical	0	0	junction_1	0	NA	NA	NA	FALSE	0	NA	NA	A	non_coding	NA	NA	NA	NA	NA	NA	NA	10	CCCGAGAGCTTCGGGGCCGG	NA	False	NA	NA	NA	NA	NA	NA	58572614	58581768	Fake_Experiment_ID
g2490.t1	chr19	+	501	3	Intergenic	novelGene_930	novel	NA	NA	NA	NA	NA	NA	multi-exon	FALSE	canonical	0	0	junction_2	2.5	NA	NA	NA	FALSE	0	NA	NA	A	non_coding	NA	NA	NA	NA	NA	NA	NA	20	AACGCTGTTTCTTGGAGATT	7327	False	NA	NA	NA	NA	NA	NA	58583118	58590858	Fake_Experiment_ID
g2491.t1	chr19	+	366	1	Intergenic	novelGene_931	novel	NA	NA	NA	NA	NA	NA	mono-exon	FALSE	NA	NA	NA	NA	NA	NA	NA	NA	NA	0	NA	NA	A	non_coding	NA	NA	NA	NA	NA	NA	NA	30	CTCTAAATATATGTGTATCT	NA	False	NA	NA	NA	NA	NA	NA	58599088	58599454	Fake_Experiment_ID
g259.t1	chr19	-	246	1	Intergenic	novelGene_60	novel	NA	NA	NA	NA	NA	NA	mono-exon	FALSE	NA	NA	NA	NA	NA	NA	NA	NA	NA	0	NA	NA	A	non_coding	NA	NA	NA	NA	NA	NA	NA	25	CTTGTGGGAACCGGCGAAAT	NA	False	NA	NA	NA	NA	NA	NA	4791721	4791475	Fake_Experiment_ID
g261.t1	chr19	+	336	1	Intergenic	novelGene_61	novel	NA	NA	NA	NA	NA	NA	mono-exon	FALSE	NA	NA	NA	NA	NA	NA	NA	NA	NA	0	NA	NA	A	non_coding	NA	NA	NA	NA	NA	NA	NA	15	ATGTGCCCACATCTCCTCTG	7290	False	NA	NA	NA	NA	NA	NA	4811377	4811713	Fake_Experiment_ID
g266.t1	chr19	-	270	2	Intergenic	novelGene_62	novel	NA	NA	NA	NA	NA	NA	multi-exon	FALSE	canonical	0	0	junction_1	0	NA	NA	NA	FALSE	0	NA	NA	A	non_coding	NA	NA	NA	NA	NA	NA	NA	15	CCAGGCCCTGGGCAGCCAGC	NA	False	NA	NA	NA	NA	NA	NA	4972177	4971686	Fake_Experiment_ID
g267.t1	chr19	-	228	1	Intergenic	novelGene_63	novel	NA	NA	NA	NA	NA	NA	mono-exon	FALSE	NA	NA	NA	NA	NA	NA	NA	NA	NA	0	NA	NA	A	non_coding	NA	NA	NA	NA	NA	NA	NA	10	TGGCCCACGTCCTGACGCTC	NA	False	NA	NA	NA	NA	NA	NA	5012980	5012752	Fake_Experiment_ID
g268.t1	chr19	-	453	1	Intergenic	novelGene_64	novel	NA	NA	NA	NA	NA	NA	mono-exon	FALSE	NA	NA	NA	NA	NA	NA	NA	NA	NA	0	NA	NA	A	non_coding	NA	NA	NA	NA	NA	NA	NA	10	CTGTCTCTTTGTACAGCTCT	NA	False	NA	NA	NA	NA	NA	NA	5013718	5013265	Fake_Experiment_ID
g270.t1	chr19	+	396	2	Intergenic	novelGene_65	novel	NA	NA	NA	NA	NA	NA	multi-exon	FALSE	canonical	0	0	junction_1	0	NA	NA	NA	FALSE	0	NA	NA	A	non_coding	NA	NA	NA	NA	NA	NA	NA	25	AACGTCCCCTAATCTGTATG	NA	False	NA	NA	NA	NA	NA	NA	5055612	5056115	Fake_Experiment_ID
g271.t1	chr19	-	279	2	Antisense	novelGene_ENSG00000127663.15_AS	novel	NA	NA	NA	NA	NA	NA	multi-exon	FALSE	canonical	0	0	junction_1	0	NA	NA	NA	FALSE	0	NA	NA	A	non_coding	NA	NA	NA	NA	NA	NA	NA	35	GCAGCAGGTGAAGAGATGAT	NA	False	NA	NA	NA	NA	NA	NA	5062368	5057508	Fake_Experiment_ID
g273.t1	chr19	-	1017	1	Intergenic	novelGene_66	novel	NA	NA	NA	NA	NA	NA	mono-exon	FALSE	NA	NA	NA	NA	NA	NA	NA	NA	NA	0	NA	NA	A	non_coding	NA	NA	NA	NA	NA	NA	NA	5	CAGTGCTGCCTCCCCCTTGG	NA	False	NA	NA	NA	NA	NA	NA	5076990	5075973	Fake_Experiment_ID
g275.t1	chr19	-	408	1	Intergenic	novelGene_67	novel	NA	NA	NA	NA	NA	NA	mono-exon	FALSE	NA	NA	NA	NA	NA	NA	NA	NA	NA	0	NA	NA	A	non_coding	NA	NA	NA	NA	NA	NA	NA	20	CAAAGGGCTTGACCCGCGGC	NA	False	NA	NA	NA	NA	NA	NA	5095266	5094858	Fake_Experiment_ID
g276.t1	chr19	-	387	1	Intergenic	novelGene_68	novel	NA	NA	NA	NA	NA	NA	mono-exon	FALSE	NA	NA	NA	NA	NA	NA	NA	NA	NA	0	NA	NA	A	non_coding	NA	NA	NA	NA	NA	NA	NA	10	TCTCCCCCTGCTAGCGATCT	NA	False	NA	NA	NA	NA	NA	NA	5106747	5106360	Fake_Experiment_ID
g28.t1	chr19	-	294	1	Intergenic	novelGene_12	novel	NA	NA	NA	NA	NA	NA	mono-exon	FALSE	NA	NA	NA	NA	NA	NA	NA	NA	NA	0	NA	NA	A	non_coding	NA	NA	NA	NA	NA	NA	NA	25	CAGTGGGGACAGAGTCTATT	NA	False	NA	NA	NA	NA	NA	NA	551389	551095	Fake_Experiment_ID
g280.t1	chr19	-	261	1	NIC	ENSG00000105426.17	novel	5847	37	NA	NA	40130	-38976	mono-exon	FALSE	NA	NA	NA	NA	NA	NA	NA	NA	NA	0	NA	NA	A	non_coding	NA	NA	NA	NA	NA	NA	NA	15	GTGGAGGGGCAGGCTGGAGT	4882	False	NA	NA	NA	NA	NA	NA	5246010	5245749	Fake_Experiment_ID
g282.t1	chr19	-	288	3	Intergenic	novelGene_69	novel	NA	NA	NA	NA	NA	NA	multi-exon	FALSE	canonical	0	0	junction_1	0	NA	NA	NA	FALSE	0	NA	NA	A	non_coding	NA	NA	NA	NA	NA	NA	NA	15	GATATTGTGGCGGGATCTCC	NA	False	NA	NA	NA	NA	NA	NA	5340867	5325425	Fake_Experiment_ID
g283.t1	chr19	+	300	1	Intergenic	novelGene_70	novel	NA	NA	NA	NA	NA	NA	mono-exon	FALSE	NA	NA	NA	NA	NA	NA	NA	NA	NA	0	NA	NA	A	non_coding	NA	NA	NA	NA	NA	NA	NA	10	TCCATGTATCCTGTCCTGGC	NA	False	NA	NA	NA	NA	NA	NA	5375525	5375825	Fake_Experiment_ID
g285.t1	chr19	-	300	2	Intergenic	novelGene_71	novel	NA	NA	NA	NA	NA	NA	multi-exon	FALSE	canonical	0	0	junction_1	0	NA	NA	NA	FALSE	0	NA	NA	A	non_coding	NA	NA	NA	NA	NA	NA	NA	50	TAAAGCTACAGTAAACAAGG	NA	False	NA	NA	NA	NA	NA	NA	5480676	5463366	Fake_Experiment_ID
g286.t1	chr19	-	513	3	Intergenic	novelGene_72	novel	NA	NA	NA	NA	NA	NA	multi-exon	FALSE	canonical	0	0	junction_1	0	NA	NA	NA	FALSE	0	NA	NA	A	non_coding	NA	NA	NA	NA	NA	NA	NA	10	CTGGAGAGCTGCGTGGGTTT	NA	False	NA	NA	NA	NA	NA	NA	5516713	5489892	Fake_Experiment_ID
g287.t1	chr19	+	270	2	Intergenic	novelGene_73	novel	NA	NA	NA	NA	NA	NA	multi-exon	FALSE	canonical	0	0	junction_1	0	NA	NA	NA	FALSE	0	NA	NA	A	non_coding	NA	NA	NA	NA	NA	NA	NA	25	GGGAGACAGATCTGCCTGGA	NA	False	NA	NA	NA	NA	NA	NA	5541792	5548148	Fake_Experiment_ID
g288.t1	chr19	+	447	3	Intergenic	novelGene_74	novel	NA	NA	NA	NA	NA	NA	multi-exon	FALSE	canonical	0	0	junction_1	0	NA	NA	NA	FALSE	0	NA	NA	A	non_coding	NA	NA	NA	NA	NA	NA	NA	30	GGGGAAGGGGGAAACAGCCC	NA	False	NA	NA	NA	NA	NA	NA	5549010	5560713	Fake_Experiment_ID
g290.t1	chr19	-	279	1	Intergenic	novelGene_75	novel	NA	NA	NA	NA	NA	NA	mono-exon	FALSE	NA	NA	NA	NA	NA	NA	NA	NA	NA	0	NA	NA	A	non_coding	NA	NA	NA	NA	NA	NA	NA	50	AAATGATCAATGAAGTGAGA	NA	False	NA	NA	NA	NA	NA	NA	5576938	5576659	Fake_Experiment_ID
g294.t1	chr19	+	279	1	NIC	ENSG00000167733.14	novel	1002	8	NA	NA	2308	-1326	mono-exon	FALSE	NA	NA	NA	NA	NA	NA	NA	NA	NA	0	NA	NA	A	non_coding	NA	NA	NA	NA	NA	NA	NA	20	CAGGTGTCTCAGGGCGGAGA	5137	False	NA	NA	NA	NA	NA	NA	5686340	5686619	Fake_Experiment_ID
g3.t1	chr19	-	477	2	Intergenic	novelGene_2	novel	NA	NA	NA	NA	NA	NA	multi-exon	FALSE	canonical	0	0	junction_1	0	NA	NA	NA	FALSE	0	NA	NA	A	non_coding	NA	NA	NA	NA	NA	NA	NA	35	CCATTATGAGCCCAAGAATG	NA	False	NA	NA	NA	NA	NA	NA	160598	156817	Fake_Experiment_ID
g30.t1	chr19	-	375	2	Antisense	novelGene_ENSG00000172270.22_AS	novel	NA	NA	NA	NA	NA	NA	multi-exon	FALSE	canonical	0	0	junction_1	0	NA	NA	NA	FALSE	0	NA	NA	A	non_coding	NA	NA	NA	NA	NA	NA	NA	5	CCCCCAGGGGTGGCTCGGGG	276	False	NA	NA	NA	NA	NA	NA	583015	582194	Fake_Experiment_ID
g301.t1	chr19	-	423	3	Intergenic	novelGene_76	novel	NA	NA	NA	NA	NA	NA	multi-exon	FALSE	canonical	0	0	junction_1	0	NA	NA	NA	FALSE	0	NA	NA	A	non_coding	NA	NA	NA	NA	NA	NA	NA	25	AATGGGGCCTGGTACCCAGA	NA	False	NA	NA	NA	NA	NA	NA	5808255	5796121	Fake_Experiment_ID
g303.t1	chr19	-	1080	1	NIC	ENSG00000156413.15	novel	1095	2	NA	NA	0	-110	mono-exon	FALSE	NA	NA	NA	NA	NA	NA	NA	NA	NA	0	NA	NA	A	non_coding	NA	NA	NA	NA	NA	NA	NA	5	GAGGCTGGTGTGGGGCCTGG	7186	False	NA	NA	NA	NA	NA	NA	5832567	5831487	Fake_Experiment_ID
g306.t1	chr19	+	312	1	Intergenic	novelGene_77	novel	NA	NA	NA	NA	NA	NA	mono-exon	FALSE	NA	NA	NA	NA	NA	NA	NA	NA	NA	0	NA	NA	A	non_coding	NA	NA	NA	NA	NA	NA	NA	45	GCACAAAGGGAAAAGGCTGA	NA	False	NA	NA	NA	NA	NA	NA	5873873	5874185	Fake_Experiment_ID
g310.t1	chr19	-	348	2	Intergenic	novelGene_78	novel	NA	NA	NA	NA	NA	NA	multi-exon	FALSE	canonical	0	0	junction_1	0	NA	NA	NA	FALSE	0	NA	NA	A	non_coding	NA	NA	NA	NA	NA	NA	NA	0	GCGCTTCTCCCCTTCCTCTT	NA	False	NA	NA	NA	NA	NA	NA	5992405	5990508	Fake_Experiment_ID
g313.t1	chr19	+	282	2	Intergenic	novelGene_79	novel	NA	NA	NA	NA	NA	NA	multi-exon	FALSE	canonical	0	0	junction_1	0	NA	NA	NA	FALSE	0	NA	NA	A	non_coding	NA	NA	NA	NA	NA	NA	NA	35	CAGATATTTTGGAAGTATCA	3334	False	NA	NA	NA	NA	NA	NA	6074627	6075402	Fake_Experiment_ID
g315.t1	chr19	+	216	2	Intergenic	novelGene_80	novel	NA	NA	NA	NA	NA	NA	multi-exon	FALSE	canonical	0	0	junction_1	0	NA	NA	NA	FALSE	0	NA	NA	A	non_coding	NA	NA	NA	NA	NA	NA	NA	10	AGGGCACGCGGCCTCTCCCC	NA	False	NA	NA	NA	NA	NA	NA	6199404	6205121	Fake_Experiment_ID
g317.t1	chr19	+	528	1	Antisense	novelGene_ENSG00000130382.9_AS	novel	NA	NA	NA	NA	NA	NA	mono-exon	FALSE	NA	NA	NA	NA	NA	NA	NA	NA	NA	0	NA	NA	A	non_coding	NA	NA	NA	NA	NA	NA	NA	20	GGTCCCAAGGGTACCCACGT	NA	False	NA	NA	NA	NA	NA	NA	6217634	6218162	Fake_Experiment_ID
g318.t1	chr19	-	285	1	Intergenic	novelGene_81	novel	NA	NA	NA	NA	NA	NA	mono-exon	FALSE	NA	NA	NA	NA	NA	NA	NA	NA	NA	0	NA	NA	A	non_coding	NA	NA	NA	NA	NA	NA	NA	20	GGCTGGCACGGGAGGCTATA	7635	False	NA	NA	NA	NA	NA	NA	6218536	6218251	Fake_Experiment_ID
g320.t1	chr19	+	258	1	Intergenic	novelGene_82	novel	NA	NA	NA	NA	NA	NA	mono-exon	FALSE	NA	NA	NA	NA	NA	NA	NA	NA	NA	0	NA	NA	A	non_coding	NA	NA	NA	NA	NA	NA	NA	20	ACTCTGCAAGGCCCTGGGAG	NA	False	NA	NA	NA	NA	NA	NA	6241723	6241981	Fake_Experiment_ID
g325.t1	chr19	-	618	2	Genic_Genomic	ENSG00000125650.4	novel	495	1	NA	NA	-147	61	multi-exon	FALSE	canonical	0	0	junction_1	0	NA	NA	NA	FALSE	0	NA	NA	A	non_coding	NA	NA	NA	NA	NA	NA	NA	5	GGGTGCCCGGCCTGGCACCC	NA	False	NA	NA	NA	NA	NA	NA	6375996	6375293	Fake_Experiment_ID
g327.t1	chr19	+	471	3	Intergenic	novelGene_83	novel	NA	NA	NA	NA	NA	NA	multi-exon	FALSE	canonical	0	0	junction_1	0	NA	NA	NA	FALSE	0	NA	NA	A	non_coding	NA	NA	NA	NA	NA	NA	NA	15	AACGTAGGTGCTCCCCGCTT	2611	False	NA	NA	NA	NA	NA	NA	6396379	6411909	Fake_Experiment_ID
g335.t1	chr19	+	999	3	Intergenic	novelGene_84	novel	NA	NA	NA	NA	NA	NA	multi-exon	FALSE	canonical	0	0	junction_1	0	NA	NA	NA	FALSE	0	NA	NA	A	non_coding	NA	NA	NA	NA	NA	NA	NA	35	TCAATGCCTCCCTAATAAAG	NA	False	NA	NA	NA	NA	NA	NA	6551130	6574983	Fake_Experiment_ID
g336.t1	chr19	+	567	1	Intergenic	novelGene_85	novel	NA	NA	NA	NA	NA	NA	mono-exon	FALSE	NA	NA	NA	NA	NA	NA	NA	NA	NA	0	NA	NA	A	non_coding	NA	NA	NA	NA	NA	NA	NA	15	GTTGAGGCTTTTCCCACTAG	NA	False	NA	NA	NA	NA	NA	NA	6575033	6575600	Fake_Experiment_ID
g338.t1	chr19	+	381	1	Intergenic	novelGene_86	novel	NA	NA	NA	NA	NA	NA	mono-exon	FALSE	NA	NA	NA	NA	NA	NA	NA	NA	NA	0	NA	NA	A	non_coding	NA	NA	NA	NA	NA	NA	NA	25	CATGCTGAGGATTGTAGAGC	NA	False	NA	NA	NA	NA	NA	NA	6593326	6593707	Fake_Experiment_ID
g339.t1	chr19	-	465	2	Intergenic	novelGene_87	novel	NA	NA	NA	NA	NA	NA	multi-exon	FALSE	canonical	0	0	junction_1	0	NA	NA	NA	FALSE	0	NA	NA	A	non_coding	NA	NA	NA	NA	NA	NA	NA	35	CTGTATGTATATACAGACAT	NA	False	NA	NA	NA	NA	NA	NA	6613187	6594147	Fake_Experiment_ID
g35.t1	chr19	-	339	2	Intergenic	novelGene_13	novel	NA	NA	NA	NA	NA	NA	multi-exon	FALSE	canonical	0	0	junction_1	0	NA	NA	NA	FALSE	0	NA	NA	A	non_coding	NA	NA	NA	NA	NA	NA	NA	10	TCGTACCTCCTGCATCTGTT	NA	False	NA	NA	NA	NA	NA	NA	663767	658119	Fake_Experiment_ID
g350.t1	chr19	-	243	1	Intergenic	novelGene_88	novel	NA	NA	NA	NA	NA	NA	mono-exon	FALSE	NA	NA	NA	NA	NA	NA	NA	NA	NA	0	NA	NA	A	non_coding	NA	NA	NA	NA	NA	NA	NA	40	GAGGAAGAGGAAGAGGAGGG	NA	False	NA	NA	NA	NA	NA	NA	6832847	6832604	Fake_Experiment_ID
g353.t1	chr19	-	2811	18	Intergenic	novelGene_89	novel	NA	NA	NA	NA	NA	NA	multi-exon	FALSE	canonical	0	0	junction_1	0	NA	NA	NA	FALSE	0	NA	NA	A	non_coding	NA	NA	NA	NA	NA	NA	NA	30	TGTCGAGCATTAAATCTTTA	2163	False	NA	NA	NA	NA	NA	NA	6995704	6955991	Fake_Experiment_ID
g360.t1	chr19	+	417	2	Intergenic	novelGene_90	novel	NA	NA	NA	NA	NA	NA	multi-exon	FALSE	canonical	0	0	junction_1	0	NA	NA	NA	FALSE	0	NA	NA	A	non_coding	NA	NA	NA	NA	NA	NA	NA	20	TGATGGTGATGGAGATGGTG	NA	False	NA	NA	NA	NA	NA	NA	7104501	7106833	Fake_Experiment_ID
g361.t1	chr19	-	918	3	Intergenic	novelGene_91	novel	NA	NA	NA	NA	NA	NA	multi-exon	FALSE	canonical	0	0	junction_1	0	NA	NA	NA	FALSE	0	NA	NA	A	non_coding	NA	NA	NA	NA	NA	NA	NA	30	TCATCACCATCATCACCATC	3676	False	NA	NA	NA	NA	NA	NA	7113022	7106925	Fake_Experiment_ID
g366.t1	chr19	-	894	2	Intergenic	novelGene_92	novel	NA	NA	NA	NA	NA	NA	multi-exon	FALSE	canonical	0	0	junction_1	0	NA	NA	NA	FALSE	0	NA	NA	A	non_coding	NA	NA	NA	NA	NA	NA	NA	10	GGTGGGTGCGGATGGAGTTC	NA	False	NA	NA	NA	NA	NA	NA	7331872	7313027	Fake_Experiment_ID
g367.t1	chr19	+	822	4	NNC	ENSG00000104880.19	novel	4086	28	NA	NA	-7272	-99507	at_least_one_novel_splicesite	FALSE	canonical	0	0	junction_1	0	NA	NA	NA	FALSE	0	NA	NA	A	non_coding	NA	NA	NA	NA	NA	NA	NA	25	GGACGTTATGCTCGGTGAAA	10	False	NA	NA	NA	NA	NA	NA	7355618	7370791	Fake_Experiment_ID
g369.t1	chr19	+	324	3	Intergenic	novelGene_93	novel	NA	NA	NA	NA	NA	NA	multi-exon	FALSE	canonical	0	0	junction_1	0	NA	NA	NA	FALSE	0	NA	NA	A	non_coding	NA	NA	NA	NA	NA	NA	NA	15	CCTCCTGTCCCAACTTTTCA	NA	False	NA	NA	NA	NA	NA	NA	7395099	7422038	Fake_Experiment_ID
g371.t1	chr19	+	339	1	Intergenic	novelGene_94	novel	NA	NA	NA	NA	NA	NA	mono-exon	FALSE	NA	NA	NA	NA	NA	NA	NA	NA	NA	0	NA	NA	A	non_coding	NA	NA	NA	NA	NA	NA	NA	5	TCGTCCTTGTTCCCAGTGGG	8830	False	NA	NA	NA	NA	NA	NA	7471164	7471503	Fake_Experiment_ID
g387.t1	chr19	+	495	1	Intergenic	novelGene_95	novel	NA	NA	NA	NA	NA	NA	mono-exon	FALSE	NA	NA	NA	NA	NA	NA	NA	NA	NA	0	NA	NA	A	non_coding	NA	NA	NA	NA	NA	NA	NA	30	TTGTCCCTTCTACAGTAAAA	NA	False	NA	NA	NA	NA	NA	NA	7740456	7740951	Fake_Experiment_ID
g389.t1	chr19	+	411	1	Intergenic	novelGene_96	novel	NA	NA	NA	NA	NA	NA	mono-exon	FALSE	NA	NA	NA	NA	NA	NA	NA	NA	NA	0	NA	NA	A	non_coding	NA	NA	NA	NA	NA	NA	NA	30	AGTTTGAAACATTTGCAGCC	5368	False	NA	NA	NA	NA	NA	NA	7756957	7757368	Fake_Experiment_ID
g39.t1	chr19	+	420	1	Intergenic	novelGene_14	novel	NA	NA	NA	NA	NA	NA	mono-exon	FALSE	NA	NA	NA	NA	NA	NA	NA	NA	NA	0	NA	NA	A	non_coding	NA	NA	NA	NA	NA	NA	NA	10	TGGCTGGTATCGGTGACTGC	7688	False	NA	NA	NA	NA	NA	NA	690532	690952	Fake_Experiment_ID
g391.t1	chr19	+	1101	5	Intergenic	novelGene_97	novel	NA	NA	NA	NA	NA	NA	multi-exon	FALSE	canonical	0	0	junction_1	0	NA	NA	NA	FALSE	0	NA	NA	A	non_coding	NA	NA	NA	NA	NA	NA	NA	20	GTCCCACTCAGCTTCAGGTA	2615	False	NA	NA	NA	NA	NA	NA	7772560	7789858	Fake_Experiment_ID
g392.t1	chr19	-	1104	5	Intergenic	novelGene_98	novel	NA	NA	NA	NA	NA	NA	multi-exon	FALSE	canonical	0	0	junction_1	0	NA	NA	NA	FALSE	0	NA	NA	A	non_coding	NA	NA	NA	NA	NA	NA	NA	35	TAGCAATGGCAGTTATTAAT	NA	False	NA	NA	NA	NA	NA	NA	7816858	7793756	Fake_Experiment_ID
g393.t1	chr19	-	561	2	Intergenic	novelGene_99	novel	NA	NA	NA	NA	NA	NA	multi-exon	FALSE	canonical	0	0	junction_1	0	NA	NA	NA	FALSE	0	NA	NA	A	non_coding	NA	NA	NA	NA	NA	NA	NA	30	CCACAAGTCCTGCAGCAGAC	NA	False	NA	NA	NA	NA	NA	NA	7846216	7832777	Fake_Experiment_ID
g396.t1	chr19	+	273	1	Antisense	novelGene_ENSG00000183248.12_AS	novel	NA	NA	NA	NA	NA	NA	mono-exon	FALSE	NA	NA	NA	NA	NA	NA	NA	NA	NA	0	NA	NA	A	non_coding	NA	NA	NA	NA	NA	NA	NA	30	TCAGGGAAGAGAGAGGTGCC	NA	False	NA	NA	NA	NA	NA	NA	7870851	7871124	Fake_Experiment_ID
g397.t1	chr19	-	801	1	Intergenic	novelGene_100	novel	NA	NA	NA	NA	NA	NA	mono-exon	FALSE	NA	NA	NA	NA	NA	NA	NA	NA	NA	0	NA	NA	A	non_coding	NA	NA	NA	NA	NA	NA	NA	10	CCTCAGGGTTTGGCCCATGG	NA	False	NA	NA	NA	NA	NA	NA	7879888	7879087	Fake_Experiment_ID
g4.t1	chr19	+	864	4	Intergenic	novelGene_3	novel	NA	NA	NA	NA	NA	NA	multi-exon	FALSE	canonical	0	0	junction_1	0	NA	NA	NA	FALSE	0	NA	NA	A	non_coding	NA	NA	NA	NA	NA	NA	NA	15	GTCATTGTGAGCGCACTTCC	NA	False	NA	NA	NA	NA	NA	NA	193287	209413	Fake_Experiment_ID
g404.t1	chr19	-	492	2	Intergenic	novelGene_101	novel	NA	NA	NA	NA	NA	NA	multi-exon	FALSE	canonical	0	0	junction_1	0	NA	NA	NA	FALSE	0	NA	NA	A	non_coding	NA	NA	NA	NA	NA	NA	NA	30	CTCTAACCTGAACCCTAAGT	7070	False	NA	NA	NA	NA	NA	NA	8050822	8046639	Fake_Experiment_ID
g408.t1	chr19	+	408	2	Intergenic	novelGene_102	novel	NA	NA	NA	NA	NA	NA	multi-exon	FALSE	canonical	0	0	junction_1	0	NA	NA	NA	FALSE	0	NA	NA	A	non_coding	NA	NA	NA	NA	NA	NA	NA	10	TTGCCTGACTGCCCCTGGCA	NA	False	NA	NA	NA	NA	NA	NA	8191795	8192603	Fake_Experiment_ID
g409.t1	chr19	+	249	1	Intergenic	novelGene_103	novel	NA	NA	NA	NA	NA	NA	mono-exon	FALSE	NA	NA	NA	NA	NA	NA	NA	NA	NA	0	NA	NA	A	non_coding	NA	NA	NA	NA	NA	NA	NA	15	GTGATGGGGGAGCCCTAGGG	5230	False	NA	NA	NA	NA	NA	NA	8214866	8215115	Fake_Experiment_ID
g414.t1	chr19	-	294	2	NNC	ENSG00000186994.11	novel	2523	10	NA	NA	-25825	-14305	at_least_one_novel_splicesite	FALSE	canonical	0	0	junction_1	0	NA	NA	NA	FALSE	0	NA	NA	A	non_coding	NA	NA	NA	NA	NA	NA	NA	20	AGTGCAGTCCTCTCCAATGT	NA	False	NA	NA	NA	NA	NA	NA	8363653	8337702	Fake_Experiment_ID
g416.t1	chr19	-	357	1	Intergenic	novelGene_104	novel	NA	NA	NA	NA	NA	NA	mono-exon	FALSE	NA	NA	NA	NA	NA	NA	NA	NA	NA	0	NA	NA	A	non_coding	NA	NA	NA	NA	NA	NA	NA	20	TTTGTCCATTTTGACAGAGT	NA	False	NA	NA	NA	NA	NA	NA	8379825	8379468	Fake_Experiment_ID
g417.t1	chr19	-	387	1	Intergenic	novelGene_105	novel	NA	NA	NA	NA	NA	NA	mono-exon	FALSE	NA	NA	NA	NA	NA	NA	NA	NA	NA	0	NA	NA	A	non_coding	NA	NA	NA	NA	NA	NA	NA	25	TTGGTGCATTTACAAACCTT	3675	False	NA	NA	NA	NA	NA	NA	8387028	8386641	Fake_Experiment_ID
g422.t1	chr19	+	531	2	Antisense	novelGene_ENSG00000142347.19_AS	novel	NA	NA	NA	NA	NA	NA	multi-exon	FALSE	canonical	0	0	junction_1	0	NA	NA	NA	FALSE	0	NA	NA	A	non_coding	NA	NA	NA	NA	NA	NA	NA	10	TTCTGGTTAGTAGGGGGTGG	NA	False	NA	NA	NA	NA	NA	NA	8543314	8544127	Fake_Experiment_ID
g425.t1	chr19	-	294	1	NIC	ENSG00000142347.19	novel	3297	29	NA	NA	21402	-34086	mono-exon	FALSE	NA	NA	NA	NA	NA	NA	NA	NA	NA	0	NA	NA	A	non_coding	NA	NA	NA	NA	NA	NA	NA	20	ATGGCTGGGCCATGGACGGA	8785	False	NA	NA	NA	NA	NA	NA	8555907	8555613	Fake_Experiment_ID
g426.t1	chr19	-	345	1	Intergenic	novelGene_106	novel	NA	NA	NA	NA	NA	NA	mono-exon	FALSE	NA	NA	NA	NA	NA	NA	NA	NA	NA	0	NA	NA	A	non_coding	NA	NA	NA	NA	NA	NA	NA	10	TGCCCCGCTCCATGGTCCAT	2641	False	NA	NA	NA	NA	NA	NA	8574831	8574486	Fake_Experiment_ID
g428.t1	chr19	-	366	4	Intergenic	novelGene_107	novel	NA	NA	NA	NA	NA	NA	multi-exon	FALSE	canonical	0	0	junction_1	0	NA	NA	NA	FALSE	0	NA	NA	A	non_coding	NA	NA	NA	NA	NA	NA	NA	35	TGGACTCATGAGTGAAGCAA	NA	False	NA	NA	NA	NA	NA	NA	8655641	8642597	Fake_Experiment_ID
g431.t1	chr19	-	447	1	Intergenic	novelGene_108	novel	NA	NA	NA	NA	NA	NA	mono-exon	FALSE	NA	NA	NA	NA	NA	NA	NA	NA	NA	0	NA	NA	A	non_coding	NA	NA	NA	NA	NA	NA	NA	20	GAACGCTTTTACACTGTTGG	NA	False	NA	NA	NA	NA	NA	NA	8709138	8708691	Fake_Experiment_ID
g432.t1	chr19	+	411	3	Intergenic	novelGene_109	novel	NA	NA	NA	NA	NA	NA	multi-exon	FALSE	canonical	0	0	junction_1	0	NA	NA	NA	FALSE	0	NA	NA	A	non_coding	NA	NA	NA	NA	NA	NA	NA	15	CATGTGGGATCTTTTTTTTA	NA	False	NA	NA	NA	NA	NA	NA	8710119	8729079	Fake_Experiment_ID
g434.t1	chr19	-	2013	9	Intergenic	novelGene_110	novel	NA	NA	NA	NA	NA	NA	multi-exon	TRUE	canonical	0	0	junction_1	0	NA	NA	NA	FALSE	0	NA	NA	A	non_coding	NA	NA	NA	NA	NA	NA	NA	15	GGCTCATGGGCCATGCACCC	NA	False	NA	NA	NA	NA	NA	NA	8752723	8742533	Fake_Experiment_ID
g435.t1	chr19	-	1164	4	Intergenic	novelGene_111	novel	NA	NA	NA	NA	NA	NA	multi-exon	TRUE	canonical	0	0	junction_1	0	NA	NA	NA	FALSE	0	NA	NA	A	non_coding	NA	NA	NA	NA	NA	NA	NA	15	GGCTCATGGGCCATGCACCC	NA	False	NA	NA	NA	NA	NA	NA	8760179	8757457	Fake_Experiment_ID
g436.t1	chr19	-	1164	4	Intergenic	novelGene_112	novel	NA	NA	NA	NA	NA	NA	multi-exon	TRUE	canonical	0	0	junction_1	0	NA	NA	NA	FALSE	0	NA	NA	A	non_coding	NA	NA	NA	NA	NA	NA	NA	15	GGCTCATGGGCCATGCACCC	NA	False	NA	NA	NA	NA	NA	NA	8767639	8764913	Fake_Experiment_ID
g437.t1	chr19	-	1164	4	Intergenic	novelGene_113	novel	NA	NA	NA	NA	NA	NA	multi-exon	TRUE	canonical	0	0	junction_1	0	NA	NA	NA	FALSE	0	NA	NA	A	non_coding	NA	NA	NA	NA	NA	NA	NA	15	GGCTCATGGGCCATGCACCC	NA	False	NA	NA	NA	NA	NA	NA	8773933	8771211	Fake_Experiment_ID
g438.t1	chr19	-	3309	5	Intergenic	novelGene_114	novel	NA	NA	NA	NA	NA	NA	multi-exon	TRUE	canonical	0	0	junction_1	0	NA	NA	NA	FALSE	0	NA	NA	A	non_coding	NA	NA	NA	NA	NA	NA	NA	15	GGCTCATGGGCCATGGACCC	NA	False	NA	NA	NA	NA	NA	NA	8799419	8783975	Fake_Experiment_ID
g442.t1	chr19	+	516	1	Intergenic	novelGene_115	novel	NA	NA	NA	NA	NA	NA	mono-exon	FALSE	NA	NA	NA	NA	NA	NA	NA	NA	NA	0	NA	NA	A	non_coding	NA	NA	NA	NA	NA	NA	NA	40	GCCTTCTAGGAAAACCAAAG	NA	False	NA	NA	NA	NA	NA	NA	8880353	8880869	Fake_Experiment_ID
g447.t1	chr19	-	291	1	Intergenic	novelGene_116	novel	NA	NA	NA	NA	NA	NA	mono-exon	FALSE	NA	NA	NA	NA	NA	NA	NA	NA	NA	0	NA	NA	A	non_coding	NA	NA	NA	NA	NA	NA	NA	20	TGGTGGTGAGGATGATGCCA	NA	False	NA	NA	NA	NA	NA	NA	8899743	8899452	Fake_Experiment_ID
g451.t1	chr19	-	795	4	Intergenic	novelGene_117	novel	NA	NA	NA	NA	NA	NA	multi-exon	FALSE	canonical	0	0	junction_1	0	NA	NA	NA	FALSE	0	NA	NA	A	non_coding	NA	NA	NA	NA	NA	NA	NA	30	AAAATTAGCTGGGCGTGGTA	NA	False	NA	NA	NA	NA	NA	NA	9054218	9021916	Fake_Experiment_ID
g452.t1	chr19	-	384	1	Intergenic	novelGene_118	novel	NA	NA	NA	NA	NA	NA	mono-exon	FALSE	NA	NA	NA	NA	NA	NA	NA	NA	NA	0	NA	NA	A	non_coding	NA	NA	NA	NA	NA	NA	NA	25	AACAGCGTGTTGCTCCACAC	NA	False	NA	NA	NA	NA	NA	NA	9077587	9077203	Fake_Experiment_ID
g453.t1	chr19	+	1149	2	Genic_Genomic	ENSG00000170929.6	novel	942	1	NA	NA	-10145	0	multi-exon	FALSE	canonical	0	0	junction_1	0	NA	NA	NA	FALSE	0	NA	NA	A	non_coding	NA	NA	NA	NA	NA	NA	NA	30	CCACCAGGACTCAGGAACTT	NA	False	NA	NA	NA	NA	NA	NA	9083099	9094186	Fake_Experiment_ID
g459.t1	chr19	+	810	2	Intergenic	novelGene_119	novel	NA	NA	NA	NA	NA	NA	multi-exon	FALSE	canonical	0	0	junction_1	0	NA	NA	NA	FALSE	0	NA	NA	A	non_coding	NA	NA	NA	NA	NA	NA	NA	20	CCCTTCTTAACTTCTCAAGC	NA	False	NA	NA	NA	NA	NA	NA	9191327	9204844	Fake_Experiment_ID
g461.t1	chr19	-	684	4	Intergenic	novelGene_120	novel	NA	NA	NA	NA	NA	NA	multi-exon	FALSE	canonical	0	0	junction_1	0	NA	NA	NA	FALSE	0	NA	NA	A	non_coding	NA	NA	NA	NA	NA	NA	NA	20	TGGGAGGGACCCAGTGGGAG	NA	False	NA	NA	NA	NA	NA	NA	9235364	9216158	Fake_Experiment_ID
g462.t1	chr19	+	666	1	Intergenic	novelGene_121	novel	NA	NA	NA	NA	NA	NA	mono-exon	FALSE	NA	NA	NA	NA	NA	NA	NA	NA	NA	0	NA	NA	A	non_coding	NA	NA	NA	NA	NA	NA	NA	25	ATGCGCATATCCTAGATCTT	NA	False	NA	NA	NA	NA	NA	NA	9235470	9236136	Fake_Experiment_ID
g464.t1	chr19	+	462	1	Intergenic	novelGene_122	novel	NA	NA	NA	NA	NA	NA	mono-exon	FALSE	NA	NA	NA	NA	NA	NA	NA	NA	NA	0	NA	NA	A	non_coding	NA	NA	NA	NA	NA	NA	NA	35	CTCAGGGATCGTAAATACAC	NA	False	NA	NA	NA	NA	NA	NA	9259551	9260013	Fake_Experiment_ID
g465.t1	chr19	-	240	2	Intergenic	novelGene_123	novel	NA	NA	NA	NA	NA	NA	multi-exon	FALSE	canonical	0	0	junction_1	0	NA	NA	NA	FALSE	0	NA	NA	A	non_coding	NA	NA	NA	NA	NA	NA	NA	20	TCTAATCTCATTTTCTTATT	NA	False	NA	NA	NA	NA	NA	NA	9261659	9260978	Fake_Experiment_ID
g466.t1	chr19	-	369	2	Intergenic	novelGene_124	novel	NA	NA	NA	NA	NA	NA	multi-exon	FALSE	canonical	0	0	junction_1	0	NA	NA	NA	FALSE	0	NA	NA	A	non_coding	NA	NA	NA	NA	NA	NA	NA	20	ATGACATGGTCCTGACTGTG	NA	False	NA	NA	NA	NA	NA	NA	9268769	9265988	Fake_Experiment_ID
g467.t1	chr19	-	585	2	Intergenic	novelGene_125	novel	NA	NA	NA	NA	NA	NA	multi-exon	FALSE	canonical	0	0	junction_1	0	NA	NA	NA	FALSE	0	NA	NA	A	non_coding	NA	NA	NA	NA	NA	NA	NA	10	CGGGGACATTGGTCCTGGGC	3614	False	NA	NA	NA	NA	NA	NA	9279270	9278429	Fake_Experiment_ID
g471.t1	chr19	+	396	1	Intergenic	novelGene_126	novel	NA	NA	NA	NA	NA	NA	mono-exon	FALSE	NA	NA	NA	NA	NA	NA	NA	NA	NA	0	NA	NA	A	non_coding	NA	NA	NA	NA	NA	NA	NA	45	TCAAACTACTCCAAGCTAAA	NA	False	NA	NA	NA	NA	NA	NA	9398449	9398845	Fake_Experiment_ID
g472.t1	chr19	+	606	1	Intergenic	novelGene_127	novel	NA	NA	NA	NA	NA	NA	mono-exon	FALSE	NA	NA	NA	NA	NA	NA	NA	NA	NA	0	NA	NA	A	non_coding	NA	NA	NA	NA	NA	NA	NA	45	ATCTTAGACCTAAAACCATA	NA	False	NA	NA	NA	NA	NA	NA	9402012	9402618	Fake_Experiment_ID
g474.t1	chr19	+	744	1	Intergenic	novelGene_128	novel	NA	NA	NA	NA	NA	NA	mono-exon	FALSE	NA	NA	NA	NA	NA	NA	NA	NA	NA	0	NA	NA	A	non_coding	NA	NA	NA	NA	NA	NA	NA	30	CTACCGACCAACTTTTGAGA	NA	False	NA	NA	NA	NA	NA	NA	9454691	9455435	Fake_Experiment_ID
g476.t1	chr19	-	339	3	Intergenic	novelGene_129	novel	NA	NA	NA	NA	NA	NA	multi-exon	FALSE	canonical	0	0	junction_1	0	NA	NA	NA	FALSE	0	NA	NA	A	non_coding	NA	NA	NA	NA	NA	NA	NA	45	AGCTAACAAGATGAACGAGG	NA	False	NA	NA	NA	NA	NA	NA	9518750	9514568	Fake_Experiment_ID
g477.t1	chr19	+	432	2	Intergenic	novelGene_130	novel	NA	NA	NA	NA	NA	NA	multi-exon	FALSE	canonical	0	0	junction_1	0	NA	NA	NA	FALSE	0	NA	NA	A	non_coding	NA	NA	NA	NA	NA	NA	NA	50	GGAAAAATTACAAGCATACT	NA	False	NA	NA	NA	NA	NA	NA	9518982	9526232	Fake_Experiment_ID
g479.t1	chr19	-	378	3	Intergenic	novelGene_131	novel	NA	NA	NA	NA	NA	NA	multi-exon	FALSE	canonical	0	0	junction_1	0	NA	NA	NA	FALSE	0	NA	NA	A	non_coding	NA	NA	NA	NA	NA	NA	NA	30	CTCAGGGATTGTGGAAACAC	NA	False	NA	NA	NA	NA	NA	NA	9549275	9541208	Fake_Experiment_ID
g480.t1	chr19	+	309	2	Intergenic	novelGene_132	novel	NA	NA	NA	NA	NA	NA	multi-exon	FALSE	canonical	0	0	junction_1	0	NA	NA	NA	FALSE	0	NA	NA	A	non_coding	NA	NA	NA	NA	NA	NA	NA	15	CTGCACTCCAGCCTGGGTGA	3152	False	NA	NA	NA	NA	NA	NA	9551894	9553460	Fake_Experiment_ID
g483.t1	chr19	-	1725	6	Intergenic	novelGene_133	novel	NA	NA	NA	NA	NA	NA	multi-exon	FALSE	canonical	0	0	junction_1	0.4	NA	NA	NA	FALSE	0	NA	NA	A	non_coding	NA	NA	NA	NA	NA	NA	NA	25	CTGGAAGTGCTAACCTGGGA	4555	False	NA	NA	NA	NA	NA	NA	9696118	9683532	Fake_Experiment_ID
g484.t1	chr19	-	282	2	Intergenic	novelGene_134	novel	NA	NA	NA	NA	NA	NA	multi-exon	FALSE	canonical	0	0	junction_1	0	NA	NA	NA	FALSE	0	NA	NA	A	non_coding	NA	NA	NA	NA	NA	NA	NA	30	CACCCGTTGAACACAGCCAC	NA	False	NA	NA	NA	NA	NA	NA	9721048	9713047	Fake_Experiment_ID
g485.t1	chr19	-	546	2	Intergenic	novelGene_135	novel	NA	NA	NA	NA	NA	NA	multi-exon	FALSE	canonical	0	0	junction_1	0	NA	NA	NA	FALSE	0	NA	NA	A	non_coding	NA	NA	NA	NA	NA	NA	NA	35	CATTTGAAAACTCATAGTGG	NA	False	NA	NA	NA	NA	NA	NA	9724999	9724178	Fake_Experiment_ID
g486.t1	chr19	-	696	2	Intergenic	novelGene_136	novel	NA	NA	NA	NA	NA	NA	multi-exon	FALSE	canonical	0	0	junction_1	0	NA	NA	NA	FALSE	0	NA	NA	A	non_coding	NA	NA	NA	NA	NA	NA	NA	20	GGGAATTCCTAGGAGCTGTG	NA	False	NA	NA	NA	NA	NA	NA	9728779	9727046	Fake_Experiment_ID
g487.t1	chr19	-	621	1	Intergenic	novelGene_137	novel	NA	NA	NA	NA	NA	NA	mono-exon	FALSE	NA	NA	NA	NA	NA	NA	NA	NA	NA	0	NA	NA	A	non_coding	NA	NA	NA	NA	NA	NA	NA	35	TATATAAGAATTCAGCTGCC	NA	False	NA	NA	NA	NA	NA	NA	9729599	9728978	Fake_Experiment_ID
g488.t1	chr19	+	492	4	Intergenic	novelGene_138	novel	NA	NA	NA	NA	NA	NA	multi-exon	FALSE	canonical	0	0	junction_1	0	NA	NA	NA	FALSE	0	NA	NA	A	non_coding	NA	NA	NA	NA	NA	NA	NA	20	CCACCCTTAACTCTCTTGCA	NA	False	NA	NA	NA	NA	NA	NA	9736242	9749465	Fake_Experiment_ID
g490.t1	chr19	+	384	2	Intergenic	novelGene_139	novel	NA	NA	NA	NA	NA	NA	multi-exon	FALSE	canonical	0	0	junction_1	0	NA	NA	NA	FALSE	0	NA	NA	A	non_coding	NA	NA	NA	NA	NA	NA	NA	20	GCAGAGGCCCCATGCAGTGC	NA	False	NA	NA	NA	NA	NA	NA	9773934	9774991	Fake_Experiment_ID
g492.t1	chr19	+	240	1	Intergenic	novelGene_140	novel	NA	NA	NA	NA	NA	NA	mono-exon	FALSE	NA	NA	NA	NA	NA	NA	NA	NA	NA	0	NA	NA	A	non_coding	NA	NA	NA	NA	NA	NA	NA	10	GGGCTTCCAATGTGCTGCCC	NA	False	NA	NA	NA	NA	NA	NA	9820218	9820458	Fake_Experiment_ID
g499.t1	chr19	+	558	2	Intergenic	novelGene_141	novel	NA	NA	NA	NA	NA	NA	multi-exon	FALSE	canonical	0	0	junction_1	0	NA	NA	NA	FALSE	0	NA	NA	A	non_coding	NA	NA	NA	NA	NA	NA	NA	60	ATGAAAGAAAGAAAGGAAGG	9040	False	NA	NA	NA	NA	NA	NA	10046638	10048879	Fake_Experiment_ID
g5.t1	chr19	+	309	1	Intergenic	novelGene_4	novel	NA	NA	NA	NA	NA	NA	mono-exon	FALSE	NA	NA	NA	NA	NA	NA	NA	NA	NA	0	NA	NA	A	non_coding	NA	NA	NA	NA	NA	NA	NA	10	GTCGTGTGCACTGTAGCTGC	NA	False	NA	NA	NA	NA	NA	NA	279487	279796	Fake_Experiment_ID
g50.t1	chr19	-	348	1	Intergenic	novelGene_15	novel	NA	NA	NA	NA	NA	NA	mono-exon	FALSE	NA	NA	NA	NA	NA	NA	NA	NA	NA	0	NA	NA	A	non_coding	NA	NA	NA	NA	NA	NA	NA	10	CCTGGCTGAGGTCTGGACGC	5797	False	NA	NA	NA	NA	NA	NA	866732	866384	Fake_Experiment_ID
g500.t1	chr19	+	1893	15	Intergenic	novelGene_142	novel	NA	NA	NA	NA	NA	NA	multi-exon	FALSE	canonical	0	0	junction_1	1.44984165215603	NA	NA	NA	FALSE	0	NA	NA	A	non_coding	NA	NA	NA	NA	NA	NA	NA	10	GCCTCTTCTGCTTTCAGGGA	NA	False	NA	NA	NA	NA	NA	NA	10052214	10074049	Fake_Experiment_ID
g501.t1	chr19	+	318	1	Intergenic	novelGene_143	novel	NA	NA	NA	NA	NA	NA	mono-exon	FALSE	NA	NA	NA	NA	NA	NA	NA	NA	NA	0	NA	NA	A	non_coding	NA	NA	NA	NA	NA	NA	NA	35	ACTTCATCACTGAAATCATT	5117	False	NA	NA	NA	NA	NA	NA	10076563	10076881	Fake_Experiment_ID
g518.t1	chr19	+	360	3	Intergenic	novelGene_144	novel	NA	NA	NA	NA	NA	NA	multi-exon	FALSE	canonical	0	0	junction_1	0	NA	NA	NA	TRUE	0	NA	NA	A	non_coding	NA	NA	NA	NA	NA	NA	NA	10	CCGTTTAACTCCTTCGTGCC	123	False	NA	NA	NA	NA	NA	NA	10416942	10420264	Fake_Experiment_ID
g529.t1	chr19	+	243	1	Intergenic	novelGene_145	novel	NA	NA	NA	NA	NA	NA	mono-exon	FALSE	NA	NA	NA	NA	NA	NA	NA	NA	NA	0	NA	NA	A	non_coding	NA	NA	NA	NA	NA	NA	NA	15	CTCAGCCTTGGGCTCAGGTA	7677	False	NA	NA	NA	NA	NA	NA	10688706	10688949	Fake_Experiment_ID
g540.t1	chr19	+	375	3	Intergenic	novelGene_146	novel	NA	NA	NA	NA	NA	NA	multi-exon	FALSE	canonical	0	0	junction_1	0	NA	NA	NA	FALSE	0	NA	NA	A	non_coding	NA	NA	NA	NA	NA	NA	NA	5	TTGTCCCTTGCTATCCCTGT	NA	False	NA	NA	NA	NA	NA	NA	10974555	10984049	Fake_Experiment_ID
g562.t1	chr19	+	255	1	Intergenic	novelGene_147	novel	NA	NA	NA	NA	NA	NA	mono-exon	FALSE	NA	NA	NA	NA	NA	NA	NA	NA	NA	0	NA	NA	A	non_coding	NA	NA	NA	NA	NA	NA	NA	15	GGGTAGGGCCCTCACCCAGG	NA	False	NA	NA	NA	NA	NA	NA	11522243	11522498	Fake_Experiment_ID
g565.t1	chr19	-	699	4	Antisense	novelGene_ENSG00000198551.10_AS	novel	NA	NA	NA	NA	NA	NA	multi-exon	FALSE	canonical	0	0	junction_1	0	NA	NA	NA	FALSE	0	NA	NA	A	non_coding	NA	NA	NA	NA	NA	NA	NA	15	TGACAAGCTTCCCTTCTCTT	NA	False	NA	NA	NA	NA	NA	NA	11607898	11585619	Fake_Experiment_ID
g567.t1	chr19	+	342	1	Intergenic	novelGene_148	novel	NA	NA	NA	NA	NA	NA	mono-exon	FALSE	NA	NA	NA	NA	NA	NA	NA	NA	NA	0	NA	NA	A	non_coding	NA	NA	NA	NA	NA	NA	NA	30	AGATTTGTGGAACTTTGAAC	NA	False	NA	NA	NA	NA	NA	NA	11632735	11633077	Fake_Experiment_ID
g568.t1	chr19	+	1344	4	Intergenic	novelGene_149	novel	NA	NA	NA	NA	NA	NA	multi-exon	FALSE	canonical	3	8	junction_2	0.816496580927726	NA	NA	NA	FALSE	0	NA	NA	A	non_coding	NA	NA	NA	NA	NA	NA	NA	35	GTGTAAGGAATGTGGGAAAG	91	False	NA	NA	NA	NA	NA	NA	11639893	11652805	Fake_Experiment_ID
g569.t1	chr19	-	1098	1	Intergenic	novelGene_150	novel	NA	NA	NA	NA	NA	NA	mono-exon	FALSE	NA	NA	NA	NA	NA	NA	NA	NA	NA	0	NA	NA	A	non_coding	NA	NA	NA	NA	NA	NA	NA	45	GAAACAAAGCTTAGCAGGAG	NA	False	NA	NA	NA	NA	NA	NA	11667162	11666064	Fake_Experiment_ID
g570.t1	chr19	+	834	4	Intergenic	novelGene_151	novel	NA	NA	NA	NA	NA	NA	multi-exon	FALSE	canonical	0	0	junction_1	0	NA	NA	NA	FALSE	0	NA	NA	A	non_coding	NA	NA	NA	NA	NA	NA	NA	45	TTCTAAGTACTTAAAAATAC	8247	False	NA	NA	NA	NA	NA	NA	11682322	11685790	Fake_Experiment_ID
g575.t1	chr19	+	804	1	Intergenic	novelGene_152	novel	NA	NA	NA	NA	NA	NA	mono-exon	FALSE	NA	NA	NA	NA	NA	NA	NA	NA	NA	0	NA	NA	A	non_coding	NA	NA	NA	NA	NA	NA	NA	55	ATACAGATAATGAATGTAAA	NA	False	NA	NA	NA	NA	NA	NA	11833069	11833873	Fake_Experiment_ID
g576.t1	chr19	-	831	1	Intergenic	novelGene_153	novel	NA	NA	NA	NA	NA	NA	mono-exon	FALSE	NA	NA	NA	NA	NA	NA	NA	NA	NA	0	NA	NA	A	non_coding	NA	NA	NA	NA	NA	NA	NA	15	TACTTCTCCTTCACCTACTG	NA	False	NA	NA	NA	NA	NA	NA	11859636	11858805	Fake_Experiment_ID
g578.t1	chr19	-	279	2	Intergenic	novelGene_154	novel	NA	NA	NA	NA	NA	NA	multi-exon	FALSE	canonical	0	0	junction_1	0	NA	NA	NA	TRUE	0	NA	NA	A	non_coding	NA	NA	NA	NA	NA	NA	NA	20	TGCTTGTTACCATTCATGCA	NA	False	NA	NA	NA	NA	NA	NA	11882389	11881202	Fake_Experiment_ID
g580.t1	chr19	-	1056	5	Antisense	novelGene_ENSG00000267179.1_AS	novel	NA	NA	NA	NA	NA	NA	multi-exon	FALSE	canonical	0	0	junction_1	0	NA	NA	NA	FALSE	0	NA	NA	B	non_coding	NA	NA	NA	NA	NA	NA	NA	20	TGTTTAGAATTTTCAGCTTT	NA	False	NA	NA	NA	NA	NA	NA	11944973	11906755	Fake_Experiment_ID
g582.t1	chr19	-	213	2	Antisense	novelGene_ENSG00000267179.1_AS	novel	NA	NA	NA	NA	NA	NA	multi-exon	FALSE	canonical	0	0	junction_1	0	NA	NA	NA	FALSE	0	NA	NA	B	non_coding	NA	NA	NA	NA	NA	NA	NA	30	GAGTATCACTGTGAGGGAAT	NA	False	NA	NA	NA	NA	NA	NA	11965092	11963468	Fake_Experiment_ID
g584.t1	chr19	+	1098	4	Intergenic	novelGene_155	novel	NA	NA	NA	NA	NA	NA	multi-exon	FALSE	canonical	0	0	junction_1	0	NA	NA	NA	FALSE	0	NA	NA	A	non_coding	NA	NA	NA	NA	NA	NA	NA	20	ATGGTAATGCCTAGGTTTTC	NA	False	NA	NA	NA	NA	NA	NA	11979243	12005898	Fake_Experiment_ID
g585.t1	chr19	-	2199	1	Intergenic	novelGene_156	novel	NA	NA	NA	NA	NA	NA	mono-exon	FALSE	NA	NA	NA	NA	NA	NA	NA	NA	NA	0	NA	NA	A	non_coding	NA	NA	NA	NA	NA	NA	NA	50	ATCAATGGAACAGAACAGAG	NA	False	NA	NA	NA	NA	NA	NA	12008362	12006163	Fake_Experiment_ID
g586.t1	chr19	-	747	1	Intergenic	novelGene_157	novel	NA	NA	NA	NA	NA	NA	mono-exon	FALSE	NA	NA	NA	NA	NA	NA	NA	NA	NA	0	NA	NA	A	non_coding	NA	NA	NA	NA	NA	NA	NA	40	AGACCATCGAGACTAGGAAG	NA	False	NA	NA	NA	NA	NA	NA	12009639	12008892	Fake_Experiment_ID
g589.t1	chr19	-	336	1	Antisense	novelGene_ENSG00000223547.10_AS	novel	NA	NA	NA	NA	NA	NA	mono-exon	FALSE	NA	NA	NA	NA	NA	NA	NA	NA	NA	0	NA	NA	A	non_coding	NA	NA	NA	NA	NA	NA	NA	15	ACAGTTGGCCGGGCCCCACC	NA	False	NA	NA	NA	NA	NA	NA	12065036	12064700	Fake_Experiment_ID
g591.t1	chr19	+	453	1	Intergenic	novelGene_158	novel	NA	NA	NA	NA	NA	NA	mono-exon	FALSE	NA	NA	NA	NA	NA	NA	NA	NA	NA	0	NA	NA	A	non_coding	NA	NA	NA	NA	NA	NA	NA	35	CATTTACAACAGGATGTGGA	4127	False	NA	NA	NA	NA	NA	NA	12096423	12096876	Fake_Experiment_ID
g592.t1	chr19	+	2676	7	Intergenic	novelGene_159	novel	NA	NA	NA	NA	NA	NA	multi-exon	TRUE	canonical	0	0	junction_1	25.2350065495445	NA	NA	NA	FALSE	0	NA	NA	A	non_coding	NA	NA	NA	NA	NA	NA	NA	35	ACAATGTGGGAAAGGATTTT	6544	False	NA	NA	NA	NA	NA	NA	12098840	12113395	Fake_Experiment_ID
g594.t1	chr19	-	387	1	NIC	ENSG00000213297.8	novel	378	5	NA	NA	13827	-2131	mono-exon	FALSE	NA	NA	NA	NA	NA	NA	NA	NA	NA	0	NA	NA	A	non_coding	NA	NA	NA	NA	NA	NA	NA	70	AAGTTCAAAACAAAACAAAA	1206	False	NA	NA	NA	NA	NA	NA	12142731	12142344	Fake_Experiment_ID
g597.t1	chr19	+	1323	5	Intergenic	novelGene_160	novel	NA	NA	NA	NA	NA	NA	multi-exon	FALSE	canonical	0	0	junction_1	1.73205080756888	NA	NA	NA	FALSE	0	NA	NA	A	non_coding	NA	NA	NA	NA	NA	NA	NA	50	ATACATGAAAGAACCCACAC	-2	True	NA	NA	NA	NA	NA	NA	12195088	12209222	Fake_Experiment_ID
g598.t1	chr19	-	1602	4	Intergenic	novelGene_161	novel	NA	NA	NA	NA	NA	NA	multi-exon	FALSE	canonical	0	0	junction_1	0.942809041582063	NA	NA	NA	FALSE	0	NA	NA	A	non_coding	NA	NA	NA	NA	NA	NA	NA	55	AAACTATAAATGTAAATATC	NA	False	NA	NA	NA	NA	NA	NA	12255565	12247276	Fake_Experiment_ID
g599.t1	chr19	+	423	2	Intergenic	novelGene_162	novel	NA	NA	NA	NA	NA	NA	multi-exon	FALSE	canonical	0	0	junction_1	0	NA	NA	NA	FALSE	0	NA	NA	A	non_coding	NA	NA	NA	NA	NA	NA	NA	25	GCCCCCTGCCCCCAAAGCAA	NA	False	NA	NA	NA	NA	NA	NA	12255699	12260537	Fake_Experiment_ID
g601.t1	chr19	+	444	2	Antisense	novelGene_ENSG00000197857.15_AS	novel	NA	NA	NA	NA	NA	NA	multi-exon	FALSE	canonical	0	0	junction_1	0	NA	NA	NA	FALSE	0	NA	NA	A	non_coding	NA	NA	NA	NA	NA	NA	NA	15	TACACCTCAGCCCGGGGCTG	NA	False	NA	NA	NA	NA	NA	NA	12282933	12284969	Fake_Experiment_ID
g604.t1	chr19	+	339	1	Intergenic	novelGene_163	novel	NA	NA	NA	NA	NA	NA	mono-exon	FALSE	NA	NA	NA	NA	NA	NA	NA	NA	NA	0	NA	NA	A	non_coding	NA	NA	NA	NA	NA	NA	NA	55	TGATTTAAAGGAAAAGAAGA	NA	False	NA	NA	NA	NA	NA	NA	12378301	12378640	Fake_Experiment_ID
g605.t1	chr19	-	921	1	Intergenic	novelGene_164	novel	NA	NA	NA	NA	NA	NA	mono-exon	FALSE	NA	NA	NA	NA	NA	NA	NA	NA	NA	0	NA	NA	A	non_coding	NA	NA	NA	NA	NA	NA	NA	40	AAGGACTCACACTAGGGAGA	NA	False	NA	NA	NA	NA	NA	NA	12381261	12380340	Fake_Experiment_ID
g608.t1	chr19	+	444	2	Intergenic	novelGene_165	novel	NA	NA	NA	NA	NA	NA	multi-exon	FALSE	canonical	0	0	junction_1	0	NA	NA	NA	FALSE	0	NA	NA	A	non_coding	NA	NA	NA	NA	NA	NA	NA	45	GAAGATGAATTAGCTGTAAA	NA	False	NA	NA	NA	NA	NA	NA	12440963	12451812	Fake_Experiment_ID
g61.t1	chr19	+	564	1	Intergenic	novelGene_16	novel	NA	NA	NA	NA	NA	NA	mono-exon	FALSE	NA	NA	NA	NA	NA	NA	NA	NA	NA	0	NA	NA	A	non_coding	NA	NA	NA	NA	NA	NA	NA	45	CTGAGCATGACCAGAAAAAT	6802	False	NA	NA	NA	NA	NA	NA	1016455	1017019	Fake_Experiment_ID
g610.t1	chr19	-	465	1	Intergenic	novelGene_166	novel	NA	NA	NA	NA	NA	NA	mono-exon	FALSE	NA	NA	NA	NA	NA	NA	NA	NA	NA	0	NA	NA	A	non_coding	NA	NA	NA	NA	NA	NA	NA	10	TGTGGGAGGAGCTGTGGTCT	NA	False	NA	NA	NA	NA	NA	NA	12513911	12513446	Fake_Experiment_ID
g612.t1	chr19	+	420	1	Intergenic	novelGene_167	novel	NA	NA	NA	NA	NA	NA	mono-exon	FALSE	NA	NA	NA	NA	NA	NA	NA	NA	NA	0	NA	NA	A	non_coding	NA	NA	NA	NA	NA	NA	NA	25	AAGCTTTCCAAGCTTCACTT	7835	False	NA	NA	NA	NA	NA	NA	12559591	12560011	Fake_Experiment_ID
g613.t1	chr19	+	597	2	Intergenic	novelGene_168	novel	NA	NA	NA	NA	NA	NA	multi-exon	FALSE	canonical	0	0	junction_1	0	NA	NA	NA	FALSE	0	NA	NA	A	non_coding	NA	NA	NA	NA	NA	NA	NA	45	ACAAGATTTTACTAATGAGA	8338	False	NA	NA	NA	NA	NA	NA	12560094	12574316	Fake_Experiment_ID
g614.t1	chr19	-	537	3	Intergenic	novelGene_169	novel	NA	NA	NA	NA	NA	NA	multi-exon	FALSE	canonical	0	0	junction_1	0	NA	NA	NA	FALSE	0	NA	NA	A	non_coding	NA	NA	NA	NA	NA	NA	NA	20	GTCTTTGGCATTTAGGAGCA	NA	False	NA	NA	NA	NA	NA	NA	12577709	12575416	Fake_Experiment_ID
g617.t1	chr19	-	645	1	Intergenic	novelGene_170	novel	NA	NA	NA	NA	NA	NA	mono-exon	FALSE	NA	NA	NA	NA	NA	NA	NA	NA	NA	0	NA	NA	A	non_coding	NA	NA	NA	NA	NA	NA	NA	10	GGGCTTCCAATGTGCTGCCC	3691	False	NA	NA	NA	NA	NA	NA	12643919	12643274	Fake_Experiment_ID
g62.t1	chr19	-	255	1	NIC	ENSG00000182087.14	novel	1863	11	NA	NA	0	-10392	mono-exon	FALSE	NA	NA	NA	NA	NA	NA	NA	NA	NA	0	NA	NA	A	non_coding	NA	NA	NA	NA	NA	NA	NA	10	CCCCAGCGGCTGTCCCGACC	126	False	NA	NA	NA	NA	NA	NA	1020996	1020741	Fake_Experiment_ID
g625.t1	chr19	-	477	1	NIC	ENSG00000123144.11	novel	531	3	NA	NA	0	-3220	mono-exon	FALSE	NA	NA	NA	NA	NA	NA	NA	NA	NA	0	NA	NA	A	non_coding	NA	NA	NA	NA	NA	NA	NA	15	GGGTGTGGAACTTGGATTCC	24	True	NA	NA	NA	NA	NA	NA	12734657	12734180	Fake_Experiment_ID
g64.t1	chr19	+	321	1	Genic_Genomic	ENSG00000064687.13	novel	NA	NA	NA	NA	-238	-23981	mono-exon	FALSE	NA	NA	NA	NA	NA	NA	NA	NA	NA	0	NA	NA	A	non_coding	NA	NA	NA	NA	NA	NA	NA	15	GACCAGGGCCGGGTGGGCAG	1008	False	NA	NA	NA	NA	NA	NA	1041123	1041444	Fake_Experiment_ID
g646.t1	chr19	-	285	2	Intergenic	novelGene_171	novel	NA	NA	NA	NA	NA	NA	multi-exon	FALSE	canonical	0	0	junction_1	0	NA	NA	NA	FALSE	0	NA	NA	A	non_coding	NA	NA	NA	NA	NA	NA	NA	20	TTTGGACAAAGCGGGTTTTT	NA	False	NA	NA	NA	NA	NA	NA	13021715	13018535	Fake_Experiment_ID
g648.t1	chr19	-	312	1	Intergenic	novelGene_172	novel	NA	NA	NA	NA	NA	NA	mono-exon	FALSE	NA	NA	NA	NA	NA	NA	NA	NA	NA	0	NA	NA	A	non_coding	NA	NA	NA	NA	NA	NA	NA	35	ACAAATCTTCAGGTGCTAAC	6552	False	NA	NA	NA	NA	NA	NA	13030058	13029746	Fake_Experiment_ID
g654.t1	chr19	-	468	1	Intergenic	novelGene_173	novel	NA	NA	NA	NA	NA	NA	mono-exon	FALSE	NA	NA	NA	NA	NA	NA	NA	NA	NA	0	NA	NA	A	non_coding	NA	NA	NA	NA	NA	NA	NA	70	AAATACAATACAAAAAAATT	NA	False	NA	NA	NA	NA	NA	NA	13158658	13158190	Fake_Experiment_ID
g655.t1	chr19	+	684	3	Intergenic	novelGene_174	novel	NA	NA	NA	NA	NA	NA	multi-exon	FALSE	canonical	0	0	junction_1	0	NA	NA	NA	FALSE	0	NA	NA	A	non_coding	NA	NA	NA	NA	NA	NA	NA	25	TTCGTCATCACAGTAACCGT	107	False	NA	NA	NA	NA	NA	NA	13186728	13199028	Fake_Experiment_ID
g659.t1	chr19	+	315	2	Antisense	novelGene_ENSG00000141837.22_AS	novel	NA	NA	NA	NA	NA	NA	multi-exon	FALSE	canonical	0	0	junction_1	0	NA	NA	NA	FALSE	0	NA	NA	B	non_coding	NA	NA	NA	NA	NA	NA	NA	15	TCATTCCTCCCCTATCCCTA	NA	False	NA	NA	NA	NA	NA	NA	13468918	13476241	Fake_Experiment_ID
g660.t1	chr19	+	270	3	Antisense	novelGene_ENSG00000141837.22_AS	novel	NA	NA	NA	NA	NA	NA	multi-exon	FALSE	canonical	0	0	junction_1	0	NA	NA	NA	FALSE	0	NA	NA	B	non_coding	NA	NA	NA	NA	NA	NA	NA	40	AATGGTACAACCACTTAGGA	NA	False	NA	NA	NA	NA	NA	NA	13479370	13500594	Fake_Experiment_ID
g661.t1	chr19	-	852	5	Genic_Genomic	ENSG00000141837.22	novel	7539	48	NA	NA	-5549	-294374	multi-exon	FALSE	canonical	0	0	junction_1	0	NA	NA	NA	FALSE	0	NA	NA	A	non_coding	NA	NA	NA	NA	NA	NA	NA	20	TCCTGTCAAACTTTCAGGTG	NA	False	NA	NA	NA	NA	NA	NA	13511773	13501686	Fake_Experiment_ID
g662.t1	chr19	+	777	4	Intergenic	novelGene_175	novel	NA	NA	NA	NA	NA	NA	multi-exon	FALSE	canonical	0	0	junction_1	0	NA	NA	NA	TRUE	0	NA	NA	A	non_coding	NA	NA	NA	NA	NA	NA	NA	35	ACAACACGAAGCCTGAGGCC	NA	False	NA	NA	NA	NA	NA	NA	13595063	13610346	Fake_Experiment_ID
g663.t1	chr19	+	780	3	Intergenic	novelGene_176	novel	NA	NA	NA	NA	NA	NA	multi-exon	FALSE	canonical	0	0	junction_1	0	NA	NA	NA	TRUE	0	NA	NA	A	non_coding	NA	NA	NA	NA	NA	NA	NA	25	CTCCTTTTCTTTATAAATTA	NA	False	NA	NA	NA	NA	NA	NA	13616485	13628632	Fake_Experiment_ID
g664.t1	chr19	-	471	4	Intergenic	novelGene_177	novel	NA	NA	NA	NA	NA	NA	multi-exon	FALSE	canonical	0	0	junction_1	0	NA	NA	NA	FALSE	0	NA	NA	A	non_coding	NA	NA	NA	NA	NA	NA	NA	15	TTTCCACACTTCAGCCCCTC	NA	False	NA	NA	NA	NA	NA	NA	13692661	13656291	Fake_Experiment_ID
g665.t1	chr19	+	324	1	Intergenic	novelGene_178	novel	NA	NA	NA	NA	NA	NA	mono-exon	FALSE	NA	NA	NA	NA	NA	NA	NA	NA	NA	0	NA	NA	A	non_coding	NA	NA	NA	NA	NA	NA	NA	5	GGAGCGTCTCCTCCCGGCCG	NA	False	NA	NA	NA	NA	NA	NA	13702629	13702953	Fake_Experiment_ID
g670.t1	chr19	+	240	2	Intergenic	novelGene_179	novel	NA	NA	NA	NA	NA	NA	multi-exon	FALSE	canonical	0	0	junction_1	0	NA	NA	NA	FALSE	0	NA	NA	A	non_coding	NA	NA	NA	NA	NA	NA	NA	10	GGGGGCCTGGGGAGCCCCCA	117	False	NA	NA	NA	NA	NA	NA	13865342	13874839	Fake_Experiment_ID
g671.t1	chr19	+	414	1	NIC	ENSG00000187556.8	novel	579	2	NA	NA	144	-2697	mono-exon	FALSE	NA	NA	NA	NA	NA	NA	NA	NA	NA	0	NA	NA	A	non_coding	NA	NA	NA	NA	NA	NA	NA	15	TGGCTGAGCCCCCCTGTGAA	259	False	NA	NA	NA	NA	NA	NA	13877392	13877806	Fake_Experiment_ID
g675.t1	chr19	+	828	1	Intergenic	novelGene_180	novel	NA	NA	NA	NA	NA	NA	mono-exon	FALSE	NA	NA	NA	NA	NA	NA	NA	NA	NA	0	NA	NA	A	non_coding	NA	NA	NA	NA	NA	NA	NA	30	CCCCAAACTCCCCATCACAC	NA	False	NA	NA	NA	NA	NA	NA	13936659	13937487	Fake_Experiment_ID
g676.t1	chr19	-	327	1	NIC	ENSG00000132000.14	novel	1725	10	NA	NA	109	-6009	mono-exon	FALSE	NA	NA	NA	NA	NA	NA	NA	NA	NA	0	NA	NA	A	non_coding	NA	NA	NA	NA	NA	NA	NA	20	GACCCAGTGGTGAGGGGAGC	334	False	NA	NA	NA	NA	NA	NA	13938072	13937745	Fake_Experiment_ID
g68.t1	chr19	+	678	2	Genic_Genomic	ENSG00000180448.11	novel	3492	23	NA	NA	167	-17119	multi-exon	FALSE	canonical	0	0	junction_1	0	NA	NA	NA	FALSE	0	NA	NA	A	non_coding	NA	NA	NA	NA	NA	NA	NA	15	GGCTCTGAGGGATGTGTAGG	13	False	NA	NA	NA	NA	NA	NA	1067572	1068887	Fake_Experiment_ID
g683.t1	chr19	+	843	1	Intergenic	novelGene_181	novel	NA	NA	NA	NA	NA	NA	mono-exon	FALSE	NA	NA	NA	NA	NA	NA	NA	NA	NA	0	NA	NA	A	non_coding	NA	NA	NA	NA	NA	NA	NA	15	AGCCTGAGTGTGTGTATGTG	74	False	NA	NA	NA	NA	NA	NA	14070397	14071240	Fake_Experiment_ID
g684.t1	chr19	+	348	1	NIC	ENSG00000141854.9	novel	1086	4	NA	NA	248	-1592	mono-exon	FALSE	NA	NA	NA	NA	NA	NA	NA	NA	NA	0	NA	NA	B	non_coding	NA	NA	NA	NA	NA	NA	NA	25	GAGTCCTGAGCCAGGCAGAG	-2	True	NA	NA	NA	NA	NA	NA	14072783	14073131	Fake_Experiment_ID
g685.t1	chr19	+	585	1	NIC	ENSG00000141854.9	novel	1086	4	NA	NA	774	-829	mono-exon	FALSE	NA	NA	NA	NA	NA	NA	NA	NA	NA	0	NA	NA	B	non_coding	NA	NA	NA	NA	NA	NA	NA	20	CAACGCCGGGACCCCCAGGG	488	False	NA	NA	NA	NA	NA	NA	14073309	14073894	Fake_Experiment_ID
g692.t1	chr19	+	327	1	Intergenic	novelGene_182	novel	NA	NA	NA	NA	NA	NA	mono-exon	FALSE	NA	NA	NA	NA	NA	NA	NA	NA	NA	0	NA	NA	A	non_coding	NA	NA	NA	NA	NA	NA	NA	55	AAATACAGAAAATTAGCCAG	177	False	NA	NA	NA	NA	NA	NA	14278717	14279044	Fake_Experiment_ID
g693.t1	chr19	+	921	3	Intergenic	novelGene_183	novel	NA	NA	NA	NA	NA	NA	multi-exon	FALSE	canonical	0	0	junction_1	0	NA	NA	NA	FALSE	0	NA	NA	A	non_coding	NA	NA	NA	NA	NA	NA	NA	45	AGACAGAAAGCAGATTAGTG	NA	False	NA	NA	NA	NA	NA	NA	14348373	14359636	Fake_Experiment_ID
g699.t1	chr19	-	588	1	NIC	ENSG00000123159.16	novel	1002	6	NA	NA	0	-3973	mono-exon	FALSE	NA	NA	NA	NA	NA	NA	NA	NA	NA	0	NA	NA	A	non_coding	NA	NA	NA	NA	NA	NA	NA	30	CATCCCATCAGGCATTAGGA	NA	False	NA	NA	NA	NA	NA	NA	14482976	14482388	Fake_Experiment_ID
g708.t1	chr19	-	2073	8	Genic_Genomic	ENSG00000188269.10_ENSG00000127530.4	novel	963	1	NA	NA	-6951	0	multi-exon	FALSE	canonical	0	0	junction_1	0	NA	NA	NA	FALSE	0	NA	NA	A	non_coding	NA	NA	NA	NA	NA	NA	NA	25	GTAGCAAGGCTTGGACCATT	-8	True	NA	NA	NA	NA	NA	NA	14835192	14799173	Fake_Experiment_ID
g710.t1	chr19	-	1734	7	Intergenic	novelGene_184	novel	NA	NA	NA	NA	NA	NA	multi-exon	FALSE	canonical	0	0	junction_1	0	NA	NA	NA	FALSE	0	NA	NA	A	non_coding	NA	NA	NA	NA	NA	NA	NA	35	TGCATATATTAATTAGCTAG	NA	False	NA	NA	NA	NA	NA	NA	14877238	14849285	Fake_Experiment_ID
g712.t1	chr19	-	1533	4	Intergenic	novelGene_185	novel	NA	NA	NA	NA	NA	NA	multi-exon	TRUE	canonical	0	0	junction_1	0	NA	NA	NA	FALSE	0	NA	NA	A	non_coding	NA	NA	NA	NA	NA	NA	NA	35	ATCCCCTAGCCAGAAATTAT	NA	False	NA	NA	NA	NA	NA	NA	14904173	14891834	Fake_Experiment_ID
g713.t1	chr19	+	1020	3	Intergenic	novelGene_186	novel	NA	NA	NA	NA	NA	NA	multi-exon	FALSE	canonical	0	0	junction_1	0	NA	NA	NA	FALSE	0	NA	NA	A	non_coding	NA	NA	NA	NA	NA	NA	NA	20	GATAGTTTCCTCCATATGTG	NA	False	NA	NA	NA	NA	NA	NA	14916588	14927771	Fake_Experiment_ID
g716.t1	chr19	+	330	3	Intergenic	novelGene_187	novel	NA	NA	NA	NA	NA	NA	multi-exon	FALSE	canonical	0	0	junction_1	0	NA	NA	NA	FALSE	0	NA	NA	A	non_coding	NA	NA	NA	NA	NA	NA	NA	45	AACCTTATGTTCAGAAAACA	NA	False	NA	NA	NA	NA	NA	NA	14979570	14988424	Fake_Experiment_ID
g717.t1	chr19	-	348	3	Intergenic	novelGene_188	novel	NA	NA	NA	NA	NA	NA	multi-exon	FALSE	canonical	0	0	junction_1	0	NA	NA	NA	FALSE	0	NA	NA	A	non_coding	NA	NA	NA	NA	NA	NA	NA	20	GTACAATCCCATTGTTGTGC	NA	False	NA	NA	NA	NA	NA	NA	15000770	14996395	Fake_Experiment_ID
g721.t1	chr19	-	405	3	Intergenic	novelGene_189	novel	NA	NA	NA	NA	NA	NA	multi-exon	FALSE	canonical	0	0	junction_1	0	NA	NA	NA	FALSE	0	NA	NA	A	non_coding	NA	NA	NA	NA	NA	NA	NA	15	CTGGCAGGTTCGTTCTGAAG	NA	False	NA	NA	NA	NA	NA	NA	15107170	15092430	Fake_Experiment_ID
g724.t1	chr19	-	642	1	Intergenic	novelGene_190	novel	NA	NA	NA	NA	NA	NA	mono-exon	FALSE	NA	NA	NA	NA	NA	NA	NA	NA	NA	0	NA	NA	A	non_coding	NA	NA	NA	NA	NA	NA	NA	15	GAATCTGCTTGGCTGGGCAC	NA	False	NA	NA	NA	NA	NA	NA	15141746	15141104	Fake_Experiment_ID
g727.t1	chr19	+	369	3	Antisense	novelGene_ENSG00000141867.19_AS	novel	NA	NA	NA	NA	NA	NA	multi-exon	FALSE	canonical	0	0	junction_1	0	NA	NA	NA	FALSE	0	NA	NA	A	non_coding	NA	NA	NA	NA	NA	NA	NA	15	AGGAGCTACGCCCCCTCTGC	NA	False	NA	NA	NA	NA	NA	NA	15247459	15251611	Fake_Experiment_ID
g729.t1	chr19	+	327	3	Intergenic	novelGene_191	novel	NA	NA	NA	NA	NA	NA	multi-exon	FALSE	canonical	0	0	junction_1	0	NA	NA	NA	FALSE	0	NA	NA	A	non_coding	NA	NA	NA	NA	NA	NA	NA	20	CCCAGAGGCACCATCGTCTT	NA	False	NA	NA	NA	NA	NA	NA	15324608	15353507	Fake_Experiment_ID
g732.t1	chr19	+	321	2	Antisense	novelGene_ENSG00000011243.19_AS	novel	NA	NA	NA	NA	NA	NA	multi-exon	FALSE	canonical	0	0	junction_1	0	NA	NA	NA	FALSE	0	NA	NA	A	non_coding	NA	NA	NA	NA	NA	NA	NA	20	ACCCCACCACCCTCCTCCAG	NA	False	NA	NA	NA	NA	NA	NA	15390820	15396251	Fake_Experiment_ID
g737.t1	chr19	-	1218	1	Intergenic	novelGene_192	novel	NA	NA	NA	NA	NA	NA	mono-exon	FALSE	NA	NA	NA	NA	NA	NA	NA	NA	NA	0	NA	NA	A	non_coding	NA	NA	NA	NA	NA	NA	NA	45	ACAGTGAGAACACATGGACA	NA	False	NA	NA	NA	NA	NA	NA	15490839	15489621	Fake_Experiment_ID
g738.t1	chr19	-	1716	2	Intergenic	novelGene_193	novel	NA	NA	NA	NA	NA	NA	multi-exon	FALSE	canonical	0	0	junction_1	0	NA	NA	NA	FALSE	0	NA	NA	A	non_coding	NA	NA	NA	NA	NA	NA	NA	60	AACCAAAAAAAAGCCCACAT	NA	False	NA	NA	NA	NA	NA	NA	15499687	15490902	Fake_Experiment_ID
g74.t1	chr19	+	723	1	Intergenic	novelGene_17	novel	NA	NA	NA	NA	NA	NA	mono-exon	FALSE	NA	NA	NA	NA	NA	NA	NA	NA	NA	0	NA	NA	A	non_coding	NA	NA	NA	NA	NA	NA	NA	10	CAGCCTGGCTCCTGCAGCGC	1174	False	NA	NA	NA	NA	NA	NA	1133653	1134376	Fake_Experiment_ID
g740.t1	chr19	+	297	3	Intergenic	novelGene_194	novel	NA	NA	NA	NA	NA	NA	multi-exon	FALSE	canonical	0	0	junction_1	0	NA	NA	NA	FALSE	0	NA	NA	A	non_coding	NA	NA	NA	NA	NA	NA	NA	15	GGTCACCTGAGCCTGGTGAG	NA	False	NA	NA	NA	NA	NA	NA	15554603	15564255	Fake_Experiment_ID
g741.t1	chr19	-	429	2	Intergenic	novelGene_195	novel	NA	NA	NA	NA	NA	NA	multi-exon	FALSE	canonical	0	0	junction_1	0	NA	NA	NA	FALSE	0	NA	NA	A	non_coding	NA	NA	NA	NA	NA	NA	NA	50	GAGAAAGAGAACATCAGGAG	NA	False	NA	NA	NA	NA	NA	NA	15569848	15566848	Fake_Experiment_ID
g742.t1	chr19	+	1047	7	Intergenic	novelGene_196	novel	NA	NA	NA	NA	NA	NA	multi-exon	FALSE	canonical	0	0	junction_1	0	NA	NA	NA	FALSE	0	NA	NA	A	non_coding	NA	NA	NA	NA	NA	NA	NA	10	TGGAGTCCTTGTCCTGACTG	8080	False	NA	NA	NA	NA	NA	NA	15571733	15583542	Fake_Experiment_ID
g743.t1	chr19	+	222	1	Intergenic	novelGene_197	novel	NA	NA	NA	NA	NA	NA	mono-exon	FALSE	NA	NA	NA	NA	NA	NA	NA	NA	NA	0	NA	NA	A	non_coding	NA	NA	NA	NA	NA	NA	NA	20	CCCACCACTGTCAGGTCTCA	NA	False	NA	NA	NA	NA	NA	NA	15584514	15584736	Fake_Experiment_ID
g744.t1	chr19	-	831	1	Intergenic	novelGene_198	novel	NA	NA	NA	NA	NA	NA	mono-exon	FALSE	NA	NA	NA	NA	NA	NA	NA	NA	NA	0	NA	NA	A	non_coding	NA	NA	NA	NA	NA	NA	NA	35	GAAGTTGAATCTCTGAATAG	NA	False	NA	NA	NA	NA	NA	NA	15596855	15596024	Fake_Experiment_ID
g745.t1	chr19	+	906	1	Intergenic	novelGene_199	novel	NA	NA	NA	NA	NA	NA	mono-exon	FALSE	NA	NA	NA	NA	NA	NA	NA	NA	NA	0	NA	NA	A	non_coding	NA	NA	NA	NA	NA	NA	NA	35	CTAATCTTTGACAAACCTGA	1722	False	NA	NA	NA	NA	NA	NA	15597246	15598152	Fake_Experiment_ID
g746.t1	chr19	+	468	1	Intergenic	novelGene_200	novel	NA	NA	NA	NA	NA	NA	mono-exon	FALSE	NA	NA	NA	NA	NA	NA	NA	NA	NA	0	NA	NA	A	non_coding	NA	NA	NA	NA	NA	NA	NA	25	ACTGAGTGCAGCTGCCTAAT	NA	False	NA	NA	NA	NA	NA	NA	15611655	15612123	Fake_Experiment_ID
g750.t1	chr19	-	1116	1	Intergenic	novelGene_201	novel	NA	NA	NA	NA	NA	NA	mono-exon	FALSE	NA	NA	NA	NA	NA	NA	NA	NA	NA	0	NA	NA	A	non_coding	NA	NA	NA	NA	NA	NA	NA	50	ACAGACACTTCTCAAAAGAA	2325	False	NA	NA	NA	NA	NA	NA	15694623	15693507	Fake_Experiment_ID
g751.t1	chr19	+	618	3	NNC	ENSG00000186204.15	novel	1575	12	NA	NA	23403	24303	at_least_one_novel_splicesite	FALSE	canonical	0	0	junction_1	0	NA	NA	NA	FALSE	0	NA	NA	A	non_coding	NA	NA	NA	NA	NA	NA	NA	25	GAGTTATCTCATGCACAGTC	NA	False	NA	NA	NA	NA	NA	NA	15696932	15721388	Fake_Experiment_ID
g754.t1	chr19	-	222	1	Intergenic	novelGene_202	novel	NA	NA	NA	NA	NA	NA	mono-exon	FALSE	NA	NA	NA	NA	NA	NA	NA	NA	NA	0	NA	NA	A	non_coding	NA	NA	NA	NA	NA	NA	NA	15	CCCTCTGACCCATCCACCTG	NA	False	NA	NA	NA	NA	NA	NA	15760464	15760242	Fake_Experiment_ID
g755.t1	chr19	-	1047	9	Intergenic	novelGene_203	novel	NA	NA	NA	NA	NA	NA	multi-exon	TRUE	canonical	0	0	junction_1	0	NA	NA	NA	FALSE	0	NA	NA	A	non_coding	NA	NA	NA	NA	NA	NA	NA	10	CCGGATCCTGAGGTGCTGCC	186	False	NA	NA	NA	NA	NA	NA	15779796	15761096	Fake_Experiment_ID
g757.t1	chr19	-	1386	4	Genic_Genomic	ENSG00000186723.4	novel	957	1	NA	NA	-25964	0	multi-exon	FALSE	canonical	0	0	junction_1	0	NA	NA	NA	FALSE	0	NA	NA	A	non_coding	NA	NA	NA	NA	NA	NA	NA	45	GAGAAATTCACTGGGAACAA	2877	False	NA	NA	NA	NA	NA	NA	15834001	15807080	Fake_Experiment_ID
g758.t1	chr19	+	288	2	Intergenic	novelGene_204	novel	NA	NA	NA	NA	NA	NA	multi-exon	FALSE	canonical	0	0	junction_1	0	NA	NA	NA	FALSE	0	NA	NA	A	non_coding	NA	NA	NA	NA	NA	NA	NA	60	GAAGAAGAAGGAGAAGAAAG	72	False	NA	NA	NA	NA	NA	NA	15835040	15845626	Fake_Experiment_ID
g759.t1	chr19	-	537	4	Intergenic	novelGene_205	novel	NA	NA	NA	NA	NA	NA	multi-exon	FALSE	canonical	0	0	junction_1	0	NA	NA	NA	FALSE	0	NA	NA	A	non_coding	NA	NA	NA	NA	NA	NA	NA	45	GCTCCACTTGGAAAAAAAGA	36	False	NA	NA	NA	NA	NA	NA	15864903	15852460	Fake_Experiment_ID
g76.t1	chr19	-	354	1	Intergenic	novelGene_18	novel	NA	NA	NA	NA	NA	NA	mono-exon	FALSE	NA	NA	NA	NA	NA	NA	NA	NA	NA	0	NA	NA	A	non_coding	NA	NA	NA	NA	NA	NA	NA	15	GGGCGGAGCGCGCGAAGGGG	NA	False	NA	NA	NA	NA	NA	NA	1158606	1158252	Fake_Experiment_ID
g760.t1	chr19	+	210	1	Intergenic	novelGene_206	novel	NA	NA	NA	NA	NA	NA	mono-exon	FALSE	NA	NA	NA	NA	NA	NA	NA	NA	NA	0	NA	NA	A	non_coding	NA	NA	NA	NA	NA	NA	NA	35	GAGGATTACTGTCTGCAAAA	NA	False	NA	NA	NA	NA	NA	NA	15871719	15871929	Fake_Experiment_ID
g763.t1	chr19	-	438	1	Intergenic	novelGene_207	novel	NA	NA	NA	NA	NA	NA	mono-exon	FALSE	NA	NA	NA	NA	NA	NA	NA	NA	NA	0	NA	NA	A	non_coding	NA	NA	NA	NA	NA	NA	NA	15	GAATATGCGGTGTTTGGTTT	NA	False	NA	NA	NA	NA	NA	NA	15900041	15899603	Fake_Experiment_ID
g764.t1	chr19	-	945	3	Intergenic	novelGene_208	novel	NA	NA	NA	NA	NA	NA	multi-exon	FALSE	canonical	0	0	junction_1	0	NA	NA	NA	FALSE	0	NA	NA	A	non_coding	NA	NA	NA	NA	NA	NA	NA	5	CACCCGGCGGGCCTTGTGCC	896	False	NA	NA	NA	NA	NA	NA	15911770	15902322	Fake_Experiment_ID
g767.t1	chr19	+	435	1	Intergenic	novelGene_209	novel	NA	NA	NA	NA	NA	NA	mono-exon	FALSE	NA	NA	NA	NA	NA	NA	NA	NA	NA	0	NA	NA	A	non_coding	NA	NA	NA	NA	NA	NA	NA	35	AAAATATCAGTGGTTTCCAG	NA	False	NA	NA	NA	NA	NA	NA	15972009	15972444	Fake_Experiment_ID
g768.t1	chr19	+	876	5	Intergenic	novelGene_210	novel	NA	NA	NA	NA	NA	NA	multi-exon	FALSE	canonical	0	0	junction_1	0	NA	NA	NA	FALSE	0	NA	NA	A	non_coding	NA	NA	NA	NA	NA	NA	NA	45	AACTTTGAACTTGAGAAAGA	NA	False	NA	NA	NA	NA	NA	NA	15979865	15995362	Fake_Experiment_ID
g769.t1	chr19	-	885	5	Intergenic	novelGene_211	novel	NA	NA	NA	NA	NA	NA	multi-exon	FALSE	canonical	0	0	junction_1	0	NA	NA	NA	TRUE	0	NA	NA	A	non_coding	NA	NA	NA	NA	NA	NA	NA	5	GCTTTGGTTTCCTCAGCTGT	NA	False	NA	NA	NA	NA	NA	NA	16013892	15997185	Fake_Experiment_ID
g77.t1	chr19	+	651	2	Intergenic	novelGene_19	novel	NA	NA	NA	NA	NA	NA	multi-exon	FALSE	canonical	0	0	junction_1	0	NA	NA	NA	FALSE	0	NA	NA	A	non_coding	NA	NA	NA	NA	NA	NA	NA	35	AGCAAACAAGGCGTCCAGCC	713	False	NA	NA	NA	NA	NA	NA	1164163	1165058	Fake_Experiment_ID
g770.t1	chr19	+	573	2	Intergenic	novelGene_212	novel	NA	NA	NA	NA	NA	NA	multi-exon	FALSE	canonical	0	0	junction_1	0	NA	NA	NA	FALSE	0	NA	NA	A	non_coding	NA	NA	NA	NA	NA	NA	NA	10	GTCCTGCTACCCCCAGGTGG	2802	False	NA	NA	NA	NA	NA	NA	16018435	16023852	Fake_Experiment_ID
g771.t1	chr19	+	393	1	Intergenic	novelGene_213	novel	NA	NA	NA	NA	NA	NA	mono-exon	FALSE	NA	NA	NA	NA	NA	NA	NA	NA	NA	0	NA	NA	A	non_coding	NA	NA	NA	NA	NA	NA	NA	15	GACCTGGACATTGTGGCCTG	NA	False	NA	NA	NA	NA	NA	NA	16031414	16031807	Fake_Experiment_ID
g772.t1	chr19	-	687	2	Intergenic	novelGene_214	novel	NA	NA	NA	NA	NA	NA	multi-exon	FALSE	canonical	0	0	junction_1	0	NA	NA	NA	FALSE	0	NA	NA	A	non_coding	NA	NA	NA	NA	NA	NA	NA	25	GACACATTGTTTAGGTCCCA	NA	False	NA	NA	NA	NA	NA	NA	16036059	16031952	Fake_Experiment_ID
g78.t1	chr19	-	780	2	Intergenic	novelGene_20	novel	NA	NA	NA	NA	NA	NA	multi-exon	FALSE	canonical	0	0	junction_1	0	NA	NA	NA	FALSE	0	NA	NA	A	non_coding	NA	NA	NA	NA	NA	NA	NA	25	CTCCAGCAGTCAGCGCTGAA	6089	False	NA	NA	NA	NA	NA	NA	1168177	1167152	Fake_Experiment_ID
g782.t1	chr19	-	387	1	Intergenic	novelGene_215	novel	NA	NA	NA	NA	NA	NA	mono-exon	FALSE	NA	NA	NA	NA	NA	NA	NA	NA	NA	0	NA	NA	A	non_coding	NA	NA	NA	NA	NA	NA	NA	30	CTTGATCACTAAGTTTAAGC	NA	False	NA	NA	NA	NA	NA	NA	16329299	16328912	Fake_Experiment_ID
g788.t1	chr19	+	213	1	Intergenic	novelGene_216	novel	NA	NA	NA	NA	NA	NA	mono-exon	FALSE	NA	NA	NA	NA	NA	NA	NA	NA	NA	0	NA	NA	A	non_coding	NA	NA	NA	NA	NA	NA	NA	20	CTAGATTCCTGATTCCTGAT	2	True	NA	NA	NA	NA	NA	NA	16572551	16572764	Fake_Experiment_ID
g79.t1	chr19	+	585	4	Intergenic	novelGene_21	novel	NA	NA	NA	NA	NA	NA	multi-exon	FALSE	canonical	0	0	junction_1	0	NA	NA	NA	FALSE	0	NA	NA	A	non_coding	NA	NA	NA	NA	NA	NA	NA	25	ATGGCTATCCTTTAATGATG	NA	False	NA	NA	NA	NA	NA	NA	1173685	1203823	Fake_Experiment_ID
g790.t1	chr19	+	225	2	Antisense	novelGene_ENSG00000105085.11_AS	novel	NA	NA	NA	NA	NA	NA	multi-exon	FALSE	canonical	0	0	junction_1	0	NA	NA	NA	FALSE	0	NA	NA	B	non_coding	NA	NA	NA	NA	NA	NA	NA	15	ACTGGGGATTGGTGGTAGCC	NA	False	NA	NA	NA	NA	NA	NA	16599315	16605021	Fake_Experiment_ID
g791.t1	chr19	+	510	2	Antisense	novelGene_ENSG00000105085.11_AS	novel	NA	NA	NA	NA	NA	NA	multi-exon	FALSE	canonical	0	0	junction_1	0	NA	NA	NA	FALSE	0	NA	NA	B	non_coding	NA	NA	NA	NA	NA	NA	NA	30	GAAGGGCTACCTGACCCAGA	NA	False	NA	NA	NA	NA	NA	NA	16607924	16615312	Fake_Experiment_ID
g793.t1	chr19	+	369	1	Intergenic	novelGene_217	novel	NA	NA	NA	NA	NA	NA	mono-exon	FALSE	NA	NA	NA	NA	NA	NA	NA	NA	NA	0	NA	NA	A	non_coding	NA	NA	NA	NA	NA	NA	NA	25	GAGAAGCATGCTGACTTCTT	NA	False	NA	NA	NA	NA	NA	NA	16651387	16651756	Fake_Experiment_ID
g795.t1	chr19	+	204	2	NNC	ENSG00000188039.16	novel	4695	18	NA	NA	-3642	-84052	at_least_one_novel_splicesite	FALSE	canonical	0	0	junction_1	0	NA	NA	NA	FALSE	0	NA	NA	A	non_coding	NA	NA	NA	NA	NA	NA	NA	25	GGTAACTGGAAGTCACTCCG	302	False	NA	NA	NA	NA	NA	NA	16727555	16731277	Fake_Experiment_ID
g798.t1	chr19	+	486	1	Intergenic	novelGene_218	novel	NA	NA	NA	NA	NA	NA	mono-exon	FALSE	NA	NA	NA	NA	NA	NA	NA	NA	NA	0	NA	NA	A	non_coding	NA	NA	NA	NA	NA	NA	NA	20	GCTGGAAGCAGCTCTGCATG	NA	False	NA	NA	NA	NA	NA	NA	16850845	16851331	Fake_Experiment_ID
g8.t1	chr19	-	663	1	Intergenic	novelGene_5	novel	NA	NA	NA	NA	NA	NA	mono-exon	FALSE	NA	NA	NA	NA	NA	NA	NA	NA	NA	0	NA	NA	A	non_coding	NA	NA	NA	NA	NA	NA	NA	20	CCCACAGTCTCTCCAGTCAC	NA	False	NA	NA	NA	NA	NA	NA	300547	299884	Fake_Experiment_ID
g800.t1	chr19	-	1134	2	Antisense	novelGene_ENSG00000127511.10_AS	novel	NA	NA	NA	NA	NA	NA	multi-exon	FALSE	canonical	0	0	junction_1	0	NA	NA	NA	FALSE	0	NA	NA	A	non_coding	NA	NA	NA	NA	NA	NA	NA	55	ACCAGACTAAAACCAAACCA	NA	False	NA	NA	NA	NA	NA	NA	16876349	16874873	Fake_Experiment_ID
g805.t1	chr19	+	696	1	Intergenic	novelGene_219	novel	NA	NA	NA	NA	NA	NA	mono-exon	FALSE	NA	NA	NA	NA	NA	NA	NA	NA	NA	0	NA	NA	A	non_coding	NA	NA	NA	NA	NA	NA	NA	55	TCAAGAAAAAGAAGGAATCC	NA	False	NA	NA	NA	NA	NA	NA	16963955	16964651	Fake_Experiment_ID
g808.t1	chr19	+	951	1	NIC	ENSG00000099331.14	novel	6474	39	NA	NA	0	-109642	mono-exon	FALSE	NA	NA	NA	NA	NA	NA	NA	NA	NA	0	NA	NA	A	non_coding	NA	NA	NA	NA	NA	NA	NA	20	GGGAGGAGGATTGCTTGAGC	NA	False	NA	NA	NA	NA	NA	NA	17101717	17102668	Fake_Experiment_ID
g817.t1	chr19	-	828	3	NNC	ENSG00000127220.6	novel	1320	4	NA	NA	-1630	-8191	at_least_one_novel_splicesite	FALSE	canonical	0	0	junction_1	0	NA	NA	NA	TRUE	0	NA	NA	A	non_coding	NA	NA	NA	NA	NA	NA	NA	15	GTGAACCCTGGCATGTGGGG	2442	False	NA	NA	NA	NA	NA	NA	17303246	17300851	Fake_Experiment_ID
g823.t1	chr19	+	243	1	Intergenic	novelGene_220	novel	NA	NA	NA	NA	NA	NA	mono-exon	FALSE	NA	NA	NA	NA	NA	NA	NA	NA	NA	0	NA	NA	A	non_coding	NA	NA	NA	NA	NA	NA	NA	25	ACCCGCCCCACCCATCCATA	NA	False	NA	NA	NA	NA	NA	NA	17403176	17403419	Fake_Experiment_ID
g828.t1	chr19	+	246	2	Intergenic	novelGene_221	novel	NA	NA	NA	NA	NA	NA	multi-exon	FALSE	canonical	0	0	junction_1	0	NA	NA	NA	FALSE	0	NA	NA	A	non_coding	NA	NA	NA	NA	NA	NA	NA	20	ATTCTGTCTGGACCACCCAC	NA	False	NA	NA	NA	NA	NA	NA	17461824	17464001	Fake_Experiment_ID
g83.t1	chr19	-	330	1	Intergenic	novelGene_22	novel	NA	NA	NA	NA	NA	NA	mono-exon	FALSE	NA	NA	NA	NA	NA	NA	NA	NA	NA	0	NA	NA	A	non_coding	NA	NA	NA	NA	NA	NA	NA	30	ACATGCTAAAACGCTTCCCC	2937	False	NA	NA	NA	NA	NA	NA	1246621	1246291	Fake_Experiment_ID
g834.t1	chr19	-	378	1	NIC	ENSG00000130477.16	novel	5169	45	NA	NA	81768	0	mono-exon	FALSE	NA	NA	NA	NA	NA	NA	NA	NA	NA	0	NA	NA	A	non_coding	NA	NA	NA	NA	NA	NA	NA	5	CGCGGGCGGTCGGCCGAGCG	4262	False	NA	NA	NA	NA	NA	NA	17606431	17606053	Fake_Experiment_ID
g838.t1	chr19	+	576	1	NIC	ENSG00000179913.11	novel	1119	2	NA	NA	3739	0	mono-exon	FALSE	NA	NA	NA	NA	NA	NA	NA	NA	NA	0	NA	NA	A	non_coding	NA	NA	NA	NA	NA	NA	NA	20	GTCAGCATCAGGGTCCCCAG	NA	False	NA	NA	NA	NA	NA	NA	17811546	17812122	Fake_Experiment_ID
g843.t1	chr19	+	609	1	Intergenic	novelGene_222	novel	NA	NA	NA	NA	NA	NA	mono-exon	FALSE	NA	NA	NA	NA	NA	NA	NA	NA	NA	0	NA	NA	A	non_coding	NA	NA	NA	NA	NA	NA	NA	25	ATGGCTGTATTTACCCAATG	NA	False	NA	NA	NA	NA	NA	NA	17900429	17901038	Fake_Experiment_ID
g846.t1	chr19	+	354	2	Intergenic	novelGene_223	novel	NA	NA	NA	NA	NA	NA	multi-exon	FALSE	canonical	0	0	junction_1	0	NA	NA	NA	FALSE	0	NA	NA	A	non_coding	NA	NA	NA	NA	NA	NA	NA	15	GCTGTTGGGTACACCTCCCA	11	False	NA	NA	NA	NA	NA	NA	18001314	18005496	Fake_Experiment_ID
g847.t1	chr19	-	321	1	Intergenic	novelGene_224	novel	NA	NA	NA	NA	NA	NA	mono-exon	FALSE	NA	NA	NA	NA	NA	NA	NA	NA	NA	0	NA	NA	A	non_coding	NA	NA	NA	NA	NA	NA	NA	15	GCCTGGCTCAGGAGACTTCC	NA	False	NA	NA	NA	NA	NA	NA	18007413	18007092	Fake_Experiment_ID
g849.t1	chr19	+	282	1	Intergenic	novelGene_225	novel	NA	NA	NA	NA	NA	NA	mono-exon	FALSE	NA	NA	NA	NA	NA	NA	NA	NA	NA	0	NA	NA	A	non_coding	NA	NA	NA	NA	NA	NA	NA	20	GGCTTTAGTATCCCTGAATG	115	False	NA	NA	NA	NA	NA	NA	18030628	18030910	Fake_Experiment_ID
g850.t1	chr19	+	528	1	Intergenic	novelGene_226	novel	NA	NA	NA	NA	NA	NA	mono-exon	FALSE	NA	NA	NA	NA	NA	NA	NA	NA	NA	0	NA	NA	A	non_coding	NA	NA	NA	NA	NA	NA	NA	35	GACTACATCTGGAACACACT	574	False	NA	NA	NA	NA	NA	NA	18031087	18031615	Fake_Experiment_ID
g851.t1	chr19	+	285	1	Intergenic	novelGene_227	novel	NA	NA	NA	NA	NA	NA	mono-exon	FALSE	NA	NA	NA	NA	NA	NA	NA	NA	NA	0	NA	NA	A	non_coding	NA	NA	NA	NA	NA	NA	NA	35	AACTGGAGACTGGGGGAAAG	1231	False	NA	NA	NA	NA	NA	NA	18031744	18032029	Fake_Experiment_ID
g852.t1	chr19	+	363	1	Intergenic	novelGene_228	novel	NA	NA	NA	NA	NA	NA	mono-exon	FALSE	NA	NA	NA	NA	NA	NA	NA	NA	NA	0	NA	NA	A	non_coding	NA	NA	NA	NA	NA	NA	NA	30	AAGCCATTCTGTAACATTCT	9935	False	NA	NA	NA	NA	NA	NA	18040448	18040811	Fake_Experiment_ID
g853.t1	chr19	+	309	1	Intergenic	novelGene_229	novel	NA	NA	NA	NA	NA	NA	mono-exon	FALSE	NA	NA	NA	NA	NA	NA	NA	NA	NA	0	NA	NA	A	non_coding	NA	NA	NA	NA	NA	NA	NA	30	TCACCATTGTGCAGAATCCA	NA	False	NA	NA	NA	NA	NA	NA	18048528	18048837	Fake_Experiment_ID
g858.t1	chr19	+	303	1	NIC	ENSG00000254858.10	novel	621	5	NA	NA	0	-2471	mono-exon	FALSE	NA	NA	NA	NA	NA	NA	NA	NA	NA	0	NA	NA	A	non_coding	NA	NA	NA	NA	NA	NA	NA	0	CCGCGCCTCTCCCCGGGTGT	35	False	NA	NA	NA	NA	NA	NA	18193281	18193584	Fake_Experiment_ID
g86.t1	chr19	+	750	3	Intergenic	novelGene_23	novel	NA	NA	NA	NA	NA	NA	multi-exon	FALSE	canonical	0	0	junction_2	127	NA	NA	NA	FALSE	0	NA	NA	A	non_coding	NA	NA	NA	NA	NA	NA	NA	35	GGGAGAGAGGAAGGAGGAGG	8	True	NA	NA	NA	NA	NA	NA	1275549	1282063	Fake_Experiment_ID
g862.t1	chr19	-	1308	1	NIC	ENSG00000130518.17	novel	4104	3	NA	NA	10991	0	mono-exon	FALSE	NA	NA	NA	NA	NA	NA	NA	NA	NA	0	NA	NA	B	non_coding	NA	NA	NA	NA	NA	NA	NA	10	GACCCTGGCTCCCTGCAGTG	9771	False	NA	NA	NA	NA	NA	NA	18258487	18257179	Fake_Experiment_ID
g863.t1	chr19	-	4143	1	Intergenic	novelGene_230	novel	NA	NA	NA	NA	NA	NA	mono-exon	FALSE	NA	NA	NA	NA	NA	NA	NA	NA	NA	0	NA	NA	A	non_coding	NA	NA	NA	NA	NA	NA	NA	15	ATCACGCCTCTGTTCAGGGG	5826	False	NA	NA	NA	NA	NA	NA	18264223	18260080	Fake_Experiment_ID
g864.t1	chr19	-	3120	1	NIC	ENSG00000130518.17	novel	4104	3	NA	NA	2077	-7102	mono-exon	FALSE	NA	NA	NA	NA	NA	NA	NA	NA	NA	0	NA	NA	B	non_coding	NA	NA	NA	NA	NA	NA	NA	5	TGGGGCCATCTTGTGGGGGT	8904	False	NA	NA	NA	NA	NA	NA	18267401	18264281	Fake_Experiment_ID
g866.t1	chr19	+	297	1	Intergenic	novelGene_231	novel	NA	NA	NA	NA	NA	NA	mono-exon	FALSE	NA	NA	NA	NA	NA	NA	NA	NA	NA	0	NA	NA	A	non_coding	NA	NA	NA	NA	NA	NA	NA	0	TGTGGGCGCTGGGTTCGGCC	NA	False	NA	NA	NA	NA	NA	NA	18292373	18292670	Fake_Experiment_ID
g867.t1	chr19	+	756	1	Intergenic	novelGene_232	novel	NA	NA	NA	NA	NA	NA	mono-exon	FALSE	NA	NA	NA	NA	NA	NA	NA	NA	NA	0	NA	NA	A	non_coding	NA	NA	NA	NA	NA	NA	NA	25	CCCATCCATCCACCATCCAC	NA	False	NA	NA	NA	NA	NA	NA	18294720	18295476	Fake_Experiment_ID
g878.t1	chr19	+	336	1	Intergenic	novelGene_233	novel	NA	NA	NA	NA	NA	NA	mono-exon	FALSE	NA	NA	NA	NA	NA	NA	NA	NA	NA	0	NA	NA	A	non_coding	NA	NA	NA	NA	NA	NA	NA	15	GGGGATATTTGAGCCCCTCC	28	False	NA	NA	NA	NA	NA	NA	18557906	18558242	Fake_Experiment_ID
g88.t1	chr19	-	453	2	Intergenic	novelGene_24	novel	NA	NA	NA	NA	NA	NA	multi-exon	FALSE	canonical	0	0	junction_1	0	NA	NA	NA	FALSE	0	NA	NA	A	non_coding	NA	NA	NA	NA	NA	NA	NA	15	TCCCAGCACTTTGGGAGGCC	NA	False	NA	NA	NA	NA	NA	NA	1327768	1307385	Fake_Experiment_ID
g887.t1	chr19	-	678	2	Intergenic	novelGene_234	novel	NA	NA	NA	NA	NA	NA	multi-exon	FALSE	canonical	0	0	junction_1	0	NA	NA	NA	FALSE	0	NA	NA	A	non_coding	NA	NA	NA	NA	NA	NA	NA	20	AGGTGCTCCTGAAACCTGCC	9728	False	NA	NA	NA	NA	NA	NA	18781203	18778977	Fake_Experiment_ID
g890.t1	chr19	-	627	2	Intergenic	novelGene_235	novel	NA	NA	NA	NA	NA	NA	multi-exon	FALSE	canonical	0	0	junction_1	0	NA	NA	NA	TRUE	0	NA	NA	A	non_coding	NA	NA	NA	NA	NA	NA	NA	40	GATTTTACAGACAAACTTAG	NA	False	NA	NA	NA	NA	NA	NA	18867997	18867135	Fake_Experiment_ID
g893.t1	chr19	-	429	1	NIC	ENSG00000223802.9	novel	1053	7	NA	NA	0	-25067	mono-exon	FALSE	NA	NA	NA	NA	NA	NA	NA	NA	NA	0	NA	NA	A	non_coding	NA	NA	NA	NA	NA	NA	NA	0	GGTCTCTCGGGCCGCCGCGC	9667	False	NA	NA	NA	NA	NA	NA	18896072	18895643	Fake_Experiment_ID
g897.t1	chr19	+	219	1	Intergenic	novelGene_236	novel	NA	NA	NA	NA	NA	NA	mono-exon	FALSE	NA	NA	NA	NA	NA	NA	NA	NA	NA	0	NA	NA	A	non_coding	NA	NA	NA	NA	NA	NA	NA	15	GTTGGGCAGAGTGGGGAGGG	NA	False	NA	NA	NA	NA	NA	NA	18951755	18951974	Fake_Experiment_ID
g906.t1	chr19	+	300	1	Intergenic	novelGene_237	novel	NA	NA	NA	NA	NA	NA	mono-exon	FALSE	NA	NA	NA	NA	NA	NA	NA	NA	NA	0	NA	NA	A	non_coding	NA	NA	NA	NA	NA	NA	NA	20	TAGGGGGTCAGGCGCCAGGA	NA	False	NA	NA	NA	NA	NA	NA	19204914	19205214	Fake_Experiment_ID
g912.t1	chr19	+	774	5	Intergenic	novelGene_238	novel	NA	NA	NA	NA	NA	NA	multi-exon	FALSE	canonical	0	0	junction_1	0	NA	NA	NA	FALSE	0	NA	NA	A	non_coding	NA	NA	NA	NA	NA	NA	NA	25	TCACTGTTACTCAGAGATGT	NA	False	NA	NA	NA	NA	NA	NA	19436563	19459968	Fake_Experiment_ID
g913.t1	chr19	-	426	1	Intergenic	novelGene_239	novel	NA	NA	NA	NA	NA	NA	mono-exon	FALSE	NA	NA	NA	NA	NA	NA	NA	NA	NA	0	NA	NA	A	non_coding	NA	NA	NA	NA	NA	NA	NA	30	CCCGAGGAAGCTCCCAAAGC	NA	False	NA	NA	NA	NA	NA	NA	19460655	19460229	Fake_Experiment_ID
g915.t1	chr19	-	318	1	Intergenic	novelGene_240	novel	NA	NA	NA	NA	NA	NA	mono-exon	FALSE	NA	NA	NA	NA	NA	NA	NA	NA	NA	0	NA	NA	A	non_coding	NA	NA	NA	NA	NA	NA	NA	5	CCTGGGCTGGTTTTATGGCT	NA	False	NA	NA	NA	NA	NA	NA	19486007	19485689	Fake_Experiment_ID
g916.t1	chr19	-	402	2	Antisense	novelGene_ENSG00000167491.18_AS	novel	NA	NA	NA	NA	NA	NA	multi-exon	FALSE	canonical	0	0	junction_1	0	NA	NA	NA	FALSE	0	NA	NA	A	non_coding	NA	NA	NA	NA	NA	NA	NA	5	TTTTCTTTTGGATTGTCGGG	NA	False	NA	NA	NA	NA	NA	NA	19490313	19486374	Fake_Experiment_ID
g924.t1	chr19	+	648	1	Intergenic	novelGene_241	novel	NA	NA	NA	NA	NA	NA	mono-exon	FALSE	NA	NA	NA	NA	NA	NA	NA	NA	NA	0	NA	NA	A	non_coding	NA	NA	NA	NA	NA	NA	NA	10	GGCCGGGCGCAGTGGCTCAC	9486	False	NA	NA	NA	NA	NA	NA	19628430	19629078	Fake_Experiment_ID
g929.t1	chr19	-	741	1	Intergenic	novelGene_242	novel	NA	NA	NA	NA	NA	NA	mono-exon	FALSE	NA	NA	NA	NA	NA	NA	NA	NA	NA	0	NA	NA	A	non_coding	NA	NA	NA	NA	NA	NA	NA	45	TATAAACACCTCTACGCAAA	8486	False	NA	NA	NA	NA	NA	NA	19724622	19723881	Fake_Experiment_ID
g930.t1	chr19	-	234	2	Intergenic	novelGene_243	novel	NA	NA	NA	NA	NA	NA	multi-exon	FALSE	canonical	0	0	junction_1	0	NA	NA	NA	FALSE	0	NA	NA	A	non_coding	NA	NA	NA	NA	NA	NA	NA	35	CTGGTAATAACAAACTTCTC	NA	False	NA	NA	NA	NA	NA	NA	19743337	19726059	Fake_Experiment_ID
g931.t1	chr19	-	795	2	Intergenic	novelGene_244	novel	NA	NA	NA	NA	NA	NA	multi-exon	FALSE	canonical	0	0	junction_1	0	NA	NA	NA	FALSE	0	NA	NA	A	non_coding	NA	NA	NA	NA	NA	NA	NA	20	GGATTCTGGAAGTCTCCAGT	9230	False	NA	NA	NA	NA	NA	NA	19745728	19743698	Fake_Experiment_ID
g932.t1	chr19	-	792	2	Intergenic	novelGene_245	novel	NA	NA	NA	NA	NA	NA	multi-exon	FALSE	canonical	0	0	junction_1	0	NA	NA	NA	FALSE	0	NA	NA	A	non_coding	NA	NA	NA	NA	NA	NA	NA	5	GGCCGGGCCCCTCTGGACCT	2812	False	NA	NA	NA	NA	NA	NA	19752146	19750534	Fake_Experiment_ID
g934.t1	chr19	+	753	4	Intergenic	novelGene_246	novel	NA	NA	NA	NA	NA	NA	multi-exon	FALSE	canonical	0	0	junction_1	0	NA	NA	NA	FALSE	0	NA	NA	A	non_coding	NA	NA	NA	NA	NA	NA	NA	25	GTGCACTTCTAACCTTACTA	5184	False	NA	NA	NA	NA	NA	NA	19827088	19835538	Fake_Experiment_ID
g935.t1	chr19	-	330	2	Intergenic	novelGene_247	novel	NA	NA	NA	NA	NA	NA	multi-exon	FALSE	canonical	0	0	junction_1	0	NA	NA	NA	FALSE	0	NA	NA	A	non_coding	NA	NA	NA	NA	NA	NA	NA	25	AAATGGTGAGTGCCGTCGGA	NA	False	NA	NA	NA	NA	NA	NA	19862865	19861067	Fake_Experiment_ID
g937.t1	chr19	-	1383	3	Antisense	novelGene_ENSG00000184635.16_AS	novel	NA	NA	NA	NA	NA	NA	multi-exon	FALSE	canonical	0	0	junction_1	0	NA	NA	NA	TRUE	0	NA	NA	A	non_coding	NA	NA	NA	NA	NA	NA	NA	30	GGGTCCACCACAATACCACC	NA	False	NA	NA	NA	NA	NA	NA	19920385	19898977	Fake_Experiment_ID
g938.t1	chr19	-	627	1	Intergenic	novelGene_248	novel	NA	NA	NA	NA	NA	NA	mono-exon	FALSE	NA	NA	NA	NA	NA	NA	NA	NA	NA	0	NA	NA	A	non_coding	NA	NA	NA	NA	NA	NA	NA	35	TTTTTTGCAAAGATCAACCA	NA	False	NA	NA	NA	NA	NA	NA	19921515	19920888	Fake_Experiment_ID
g939.t1	chr19	-	225	1	Intergenic	novelGene_249	novel	NA	NA	NA	NA	NA	NA	mono-exon	FALSE	NA	NA	NA	NA	NA	NA	NA	NA	NA	0	NA	NA	A	non_coding	NA	NA	NA	NA	NA	NA	NA	40	TTTGATCAACTGGAAGAAAG	NA	False	NA	NA	NA	NA	NA	NA	19922953	19922728	Fake_Experiment_ID
g941.t1	chr19	+	1134	1	Intergenic	novelGene_250	novel	NA	NA	NA	NA	NA	NA	mono-exon	FALSE	NA	NA	NA	NA	NA	NA	NA	NA	NA	0	NA	NA	A	non_coding	NA	NA	NA	NA	NA	NA	NA	15	TCCTGCCTCCTGAGAAGGTG	NA	False	NA	NA	NA	NA	NA	NA	19944774	19945908	Fake_Experiment_ID
g942.t1	chr19	-	447	1	Intergenic	novelGene_251	novel	NA	NA	NA	NA	NA	NA	mono-exon	FALSE	NA	NA	NA	NA	NA	NA	NA	NA	NA	0	NA	NA	A	non_coding	NA	NA	NA	NA	NA	NA	NA	25	GAAATATGGTGTTCTGTGTA	NA	False	NA	NA	NA	NA	NA	NA	19965391	19964944	Fake_Experiment_ID
g944.t1	chr19	-	321	2	Antisense	novelGene_ENSG00000213988.11_AS	novel	NA	NA	NA	NA	NA	NA	multi-exon	FALSE	canonical	0	0	junction_1	0	NA	NA	NA	FALSE	0	NA	NA	B	non_coding	NA	NA	NA	NA	NA	NA	NA	10	TGCTTAAGGCCCCGCCTCCT	23	False	NA	NA	NA	NA	NA	NA	20080539	20077913	Fake_Experiment_ID
g945.t1	chr19	-	2322	4	Antisense	novelGene_ENSG00000213988.11_AS	novel	NA	NA	NA	NA	NA	NA	multi-exon	FALSE	canonical	0	0	junction_1	0	NA	NA	NA	FALSE	0	NA	NA	B	non_coding	NA	NA	NA	NA	NA	NA	NA	20	AAGGCCACCGCGGTCATTTC	NA	False	NA	NA	NA	NA	NA	NA	20096246	20091098	Fake_Experiment_ID
g947.t1	chr19	+	441	1	Intergenic	novelGene_252	novel	NA	NA	NA	NA	NA	NA	mono-exon	FALSE	NA	NA	NA	NA	NA	NA	NA	NA	NA	0	NA	NA	A	non_coding	NA	NA	NA	NA	NA	NA	NA	40	GCCCATCATGACTATCAAAA	27	False	NA	NA	NA	NA	NA	NA	20125043	20125484	Fake_Experiment_ID
g949.t1	chr19	-	891	2	Intergenic	novelGene_253	novel	NA	NA	NA	NA	NA	NA	multi-exon	FALSE	canonical	0	0	junction_1	0	NA	NA	NA	FALSE	0	NA	NA	A	non_coding	NA	NA	NA	NA	NA	NA	NA	40	ACACCATCAATGTTAGGAAG	8837	False	NA	NA	NA	NA	NA	NA	20229602	20227595	Fake_Experiment_ID
g950.t1	chr19	+	321	2	Intergenic	novelGene_254	novel	NA	NA	NA	NA	NA	NA	multi-exon	FALSE	canonical	0	0	junction_1	0	NA	NA	NA	FALSE	0	NA	NA	A	non_coding	NA	NA	NA	NA	NA	NA	NA	10	CTCTGGAGCTCAGGCTGTTG	NA	False	NA	NA	NA	NA	NA	NA	20229952	20239195	Fake_Experiment_ID
g951.t1	chr19	+	387	1	Intergenic	novelGene_255	novel	NA	NA	NA	NA	NA	NA	mono-exon	FALSE	NA	NA	NA	NA	NA	NA	NA	NA	NA	0	NA	NA	A	non_coding	NA	NA	NA	NA	NA	NA	NA	15	TGCCTCCCCCTTATCGAGAT	NA	False	NA	NA	NA	NA	NA	NA	20244718	20245105	Fake_Experiment_ID
g952.t1	chr19	+	1566	5	Intergenic	novelGene_256	novel	NA	NA	NA	NA	NA	NA	multi-exon	FALSE	canonical	0	0	junction_1	0	NA	NA	NA	FALSE	0	NA	NA	A	non_coding	NA	NA	NA	NA	NA	NA	NA	25	ACTCCAAAGCTTGTTCCCAT	NA	False	NA	NA	NA	NA	NA	NA	20245798	20259418	Fake_Experiment_ID
g953.t1	chr19	+	1209	9	Intergenic	novelGene_257	novel	NA	NA	NA	NA	NA	NA	multi-exon	FALSE	canonical	0	0	junction_1	0	NA	NA	NA	FALSE	0	NA	NA	A	non_coding	NA	NA	NA	NA	NA	NA	NA	40	TTCATATGGGAGAGAAACCA	NA	False	NA	NA	NA	NA	NA	NA	20274940	20303592	Fake_Experiment_ID
g954.t1	chr19	+	543	3	Intergenic	novelGene_258	novel	NA	NA	NA	NA	NA	NA	multi-exon	FALSE	canonical	0	0	junction_1	0	NA	NA	NA	TRUE	0	NA	NA	A	non_coding	NA	NA	NA	NA	NA	NA	NA	25	GCTTTACCAGCGAACACCTC	2592	False	NA	NA	NA	NA	NA	NA	20365317	20367920	Fake_Experiment_ID
g955.t1	chr19	+	294	2	Intergenic	novelGene_259	novel	NA	NA	NA	NA	NA	NA	multi-exon	FALSE	canonical	0	0	junction_1	0	NA	NA	NA	TRUE	0	NA	NA	A	non_coding	NA	NA	NA	NA	NA	NA	NA	15	CTTTAGCCACCTACTCTGGG	6164	False	NA	NA	NA	NA	NA	NA	20368889	20369897	Fake_Experiment_ID
g956.t1	chr19	-	1470	5	Intergenic	novelGene_260	novel	NA	NA	NA	NA	NA	NA	multi-exon	FALSE	canonical	0	0	junction_1	55.6619259458384	NA	NA	NA	FALSE	0	NA	NA	A	non_coding	NA	NA	NA	NA	NA	NA	NA	40	ACATAGGAGAACTCATACTG	10	True	NA	NA	NA	NA	NA	NA	20424945	20397532	Fake_Experiment_ID
g957.t1	chr19	-	294	3	Intergenic	novelGene_261	novel	NA	NA	NA	NA	NA	NA	multi-exon	FALSE	canonical	0	0	junction_1	0	NA	NA	NA	FALSE	0	NA	NA	A	non_coding	NA	NA	NA	NA	NA	NA	NA	30	CTCTCTAAACAGCTTGAAGC	NA	False	NA	NA	NA	NA	NA	NA	20478637	20476549	Fake_Experiment_ID
g958.t1	chr19	+	495	1	Intergenic	novelGene_262	novel	NA	NA	NA	NA	NA	NA	mono-exon	FALSE	NA	NA	NA	NA	NA	NA	NA	NA	NA	0	NA	NA	A	non_coding	NA	NA	NA	NA	NA	NA	NA	55	AACTAGAGAAGCAAGAGCAA	NA	False	NA	NA	NA	NA	NA	NA	20485022	20485517	Fake_Experiment_ID
g959.t1	chr19	+	468	1	Intergenic	novelGene_263	novel	NA	NA	NA	NA	NA	NA	mono-exon	FALSE	NA	NA	NA	NA	NA	NA	NA	NA	NA	0	NA	NA	A	non_coding	NA	NA	NA	NA	NA	NA	NA	45	ACCAATATCACTGATGAACA	NA	False	NA	NA	NA	NA	NA	NA	20485667	20486135	Fake_Experiment_ID
g960.t1	chr19	+	225	1	Intergenic	novelGene_264	novel	NA	NA	NA	NA	NA	NA	mono-exon	FALSE	NA	NA	NA	NA	NA	NA	NA	NA	NA	0	NA	NA	A	non_coding	NA	NA	NA	NA	NA	NA	NA	35	GAAATATGGGACTATGTGGA	NA	False	NA	NA	NA	NA	NA	NA	20491703	20491928	Fake_Experiment_ID
g961.t1	chr19	+	1059	2	Intergenic	novelGene_265	novel	NA	NA	NA	NA	NA	NA	multi-exon	FALSE	canonical	0	0	junction_1	0	NA	NA	NA	FALSE	0	NA	NA	A	non_coding	NA	NA	NA	NA	NA	NA	NA	50	ATCAAAACCACAGTGAGATA	NA	False	NA	NA	NA	NA	NA	NA	20494351	20495882	Fake_Experiment_ID
g962.t1	chr19	-	822	5	Intergenic	novelGene_266	novel	NA	NA	NA	NA	NA	NA	multi-exon	FALSE	canonical	0	0	junction_1	0	NA	NA	NA	FALSE	0	NA	NA	A	non_coding	NA	NA	NA	NA	NA	NA	NA	40	CCCCCAGCACAAACAAATTT	NA	False	NA	NA	NA	NA	NA	NA	20524009	20506563	Fake_Experiment_ID
g964.t1	chr19	-	1317	1	NIC	ENSG00000188171.16	novel	1623	5	NA	NA	35840	-203	mono-exon_by_intron_retention	FALSE	NA	NA	NA	NA	NA	NA	NA	NA	NA	0	NA	NA	A	non_coding	NA	NA	NA	NA	NA	NA	NA	35	TTCATACTGGAGAGAAATTC	NA	False	NA	NA	NA	NA	NA	NA	20625606	20624289	Fake_Experiment_ID
g965.t1	chr19	-	975	1	Intergenic	novelGene_267	novel	NA	NA	NA	NA	NA	NA	mono-exon	FALSE	NA	NA	NA	NA	NA	NA	NA	NA	NA	0	NA	NA	A	non_coding	NA	NA	NA	NA	NA	NA	NA	35	GTAAACTCCCATTCACAATT	6479	False	NA	NA	NA	NA	NA	NA	20630537	20629562	Fake_Experiment_ID
g966.t1	chr19	-	381	1	Intergenic	novelGene_268	novel	NA	NA	NA	NA	NA	NA	mono-exon	FALSE	NA	NA	NA	NA	NA	NA	NA	NA	NA	0	NA	NA	A	non_coding	NA	NA	NA	NA	NA	NA	NA	30	TTGTCAGATTCACCAAAGTT	4378	False	NA	NA	NA	NA	NA	NA	20632638	20632257	Fake_Experiment_ID
g967.t1	chr19	+	561	1	Intergenic	novelGene_269	novel	NA	NA	NA	NA	NA	NA	mono-exon	FALSE	NA	NA	NA	NA	NA	NA	NA	NA	NA	0	NA	NA	A	non_coding	NA	NA	NA	NA	NA	NA	NA	45	CTTAAAGTACATTTTATAAA	NA	False	NA	NA	NA	NA	NA	NA	20691478	20692039	Fake_Experiment_ID
g968.t1	chr19	+	633	2	Intergenic	novelGene_270	novel	NA	NA	NA	NA	NA	NA	multi-exon	FALSE	canonical	0	0	junction_1	0	NA	NA	NA	FALSE	0	NA	NA	A	non_coding	NA	NA	NA	NA	NA	NA	NA	40	TCACCAACCCTTAGTAAACA	NA	False	NA	NA	NA	NA	NA	NA	20692707	20696137	Fake_Experiment_ID
g969.t1	chr19	-	2430	5	Intergenic	novelGene_271	novel	NA	NA	NA	NA	NA	NA	multi-exon	FALSE	canonical	0	0	junction_1	0	NA	NA	NA	TRUE	0	NA	NA	A	non_coding	NA	NA	NA	NA	NA	NA	NA	40	TCCCTAGGAAGATAGAACTA	NA	False	NA	NA	NA	NA	NA	NA	20752947	20718310	Fake_Experiment_ID
g970.t1	chr19	-	513	1	Intergenic	novelGene_272	novel	NA	NA	NA	NA	NA	NA	mono-exon	FALSE	NA	NA	NA	NA	NA	NA	NA	NA	NA	0	NA	NA	A	non_coding	NA	NA	NA	NA	NA	NA	NA	45	GATATTGGAAGAACAAATGC	NA	False	NA	NA	NA	NA	NA	NA	20753609	20753096	Fake_Experiment_ID
g971.t1	chr19	-	438	1	Intergenic	novelGene_273	novel	NA	NA	NA	NA	NA	NA	mono-exon	FALSE	NA	NA	NA	NA	NA	NA	NA	NA	NA	0	NA	NA	A	non_coding	NA	NA	NA	NA	NA	NA	NA	30	AGGGTGCTTCAAGCAGCAAC	NA	False	NA	NA	NA	NA	NA	NA	20754176	20753738	Fake_Experiment_ID
g973.t1	chr19	+	378	1	Intergenic	novelGene_274	novel	NA	NA	NA	NA	NA	NA	mono-exon	FALSE	NA	NA	NA	NA	NA	NA	NA	NA	NA	0	NA	NA	A	non_coding	NA	NA	NA	NA	NA	NA	NA	50	GAAGGGAAGTTTAGAGAAAA	NA	False	NA	NA	NA	NA	NA	NA	20808738	20809116	Fake_Experiment_ID
g974.t1	chr19	+	783	1	Intergenic	novelGene_275	novel	NA	NA	NA	NA	NA	NA	mono-exon	FALSE	NA	NA	NA	NA	NA	NA	NA	NA	NA	0	NA	NA	A	non_coding	NA	NA	NA	NA	NA	NA	NA	45	ATGGGCAAAAACTGGAAGCA	NA	False	NA	NA	NA	NA	NA	NA	20810938	20811721	Fake_Experiment_ID
g975.t1	chr19	+	1119	1	Intergenic	novelGene_276	novel	NA	NA	NA	NA	NA	NA	mono-exon	FALSE	NA	NA	NA	NA	NA	NA	NA	NA	NA	0	NA	NA	A	non_coding	NA	NA	NA	NA	NA	NA	NA	35	AACAACAGGTGCTGGAGAGG	NA	False	NA	NA	NA	NA	NA	NA	20828887	20830006	Fake_Experiment_ID
g976.t1	chr19	+	1092	1	Intergenic	novelGene_277	novel	NA	NA	NA	NA	NA	NA	mono-exon	FALSE	NA	NA	NA	NA	NA	NA	NA	NA	NA	0	NA	NA	A	non_coding	NA	NA	NA	NA	NA	NA	NA	45	AATGGCGATCATTAAAAAGT	NA	False	NA	NA	NA	NA	NA	NA	20845366	20846458	Fake_Experiment_ID
g977.t1	chr19	+	879	3	Intergenic	novelGene_278	novel	NA	NA	NA	NA	NA	NA	multi-exon	FALSE	canonical	0	0	junction_1	0	NA	NA	NA	FALSE	0	NA	NA	A	non_coding	NA	NA	NA	NA	NA	NA	NA	15	TTGGAGCAGTACTTGTCCTC	NA	False	NA	NA	NA	NA	NA	NA	20852816	20862125	Fake_Experiment_ID
g978.t1	chr19	-	1935	1	Intergenic	novelGene_279	novel	NA	NA	NA	NA	NA	NA	mono-exon	FALSE	NA	NA	NA	NA	NA	NA	NA	NA	NA	0	NA	NA	A	non_coding	NA	NA	NA	NA	NA	NA	NA	35	AGGACATGAGCAGACACTTC	NA	False	NA	NA	NA	NA	NA	NA	20895716	20893781	Fake_Experiment_ID
g980.t1	chr19	+	642	3	Intergenic	novelGene_280	novel	NA	NA	NA	NA	NA	NA	multi-exon	FALSE	canonical	0	0	junction_1	0	NA	NA	NA	FALSE	0	NA	NA	A	non_coding	NA	NA	NA	NA	NA	NA	NA	20	TGGTCACCACGCAGTCCACC	NA	False	NA	NA	NA	NA	NA	NA	20961308	20962918	Fake_Experiment_ID
g981.t1	chr19	+	528	2	Intergenic	novelGene_281	novel	NA	NA	NA	NA	NA	NA	multi-exon	FALSE	canonical	0	0	junction_1	0	NA	NA	NA	FALSE	0	NA	NA	A	non_coding	NA	NA	NA	NA	NA	NA	NA	30	GCCAGCAGAAGCAGGGTACT	NA	False	NA	NA	NA	NA	NA	NA	20963079	20965197	Fake_Experiment_ID
g982.t1	chr19	-	660	5	Intergenic	novelGene_282	novel	NA	NA	NA	NA	NA	NA	multi-exon	FALSE	canonical	0	0	junction_1	0	NA	NA	NA	TRUE	0	NA	NA	A	non_coding	NA	NA	NA	NA	NA	NA	NA	0	GTGCTGTGTTTTTGTTTTTG	NA	False	NA	NA	NA	NA	NA	NA	20985791	20969501	Fake_Experiment_ID
g983.t1	chr19	+	366	1	Intergenic	novelGene_283	novel	NA	NA	NA	NA	NA	NA	mono-exon	FALSE	NA	NA	NA	NA	NA	NA	NA	NA	NA	0	NA	NA	A	non_coding	NA	NA	NA	NA	NA	NA	NA	40	GAGGTAAATTTATAGCACTA	NA	False	NA	NA	NA	NA	NA	NA	20990839	20991205	Fake_Experiment_ID
g984.t1	chr19	-	438	2	Intergenic	novelGene_284	novel	NA	NA	NA	NA	NA	NA	multi-exon	FALSE	canonical	0	0	junction_1	0	NA	NA	NA	FALSE	0	NA	NA	A	non_coding	NA	NA	NA	NA	NA	NA	NA	25	AACGGTACAGGACGCCTGGG	NA	False	NA	NA	NA	NA	NA	NA	21003156	21000259	Fake_Experiment_ID
g987.t1	chr19	-	768	4	Intergenic	novelGene_285	novel	NA	NA	NA	NA	NA	NA	multi-exon	FALSE	canonical	0	0	junction_1	0	NA	NA	NA	FALSE	0	NA	NA	A	non_coding	NA	NA	NA	NA	NA	NA	NA	35	CTCATGAAAAATTTATTCTT	NA	False	NA	NA	NA	NA	NA	NA	21133001	21130220	Fake_Experiment_ID
g988.t1	chr19	-	2019	6	Antisense	novelGene_ENSG00000196705.8_AS	novel	NA	NA	NA	NA	NA	NA	multi-exon	FALSE	canonical	0	0	junction_1	0	NA	NA	NA	TRUE	0	NA	NA	A	non_coding	NA	NA	NA	NA	NA	NA	NA	30	TGAGAGTGCCAGGAATGGGA	NA	False	NA	NA	NA	NA	NA	NA	21160570	21135447	Fake_Experiment_ID
g990.t1	chr19	-	753	2	Intergenic	novelGene_286	novel	NA	NA	NA	NA	NA	NA	multi-exon	FALSE	canonical	0	0	junction_1	0	NA	NA	NA	FALSE	0	NA	NA	A	non_coding	NA	NA	NA	NA	NA	NA	NA	35	GGAAGAGGGCAGACATGACT	NA	False	NA	NA	NA	NA	NA	NA	21205147	21204314	Fake_Experiment_ID
g991.t1	chr19	+	324	1	Intergenic	novelGene_287	novel	NA	NA	NA	NA	NA	NA	mono-exon	FALSE	NA	NA	NA	NA	NA	NA	NA	NA	NA	0	NA	NA	A	non_coding	NA	NA	NA	NA	NA	NA	NA	50	AAATGGAAATGATGAAGGAG	NA	False	NA	NA	NA	NA	NA	NA	21210606	21210930	Fake_Experiment_ID
g992.t1	chr19	-	837	8	Intergenic	novelGene_288	novel	NA	NA	NA	NA	NA	NA	multi-exon	TRUE	canonical	0	0	junction_1	0	NA	NA	NA	TRUE	0	NA	NA	A	non_coding	NA	NA	NA	NA	NA	NA	NA	30	TTCTCATACTTACTAAACTT	NA	False	NA	NA	NA	NA	NA	NA	21276317	21222500	Fake_Experiment_ID
g995.t1	chr19	+	816	1	Intergenic	novelGene_289	novel	NA	NA	NA	NA	NA	NA	mono-exon	FALSE	NA	NA	NA	NA	NA	NA	NA	NA	NA	0	NA	NA	A	non_coding	NA	NA	NA	NA	NA	NA	NA	45	AAATCCTCAAACCTTACTAA	NA	False	NA	NA	NA	NA	NA	NA	21383798	21384614	Fake_Experiment_ID
g996.t1	chr19	-	591	1	Intergenic	novelGene_290	novel	NA	NA	NA	NA	NA	NA	mono-exon	FALSE	NA	NA	NA	NA	NA	NA	NA	NA	NA	0	NA	NA	A	non_coding	NA	NA	NA	NA	NA	NA	NA	45	CACAGAGAACAATTATACTT	NA	False	NA	NA	NA	NA	NA	NA	21413958	21413367	Fake_Experiment_ID
g998.t1	chr19	-	447	3	Intergenic	novelGene_291	novel	NA	NA	NA	NA	NA	NA	multi-exon	TRUE	canonical	0	0	junction_1	0	NA	NA	NA	FALSE	0	NA	NA	A	non_coding	NA	NA	NA	NA	NA	NA	NA	35	TCACACACAGGAATCTGACT	1149	False	NA	NA	NA	NA	NA	NA	21439520	21433766	Fake_Experiment_ID
[truncated: 2 more columns]
