# Supplementary material for: Evaluation of strategies for evidence-driven genome annotation using long-read RNA-seq
Source: Genome Res. 2025 Apr;35(4):1053–64. doi: 10.1101/gr.279864.124 (PMC12047274; doi:10.1101/gr.279864.124)
Supplement: Supplement 2 [file Supplemental_Code.zip › Supplemental_Code/lr_evidence_driven-main/plotting/fig_sup4/ONT/PH_newGTF_classification.txt]

isoform	chrom	strand	length	exons	structural_category	associated_gene	associated_transcript	ref_length	ref_exons	diff_to_TSS	diff_to_TTS	diff_to_gene_TSS	diff_to_gene_TTS	subcategory	RTS_stage	all_canonical	min_sample_cov	min_cov	min_cov_pos	sd_cov	FL	n_indels	n_indels_junc	bite	iso_exp	gene_exp	ratio_exp	FSM_class	coding	ORF_length	CDS_length	CDS_start	CDS_end	CDS_genomic_start	CDS_genomic_end	predicted_NMD	perc_A_downstream_TTS	seq_A_downstream_TTS	dist_to_cage_peak	within_cage_peak	pos_cage_peak	dist_to_polya_site	within_polya_site	polyA_motif	polyA_dist	ORF_seq	TSS_genomic_coord	TTS_genomic_coord	experiment_id
g103.t1	chr19	-	1956	2	FSM	ENSG00000181588.17	ENST00000402693.5	1956	2	0	0	0	0	multi-exon	FALSE	canonical	3	11	junction_1	0	NA	NA	NA	FALSE	0	NA	NA	A	non_coding	NA	NA	NA	NA	NA	NA	NA	20	AGCGCGGACCACCACGTGGC	308	False	NA	NA	NA	NA	NA	NA	1568058	1555562	Fake_Experiment_ID
g1035.t1	chr19	-	1869	4	FSM	ENSG00000269067.2	ENST00000594710.2	1869	4	0	0	0	0	multi-exon	FALSE	canonical	0	0	junction_1	0	NA	NA	NA	FALSE	0	NA	NA	A	non_coding	NA	NA	NA	NA	NA	NA	NA	40	AAAATGTGGCAAAGCTTTCA	145	False	NA	NA	NA	NA	NA	NA	23003030	22975467	Fake_Experiment_ID
g1176.t1	chr19	-	825	2	FSM	ENSG00000169021.6	ENST00000304863.6	825	2	0	0	0	0	multi-exon	FALSE	canonical	3	4096	junction_1	0	NA	NA	NA	FALSE	0	NA	NA	A	non_coding	NA	NA	NA	NA	NA	NA	NA	30	GAGACTTGGACTCAAGTCAT	32	True	NA	NA	NA	NA	NA	NA	29213118	29207547	Fake_Experiment_ID
g119.t1	chr19	-	759	2	FSM	ENSG00000129911.9	ENST00000250916.6	759	2	0	0	0	0	multi-exon	FALSE	canonical	3	184	junction_1	0	NA	NA	NA	FALSE	0	NA	NA	A	non_coding	NA	NA	NA	NA	NA	NA	NA	10	GGCCCTCGTGCAGCCCACCC	416	False	NA	NA	NA	NA	NA	NA	1863497	1854458	Fake_Experiment_ID
g1192.t1	chr19	+	858	5	FSM	ENSG00000187135.7	ENST00000335523.7	858	5	0	0	0	0	multi-exon	FALSE	canonical	2	8	junction_2	2.34520787991171	NA	NA	NA	FALSE	0	NA	NA	A	non_coding	NA	NA	NA	NA	NA	NA	NA	40	CAGACAAGACCAACCCGAGC	414	False	NA	NA	NA	NA	NA	NA	29526583	29563934	Fake_Experiment_ID
g1198.t1	chr19	+	840	1	FSM	ENSG00000166289.6	ENST00000436066.4	840	1	0	0	0	0	mono-exon	FALSE	NA	NA	NA	NA	NA	NA	NA	NA	NA	0	NA	NA	A	non_coding	NA	NA	NA	NA	NA	NA	NA	20	CCCCCGGCCTGCAGAACATC	8341	False	NA	NA	NA	NA	NA	NA	29673839	29674679	Fake_Experiment_ID
g1200.t1	chr19	-	426	2	FSM	ENSG00000131943.19	ENST00000323670.14	426	2	0	0	0	0	multi-exon	FALSE	canonical	3	75	junction_1	0	NA	NA	NA	FALSE	0	NA	NA	A	non_coding	NA	NA	NA	NA	NA	NA	NA	10	GCCGCACCTCCGGGGAGGTG	6847	False	NA	NA	NA	NA	NA	NA	29708413	29702711	Fake_Experiment_ID
g124.t1	chr19	+	1104	1	FSM	ENSG00000213638.6	ENST00000329478.4	1104	1	0	0	0	0	mono-exon	FALSE	NA	NA	NA	NA	NA	NA	NA	NA	NA	0	NA	NA	A	non_coding	NA	NA	NA	NA	NA	NA	NA	0	GCGCCGCCCTCCTGCCTCCG	3784	False	NA	NA	NA	NA	NA	NA	1912047	1913151	Fake_Experiment_ID
g1294.t1	chr19	+	708	1	FSM	ENSG00000186326.4	ENST00000334176.4	708	1	0	0	0	0	mono-exon	FALSE	NA	NA	NA	NA	NA	NA	NA	NA	NA	0	NA	NA	A	non_coding	NA	NA	NA	NA	NA	NA	NA	15	CGGACACCCGACGGCCGCCT	363	False	NA	NA	NA	NA	NA	NA	32676263	32676971	Fake_Experiment_ID
g130.t1	chr19	-	1578	9	FSM	ENSG00000133243.10	ENST00000255608.9	1578	9	0	0	0	0	multi-exon	TRUE	canonical	3	430	junction_8	49.1195925777077	NA	NA	NA	FALSE	0	NA	NA	A	non_coding	NA	NA	NA	NA	NA	NA	NA	20	GCTGCCCGACACCGACACCG	10	True	NA	NA	NA	NA	NA	NA	2015703	1986487	Fake_Experiment_ID
g1323.t1	chr19	+	453	1	FSM	ENSG00000153879.9	ENST00000284000.9	453	1	0	0	0	0	mono-exon	FALSE	NA	NA	NA	NA	NA	NA	NA	NA	NA	0	NA	NA	A	non_coding	NA	NA	NA	NA	NA	NA	NA	20	ACCTCACCCTTTCCAGACTT	4905	False	NA	NA	NA	NA	NA	NA	33379239	33379692	Fake_Experiment_ID
g1368.t1	chr19	-	291	3	FSM	ENSG00000205209.8	ENST00000379204.2	291	3	0	0	0	0	multi-exon	FALSE	canonical	0	0	junction_2	0.5	NA	NA	NA	FALSE	0	NA	NA	A	non_coding	NA	NA	NA	NA	NA	NA	NA	20	TCTGAGGACCCCTGCAGATC	NA	False	NA	NA	NA	NA	NA	NA	34594563	34593554	Fake_Experiment_ID
g1388.t1	chr19	-	1899	4	FSM	ENSG00000180884.10	ENST00000404801.2	1899	4	0	0	0	0	multi-exon	FALSE	canonical	3	19	junction_2	3.29983164553722	NA	NA	NA	FALSE	0	NA	NA	A	non_coding	NA	NA	NA	NA	NA	NA	NA	25	GAATGCTAGCTGTGTTGGAA	619	False	NA	NA	NA	NA	NA	NA	34963662	34957955	Fake_Experiment_ID
g1401.t1	chr19	-	1110	2	FSM	ENSG00000177558.3	ENST00000324675.3	1110	2	0	0	0	0	multi-exon	FALSE	canonical	0	0	junction_1	0	NA	NA	NA	FALSE	0	NA	NA	A	non_coding	NA	NA	NA	NA	NA	NA	NA	25	AGCGAGCCCCCGGTGCACAA	-1	True	NA	NA	NA	NA	NA	NA	35228680	35224824	Fake_Experiment_ID
g1407.t1	chr19	+	903	1	FSM	ENSG00000126266.3	ENST00000246553.3	903	1	0	0	0	0	mono-exon	FALSE	NA	NA	NA	NA	NA	NA	NA	NA	NA	0	NA	NA	A	non_coding	NA	NA	NA	NA	NA	NA	NA	15	CGCCACTGCTCGGGGGAAGG	3650	False	NA	NA	NA	NA	NA	NA	35351551	35352454	Fake_Experiment_ID
g1408.t1	chr19	+	1041	1	FSM	ENSG00000185897.7	ENST00000327809.5	1041	1	0	0	0	0	mono-exon	FALSE	NA	NA	NA	NA	NA	NA	NA	NA	NA	0	NA	NA	A	non_coding	NA	NA	NA	NA	NA	NA	NA	10	GTCCTCCGGGGGAGGAGGGT	NA	False	NA	NA	NA	NA	NA	NA	35358890	35359931	Fake_Experiment_ID
g1409.t1	chr19	+	1041	1	FSM	ENSG00000126251.6	ENST00000454971.2	1041	1	0	0	0	0	mono-exon	FALSE	NA	NA	NA	NA	NA	NA	NA	NA	NA	0	NA	NA	A	non_coding	NA	NA	NA	NA	NA	NA	NA	10	GTCCTCCGGGGGAGGAGGGT	NA	False	NA	NA	NA	NA	NA	NA	35371359	35372400	Fake_Experiment_ID
g1412.t1	chr19	+	993	1	FSM	ENSG00000126262.5	ENST00000246549.2	993	1	0	0	0	0	mono-exon	FALSE	NA	NA	NA	NA	NA	NA	NA	NA	NA	0	NA	NA	A	non_coding	NA	NA	NA	NA	NA	NA	NA	15	CAGTTTCCCTGGACCTTCAG	125	False	NA	NA	NA	NA	NA	NA	35449714	35450707	Fake_Experiment_ID
g1413.t1	chr19	-	300	6	FSM	ENSG00000188508.11	ENST00000338897.4	300	6	0	0	0	0	multi-exon	TRUE	canonical	0	0	junction_5	6.16441400296898	NA	NA	NA	FALSE	0	NA	NA	A	non_coding	NA	NA	NA	NA	NA	NA	NA	30	CCATGACCTCCACTGGAAGA	21	False	NA	NA	NA	NA	NA	NA	35490442	35487427	Fake_Experiment_ID
g1416.t1	chr19	+	1227	11	FSM	ENSG00000105679.9	ENST00000222286.9	1227	11	0	0	0	0	multi-exon	FALSE	canonical	0	0	junction_1	0.8	NA	NA	NA	FALSE	0	NA	NA	A	non_coding	NA	NA	NA	NA	NA	NA	NA	20	AACGGGAAGGTCCTTTCTTT	58	False	NA	NA	NA	NA	NA	NA	35533527	35545170	Fake_Experiment_ID
g1428.t1	chr19	+	306	3	FSM	ENSG00000205155.8	ENST00000222266.2	306	3	0	0	0	0	multi-exon	FALSE	canonical	3	1103	junction_2	53	NA	NA	NA	FALSE	0	NA	NA	A	non_coding	NA	NA	NA	NA	NA	NA	NA	25	CAACTTCTGCACATACTGGG	267	False	NA	NA	NA	NA	NA	NA	35745930	35746847	Fake_Experiment_ID
g1429.t1	chr19	+	741	9	FSM	ENSG00000267796.8	ENST00000301159.14	741	9	0	0	0	0	multi-exon	FALSE	canonical	3	28	junction_5	9.13783344124853	NA	NA	NA	FALSE	0	NA	NA	A	non_coding	NA	NA	NA	NA	NA	NA	NA	15	TGTTCCCAGGTCCCCCCACA	47	False	NA	NA	NA	NA	NA	NA	35748724	35754474	Fake_Experiment_ID
g144.t1	chr19	-	1422	3	FSM	ENSG00000188305.6	ENST00000342063.5	1422	3	0	0	0	0	multi-exon	FALSE	canonical	0	0	junction_1	0	NA	NA	NA	FALSE	0	NA	NA	A	non_coding	NA	NA	NA	NA	NA	NA	NA	30	CCCCAACCCAGGGCGAACAC	8634	False	NA	NA	NA	NA	NA	NA	2280931	2275679	Fake_Experiment_ID
g1445.t1	chr19	+	348	1	FSM	ENSG00000205138.4	ENST00000378887.4	348	1	0	0	0	0	mono-exon	FALSE	NA	NA	NA	NA	NA	NA	NA	NA	NA	0	NA	NA	A	non_coding	NA	NA	NA	NA	NA	NA	NA	30	CAGGCGAAGAGCCGAACTCG	85	False	NA	NA	NA	NA	NA	NA	35995274	35995622	Fake_Experiment_ID
g145.t1	chr19	-	1779	1	FSM	ENSG00000220008.3	ENST00000585527.1	1779	1	0	0	0	0	mono-exon	FALSE	NA	NA	NA	NA	NA	NA	NA	NA	NA	0	NA	NA	A	non_coding	NA	NA	NA	NA	NA	NA	NA	10	GGGGTCCCCAGGGCGGACCC	NA	False	NA	NA	NA	NA	NA	NA	2291776	2289997	Fake_Experiment_ID
g1457.t1	chr19	+	879	1	FSM	ENSG00000167635.12	ENST00000443387.3	879	1	0	0	0	0	mono-exon	FALSE	NA	NA	NA	NA	NA	NA	NA	NA	NA	0	NA	NA	A	non_coding	NA	NA	NA	NA	NA	NA	NA	40	AAACCCCATGAAAGCCTTGA	386	False	NA	NA	NA	NA	NA	NA	36236440	36237319	Fake_Experiment_ID
g1465.t1	chr19	-	1239	1	FSM	ENSG00000254004.7	ENST00000523638.6	1239	1	0	0	0	0	mono-exon	FALSE	NA	NA	NA	NA	NA	NA	NA	NA	NA	0	NA	NA	A	non_coding	NA	NA	NA	NA	NA	NA	NA	20	AGTTCTCTATGAATGCCTTG	NA	False	NA	NA	NA	NA	NA	NA	36515238	36513999	Fake_Experiment_ID
g1469.t1	chr19	+	1653	3	FSM	ENSG00000161298.18	ENST00000292928.7	1653	3	0	0	0	0	multi-exon	FALSE	canonical	3	31	junction_2	0.5	NA	NA	NA	FALSE	0	NA	NA	A	non_coding	NA	NA	NA	NA	NA	NA	NA	15	GTAATGTGGCTTTTTTTGTA	4602	False	NA	NA	NA	NA	NA	NA	36609914	36627550	Fake_Experiment_ID
g147.t1	chr19	-	312	4	FSM	ENSG00000130332.15	ENST00000252622.15	312	4	0	0	0	0	multi-exon	FALSE	canonical	3	3654	junction_3	424.944179340717	NA	NA	NA	FALSE	0	NA	NA	A	non_coding	NA	NA	NA	NA	NA	NA	NA	0	CCTGGCCGGGGGCGCGGGGG	3879	False	NA	NA	NA	NA	NA	NA	2328566	2321679	Fake_Experiment_ID
g1477.t1	chr19	+	1467	1	FSM	ENSG00000251247.11	ENST00000420450.6	1467	1	0	0	0	0	mono-exon	FALSE	NA	NA	NA	NA	NA	NA	NA	NA	NA	0	NA	NA	A	non_coding	NA	NA	NA	NA	NA	NA	NA	35	AATTATGTGCTGAAGGAAGG	NA	False	NA	NA	NA	NA	NA	NA	36876830	36878297	Fake_Experiment_ID
g152.t1	chr19	-	288	3	FSM	ENSG00000099800.8	ENST00000215570.8	288	3	0	0	0	0	multi-exon	FALSE	canonical	3	4505	junction_1	27	NA	NA	NA	FALSE	0	NA	NA	A	non_coding	NA	NA	NA	NA	NA	NA	NA	10	CCGGCGAGCGCGGGCCACCC	9610	False	NA	NA	NA	NA	NA	NA	2427533	2426947	Fake_Experiment_ID
g1536.t1	chr19	-	444	4	FSM	ENSG00000167641.11	ENST00000301242.9	444	4	0	0	0	0	multi-exon	FALSE	canonical	3	309	junction_1	10.8423039781937	NA	NA	NA	FALSE	0	NA	NA	A	non_coding	NA	NA	NA	NA	NA	NA	NA	5	CCCTCTTGCACTCTCCCTGC	34	True	NA	NA	NA	NA	NA	NA	38256339	38251317	Fake_Experiment_ID
g1538.t1	chr19	+	321	4	FSM	ENSG00000167644.12	ENST00000301246.10	321	4	0	0	0	0	multi-exon	FALSE	canonical	3	190	junction_2	10.1980390271856	NA	NA	NA	FALSE	0	NA	NA	A	non_coding	NA	NA	NA	NA	NA	NA	NA	20	AGGGCCCTGGACAGGGCTCA	11	False	NA	NA	NA	NA	NA	NA	38304261	38304964	Fake_Experiment_ID
g1540.t1	chr19	+	942	3	FSM	ENSG00000099337.5	ENST00000263372.5	942	3	0	0	0	0	multi-exon	FALSE	canonical	3	28	junction_1	7.5	NA	NA	NA	FALSE	0	NA	NA	A	non_coding	NA	NA	NA	NA	NA	NA	NA	10	CTGGGGCAGCCTCTGCCAGG	97	False	NA	NA	NA	NA	NA	NA	38319950	38327403	Fake_Experiment_ID
g1557.t1	chr19	-	411	4	FSM	ENSG00000205076.5	ENST00000378626.5	411	4	0	0	0	0	multi-exon	FALSE	canonical	0	0	junction_2	18.1536650722535	NA	NA	NA	FALSE	0	NA	NA	A	non_coding	NA	NA	NA	NA	NA	NA	NA	20	GCAGAAGCCCAGGCGGGCCC	NA	False	NA	NA	NA	NA	NA	NA	38773492	38771025	Fake_Experiment_ID
g1558.t1	chr19	+	411	4	FSM	ENSG00000178934.5	ENST00000314980.5	411	4	0	0	0	0	multi-exon	FALSE	canonical	1	1	junction_1	16.9705627484771	NA	NA	NA	FALSE	0	NA	NA	A	non_coding	NA	NA	NA	NA	NA	NA	NA	20	GCAGAAGCCCAGGCGGGCCC	25	False	NA	NA	NA	NA	NA	NA	38789226	38791693	Fake_Experiment_ID
g1563.t1	chr19	+	1071	6	FSM	ENSG00000104825.17	ENST00000313582.6	1071	6	0	0	0	0	multi-exon	FALSE	canonical	3	255	junction_5	43.9153731624815	NA	NA	NA	FALSE	0	NA	NA	A	non_coding	NA	NA	NA	NA	NA	NA	NA	25	TTTGTTTCATTGTTAATATA	0	True	NA	NA	NA	NA	NA	NA	38900032	38908832	Fake_Experiment_ID
g1565.t1	chr19	+	417	2	FSM	ENSG00000128626.12	ENST00000308018.9	417	2	0	0	0	0	multi-exon	FALSE	canonical	3	870	junction_1	0	NA	NA	NA	FALSE	0	NA	NA	A	non_coding	NA	NA	NA	NA	NA	NA	NA	10	CGGCTGGGGGCACAGTGGGC	344	False	NA	NA	NA	NA	NA	NA	38931294	38932700	Fake_Experiment_ID
g157.t1	chr19	-	207	2	FSM	ENSG00000176533.13	ENST00000382159.8	207	2	0	0	0	0	multi-exon	FALSE	canonical	3	162	junction_1	0	NA	NA	NA	FALSE	0	NA	NA	A	non_coding	NA	NA	NA	NA	NA	NA	NA	10	CTGTGTTCTCATATGTTCTC	NA	False	NA	NA	NA	NA	NA	NA	2520688	2515021	Fake_Experiment_ID
g1573.t1	chr19	+	1776	8	FSM	ENSG00000130669.17	ENST00000358301.7	1776	8	0	0	0	0	multi-exon	TRUE	canonical	3	340	junction_2	22.6571608719078	NA	NA	NA	FALSE	0	NA	NA	A	non_coding	NA	NA	NA	NA	NA	NA	NA	5	GGCCCAGCGCCCTTCCCCTC	NA	False	NA	NA	NA	NA	NA	NA	39169553	39178579	Fake_Experiment_ID
g1588.t1	chr19	+	999	2	FSM	ENSG00000128016.7	ENST00000594442.2	999	2	0	0	0	0	multi-exon	FALSE	canonical	3	51	junction_1	0	NA	NA	NA	FALSE	0	NA	NA	A	non_coding	NA	NA	NA	NA	NA	NA	NA	25	CAAAGTGACTGCCCGGTCAG	40	False	NA	NA	NA	NA	NA	NA	39406886	39408699	Fake_Experiment_ID
g1596.t1	chr19	-	486	1	FSM	ENSG00000176401.6	ENST00000326282.5	486	1	0	0	0	0	mono-exon	FALSE	NA	NA	NA	NA	NA	NA	NA	NA	NA	0	NA	NA	A	non_coding	NA	NA	NA	NA	NA	NA	NA	20	GTCGGCTGTGATGATGACAT	7425	False	NA	NA	NA	NA	NA	NA	39532802	39532316	Fake_Experiment_ID
g16.t1	chr19	-	1266	1	FSM	ENSG00000183186.8	ENST00000332235.8	1266	1	0	0	0	0	mono-exon	FALSE	NA	NA	NA	NA	NA	NA	NA	NA	NA	0	NA	NA	A	non_coding	NA	NA	NA	NA	NA	NA	NA	10	AGCGGGGACCTGCTCGCTGT	7373	False	NA	NA	NA	NA	NA	NA	408361	407095	Fake_Experiment_ID
g162.t1	chr19	-	597	1	FSM	ENSG00000176490.5	ENST00000323469.5	597	1	0	0	0	0	mono-exon	FALSE	NA	NA	NA	NA	NA	NA	NA	NA	NA	0	NA	NA	A	non_coding	NA	NA	NA	NA	NA	NA	NA	10	GCCCGGAACGCCCGCCTGCC	3611	False	NA	NA	NA	NA	NA	NA	2717806	2717209	Fake_Experiment_ID
g1629.t1	chr19	+	1473	11	FSM	ENSG00000105223.20	ENST00000356508.9	1473	11	0	0	0	0	multi-exon	TRUE	canonical	3	1440	junction_5	96.2750746559046	NA	NA	NA	FALSE	0	NA	NA	A	non_coding	NA	NA	NA	NA	NA	NA	NA	15	GGCCCGATCCAGTGGGCAGG	134	False	NA	NA	NA	NA	NA	NA	40366483	40378173	Fake_Experiment_ID
g1630.t1	chr19	-	1851	4	FSM	ENSG00000160396.9	ENST00000291823.3	1851	4	0	0	0	0	multi-exon	FALSE	canonical	0	0	junction_1	0.471404520791032	NA	NA	NA	FALSE	0	NA	NA	A	non_coding	NA	NA	NA	NA	NA	NA	NA	10	TGGTGATTCCACCCCTGCCC	290	False	NA	NA	NA	NA	NA	NA	40389902	40379586	Fake_Experiment_ID
g1632.t1	chr19	-	711	1	FSM	ENSG00000197019.5	ENST00000357949.5	711	1	0	0	0	0	mono-exon	FALSE	NA	NA	NA	NA	NA	NA	NA	NA	NA	0	NA	NA	A	non_coding	NA	NA	NA	NA	NA	NA	NA	10	GCCCTCGTGCTGGAATGGTT	2445	False	NA	NA	NA	NA	NA	NA	40423546	40422835	Fake_Experiment_ID
g1671.t1	chr19	+	2571	15	FSM	ENSG00000105323.17	ENST00000392006.8	2571	15	0	0	0	0	multi-exon	FALSE	canonical	3	509	junction_1	168.930610075286	NA	NA	NA	FALSE	0	NA	NA	A	non_coding	NA	NA	NA	NA	NA	NA	NA	20	CCAGTGTGACCCAGAGGCTC	36	False	NA	NA	NA	NA	NA	NA	41264503	41306565	Fake_Experiment_ID
g1673.t1	chr19	-	1173	7	FSM	ENSG00000105329.11	ENST00000221930.6	1173	7	0	0	0	0	multi-exon	FALSE	canonical	3	63	junction_3	12.432037465981	NA	NA	NA	FALSE	0	NA	NA	A	non_coding	NA	NA	NA	NA	NA	NA	NA	0	GGTCCCGCCCCGCCCCGCCC	11	True	NA	NA	NA	NA	NA	NA	41353044	41331051	Fake_Experiment_ID
g1676.t1	chr19	-	1194	1	FSM	ENSG00000177191.2	ENST00000321702.2	1194	1	0	0	0	0	mono-exon	FALSE	NA	NA	NA	NA	NA	NA	NA	NA	NA	0	NA	NA	A	non_coding	NA	NA	NA	NA	NA	NA	NA	15	CTCTCATTGGGGAGGGCGGA	9697	False	NA	NA	NA	NA	NA	NA	41426778	41425584	Fake_Experiment_ID
g1690.t1	chr19	-	798	4	FSM	ENSG00000007306.15	ENST00000006724.7	798	4	0	0	0	0	multi-exon	FALSE	canonical	0	0	junction_3	0.471404520791032	NA	NA	NA	FALSE	0	NA	NA	A	non_coding	NA	NA	NA	NA	NA	NA	NA	10	CAGCCTTGGTGTAGTTTCTG	104	False	NA	NA	NA	NA	NA	NA	41688165	41677411	Fake_Experiment_ID
g170.t1	chr19	+	1887	4	FSM	ENSG00000186300.12	ENST00000334241.9	1887	4	0	0	0	0	multi-exon	FALSE	canonical	3	19	junction_3	10.8730042868667	NA	NA	NA	FALSE	0	NA	NA	A	non_coding	NA	NA	NA	NA	NA	NA	NA	20	GTTCCTTATCCTGAAAGTGG	68	False	NA	NA	NA	NA	NA	NA	2841572	2853952	Fake_Experiment_ID
g1713.t1	chr19	-	981	4	FSM	ENSG00000160570.14	ENST00000595337.5	981	4	0	0	0	0	multi-exon	FALSE	canonical	3	150	junction_3	38.5774833578115	NA	NA	NA	FALSE	0	NA	NA	A	non_coding	NA	NA	NA	NA	NA	NA	NA	25	TCCAGGACTGGCAGGATTGA	3148	False	NA	NA	NA	NA	NA	NA	42217007	42199437	Fake_Experiment_ID
g1718.t1	chr19	-	696	5	FSM	ENSG00000079462.8	ENST00000262890.8	696	5	0	0	0	0	multi-exon	FALSE	canonical	3	884	junction_1	48.9304353138208	NA	NA	NA	FALSE	0	NA	NA	A	non_coding	NA	NA	NA	NA	NA	NA	NA	10	GCATCCTGCTGCCTTCCCAC	481	False	NA	NA	NA	NA	NA	NA	42302309	42297077	Fake_Experiment_ID
g175.t1	chr19	-	1638	4	FSM	ENSG00000175691.9	ENST00000314531.5	1638	4	0	0	0	0	multi-exon	FALSE	canonical	3	12	junction_1	6.79869268479038	NA	NA	NA	FALSE	0	NA	NA	A	non_coding	NA	NA	NA	NA	NA	NA	NA	35	ATCTACGAATACAGTGGACC	5827	False	NA	NA	NA	NA	NA	NA	2944840	2933488	Fake_Experiment_ID
g1756.t1	chr19	-	1041	5	FSM	ENSG00000124466.9	ENST00000244333.4	1041	5	0	0	0	0	multi-exon	FALSE	canonical	2	3	junction_3	7.63216876123687	NA	NA	NA	FALSE	0	NA	NA	A	non_coding	NA	NA	NA	NA	NA	NA	NA	20	GCTTCTCCACCTGGAAATTT	4751	False	NA	NA	NA	NA	NA	NA	43465571	43461350	Fake_Experiment_ID
g1761.t1	chr19	-	1872	2	FSM	ENSG00000167378.9	ENST00000422989.6	1872	2	0	0	0	0	multi-exon	FALSE	canonical	3	31	junction_1	0	NA	NA	NA	FALSE	0	NA	NA	A	non_coding	NA	NA	NA	NA	NA	NA	NA	10	GGAGTGGGAGGGGGCTTGGG	795	False	NA	NA	NA	NA	NA	NA	43595338	43592025	Fake_Experiment_ID
g1762.t1	chr19	+	513	2	FSM	ENSG00000124444.16	ENST00000336564.5	513	2	0	0	0	0	multi-exon	FALSE	canonical	3	139	junction_1	0	NA	NA	NA	FALSE	0	NA	NA	A	non_coding	NA	NA	NA	NA	NA	NA	NA	20	GTGCAGCTTAAGCCTCTCCA	492	False	NA	NA	NA	NA	NA	NA	43597108	43599258	Fake_Experiment_ID
g1766.t1	chr19	-	1167	9	FSM	ENSG00000105767.3	ENST00000222374.3	1167	9	0	0	0	0	multi-exon	FALSE	canonical	3	13	junction_2	9.12328751054136	NA	NA	NA	FALSE	0	NA	NA	A	non_coding	NA	NA	NA	NA	NA	NA	NA	15	CCCTATCCCCACCCCAGGCC	27	True	NA	NA	NA	NA	NA	NA	43639790	43623329	Fake_Experiment_ID
g1767.t1	chr19	-	1008	7	FSM	ENSG00000011422.12	ENST00000340093.8	1008	7	0	0	0	0	multi-exon	FALSE	canonical	3	29	junction_6	13.3499895963339	NA	NA	NA	FALSE	0	NA	NA	A	non_coding	NA	NA	NA	NA	NA	NA	NA	20	ACCTGAAATCCCCCTCTCTG	4248	False	NA	NA	NA	NA	NA	NA	43670120	43648889	Fake_Experiment_ID
g1769.t1	chr19	+	1392	1	FSM	ENSG00000124449.7	ENST00000244314.6	1392	1	0	0	0	0	mono-exon	FALSE	NA	NA	NA	NA	NA	NA	NA	NA	NA	0	NA	NA	A	non_coding	NA	NA	NA	NA	NA	NA	NA	15	AGAGTGCAGCCCCGCCCCCC	2458	False	NA	NA	NA	NA	NA	NA	43718558	43719950	Fake_Experiment_ID
g1781.t1	chr19	+	2124	4	FSM	ENSG00000267680.5	ENST00000336976.10	2124	4	0	0	0	0	multi-exon	FALSE	canonical	3	54	junction_3	4.10960933531265	NA	NA	NA	FALSE	0	NA	NA	A	non_coding	NA	NA	NA	NA	NA	NA	NA	35	TGATGTGATGGTGCAATAAA	3462	False	NA	NA	NA	NA	NA	NA	44097873	44108284	Fake_Experiment_ID
g1787.t1	chr19	-	2217	4	FSM	ENSG00000159917.17	ENST00000291182.9	2217	4	0	0	0	0	multi-exon	TRUE	canonical	3	11	junction_1	8.33999733546454	NA	NA	NA	FALSE	0	NA	NA	A	non_coding	NA	NA	NA	NA	NA	NA	NA	30	AAATGAGAGGTGTGGTTCAG	1620	False	NA	NA	NA	NA	NA	NA	44303404	44287217	Fake_Experiment_ID
g1819.t1	chr19	-	1428	3	FSM	ENSG00000170684.9	ENST00000303809.7	1428	3	0	0	0	0	multi-exon	FALSE	canonical	3	66	junction_1	2.5	NA	NA	NA	FALSE	0	NA	NA	A	non_coding	NA	NA	NA	NA	NA	NA	NA	25	GCCCAGGAAAGCCCCCCTCA	136	False	NA	NA	NA	NA	NA	NA	45076373	45071600	Fake_Experiment_ID
g1820.t1	chr19	+	396	1	FSM	ENSG00000142252.11	ENST00000270257.9	396	1	0	0	0	0	mono-exon	FALSE	NA	NA	NA	NA	NA	NA	NA	NA	NA	0	NA	NA	A	non_coding	NA	NA	NA	NA	NA	NA	NA	20	AGATATTGTGTTCACTTTTC	NA	False	NA	NA	NA	NA	NA	NA	45090114	45090510	Fake_Experiment_ID
g1827.t1	chr19	+	609	1	FSM	ENSG00000189114.8	ENST00000433642.3	609	1	0	0	0	0	mono-exon	FALSE	NA	NA	NA	NA	NA	NA	NA	NA	NA	0	NA	NA	A	non_coding	NA	NA	NA	NA	NA	NA	NA	25	CCATGATTCTACTTCCCAAC	513	False	NA	NA	NA	NA	NA	NA	45179296	45179905	Fake_Experiment_ID
g1830.t1	chr19	-	1146	7	FSM	ENSG00000104879.5	ENST00000221476.4	1146	7	0	0	0	0	multi-exon	FALSE	canonical	0	0	junction_1	0	NA	NA	NA	FALSE	0	NA	NA	A	non_coding	NA	NA	NA	NA	NA	NA	NA	10	GCGCCTGCCCACCTGCCACC	18	True	NA	NA	NA	NA	NA	NA	45319713	45306749	Fake_Experiment_ID
g1838.t1	chr19	+	1293	5	FSM	ENSG00000213889.11	ENST00000451287.7	1293	5	0	0	0	0	multi-exon	FALSE	canonical	3	12	junction_1	63.0317380372777	NA	NA	NA	FALSE	0	NA	NA	A	non_coding	NA	NA	NA	NA	NA	NA	NA	10	CAGCTGTTGTCCTTTGGGGA	11	False	NA	NA	NA	NA	NA	NA	45498472	45502085	Fake_Experiment_ID
g184.t1	chr19	+	1125	7	FSM	ENSG00000060558.4	ENST00000262958.4	1125	7	0	0	0	0	multi-exon	FALSE	canonical	0	0	junction_1	1.86338998124982	NA	NA	NA	FALSE	0	NA	NA	A	non_coding	NA	NA	NA	NA	NA	NA	NA	15	CCCAGGCCCCACCTGGGGCA	209	False	NA	NA	NA	NA	NA	NA	3136450	3163019	Fake_Experiment_ID
g1841.t1	chr19	-	1089	1	FSM	ENSG00000177464.5	ENST00000323040.5	1089	1	0	0	0	0	mono-exon	FALSE	NA	NA	NA	NA	NA	NA	NA	NA	NA	0	NA	NA	A	non_coding	NA	NA	NA	NA	NA	NA	NA	30	ACCCCGAGTGGCACAGAATC	7518	False	NA	NA	NA	NA	NA	NA	45591866	45590777	Fake_Experiment_ID
g1847.t1	chr19	-	1812	1	FSM	ENSG00000177051.6	ENST00000317683.4	1812	1	0	0	0	0	mono-exon	FALSE	NA	NA	NA	NA	NA	NA	NA	NA	NA	0	NA	NA	A	non_coding	NA	NA	NA	NA	NA	NA	NA	20	AGCCGGGGGAGGGGAGGGGA	3827	False	NA	NA	NA	NA	NA	NA	45713495	45711683	Fake_Experiment_ID
g1853.t1	chr19	-	2154	6	FSM	ENSG00000104941.8	ENST00000221538.8	2154	6	0	0	0	0	multi-exon	FALSE	canonical	0	0	junction_1	0.4	NA	NA	NA	FALSE	0	NA	NA	A	non_coding	NA	NA	NA	NA	NA	NA	NA	15	GGCCCACCCTCTAGCCACTT	768	False	NA	NA	NA	NA	NA	NA	45815176	45795868	Fake_Experiment_ID
g1855.t1	chr19	+	1053	2	FSM	ENSG00000170608.3	ENST00000302177.3	1053	2	0	0	0	0	multi-exon	FALSE	canonical	3	213	junction_1	0	NA	NA	NA	FALSE	0	NA	NA	A	non_coding	NA	NA	NA	NA	NA	NA	NA	20	CAGGGGTTGGGAACATGGTG	131	False	NA	NA	NA	NA	NA	NA	45864456	45873058	Fake_Experiment_ID
g1857.t1	chr19	-	1755	1	FSM	ENSG00000170604.5	ENST00000302165.5	1755	1	0	0	0	0	mono-exon	FALSE	NA	NA	NA	NA	NA	NA	NA	NA	NA	0	NA	NA	A	non_coding	NA	NA	NA	NA	NA	NA	NA	15	GCTACCACTGCCTCCAGGCT	364	False	NA	NA	NA	NA	NA	NA	45885774	45884019	Fake_Experiment_ID
g1858.t1	chr19	-	1200	2	FSM	ENSG00000176182.6	ENST00000322217.6	1200	2	0	0	0	0	multi-exon	FALSE	canonical	3	14	junction_1	0	NA	NA	NA	FALSE	0	NA	NA	A	non_coding	NA	NA	NA	NA	NA	NA	NA	30	AATCTACTATCTATGATCCT	1000	False	NA	NA	NA	NA	NA	NA	45901773	45890622	Fake_Experiment_ID
g1860.t1	chr19	-	1671	4	FSM	ENSG00000104967.8	ENST00000676183.1	1671	4	0	0	0	0	multi-exon	TRUE	canonical	2	2	junction_3	3.09120616516523	NA	NA	NA	FALSE	0	NA	NA	A	non_coding	NA	NA	NA	NA	NA	NA	NA	0	GGCCTGTGGTGTGTGCTCCC	-3	True	NA	NA	NA	NA	NA	NA	45973543	45939862	Fake_Experiment_ID
g1862.t1	chr19	-	591	3	FSM	ENSG00000008438.5	ENST00000008938.5	591	3	0	0	0	0	multi-exon	FALSE	canonical	0	0	junction_1	0	NA	NA	NA	FALSE	0	NA	NA	A	non_coding	NA	NA	NA	NA	NA	NA	NA	10	GGCCCTGCTGATCCGCACCC	336	False	NA	NA	NA	NA	NA	NA	46023021	46019237	Fake_Experiment_ID
g187.t1	chr19	+	1155	1	FSM	ENSG00000125910.6	ENST00000246115.5	1155	1	0	0	0	0	mono-exon	FALSE	NA	NA	NA	NA	NA	NA	NA	NA	NA	0	NA	NA	A	non_coding	NA	NA	NA	NA	NA	NA	NA	10	AGTTGCAGTCTTGCGTGTGG	21	False	NA	NA	NA	NA	NA	NA	3178792	3179947	Fake_Experiment_ID
g1880.t1	chr19	-	615	1	FSM	ENSG00000277531.3	ENST00000617053.3	615	1	0	0	0	0	mono-exon	FALSE	NA	NA	NA	NA	NA	NA	NA	NA	NA	0	NA	NA	A	non_coding	NA	NA	NA	NA	NA	NA	NA	5	GGTGGTGGCATCGGGTGGGC	576	False	NA	NA	NA	NA	NA	NA	46428359	46427744	Fake_Experiment_ID
g1882.t1	chr19	-	1908	1	FSM	ENSG00000204851.7	ENST00000599531.2	1908	1	0	0	0	0	mono-exon	FALSE	NA	NA	NA	NA	NA	NA	NA	NA	NA	0	NA	NA	A	non_coding	NA	NA	NA	NA	NA	NA	NA	20	TGGCCCCCCAAGAAGCCGCC	468	False	NA	NA	NA	NA	NA	NA	46495465	46493557	Fake_Experiment_ID
g1887.t1	chr19	-	1161	2	FSM	ENSG00000160013.9	ENST00000291294.7	1161	2	0	0	0	0	multi-exon	FALSE	canonical	1	1	junction_1	0	NA	NA	NA	FALSE	0	NA	NA	A	non_coding	NA	NA	NA	NA	NA	NA	NA	20	CATTTCAAGCTGACCCTGTG	859	False	NA	NA	NA	NA	NA	NA	46624225	46621279	Fake_Experiment_ID
g1888.t1	chr19	-	213	2	FSM	ENSG00000167414.4	ENST00000300873.4	213	2	0	0	0	0	multi-exon	FALSE	canonical	2	3	junction_1	0	NA	NA	NA	FALSE	0	NA	NA	A	non_coding	NA	NA	NA	NA	NA	NA	NA	15	GCCCTCCGGACAGCTTACCC	4470	False	NA	NA	NA	NA	NA	NA	46634682	46634075	Fake_Experiment_ID
g1889.t1	chr19	-	1890	4	FSM	ENSG00000197380.11	ENST00000391916.7	1890	4	0	0	0	0	multi-exon	TRUE	canonical	3	12	junction_1	0.942809041582063	NA	NA	NA	FALSE	0	NA	NA	A	non_coding	NA	NA	NA	NA	NA	NA	NA	5	GTTTGGGGATTTGCTTGGGC	-12	True	NA	NA	NA	NA	NA	NA	46661064	46648481	Fake_Experiment_ID
g1891.t1	chr19	+	1488	1	FSM	ENSG00000181027.11	ENST00000318584.10	1488	1	0	0	0	0	mono-exon	FALSE	NA	NA	NA	NA	NA	NA	NA	NA	NA	0	NA	NA	A	non_coding	NA	NA	NA	NA	NA	NA	NA	20	AGCCCTGATAACCTCGCCTT	9393	False	NA	NA	NA	NA	NA	NA	46755450	46756938	Fake_Experiment_ID
g1898.t1	chr19	-	567	3	FSM	ENSG00000130748.7	ENST00000253047.7	567	3	0	0	0	0	multi-exon	FALSE	canonical	3	985	junction_2	22.5	NA	NA	NA	FALSE	0	NA	NA	A	non_coding	NA	NA	NA	NA	NA	NA	NA	10	GCGACACGGCCGTGGGGCCT	9	True	NA	NA	NA	NA	NA	NA	47048614	47045986	Fake_Experiment_ID
g1906.t1	chr19	+	1014	1	FSM	ENSG00000134830.6	ENST00000595464.3	1014	1	0	0	0	0	mono-exon	FALSE	NA	NA	NA	NA	NA	NA	NA	NA	NA	0	NA	NA	A	non_coding	NA	NA	NA	NA	NA	NA	NA	20	GCTGGAGAGACATTGTGGGT	3697	False	NA	NA	NA	NA	NA	NA	47340799	47341813	Fake_Experiment_ID
g1911.t1	chr19	-	888	11	FSM	ENSG00000105402.8	ENST00000263354.8	888	11	0	0	0	0	multi-exon	FALSE	canonical	3	538	junction_8	45.1354627759592	NA	NA	NA	FALSE	0	NA	NA	A	non_coding	NA	NA	NA	NA	NA	NA	NA	15	GCCCCACCCAGCCCCCCAGT	7305	False	NA	NA	NA	NA	NA	NA	47514940	47488287	Fake_Experiment_ID
g1919.t1	chr19	+	1632	5	FSM	ENSG00000024422.12	ENST00000263277.8	1632	5	0	0	0	0	multi-exon	FALSE	canonical	3	64	junction_2	8.95823643358446	NA	NA	NA	FALSE	0	NA	NA	A	non_coding	NA	NA	NA	NA	NA	NA	NA	5	GCCGGCCCCCCTCCCATGGC	3191	False	NA	NA	NA	NA	NA	NA	47716612	47741432	Fake_Experiment_ID
g1925.t1	chr19	-	858	6	FSM	ENSG00000105398.4	ENST00000222002.4	858	6	0	0	0	0	multi-exon	FALSE	canonical	0	0	junction_1	0	NA	NA	NA	FALSE	0	NA	NA	A	non_coding	NA	NA	NA	NA	NA	NA	NA	30	CGTCCAAAACACTCTGGATC	139	False	NA	NA	NA	NA	NA	NA	47886257	47871454	Fake_Experiment_ID
g1942.t1	chr19	+	492	4	FSM	ENSG00000142227.11	ENST00000270221.11	492	4	0	0	0	0	multi-exon	FALSE	canonical	3	118	junction_1	5.71547606649408	NA	NA	NA	FALSE	0	NA	NA	A	non_coding	NA	NA	NA	NA	NA	NA	NA	0	GCGCCCCGCCTCGCTCGGCT	27	False	NA	NA	NA	NA	NA	NA	48326844	48330470	Fake_Experiment_ID
g1945.t1	chr19	+	705	4	FSM	ENSG00000105467.9	ENST00000344846.7	705	4	0	0	0	0	multi-exon	FALSE	canonical	0	0	junction_3	0.816496580927726	NA	NA	NA	FALSE	0	NA	NA	A	non_coding	NA	NA	NA	NA	NA	NA	NA	40	ATATCCTTATCCAAATCAAT	1350	False	NA	NA	NA	NA	NA	NA	48365842	48376318	Fake_Experiment_ID
g1951.t1	chr19	+	1311	2	FSM	ENSG00000182324.7	ENST00000342291.3	1311	2	0	0	0	0	multi-exon	TRUE	canonical	1	1	junction_1	0	NA	NA	NA	FALSE	0	NA	NA	A	non_coding	NA	NA	NA	NA	NA	NA	NA	20	TGCAAACTGATGTCCCCTTC	6146	False	NA	NA	NA	NA	NA	NA	48461724	48464777	Fake_Experiment_ID
g1956.t1	chr19	+	1098	7	FSM	ENSG00000088002.12	ENST00000201586.7	1098	7	0	0	0	0	multi-exon	FALSE	canonical	0	0	junction_1	11.4515889242013	NA	NA	NA	FALSE	0	NA	NA	A	non_coding	NA	NA	NA	NA	NA	NA	NA	25	TAAACACGTCGATTCTGTCC	81	False	NA	NA	NA	NA	NA	NA	48552252	48599406	Fake_Experiment_ID
g1965.t1	chr19	+	1032	1	FSM	ENSG00000176920.13	ENST00000391876.5	1032	1	0	0	0	0	mono-exon	FALSE	NA	NA	NA	NA	NA	NA	NA	NA	NA	0	NA	NA	A	non_coding	NA	NA	NA	NA	NA	NA	NA	15	TGCTGGCCCATTCTTTGAGA	6982	False	NA	NA	NA	NA	NA	NA	48702956	48703988	Fake_Experiment_ID
g1968.t1	chr19	-	1098	1	FSM	ENSG00000174951.12	ENST00000645652.2	1098	1	0	0	0	0	mono-exon	FALSE	NA	NA	NA	NA	NA	NA	NA	NA	NA	0	NA	NA	A	non_coding	NA	NA	NA	NA	NA	NA	NA	25	GAGCCAGGGAGACTTTCTGA	4076	False	NA	NA	NA	NA	NA	NA	48751281	48750183	Fake_Experiment_ID
g1969.t1	chr19	+	630	3	FSM	ENSG00000105550.10	ENST00000222157.5	630	3	0	0	0	0	multi-exon	FALSE	canonical	1	1	junction_1	0.5	NA	NA	NA	FALSE	0	NA	NA	A	non_coding	NA	NA	NA	NA	NA	NA	NA	25	AGCCAGAGGCTGTTTACTAT	166	False	NA	NA	NA	NA	NA	NA	48756236	48758220	Fake_Experiment_ID
g1976.t1	chr19	+	1386	12	FSM	ENSG00000104805.16	ENST00000405315.9	1386	12	0	0	0	0	multi-exon	FALSE	canonical	3	661	junction_8	31.840511645044	NA	NA	NA	FALSE	0	NA	NA	A	non_coding	NA	NA	NA	NA	NA	NA	NA	10	TCCTCCGGGACCCCAGCCCT	461	False	NA	NA	NA	NA	NA	NA	48900796	48922424	Fake_Experiment_ID
g1977.t1	chr19	+	1005	7	FSM	ENSG00000104808.8	ENST00000221403.7	1005	7	0	0	0	0	multi-exon	FALSE	canonical	0	0	junction_3	7.47031161033832	NA	NA	NA	FALSE	0	NA	NA	A	non_coding	NA	NA	NA	NA	NA	NA	NA	45	TGTATCCCCGAATAAATAAA	23	False	NA	NA	NA	NA	NA	NA	48933721	48944933	Fake_Experiment_ID
g1978.t1	chr19	+	657	5	FSM	ENSG00000087088.20	ENST00000293288.12	657	5	0	0	0	0	multi-exon	FALSE	canonical	3	2558	junction_1	338.13338714182	NA	NA	NA	FALSE	0	NA	NA	A	non_coding	NA	NA	NA	NA	NA	NA	NA	25	TCAATCCCCGATTCATCTAC	39	False	NA	NA	NA	NA	NA	NA	48954928	48961097	Fake_Experiment_ID
g198.t1	chr19	-	450	2	FSM	ENSG00000284638.1	ENST00000641816.1	450	2	0	0	0	0	multi-exon	TRUE	canonical	0	0	junction_1	0	NA	NA	NA	FALSE	0	NA	NA	A	non_coding	NA	NA	NA	NA	NA	NA	NA	15	ATCCTGAATCCGGGTTCCGG	175	False	NA	NA	NA	NA	NA	NA	3483403	3482803	Fake_Experiment_ID
g1980.t1	chr19	+	528	4	FSM	ENSG00000087086.15	ENST00000331825.11	528	4	0	0	0	0	multi-exon	FALSE	canonical	3	17632	junction_2	999.221474726977	NA	NA	NA	FALSE	0	NA	NA	A	non_coding	NA	NA	NA	NA	NA	NA	NA	20	GAGCCTTCTGAGCCCAGCGA	18	False	NA	NA	NA	NA	NA	NA	48965507	48966735	Fake_Experiment_ID
g1993.t1	chr19	-	498	3	FSM	ENSG00000196337.13	ENST00000596965.5	498	3	0	0	0	0	multi-exon	TRUE	canonical	2	5	junction_2	7	NA	NA	NA	FALSE	0	NA	NA	A	non_coding	NA	NA	NA	NA	NA	NA	NA	20	AGGCTTCTCAATCCGCACTC	9442	False	NA	NA	NA	NA	NA	NA	49055375	49054290	Fake_Experiment_ID
g200.t1	chr19	-	909	4	FSM	ENSG00000129932.10	ENST00000427575.6	909	4	0	0	0	0	multi-exon	FALSE	canonical	3	241	junction_2	21.5612821717283	NA	NA	NA	FALSE	0	NA	NA	A	non_coding	NA	NA	NA	NA	NA	NA	NA	15	GGCCCCACCCTCACCCGGAG	4089	False	NA	NA	NA	NA	NA	NA	3496814	3491491	Fake_Experiment_ID
g2014.t1	chr19	+	1557	3	FSM	ENSG00000261949.7	ENST00000576655.5	1557	3	0	0	0	0	multi-exon	FALSE	canonical	2	7	junction_1	10.5	NA	NA	NA	FALSE	0	NA	NA	A	non_coding	NA	NA	NA	NA	NA	NA	NA	10	GCCCCACCGAGTTCTGCCGG	1016	False	NA	NA	NA	NA	NA	NA	49426430	49428818	Fake_Experiment_ID
g2042.t1	chr19	-	1770	7	FSM	ENSG00000104951.16	ENST00000341114.7	1770	7	0	0	0	0	multi-exon	FALSE	canonical	0	0	junction_1	0.763762615825973	NA	NA	NA	FALSE	0	NA	NA	A	non_coding	NA	NA	NA	NA	NA	NA	NA	35	AGTATTTTCGGAAAAAGCCG	9734	False	NA	NA	NA	NA	NA	NA	49901717	49889669	Fake_Experiment_ID
g2046.t1	chr19	+	849	2	FSM	ENSG00000169136.12	ENST00000423777.7	849	2	0	0	0	0	multi-exon	FALSE	canonical	2	6	junction_1	0	NA	NA	NA	FALSE	0	NA	NA	A	non_coding	NA	NA	NA	NA	NA	NA	NA	15	AAGGGCAGGGGTGTGGCTTC	97	False	NA	NA	NA	NA	NA	NA	49930850	49933092	Fake_Experiment_ID
g2072.t1	chr19	+	597	5	FSM	ENSG00000235034.7	ENST00000425202.6	597	5	0	0	0	0	multi-exon	FALSE	canonical	0	0	junction_1	3.53553390593274	NA	NA	NA	FALSE	0	NA	NA	A	non_coding	NA	NA	NA	NA	NA	NA	NA	5	CGCCCGGGCGGGCCCCGGCA	NA	False	NA	NA	NA	NA	NA	NA	50649444	50659142	Fake_Experiment_ID
g2084.t1	chr19	-	789	5	FSM	ENSG00000167748.11	ENST00000301420.3	789	5	0	0	0	0	multi-exon	FALSE	canonical	0	0	junction_3	5	NA	NA	NA	FALSE	0	NA	NA	A	non_coding	NA	NA	NA	NA	NA	NA	NA	15	ACGCCCAGCCCTGTCCCCTA	3333	False	NA	NA	NA	NA	NA	NA	50823748	50819193	Fake_Experiment_ID
g2086.t1	chr19	+	786	5	FSM	ENSG00000142515.15	ENST00000326003.7	786	5	0	0	0	0	multi-exon	FALSE	canonical	0	0	junction_1	0	NA	NA	NA	FALSE	0	NA	NA	A	non_coding	NA	NA	NA	NA	NA	NA	NA	25	GCACCCCTATCAACCCCCTA	16	False	NA	NA	NA	NA	NA	NA	50854955	50860127	Fake_Experiment_ID
g2104.t1	chr19	-	1047	2	FSM	ENSG00000142544.7	ENST00000421832.3	1047	2	0	0	0	0	multi-exon	FALSE	canonical	3	105	junction_1	0	NA	NA	NA	FALSE	0	NA	NA	A	non_coding	NA	NA	NA	NA	NA	NA	NA	5	CGACTTCGGGCCTCCCGCCG	3809	False	NA	NA	NA	NA	NA	NA	51104569	51098600	Fake_Experiment_ID
g2138.t1	chr19	+	2136	4	FSM	ENSG00000105497.8	ENST00000262259.7	2136	4	0	0	0	0	multi-exon	FALSE	canonical	2	8	junction_1	3.09120616516523	NA	NA	NA	FALSE	0	NA	NA	A	non_coding	NA	NA	NA	NA	NA	NA	NA	30	ATTCCTAGTGCATCAGCATA	151	False	NA	NA	NA	NA	NA	NA	51573329	51588467	Fake_Experiment_ID
g2145.t1	chr19	-	1053	1	FSM	ENSG00000171051.9	ENST00000304748.5	1053	1	0	0	0	0	mono-exon	FALSE	NA	NA	NA	NA	NA	NA	NA	NA	NA	0	NA	NA	A	non_coding	NA	NA	NA	NA	NA	NA	NA	20	GGAGGGAGCTGGGGGACACT	4883	False	NA	NA	NA	NA	NA	NA	51746994	51745941	Fake_Experiment_ID
g2147.t1	chr19	+	1056	1	FSM	ENSG00000171049.9	ENST00000340023.7	1056	1	0	0	0	0	mono-exon	FALSE	NA	NA	NA	NA	NA	NA	NA	NA	NA	0	NA	NA	A	non_coding	NA	NA	NA	NA	NA	NA	NA	20	GGATGGGGTCAGGGATATTT	7399	False	NA	NA	NA	NA	NA	NA	51768658	51769714	Fake_Experiment_ID
g2149.t1	chr19	+	1062	1	FSM	ENSG00000187474.5	ENST00000339223.5	1062	1	0	0	0	0	mono-exon	FALSE	NA	NA	NA	NA	NA	NA	NA	NA	NA	0	NA	NA	A	non_coding	NA	NA	NA	NA	NA	NA	NA	10	GGTCGGGGATATTTTTGGGC	1117	False	NA	NA	NA	NA	NA	NA	51823748	51824810	Fake_Experiment_ID
g2168.t1	chr19	+	1734	4	FSM	ENSG00000221923.9	ENST00000422689.3	1734	4	0	0	0	0	multi-exon	FALSE	canonical	3	109	junction_3	108.941370572534	NA	NA	NA	FALSE	0	NA	NA	A	non_coding	NA	NA	NA	NA	NA	NA	NA	25	AATGTGTGTGGTAAGATCTT	21	False	NA	NA	NA	NA	NA	NA	52369965	52385314	Fake_Experiment_ID
g2179.t1	chr19	-	1551	1	FSM	ENSG00000167766.19	ENST00000301096.7	1551	1	0	0	0	0	mono-exon	FALSE	NA	NA	NA	NA	NA	NA	NA	NA	NA	0	NA	NA	A	non_coding	NA	NA	NA	NA	NA	NA	NA	20	TGTGGCAGAGTGTTCAGTTA	NA	False	NA	NA	NA	NA	NA	NA	52614564	52613013	Fake_Experiment_ID
g218.t1	chr19	+	417	3	FSM	ENSG00000183617.5	ENST00000330133.5	417	3	0	0	0	0	multi-exon	FALSE	canonical	3	392	junction_2	49	NA	NA	NA	FALSE	0	NA	NA	A	non_coding	NA	NA	NA	NA	NA	NA	NA	15	CATGGAGGGCCCGGCATCGC	19	False	NA	NA	NA	NA	NA	NA	3762700	3767393	Fake_Experiment_ID
g219.t1	chr19	-	555	2	FSM	ENSG00000173976.16	ENST00000555633.3	555	2	0	0	0	0	multi-exon	FALSE	canonical	0	0	junction_1	0	NA	NA	NA	FALSE	0	NA	NA	A	non_coding	NA	NA	NA	NA	NA	NA	NA	0	GCCTGCCGCCCTCCCGGGCC	528	False	NA	NA	NA	NA	NA	NA	3771742	3770620	Fake_Experiment_ID
g2227.t1	chr19	+	969	1	FSM	ENSG00000179820.16	ENST00000391768.2	969	1	0	0	0	0	mono-exon	FALSE	NA	NA	NA	NA	NA	NA	NA	NA	NA	0	NA	NA	A	non_coding	NA	NA	NA	NA	NA	NA	NA	20	GACTCTCCCAAGAGGCTCCC	3728	False	NA	NA	NA	NA	NA	NA	53873529	53874498	Fake_Experiment_ID
g2236.t1	chr19	+	783	4	FSM	ENSG00000130433.8	ENST00000252729.7	783	4	0	0	0	0	multi-exon	FALSE	canonical	1	1	junction_2	0.942809041582063	NA	NA	NA	FALSE	0	NA	NA	A	non_coding	NA	NA	NA	NA	NA	NA	NA	20	AGCCACGCGTGAGACTTCTC	1220	False	NA	NA	NA	NA	NA	NA	53992877	54012189	Fake_Experiment_ID
g2250.t1	chr19	+	585	4	FSM	ENSG00000170889.14	ENST00000302907.9	585	4	0	0	0	0	multi-exon	FALSE	canonical	3	7634	junction_1	607.54935784858	NA	NA	NA	FALSE	0	NA	NA	A	non_coding	NA	NA	NA	NA	NA	NA	NA	5	GTCCACCTGTCCCTCCTGGG	23	False	NA	NA	NA	NA	NA	NA	54201184	54207575	Fake_Experiment_ID
g2268.t1	chr19	-	1437	1	FSM	ENSG00000275183.2	ENST00000611161.2	1437	1	0	0	0	0	mono-exon	FALSE	NA	NA	NA	NA	NA	NA	NA	NA	NA	0	NA	NA	A	non_coding	NA	NA	NA	NA	NA	NA	NA	20	CACCCCCAGACCTCTGGAGG	9738	False	NA	NA	NA	NA	NA	NA	54463526	54462089	Fake_Experiment_ID
g2269.t1	chr19	-	447	1	FSM	ENSG00000167617.3	ENST00000301200.3	447	1	0	0	0	0	mono-exon	FALSE	NA	NA	NA	NA	NA	NA	NA	NA	NA	0	NA	NA	A	non_coding	NA	NA	NA	NA	NA	NA	NA	5	GTTCCCTCATTCCCCGCGCC	7999	False	NA	NA	NA	NA	NA	NA	54465547	54465100	Fake_Experiment_ID
g228.t1	chr19	-	2577	15	FSM	ENSG00000167658.16	ENST00000309311.7	2577	15	0	0	0	0	multi-exon	FALSE	canonical	3	7008	junction_9	696.629538769147	NA	NA	NA	FALSE	0	NA	NA	A	non_coding	NA	NA	NA	NA	NA	NA	NA	5	GCGGCCCTTCCTGCAGCGCC	4950	False	NA	NA	NA	NA	NA	NA	3985380	3976553	Fake_Experiment_ID
g2297.t1	chr19	-	996	7	FSM	ENSG00000160439.16	ENST00000415061.8	996	7	0	0	0	0	multi-exon	FALSE	canonical	3	61	junction_2	6.4485140407177	NA	NA	NA	FALSE	0	NA	NA	A	non_coding	NA	NA	NA	NA	NA	NA	NA	30	CCTCTGGAGCAGATTTGAAA	8260	False	NA	NA	NA	NA	NA	NA	55063032	55045073	Fake_Experiment_ID
g2306.t1	chr19	-	1161	8	FSM	ENSG00000129990.15	ENST00000354308.8	1161	8	0	0	0	0	multi-exon	FALSE	canonical	0	0	junction_3	4.03049599419025	NA	NA	NA	FALSE	0	NA	NA	A	non_coding	NA	NA	NA	NA	NA	NA	NA	15	CTCCCACCCCAAGCCCCCGG	1247	False	NA	NA	NA	NA	NA	NA	55179041	55173483	Fake_Experiment_ID
g2318.t1	chr19	-	600	5	FSM	ENSG00000095752.7	ENST00000264563.7	600	5	0	0	0	0	multi-exon	FALSE	canonical	0	0	junction_4	1.87082869338697	NA	NA	NA	FALSE	0	NA	NA	A	non_coding	NA	NA	NA	NA	NA	NA	NA	25	CCCGGGGCCCAAAGCCACCA	152	False	NA	NA	NA	NA	NA	NA	55370310	55366006	Fake_Experiment_ID
g2321.t1	chr19	-	531	1	FSM	ENSG00000233493.4	ENST00000444469.4	531	1	0	0	0	0	mono-exon	FALSE	NA	NA	NA	NA	NA	NA	NA	NA	NA	0	NA	NA	A	non_coding	NA	NA	NA	NA	NA	NA	NA	10	GGCCCAGGTGAGGGGCGGGC	32	True	NA	NA	NA	NA	NA	NA	55384259	55383728	Fake_Experiment_ID
g2327.t1	chr19	-	666	5	FSM	ENSG00000063241.8	ENST00000085068.7	666	5	0	0	0	0	multi-exon	FALSE	canonical	3	8	junction_3	129.32976262253	NA	NA	NA	FALSE	0	NA	NA	A	non_coding	NA	NA	NA	NA	NA	NA	NA	20	ACTCCAACCCTGCCTTGAGG	8262	False	NA	NA	NA	NA	NA	NA	55456486	55453307	Fake_Experiment_ID
g2332.t1	chr19	-	1047	3	FSM	ENSG00000187550.9	ENST00000344158.4	1047	3	0	0	0	0	multi-exon	FALSE	canonical	3	14	junction_1	2	NA	NA	NA	FALSE	0	NA	NA	A	non_coding	NA	NA	NA	NA	NA	NA	NA	15	GGAGGCCCCGGGGGATGCAG	3	True	NA	NA	NA	NA	NA	NA	55536294	55529732	Fake_Experiment_ID
g2333.t1	chr19	-	1080	4	FSM	ENSG00000231274.5	ENST00000612221.1	1080	4	0	0	0	0	multi-exon	FALSE	canonical	0	0	junction_3	1.4142135623731	NA	NA	NA	FALSE	0	NA	NA	A	non_coding	NA	NA	NA	NA	NA	NA	NA	30	CCAGGTGACAGAGACAGGTG	4444	False	NA	NA	NA	NA	NA	NA	55545543	55540845	Fake_Experiment_ID
g2334.t1	chr19	-	1689	1	FSM	ENSG00000218891.5	ENST00000325421.7	1689	1	0	0	0	0	mono-exon	FALSE	NA	NA	NA	NA	NA	NA	NA	NA	NA	0	NA	NA	A	non_coding	NA	NA	NA	NA	NA	NA	NA	0	CCTTCGCCGCCCTGCCCTCC	1252	False	NA	NA	NA	NA	NA	NA	55579639	55577950	Fake_Experiment_ID
g2335.t1	chr19	-	1491	2	FSM	ENSG00000179943.8	ENST00000221665.5	1491	2	0	0	0	0	multi-exon	FALSE	canonical	3	73	junction_1	0	NA	NA	NA	FALSE	0	NA	NA	A	non_coding	NA	NA	NA	NA	NA	NA	NA	5	CTGCCAGGCTGCGTGCGCCC	7397	False	NA	NA	NA	NA	NA	NA	55597865	55592449	Fake_Experiment_ID
g2336.t1	chr19	+	795	1	FSM	ENSG00000171443.7	ENST00000301073.4	795	1	0	0	0	0	mono-exon	FALSE	NA	NA	NA	NA	NA	NA	NA	NA	NA	0	NA	NA	A	non_coding	NA	NA	NA	NA	NA	NA	NA	15	CCCACACCCCCGGCCATCGC	1776	False	NA	NA	NA	NA	NA	NA	55602112	55602907	Fake_Experiment_ID
g2337.t1	chr19	+	3180	1	FSM	ENSG00000261221.4	ENST00000568956.2	3180	1	0	0	0	0	mono-exon	FALSE	NA	NA	NA	NA	NA	NA	NA	NA	NA	0	NA	NA	A	non_coding	NA	NA	NA	NA	NA	NA	NA	15	CCGAGGGGTTCCCATCCCAC	7922	False	NA	NA	NA	NA	NA	NA	55613618	55616798	Fake_Experiment_ID
g2338.t1	chr19	-	972	2	FSM	ENSG00000179922.6	ENST00000325351.5	972	2	0	0	0	0	multi-exon	FALSE	canonical	3	60	junction_1	0	NA	NA	NA	FALSE	0	NA	NA	A	non_coding	NA	NA	NA	NA	NA	NA	NA	25	GCTGCAGACCAGGGACATGG	322	False	NA	NA	NA	NA	NA	NA	55624561	55621750	Fake_Experiment_ID
g2340.t1	chr19	+	519	1	FSM	ENSG00000213015.9	ENST00000325333.10	519	1	0	0	0	0	mono-exon	FALSE	NA	NA	NA	NA	NA	NA	NA	NA	NA	0	NA	NA	A	non_coding	NA	NA	NA	NA	NA	NA	NA	10	GCTCGAGACCCGGCCTGTGC	1366	False	NA	NA	NA	NA	NA	NA	55642508	55643027	Fake_Experiment_ID
g2341.t1	chr19	+	594	1	FSM	ENSG00000171425.10	ENST00000270451.6	594	1	0	0	0	0	mono-exon	FALSE	NA	NA	NA	NA	NA	NA	NA	NA	NA	0	NA	NA	A	non_coding	NA	NA	NA	NA	NA	NA	NA	0	GCCGGGCTGCCGGGTGCCCC	921	False	NA	NA	NA	NA	NA	NA	55644571	55645165	Fake_Experiment_ID
g2342.t1	chr19	+	843	5	FSM	ENSG00000173581.8	ENST00000308964.7	843	5	0	0	0	0	multi-exon	FALSE	canonical	3	175	junction_2	11.8110118110177	NA	NA	NA	FALSE	0	NA	NA	A	non_coding	NA	NA	NA	NA	NA	NA	NA	10	TCGCACCACGCCTCCGCGCC	464	False	NA	NA	NA	NA	NA	NA	55649046	55652746	Fake_Experiment_ID
g235.t1	chr19	-	1068	8	FSM	ENSG00000077463.15	ENST00000337491.7	1068	8	0	0	0	0	multi-exon	TRUE	canonical	3	42	junction_2	10.8590223937028	NA	NA	NA	FALSE	0	NA	NA	A	non_coding	NA	NA	NA	NA	NA	NA	NA	10	CCAGGGTGCTTGGGGAGGGT	7	False	NA	NA	NA	NA	NA	NA	4182539	4174616	Fake_Experiment_ID
g2352.t1	chr19	+	2985	9	FSM	ENSG00000160505.16	ENST00000301295.11	2985	9	0	0	0	0	multi-exon	FALSE	canonical	0	0	junction_1	0	NA	NA	NA	FALSE	0	NA	NA	A	non_coding	NA	NA	NA	NA	NA	NA	NA	15	TTGCGAGGAACCTGGGCTCT	2712	False	NA	NA	NA	NA	NA	NA	55852080	55881587	Fake_Experiment_ID
g2386.t1	chr19	+	1650	3	FSM	ENSG00000197951.10	ENST00000599599.7	1650	3	0	0	0	0	multi-exon	FALSE	canonical	2	8	junction_2	3	NA	NA	NA	FALSE	0	NA	NA	A	non_coding	NA	NA	NA	NA	NA	NA	NA	5	GCGCCTCTGTGCAGGGCTCT	6257	False	NA	NA	NA	NA	NA	NA	56601558	56622757	Fake_Experiment_ID
g2389.t1	chr19	-	1614	1	FSM	ENSG00000127903.14	ENST00000537055.4	1614	1	0	0	0	0	mono-exon	FALSE	NA	NA	NA	NA	NA	NA	NA	NA	NA	0	NA	NA	A	non_coding	NA	NA	NA	NA	NA	NA	NA	10	GAGCTGAGGGCCTCCTTTCC	6558	False	NA	NA	NA	NA	NA	NA	56665198	56663584	Fake_Experiment_ID
g239.t1	chr19	+	972	8	FSM	ENSG00000105248.16	ENST00000262962.12	972	8	0	0	0	0	multi-exon	FALSE	canonical	3	168	junction_5	24.3511722887572	NA	NA	NA	FALSE	0	NA	NA	A	non_coding	NA	NA	NA	NA	NA	NA	NA	15	GCCCTCCCAGGACCCCCTCA	37	False	NA	NA	NA	NA	NA	NA	4247146	4268696	Fake_Experiment_ID
g2413.t1	chr19	+	1803	4	FSM	ENSG00000178229.8	ENST00000321545.5	1803	4	0	0	0	0	multi-exon	FALSE	canonical	3	23	junction_2	1.24721912892465	NA	NA	NA	FALSE	0	NA	NA	A	non_coding	NA	NA	NA	NA	NA	NA	NA	35	AAGGGAACATCTTACCATCT	275	False	NA	NA	NA	NA	NA	NA	57320853	57329265	Fake_Experiment_ID
g2415.t1	chr19	+	423	1	FSM	ENSG00000256060.3	ENST00000543226.2	423	1	0	0	0	0	mono-exon	FALSE	NA	NA	NA	NA	NA	NA	NA	NA	NA	0	NA	NA	A	non_coding	NA	NA	NA	NA	NA	NA	NA	55	ATGGAGAAAATTCCAAAATA	1283	False	NA	NA	NA	NA	NA	NA	57364833	57365256	Fake_Experiment_ID
g2416.t1	chr19	+	1209	3	FSM	ENSG00000152433.15	ENST00000282282.4	1209	3	0	0	0	0	multi-exon	FALSE	canonical	3	13	junction_2	3.5	NA	NA	NA	FALSE	0	NA	NA	A	non_coding	NA	NA	NA	NA	NA	NA	NA	20	GGCCCTTATGAATGCAGTGG	5005	False	NA	NA	NA	NA	NA	NA	57368555	57378185	Fake_Experiment_ID
g2425.t1	chr19	+	1923	4	FSM	ENSG00000121406.9	ENST00000376233.8	1923	4	0	0	0	0	multi-exon	FALSE	canonical	3	61	junction_1	4.10960933531265	NA	NA	NA	FALSE	0	NA	NA	A	non_coding	NA	NA	NA	NA	NA	NA	NA	25	CAATTGTTGGGATGTGTAAT	218	False	NA	NA	NA	NA	NA	NA	57527573	57538927	Fake_Experiment_ID
g2427.t1	chr19	-	1785	4	FSM	ENSG00000083817.9	ENST00000196489.4	1785	4	0	0	0	0	multi-exon	FALSE	canonical	3	34	junction_1	12.5698050899765	NA	NA	NA	FALSE	0	NA	NA	A	non_coding	NA	NA	NA	NA	NA	NA	NA	30	CTCTTGAAACTCCAAACCTG	206	False	NA	NA	NA	NA	NA	NA	57578704	57572118	Fake_Experiment_ID
g2428.t1	chr19	+	1464	4	FSM	ENSG00000171649.12	ENST00000597850.2	1464	4	0	0	0	0	multi-exon	FALSE	canonical	3	69	junction_1	35.9753001686188	NA	NA	NA	FALSE	0	NA	NA	A	non_coding	NA	NA	NA	NA	NA	NA	NA	35	AGGCCTCATGAATGCAGCAA	212	False	NA	NA	NA	NA	NA	NA	57584356	57591275	Fake_Experiment_ID
g2433.t1	chr19	+	1302	3	FSM	ENSG00000180532.11	ENST00000318203.9	1302	3	0	0	0	0	multi-exon	FALSE	canonical	0	0	junction_2	0.5	NA	NA	NA	FALSE	0	NA	NA	A	non_coding	NA	NA	NA	NA	NA	NA	NA	15	GCTGCTGGTCTGATAATGTG	NA	False	NA	NA	NA	NA	NA	NA	57676145	57678905	Fake_Experiment_ID
g2435.t1	chr19	-	1314	3	FSM	ENSG00000179909.16	ENST00000451275.1	1314	3	0	0	0	0	multi-exon	FALSE	canonical	3	64	junction_2	5	NA	NA	NA	FALSE	0	NA	NA	A	non_coding	NA	NA	NA	NA	NA	NA	NA	35	AAGCCTTATGAGTGGCAAAT	232	False	NA	NA	NA	NA	NA	NA	57708971	57701634	Fake_Experiment_ID
g2438.t1	chr19	+	1557	3	FSM	ENSG00000152443.13	ENST00000317178.10	1557	3	0	0	0	0	multi-exon	FALSE	canonical	3	56	junction_2	2.5	NA	NA	NA	FALSE	0	NA	NA	A	non_coding	NA	NA	NA	NA	NA	NA	NA	25	AAATTTGGCAGATCTGTTGG	218	False	NA	NA	NA	NA	NA	NA	57747058	57754687	Fake_Experiment_ID
g2439.t1	chr19	+	1209	3	FSM	ENSG00000083828.16	ENST00000396154.7	1209	3	0	0	0	0	multi-exon	FALSE	canonical	3	33	junction_2	3.5	NA	NA	NA	FALSE	0	NA	NA	A	non_coding	NA	NA	NA	NA	NA	NA	NA	35	AGCAAATTTTGGAAATTCTC	167	False	NA	NA	NA	NA	NA	NA	57769842	57779796	Fake_Experiment_ID
g2440.t1	chr19	-	1224	3	FSM	ENSG00000178935.5	ENST00000391701.1	1224	3	0	0	0	0	multi-exon	FALSE	canonical	3	24	junction_2	4	NA	NA	NA	FALSE	0	NA	NA	A	non_coding	NA	NA	NA	NA	NA	NA	NA	20	GTGCAGTGAGTCCAGTCTCA	169	False	NA	NA	NA	NA	NA	NA	57814743	57808039	Fake_Experiment_ID
g2442.t1	chr19	+	1728	3	FSM	ENSG00000198466.12	ENST00000339656.8	1728	3	0	0	0	0	multi-exon	FALSE	canonical	2	8	junction_1	23	NA	NA	NA	FALSE	0	NA	NA	A	non_coding	NA	NA	NA	NA	NA	NA	NA	35	GTGCAGTGAATATGGGAAAT	180	False	NA	NA	NA	NA	NA	NA	57850038	57860140	Fake_Experiment_ID
g2458.t1	chr19	-	1626	1	FSM	ENSG00000181894.15	ENST00000358067.5	1626	1	0	0	0	0	mono-exon	FALSE	NA	NA	NA	NA	NA	NA	NA	NA	NA	0	NA	NA	A	non_coding	NA	NA	NA	NA	NA	NA	NA	15	TGGTTGGGGGCCACATGAGT	NA	False	NA	NA	NA	NA	NA	NA	58129503	58127877	Fake_Experiment_ID
g2470.t1	chr19	-	1596	1	FSM	ENSG00000152475.7	ENST00000427624.2	1596	1	0	0	0	0	mono-exon	FALSE	NA	NA	NA	NA	NA	NA	NA	NA	NA	0	NA	NA	A	non_coding	NA	NA	NA	NA	NA	NA	NA	20	CTGCAGGGAGCCGAGAGTCG	NA	False	NA	NA	NA	NA	NA	NA	58369332	58367736	Fake_Experiment_ID
g2473.t1	chr19	+	990	1	FSM	ENSG00000269855.3	ENST00000601382.3	990	1	0	0	0	0	mono-exon	FALSE	NA	NA	NA	NA	NA	NA	NA	NA	NA	0	NA	NA	A	non_coding	NA	NA	NA	NA	NA	NA	NA	15	GTGCGCCAGTACTGCAGTCC	434	False	NA	NA	NA	NA	NA	NA	58396089	58397079	Fake_Experiment_ID
g2479.t1	chr19	-	2073	10	FSM	ENSG00000083807.10	ENST00000263093.7	2073	10	0	0	0	0	multi-exon	FALSE	canonical	0	0	junction_4	83.7509535600773	NA	NA	NA	FALSE	0	NA	NA	A	non_coding	NA	NA	NA	NA	NA	NA	NA	20	TCACCTGGCCAACCCACTGG	7841	False	NA	NA	NA	NA	NA	NA	58511955	58498514	Fake_Experiment_ID
g2480.t1	chr19	-	1536	2	FSM	ENSG00000119574.13	ENST00000354590.7	1536	2	0	0	0	0	multi-exon	FALSE	canonical	3	128	junction_1	0	NA	NA	NA	FALSE	0	NA	NA	A	non_coding	NA	NA	NA	NA	NA	NA	NA	0	TGGCGCTGGGGCCTGGCCTC	2123	False	NA	NA	NA	NA	NA	NA	58517673	58514053	Fake_Experiment_ID
g2487.t1	chr19	-	552	6	FSM	ENSG00000130725.8	ENST00000253023.8	552	6	0	0	0	0	multi-exon	FALSE	canonical	3	1811	junction_1	100.815475002601	NA	NA	NA	FALSE	0	NA	NA	A	non_coding	NA	NA	NA	NA	NA	NA	NA	15	GGTTGGCGCATACCCACCCC	4967	False	NA	NA	NA	NA	NA	NA	58558381	58556088	Fake_Experiment_ID
g253.t1	chr19	-	1044	2	FSM	ENSG00000171236.10	ENST00000306390.7	1044	2	0	0	0	0	multi-exon	FALSE	canonical	3	12	junction_1	0	NA	NA	NA	FALSE	0	NA	NA	A	non_coding	NA	NA	NA	NA	NA	NA	NA	15	GACCAGGGGCTTGGGTTGAG	3359	False	NA	NA	NA	NA	NA	NA	4540013	4537939	Fake_Experiment_ID
g256.t1	chr19	+	561	1	FSM	ENSG00000185361.9	ENST00000327473.9	561	1	0	0	0	0	mono-exon	FALSE	NA	NA	NA	NA	NA	NA	NA	NA	NA	0	NA	NA	A	non_coding	NA	NA	NA	NA	NA	NA	NA	15	ACCCCGGCGCCGCCCAACCG	NA	False	NA	NA	NA	NA	NA	NA	4651869	4652430	Fake_Experiment_ID
g26.t1	chr19	+	711	5	FSM	ENSG00000099804.9	ENST00000215574.9	711	5	0	0	0	0	multi-exon	FALSE	canonical	3	1523	junction_4	97.0756792404771	NA	NA	NA	FALSE	0	NA	NA	A	non_coding	NA	NA	NA	NA	NA	NA	NA	40	CACCACCAGAATAAACTTGC	172	False	NA	NA	NA	NA	NA	NA	531931	541552	Fake_Experiment_ID
g260.t1	chr19	+	2010	1	FSM	ENSG00000141965.5	ENST00000269856.5	2010	1	0	0	0	0	mono-exon	FALSE	NA	NA	NA	NA	NA	NA	NA	NA	NA	0	NA	NA	A	non_coding	NA	NA	NA	NA	NA	NA	NA	20	CCTGCCCAGAACGCCTGCAC	58	False	NA	NA	NA	NA	NA	NA	4791854	4793864	Fake_Experiment_ID
g262.t1	chr19	-	2139	1	FSM	ENSG00000127666.10	ENST00000248244.6	2139	1	0	0	0	0	mono-exon	FALSE	NA	NA	NA	NA	NA	NA	NA	NA	NA	0	NA	NA	A	non_coding	NA	NA	NA	NA	NA	NA	NA	5	CCGCGTGTCCTTGCCTGACC	NA	False	NA	NA	NA	NA	NA	NA	4818377	4816238	Fake_Experiment_ID
g27.t1	chr19	+	774	5	FSM	ENSG00000197540.8	ENST00000264553.6	774	5	0	0	0	0	multi-exon	TRUE	canonical	0	0	junction_1	0	NA	NA	NA	FALSE	0	NA	NA	A	non_coding	NA	NA	NA	NA	NA	NA	NA	10	TGCCCTGGGGTGATGGGGAC	19	False	NA	NA	NA	NA	NA	NA	544071	549791	Fake_Experiment_ID
g296.t1	chr19	+	318	3	FSM	ENSG00000130255.13	ENST00000347512.8	318	3	0	0	0	0	multi-exon	FALSE	canonical	3	14841	junction_2	298	NA	NA	NA	FALSE	0	NA	NA	A	non_coding	NA	NA	NA	NA	NA	NA	NA	0	GCCCCTCCCCTGCCCTCTCC	145	False	NA	NA	NA	NA	NA	NA	5690507	5691621	Fake_Experiment_ID
g302.t1	chr19	+	594	2	FSM	ENSG00000171119.3	ENST00000303212.3	594	2	0	0	0	0	multi-exon	FALSE	canonical	3	94	junction_1	0	NA	NA	NA	FALSE	0	NA	NA	A	non_coding	NA	NA	NA	NA	NA	NA	NA	10	CCCTACCTCACTCGGCCGGC	NA	False	NA	NA	NA	NA	NA	NA	5824165	5828173	Fake_Experiment_ID
g304.t1	chr19	-	1086	1	FSM	ENSG00000171124.13	ENST00000303225.11	1086	1	0	0	0	0	mono-exon	FALSE	NA	NA	NA	NA	NA	NA	NA	NA	NA	0	NA	NA	A	non_coding	NA	NA	NA	NA	NA	NA	NA	10	GAGGCCGGCATGGTGCCTGG	6690	False	NA	NA	NA	NA	NA	NA	5844839	5843753	Fake_Experiment_ID
g305.t1	chr19	-	1125	1	FSM	ENSG00000130383.7	ENST00000252675.6	1125	1	0	0	0	0	mono-exon	FALSE	NA	NA	NA	NA	NA	NA	NA	NA	NA	0	NA	NA	A	non_coding	NA	NA	NA	NA	NA	NA	NA	10	GAGGCCGGCATGGGGCCTGG	NA	False	NA	NA	NA	NA	NA	NA	5867725	5866600	Fake_Experiment_ID
g323.t1	chr19	+	834	6	FSM	ENSG00000125656.11	ENST00000245816.11	834	6	0	0	0	0	multi-exon	FALSE	canonical	3	535	junction_1	38.9820471499381	NA	NA	NA	FALSE	0	NA	NA	A	non_coding	NA	NA	NA	NA	NA	NA	NA	10	GAGCTGGGCCTCCTCTCCAG	44	True	NA	NA	NA	NA	NA	NA	6361574	6368710	Fake_Experiment_ID
g33.t1	chr19	+	513	3	FSM	ENSG00000070388.11	ENST00000215530.6	513	3	0	0	0	0	multi-exon	FALSE	canonical	2	2	junction_2	1	NA	NA	NA	FALSE	0	NA	NA	A	non_coding	NA	NA	NA	NA	NA	NA	NA	10	GGCCCTGAGAGGCCGGCGGC	5945	False	NA	NA	NA	NA	NA	NA	639925	643604	Fake_Experiment_ID
g333.t1	chr19	-	1335	4	FSM	ENSG00000104833.12	ENST00000264071.7	1335	4	0	0	0	0	multi-exon	FALSE	canonical	3	128	junction_1	4.64279609239471	NA	NA	NA	FALSE	0	NA	NA	A	non_coding	NA	NA	NA	NA	NA	NA	NA	10	GCTGCTCCCATCGCTTCCCA	413	False	NA	NA	NA	NA	NA	NA	6502212	6495163	Fake_Experiment_ID
g334.t1	chr19	+	765	3	FSM	ENSG00000125657.5	ENST00000245817.5	765	3	0	0	0	0	multi-exon	FALSE	canonical	3	12	junction_1	0	NA	NA	NA	FALSE	0	NA	NA	A	non_coding	NA	NA	NA	NA	NA	NA	NA	10	CGTCCAGCCTGGGTGCAGCC	11	False	NA	NA	NA	NA	NA	NA	6531036	6535066	Fake_Experiment_ID
g354.t1	chr19	-	615	2	FSM	ENSG00000196589.7	ENST00000636986.2	615	2	0	0	0	0	multi-exon	FALSE	canonical	0	0	junction_1	0	NA	NA	NA	FALSE	0	NA	NA	A	non_coding	NA	NA	NA	NA	NA	NA	NA	30	CAGGTGGATGAAGTGCAGGA	NA	False	NA	NA	NA	NA	NA	NA	7021397	7019160	Fake_Experiment_ID
g357.t1	chr19	+	627	2	FSM	ENSG00000230522.5	ENST00000381393.3	627	2	0	0	0	0	multi-exon	FALSE	canonical	0	0	junction_1	0	NA	NA	NA	FALSE	0	NA	NA	A	non_coding	NA	NA	NA	NA	NA	NA	NA	10	AGCTCAGTCTTGGGCTTTCG	NA	False	NA	NA	NA	NA	NA	NA	7049373	7051622	Fake_Experiment_ID
g374.t1	chr19	+	1707	1	FSM	ENSG00000198816.7	ENST00000597229.2	1707	1	0	0	0	0	mono-exon	FALSE	NA	NA	NA	NA	NA	NA	NA	NA	NA	0	NA	NA	A	non_coding	NA	NA	NA	NA	NA	NA	NA	20	AGGAGACGCCGGCATCCTCG	3140	False	NA	NA	NA	NA	NA	NA	7519242	7520949	Fake_Experiment_ID
g383.t1	chr19	+	567	1	FSM	ENSG00000181029.9	ENST00000317378.5	567	1	0	0	0	0	mono-exon	FALSE	NA	NA	NA	NA	NA	NA	NA	NA	NA	0	NA	NA	A	non_coding	NA	NA	NA	NA	NA	NA	NA	30	CCCTGCCGGAGATAAAGGAT	1421	False	NA	NA	NA	NA	NA	NA	7682253	7682820	Fake_Experiment_ID
g390.t1	chr19	+	1200	7	FSM	ENSG00000104938.18	ENST00000327325.10	1200	7	0	0	0	0	multi-exon	FALSE	canonical	0	0	junction_1	0	NA	NA	NA	FALSE	0	NA	NA	A	non_coding	NA	NA	NA	NA	NA	NA	NA	10	TTGTTTCCCTGCTAGCCTCA	23	False	NA	NA	NA	NA	NA	NA	7763266	7768988	Fake_Experiment_ID
g398.t1	chr19	+	2391	2	FSM	ENSG00000171017.11	ENST00000306708.11	2391	2	0	0	0	0	multi-exon	FALSE	canonical	3	11	junction_1	0	NA	NA	NA	FALSE	0	NA	NA	A	non_coding	NA	NA	NA	NA	NA	NA	NA	5	AGCTGGGGTGGGGCCGTTTT	7063	False	NA	NA	NA	NA	NA	NA	7895603	7900913	Fake_Experiment_ID
g399.t1	chr19	+	1308	12	FSM	ENSG00000076984.18	ENST00000397983.7	1308	12	0	0	0	0	multi-exon	FALSE	canonical	2	3	junction_1	44.0538738552343	NA	NA	NA	FALSE	0	NA	NA	A	non_coding	NA	NA	NA	NA	NA	NA	NA	5	CTGCTTGGCGGCGGCCAGCC	29	False	NA	NA	NA	NA	NA	NA	7903944	7912431	Fake_Experiment_ID
g401.t1	chr19	-	249	1	FSM	ENSG00000178531.6	ENST00000318978.6	249	1	0	0	0	0	mono-exon	FALSE	NA	NA	NA	NA	NA	NA	NA	NA	NA	0	NA	NA	A	non_coding	NA	NA	NA	NA	NA	NA	NA	5	GGGGCGCGGCGCCCCCTAGC	3383	False	NA	NA	NA	NA	NA	NA	7925538	7925289	Fake_Experiment_ID
g411.t1	chr19	-	849	5	FSM	ENSG00000167775.11	ENST00000301458.10	849	5	0	0	0	0	multi-exon	FALSE	canonical	3	1669	junction_4	80.2278006678483	NA	NA	NA	FALSE	0	NA	NA	A	non_coding	NA	NA	NA	NA	NA	NA	NA	30	GGACAAGCACTTGCCACCAC	19	True	NA	NA	NA	NA	NA	NA	8308290	8302462	Fake_Experiment_ID
g412.t1	chr19	-	342	4	FSM	ENSG00000167774.2	ENST00000598884.1	342	4	0	0	0	0	multi-exon	FALSE	canonical	3	1995	junction_2	76.630426217151	NA	NA	NA	FALSE	0	NA	NA	A	non_coding	NA	NA	NA	NA	NA	NA	NA	20	CACTGCACCCTCACGGCCAC	16	True	NA	NA	NA	NA	NA	NA	8321358	8311504	Fake_Experiment_ID
g419.t1	chr19	+	741	4	FSM	ENSG00000099785.11	ENST00000215555.7	741	4	0	0	0	0	multi-exon	FALSE	canonical	3	167	junction_2	23.3666428910958	NA	NA	NA	FALSE	0	NA	NA	A	non_coding	NA	NA	NA	NA	NA	NA	NA	10	ATGCTGGGCTCTCCGGACCC	3406	False	NA	NA	NA	NA	NA	NA	8421840	8438546	Fake_Experiment_ID
g42.t1	chr19	+	2040	4	FSM	ENSG00000099812.9	ENST00000215582.8	2040	4	0	0	0	0	multi-exon	FALSE	canonical	0	0	junction_3	0.942809041582063	NA	NA	NA	FALSE	0	NA	NA	A	non_coding	NA	NA	NA	NA	NA	NA	NA	10	GCCTCGGGATGGGGCGCCCA	113	False	NA	NA	NA	NA	NA	NA	756946	763590	Fake_Experiment_ID
g429.t1	chr19	+	870	1	FSM	ENSG00000268480.3	ENST00000570582.3	870	1	0	0	0	0	mono-exon	FALSE	NA	NA	NA	NA	NA	NA	NA	NA	NA	0	NA	NA	A	non_coding	NA	NA	NA	NA	NA	NA	NA	10	GGGCTTCCTCTGGGAAGGGC	NA	False	NA	NA	NA	NA	NA	NA	8676765	8677635	Fake_Experiment_ID
g430.t1	chr19	-	1251	1	FSM	ENSG00000181786.5	ENST00000324436.5	1251	1	0	0	0	0	mono-exon	FALSE	NA	NA	NA	NA	NA	NA	NA	NA	NA	0	NA	NA	A	non_coding	NA	NA	NA	NA	NA	NA	NA	20	CCAGGGCAGAGCTGGGGAGG	93	False	NA	NA	NA	NA	NA	NA	8698701	8697450	Fake_Experiment_ID
g433.t1	chr19	+	945	1	FSM	ENSG00000181733.4	ENST00000641125.1	945	1	0	0	0	0	mono-exon	FALSE	NA	NA	NA	NA	NA	NA	NA	NA	NA	0	NA	NA	A	non_coding	NA	NA	NA	NA	NA	NA	NA	30	CTACATAGAAACTGCTGGTG	NA	False	NA	NA	NA	NA	NA	NA	8731028	8731973	Fake_Experiment_ID
g440.t1	chr19	+	585	1	FSM	ENSG00000170948.3	ENST00000305625.2	585	1	0	0	0	0	mono-exon	FALSE	NA	NA	NA	NA	NA	NA	NA	NA	NA	0	NA	NA	A	non_coding	NA	NA	NA	NA	NA	NA	NA	55	GAAAAAAAGGGAAGATAGTG	NA	False	NA	NA	NA	NA	NA	NA	8842678	8843263	Fake_Experiment_ID
g45.t1	chr19	-	2241	6	FSM	ENSG00000129951.19	ENST00000359894.6	2241	6	0	0	0	0	multi-exon	FALSE	canonical	3	320	junction_2	22.782449385437	NA	NA	NA	FALSE	0	NA	NA	A	non_coding	NA	NA	NA	NA	NA	NA	NA	0	CGCGGCGGGGCCGGGGGCGG	2237	False	NA	NA	NA	NA	NA	NA	821559	812569	Fake_Experiment_ID
g455.t1	chr19	-	936	1	FSM	ENSG00000161807.3	ENST00000541538.1	936	1	0	0	0	0	mono-exon	FALSE	NA	NA	NA	NA	NA	NA	NA	NA	NA	0	NA	NA	A	non_coding	NA	NA	NA	NA	NA	NA	NA	5	CGATCTTTGTCCTCTGCTTT	NA	False	NA	NA	NA	NA	NA	NA	9115763	9114827	Fake_Experiment_ID
g456.t1	chr19	-	939	1	FSM	ENSG00000170920.2	ENST00000305444.2	939	1	0	0	0	0	mono-exon	FALSE	NA	NA	NA	NA	NA	NA	NA	NA	NA	0	NA	NA	A	non_coding	NA	NA	NA	NA	NA	NA	NA	5	TGTCTCAGCTTCTTGGGCTT	NA	False	NA	NA	NA	NA	NA	NA	9126950	9126011	Fake_Experiment_ID
g458.t1	chr19	+	939	1	FSM	ENSG00000188000.6	ENST00000344248.4	939	1	0	0	0	0	mono-exon	FALSE	NA	NA	NA	NA	NA	NA	NA	NA	NA	0	NA	NA	A	non_coding	NA	NA	NA	NA	NA	NA	NA	15	TGGATCCCTTGGCCCCAGGA	NA	False	NA	NA	NA	NA	NA	NA	9185781	9186720	Fake_Experiment_ID
g460.t1	chr19	-	939	1	FSM	ENSG00000174667.4	ENST00000308682.3	939	1	0	0	0	0	mono-exon	FALSE	NA	NA	NA	NA	NA	NA	NA	NA	NA	0	NA	NA	A	non_coding	NA	NA	NA	NA	NA	NA	NA	35	CAAATCAGGGCCTCAGAACT	NA	False	NA	NA	NA	NA	NA	NA	9214837	9213898	Fake_Experiment_ID
g469.t1	chr19	+	1809	6	FSM	ENSG00000188321.14	ENST00000587557.5	1809	6	0	0	0	0	multi-exon	FALSE	canonical	3	16	junction_2	18.2909813842779	NA	NA	NA	FALSE	0	NA	NA	A	non_coding	NA	NA	NA	NA	NA	NA	NA	25	ATTGGGGCTGATACTTGGAA	0	True	NA	NA	NA	NA	NA	NA	9324178	9343068	Fake_Experiment_ID
g47.t1	chr19	+	771	5	FSM	ENSG00000196415.10	ENST00000234347.10	771	5	0	0	0	0	multi-exon	FALSE	canonical	0	0	junction_1	1.58113883008419	NA	NA	NA	FALSE	0	NA	NA	A	non_coding	NA	NA	NA	NA	NA	NA	NA	15	ACCGCCCCTCCCACAGCGCT	10	False	NA	NA	NA	NA	NA	NA	841008	847969	Fake_Experiment_ID
g478.t1	chr19	-	1665	6	FSM	ENSG00000130818.12	ENST00000253115.7	1665	6	0	0	0	0	multi-exon	FALSE	canonical	3	25	junction_1	2.41660919471891	NA	NA	NA	FALSE	0	NA	NA	A	non_coding	NA	NA	NA	NA	NA	NA	NA	35	TGAGAAACTGTCCATGTAAT	2406	False	NA	NA	NA	NA	NA	NA	9536232	9528379	Fake_Experiment_ID
g491.t1	chr19	-	981	3	FSM	ENSG00000127452.9	ENST00000247977.9	981	3	0	0	0	0	multi-exon	FALSE	canonical	3	294	junction_1	11.5	NA	NA	NA	FALSE	0	NA	NA	A	non_coding	NA	NA	NA	NA	NA	NA	NA	10	CTACTCCACCTGCCCTTGGG	5	True	NA	NA	NA	NA	NA	NA	9818813	9810895	Fake_Experiment_ID
g502.t1	chr19	+	876	8	FSM	ENSG00000130813.18	ENST00000253110.16	876	8	0	0	0	0	multi-exon	FALSE	canonical	3	67	junction_6	39.63198048989	NA	NA	NA	FALSE	0	NA	NA	A	non_coding	NA	NA	NA	NA	NA	NA	NA	20	CCCCTGCCAGGTGCAGATAC	58	False	NA	NA	NA	NA	NA	NA	10086427	10092302	Fake_Experiment_ID
g503.t1	chr19	-	1413	5	FSM	ENSG00000130812.11	ENST00000253109.5	1413	5	0	0	0	0	multi-exon	FALSE	canonical	0	0	junction_3	0.5	NA	NA	NA	FALSE	0	NA	NA	A	non_coding	NA	NA	NA	NA	NA	NA	NA	0	CTCTGTGTTCCTCTGTCCCC	9225	False	NA	NA	NA	NA	NA	NA	10096563	10092588	Fake_Experiment_ID
g505.t1	chr19	+	1125	2	FSM	ENSG00000244165.2	ENST00000321826.5	1125	2	0	0	0	0	multi-exon	FALSE	canonical	0	0	junction_1	0	NA	NA	NA	FALSE	0	NA	NA	A	non_coding	NA	NA	NA	NA	NA	NA	NA	15	TGTGGCCTAGCGGAAGCTGC	29	False	NA	NA	NA	NA	NA	NA	10111721	10114738	Fake_Experiment_ID
g507.t1	chr19	-	1062	1	FSM	ENSG00000267534.4	ENST00000646641.1	1062	1	0	0	0	0	mono-exon	FALSE	NA	NA	NA	NA	NA	NA	NA	NA	NA	0	NA	NA	A	non_coding	NA	NA	NA	NA	NA	NA	NA	25	GGGTGGGGGTGGACCAACAA	6425	False	NA	NA	NA	NA	NA	NA	10224905	10223843	Fake_Experiment_ID
g509.t1	chr19	+	1599	7	FSM	ENSG00000090339.9	ENST00000264832.8	1599	7	0	0	0	0	multi-exon	FALSE	canonical	3	23	junction_5	4.57043640026736	NA	NA	NA	FALSE	0	NA	NA	A	non_coding	NA	NA	NA	NA	NA	NA	NA	20	ACCTATCCCGGGACAGGGCC	40	False	NA	NA	NA	NA	NA	NA	10271159	10285287	Fake_Experiment_ID
g521.t1	chr19	-	1875	5	FSM	ENSG00000079999.14	ENST00000171111.10	1875	5	0	0	0	0	multi-exon	FALSE	canonical	3	452	junction_2	14.7880864211703	NA	NA	NA	FALSE	0	NA	NA	A	non_coding	NA	NA	NA	NA	NA	NA	NA	5	GGCACTTTTGTTTCTTGGGC	3698	False	NA	NA	NA	NA	NA	NA	10500033	10486651	Fake_Experiment_ID
g522.t1	chr19	-	1197	1	FSM	ENSG00000180739.14	ENST00000333430.6	1197	1	0	0	0	0	mono-exon	FALSE	NA	NA	NA	NA	NA	NA	NA	NA	NA	0	NA	NA	A	non_coding	NA	NA	NA	NA	NA	NA	NA	15	CACCCTCGGCCCACGACTGT	2929	False	NA	NA	NA	NA	NA	NA	10515011	10513814	Fake_Experiment_ID
g525.t1	chr19	-	501	2	FSM	ENSG00000129355.7	ENST00000335766.2	501	2	0	0	0	0	multi-exon	FALSE	canonical	3	17	junction_1	0	NA	NA	NA	FALSE	0	NA	NA	A	non_coding	NA	NA	NA	NA	NA	NA	NA	10	TCTGGGGTCACCCTCTCCAG	8732	False	NA	NA	NA	NA	NA	NA	10568653	10567057	Fake_Experiment_ID
g534.t1	chr19	-	684	4	FSM	ENSG00000099203.7	ENST00000214869.7	684	4	0	0	0	0	multi-exon	FALSE	canonical	3	319	junction_3	11.7284080571728	NA	NA	NA	FALSE	0	NA	NA	A	non_coding	NA	NA	NA	NA	NA	NA	NA	30	CCCCTGCCATGGAAGGAAGA	2391	False	NA	NA	NA	NA	NA	NA	10836191	10832994	Fake_Experiment_ID
g538.t1	chr19	-	951	8	FSM	ENSG00000130733.11	ENST00000253031.6	951	8	0	0	0	0	multi-exon	FALSE	canonical	3	287	junction_3	19.9171754410865	NA	NA	NA	FALSE	0	NA	NA	A	non_coding	NA	NA	NA	NA	NA	NA	NA	20	GAAGGCCCGGGTCCCACAGG	288	False	NA	NA	NA	NA	NA	NA	10928410	10923290	Fake_Experiment_ID
g539.t1	chr19	+	783	2	FSM	ENSG00000142444.7	ENST00000270502.7	783	2	0	0	0	0	multi-exon	FALSE	canonical	3	229	junction_1	0	NA	NA	NA	FALSE	0	NA	NA	A	non_coding	NA	NA	NA	NA	NA	NA	NA	20	AACCCTGAGGCCCCCGAGTC	12	True	NA	NA	NA	NA	NA	NA	10928822	10929702	Fake_Experiment_ID
g551.t1	chr19	-	570	3	FSM	ENSG00000105518.14	ENST00000354882.10	570	3	0	0	0	0	multi-exon	TRUE	canonical	3	623	junction_2	7.5	NA	NA	NA	FALSE	0	NA	NA	A	non_coding	NA	NA	NA	NA	NA	NA	NA	20	CATGGGCCCTGCATGCTAAT	872	False	NA	NA	NA	NA	NA	NA	11345619	11342814	Fake_Experiment_ID
g554.t1	chr19	+	753	2	FSM	ENSG00000173928.4	ENST00000674460.1	753	2	0	0	0	0	multi-exon	FALSE	canonical	3	84	junction_1	0	NA	NA	NA	FALSE	0	NA	NA	A	non_coding	NA	NA	NA	NA	NA	NA	NA	10	GCTTTGGTGGGTGACTACCT	15	True	NA	NA	NA	NA	NA	NA	11374680	11376016	Fake_Experiment_ID
g572.t1	chr19	+	2082	4	FSM	ENSG00000197044.11	ENST00000357901.5	2082	4	0	0	0	0	multi-exon	FALSE	canonical	2	3	junction_3	0.471404520791032	NA	NA	NA	FALSE	0	NA	NA	A	non_coding	NA	NA	NA	NA	NA	NA	NA	35	AGAAAACCCCTATGAGTGTT	78	False	NA	NA	NA	NA	NA	NA	11767193	11781906	Fake_Experiment_ID
g587.t1	chr19	-	2055	3	FSM	ENSG00000197647.12	ENST00000455504.7	2055	3	0	0	0	0	multi-exon	FALSE	canonical	3	20	junction_2	1	NA	NA	NA	FALSE	0	NA	NA	A	non_coding	NA	NA	NA	NA	NA	NA	NA	15	CCCCAGGCTTTAGGAGGCTG	NA	False	NA	NA	NA	NA	NA	NA	12018337	12014844	Fake_Experiment_ID
g595.t1	chr19	-	1119	4	FSM	ENSG00000257591.6	ENST00000439556.3	1119	4	0	0	0	0	multi-exon	FALSE	canonical	3	16	junction_1	11.1455023315337	NA	NA	NA	FALSE	0	NA	NA	A	non_coding	NA	NA	NA	NA	NA	NA	NA	40	TTCACATAAGATTCCTAGAA	215	False	NA	NA	NA	NA	NA	NA	12156558	12145296	Fake_Experiment_ID
g616.t1	chr19	+	1731	4	FSM	ENSG00000173875.14	ENST00000343325.9	1731	4	0	0	0	0	multi-exon	FALSE	canonical	3	58	junction_3	2.86744175568088	NA	NA	NA	FALSE	0	NA	NA	A	non_coding	NA	NA	NA	NA	NA	NA	NA	50	AAACTCTATAAATGTGAGAA	91	False	NA	NA	NA	NA	NA	NA	12611079	12629260	Fake_Experiment_ID
g621.t1	chr19	+	324	1	FSM	ENSG00000283980.1	ENST00000640151.1	324	1	0	0	0	0	mono-exon	FALSE	NA	NA	NA	NA	NA	NA	NA	NA	NA	0	NA	NA	A	non_coding	NA	NA	NA	NA	NA	NA	NA	25	ACCCAGGGCAATGCCACCCT	6483	False	NA	NA	NA	NA	NA	NA	12688048	12688372	Fake_Experiment_ID
g631.t1	chr19	+	1044	1	FSM	ENSG00000171223.6	ENST00000302754.6	1044	1	0	0	0	0	mono-exon	FALSE	NA	NA	NA	NA	NA	NA	NA	NA	NA	0	NA	NA	A	non_coding	NA	NA	NA	NA	NA	NA	NA	10	ACGTCCCCTGCCCCTTTACG	286	False	NA	NA	NA	NA	NA	NA	12791771	12792815	Fake_Experiment_ID
g634.t1	chr19	+	900	8	FSM	ENSG00000104889.7	ENST00000221486.6	900	8	0	0	0	0	multi-exon	TRUE	canonical	3	808	junction_3	72.2730084824344	NA	NA	NA	FALSE	0	NA	NA	A	non_coding	NA	NA	NA	NA	NA	NA	NA	10	CAGCTGCCTCTACGCGCTCT	40	False	NA	NA	NA	NA	NA	NA	12806673	12813466	Fake_Experiment_ID
g642.t1	chr19	+	1254	9	FSM	ENSG00000179218.15	ENST00000316448.10	1254	9	0	0	0	0	multi-exon	FALSE	canonical	3	2728	junction_3	248.315701275614	NA	NA	NA	FALSE	0	NA	NA	A	non_coding	NA	NA	NA	NA	NA	NA	NA	15	AGAGGCCTGCCTCCAGGGCT	71	False	NA	NA	NA	NA	NA	NA	12938679	12943913	Fake_Experiment_ID
g644.t1	chr19	-	669	2	FSM	ENSG00000179271.3	ENST00000316939.3	669	2	0	0	0	0	multi-exon	FALSE	canonical	3	2497	junction_1	0	NA	NA	NA	FALSE	0	NA	NA	A	non_coding	NA	NA	NA	NA	NA	NA	NA	15	GGCTTTGTCCCTTCCCAATA	10	True	NA	NA	NA	NA	NA	NA	12957212	12954207	Fake_Experiment_ID
g651.t1	chr19	+	1584	5	FSM	ENSG00000160877.6	ENST00000292431.5	1584	5	0	0	0	0	multi-exon	FALSE	canonical	3	117	junction_2	7.11951543294907	NA	NA	NA	FALSE	0	NA	NA	A	non_coding	NA	NA	NA	NA	NA	NA	NA	5	CCCGCCCAGCCTCCCGCGGG	7806	False	NA	NA	NA	NA	NA	NA	13135207	13138406	Fake_Experiment_ID
g653.t1	chr19	+	672	1	FSM	ENSG00000160888.7	ENST00000292433.4	672	1	0	0	0	0	mono-exon	FALSE	NA	NA	NA	NA	NA	NA	NA	NA	NA	0	NA	NA	A	non_coding	NA	NA	NA	NA	NA	NA	NA	10	GGACCCCGAGCGGCGCTGCC	132	False	NA	NA	NA	NA	NA	NA	13153186	13153858	Fake_Experiment_ID
g666.t1	chr19	+	1191	9	FSM	ENSG00000104957.14	ENST00000221554.13	1191	9	0	0	0	0	multi-exon	FALSE	canonical	3	60	junction_6	17.8916006830021	NA	NA	NA	FALSE	0	NA	NA	A	non_coding	NA	NA	NA	NA	NA	NA	NA	20	GCGATCCCCATCCTGGAGAC	3896	False	NA	NA	NA	NA	NA	NA	13751808	13763068	Fake_Experiment_ID
g667.t1	chr19	+	1110	6	FSM	ENSG00000037757.14	ENST00000040663.8	1110	6	0	0	0	0	multi-exon	FALSE	canonical	3	47	junction_1	5.63560112144215	NA	NA	NA	FALSE	0	NA	NA	A	non_coding	NA	NA	NA	NA	NA	NA	NA	20	CCAACTCAGCTCTCCCTAGC	28	False	NA	NA	NA	NA	NA	NA	13764588	13772281	Fake_Experiment_ID
g668.t1	chr19	+	300	3	FSM	ENSG00000104979.9	ENST00000588234.6	300	3	0	0	0	0	multi-exon	FALSE	canonical	3	2665	junction_1	56.5	NA	NA	NA	FALSE	0	NA	NA	A	non_coding	NA	NA	NA	NA	NA	NA	NA	15	GGACGCTGGCCCCAGTGCAG	22	True	NA	NA	NA	NA	NA	NA	13774477	13778198	Fake_Experiment_ID
g680.t1	chr19	+	429	2	FSM	ENSG00000171136.7	ENST00000431365.3	429	2	0	0	0	0	multi-exon	FALSE	canonical	0	0	junction_1	0	NA	NA	NA	FALSE	0	NA	NA	A	non_coding	NA	NA	NA	NA	NA	NA	NA	10	TTTGAGGGCTGGGCAGCCGT	NA	False	NA	NA	NA	NA	NA	NA	14028204	14030948	Fake_Experiment_ID
g687.t1	chr19	-	1299	5	FSM	ENSG00000141858.12	ENST00000533683.7	1299	5	0	0	0	0	multi-exon	FALSE	canonical	3	445	junction_4	17.6847391838274	NA	NA	NA	FALSE	0	NA	NA	A	non_coding	NA	NA	NA	NA	NA	NA	NA	10	GCGCCCAGCCTCACCCCTGC	551	False	NA	NA	NA	NA	NA	NA	14090420	14088416	Fake_Experiment_ID
g688.t1	chr19	-	1056	10	FSM	ENSG00000072062.15	ENST00000308677.9	1056	10	0	0	0	0	multi-exon	FALSE	canonical	3	28	junction_9	13.2748718344933	NA	NA	NA	FALSE	0	NA	NA	A	non_coding	NA	NA	NA	NA	NA	NA	NA	10	GGGCATGCCTGTGCCCCCAT	1173	False	NA	NA	NA	NA	NA	NA	14117547	14093111	Fake_Experiment_ID
g689.t1	chr19	-	609	4	FSM	ENSG00000105011.9	ENST00000263382.8	609	4	0	0	0	0	multi-exon	FALSE	canonical	3	214	junction_1	19.7989898732233	NA	NA	NA	FALSE	0	NA	NA	A	non_coding	NA	NA	NA	NA	NA	NA	NA	25	CTGCAGGAACCCAGAGTGTC	125	False	NA	NA	NA	NA	NA	NA	14136456	14120458	Fake_Experiment_ID
g697.t1	chr19	-	1209	2	FSM	ENSG00000160951.4	ENST00000292513.4	1209	2	0	0	0	0	multi-exon	FALSE	canonical	2	3	junction_1	0	NA	NA	NA	FALSE	0	NA	NA	A	non_coding	NA	NA	NA	NA	NA	NA	NA	35	GCACAACCAGAGGCCCAACG	6098	False	NA	NA	NA	NA	NA	NA	14474320	14472559	Fake_Experiment_ID
g700.t1	chr19	-	1023	3	FSM	ENSG00000132002.9	ENST00000254322.3	1023	3	0	0	0	0	multi-exon	FALSE	canonical	3	838	junction_1	44.5	NA	NA	NA	FALSE	0	NA	NA	A	non_coding	NA	NA	NA	NA	NA	NA	NA	25	CTATCTGAGCTCCCCAAGGA	3829	False	NA	NA	NA	NA	NA	NA	14518349	14515939	Fake_Experiment_ID
g702.t1	chr19	-	414	3	FSM	ENSG00000099795.7	ENST00000215565.3	414	3	0	0	0	0	multi-exon	FALSE	canonical	3	2893	junction_2	48.5	NA	NA	NA	FALSE	0	NA	NA	A	non_coding	NA	NA	NA	NA	NA	NA	NA	15	GGGGTGCACCCCCCACCCTA	5333	False	NA	NA	NA	NA	NA	NA	14572000	14566132	Fake_Experiment_ID
g709.t1	chr19	-	930	1	FSM	ENSG00000127515.3	ENST00000641129.1	930	1	0	0	0	0	mono-exon	FALSE	NA	NA	NA	NA	NA	NA	NA	NA	NA	0	NA	NA	A	non_coding	NA	NA	NA	NA	NA	NA	NA	45	AAAGGCTATTTTTCAAGAAA	NA	False	NA	NA	NA	NA	NA	NA	14841877	14840947	Fake_Experiment_ID
g71.t1	chr19	-	633	7	FSM	ENSG00000099817.12	ENST00000586746.5	633	7	0	0	0	0	multi-exon	FALSE	canonical	3	2972	junction_1	360.124361235887	NA	NA	NA	FALSE	0	NA	NA	A	non_coding	NA	NA	NA	NA	NA	NA	NA	25	CTACCGCCTGACAGGTGAGA	8441	False	NA	NA	NA	NA	NA	NA	1095315	1089485	Fake_Experiment_ID
g711.t1	chr19	-	930	1	FSM	ENSG00000185385.5	ENST00000641113.1	930	1	0	0	0	0	mono-exon	FALSE	NA	NA	NA	NA	NA	NA	NA	NA	NA	0	NA	NA	A	non_coding	NA	NA	NA	NA	NA	NA	NA	40	AAGGGCCATTTTTCAAGAAA	NA	False	NA	NA	NA	NA	NA	NA	14881355	14880425	Fake_Experiment_ID
g714.t1	chr19	+	960	1	FSM	ENSG00000127529.7	ENST00000248072.3	960	1	0	0	0	0	mono-exon	FALSE	NA	NA	NA	NA	NA	NA	NA	NA	NA	0	NA	NA	A	non_coding	NA	NA	NA	NA	NA	NA	NA	40	ATTGCAGTGAACACAATACT	NA	False	NA	NA	NA	NA	NA	NA	14941488	14942448	Fake_Experiment_ID
g715.t1	chr19	-	1695	9	FSM	ENSG00000105143.13	ENST00000221742.7	1695	9	0	0	0	0	multi-exon	FALSE	canonical	3	16	junction_4	17.6595406225643	NA	NA	NA	FALSE	0	NA	NA	A	non_coding	NA	NA	NA	NA	NA	NA	NA	5	GGGGCCTCCAGCTCTGCCCC	6953	False	NA	NA	NA	NA	NA	NA	14972910	14950194	Fake_Experiment_ID
g719.t1	chr19	+	729	6	FSM	ENSG00000105141.6	ENST00000427043.4	729	6	0	0	0	0	multi-exon	FALSE	canonical	0	0	junction_1	0	NA	NA	NA	FALSE	0	NA	NA	A	non_coding	NA	NA	NA	NA	NA	NA	NA	50	AAGTAGAAAGACCAGGAGGA	479	False	NA	NA	NA	NA	NA	NA	15052251	15056089	Fake_Experiment_ID
g720.t1	chr19	+	1068	1	FSM	ENSG00000094661.3	ENST00000209540.2	1068	1	0	0	0	0	mono-exon	FALSE	NA	NA	NA	NA	NA	NA	NA	NA	NA	0	NA	NA	A	non_coding	NA	NA	NA	NA	NA	NA	NA	30	ATCCTTCCAGTACAACGTGA	NA	False	NA	NA	NA	NA	NA	NA	15087065	15088133	Fake_Experiment_ID
g723.t1	chr19	-	1899	15	FSM	ENSG00000105135.16	ENST00000263383.8	1899	15	0	0	0	0	multi-exon	FALSE	canonical	3	398	junction_10	32.768514006651	NA	NA	NA	FALSE	0	NA	NA	A	non_coding	NA	NA	NA	NA	NA	NA	NA	10	GGCCTTGTGGGTCAGGACGC	707	False	NA	NA	NA	NA	NA	NA	15125059	15115251	Fake_Experiment_ID
g734.t1	chr19	-	5670	12	FSM	ENSG00000011451.21	ENST00000673675.1	5670	12	0	0	0	0	multi-exon	TRUE	canonical	1	2	junction_8	45.2447887506496	NA	NA	NA	FALSE	0	NA	NA	A	non_coding	NA	NA	NA	NA	NA	NA	NA	40	CACAAAAGCATTCCAGATCC	1635	False	NA	NA	NA	NA	NA	NA	15448307	15423075	Fake_Experiment_ID
g747.t1	chr19	+	1563	12	FSM	ENSG00000186526.13	ENST00000612078.5	1563	12	0	0	0	0	multi-exon	FALSE	canonical	0	0	junction_1	0	NA	NA	NA	FALSE	0	NA	NA	A	non_coding	NA	NA	NA	NA	NA	NA	NA	20	GGCCTGCAGTGACCCACCCA	399	False	NA	NA	NA	NA	NA	NA	15615616	15629358	Fake_Experiment_ID
g752.t1	chr19	+	948	1	FSM	ENSG00000171942.5	ENST00000305899.5	948	1	0	0	0	0	mono-exon	FALSE	NA	NA	NA	NA	NA	NA	NA	NA	NA	0	NA	NA	A	non_coding	NA	NA	NA	NA	NA	NA	NA	15	GTAGCTGGTGTGGAAGTGCT	NA	False	NA	NA	NA	NA	NA	NA	15728043	15728991	Fake_Experiment_ID
g753.t1	chr19	+	951	1	FSM	ENSG00000171936.3	ENST00000641646.1	951	1	0	0	0	0	mono-exon	FALSE	NA	NA	NA	NA	NA	NA	NA	NA	NA	0	NA	NA	A	non_coding	NA	NA	NA	NA	NA	NA	NA	15	TGGCCAGTTTGGTGGTGATA	NA	False	NA	NA	NA	NA	NA	NA	15741392	15742343	Fake_Experiment_ID
g756.t1	chr19	+	948	1	FSM	ENSG00000172519.10	ENST00000308940.8	948	1	0	0	0	0	mono-exon	FALSE	NA	NA	NA	NA	NA	NA	NA	NA	NA	0	NA	NA	A	non_coding	NA	NA	NA	NA	NA	NA	NA	25	AATGGCTGACTTTCTCTCAA	NA	False	NA	NA	NA	NA	NA	NA	15794048	15794996	Fake_Experiment_ID
g766.t1	chr19	+	951	1	FSM	ENSG00000176231.2	ENST00000322107.1	951	1	0	0	0	0	mono-exon	FALSE	NA	NA	NA	NA	NA	NA	NA	NA	NA	0	NA	NA	A	non_coding	NA	NA	NA	NA	NA	NA	NA	10	GCGCCAGTTTGGTGGTGATG	NA	False	NA	NA	NA	NA	NA	NA	15949007	15949958	Fake_Experiment_ID
g778.t1	chr19	+	339	4	FSM	ENSG00000105058.12	ENST00000263384.12	339	4	0	0	0	0	multi-exon	FALSE	canonical	3	917	junction_2	58.0880557621119	NA	NA	NA	FALSE	0	NA	NA	A	non_coding	NA	NA	NA	NA	NA	NA	NA	15	CCGCCTGCCCCCAGTATGGA	30	False	NA	NA	NA	NA	NA	NA	16185442	16190955	Fake_Experiment_ID
g784.t1	chr19	-	1155	9	FSM	ENSG00000269058.6	ENST00000269881.8	1155	9	0	0	0	0	multi-exon	FALSE	canonical	0	0	junction_5	1.69096865730859	NA	NA	NA	FALSE	0	NA	NA	A	non_coding	NA	NA	NA	NA	NA	NA	NA	30	TGATCCCCATTGGATATAAG	54	False	NA	NA	NA	NA	NA	NA	16496129	16479130	Fake_Experiment_ID
g787.t1	chr19	-	1233	6	FSM	ENSG00000127526.15	ENST00000595753.6	1233	6	0	0	0	0	multi-exon	FALSE	canonical	3	78	junction_3	21.7770521421059	NA	NA	NA	FALSE	0	NA	NA	A	non_coding	NA	NA	NA	NA	NA	NA	NA	40	AGTCCAAAGGACAGGACCAG	4928	False	NA	NA	NA	NA	NA	NA	16572364	16553678	Fake_Experiment_ID
g794.t1	chr19	+	900	6	FSM	ENSG00000072954.7	ENST00000187762.7	900	6	0	0	0	0	multi-exon	FALSE	canonical	3	60	junction_5	30.9127805284481	NA	NA	NA	FALSE	0	NA	NA	A	non_coding	NA	NA	NA	NA	NA	NA	NA	15	GGGGTGGCCCAAGGGGCACC	79	False	NA	NA	NA	NA	NA	NA	16661217	16688371	Fake_Experiment_ID
g802.t1	chr19	+	1158	2	FSM	ENSG00000127533.4	ENST00000248076.4	1158	2	0	0	0	0	multi-exon	FALSE	canonical	0	0	junction_1	0	NA	NA	NA	FALSE	0	NA	NA	A	non_coding	NA	NA	NA	NA	NA	NA	NA	30	CACAAAGTGGGGAAGGCTGT	30	False	NA	NA	NA	NA	NA	NA	16889189	16890621	Fake_Experiment_ID
g812.t1	chr19	-	1215	4	FSM	ENSG00000160113.6	ENST00000291442.4	1215	4	0	0	0	0	multi-exon	FALSE	canonical	3	508	junction_3	253.068282397371	NA	NA	NA	FALSE	0	NA	NA	A	non_coding	NA	NA	NA	NA	NA	NA	NA	15	CCATGACGGGGCCACGTGTG	698	False	NA	NA	NA	NA	NA	NA	17245220	17232351	Fake_Experiment_ID
g813.t1	chr19	-	2112	12	FSM	ENSG00000130307.12	ENST00000252597.8	2112	12	0	0	0	0	multi-exon	FALSE	canonical	3	23	junction_9	10.8999962089614	NA	NA	NA	FALSE	0	NA	NA	A	non_coding	NA	NA	NA	NA	NA	NA	NA	15	GCCCCTTACCCAGCCATGTC	2453	False	NA	NA	NA	NA	NA	NA	17264299	17250224	Fake_Experiment_ID
g815.t1	chr19	+	2010	9	FSM	ENSG00000160117.16	ENST00000394458.7	2010	9	0	0	0	0	multi-exon	FALSE	canonical	3	16	junction_1	15.1363593707338	NA	NA	NA	FALSE	0	NA	NA	A	non_coding	NA	NA	NA	NA	NA	NA	NA	10	GTGCTGGGGAGTTGGCCATC	19	False	NA	NA	NA	NA	NA	NA	17281758	17286552	Fake_Experiment_ID
g818.t1	chr19	+	309	5	FSM	ENSG00000130311.11	ENST00000359866.9	309	5	0	0	0	0	multi-exon	FALSE	canonical	3	475	junction_1	29.8024747294583	NA	NA	NA	FALSE	0	NA	NA	A	non_coding	NA	NA	NA	NA	NA	NA	NA	25	GACTCTCAACTCCACAGGCG	91	False	NA	NA	NA	NA	NA	NA	17309654	17319656	Fake_Experiment_ID
g82.t1	chr19	+	507	4	FSM	ENSG00000099624.8	ENST00000215375.7	507	4	0	0	0	0	multi-exon	FALSE	canonical	3	1638	junction_3	59.1739432145227	NA	NA	NA	FALSE	0	NA	NA	A	non_coding	NA	NA	NA	NA	NA	NA	NA	5	GCGGTGCGTACCCGGTGTCC	77	False	NA	NA	NA	NA	NA	NA	1241850	1244437	Fake_Experiment_ID
g826.t1	chr19	-	876	3	FSM	ENSG00000188051.7	ENST00000341130.6	876	3	0	0	0	0	multi-exon	FALSE	canonical	3	12	junction_1	0.5	NA	NA	NA	FALSE	0	NA	NA	A	non_coding	NA	NA	NA	NA	NA	NA	NA	35	GCCCAGGGATGAGGAATAGA	205	False	NA	NA	NA	NA	NA	NA	17448462	17436457	Fake_Experiment_ID
g833.t1	chr19	+	1869	12	FSM	ENSG00000130309.11	ENST00000252599.9	1869	12	0	0	0	0	multi-exon	FALSE	canonical	3	195	junction_6	21.7381106480176	NA	NA	NA	FALSE	0	NA	NA	A	non_coding	NA	NA	NA	NA	NA	NA	NA	30	GGGGTAGCAGCCAGAAAGCC	32	True	NA	NA	NA	NA	NA	NA	17555713	17581444	Fake_Experiment_ID
g841.t1	chr19	+	531	5	FSM	ENSG00000105640.13	ENST00000222247.10	531	5	0	0	0	0	multi-exon	TRUE	canonical	3	22013	junction_4	672.922868908466	NA	NA	NA	FALSE	0	NA	NA	A	non_coding	NA	NA	NA	NA	NA	NA	NA	5	GTGCAGGGCCCTCGTCCGGG	47	False	NA	NA	NA	NA	NA	NA	17859956	17863263	Fake_Experiment_ID
g842.t1	chr19	+	1932	15	FSM	ENSG00000105641.4	ENST00000222248.4	1932	15	0	0	0	0	multi-exon	FALSE	canonical	0	0	junction_1	2.69258240356725	NA	NA	NA	FALSE	0	NA	NA	A	non_coding	NA	NA	NA	NA	NA	NA	NA	20	GGACAGGGCCAGCCGCGGGA	375	False	NA	NA	NA	NA	NA	NA	17872319	17893877	Fake_Experiment_ID
g844.t1	chr19	+	672	4	FSM	ENSG00000007080.11	ENST00000445755.7	672	4	0	0	0	0	multi-exon	FALSE	canonical	3	2010	junction_2	94.1535389079396	NA	NA	NA	FALSE	0	NA	NA	A	non_coding	NA	NA	NA	NA	NA	NA	NA	25	GCCCAGAACTTGGGGAGCCA	3377	False	NA	NA	NA	NA	NA	NA	17936420	17943715	Fake_Experiment_ID
g860.t1	chr19	-	663	4	FSM	ENSG00000105649.10	ENST00000222256.9	663	4	0	0	0	0	multi-exon	TRUE	canonical	3	103	junction_2	11.5566238822398	NA	NA	NA	FALSE	0	NA	NA	A	non_coding	NA	NA	NA	NA	NA	NA	NA	15	GAGCCATCCCACTCCCTTTC	1301	False	NA	NA	NA	NA	NA	NA	18202740	18197469	Fake_Experiment_ID
g865.t1	chr19	-	1044	1	FSM	ENSG00000130522.6	ENST00000252818.5	1044	1	0	0	0	0	mono-exon	FALSE	NA	NA	NA	NA	NA	NA	NA	NA	NA	0	NA	NA	A	non_coding	NA	NA	NA	NA	NA	NA	NA	5	GTCCGCGCGCGGGGCGCATG	137	False	NA	NA	NA	NA	NA	NA	18281484	18280440	Fake_Experiment_ID
g870.t1	chr19	+	927	2	FSM	ENSG00000130513.6	ENST00000252809.3	927	2	0	0	0	0	multi-exon	FALSE	canonical	3	46	junction_1	0	NA	NA	NA	FALSE	0	NA	NA	A	non_coding	NA	NA	NA	NA	NA	NA	NA	10	GCAGTCCTGGTCCTTCCACT	32	False	NA	NA	NA	NA	NA	NA	18386189	18388935	Fake_Experiment_ID
g871.t1	chr19	-	918	2	FSM	ENSG00000175489.10	ENST00000339007.4	918	2	0	0	0	0	multi-exon	FALSE	canonical	0	0	junction_1	0	NA	NA	NA	FALSE	0	NA	NA	A	non_coding	NA	NA	NA	NA	NA	NA	NA	25	GCCTAAGATGTCCTAACCTC	705	False	NA	NA	NA	NA	NA	NA	18396963	18391986	Fake_Experiment_ID
g883.t1	chr19	+	1029	8	FSM	ENSG00000105696.9	ENST00000262817.8	1029	8	0	0	0	0	multi-exon	FALSE	canonical	3	79	junction_6	10.5211157940126	NA	NA	NA	FALSE	0	NA	NA	A	non_coding	NA	NA	NA	NA	NA	NA	NA	15	GCCTCCACTGGCCCCATCAC	13	True	NA	NA	NA	NA	NA	NA	18612958	18620536	Fake_Experiment_ID
g884.t1	chr19	+	1848	3	FSM	ENSG00000167487.12	ENST00000300976.9	1848	3	0	0	0	0	multi-exon	TRUE	canonical	3	49	junction_1	13	NA	NA	NA	FALSE	0	NA	NA	A	non_coding	NA	NA	NA	NA	NA	NA	NA	20	CCCCCAAGACCCCCGGGACC	4	True	NA	NA	NA	NA	NA	NA	18637054	18669245	Fake_Experiment_ID
g904.t1	chr19	+	783	8	FSM	ENSG00000064490.14	ENST00000303088.9	783	8	0	0	0	0	multi-exon	FALSE	canonical	3	139	junction_1	71.6396880085277	NA	NA	NA	FALSE	0	NA	NA	A	non_coding	NA	NA	NA	NA	NA	NA	NA	10	AGGCCGCCTGCCGGGGACTC	956	False	NA	NA	NA	NA	NA	NA	19193946	19201719	Fake_Experiment_ID
g909.t1	chr19	-	1134	10	FSM	ENSG00000213996.13	ENST00000389363.5	1134	10	0	0	0	0	multi-exon	FALSE	canonical	3	9	junction_7	6.13027298850388	NA	NA	NA	FALSE	0	NA	NA	A	non_coding	NA	NA	NA	NA	NA	NA	NA	25	GAGAGCTGTGGACTCAGGAC	85	False	NA	NA	NA	NA	NA	NA	19273215	19264663	Fake_Experiment_ID
g918.t1	chr19	-	822	1	FSM	ENSG00000178093.14	ENST00000585580.4	822	1	0	0	0	0	mono-exon	FALSE	NA	NA	NA	NA	NA	NA	NA	NA	NA	0	NA	NA	A	non_coding	NA	NA	NA	NA	NA	NA	NA	20	AAGCCGGGTGGTTCCAGCCA	738	False	NA	NA	NA	NA	NA	NA	19515427	19514605	Fake_Experiment_ID
g923.t1	chr19	-	1056	2	FSM	ENSG00000064547.14	ENST00000407877.8	1056	2	0	0	0	0	multi-exon	FALSE	canonical	3	193	junction_1	0	NA	NA	NA	FALSE	0	NA	NA	A	non_coding	NA	NA	NA	NA	NA	NA	NA	20	CTACCTTGAACTTCAGCGGT	2073	False	NA	NA	NA	NA	NA	NA	19627284	19624255	Fake_Experiment_ID
[truncated: 2 more columns]
