# Supplementary material for: Evaluation of strategies for evidence-driven genome annotation using long-read RNA-seq
Source: Genome Res. 2025 Apr;35(4):1053–64. doi: 10.1101/gr.279864.124 (PMC12047274; doi:10.1101/gr.279864.124)
Supplement: Supplement 2 [file Supplemental_Code.zip › Supplemental_Code/lr_evidence_driven-main/plotting/fig_sup4/ONT/subset_newGTF_classification.txt]

isoform	chrom	strand	length	exons	structural_category	associated_gene	associated_transcript	ref_length	ref_exons	diff_to_TSS	diff_to_TTS	diff_to_gene_TSS	diff_to_gene_TTS	subcategory	RTS_stage	all_canonical	min_sample_cov	min_cov	min_cov_pos	sd_cov	FL	n_indels	n_indels_junc	bite	iso_exp	gene_exp	ratio_exp	FSM_class	coding	ORF_length	CDS_length	CDS_start	CDS_end	CDS_genomic_start	CDS_genomic_end	predicted_NMD	perc_A_downstream_TTS	seq_A_downstream_TTS	dist_to_cage_peak	within_cage_peak	pos_cage_peak	dist_to_polya_site	within_polya_site	polyA_motif	polyA_dist	ORF_seq	TSS_genomic_coord	TTS_genomic_coord	experiment_id
g1.t1	chr19	-	285	3	Intergenic	novelGene_1	novel	NA	NA	NA	NA	NA	NA	multi-exon	FALSE	canonical	0	0	junction_1	0	NA	NA	NA	FALSE	0	NA	NA	A	non_coding	NA	NA	NA	NA	NA	NA	NA	50	AAGAAGGATGAAGGGCAGAA	NA	False	NA	NA	NA	NA	NA	NA	71177	62376	Fake_Experiment_ID
g10.t1	chr19	+	1041	1	Intergenic	novelGene_6	novel	NA	NA	NA	NA	NA	NA	mono-exon	FALSE	NA	NA	NA	NA	NA	NA	NA	NA	NA	0	NA	NA	A	non_coding	NA	NA	NA	NA	NA	NA	NA	15	CCTGAGTAGCTGTTCCAGTG	NA	False	NA	NA	NA	NA	NA	NA	312299	313340	Fake_Experiment_ID
g100.t1	chr19	+	1209	5	NNC	ENSG00000115255.12	novel	636	6	NA	NA	0	686	at_least_one_novel_splicesite	FALSE	canonical	3	12	junction_3	96.222073870812	NA	NA	NA	TRUE	0	NA	NA	A	non_coding	NA	NA	NA	NA	NA	NA	NA	40	GAGGCTCCAATAAAGCTAAC	79	False	NA	NA	NA	NA	NA	NA	1491269	1497897	Fake_Experiment_ID
g1000.t1	chr19	+	678	5	Intergenic	novelGene_292	novel	NA	NA	NA	NA	NA	NA	multi-exon	FALSE	canonical	0	0	junction_1	0	NA	NA	NA	FALSE	0	NA	NA	A	non_coding	NA	NA	NA	NA	NA	NA	NA	40	GACAACACAGACCCCGGACA	NA	False	NA	NA	NA	NA	NA	NA	21572579	21627178	Fake_Experiment_ID
g1001.t1	chr19	+	723	3	Intergenic	novelGene_293	novel	NA	NA	NA	NA	NA	NA	multi-exon	FALSE	canonical	0	0	junction_1	0	NA	NA	NA	FALSE	0	NA	NA	A	non_coding	NA	NA	NA	NA	NA	NA	NA	35	TCCTCAACTCTTACTAAACA	NA	False	NA	NA	NA	NA	NA	NA	21633293	21656064	Fake_Experiment_ID
g1002.t1	chr19	+	729	1	Intergenic	novelGene_294	novel	NA	NA	NA	NA	NA	NA	mono-exon	FALSE	NA	NA	NA	NA	NA	NA	NA	NA	NA	0	NA	NA	A	non_coding	NA	NA	NA	NA	NA	NA	NA	45	ACAGATGCTTCTCAAAAGAA	NA	False	NA	NA	NA	NA	NA	NA	21681404	21682133	Fake_Experiment_ID
g1003.t1	chr19	+	345	2	Intergenic	novelGene_295	novel	NA	NA	NA	NA	NA	NA	multi-exon	FALSE	canonical	0	0	junction_1	0	NA	NA	NA	FALSE	0	NA	NA	A	non_coding	NA	NA	NA	NA	NA	NA	NA	60	AAAGATGAAAAATTAGCAGA	NA	False	NA	NA	NA	NA	NA	NA	21696719	21709901	Fake_Experiment_ID
g1004.t1	chr19	-	984	1	NIC	ENSG00000197020.11	novel	1701	8	NA	NA	39763	-84	mono-exon_by_intron_retention	FALSE	NA	NA	NA	NA	NA	NA	NA	NA	NA	0	NA	NA	B	non_coding	NA	NA	NA	NA	NA	NA	NA	35	AAAATGTGGCAAAGCCTTTT	NA	False	NA	NA	NA	NA	NA	NA	21727666	21726682	Fake_Experiment_ID
g1005.t1	chr19	+	216	1	Intergenic	novelGene_296	novel	NA	NA	NA	NA	NA	NA	mono-exon	FALSE	NA	NA	NA	NA	NA	NA	NA	NA	NA	0	NA	NA	A	non_coding	NA	NA	NA	NA	NA	NA	NA	30	GATTTAGCTTTGGAGTCAAA	NA	False	NA	NA	NA	NA	NA	NA	21750846	21751062	Fake_Experiment_ID
g1006.t1	chr19	-	600	5	NNC	ENSG00000197020.11	novel	1701	8	NA	NA	-23952	-25267	at_least_one_novel_splicesite	FALSE	canonical	0	0	junction_1	0	NA	NA	NA	FALSE	0	NA	NA	B	non_coding	NA	NA	NA	NA	NA	NA	NA	25	AAGACCTTCTTACAGCTGCT	NA	False	NA	NA	NA	NA	NA	NA	21791381	21751865	Fake_Experiment_ID
g1007.t1	chr19	-	3228	11	NNC	ENSG00000198521.12	novel	2457	4	NA	NA	-539	0	at_least_one_novel_splicesite	TRUE	canonical	0	0	junction_1	36.3	NA	NA	NA	TRUE	0	NA	NA	A	non_coding	NA	NA	NA	NA	NA	NA	NA	35	ATTATACTGGTGAGAAATTC	NA	False	NA	NA	NA	NA	NA	NA	21852473	21807606	Fake_Experiment_ID
g1008.t1	chr19	-	3267	5	Intergenic	novelGene_297	novel	NA	NA	NA	NA	NA	NA	multi-exon	FALSE	canonical	0	0	junction_1	0	NA	NA	NA	FALSE	0	NA	NA	A	non_coding	NA	NA	NA	NA	NA	NA	NA	15	TGGCGATGGCGATTCTAGTT	NA	False	NA	NA	NA	NA	NA	NA	21889372	21881309	Fake_Experiment_ID
g1009.t1	chr19	-	411	1	Intergenic	novelGene_298	novel	NA	NA	NA	NA	NA	NA	mono-exon	FALSE	NA	NA	NA	NA	NA	NA	NA	NA	NA	0	NA	NA	A	non_coding	NA	NA	NA	NA	NA	NA	NA	45	AATGGCAATCATTAAAAGGT	NA	False	NA	NA	NA	NA	NA	NA	21895096	21894685	Fake_Experiment_ID
g101.t1	chr19	-	864	5	NIC	ENSG00000185761.11	novel	1416	11	NA	NA	0	0	combination_of_known_splicesites	FALSE	canonical	0	0	junction_3	4.20565096031518	NA	NA	NA	FALSE	0	NA	NA	A	non_coding	NA	NA	NA	NA	NA	NA	NA	10	GCCCCTGCAGGAGCCCCGGC	2640	False	NA	NA	NA	NA	NA	NA	1510943	1506014	Fake_Experiment_ID
g1010.t1	chr19	-	474	1	Intergenic	novelGene_299	novel	NA	NA	NA	NA	NA	NA	mono-exon	FALSE	NA	NA	NA	NA	NA	NA	NA	NA	NA	0	NA	NA	A	non_coding	NA	NA	NA	NA	NA	NA	NA	25	TGCTGGGAAAACGGCCTAGC	NA	False	NA	NA	NA	NA	NA	NA	21895684	21895210	Fake_Experiment_ID
g1011.t1	chr19	-	399	1	Intergenic	novelGene_300	novel	NA	NA	NA	NA	NA	NA	mono-exon	FALSE	NA	NA	NA	NA	NA	NA	NA	NA	NA	0	NA	NA	A	non_coding	NA	NA	NA	NA	NA	NA	NA	55	GAAGAAAAGTTTAGAGAAAC	NA	False	NA	NA	NA	NA	NA	NA	21955957	21955558	Fake_Experiment_ID
g1012.t1	chr19	-	3915	4	NNC	ENSG00000160321.15	novel	3843	4	NA	NA	4195	0	at_least_one_novel_splicesite	FALSE	canonical	0	0	junction_1	0	NA	NA	NA	FALSE	0	NA	NA	A	non_coding	NA	NA	NA	NA	NA	NA	NA	45	AAATGTGAAGAATGTGGCAA	4343	False	NA	NA	NA	NA	NA	NA	22006599	21971190	Fake_Experiment_ID
g1013.t1	chr19	-	414	1	Intergenic	novelGene_301	novel	NA	NA	NA	NA	NA	NA	mono-exon	FALSE	NA	NA	NA	NA	NA	NA	NA	NA	NA	0	NA	NA	A	non_coding	NA	NA	NA	NA	NA	NA	NA	10	TCCGTGCTGCCATTAGCCTT	NA	False	NA	NA	NA	NA	NA	NA	22024663	22024249	Fake_Experiment_ID
g1014.t1	chr19	+	1767	4	NNC	ENSG00000197134.13	novel	1692	4	NA	NA	14746	0	at_least_one_novel_splicesite	FALSE	canonical	0	0	junction_1	0	NA	NA	NA	TRUE	0	NA	NA	A	non_coding	NA	NA	NA	NA	NA	NA	NA	50	TGGAGAAAAACCCTACAAAT	NA	False	NA	NA	NA	NA	NA	NA	22067378	22089442	Fake_Experiment_ID
g1015.t1	chr19	+	1944	7	Intergenic	novelGene_302	novel	NA	NA	NA	NA	NA	NA	multi-exon	FALSE	canonical	0	0	junction_1	0	NA	NA	NA	TRUE	0	NA	NA	A	non_coding	NA	NA	NA	NA	NA	NA	NA	45	TTCAATCAAGTGGAAGAAAG	NA	False	NA	NA	NA	NA	NA	NA	22117242	22149743	Fake_Experiment_ID
g1016.t1	chr19	+	729	4	Intergenic	novelGene_303	novel	NA	NA	NA	NA	NA	NA	multi-exon	FALSE	canonical	0	0	junction_1	0	NA	NA	NA	FALSE	0	NA	NA	A	non_coding	NA	NA	NA	NA	NA	NA	NA	45	GTGACCAACAATATAAACTG	NA	False	NA	NA	NA	NA	NA	NA	22152739	22175167	Fake_Experiment_ID
g1017.t1	chr19	-	2217	5	NNC	ENSG00000196109.9	novel	1863	4	NA	NA	-146	343	at_least_one_novel_splicesite	FALSE	canonical	0	0	junction_1	0	NA	NA	NA	TRUE	0	NA	NA	A	non_coding	NA	NA	NA	NA	NA	NA	NA	35	AAAACGTGGCAAAGCTTTTC	NA	False	NA	NA	NA	NA	NA	NA	22215780	22179606	Fake_Experiment_ID
g1018.t1	chr19	+	3876	4	FSM	ENSG00000196350.9	ENST00000601693.2	3759	4	-117	0	-117	0	multi-exon	FALSE	canonical	0	0	junction_1	0	NA	NA	NA	FALSE	0	NA	NA	A	non_coding	NA	NA	NA	NA	NA	NA	NA	25	CCATCCTTCAACCCTTACTA	NA	False	NA	NA	NA	NA	NA	NA	22286408	22317176	Fake_Experiment_ID
g1019.t1	chr19	-	1038	5	Intergenic	novelGene_304	novel	NA	NA	NA	NA	NA	NA	multi-exon	FALSE	canonical	0	0	junction_1	0	NA	NA	NA	TRUE	0	NA	NA	A	non_coding	NA	NA	NA	NA	NA	NA	NA	15	TGCAACTCTTCGACCTGGGC	NA	False	NA	NA	NA	NA	NA	NA	22380198	22336940	Fake_Experiment_ID
g102.t1	chr19	+	1488	12	NNC	ENSG00000185988.15	novel	1011	9	NA	NA	-2858	0	at_least_one_novel_splicesite	TRUE	canonical	0	0	junction_1	0.574959574576069	NA	NA	NA	TRUE	0	NA	NA	A	non_coding	NA	NA	NA	NA	NA	NA	NA	15	TGCCCCTGAGGGTCAGAGTG	62	False	NA	NA	NA	NA	NA	NA	1524138	1535250	Fake_Experiment_ID
g1020.t1	chr19	-	858	1	Intergenic	novelGene_305	novel	NA	NA	NA	NA	NA	NA	mono-exon	FALSE	NA	NA	NA	NA	NA	NA	NA	NA	NA	0	NA	NA	A	non_coding	NA	NA	NA	NA	NA	NA	NA	35	TAAGCAACTTCAGCAGAGTC	NA	False	NA	NA	NA	NA	NA	NA	22381142	22380284	Fake_Experiment_ID
g1021.t1	chr19	-	315	1	Intergenic	novelGene_306	novel	NA	NA	NA	NA	NA	NA	mono-exon	FALSE	NA	NA	NA	NA	NA	NA	NA	NA	NA	0	NA	NA	A	non_coding	NA	NA	NA	NA	NA	NA	NA	35	CACATGCACAAGCTTCAGTA	NA	False	NA	NA	NA	NA	NA	NA	22384097	22383782	Fake_Experiment_ID
g1022.t1	chr19	-	1335	1	ISM	ENSG00000197360.9	ENST00000357774.9	1719	4	29374	0	29374	0	mono-exon	FALSE	NA	NA	NA	NA	NA	NA	NA	NA	NA	0	NA	NA	A	non_coding	NA	NA	NA	NA	NA	NA	NA	50	TAGAAATATGAATGTGACAA	NA	False	NA	NA	NA	NA	NA	NA	22392850	22391515	Fake_Experiment_ID
g1023.t1	chr19	+	1434	2	Intergenic	novelGene_307	novel	NA	NA	NA	NA	NA	NA	multi-exon	FALSE	canonical	0	0	junction_1	0	NA	NA	NA	FALSE	0	NA	NA	A	non_coding	NA	NA	NA	NA	NA	NA	NA	25	TTTATACTGGGGAGCAACCT	NA	False	NA	NA	NA	NA	NA	NA	22471037	22472573	Fake_Experiment_ID
g1024.t1	chr19	-	897	8	Intergenic	novelGene_308	novel	NA	NA	NA	NA	NA	NA	multi-exon	FALSE	canonical	0	0	junction_1	0	NA	NA	NA	FALSE	0	NA	NA	A	non_coding	NA	NA	NA	NA	NA	NA	NA	55	CTATCAAAAATAAAGTGGAA	NA	False	NA	NA	NA	NA	NA	NA	22540999	22486959	Fake_Experiment_ID
g1025.t1	chr19	-	732	1	Intergenic	novelGene_309	novel	NA	NA	NA	NA	NA	NA	mono-exon	FALSE	NA	NA	NA	NA	NA	NA	NA	NA	NA	0	NA	NA	A	non_coding	NA	NA	NA	NA	NA	NA	NA	55	ACAGCAAAAGAAACTATCAT	NA	False	NA	NA	NA	NA	NA	NA	22562071	22561339	Fake_Experiment_ID
g1026.t1	chr19	-	666	2	Intergenic	novelGene_310	novel	NA	NA	NA	NA	NA	NA	multi-exon	FALSE	canonical	0	0	junction_1	0	NA	NA	NA	FALSE	0	NA	NA	A	non_coding	NA	NA	NA	NA	NA	NA	NA	40	CAAAAATTGGAAGCATTCCC	NA	False	NA	NA	NA	NA	NA	NA	22565832	22562463	Fake_Experiment_ID
g1027.t1	chr19	+	1650	12	Intergenic	novelGene_311	novel	NA	NA	NA	NA	NA	NA	multi-exon	FALSE	canonical	0	0	junction_1	0	NA	NA	NA	FALSE	0	NA	NA	A	non_coding	NA	NA	NA	NA	NA	NA	NA	30	GGCAAAGCGATGGCCGAGAT	NA	False	NA	NA	NA	NA	NA	NA	22570760	22601229	Fake_Experiment_ID
g1028.t1	chr19	+	642	3	Intergenic	novelGene_312	novel	NA	NA	NA	NA	NA	NA	multi-exon	FALSE	canonical	0	0	junction_1	0	NA	NA	NA	FALSE	0	NA	NA	A	non_coding	NA	NA	NA	NA	NA	NA	NA	25	AGGGAACCCAGCGTCTGAGC	5357	False	NA	NA	NA	NA	NA	NA	22601631	22602752	Fake_Experiment_ID
g1029.t1	chr19	+	1197	4	Intergenic	novelGene_313	novel	NA	NA	NA	NA	NA	NA	multi-exon	FALSE	canonical	0	0	junction_1	0	NA	NA	NA	FALSE	0	NA	NA	A	non_coding	NA	NA	NA	NA	NA	NA	NA	30	GAGCCCAGTACCCTGAGAAG	6676	False	NA	NA	NA	NA	NA	NA	22602950	22608182	Fake_Experiment_ID
g103.t1	chr19	-	1956	2	FSM	ENSG00000181588.17	ENST00000402693.5	1956	2	0	0	0	0	multi-exon	FALSE	canonical	3	11	junction_1	0	NA	NA	NA	FALSE	0	NA	NA	A	non_coding	NA	NA	NA	NA	NA	NA	NA	20	AGCGCGGACCACCACGTGGC	308	False	NA	NA	NA	NA	NA	NA	1568058	1555562	Fake_Experiment_ID
g1030.t1	chr19	+	2043	6	NNC	ENSG00000229676.3	novel	1596	3	NA	NA	-32020	0	at_least_one_novel_splicesite	FALSE	canonical	0	0	junction_1	0	NA	NA	NA	FALSE	0	NA	NA	A	non_coding	NA	NA	NA	NA	NA	NA	NA	50	TAGAAATATGAATGTGACAA	NA	False	NA	NA	NA	NA	NA	NA	22621379	22665265	Fake_Experiment_ID
g1031.t1	chr19	+	1422	1	Intergenic	novelGene_314	novel	NA	NA	NA	NA	NA	NA	mono-exon	FALSE	NA	NA	NA	NA	NA	NA	NA	NA	NA	0	NA	NA	A	non_coding	NA	NA	NA	NA	NA	NA	NA	55	AAATATGAATAATGTGACAA	NA	False	NA	NA	NA	NA	NA	NA	22685316	22686738	Fake_Experiment_ID
g1032.t1	chr19	-	2895	4	NNC	ENSG00000213973.9	novel	3114	8	NA	NA	-14179	1093	intron_retention	FALSE	canonical	0	0	junction_1	0	NA	NA	NA	TRUE	0	NA	NA	A	non_coding	NA	NA	NA	NA	NA	NA	NA	30	TGCCATAAGCATTCTTCAAT	NA	False	NA	NA	NA	NA	NA	NA	22784161	22755111	Fake_Experiment_ID
g1033.t1	chr19	+	1857	6	NNC	ENSG00000268696.3	novel	1542	4	NA	NA	159	0	at_least_one_novel_splicesite	FALSE	canonical	0	0	junction_1	0	NA	NA	NA	TRUE	0	NA	NA	A	non_coding	NA	NA	NA	NA	NA	NA	NA	30	CAATGCTTTTTATGAAATCC	218	False	NA	NA	NA	NA	NA	NA	22832538	22858433	Fake_Experiment_ID
g1034.t1	chr19	+	1023	1	Intergenic	novelGene_315	novel	NA	NA	NA	NA	NA	NA	mono-exon	FALSE	NA	NA	NA	NA	NA	NA	NA	NA	NA	0	NA	NA	A	non_coding	NA	NA	NA	NA	NA	NA	NA	40	GGAATACAACTGCGAGGGAA	NA	False	NA	NA	NA	NA	NA	NA	22952917	22953940	Fake_Experiment_ID
g1035.t1	chr19	-	1869	4	FSM	ENSG00000269067.2	ENST00000594710.2	1869	4	0	0	0	0	multi-exon	FALSE	canonical	0	0	junction_1	0	NA	NA	NA	FALSE	0	NA	NA	A	non_coding	NA	NA	NA	NA	NA	NA	NA	40	AAAATGTGGCAAAGCTTTCA	145	False	NA	NA	NA	NA	NA	NA	23003030	22975467	Fake_Experiment_ID
g1036.t1	chr19	-	849	3	Intergenic	novelGene_316	novel	NA	NA	NA	NA	NA	NA	multi-exon	FALSE	canonical	0	0	junction_1	0	NA	NA	NA	FALSE	0	NA	NA	A	non_coding	NA	NA	NA	NA	NA	NA	NA	5	TCCCTGCTGCCTTTCCACCT	NA	False	NA	NA	NA	NA	NA	NA	23028140	23013282	Fake_Experiment_ID
g1037.t1	chr19	-	783	7	Intergenic	novelGene_317	novel	NA	NA	NA	NA	NA	NA	multi-exon	FALSE	canonical	0	0	junction_1	0	NA	NA	NA	TRUE	0	NA	NA	A	non_coding	NA	NA	NA	NA	NA	NA	NA	20	CCTAAGTGATGTGACTCTCC	NA	False	NA	NA	NA	NA	NA	NA	23075409	23060539	Fake_Experiment_ID
g1038.t1	chr19	+	672	6	Intergenic	novelGene_318	novel	NA	NA	NA	NA	NA	NA	multi-exon	FALSE	canonical	0	0	junction_1	0	NA	NA	NA	FALSE	0	NA	NA	A	non_coding	NA	NA	NA	NA	NA	NA	NA	25	AAATGGTGAGAGTGCCGGTC	7924	False	NA	NA	NA	NA	NA	NA	23093452	23117171	Fake_Experiment_ID
g1039.t1	chr19	-	534	1	Intergenic	novelGene_319	novel	NA	NA	NA	NA	NA	NA	mono-exon	FALSE	NA	NA	NA	NA	NA	NA	NA	NA	NA	0	NA	NA	A	non_coding	NA	NA	NA	NA	NA	NA	NA	40	AGATTTCTTTAAAAACATGG	NA	False	NA	NA	NA	NA	NA	NA	23127776	23127242	Fake_Experiment_ID
g104.t1	chr19	-	237	1	Intergenic	novelGene_25	novel	NA	NA	NA	NA	NA	NA	mono-exon	FALSE	NA	NA	NA	NA	NA	NA	NA	NA	NA	0	NA	NA	A	non_coding	NA	NA	NA	NA	NA	NA	NA	25	TGATAATGTTCCACAGTTTT	NA	False	NA	NA	NA	NA	NA	NA	1574561	1574324	Fake_Experiment_ID
g1040.t1	chr19	+	465	1	Intergenic	novelGene_320	novel	NA	NA	NA	NA	NA	NA	mono-exon	FALSE	NA	NA	NA	NA	NA	NA	NA	NA	NA	0	NA	NA	A	non_coding	NA	NA	NA	NA	NA	NA	NA	40	GAGAATCCAGTCTATGAGAA	NA	False	NA	NA	NA	NA	NA	NA	23127944	23128409	Fake_Experiment_ID
g1041.t1	chr19	+	1542	4	NNC	ENSG00000183850.14	novel	1512	4	NA	NA	13159	0	at_least_one_novel_splicesite	FALSE	canonical	0	0	junction_1	26.6124448749494	NA	NA	NA	TRUE	0	NA	NA	A	non_coding	NA	NA	NA	NA	NA	NA	NA	40	AATTGTAAAGACTGTGGCAA	NA	False	NA	NA	NA	NA	NA	NA	23130332	23146556	Fake_Experiment_ID
g1042.t1	chr19	-	975	1	Intergenic	novelGene_321	novel	NA	NA	NA	NA	NA	NA	mono-exon	FALSE	NA	NA	NA	NA	NA	NA	NA	NA	NA	0	NA	NA	A	non_coding	NA	NA	NA	NA	NA	NA	NA	15	GGGAGGTGGTACTTGCCACC	NA	False	NA	NA	NA	NA	NA	NA	23178797	23177822	Fake_Experiment_ID
g1043.t1	chr19	-	2424	8	NNC	ENSG00000196081.10	novel	1860	4	NA	NA	-34997	0	at_least_one_novel_splicesite	FALSE	canonical	0	0	junction_3	19.8843595597656	NA	NA	NA	TRUE	0	NA	NA	A	non_coding	NA	NA	NA	NA	NA	NA	NA	35	GAAAAATGGACCAGGCGTGG	NA	False	NA	NA	NA	NA	NA	NA	23285239	23222384	Fake_Experiment_ID
g1044.t1	chr19	+	744	8	Intergenic	novelGene_322	novel	NA	NA	NA	NA	NA	NA	multi-exon	FALSE	canonical	0	0	junction_1	0	NA	NA	NA	TRUE	0	NA	NA	A	non_coding	NA	NA	NA	NA	NA	NA	NA	30	AATAATCTGGATTTTTTATC	NA	False	NA	NA	NA	NA	NA	NA	23309255	23322540	Fake_Experiment_ID
g1045.t1	chr19	-	285	1	Intergenic	novelGene_323	novel	NA	NA	NA	NA	NA	NA	mono-exon	FALSE	NA	NA	NA	NA	NA	NA	NA	NA	NA	0	NA	NA	A	non_coding	NA	NA	NA	NA	NA	NA	NA	40	GAGGAAGAGGAGAATGTGGA	1164	False	NA	NA	NA	NA	NA	NA	23323495	23323210	Fake_Experiment_ID
g1046.t1	chr19	-	219	1	Intergenic	novelGene_324	novel	NA	NA	NA	NA	NA	NA	mono-exon	FALSE	NA	NA	NA	NA	NA	NA	NA	NA	NA	0	NA	NA	A	non_coding	NA	NA	NA	NA	NA	NA	NA	60	AGGAGAAGAAAGGAAAAGGA	-13	True	NA	NA	NA	NA	NA	NA	23323736	23323517	Fake_Experiment_ID
g1047.t1	chr19	-	243	1	Intergenic	novelGene_325	novel	NA	NA	NA	NA	NA	NA	mono-exon	FALSE	NA	NA	NA	NA	NA	NA	NA	NA	NA	0	NA	NA	A	non_coding	NA	NA	NA	NA	NA	NA	NA	50	GAGGAGTAGAAAAAGAGGAG	601	False	NA	NA	NA	NA	NA	NA	23324058	23323815	Fake_Experiment_ID
g1048.t1	chr19	-	4341	12	NNC	ENSG00000167232.14	novel	3576	4	NA	NA	-31987	468	at_least_one_novel_splicesite	FALSE	canonical	0	0	junction_1	22.837188751741	NA	NA	NA	TRUE	0	NA	NA	A	non_coding	NA	NA	NA	NA	NA	NA	NA	45	TGTGGTAAAGTCTATAAAAA	NA	False	NA	NA	NA	NA	NA	NA	23427341	23358934	Fake_Experiment_ID
g1049.t1	chr19	-	2757	1	Intergenic	novelGene_326	novel	NA	NA	NA	NA	NA	NA	mono-exon	FALSE	NA	NA	NA	NA	NA	NA	NA	NA	NA	0	NA	NA	A	non_coding	NA	NA	NA	NA	NA	NA	NA	50	ACAGACACTTCTCAAAAGAA	NA	False	NA	NA	NA	NA	NA	NA	23433704	23430947	Fake_Experiment_ID
g105.t1	chr19	-	708	5	ISM	ENSG00000071655.18	ENST00000434436.8	876	6	7475	0	7475	0	3prime_fragment	FALSE	canonical	3	614	junction_1	39.2261073776127	NA	NA	NA	FALSE	0	NA	NA	A	non_coding	NA	NA	NA	NA	NA	NA	NA	10	GGCAGGTGCTGCGGGGCCAC	7708	False	NA	NA	NA	NA	NA	NA	1585156	1578339	Fake_Experiment_ID
g1050.t1	chr19	-	930	1	Intergenic	novelGene_327	novel	NA	NA	NA	NA	NA	NA	mono-exon	FALSE	NA	NA	NA	NA	NA	NA	NA	NA	NA	0	NA	NA	A	non_coding	NA	NA	NA	NA	NA	NA	NA	45	AGACCATCAAGACTAGGAAG	NA	False	NA	NA	NA	NA	NA	NA	23435165	23434235	Fake_Experiment_ID
g1051.t1	chr19	-	1182	1	Intergenic	novelGene_328	novel	NA	NA	NA	NA	NA	NA	mono-exon	FALSE	NA	NA	NA	NA	NA	NA	NA	NA	NA	0	NA	NA	A	non_coding	NA	NA	NA	NA	NA	NA	NA	35	GGCTGGTTCAACATACACAA	NA	False	NA	NA	NA	NA	NA	NA	23455258	23454076	Fake_Experiment_ID
g1052.t1	chr19	-	543	1	Intergenic	novelGene_329	novel	NA	NA	NA	NA	NA	NA	mono-exon	FALSE	NA	NA	NA	NA	NA	NA	NA	NA	NA	0	NA	NA	A	non_coding	NA	NA	NA	NA	NA	NA	NA	55	AAACATGACAAATTGTAAAG	NA	False	NA	NA	NA	NA	NA	NA	23456413	23455870	Fake_Experiment_ID
g1053.t1	chr19	-	372	1	Intergenic	novelGene_330	novel	NA	NA	NA	NA	NA	NA	mono-exon	FALSE	NA	NA	NA	NA	NA	NA	NA	NA	NA	0	NA	NA	A	non_coding	NA	NA	NA	NA	NA	NA	NA	50	GAGGAAGAAAAGGAGAGGAG	NA	False	NA	NA	NA	NA	NA	NA	23465989	23465617	Fake_Experiment_ID
g1054.t1	chr19	-	210	1	Intergenic	novelGene_331	novel	NA	NA	NA	NA	NA	NA	mono-exon	FALSE	NA	NA	NA	NA	NA	NA	NA	NA	NA	0	NA	NA	A	non_coding	NA	NA	NA	NA	NA	NA	NA	40	GAGAAAAGTAGTGGAGGAGG	NA	False	NA	NA	NA	NA	NA	NA	23466233	23466023	Fake_Experiment_ID
g1055.t1	chr19	-	663	2	Intergenic	novelGene_332	novel	NA	NA	NA	NA	NA	NA	multi-exon	FALSE	canonical	0	0	junction_1	0	NA	NA	NA	FALSE	0	NA	NA	A	non_coding	NA	NA	NA	NA	NA	NA	NA	35	GAGGAGGAGTGGAGAAGGAG	NA	False	NA	NA	NA	NA	NA	NA	23467496	23466263	Fake_Experiment_ID
g1056.t1	chr19	-	1074	2	Intergenic	novelGene_333	novel	NA	NA	NA	NA	NA	NA	multi-exon	FALSE	canonical	0	0	junction_1	0	NA	NA	NA	FALSE	0	NA	NA	A	non_coding	NA	NA	NA	NA	NA	NA	NA	45	AGAAGGAGGAGGAGAGGAGA	NA	False	NA	NA	NA	NA	NA	NA	23468926	23467641	Fake_Experiment_ID
g1057.t1	chr19	-	378	2	Intergenic	novelGene_334	novel	NA	NA	NA	NA	NA	NA	multi-exon	FALSE	canonical	0	0	junction_1	0	NA	NA	NA	FALSE	0	NA	NA	A	non_coding	NA	NA	NA	NA	NA	NA	NA	60	AGGAGAAAGAAAAGGAGAAT	NA	False	NA	NA	NA	NA	NA	NA	23469765	23469213	Fake_Experiment_ID
g1058.t1	chr19	-	1959	6	Intergenic	novelGene_335	novel	NA	NA	NA	NA	NA	NA	multi-exon	FALSE	canonical	0	0	junction_1	0	NA	NA	NA	TRUE	0	NA	NA	A	non_coding	NA	NA	NA	NA	NA	NA	NA	45	TAATATGAATAATGTGGCAA	NA	False	NA	NA	NA	NA	NA	NA	23527342	23492061	Fake_Experiment_ID
g1059.t1	chr19	+	360	2	Intergenic	novelGene_336	novel	NA	NA	NA	NA	NA	NA	multi-exon	FALSE	canonical	0	0	junction_1	0	NA	NA	NA	FALSE	0	NA	NA	A	non_coding	NA	NA	NA	NA	NA	NA	NA	30	GCCTATCATAAACAGGCCTT	NA	False	NA	NA	NA	NA	NA	NA	23538125	23540205	Fake_Experiment_ID
g106.t1	chr19	+	222	1	Intergenic	novelGene_26	novel	NA	NA	NA	NA	NA	NA	mono-exon	FALSE	NA	NA	NA	NA	NA	NA	NA	NA	NA	0	NA	NA	A	non_coding	NA	NA	NA	NA	NA	NA	NA	25	CAGACTCAGACTTCGAGCCG	2977	False	NA	NA	NA	NA	NA	NA	1608671	1608893	Fake_Experiment_ID
g1060.t1	chr19	+	336	4	Intergenic	novelGene_337	novel	NA	NA	NA	NA	NA	NA	multi-exon	FALSE	canonical	0	0	junction_1	0	NA	NA	NA	FALSE	0	NA	NA	A	non_coding	NA	NA	NA	NA	NA	NA	NA	40	ACAAAGCAGCTTCCACAGAT	NA	False	NA	NA	NA	NA	NA	NA	23548129	23557550	Fake_Experiment_ID
g1061.t1	chr19	-	321	1	Intergenic	novelGene_338	novel	NA	NA	NA	NA	NA	NA	mono-exon	FALSE	NA	NA	NA	NA	NA	NA	NA	NA	NA	0	NA	NA	A	non_coding	NA	NA	NA	NA	NA	NA	NA	20	GAGGGTGATTTAGAGGCTTG	NA	False	NA	NA	NA	NA	NA	NA	23576658	23576337	Fake_Experiment_ID
g1062.t1	chr19	+	567	1	Intergenic	novelGene_339	novel	NA	NA	NA	NA	NA	NA	mono-exon	FALSE	NA	NA	NA	NA	NA	NA	NA	NA	NA	0	NA	NA	A	non_coding	NA	NA	NA	NA	NA	NA	NA	40	AGAATGTAGCAAAGCCTTTA	NA	False	NA	NA	NA	NA	NA	NA	23596526	23597093	Fake_Experiment_ID
g1063.t1	chr19	+	360	3	Intergenic	novelGene_340	novel	NA	NA	NA	NA	NA	NA	multi-exon	TRUE	canonical	0	0	junction_1	0	NA	NA	NA	FALSE	0	NA	NA	A	non_coding	NA	NA	NA	NA	NA	NA	NA	15	ACTCTCCTGTATGAGGTGTC	NA	False	NA	NA	NA	NA	NA	NA	23597316	23609988	Fake_Experiment_ID
g1064.t1	chr19	+	324	2	Intergenic	novelGene_341	novel	NA	NA	NA	NA	NA	NA	multi-exon	FALSE	canonical	0	0	junction_1	0	NA	NA	NA	FALSE	0	NA	NA	A	non_coding	NA	NA	NA	NA	NA	NA	NA	50	GAAGAGCAGTTTAGAGAAAA	NA	False	NA	NA	NA	NA	NA	NA	23614208	23614827	Fake_Experiment_ID
g1065.t1	chr19	+	1017	1	Intergenic	novelGene_342	novel	NA	NA	NA	NA	NA	NA	mono-exon	FALSE	NA	NA	NA	NA	NA	NA	NA	NA	NA	0	NA	NA	A	non_coding	NA	NA	NA	NA	NA	NA	NA	40	CTTCAAACTATACTACAAGG	NA	False	NA	NA	NA	NA	NA	NA	23617224	23618241	Fake_Experiment_ID
g1066.t1	chr19	-	2085	5	NNC	ENSG00000197372.10	novel	1707	4	NA	NA	18390	0	at_least_one_novel_splicesite	FALSE	canonical	0	0	junction_3	114.774507186918	NA	NA	NA	TRUE	0	NA	NA	A	non_coding	NA	NA	NA	NA	NA	NA	NA	35	TAATGATTTTGACAACACCT	NA	False	NA	NA	NA	NA	NA	NA	23668643	23653225	Fake_Experiment_ID
g1067.t1	chr19	+	450	1	Intergenic	novelGene_343	novel	NA	NA	NA	NA	NA	NA	mono-exon	FALSE	NA	NA	NA	NA	NA	NA	NA	NA	NA	0	NA	NA	A	non_coding	NA	NA	NA	NA	NA	NA	NA	10	AGGGGCCTGGGATCTTCCTC	NA	False	NA	NA	NA	NA	NA	NA	23671181	23671631	Fake_Experiment_ID
g1068.t1	chr19	+	507	1	Intergenic	novelGene_344	novel	NA	NA	NA	NA	NA	NA	mono-exon	FALSE	NA	NA	NA	NA	NA	NA	NA	NA	NA	0	NA	NA	A	non_coding	NA	NA	NA	NA	NA	NA	NA	25	CAGCTAGGGCGCATGCAGAT	NA	False	NA	NA	NA	NA	NA	NA	23702620	23703127	Fake_Experiment_ID
g1069.t1	chr19	-	1878	3	NNC	ENSG00000196172.9	novel	1938	4	NA	NA	-19928	0	at_least_one_novel_splicesite	FALSE	canonical	0	0	junction_1	0	NA	NA	NA	TRUE	0	NA	NA	A	non_coding	NA	NA	NA	NA	NA	NA	NA	55	AAATGTGAAGAATGTAACAA	NA	False	NA	NA	NA	NA	NA	NA	23778677	23743611	Fake_Experiment_ID
g107.t1	chr19	-	669	1	NIC	ENSG00000071564.17	novel	2040	18	NA	NA	37873	0	mono-exon_by_intron_retention	FALSE	NA	NA	NA	NA	NA	NA	NA	NA	NA	0	NA	NA	B	non_coding	NA	NA	NA	NA	NA	NA	NA	20	AAGGTATGCCTCCGTGGGAC	9772	False	NA	NA	NA	NA	NA	NA	1612375	1611706	Fake_Experiment_ID
g1070.t1	chr19	+	861	1	Intergenic	novelGene_345	novel	NA	NA	NA	NA	NA	NA	mono-exon	FALSE	NA	NA	NA	NA	NA	NA	NA	NA	NA	0	NA	NA	A	non_coding	NA	NA	NA	NA	NA	NA	NA	10	GCTGTTCTTGCATAGGCTCT	105	False	NA	NA	NA	NA	NA	NA	23827188	23828049	Fake_Experiment_ID
g1071.t1	chr19	+	582	1	Intergenic	novelGene_346	novel	NA	NA	NA	NA	NA	NA	mono-exon	FALSE	NA	NA	NA	NA	NA	NA	NA	NA	NA	0	NA	NA	A	non_coding	NA	NA	NA	NA	NA	NA	NA	45	CCAAAACTCAAACCTTACTA	4832	False	NA	NA	NA	NA	NA	NA	23831915	23832497	Fake_Experiment_ID
g1072.t1	chr19	+	516	1	Intergenic	novelGene_347	novel	NA	NA	NA	NA	NA	NA	mono-exon	FALSE	NA	NA	NA	NA	NA	NA	NA	NA	NA	0	NA	NA	A	non_coding	NA	NA	NA	NA	NA	NA	NA	45	AAGCAACCCTACAAATGGGA	5612	False	NA	NA	NA	NA	NA	NA	23832695	23833211	Fake_Experiment_ID
g1073.t1	chr19	-	1014	5	Intergenic	novelGene_348	novel	NA	NA	NA	NA	NA	NA	multi-exon	FALSE	canonical	0	0	junction_1	0	NA	NA	NA	FALSE	0	NA	NA	A	non_coding	NA	NA	NA	NA	NA	NA	NA	30	ATCAAGAACTCATCCCCTTT	NA	False	NA	NA	NA	NA	NA	NA	23851807	23837739	Fake_Experiment_ID
g1074.t1	chr19	-	765	3	Intergenic	novelGene_349	novel	NA	NA	NA	NA	NA	NA	multi-exon	FALSE	canonical	0	0	junction_1	0	NA	NA	NA	FALSE	0	NA	NA	A	non_coding	NA	NA	NA	NA	NA	NA	NA	5	CTCTGTCTCATGTTCCTGCT	NA	False	NA	NA	NA	NA	NA	NA	23876314	23855587	Fake_Experiment_ID
g1075.t1	chr19	+	1404	3	Intergenic	novelGene_350	novel	NA	NA	NA	NA	NA	NA	multi-exon	FALSE	canonical	0	0	junction_1	0	NA	NA	NA	FALSE	0	NA	NA	A	non_coding	NA	NA	NA	NA	NA	NA	NA	55	GGAGAAGGAAAAGGAGAGAA	NA	False	NA	NA	NA	NA	NA	NA	23878813	23880640	Fake_Experiment_ID
g1076.t1	chr19	+	702	2	Intergenic	novelGene_351	novel	NA	NA	NA	NA	NA	NA	multi-exon	FALSE	canonical	0	0	junction_1	0	NA	NA	NA	FALSE	0	NA	NA	A	non_coding	NA	NA	NA	NA	NA	NA	NA	50	GAGAAGATGGATGAGAAAAG	NA	False	NA	NA	NA	NA	NA	NA	23880771	23882126	Fake_Experiment_ID
g1077.t1	chr19	-	864	1	Intergenic	novelGene_352	novel	NA	NA	NA	NA	NA	NA	mono-exon	FALSE	NA	NA	NA	NA	NA	NA	NA	NA	NA	0	NA	NA	A	non_coding	NA	NA	NA	NA	NA	NA	NA	25	AACTGGATCCCTTCCTTACA	NA	False	NA	NA	NA	NA	NA	NA	23892509	23891645	Fake_Experiment_ID
g1078.t1	chr19	-	864	1	Intergenic	novelGene_353	novel	NA	NA	NA	NA	NA	NA	mono-exon	FALSE	NA	NA	NA	NA	NA	NA	NA	NA	NA	0	NA	NA	A	non_coding	NA	NA	NA	NA	NA	NA	NA	35	TCTGAAATTGTGGCAATAAT	NA	False	NA	NA	NA	NA	NA	NA	23893970	23893106	Fake_Experiment_ID
g1079.t1	chr19	-	966	2	Intergenic	novelGene_354	novel	NA	NA	NA	NA	NA	NA	multi-exon	FALSE	canonical	0	0	junction_1	0	NA	NA	NA	FALSE	0	NA	NA	A	non_coding	NA	NA	NA	NA	NA	NA	NA	40	AGACCATCGAGACTAGGAAG	NA	False	NA	NA	NA	NA	NA	NA	23900024	23894534	Fake_Experiment_ID
g108.t1	chr19	-	633	1	Intergenic	novelGene_27	novel	NA	NA	NA	NA	NA	NA	mono-exon	FALSE	NA	NA	NA	NA	NA	NA	NA	NA	NA	0	NA	NA	A	non_coding	NA	NA	NA	NA	NA	NA	NA	25	CTGGATACCCTCTCCACAAC	8997	False	NA	NA	NA	NA	NA	NA	1613150	1612517	Fake_Experiment_ID
g1080.t1	chr19	+	1875	4	NNC	ENSG00000213967.11	novel	2217	7	NA	NA	-11314	-1507	at_least_one_novel_splicesite	FALSE	canonical	0	0	junction_1	0.471404520791032	NA	NA	NA	TRUE	0	NA	NA	B	non_coding	NA	NA	NA	NA	NA	NA	NA	50	GAGAAACCTTAAAAAGGGTA	NA	False	NA	NA	NA	NA	NA	NA	23903680	23933967	Fake_Experiment_ID
g1081.t1	chr19	+	288	2	NNC	ENSG00000213967.11	novel	2217	7	NA	NA	19285	0	at_least_one_novel_splicesite	TRUE	canonical	0	0	junction_1	0	NA	NA	NA	FALSE	0	NA	NA	B	non_coding	NA	NA	NA	NA	NA	NA	NA	50	TATGGAAAGCCTAAAAAAGT	NA	False	NA	NA	NA	NA	NA	NA	23934279	23935474	Fake_Experiment_ID
g1082.t1	chr19	-	531	2	Intergenic	novelGene_355	novel	NA	NA	NA	NA	NA	NA	multi-exon	FALSE	canonical	0	0	junction_1	0	NA	NA	NA	FALSE	0	NA	NA	A	non_coding	NA	NA	NA	NA	NA	NA	NA	50	ATATTACAATCAAAAGGGGA	5573	False	NA	NA	NA	NA	NA	NA	23952364	23951521	Fake_Experiment_ID
g1083.t1	chr19	-	552	2	Intergenic	novelGene_356	novel	NA	NA	NA	NA	NA	NA	multi-exon	FALSE	canonical	0	0	junction_1	0	NA	NA	NA	FALSE	0	NA	NA	A	non_coding	NA	NA	NA	NA	NA	NA	NA	20	AGGTTTTTTGGAGTACTCCA	1120	False	NA	NA	NA	NA	NA	NA	23956817	23955606	Fake_Experiment_ID
g1084.t1	chr19	-	1065	6	Intergenic	novelGene_357	novel	NA	NA	NA	NA	NA	NA	multi-exon	FALSE	canonical	0	0	junction_1	0	NA	NA	NA	FALSE	0	NA	NA	A	non_coding	NA	NA	NA	NA	NA	NA	NA	25	ATTGGAGGCCGTCCAAGGGA	NA	False	NA	NA	NA	NA	NA	NA	23982905	23957090	Fake_Experiment_ID
g1085.t1	chr19	+	342	2	Intergenic	novelGene_358	novel	NA	NA	NA	NA	NA	NA	multi-exon	FALSE	canonical	0	0	junction_1	0	NA	NA	NA	FALSE	0	NA	NA	A	non_coding	NA	NA	NA	NA	NA	NA	NA	40	GACATGACAAGGTGAAAGCC	NA	False	NA	NA	NA	NA	NA	NA	23995420	23997862	Fake_Experiment_ID
g1086.t1	chr19	-	543	2	Intergenic	novelGene_359	novel	NA	NA	NA	NA	NA	NA	multi-exon	FALSE	canonical	0	0	junction_1	0	NA	NA	NA	FALSE	0	NA	NA	A	non_coding	NA	NA	NA	NA	NA	NA	NA	20	GGTCGACCAGATGGCTCTCA	635	False	NA	NA	NA	NA	NA	NA	24003870	23997929	Fake_Experiment_ID
g1087.t1	chr19	-	447	1	Intergenic	novelGene_360	novel	NA	NA	NA	NA	NA	NA	mono-exon	FALSE	NA	NA	NA	NA	NA	NA	NA	NA	NA	0	NA	NA	A	non_coding	NA	NA	NA	NA	NA	NA	NA	60	AAATCAATAAACATAATCCA	NA	False	NA	NA	NA	NA	NA	NA	24016132	24015685	Fake_Experiment_ID
g1088.t1	chr19	-	240	2	Intergenic	novelGene_361	novel	NA	NA	NA	NA	NA	NA	multi-exon	FALSE	canonical	0	0	junction_1	0	NA	NA	NA	FALSE	0	NA	NA	A	non_coding	NA	NA	NA	NA	NA	NA	NA	30	CACACAGAGTCCCTTACATC	NA	False	NA	NA	NA	NA	NA	NA	24042655	24040902	Fake_Experiment_ID
g1089.t1	chr19	-	966	1	Intergenic	novelGene_362	novel	NA	NA	NA	NA	NA	NA	mono-exon	FALSE	NA	NA	NA	NA	NA	NA	NA	NA	NA	0	NA	NA	A	non_coding	NA	NA	NA	NA	NA	NA	NA	50	ACAGACACTTCTCAAAAGAA	NA	False	NA	NA	NA	NA	NA	NA	24112734	24111768	Fake_Experiment_ID
g109.t1	chr19	-	1656	13	NNC	ENSG00000071564.17	novel	2040	18	NA	NA	0	-3399	at_least_one_novel_splicesite	TRUE	canonical	0	0	junction_4	318.329613852616	NA	NA	NA	TRUE	0	NA	NA	B	non_coding	NA	NA	NA	NA	NA	NA	NA	5	CTGCCAGCCCTTCTCCCTGC	4008	False	NA	NA	NA	NA	NA	NA	1650248	1615105	Fake_Experiment_ID
g1090.t1	chr19	+	468	1	Intergenic	novelGene_363	novel	NA	NA	NA	NA	NA	NA	mono-exon	FALSE	NA	NA	NA	NA	NA	NA	NA	NA	NA	0	NA	NA	A	non_coding	NA	NA	NA	NA	NA	NA	NA	50	ATCCAGCAGCACATCAAAAA	6765	False	NA	NA	NA	NA	NA	NA	24112833	24113301	Fake_Experiment_ID
g1091.t1	chr19	+	1038	1	Intergenic	novelGene_364	novel	NA	NA	NA	NA	NA	NA	mono-exon	FALSE	NA	NA	NA	NA	NA	NA	NA	NA	NA	0	NA	NA	A	non_coding	NA	NA	NA	NA	NA	NA	NA	50	ACAGACACTTCTCAAAAGAA	7765	False	NA	NA	NA	NA	NA	NA	24113833	24114871	Fake_Experiment_ID
g1092.t1	chr19	-	645	1	Intergenic	novelGene_365	novel	NA	NA	NA	NA	NA	NA	mono-exon	FALSE	NA	NA	NA	NA	NA	NA	NA	NA	NA	0	NA	NA	A	non_coding	NA	NA	NA	NA	NA	NA	NA	40	AAACCGTCGAGGCTAGAAAG	NA	False	NA	NA	NA	NA	NA	NA	24116444	24115799	Fake_Experiment_ID
g1093.t1	chr19	+	1683	1	ISM	ENSG00000213096.11	ENST00000357002.5	1980	4	38990	0	38990	0	mono-exon	FALSE	NA	NA	NA	NA	NA	NA	NA	NA	NA	0	NA	NA	A	non_coding	NA	NA	NA	NA	NA	NA	NA	40	ATAATGTGCCAAAGCCTAAG	NA	False	NA	NA	NA	NA	NA	NA	24126297	24127980	Fake_Experiment_ID
g1094.t1	chr19	-	654	1	Intergenic	novelGene_366	novel	NA	NA	NA	NA	NA	NA	mono-exon	FALSE	NA	NA	NA	NA	NA	NA	NA	NA	NA	0	NA	NA	A	non_coding	NA	NA	NA	NA	NA	NA	NA	25	AGAATCCAGGAGCTGGTTTT	NA	False	NA	NA	NA	NA	NA	NA	24151163	24150509	Fake_Experiment_ID
g1095.t1	chr19	-	747	1	Intergenic	novelGene_367	novel	NA	NA	NA	NA	NA	NA	mono-exon	FALSE	NA	NA	NA	NA	NA	NA	NA	NA	NA	0	NA	NA	A	non_coding	NA	NA	NA	NA	NA	NA	NA	40	AGACTGTCGAAGCTACAAAG	NA	False	NA	NA	NA	NA	NA	NA	24152399	24151652	Fake_Experiment_ID
g1096.t1	chr19	-	612	4	Intergenic	novelGene_368	novel	NA	NA	NA	NA	NA	NA	multi-exon	FALSE	canonical	0	0	junction_1	0	NA	NA	NA	FALSE	0	NA	NA	A	non_coding	NA	NA	NA	NA	NA	NA	NA	30	CACCATGACAGAGTCTTCAG	NA	False	NA	NA	NA	NA	NA	NA	24178295	24162709	Fake_Experiment_ID
g1097.t1	chr19	+	285	1	Intergenic	novelGene_369	novel	NA	NA	NA	NA	NA	NA	mono-exon	FALSE	NA	NA	NA	NA	NA	NA	NA	NA	NA	0	NA	NA	A	non_coding	NA	NA	NA	NA	NA	NA	NA	45	ATAAGGAAGCGAAGGAGGAG	NA	False	NA	NA	NA	NA	NA	NA	24179233	24179518	Fake_Experiment_ID
g1098.t1	chr19	+	393	1	Intergenic	novelGene_370	novel	NA	NA	NA	NA	NA	NA	mono-exon	FALSE	NA	NA	NA	NA	NA	NA	NA	NA	NA	0	NA	NA	A	non_coding	NA	NA	NA	NA	NA	NA	NA	40	AAGATTGGTAGTAGGAGGAA	NA	False	NA	NA	NA	NA	NA	NA	24180302	24180695	Fake_Experiment_ID
g1099.t1	chr19	+	252	1	Intergenic	novelGene_371	novel	NA	NA	NA	NA	NA	NA	mono-exon	FALSE	NA	NA	NA	NA	NA	NA	NA	NA	NA	0	NA	NA	A	non_coding	NA	NA	NA	NA	NA	NA	NA	50	GAGGAAGAAAAGGAGAGGAG	NA	False	NA	NA	NA	NA	NA	NA	24181125	24181377	Fake_Experiment_ID
g11.t1	chr19	-	810	9	NNC	ENSG00000105556.12	novel	1638	14	NA	NA	3226	-8845	at_least_one_novel_splicesite	FALSE	canonical	0	0	junction_1	114.618865702815	NA	NA	NA	TRUE	0	NA	NA	B	non_coding	NA	NA	NA	NA	NA	NA	NA	25	GATTCTTTTCTATAAATTTC	3237	False	NA	NA	NA	NA	NA	NA	341556	315534	Fake_Experiment_ID
g110.t1	chr19	+	639	3	Intergenic	novelGene_28	novel	NA	NA	NA	NA	NA	NA	multi-exon	TRUE	canonical	0	0	junction_1	0	NA	NA	NA	FALSE	0	NA	NA	A	non_coding	NA	NA	NA	NA	NA	NA	NA	25	GGCTTTGGAAGCCAATGACC	NA	False	NA	NA	NA	NA	NA	NA	1697288	1721330	Fake_Experiment_ID
g1100.t1	chr19	-	273	3	Intergenic	novelGene_372	novel	NA	NA	NA	NA	NA	NA	multi-exon	FALSE	canonical	0	0	junction_1	0	NA	NA	NA	FALSE	0	NA	NA	A	non_coding	NA	NA	NA	NA	NA	NA	NA	30	CTCTGTCAAGAGAGAGCATT	NA	False	NA	NA	NA	NA	NA	NA	24195706	24182502	Fake_Experiment_ID
g1101.t1	chr19	-	1014	1	Intergenic	novelGene_373	novel	NA	NA	NA	NA	NA	NA	mono-exon	FALSE	NA	NA	NA	NA	NA	NA	NA	NA	NA	0	NA	NA	A	non_coding	NA	NA	NA	NA	NA	NA	NA	55	ACAAATGGAACAGAACAGAG	NA	False	NA	NA	NA	NA	NA	NA	24200146	24199132	Fake_Experiment_ID
g1102.t1	chr19	+	936	6	Intergenic	novelGene_374	novel	NA	NA	NA	NA	NA	NA	multi-exon	FALSE	canonical	0	0	junction_1	0	NA	NA	NA	FALSE	0	NA	NA	A	non_coding	NA	NA	NA	NA	NA	NA	NA	30	GCAAGTGTTCATCAACATGG	NA	False	NA	NA	NA	NA	NA	NA	24218389	24250719	Fake_Experiment_ID
g1103.t1	chr19	-	402	1	Intergenic	novelGene_375	novel	NA	NA	NA	NA	NA	NA	mono-exon	FALSE	NA	NA	NA	NA	NA	NA	NA	NA	NA	0	NA	NA	A	non_coding	NA	NA	NA	NA	NA	NA	NA	55	AGACACAAAAAACCCTTCAA	NA	False	NA	NA	NA	NA	NA	NA	24265886	24265484	Fake_Experiment_ID
g1104.t1	chr19	-	1935	3	Intergenic	novelGene_376	novel	NA	NA	NA	NA	NA	NA	multi-exon	FALSE	canonical	0	0	junction_1	0	NA	NA	NA	FALSE	0	NA	NA	A	non_coding	NA	NA	NA	NA	NA	NA	NA	25	ACTTGTTCAACCATTGTGGA	NA	False	NA	NA	NA	NA	NA	NA	24284586	24281969	Fake_Experiment_ID
g1105.t1	chr19	+	3024	2	Intergenic	novelGene_377	novel	NA	NA	NA	NA	NA	NA	multi-exon	FALSE	canonical	0	0	junction_1	0	NA	NA	NA	FALSE	0	NA	NA	A	non_coding	NA	NA	NA	NA	NA	NA	NA	40	ACAGGCACCCTACAAAATGG	NA	False	NA	NA	NA	NA	NA	NA	24395302	24399006	Fake_Experiment_ID
g1106.t1	chr19	-	3198	7	Intergenic	novelGene_378	novel	NA	NA	NA	NA	NA	NA	multi-exon	TRUE	canonical	0	0	junction_1	0	NA	NA	NA	FALSE	0	NA	NA	A	non_coding	NA	NA	NA	NA	NA	NA	NA	50	AGGCACACATCACAAAGAAC	NA	False	NA	NA	NA	NA	NA	NA	24414811	24400505	Fake_Experiment_ID
g1107.t1	chr19	+	345	2	Intergenic	novelGene_379	novel	NA	NA	NA	NA	NA	NA	multi-exon	FALSE	canonical	0	0	junction_1	0	NA	NA	NA	FALSE	0	NA	NA	A	non_coding	NA	NA	NA	NA	NA	NA	NA	45	AAACTAGACAGAATTATTCT	NA	False	NA	NA	NA	NA	NA	NA	24420183	24422361	Fake_Experiment_ID
g1108.t1	chr19	+	912	1	Intergenic	novelGene_380	novel	NA	NA	NA	NA	NA	NA	mono-exon	FALSE	NA	NA	NA	NA	NA	NA	NA	NA	NA	0	NA	NA	A	non_coding	NA	NA	NA	NA	NA	NA	NA	45	AATGGCAATCATTAAAATGT	NA	False	NA	NA	NA	NA	NA	NA	27255523	27256435	Fake_Experiment_ID
g1109.t1	chr19	-	846	2	Intergenic	novelGene_381	novel	NA	NA	NA	NA	NA	NA	multi-exon	FALSE	canonical	0	0	junction_1	0	NA	NA	NA	FALSE	0	NA	NA	A	non_coding	NA	NA	NA	NA	NA	NA	NA	45	GTCTCAGGATACAAAATCAA	NA	False	NA	NA	NA	NA	NA	NA	27324748	27318825	Fake_Experiment_ID
g111.t1	chr19	+	255	1	Intergenic	novelGene_29	novel	NA	NA	NA	NA	NA	NA	mono-exon	FALSE	NA	NA	NA	NA	NA	NA	NA	NA	NA	0	NA	NA	A	non_coding	NA	NA	NA	NA	NA	NA	NA	15	GACTCTCTGCGTGGCCAACC	NA	False	NA	NA	NA	NA	NA	NA	1746672	1746927	Fake_Experiment_ID
g1110.t1	chr19	+	642	2	Intergenic	novelGene_382	novel	NA	NA	NA	NA	NA	NA	multi-exon	FALSE	canonical	0	0	junction_1	0	NA	NA	NA	FALSE	0	NA	NA	A	non_coding	NA	NA	NA	NA	NA	NA	NA	55	GAAATAGCTAAAATCAGAGA	NA	False	NA	NA	NA	NA	NA	NA	27324792	27327055	Fake_Experiment_ID
g1111.t1	chr19	+	741	2	Intergenic	novelGene_383	novel	NA	NA	NA	NA	NA	NA	multi-exon	FALSE	canonical	0	0	junction_1	0	NA	NA	NA	FALSE	0	NA	NA	A	non_coding	NA	NA	NA	NA	NA	NA	NA	25	AGAGCCTGCATTGCCAAGTC	NA	False	NA	NA	NA	NA	NA	NA	27327323	27328853	Fake_Experiment_ID
g1112.t1	chr19	-	747	1	Intergenic	novelGene_384	novel	NA	NA	NA	NA	NA	NA	mono-exon	FALSE	NA	NA	NA	NA	NA	NA	NA	NA	NA	0	NA	NA	A	non_coding	NA	NA	NA	NA	NA	NA	NA	25	GGCCATCGAGGCTAGGGAGA	NA	False	NA	NA	NA	NA	NA	NA	27347709	27346962	Fake_Experiment_ID
g1113.t1	chr19	-	489	4	Intergenic	novelGene_385	novel	NA	NA	NA	NA	NA	NA	multi-exon	FALSE	canonical	0	0	junction_1	0	NA	NA	NA	FALSE	0	NA	NA	A	non_coding	NA	NA	NA	NA	NA	NA	NA	55	AAACTAGAAAGAAACATTCT	NA	False	NA	NA	NA	NA	NA	NA	27392306	27368961	Fake_Experiment_ID
g1114.t1	chr19	+	708	1	Intergenic	novelGene_386	novel	NA	NA	NA	NA	NA	NA	mono-exon	FALSE	NA	NA	NA	NA	NA	NA	NA	NA	NA	0	NA	NA	A	non_coding	NA	NA	NA	NA	NA	NA	NA	40	AAACTAGACAGAAGCTTTTT	NA	False	NA	NA	NA	NA	NA	NA	27427877	27428585	Fake_Experiment_ID
g1115.t1	chr19	+	513	2	Intergenic	novelGene_387	novel	NA	NA	NA	NA	NA	NA	multi-exon	FALSE	canonical	0	0	junction_1	0	NA	NA	NA	FALSE	0	NA	NA	A	non_coding	NA	NA	NA	NA	NA	NA	NA	40	TGCGATCAACTGGAAGAAAG	NA	False	NA	NA	NA	NA	NA	NA	27463604	27464201	Fake_Experiment_ID
g1116.t1	chr19	+	1050	1	Intergenic	novelGene_388	novel	NA	NA	NA	NA	NA	NA	mono-exon	FALSE	NA	NA	NA	NA	NA	NA	NA	NA	NA	0	NA	NA	A	non_coding	NA	NA	NA	NA	NA	NA	NA	50	TTCCAATCAATAGAAAGAGA	NA	False	NA	NA	NA	NA	NA	NA	27501954	27503004	Fake_Experiment_ID
g1117.t1	chr19	-	699	1	Intergenic	novelGene_389	novel	NA	NA	NA	NA	NA	NA	mono-exon	FALSE	NA	NA	NA	NA	NA	NA	NA	NA	NA	0	NA	NA	A	non_coding	NA	NA	NA	NA	NA	NA	NA	25	GAACACTTTTACACTGTTGG	NA	False	NA	NA	NA	NA	NA	NA	27597837	27597138	Fake_Experiment_ID
g1118.t1	chr19	-	2139	5	Intergenic	novelGene_390	novel	NA	NA	NA	NA	NA	NA	multi-exon	FALSE	canonical	0	0	junction_1	0	NA	NA	NA	FALSE	0	NA	NA	A	non_coding	NA	NA	NA	NA	NA	NA	NA	55	AAAGAAGTAGACATAGGAGA	4033	False	NA	NA	NA	NA	NA	NA	27650350	27638538	Fake_Experiment_ID
g1119.t1	chr19	-	681	1	Intergenic	novelGene_391	novel	NA	NA	NA	NA	NA	NA	mono-exon	FALSE	NA	NA	NA	NA	NA	NA	NA	NA	NA	0	NA	NA	A	non_coding	NA	NA	NA	NA	NA	NA	NA	45	TACTGGTATCAAAACAGAGA	9604	False	NA	NA	NA	NA	NA	NA	27697501	27696820	Fake_Experiment_ID
g112.t1	chr19	+	1413	3	NNC	ENSG00000205922.5	novel	1485	2	NA	NA	273	-9825	at_least_one_novel_splicesite	TRUE	canonical	0	0	junction_1	0	NA	NA	NA	FALSE	0	NA	NA	B	non_coding	NA	NA	NA	NA	NA	NA	NA	20	ATGGATGAGTCGGTTGCAGG	394	False	NA	NA	NA	NA	NA	NA	1753935	1765620	Fake_Experiment_ID
g1120.t1	chr19	-	816	3	Intergenic	novelGene_392	novel	NA	NA	NA	NA	NA	NA	multi-exon	FALSE	canonical	0	0	junction_1	0	NA	NA	NA	FALSE	0	NA	NA	A	non_coding	NA	NA	NA	NA	NA	NA	NA	20	AGAGCCCAGTGCCCAGGGGC	NA	False	NA	NA	NA	NA	NA	NA	27805925	27795706	Fake_Experiment_ID
g1121.t1	chr19	+	384	3	Intergenic	novelGene_393	novel	NA	NA	NA	NA	NA	NA	multi-exon	FALSE	canonical	0	0	junction_1	0	NA	NA	NA	FALSE	0	NA	NA	A	non_coding	NA	NA	NA	NA	NA	NA	NA	30	TCTGGTCTCATAGAAAGAGT	NA	False	NA	NA	NA	NA	NA	NA	27806045	27818944	Fake_Experiment_ID
g1122.t1	chr19	-	687	3	Intergenic	novelGene_394	novel	NA	NA	NA	NA	NA	NA	multi-exon	FALSE	canonical	0	0	junction_1	0	NA	NA	NA	FALSE	0	NA	NA	A	non_coding	NA	NA	NA	NA	NA	NA	NA	45	ATCCAGCAGCACGTCAAAAA	NA	False	NA	NA	NA	NA	NA	NA	27849600	27829101	Fake_Experiment_ID
g1123.t1	chr19	-	708	1	Intergenic	novelGene_395	novel	NA	NA	NA	NA	NA	NA	mono-exon	FALSE	NA	NA	NA	NA	NA	NA	NA	NA	NA	0	NA	NA	A	non_coding	NA	NA	NA	NA	NA	NA	NA	35	TTATCTCAATAGATGCAGGA	NA	False	NA	NA	NA	NA	NA	NA	27865471	27864763	Fake_Experiment_ID
g1124.t1	chr19	+	375	3	Intergenic	novelGene_396	novel	NA	NA	NA	NA	NA	NA	multi-exon	FALSE	canonical	0	0	junction_1	0	NA	NA	NA	FALSE	0	NA	NA	A	non_coding	NA	NA	NA	NA	NA	NA	NA	35	TTCCCCAGAGTAAAGGAAGG	NA	False	NA	NA	NA	NA	NA	NA	27870411	27878392	Fake_Experiment_ID
g1125.t1	chr19	-	309	2	Intergenic	novelGene_397	novel	NA	NA	NA	NA	NA	NA	multi-exon	FALSE	canonical	0	0	junction_1	0	NA	NA	NA	FALSE	0	NA	NA	A	non_coding	NA	NA	NA	NA	NA	NA	NA	15	CGCTTGGTGGAAGCTGTAGG	NA	False	NA	NA	NA	NA	NA	NA	27897071	27895140	Fake_Experiment_ID
g1126.t1	chr19	-	348	3	Intergenic	novelGene_398	novel	NA	NA	NA	NA	NA	NA	multi-exon	FALSE	canonical	0	0	junction_1	0	NA	NA	NA	FALSE	0	NA	NA	A	non_coding	NA	NA	NA	NA	NA	NA	NA	25	TTCAGTTTGGGAAAATGGGT	693	False	NA	NA	NA	NA	NA	NA	27909560	27904849	Fake_Experiment_ID
g1127.t1	chr19	+	210	2	Intergenic	novelGene_399	novel	NA	NA	NA	NA	NA	NA	multi-exon	FALSE	canonical	0	0	junction_1	0	NA	NA	NA	FALSE	0	NA	NA	A	non_coding	NA	NA	NA	NA	NA	NA	NA	10	CTTCCTGATCCTGCATCTCC	NA	False	NA	NA	NA	NA	NA	NA	27910626	27912755	Fake_Experiment_ID
g1128.t1	chr19	+	732	7	Intergenic	novelGene_400	novel	NA	NA	NA	NA	NA	NA	multi-exon	FALSE	canonical	0	0	junction_1	0	NA	NA	NA	FALSE	0	NA	NA	A	non_coding	NA	NA	NA	NA	NA	NA	NA	20	AGTCACTAAGGGGGGTTTTC	NA	False	NA	NA	NA	NA	NA	NA	27955591	27983585	Fake_Experiment_ID
g1129.t1	chr19	-	435	4	Intergenic	novelGene_401	novel	NA	NA	NA	NA	NA	NA	multi-exon	FALSE	canonical	0	0	junction_1	0	NA	NA	NA	FALSE	0	NA	NA	A	non_coding	NA	NA	NA	NA	NA	NA	NA	30	GGCTCACATTAGACACTATT	NA	False	NA	NA	NA	NA	NA	NA	28020156	28010480	Fake_Experiment_ID
g113.t1	chr19	+	441	1	Intergenic	novelGene_30	novel	NA	NA	NA	NA	NA	NA	mono-exon	FALSE	NA	NA	NA	NA	NA	NA	NA	NA	NA	0	NA	NA	A	non_coding	NA	NA	NA	NA	NA	NA	NA	25	TGGGATAGCACTGACATTGG	5107	False	NA	NA	NA	NA	NA	NA	1768856	1769297	Fake_Experiment_ID
g1130.t1	chr19	+	300	1	Intergenic	novelGene_402	novel	NA	NA	NA	NA	NA	NA	mono-exon	FALSE	NA	NA	NA	NA	NA	NA	NA	NA	NA	0	NA	NA	A	non_coding	NA	NA	NA	NA	NA	NA	NA	15	AGGGGCCCAGGGCTGGCAGC	NA	False	NA	NA	NA	NA	NA	NA	28020645	28020945	Fake_Experiment_ID
g1131.t1	chr19	-	666	7	Intergenic	novelGene_403	novel	NA	NA	NA	NA	NA	NA	multi-exon	FALSE	canonical	0	0	junction_1	0	NA	NA	NA	FALSE	0	NA	NA	A	non_coding	NA	NA	NA	NA	NA	NA	NA	20	TCCTGAGGTGGGACAGCACC	NA	False	NA	NA	NA	NA	NA	NA	28060984	28043887	Fake_Experiment_ID
g1132.t1	chr19	+	696	6	Intergenic	novelGene_404	novel	NA	NA	NA	NA	NA	NA	multi-exon	FALSE	canonical	0	0	junction_1	0	NA	NA	NA	FALSE	0	NA	NA	A	non_coding	NA	NA	NA	NA	NA	NA	NA	50	ATGGCTAAATAGAATAACCA	NA	False	NA	NA	NA	NA	NA	NA	28062512	28088898	Fake_Experiment_ID
g1133.t1	chr19	+	657	1	Intergenic	novelGene_405	novel	NA	NA	NA	NA	NA	NA	mono-exon	FALSE	NA	NA	NA	NA	NA	NA	NA	NA	NA	0	NA	NA	A	non_coding	NA	NA	NA	NA	NA	NA	NA	40	AGACCATCAAGGCTAGGAAG	NA	False	NA	NA	NA	NA	NA	NA	28089034	28089691	Fake_Experiment_ID
g1134.t1	chr19	+	1044	1	Intergenic	novelGene_406	novel	NA	NA	NA	NA	NA	NA	mono-exon	FALSE	NA	NA	NA	NA	NA	NA	NA	NA	NA	0	NA	NA	A	non_coding	NA	NA	NA	NA	NA	NA	NA	50	AACTATTCCAATCAATAGAA	NA	False	NA	NA	NA	NA	NA	NA	28090180	28091224	Fake_Experiment_ID
g1135.t1	chr19	+	1281	11	Intergenic	novelGene_407	novel	NA	NA	NA	NA	NA	NA	multi-exon	FALSE	canonical	0	0	junction_1	0	NA	NA	NA	FALSE	0	NA	NA	A	non_coding	NA	NA	NA	NA	NA	NA	NA	40	ACATTTGGGGGAATAACAAC	NA	False	NA	NA	NA	NA	NA	NA	28118344	28163791	Fake_Experiment_ID
g1136.t1	chr19	+	1833	2	Intergenic	novelGene_408	novel	NA	NA	NA	NA	NA	NA	multi-exon	FALSE	canonical	0	0	junction_1	0	NA	NA	NA	FALSE	0	NA	NA	A	non_coding	NA	NA	NA	NA	NA	NA	NA	35	AATTTTAGACCAATATCCTT	NA	False	NA	NA	NA	NA	NA	NA	28178755	28181157	Fake_Experiment_ID
g1137.t1	chr19	+	891	1	Intergenic	novelGene_409	novel	NA	NA	NA	NA	NA	NA	mono-exon	FALSE	NA	NA	NA	NA	NA	NA	NA	NA	NA	0	NA	NA	A	non_coding	NA	NA	NA	NA	NA	NA	NA	55	CAAAATAGAGATATAGATCA	NA	False	NA	NA	NA	NA	NA	NA	28181355	28182246	Fake_Experiment_ID
g1138.t1	chr19	+	717	1	Intergenic	novelGene_410	novel	NA	NA	NA	NA	NA	NA	mono-exon	FALSE	NA	NA	NA	NA	NA	NA	NA	NA	NA	0	NA	NA	A	non_coding	NA	NA	NA	NA	NA	NA	NA	40	GACTTCATGACTAAAACACC	NA	False	NA	NA	NA	NA	NA	NA	28205546	28206263	Fake_Experiment_ID
g1139.t1	chr19	+	324	3	Intergenic	novelGene_411	novel	NA	NA	NA	NA	NA	NA	multi-exon	FALSE	canonical	0	0	junction_1	0	NA	NA	NA	FALSE	0	NA	NA	A	non_coding	NA	NA	NA	NA	NA	NA	NA	35	CCAGCCTGAGGCAGAGCAAA	NA	False	NA	NA	NA	NA	NA	NA	28217344	28237884	Fake_Experiment_ID
g114.t1	chr19	+	342	2	NNC	ENSG00000205922.5	novel	1485	2	NA	NA	16062	0	at_least_one_novel_splicesite	FALSE	canonical	0	0	junction_1	0	NA	NA	NA	TRUE	0	NA	NA	B	non_coding	NA	NA	NA	NA	NA	NA	NA	0	GGCGCCCCGGCCCCGCGCCC	5975	False	NA	NA	NA	NA	NA	NA	1769724	1775445	Fake_Experiment_ID
g1140.t1	chr19	-	360	2	Intergenic	novelGene_412	novel	NA	NA	NA	NA	NA	NA	multi-exon	FALSE	canonical	0	0	junction_1	0	NA	NA	NA	FALSE	0	NA	NA	A	non_coding	NA	NA	NA	NA	NA	NA	NA	35	AAGCCAATCAGAGCCCACCC	NA	False	NA	NA	NA	NA	NA	NA	28259177	28253433	Fake_Experiment_ID
g1141.t1	chr19	+	657	1	Intergenic	novelGene_413	novel	NA	NA	NA	NA	NA	NA	mono-exon	FALSE	NA	NA	NA	NA	NA	NA	NA	NA	NA	0	NA	NA	A	non_coding	NA	NA	NA	NA	NA	NA	NA	45	AGACCATAGAGACTAGGAAG	NA	False	NA	NA	NA	NA	NA	NA	28270973	28271630	Fake_Experiment_ID
g1142.t1	chr19	+	702	1	Intergenic	novelGene_414	novel	NA	NA	NA	NA	NA	NA	mono-exon	FALSE	NA	NA	NA	NA	NA	NA	NA	NA	NA	0	NA	NA	A	non_coding	NA	NA	NA	NA	NA	NA	NA	35	GAAAACTGGCTAGCCATATG	NA	False	NA	NA	NA	NA	NA	NA	28273793	28274495	Fake_Experiment_ID
g1143.t1	chr19	-	315	3	Intergenic	novelGene_415	novel	NA	NA	NA	NA	NA	NA	multi-exon	FALSE	canonical	0	0	junction_1	0	NA	NA	NA	FALSE	0	NA	NA	A	non_coding	NA	NA	NA	NA	NA	NA	NA	20	ATGGTAAGGCCTAGGTTTTC	NA	False	NA	NA	NA	NA	NA	NA	28284022	28274637	Fake_Experiment_ID
g1144.t1	chr19	-	732	6	Intergenic	novelGene_416	novel	NA	NA	NA	NA	NA	NA	multi-exon	FALSE	canonical	0	0	junction_1	0	NA	NA	NA	FALSE	0	NA	NA	A	non_coding	NA	NA	NA	NA	NA	NA	NA	45	ATAAAAGTGGTGTATATAAG	NA	False	NA	NA	NA	NA	NA	NA	28324200	28287481	Fake_Experiment_ID
g1145.t1	chr19	-	327	2	Intergenic	novelGene_417	novel	NA	NA	NA	NA	NA	NA	multi-exon	FALSE	canonical	0	0	junction_1	0	NA	NA	NA	FALSE	0	NA	NA	A	non_coding	NA	NA	NA	NA	NA	NA	NA	15	TTGGTTTAGCCACAGGCTTG	NA	False	NA	NA	NA	NA	NA	NA	28336616	28336079	Fake_Experiment_ID
g1146.t1	chr19	-	576	5	Intergenic	novelGene_418	novel	NA	NA	NA	NA	NA	NA	multi-exon	FALSE	canonical	0	0	junction_1	0	NA	NA	NA	FALSE	0	NA	NA	A	non_coding	NA	NA	NA	NA	NA	NA	NA	10	TGACTGGCTCCAGCCCTGCC	NA	False	NA	NA	NA	NA	NA	NA	28367657	28342668	Fake_Experiment_ID
g1147.t1	chr19	+	348	3	Intergenic	novelGene_419	novel	NA	NA	NA	NA	NA	NA	multi-exon	TRUE	canonical	0	0	junction_1	0	NA	NA	NA	FALSE	0	NA	NA	A	non_coding	NA	NA	NA	NA	NA	NA	NA	35	ACAGAGTAAGGTGAGAGTTC	NA	False	NA	NA	NA	NA	NA	NA	28433077	28452686	Fake_Experiment_ID
g1148.t1	chr19	+	363	3	Intergenic	novelGene_420	novel	NA	NA	NA	NA	NA	NA	multi-exon	FALSE	canonical	0	0	junction_1	0	NA	NA	NA	FALSE	0	NA	NA	A	non_coding	NA	NA	NA	NA	NA	NA	NA	15	TCTAGTGGGCTATTGGCTCA	NA	False	NA	NA	NA	NA	NA	NA	28486266	28509721	Fake_Experiment_ID
g1149.t1	chr19	+	333	4	Intergenic	novelGene_421	novel	NA	NA	NA	NA	NA	NA	multi-exon	FALSE	canonical	0	0	junction_1	0	NA	NA	NA	FALSE	0	NA	NA	A	non_coding	NA	NA	NA	NA	NA	NA	NA	40	CAAGCTTTACAAAGGAGTTA	NA	False	NA	NA	NA	NA	NA	NA	28522722	28561887	Fake_Experiment_ID
g115.t1	chr19	-	630	1	Intergenic	novelGene_31	novel	NA	NA	NA	NA	NA	NA	mono-exon	FALSE	NA	NA	NA	NA	NA	NA	NA	NA	NA	0	NA	NA	A	non_coding	NA	NA	NA	NA	NA	NA	NA	25	CGTAGCATCTGAATCCCTAG	7928	False	NA	NA	NA	NA	NA	NA	1782922	1782292	Fake_Experiment_ID
g1150.t1	chr19	-	576	4	Intergenic	novelGene_422	novel	NA	NA	NA	NA	NA	NA	multi-exon	FALSE	canonical	0	0	junction_1	0	NA	NA	NA	FALSE	0	NA	NA	A	non_coding	NA	NA	NA	NA	NA	NA	NA	25	TACATGCAGGGGGAAGGGCC	NA	False	NA	NA	NA	NA	NA	NA	28599468	28586808	Fake_Experiment_ID
g1151.t1	chr19	+	918	1	Intergenic	novelGene_423	novel	NA	NA	NA	NA	NA	NA	mono-exon	FALSE	NA	NA	NA	NA	NA	NA	NA	NA	NA	0	NA	NA	A	non_coding	NA	NA	NA	NA	NA	NA	NA	40	GGATCCAATTACCAGGAACA	194	False	NA	NA	NA	NA	NA	NA	28607514	28608432	Fake_Experiment_ID
g1152.t1	chr19	+	819	4	Intergenic	novelGene_424	novel	NA	NA	NA	NA	NA	NA	multi-exon	FALSE	canonical	0	0	junction_1	0	NA	NA	NA	FALSE	0	NA	NA	A	non_coding	NA	NA	NA	NA	NA	NA	NA	15	CAGTGTCACCTGCCGGCAGC	2831	False	NA	NA	NA	NA	NA	NA	28610151	28611741	Fake_Experiment_ID
g1153.t1	chr19	+	447	2	Intergenic	novelGene_425	novel	NA	NA	NA	NA	NA	NA	multi-exon	FALSE	canonical	0	0	junction_1	0	NA	NA	NA	FALSE	0	NA	NA	A	non_coding	NA	NA	NA	NA	NA	NA	NA	30	CAAAGCCAGCACATGTGCCC	4444	False	NA	NA	NA	NA	NA	NA	28611764	28614500	Fake_Experiment_ID
g1154.t1	chr19	-	636	1	Intergenic	novelGene_426	novel	NA	NA	NA	NA	NA	NA	mono-exon	FALSE	NA	NA	NA	NA	NA	NA	NA	NA	NA	0	NA	NA	A	non_coding	NA	NA	NA	NA	NA	NA	NA	60	CAAACCTCACAAAAACAAGA	NA	False	NA	NA	NA	NA	NA	NA	28624415	28623779	Fake_Experiment_ID
g1155.t1	chr19	-	615	2	Intergenic	novelGene_427	novel	NA	NA	NA	NA	NA	NA	multi-exon	FALSE	canonical	0	0	junction_1	0	NA	NA	NA	FALSE	0	NA	NA	A	non_coding	NA	NA	NA	NA	NA	NA	NA	50	AAGCACATCAAAAAGCTTAT	NA	False	NA	NA	NA	NA	NA	NA	28633920	28624864	Fake_Experiment_ID
g1156.t1	chr19	+	345	1	Intergenic	novelGene_428	novel	NA	NA	NA	NA	NA	NA	mono-exon	FALSE	NA	NA	NA	NA	NA	NA	NA	NA	NA	0	NA	NA	A	non_coding	NA	NA	NA	NA	NA	NA	NA	25	ATGAATGGGTTTTCATTCAT	NA	False	NA	NA	NA	NA	NA	NA	28638608	28638953	Fake_Experiment_ID
g1157.t1	chr19	+	387	1	Intergenic	novelGene_429	novel	NA	NA	NA	NA	NA	NA	mono-exon	FALSE	NA	NA	NA	NA	NA	NA	NA	NA	NA	0	NA	NA	A	non_coding	NA	NA	NA	NA	NA	NA	NA	25	AACAAGAGTTCCCCTGCCTG	NA	False	NA	NA	NA	NA	NA	NA	28641388	28641775	Fake_Experiment_ID
g1158.t1	chr19	+	390	1	Intergenic	novelGene_430	novel	NA	NA	NA	NA	NA	NA	mono-exon	FALSE	NA	NA	NA	NA	NA	NA	NA	NA	NA	0	NA	NA	A	non_coding	NA	NA	NA	NA	NA	NA	NA	50	GAAACATCTATAGGAAAAGG	NA	False	NA	NA	NA	NA	NA	NA	28655220	28655610	Fake_Experiment_ID
g1159.t1	chr19	+	2043	1	Intergenic	novelGene_431	novel	NA	NA	NA	NA	NA	NA	mono-exon	FALSE	NA	NA	NA	NA	NA	NA	NA	NA	NA	0	NA	NA	A	non_coding	NA	NA	NA	NA	NA	NA	NA	50	ACAATGAGAACACATGGACA	NA	False	NA	NA	NA	NA	NA	NA	28677496	28679539	Fake_Experiment_ID
g116.t1	chr19	-	5133	32	Fusion	ENSG00000130270.16_ENSG00000079313.15	novel	3903	28	NA	NA	-10049	0	intron_retention	FALSE	canonical	0	0	junction_8	58.3354253626152	NA	NA	NA	FALSE	0	NA	NA	A	non_coding	NA	NA	NA	NA	NA	NA	NA	25	CACCTCAGGAAGATGTCCTT	5178	False	NA	NA	NA	NA	NA	NA	1821785	1783027	Fake_Experiment_ID
g1160.t1	chr19	-	600	6	Intergenic	novelGene_432	novel	NA	NA	NA	NA	NA	NA	multi-exon	FALSE	canonical	0	0	junction_1	0	NA	NA	NA	FALSE	0	NA	NA	A	non_coding	NA	NA	NA	NA	NA	NA	NA	15	CTGTTTGGTGTATTTACTCA	1018	False	NA	NA	NA	NA	NA	NA	28726619	28704245	Fake_Experiment_ID
g1161.t1	chr19	+	300	3	Intergenic	novelGene_433	novel	NA	NA	NA	NA	NA	NA	multi-exon	FALSE	canonical	0	0	junction_1	0	NA	NA	NA	FALSE	0	NA	NA	A	non_coding	NA	NA	NA	NA	NA	NA	NA	20	TACAATTTCCTCCATCTTGC	NA	False	NA	NA	NA	NA	NA	NA	28727295	28746468	Fake_Experiment_ID
g1162.t1	chr19	+	555	2	Intergenic	novelGene_434	novel	NA	NA	NA	NA	NA	NA	multi-exon	FALSE	canonical	0	0	junction_1	0	NA	NA	NA	FALSE	0	NA	NA	A	non_coding	NA	NA	NA	NA	NA	NA	NA	35	AGATACTCCTCGAGAAGAGC	NA	False	NA	NA	NA	NA	NA	NA	28757626	28758498	Fake_Experiment_ID
g1163.t1	chr19	+	636	1	Intergenic	novelGene_435	novel	NA	NA	NA	NA	NA	NA	mono-exon	FALSE	NA	NA	NA	NA	NA	NA	NA	NA	NA	0	NA	NA	A	non_coding	NA	NA	NA	NA	NA	NA	NA	60	AAAAGATCAACAAAATTGAT	NA	False	NA	NA	NA	NA	NA	NA	28759433	28760069	Fake_Experiment_ID
g1164.t1	chr19	+	2463	5	Intergenic	novelGene_436	novel	NA	NA	NA	NA	NA	NA	multi-exon	FALSE	canonical	0	0	junction_1	0	NA	NA	NA	FALSE	0	NA	NA	A	non_coding	NA	NA	NA	NA	NA	NA	NA	25	TTCCTCCAGGATCTAGAACT	NA	False	NA	NA	NA	NA	NA	NA	28761226	28808226	Fake_Experiment_ID
g1165.t1	chr19	-	870	9	Intergenic	novelGene_437	novel	NA	NA	NA	NA	NA	NA	multi-exon	FALSE	canonical	0	0	junction_1	0	NA	NA	NA	FALSE	0	NA	NA	A	non_coding	NA	NA	NA	NA	NA	NA	NA	40	GAGACATACAGGTGAGGAGA	NA	False	NA	NA	NA	NA	NA	NA	28889224	28841237	Fake_Experiment_ID
g1166.t1	chr19	-	243	2	Intergenic	novelGene_438	novel	NA	NA	NA	NA	NA	NA	multi-exon	FALSE	canonical	0	0	junction_1	0	NA	NA	NA	FALSE	0	NA	NA	A	non_coding	NA	NA	NA	NA	NA	NA	NA	20	GGGTCTACCCACTATATCTG	NA	False	NA	NA	NA	NA	NA	NA	28915785	28906093	Fake_Experiment_ID
g1167.t1	chr19	-	528	1	Intergenic	novelGene_439	novel	NA	NA	NA	NA	NA	NA	mono-exon	FALSE	NA	NA	NA	NA	NA	NA	NA	NA	NA	0	NA	NA	A	non_coding	NA	NA	NA	NA	NA	NA	NA	30	GAGCTCCTGAAGGAAGCACT	NA	False	NA	NA	NA	NA	NA	NA	28938583	28938055	Fake_Experiment_ID
g1168.t1	chr19	+	669	5	Intergenic	novelGene_440	novel	NA	NA	NA	NA	NA	NA	multi-exon	FALSE	canonical	0	0	junction_1	0	NA	NA	NA	FALSE	0	NA	NA	A	non_coding	NA	NA	NA	NA	NA	NA	NA	35	GACAATTCTGGCAACGATAT	NA	False	NA	NA	NA	NA	NA	NA	28946280	28975224	Fake_Experiment_ID
g1169.t1	chr19	-	801	6	Intergenic	novelGene_441	novel	NA	NA	NA	NA	NA	NA	multi-exon	FALSE	canonical	0	0	junction_1	0	NA	NA	NA	FALSE	0	NA	NA	A	non_coding	NA	NA	NA	NA	NA	NA	NA	15	CACCCGTAGCGGTGGTCACT	NA	False	NA	NA	NA	NA	NA	NA	29013236	28978065	Fake_Experiment_ID
g117.t1	chr19	-	600	2	NNC	ENSG00000079313.15	novel	3666	16	NA	NA	24390	-6030	at_least_one_novel_splicesite	FALSE	canonical	0	0	junction_1	0	NA	NA	NA	FALSE	0	NA	NA	B	non_coding	NA	NA	NA	NA	NA	NA	NA	35	CTTCATCAAAGGGCAAGGCA	2995	False	NA	NA	NA	NA	NA	NA	1823968	1822095	Fake_Experiment_ID
g1170.t1	chr19	-	1683	6	Intergenic	novelGene_442	novel	NA	NA	NA	NA	NA	NA	multi-exon	FALSE	canonical	0	0	junction_1	0	NA	NA	NA	FALSE	0	NA	NA	A	non_coding	NA	NA	NA	NA	NA	NA	NA	55	AGAGGAGGCAGAAAAAGAGA	NA	False	NA	NA	NA	NA	NA	NA	29048906	29015595	Fake_Experiment_ID
g1171.t1	chr19	+	702	4	Intergenic	novelGene_443	novel	NA	NA	NA	NA	NA	NA	multi-exon	TRUE	canonical	0	0	junction_1	0	NA	NA	NA	FALSE	0	NA	NA	A	non_coding	NA	NA	NA	NA	NA	NA	NA	10	GCCCTGCTGCCTCAGCAGCC	NA	False	NA	NA	NA	NA	NA	NA	29052849	29076378	Fake_Experiment_ID
g1172.t1	chr19	+	297	3	Intergenic	novelGene_444	novel	NA	NA	NA	NA	NA	NA	multi-exon	FALSE	canonical	0	0	junction_1	0	NA	NA	NA	FALSE	0	NA	NA	A	non_coding	NA	NA	NA	NA	NA	NA	NA	35	GTTCCCTATCACTGAAAGAA	NA	False	NA	NA	NA	NA	NA	NA	29088224	29116801	Fake_Experiment_ID
g1173.t1	chr19	-	1182	3	Intergenic	novelGene_445	novel	NA	NA	NA	NA	NA	NA	multi-exon	FALSE	canonical	0	0	junction_1	0	NA	NA	NA	FALSE	0	NA	NA	A	non_coding	NA	NA	NA	NA	NA	NA	NA	25	CAGGTGTCTATCCATACAGG	NA	False	NA	NA	NA	NA	NA	NA	29129305	29117610	Fake_Experiment_ID
g1174.t1	chr19	+	849	1	Intergenic	novelGene_446	novel	NA	NA	NA	NA	NA	NA	mono-exon	FALSE	NA	NA	NA	NA	NA	NA	NA	NA	NA	0	NA	NA	A	non_coding	NA	NA	NA	NA	NA	NA	NA	25	CTGGAAGTATTCCCTTTGAA	NA	False	NA	NA	NA	NA	NA	NA	29135789	29136638	Fake_Experiment_ID
g1175.t1	chr19	+	858	7	Intergenic	novelGene_447	novel	NA	NA	NA	NA	NA	NA	multi-exon	FALSE	canonical	0	0	junction_1	0	NA	NA	NA	FALSE	0	NA	NA	A	non_coding	NA	NA	NA	NA	NA	NA	NA	30	TGGATGTAAAGTGACACCTC	NA	False	NA	NA	NA	NA	NA	NA	29136956	29199106	Fake_Experiment_ID
g1176.t1	chr19	-	825	2	FSM	ENSG00000169021.6	ENST00000304863.6	825	2	0	0	0	0	multi-exon	FALSE	canonical	3	4096	junction_1	0	NA	NA	NA	FALSE	0	NA	NA	A	non_coding	NA	NA	NA	NA	NA	NA	NA	30	GAGACTTGGACTCAAGTCAT	32	True	NA	NA	NA	NA	NA	NA	29213118	29207547	Fake_Experiment_ID
g1177.t1	chr19	+	3534	1	Intergenic	novelGene_448	novel	NA	NA	NA	NA	NA	NA	mono-exon	FALSE	NA	NA	NA	NA	NA	NA	NA	NA	NA	0	NA	NA	A	non_coding	NA	NA	NA	NA	NA	NA	NA	50	ACAATGAGAACACATGGACA	NA	False	NA	NA	NA	NA	NA	NA	29228054	29231588	Fake_Experiment_ID
g1178.t1	chr19	-	960	2	Intergenic	novelGene_449	novel	NA	NA	NA	NA	NA	NA	multi-exon	FALSE	canonical	0	0	junction_1	0	NA	NA	NA	FALSE	0	NA	NA	A	non_coding	NA	NA	NA	NA	NA	NA	NA	15	AGCCTTCGAGCCTGGCTACC	NA	False	NA	NA	NA	NA	NA	NA	29252385	29243344	Fake_Experiment_ID
g1179.t1	chr19	-	789	1	Intergenic	novelGene_450	novel	NA	NA	NA	NA	NA	NA	mono-exon	FALSE	NA	NA	NA	NA	NA	NA	NA	NA	NA	0	NA	NA	A	non_coding	NA	NA	NA	NA	NA	NA	NA	50	GCAAATAAACTAGAATATCT	NA	False	NA	NA	NA	NA	NA	NA	29253201	29252412	Fake_Experiment_ID
g118.t1	chr19	-	2433	4	NNC	ENSG00000079313.15	novel	3666	16	NA	NA	683	-8272	at_least_one_novel_splicesite	FALSE	canonical	0	0	junction_2	0.471404520791032	NA	NA	NA	TRUE	0	NA	NA	B	non_coding	NA	NA	NA	NA	NA	NA	NA	15	CCTCCCCCAGAGTGCGGCAG	7707	False	NA	NA	NA	NA	NA	NA	1847675	1824337	Fake_Experiment_ID
g1180.t1	chr19	-	312	1	Intergenic	novelGene_451	novel	NA	NA	NA	NA	NA	NA	mono-exon	FALSE	NA	NA	NA	NA	NA	NA	NA	NA	NA	0	NA	NA	A	non_coding	NA	NA	NA	NA	NA	NA	NA	55	GAAGACAAGGTTAGAGAAAA	NA	False	NA	NA	NA	NA	NA	NA	29254654	29254342	Fake_Experiment_ID
g1181.t1	chr19	-	780	7	Intergenic	novelGene_452	novel	NA	NA	NA	NA	NA	NA	multi-exon	TRUE	canonical	0	0	junction_1	0	NA	NA	NA	FALSE	0	NA	NA	A	non_coding	NA	NA	NA	NA	NA	NA	NA	10	AGCTGGGGTGGCACCTTCCT	NA	False	NA	NA	NA	NA	NA	NA	29325083	29294409	Fake_Experiment_ID
g1182.t1	chr19	+	459	3	Intergenic	novelGene_453	novel	NA	NA	NA	NA	NA	NA	multi-exon	FALSE	canonical	0	0	junction_1	0	NA	NA	NA	FALSE	0	NA	NA	A	non_coding	NA	NA	NA	NA	NA	NA	NA	15	GCTGGGGAAGTGCCTTAGCT	NA	False	NA	NA	NA	NA	NA	NA	29332658	29340589	Fake_Experiment_ID
g1183.t1	chr19	+	1398	5	Intergenic	novelGene_454	novel	NA	NA	NA	NA	NA	NA	multi-exon	TRUE	canonical	0	0	junction_1	0	NA	NA	NA	FALSE	0	NA	NA	A	non_coding	NA	NA	NA	NA	NA	NA	NA	25	GGCAGCAGACAATCTTGCGT	NA	False	NA	NA	NA	NA	NA	NA	29351716	29367000	Fake_Experiment_ID
g1184.t1	chr19	+	879	2	Intergenic	novelGene_455	novel	NA	NA	NA	NA	NA	NA	multi-exon	FALSE	canonical	0	0	junction_1	0	NA	NA	NA	FALSE	0	NA	NA	A	non_coding	NA	NA	NA	NA	NA	NA	NA	50	CAAGAGTGGGGGAAGAAAAA	NA	False	NA	NA	NA	NA	NA	NA	29390691	29395657	Fake_Experiment_ID
g1185.t1	chr19	-	546	4	Intergenic	novelGene_456	novel	NA	NA	NA	NA	NA	NA	multi-exon	FALSE	canonical	0	0	junction_1	0	NA	NA	NA	FALSE	0	NA	NA	A	non_coding	NA	NA	NA	NA	NA	NA	NA	25	ACTATGTGATCATAGTGTTG	NA	False	NA	NA	NA	NA	NA	NA	29418461	29396773	Fake_Experiment_ID
g1186.t1	chr19	-	390	3	Intergenic	novelGene_457	novel	NA	NA	NA	NA	NA	NA	multi-exon	FALSE	canonical	0	0	junction_1	0	NA	NA	NA	FALSE	0	NA	NA	A	non_coding	NA	NA	NA	NA	NA	NA	NA	35	GAAAATATATGATGGTTTTT	NA	False	NA	NA	NA	NA	NA	NA	29426760	29421449	Fake_Experiment_ID
g1187.t1	chr19	+	1278	6	Intergenic	novelGene_458	novel	NA	NA	NA	NA	NA	NA	multi-exon	FALSE	canonical	0	0	junction_1	0	NA	NA	NA	FALSE	0	NA	NA	A	non_coding	NA	NA	NA	NA	NA	NA	NA	55	CCACCAAAACAAGACACACA	NA	False	NA	NA	NA	NA	NA	NA	29429154	29441321	Fake_Experiment_ID
g1188.t1	chr19	+	747	1	Intergenic	novelGene_459	novel	NA	NA	NA	NA	NA	NA	mono-exon	FALSE	NA	NA	NA	NA	NA	NA	NA	NA	NA	0	NA	NA	A	non_coding	NA	NA	NA	NA	NA	NA	NA	40	AGACCATCGAGACTAGGAAG	NA	False	NA	NA	NA	NA	NA	NA	29460465	29461212	Fake_Experiment_ID
g1189.t1	chr19	+	1230	1	Intergenic	novelGene_460	novel	NA	NA	NA	NA	NA	NA	mono-exon	FALSE	NA	NA	NA	NA	NA	NA	NA	NA	NA	0	NA	NA	A	non_coding	NA	NA	NA	NA	NA	NA	NA	25	CTCATTTTATGAGGCCAGCA	NA	False	NA	NA	NA	NA	NA	NA	29461569	29462799	Fake_Experiment_ID
g119.t1	chr19	-	759	2	FSM	ENSG00000129911.9	ENST00000250916.6	759	2	0	0	0	0	multi-exon	FALSE	canonical	3	184	junction_1	0	NA	NA	NA	FALSE	0	NA	NA	A	non_coding	NA	NA	NA	NA	NA	NA	NA	10	GGCCCTCGTGCAGCCCACCC	416	False	NA	NA	NA	NA	NA	NA	1863497	1854458	Fake_Experiment_ID
g1190.t1	chr19	+	2055	1	Intergenic	novelGene_461	novel	NA	NA	NA	NA	NA	NA	mono-exon	FALSE	NA	NA	NA	NA	NA	NA	NA	NA	NA	0	NA	NA	A	non_coding	NA	NA	NA	NA	NA	NA	NA	45	GAAAATGTGGCACATATACA	NA	False	NA	NA	NA	NA	NA	NA	29462884	29464939	Fake_Experiment_ID
g1191.t1	chr19	+	276	1	Intergenic	novelGene_462	novel	NA	NA	NA	NA	NA	NA	mono-exon	FALSE	NA	NA	NA	NA	NA	NA	NA	NA	NA	0	NA	NA	A	non_coding	NA	NA	NA	NA	NA	NA	NA	30	GGAGGAAGGAGGGGGGATCA	NA	False	NA	NA	NA	NA	NA	NA	29512465	29512741	Fake_Experiment_ID
g1192.t1	chr19	+	858	5	FSM	ENSG00000187135.7	ENST00000335523.7	858	5	0	0	0	0	multi-exon	FALSE	canonical	2	8	junction_2	2.34520787991171	NA	NA	NA	FALSE	0	NA	NA	A	non_coding	NA	NA	NA	NA	NA	NA	NA	40	CAGACAAGACCAACCCGAGC	414	False	NA	NA	NA	NA	NA	NA	29526583	29563934	Fake_Experiment_ID
g1193.t1	chr19	+	561	6	NIC	ENSG00000105171.10	novel	663	7	NA	NA	0	0	combination_of_known_splicesites	TRUE	canonical	0	0	junction_5	119.117756862694	NA	NA	NA	FALSE	0	NA	NA	A	non_coding	NA	NA	NA	NA	NA	NA	NA	20	ATTCTTTGCCGTCTAAGGCA	36	False	NA	NA	NA	NA	NA	NA	29606318	29615380	Fake_Experiment_ID
g1194.t1	chr19	+	246	2	Intergenic	novelGene_463	novel	NA	NA	NA	NA	NA	NA	multi-exon	FALSE	canonical	0	0	junction_1	0	NA	NA	NA	FALSE	0	NA	NA	A	non_coding	NA	NA	NA	NA	NA	NA	NA	20	GTGTCAGGAAGGAGGCTGTT	NA	False	NA	NA	NA	NA	NA	NA	29624288	29630974	Fake_Experiment_ID
g1195.t1	chr19	+	276	1	Intergenic	novelGene_464	novel	NA	NA	NA	NA	NA	NA	mono-exon	FALSE	NA	NA	NA	NA	NA	NA	NA	NA	NA	0	NA	NA	A	non_coding	NA	NA	NA	NA	NA	NA	NA	0	TGTTGCCGGTGGGTTGGGCT	NA	False	NA	NA	NA	NA	NA	NA	29640120	29640396	Fake_Experiment_ID
g1196.t1	chr19	+	288	1	Intergenic	novelGene_465	novel	NA	NA	NA	NA	NA	NA	mono-exon	FALSE	NA	NA	NA	NA	NA	NA	NA	NA	NA	0	NA	NA	A	non_coding	NA	NA	NA	NA	NA	NA	NA	20	AGTCCCGTATCTCCCCACAG	NA	False	NA	NA	NA	NA	NA	NA	29641647	29641935	Fake_Experiment_ID
g1197.t1	chr19	-	357	2	Intergenic	novelGene_466	novel	NA	NA	NA	NA	NA	NA	multi-exon	FALSE	canonical	0	0	junction_1	0	NA	NA	NA	FALSE	0	NA	NA	A	non_coding	NA	NA	NA	NA	NA	NA	NA	45	TAATTTGGGAATATTAAAAC	9082	False	NA	NA	NA	NA	NA	NA	29664002	29657244	Fake_Experiment_ID
g1198.t1	chr19	+	840	1	FSM	ENSG00000166289.6	ENST00000436066.4	840	1	0	0	0	0	mono-exon	FALSE	NA	NA	NA	NA	NA	NA	NA	NA	NA	0	NA	NA	A	non_coding	NA	NA	NA	NA	NA	NA	NA	20	CCCCCGGCCTGCAGAACATC	8341	False	NA	NA	NA	NA	NA	NA	29673839	29674679	Fake_Experiment_ID
g1199.t1	chr19	+	792	2	Intergenic	novelGene_467	novel	NA	NA	NA	NA	NA	NA	multi-exon	FALSE	canonical	0	0	junction_1	0	NA	NA	NA	FALSE	0	NA	NA	A	non_coding	NA	NA	NA	NA	NA	NA	NA	35	CACCAAGATAGCCGGACACC	NA	False	NA	NA	NA	NA	NA	NA	29689889	29697742	Fake_Experiment_ID
g12.t1	chr19	-	324	1	Intergenic	novelGene_7	novel	NA	NA	NA	NA	NA	NA	mono-exon	FALSE	NA	NA	NA	NA	NA	NA	NA	NA	NA	0	NA	NA	A	non_coding	NA	NA	NA	NA	NA	NA	NA	30	AGCCAAGGACAGGTGATGCC	NA	False	NA	NA	NA	NA	NA	NA	357737	357413	Fake_Experiment_ID
g120.t1	chr19	-	687	4	Intergenic	novelGene_32	novel	NA	NA	NA	NA	NA	NA	multi-exon	FALSE	canonical	0	0	junction_1	0	NA	NA	NA	TRUE	0	NA	NA	A	non_coding	NA	NA	NA	NA	NA	NA	NA	45	AAGATGAATTTTCATACAGA	8584	False	NA	NA	NA	NA	NA	NA	1873981	1868181	Fake_Experiment_ID
g1200.t1	chr19	-	426	2	FSM	ENSG00000131943.19	ENST00000323670.14	426	2	0	0	0	0	multi-exon	FALSE	canonical	3	75	junction_1	0	NA	NA	NA	FALSE	0	NA	NA	A	non_coding	NA	NA	NA	NA	NA	NA	NA	10	GCCGCACCTCCGGGGAGGTG	6847	False	NA	NA	NA	NA	NA	NA	29708413	29702711	Fake_Experiment_ID
g1201.t1	chr19	+	606	3	Intergenic	novelGene_468	novel	NA	NA	NA	NA	NA	NA	multi-exon	FALSE	canonical	0	0	junction_1	0	NA	NA	NA	FALSE	0	NA	NA	A	non_coding	NA	NA	NA	NA	NA	NA	NA	45	GACTAAACCAACTTAAAGGT	NA	False	NA	NA	NA	NA	NA	NA	29738295	29748729	Fake_Experiment_ID
g1202.t1	chr19	+	1119	9	NIC	ENSG00000105173.14	novel	1233	11	NA	NA	155	0	combination_of_known_splicesites	FALSE	canonical	0	0	junction_1	117.228142952109	NA	NA	NA	FALSE	0	NA	NA	A	non_coding	NA	NA	NA	NA	NA	NA	NA	15	CCACCCCATCCTTCTCCACC	717	False	NA	NA	NA	NA	NA	NA	29812710	29823777	Fake_Experiment_ID
g1203.t1	chr19	-	756	5	Intergenic	novelGene_469	novel	NA	NA	NA	NA	NA	NA	multi-exon	FALSE	canonical	0	0	junction_1	0	NA	NA	NA	TRUE	0	NA	NA	A	non_coding	NA	NA	NA	NA	NA	NA	NA	30	CCTCATCAGCAGGATAGCAG	NA	False	NA	NA	NA	NA	NA	NA	29901869	29861724	Fake_Experiment_ID
g1204.t1	chr19	+	471	1	Intergenic	novelGene_470	novel	NA	NA	NA	NA	NA	NA	mono-exon	FALSE	NA	NA	NA	NA	NA	NA	NA	NA	NA	0	NA	NA	A	non_coding	NA	NA	NA	NA	NA	NA	NA	35	CAACTCTAATAAGCTTGACT	NA	False	NA	NA	NA	NA	NA	NA	29921181	29921652	Fake_Experiment_ID
g1205.t1	chr19	-	525	2	Antisense	novelGene_ENSG00000105176.18_AS	novel	NA	NA	NA	NA	NA	NA	multi-exon	FALSE	canonical	0	0	junction_1	0	NA	NA	NA	FALSE	0	NA	NA	A	non_coding	NA	NA	NA	NA	NA	NA	NA	30	CTCCTAAGACATACTTGTGA	NA	False	NA	NA	NA	NA	NA	NA	29956988	29956369	Fake_Experiment_ID
g1206.t1	chr19	+	1500	11	NNC	ENSG00000105176.18	novel	1608	11	NA	NA	33936	0	at_least_one_novel_splicesite	TRUE	canonical	0	0	junction_1	214.961298842373	NA	NA	NA	TRUE	0	NA	NA	A	non_coding	NA	NA	NA	NA	NA	NA	NA	25	GCCCTGTCTAGGAAATGGGA	6326	False	NA	NA	NA	NA	NA	NA	29976483	30015069	Fake_Experiment_ID
g1207.t1	chr19	+	342	1	Intergenic	novelGene_471	novel	NA	NA	NA	NA	NA	NA	mono-exon	FALSE	NA	NA	NA	NA	NA	NA	NA	NA	NA	0	NA	NA	A	non_coding	NA	NA	NA	NA	NA	NA	NA	30	ATTGCCACCTGATAGATATT	NA	False	NA	NA	NA	NA	NA	NA	30037422	30037764	Fake_Experiment_ID
g1208.t1	chr19	+	357	2	Intergenic	novelGene_472	novel	NA	NA	NA	NA	NA	NA	multi-exon	FALSE	canonical	0	0	junction_1	0	NA	NA	NA	FALSE	0	NA	NA	A	non_coding	NA	NA	NA	NA	NA	NA	NA	5	CTGGGCTCTTGGACTTCTGG	NA	False	NA	NA	NA	NA	NA	NA	30041671	30047682	Fake_Experiment_ID
g1209.t1	chr19	-	381	4	Intergenic	novelGene_473	novel	NA	NA	NA	NA	NA	NA	multi-exon	FALSE	canonical	0	0	junction_1	0	NA	NA	NA	FALSE	0	NA	NA	A	non_coding	NA	NA	NA	NA	NA	NA	NA	30	GCTGGGAGGAAAGGAGAGCT	NA	False	NA	NA	NA	NA	NA	NA	30081103	30051461	Fake_Experiment_ID
g121.t1	chr19	-	933	4	NIC	ENSG00000129968.17	novel	1086	5	NA	NA	0	0	combination_of_known_splicesites	TRUE	canonical	3	503	junction_2	31.3793987620328	NA	NA	NA	FALSE	0	NA	NA	A	non_coding	NA	NA	NA	NA	NA	NA	NA	10	CGGCGGCCCCAACCGGCCGG	3952	False	NA	NA	NA	NA	NA	NA	1881566	1877199	Fake_Experiment_ID
g1210.t1	chr19	-	330	1	Intergenic	novelGene_474	novel	NA	NA	NA	NA	NA	NA	mono-exon	FALSE	NA	NA	NA	NA	NA	NA	NA	NA	NA	0	NA	NA	A	non_coding	NA	NA	NA	NA	NA	NA	NA	0	CCCGTCTGGTTGGTTGGTTT	NA	False	NA	NA	NA	NA	NA	NA	30084624	30084294	Fake_Experiment_ID
g1211.t1	chr19	+	558	2	Intergenic	novelGene_475	novel	NA	NA	NA	NA	NA	NA	multi-exon	FALSE	canonical	0	0	junction_1	0	NA	NA	NA	FALSE	0	NA	NA	A	non_coding	NA	NA	NA	NA	NA	NA	NA	35	CTCAGGCAAGGTGACACATA	NA	False	NA	NA	NA	NA	NA	NA	30090508	30101047	Fake_Experiment_ID
g1212.t1	chr19	+	651	4	Intergenic	novelGene_476	novel	NA	NA	NA	NA	NA	NA	multi-exon	FALSE	canonical	0	0	junction_1	0	NA	NA	NA	FALSE	0	NA	NA	A	non_coding	NA	NA	NA	NA	NA	NA	NA	40	AGGACAATTTTGGGAAAACT	NA	False	NA	NA	NA	NA	NA	NA	30104130	30115671	Fake_Experiment_ID
g1213.t1	chr19	-	1134	6	Intergenic	novelGene_477	novel	NA	NA	NA	NA	NA	NA	multi-exon	FALSE	canonical	0	0	junction_1	0	NA	NA	NA	FALSE	0	NA	NA	A	non_coding	NA	NA	NA	NA	NA	NA	NA	25	GCACTCTCTACCTAACACTT	NA	False	NA	NA	NA	NA	NA	NA	30135465	30117693	Fake_Experiment_ID
g1214.t1	chr19	+	1344	1	Intergenic	novelGene_478	novel	NA	NA	NA	NA	NA	NA	mono-exon	FALSE	NA	NA	NA	NA	NA	NA	NA	NA	NA	0	NA	NA	A	non_coding	NA	NA	NA	NA	NA	NA	NA	30	CACTCACAGCAGTCATTATC	NA	False	NA	NA	NA	NA	NA	NA	30142680	30144024	Fake_Experiment_ID
g1215.t1	chr19	+	468	3	Intergenic	novelGene_479	novel	NA	NA	NA	NA	NA	NA	multi-exon	FALSE	canonical	0	0	junction_1	0	NA	NA	NA	FALSE	0	NA	NA	A	non_coding	NA	NA	NA	NA	NA	NA	NA	20	TATTGTCAAGTGCATTGGCT	NA	False	NA	NA	NA	NA	NA	NA	30149047	30162511	Fake_Experiment_ID
g1216.t1	chr19	-	609	1	Intergenic	novelGene_480	novel	NA	NA	NA	NA	NA	NA	mono-exon	FALSE	NA	NA	NA	NA	NA	NA	NA	NA	NA	0	NA	NA	A	non_coding	NA	NA	NA	NA	NA	NA	NA	20	ACACGTATGTTTACTGCGGC	NA	False	NA	NA	NA	NA	NA	NA	30185732	30185123	Fake_Experiment_ID
g1217.t1	chr19	-	840	1	Intergenic	novelGene_481	novel	NA	NA	NA	NA	NA	NA	mono-exon	FALSE	NA	NA	NA	NA	NA	NA	NA	NA	NA	0	NA	NA	A	non_coding	NA	NA	NA	NA	NA	NA	NA	40	CTTCAAACTATACTACAAGG	NA	False	NA	NA	NA	NA	NA	NA	30186918	30186078	Fake_Experiment_ID
g1218.t1	chr19	-	1518	3	Intergenic	novelGene_482	novel	NA	NA	NA	NA	NA	NA	multi-exon	FALSE	canonical	0	0	junction_1	0	NA	NA	NA	FALSE	0	NA	NA	A	non_coding	NA	NA	NA	NA	NA	NA	NA	45	CTGACCATAAGAGAAATGCA	NA	False	NA	NA	NA	NA	NA	NA	30228968	30191549	Fake_Experiment_ID
g1219.t1	chr19	-	294	2	Intergenic	novelGene_483	novel	NA	NA	NA	NA	NA	NA	multi-exon	FALSE	canonical	0	0	junction_1	0	NA	NA	NA	TRUE	0	NA	NA	A	non_coding	NA	NA	NA	NA	NA	NA	NA	20	GCTTGATTCTCCCCAAGGGA	NA	False	NA	NA	NA	NA	NA	NA	30245312	30232930	Fake_Experiment_ID
g122.t1	chr19	-	351	1	Intergenic	novelGene_33	novel	NA	NA	NA	NA	NA	NA	mono-exon	FALSE	NA	NA	NA	NA	NA	NA	NA	NA	NA	0	NA	NA	A	non_coding	NA	NA	NA	NA	NA	NA	NA	55	TGAAAAACAAACGACCCAGA	NA	False	NA	NA	NA	NA	NA	NA	1908380	1908029	Fake_Experiment_ID
g1220.t1	chr19	+	342	2	Intergenic	novelGene_484	novel	NA	NA	NA	NA	NA	NA	multi-exon	FALSE	canonical	0	0	junction_1	0	NA	NA	NA	TRUE	0	NA	NA	A	non_coding	NA	NA	NA	NA	NA	NA	NA	25	CTATAGTGAGATGCTGCGAG	NA	False	NA	NA	NA	NA	NA	NA	30258194	30260470	Fake_Experiment_ID
g1221.t1	chr19	-	327	2	Intergenic	novelGene_485	novel	NA	NA	NA	NA	NA	NA	multi-exon	FALSE	canonical	0	0	junction_1	0	NA	NA	NA	FALSE	0	NA	NA	A	non_coding	NA	NA	NA	NA	NA	NA	NA	40	CATACCAACGGAGAAATGGT	NA	False	NA	NA	NA	NA	NA	NA	30278808	30277893	Fake_Experiment_ID
g1222.t1	chr19	-	903	4	Intergenic	novelGene_486	novel	NA	NA	NA	NA	NA	NA	multi-exon	FALSE	canonical	0	0	junction_1	0	NA	NA	NA	FALSE	0	NA	NA	A	non_coding	NA	NA	NA	NA	NA	NA	NA	25	ACCACTGGCTTGCAACACTT	NA	False	NA	NA	NA	NA	NA	NA	30301249	30283047	Fake_Experiment_ID
g1223.t1	chr19	+	822	5	Intergenic	novelGene_487	novel	NA	NA	NA	NA	NA	NA	multi-exon	FALSE	canonical	0	0	junction_1	0	NA	NA	NA	FALSE	0	NA	NA	A	non_coding	NA	NA	NA	NA	NA	NA	NA	30	TGATGATGATGACAATGTTG	NA	False	NA	NA	NA	NA	NA	NA	30312197	30338317	Fake_Experiment_ID
g1224.t1	chr19	-	618	1	Intergenic	novelGene_488	novel	NA	NA	NA	NA	NA	NA	mono-exon	FALSE	NA	NA	NA	NA	NA	NA	NA	NA	NA	0	NA	NA	A	non_coding	NA	NA	NA	NA	NA	NA	NA	50	CTCAAATAAAGGGGGTAAAA	NA	False	NA	NA	NA	NA	NA	NA	30354020	30353402	Fake_Experiment_ID
g1225.t1	chr19	-	213	1	Intergenic	novelGene_489	novel	NA	NA	NA	NA	NA	NA	mono-exon	FALSE	NA	NA	NA	NA	NA	NA	NA	NA	NA	0	NA	NA	A	non_coding	NA	NA	NA	NA	NA	NA	NA	35	GGCCAGGAGCCAAGATCAGA	NA	False	NA	NA	NA	NA	NA	NA	30367986	30367773	Fake_Experiment_ID
g1226.t1	chr19	-	231	2	Intergenic	novelGene_490	novel	NA	NA	NA	NA	NA	NA	multi-exon	FALSE	canonical	0	0	junction_1	0	NA	NA	NA	FALSE	0	NA	NA	A	non_coding	NA	NA	NA	NA	NA	NA	NA	15	GTCTCTCCTTGCAGAGAGTG	NA	False	NA	NA	NA	NA	NA	NA	30368499	30368171	Fake_Experiment_ID
g1227.t1	chr19	-	582	5	Intergenic	novelGene_491	novel	NA	NA	NA	NA	NA	NA	multi-exon	TRUE	canonical	0	0	junction_1	0	NA	NA	NA	FALSE	0	NA	NA	A	non_coding	NA	NA	NA	NA	NA	NA	NA	55	TGTAATAATGATTAAATAAA	NA	False	NA	NA	NA	NA	NA	NA	30403894	30370675	Fake_Experiment_ID
g1228.t1	chr19	-	438	1	Intergenic	novelGene_492	novel	NA	NA	NA	NA	NA	NA	mono-exon	FALSE	NA	NA	NA	NA	NA	NA	NA	NA	NA	0	NA	NA	A	non_coding	NA	NA	NA	NA	NA	NA	NA	35	GAATGAGAATTGGACTGTCA	NA	False	NA	NA	NA	NA	NA	NA	30415422	30414984	Fake_Experiment_ID
g1229.t1	chr19	+	906	3	Intergenic	novelGene_493	novel	NA	NA	NA	NA	NA	NA	multi-exon	FALSE	canonical	0	0	junction_1	0	NA	NA	NA	FALSE	0	NA	NA	A	non_coding	NA	NA	NA	NA	NA	NA	NA	15	TGATGATGCTGTTGATGGTG	1781	False	NA	NA	NA	NA	NA	NA	30424384	30435391	Fake_Experiment_ID
g123.t1	chr19	-	258	1	Intergenic	novelGene_34	novel	NA	NA	NA	NA	NA	NA	mono-exon	FALSE	NA	NA	NA	NA	NA	NA	NA	NA	NA	0	NA	NA	A	non_coding	NA	NA	NA	NA	NA	NA	NA	10	GCCCCGGAGCGCAGCCCCTC	NA	False	NA	NA	NA	NA	NA	NA	1910153	1909895	Fake_Experiment_ID
g1230.t1	chr19	+	231	1	Intergenic	novelGene_494	novel	NA	NA	NA	NA	NA	NA	mono-exon	FALSE	NA	NA	NA	NA	NA	NA	NA	NA	NA	0	NA	NA	A	non_coding	NA	NA	NA	NA	NA	NA	NA	30	TGAGAGGACAGTCCATAGTC	NA	False	NA	NA	NA	NA	NA	NA	30435414	30435645	Fake_Experiment_ID
g1231.t1	chr19	-	273	1	Intergenic	novelGene_495	novel	NA	NA	NA	NA	NA	NA	mono-exon	FALSE	NA	NA	NA	NA	NA	NA	NA	NA	NA	0	NA	NA	A	non_coding	NA	NA	NA	NA	NA	NA	NA	30	GGAATGTGAGAGTTTTCAGA	NA	False	NA	NA	NA	NA	NA	NA	30441269	30440996	Fake_Experiment_ID
g1232.t1	chr19	+	2331	1	NIC	ENSG00000198597.9	novel	3903	4	NA	NA	0	-111271	mono-exon	FALSE	NA	NA	NA	NA	NA	NA	NA	NA	NA	0	NA	NA	B	non_coding	NA	NA	NA	NA	NA	NA	NA	20	CTGGAGGGAAAGGGCCGTCC	NA	False	NA	NA	NA	NA	NA	NA	30443562	30445893	Fake_Experiment_ID
g1233.t1	chr19	+	384	1	Intergenic	novelGene_496	novel	NA	NA	NA	NA	NA	NA	mono-exon	FALSE	NA	NA	NA	NA	NA	NA	NA	NA	NA	0	NA	NA	A	non_coding	NA	NA	NA	NA	NA	NA	NA	5	TGTCCGGGGCCTTTTTGAGG	1144	False	NA	NA	NA	NA	NA	NA	30494261	30494645	Fake_Experiment_ID
g1234.t1	chr19	+	2022	6	NNC	ENSG00000198597.9	novel	3903	4	NA	NA	75081	16611	at_least_one_novel_splicesite	FALSE	canonical	0	0	junction_1	0	NA	NA	NA	TRUE	0	NA	NA	B	non_coding	NA	NA	NA	NA	NA	NA	NA	30	GTTAAGCCACCTTGGAGAGA	NA	False	NA	NA	NA	NA	NA	NA	30518643	30573775	Fake_Experiment_ID
g1235.t1	chr19	-	1074	5	Intergenic	novelGene_497	novel	NA	NA	NA	NA	NA	NA	multi-exon	FALSE	canonical	0	0	junction_1	0	NA	NA	NA	FALSE	0	NA	NA	A	non_coding	NA	NA	NA	NA	NA	NA	NA	15	ATTGCACACTCTCCCTCTCT	NA	False	NA	NA	NA	NA	NA	NA	30653335	30635418	Fake_Experiment_ID
g1236.t1	chr19	+	450	2	Intergenic	novelGene_498	novel	NA	NA	NA	NA	NA	NA	multi-exon	FALSE	canonical	0	0	junction_1	0	NA	NA	NA	FALSE	0	NA	NA	A	non_coding	NA	NA	NA	NA	NA	NA	NA	30	GCAGACCAACCTGTATATTG	NA	False	NA	NA	NA	NA	NA	NA	30694946	30711001	Fake_Experiment_ID
g1237.t1	chr19	+	327	2	Intergenic	novelGene_499	novel	NA	NA	NA	NA	NA	NA	multi-exon	FALSE	canonical	0	0	junction_1	0	NA	NA	NA	FALSE	0	NA	NA	A	non_coding	NA	NA	NA	NA	NA	NA	NA	20	AAGATGGGTGTTTGTTCTTA	NA	False	NA	NA	NA	NA	NA	NA	30726455	30734645	Fake_Experiment_ID
g1238.t1	chr19	+	417	2	Intergenic	novelGene_500	novel	NA	NA	NA	NA	NA	NA	multi-exon	FALSE	canonical	0	0	junction_1	0	NA	NA	NA	FALSE	0	NA	NA	A	non_coding	NA	NA	NA	NA	NA	NA	NA	15	TGTGTTTTCAGCCGTATGGA	NA	False	NA	NA	NA	NA	NA	NA	30744055	30750057	Fake_Experiment_ID
g1239.t1	chr19	-	1122	8	Intergenic	novelGene_501	novel	NA	NA	NA	NA	NA	NA	multi-exon	FALSE	canonical	0	0	junction_1	0	NA	NA	NA	FALSE	0	NA	NA	A	non_coding	NA	NA	NA	NA	NA	NA	NA	25	CATGAGATTTGGGTGGAGAC	NA	False	NA	NA	NA	NA	NA	NA	30819111	30775378	Fake_Experiment_ID
g124.t1	chr19	+	1104	1	FSM	ENSG00000213638.6	ENST00000329478.4	1104	1	0	0	0	0	mono-exon	FALSE	NA	NA	NA	NA	NA	NA	NA	NA	NA	0	NA	NA	A	non_coding	NA	NA	NA	NA	NA	NA	NA	0	GCGCCGCCCTCCTGCCTCCG	3784	False	NA	NA	NA	NA	NA	NA	1912047	1913151	Fake_Experiment_ID
g1240.t1	chr19	-	558	5	Intergenic	novelGene_502	novel	NA	NA	NA	NA	NA	NA	multi-exon	FALSE	canonical	0	0	junction_1	0	NA	NA	NA	FALSE	0	NA	NA	A	non_coding	NA	NA	NA	NA	NA	NA	NA	55	CATACTGACAGAAAAATAAT	NA	False	NA	NA	NA	NA	NA	NA	30855420	30832055	Fake_Experiment_ID
g1241.t1	chr19	+	1134	5	Intergenic	novelGene_503	novel	NA	NA	NA	NA	NA	NA	multi-exon	FALSE	canonical	0	0	junction_1	0	NA	NA	NA	FALSE	0	NA	NA	A	non_coding	NA	NA	NA	NA	NA	NA	NA	25	GTCTGCCATGGTGGGAAAAG	NA	False	NA	NA	NA	NA	NA	NA	30871118	30893216	Fake_Experiment_ID
g1242.t1	chr19	-	504	5	Intergenic	novelGene_504	novel	NA	NA	NA	NA	NA	NA	multi-exon	TRUE	canonical	0	0	junction_1	0	NA	NA	NA	FALSE	0	NA	NA	A	non_coding	NA	NA	NA	NA	NA	NA	NA	30	CTCAGAACATCCCAGAGCTT	NA	False	NA	NA	NA	NA	NA	NA	30911650	30900588	Fake_Experiment_ID
g1243.t1	chr19	+	375	2	Intergenic	novelGene_505	novel	NA	NA	NA	NA	NA	NA	multi-exon	FALSE	canonical	0	0	junction_1	0	NA	NA	NA	FALSE	0	NA	NA	A	non_coding	NA	NA	NA	NA	NA	NA	NA	5	GTTGAGGTCTCCTGCCTGGC	NA	False	NA	NA	NA	NA	NA	NA	30912027	30920009	Fake_Experiment_ID
g1244.t1	chr19	+	408	1	Intergenic	novelGene_506	novel	NA	NA	NA	NA	NA	NA	mono-exon	FALSE	NA	NA	NA	NA	NA	NA	NA	NA	NA	0	NA	NA	A	non_coding	NA	NA	NA	NA	NA	NA	NA	10	TGCCTCCTGAGATGTCCTCC	NA	False	NA	NA	NA	NA	NA	NA	30961781	30962189	Fake_Experiment_ID
g1245.t1	chr19	-	561	3	Intergenic	novelGene_507	novel	NA	NA	NA	NA	NA	NA	multi-exon	FALSE	canonical	0	0	junction_1	0	NA	NA	NA	FALSE	0	NA	NA	A	non_coding	NA	NA	NA	NA	NA	NA	NA	25	CAGAGCATCCACATGCCTGT	NA	False	NA	NA	NA	NA	NA	NA	31020520	30980496	Fake_Experiment_ID
g1246.t1	chr19	-	384	3	Intergenic	novelGene_508	novel	NA	NA	NA	NA	NA	NA	multi-exon	FALSE	canonical	0	0	junction_1	0	NA	NA	NA	FALSE	0	NA	NA	A	non_coding	NA	NA	NA	NA	NA	NA	NA	35	TAATCCATCTACTAACCTAT	NA	False	NA	NA	NA	NA	NA	NA	31054932	31045447	Fake_Experiment_ID
g1247.t1	chr19	+	402	4	Intergenic	novelGene_509	novel	NA	NA	NA	NA	NA	NA	multi-exon	FALSE	canonical	0	0	junction_1	0	NA	NA	NA	FALSE	0	NA	NA	A	non_coding	NA	NA	NA	NA	NA	NA	NA	45	TTGGACATAAAGAACGCATA	NA	False	NA	NA	NA	NA	NA	NA	31061824	31082559	Fake_Experiment_ID
g1248.t1	chr19	+	408	3	Intergenic	novelGene_510	novel	NA	NA	NA	NA	NA	NA	multi-exon	FALSE	canonical	0	0	junction_1	0	NA	NA	NA	FALSE	0	NA	NA	A	non_coding	NA	NA	NA	NA	NA	NA	NA	15	CATGCATCTGCCCTTTTCAT	NA	False	NA	NA	NA	NA	NA	NA	31092326	31150490	Fake_Experiment_ID
g1249.t1	chr19	-	483	4	Intergenic	novelGene_511	novel	NA	NA	NA	NA	NA	NA	multi-exon	FALSE	canonical	0	0	junction_2	1.4142135623731	NA	NA	NA	FALSE	0	NA	NA	A	non_coding	NA	NA	NA	NA	NA	NA	NA	10	GCCTTTGTTCTCCTTATGGA	NA	False	NA	NA	NA	NA	NA	NA	31168844	31151597	Fake_Experiment_ID
g125.t1	chr19	+	990	8	NNC	ENSG00000227500.10	novel	690	6	NA	NA	-1262	0	at_least_one_novel_splicesite	FALSE	canonical	0	0	junction_1	118.855769222832	NA	NA	NA	FALSE	0	NA	NA	A	non_coding	NA	NA	NA	NA	NA	NA	NA	10	AGGGAGCCTGCCCTGCCCCC	5494	False	NA	NA	NA	NA	NA	NA	1913757	1924284	Fake_Experiment_ID
g1250.t1	chr19	+	468	2	Intergenic	novelGene_512	novel	NA	NA	NA	NA	NA	NA	multi-exon	FALSE	canonical	0	0	junction_1	0	NA	NA	NA	FALSE	0	NA	NA	A	non_coding	NA	NA	NA	NA	NA	NA	NA	20	AGGCAGGGTGCCTCGACACC	NA	False	NA	NA	NA	NA	NA	NA	31179558	31183337	Fake_Experiment_ID
g1251.t1	chr19	+	495	2	Intergenic	novelGene_513	novel	NA	NA	NA	NA	NA	NA	multi-exon	FALSE	canonical	0	0	junction_1	0	NA	NA	NA	FALSE	0	NA	NA	A	non_coding	NA	NA	NA	NA	NA	NA	NA	40	AAAAGGCCTGCTATCCAAAG	NA	False	NA	NA	NA	NA	NA	NA	31211650	31218154	Fake_Experiment_ID
g1252.t1	chr19	-	891	4	Intergenic	novelGene_514	novel	NA	NA	NA	NA	NA	NA	multi-exon	FALSE	canonical	0	0	junction_1	0	NA	NA	NA	FALSE	0	NA	NA	A	non_coding	NA	NA	NA	NA	NA	NA	NA	15	GCCATGCTGCAGGCATCCCT	NA	False	NA	NA	NA	NA	NA	NA	31254722	31242342	Fake_Experiment_ID
g1253.t1	chr19	-	609	3	Intergenic	novelGene_515	novel	NA	NA	NA	NA	NA	NA	multi-exon	FALSE	canonical	0	0	junction_1	0	NA	NA	NA	FALSE	0	NA	NA	A	non_coding	NA	NA	NA	NA	NA	NA	NA	20	GATTCTCATCCAGTGCCCAC	NA	False	NA	NA	NA	NA	NA	NA	31274863	31263355	Fake_Experiment_ID
g1254.t1	chr19	-	3213	1	NIC	ENSG00000121297.8	novel	3246	2	NA	NA	69460	0	mono-exon	FALSE	NA	NA	NA	NA	NA	NA	NA	NA	NA	0	NA	NA	A	non_coding	NA	NA	NA	NA	NA	NA	NA	30	CATTTGCTTTTGATAGAAAG	NA	False	NA	NA	NA	NA	NA	NA	31279759	31276546	Fake_Experiment_ID
g1255.t1	chr19	+	207	2	Antisense	novelGene_ENSG00000121297.8_AS	novel	NA	NA	NA	NA	NA	NA	multi-exon	FALSE	canonical	0	0	junction_1	0	NA	NA	NA	FALSE	0	NA	NA	B	non_coding	NA	NA	NA	NA	NA	NA	NA	45	AGGAGAAAAACCACAGTCTT	NA	False	NA	NA	NA	NA	NA	NA	31301724	31310313	Fake_Experiment_ID
g1256.t1	chr19	+	726	6	Antisense	novelGene_ENSG00000121297.8_AS	novel	NA	NA	NA	NA	NA	NA	multi-exon	FALSE	canonical	0	0	junction_1	0	NA	NA	NA	FALSE	0	NA	NA	B	non_coding	NA	NA	NA	NA	NA	NA	NA	10	TTTGATACTTTTGTCTGGTT	NA	False	NA	NA	NA	NA	NA	NA	31343093	31380792	Fake_Experiment_ID
g1257.t1	chr19	-	627	5	Intergenic	novelGene_516	novel	NA	NA	NA	NA	NA	NA	multi-exon	FALSE	canonical	0	0	junction_1	0	NA	NA	NA	FALSE	0	NA	NA	A	non_coding	NA	NA	NA	NA	NA	NA	NA	20	GGCCTCCAAGCCCACGCATG	NA	False	NA	NA	NA	NA	NA	NA	31418279	31390140	Fake_Experiment_ID
g1258.t1	chr19	-	519	3	Intergenic	novelGene_517	novel	NA	NA	NA	NA	NA	NA	multi-exon	FALSE	canonical	0	0	junction_1	0	NA	NA	NA	FALSE	0	NA	NA	A	non_coding	NA	NA	NA	NA	NA	NA	NA	35	ATAGTGCTGTGATGAACATA	NA	False	NA	NA	NA	NA	NA	NA	31491550	31480299	Fake_Experiment_ID
g1259.t1	chr19	+	666	3	Intergenic	novelGene_518	novel	NA	NA	NA	NA	NA	NA	multi-exon	FALSE	canonical	0	0	junction_1	0	NA	NA	NA	FALSE	0	NA	NA	A	non_coding	NA	NA	NA	NA	NA	NA	NA	45	ATAGAAAATGCTGATGTAAT	NA	False	NA	NA	NA	NA	NA	NA	31501631	31507494	Fake_Experiment_ID
g126.t1	chr19	-	441	1	Intergenic	novelGene_35	novel	NA	NA	NA	NA	NA	NA	mono-exon	FALSE	NA	NA	NA	NA	NA	NA	NA	NA	NA	0	NA	NA	A	non_coding	NA	NA	NA	NA	NA	NA	NA	10	GCCCTCGCACGCCTGCCATC	6671	False	NA	NA	NA	NA	NA	NA	1947869	1947428	Fake_Experiment_ID
g1260.t1	chr19	-	450	3	Intergenic	novelGene_519	novel	NA	NA	NA	NA	NA	NA	multi-exon	FALSE	canonical	0	0	junction_1	0	NA	NA	NA	FALSE	0	NA	NA	A	non_coding	NA	NA	NA	NA	NA	NA	NA	30	ACCACGGGATAGATGCCGCA	NA	False	NA	NA	NA	NA	NA	NA	31518100	31514039	Fake_Experiment_ID
g1261.t1	chr19	+	273	2	Intergenic	novelGene_520	novel	NA	NA	NA	NA	NA	NA	multi-exon	FALSE	canonical	0	0	junction_1	0	NA	NA	NA	FALSE	0	NA	NA	A	non_coding	NA	NA	NA	NA	NA	NA	NA	5	GCTCACCTGCTTGTTCTTGG	NA	False	NA	NA	NA	NA	NA	NA	31556627	31560895	Fake_Experiment_ID
g1262.t1	chr19	+	219	2	Intergenic	novelGene_521	novel	NA	NA	NA	NA	NA	NA	multi-exon	FALSE	canonical	0	0	junction_1	0	NA	NA	NA	FALSE	0	NA	NA	A	non_coding	NA	NA	NA	NA	NA	NA	NA	15	ATGGTGAGTTGCTGTTCTAT	NA	False	NA	NA	NA	NA	NA	NA	31562822	31564483	Fake_Experiment_ID
g1263.t1	chr19	-	255	1	Intergenic	novelGene_522	novel	NA	NA	NA	NA	NA	NA	mono-exon	FALSE	NA	NA	NA	NA	NA	NA	NA	NA	NA	0	NA	NA	A	non_coding	NA	NA	NA	NA	NA	NA	NA	20	TTAGGAGAGGAGTGTTGTTC	NA	False	NA	NA	NA	NA	NA	NA	31596366	31596111	Fake_Experiment_ID
g1264.t1	chr19	+	213	2	Intergenic	novelGene_523	novel	NA	NA	NA	NA	NA	NA	multi-exon	FALSE	canonical	0	0	junction_1	0	NA	NA	NA	FALSE	0	NA	NA	A	non_coding	NA	NA	NA	NA	NA	NA	NA	20	GACGGGAGCCTCTGACCCAC	NA	False	NA	NA	NA	NA	NA	NA	31604556	31612033	Fake_Experiment_ID
g1265.t1	chr19	+	456	1	Intergenic	novelGene_524	novel	NA	NA	NA	NA	NA	NA	mono-exon	FALSE	NA	NA	NA	NA	NA	NA	NA	NA	NA	0	NA	NA	A	non_coding	NA	NA	NA	NA	NA	NA	NA	35	AGGAAACACACTTTATTTCC	NA	False	NA	NA	NA	NA	NA	NA	31612296	31612752	Fake_Experiment_ID
g1266.t1	chr19	-	369	1	Intergenic	novelGene_525	novel	NA	NA	NA	NA	NA	NA	mono-exon	FALSE	NA	NA	NA	NA	NA	NA	NA	NA	NA	0	NA	NA	A	non_coding	NA	NA	NA	NA	NA	NA	NA	25	GGGGGAGGGGGAGGAGGAGA	NA	False	NA	NA	NA	NA	NA	NA	31626026	31625657	Fake_Experiment_ID
g1267.t1	chr19	-	291	3	Intergenic	novelGene_526	novel	NA	NA	NA	NA	NA	NA	multi-exon	FALSE	canonical	0	0	junction_1	0	NA	NA	NA	FALSE	0	NA	NA	A	non_coding	NA	NA	NA	NA	NA	NA	NA	20	GGAGGCATGATTGTTGGCAG	NA	False	NA	NA	NA	NA	NA	NA	31702030	31693957	Fake_Experiment_ID
g1268.t1	chr19	-	237	2	Intergenic	novelGene_527	novel	NA	NA	NA	NA	NA	NA	multi-exon	FALSE	canonical	0	0	junction_1	0	NA	NA	NA	FALSE	0	NA	NA	A	non_coding	NA	NA	NA	NA	NA	NA	NA	25	GTGCTCAGGTTAGAAGGGAG	NA	False	NA	NA	NA	NA	NA	NA	31734030	31730396	Fake_Experiment_ID
g1269.t1	chr19	+	267	2	Intergenic	novelGene_528	novel	NA	NA	NA	NA	NA	NA	multi-exon	FALSE	canonical	0	0	junction_1	0	NA	NA	NA	FALSE	0	NA	NA	A	non_coding	NA	NA	NA	NA	NA	NA	NA	55	CAAAATATAATAACTCGCAA	NA	False	NA	NA	NA	NA	NA	NA	31748500	31749665	Fake_Experiment_ID
g127.t1	chr19	+	486	3	Intergenic	novelGene_36	novel	NA	NA	NA	NA	NA	NA	multi-exon	FALSE	canonical	0	0	junction_1	0	NA	NA	NA	TRUE	0	NA	NA	A	non_coding	NA	NA	NA	NA	NA	NA	NA	15	GTAAGGGGCCCCTCCCGAGC	5439	False	NA	NA	NA	NA	NA	NA	1947921	1958086	Fake_Experiment_ID
g1270.t1	chr19	+	348	4	Intergenic	novelGene_529	novel	NA	NA	NA	NA	NA	NA	multi-exon	FALSE	canonical	0	0	junction_1	0	NA	NA	NA	FALSE	0	NA	NA	A	non_coding	NA	NA	NA	NA	NA	NA	NA	40	ACTTTCCAGACACCAATAAT	NA	False	NA	NA	NA	NA	NA	NA	31775504	31788649	Fake_Experiment_ID
g1271.t1	chr19	-	351	3	Intergenic	novelGene_530	novel	NA	NA	NA	NA	NA	NA	multi-exon	FALSE	canonical	0	0	junction_1	0	NA	NA	NA	FALSE	0	NA	NA	A	non_coding	NA	NA	NA	NA	NA	NA	NA	45	ACAATAAGTTCACATGGACA	NA	False	NA	NA	NA	NA	NA	NA	31805715	31794285	Fake_Experiment_ID
g1272.t1	chr19	+	255	1	Intergenic	novelGene_531	novel	NA	NA	NA	NA	NA	NA	mono-exon	FALSE	NA	NA	NA	NA	NA	NA	NA	NA	NA	0	NA	NA	A	non_coding	NA	NA	NA	NA	NA	NA	NA	30	GCCAGGAGACACTGAGGACT	NA	False	NA	NA	NA	NA	NA	NA	31807327	31807582	Fake_Experiment_ID
g1273.t1	chr19	-	201	2	Intergenic	novelGene_532	novel	NA	NA	NA	NA	NA	NA	multi-exon	FALSE	canonical	0	0	junction_1	0	NA	NA	NA	TRUE	0	NA	NA	A	non_coding	NA	NA	NA	NA	NA	NA	NA	25	TAAATATATTTCTCTTCTTT	NA	False	NA	NA	NA	NA	NA	NA	31846802	31846127	Fake_Experiment_ID
g1274.t1	chr19	+	285	2	Intergenic	novelGene_533	novel	NA	NA	NA	NA	NA	NA	multi-exon	FALSE	canonical	0	0	junction_1	0	NA	NA	NA	FALSE	0	NA	NA	A	non_coding	NA	NA	NA	NA	NA	NA	NA	40	ACATCTGTGTTACAGAAAGA	NA	False	NA	NA	NA	NA	NA	NA	31857349	31859118	Fake_Experiment_ID
g1275.t1	chr19	+	570	2	Intergenic	novelGene_534	novel	NA	NA	NA	NA	NA	NA	multi-exon	FALSE	canonical	0	0	junction_1	0	NA	NA	NA	FALSE	0	NA	NA	A	non_coding	NA	NA	NA	NA	NA	NA	NA	55	AAACTTATTTACAAAAAGAC	NA	False	NA	NA	NA	NA	NA	NA	31873615	31893977	Fake_Experiment_ID
g1276.t1	chr19	-	642	5	Intergenic	novelGene_535	novel	NA	NA	NA	NA	NA	NA	multi-exon	FALSE	canonical	0	0	junction_1	0	NA	NA	NA	FALSE	0	NA	NA	A	non_coding	NA	NA	NA	NA	NA	NA	NA	25	CCCTATCATTAGGGGCTAAT	NA	False	NA	NA	NA	NA	NA	NA	31945557	31925282	Fake_Experiment_ID
g1277.t1	chr19	-	555	4	Intergenic	novelGene_536	novel	NA	NA	NA	NA	NA	NA	multi-exon	FALSE	canonical	0	0	junction_1	0	NA	NA	NA	FALSE	0	NA	NA	A	non_coding	NA	NA	NA	NA	NA	NA	NA	20	TCTTGAATAAGGCTGTTCTC	NA	False	NA	NA	NA	NA	NA	NA	31984508	31956746	Fake_Experiment_ID
g1278.t1	chr19	-	219	2	Intergenic	novelGene_537	novel	NA	NA	NA	NA	NA	NA	multi-exon	FALSE	canonical	0	0	junction_1	0	NA	NA	NA	FALSE	0	NA	NA	A	non_coding	NA	NA	NA	NA	NA	NA	NA	25	GCCTTAGAAGCTTCTTGAAT	NA	False	NA	NA	NA	NA	NA	NA	32010392	32009373	Fake_Experiment_ID
g1279.t1	chr19	+	519	1	Intergenic	novelGene_538	novel	NA	NA	NA	NA	NA	NA	mono-exon	FALSE	NA	NA	NA	NA	NA	NA	NA	NA	NA	0	NA	NA	A	non_coding	NA	NA	NA	NA	NA	NA	NA	25	CAGTGGCTCACGCCTATAAT	NA	False	NA	NA	NA	NA	NA	NA	32018995	32019514	Fake_Experiment_ID
g128.t1	chr19	+	312	2	NNC	ENSG00000133275.16	novel	1248	11	NA	NA	51	-7932	at_least_one_novel_splicesite	FALSE	canonical	0	0	junction_1	0	NA	NA	NA	FALSE	0	NA	NA	B	non_coding	NA	NA	NA	NA	NA	NA	NA	50	AACTAACTGCCCAAATAGAA	NA	False	NA	NA	NA	NA	NA	NA	1969823	1972271	Fake_Experiment_ID
g1280.t1	chr19	+	669	5	Intergenic	novelGene_539	novel	NA	NA	NA	NA	NA	NA	multi-exon	FALSE	canonical	0	0	junction_1	0	NA	NA	NA	FALSE	0	NA	NA	A	non_coding	NA	NA	NA	NA	NA	NA	NA	35	AGAGTGGTTCAAGAGCACAC	NA	False	NA	NA	NA	NA	NA	NA	32044900	32072030	Fake_Experiment_ID
g1281.t1	chr19	+	417	3	Intergenic	novelGene_540	novel	NA	NA	NA	NA	NA	NA	multi-exon	FALSE	canonical	0	0	junction_1	0	NA	NA	NA	FALSE	0	NA	NA	A	non_coding	NA	NA	NA	NA	NA	NA	NA	35	ATCTTTACATGCCACAAGGA	8280	False	NA	NA	NA	NA	NA	NA	32111433	32124900	Fake_Experiment_ID
g1282.t1	chr19	-	351	3	Intergenic	novelGene_541	novel	NA	NA	NA	NA	NA	NA	multi-exon	FALSE	canonical	0	0	junction_1	0	NA	NA	NA	FALSE	0	NA	NA	A	non_coding	NA	NA	NA	NA	NA	NA	NA	20	GGGGATGTCTAGACAGGTCC	NA	False	NA	NA	NA	NA	NA	NA	32140667	32130648	Fake_Experiment_ID
g1283.t1	chr19	+	285	2	Intergenic	novelGene_542	novel	NA	NA	NA	NA	NA	NA	multi-exon	FALSE	canonical	0	0	junction_1	0	NA	NA	NA	FALSE	0	NA	NA	A	non_coding	NA	NA	NA	NA	NA	NA	NA	15	GCTTGAGCTGCAGCTGCACC	NA	False	NA	NA	NA	NA	NA	NA	32159801	32164795	Fake_Experiment_ID
g1284.t1	chr19	+	732	4	Intergenic	novelGene_543	novel	NA	NA	NA	NA	NA	NA	multi-exon	FALSE	canonical	0	0	junction_1	0	NA	NA	NA	FALSE	0	NA	NA	A	non_coding	NA	NA	NA	NA	NA	NA	NA	20	TGGTTTTTGAGATGGAATCT	NA	False	NA	NA	NA	NA	NA	NA	32230518	32248083	Fake_Experiment_ID
g1285.t1	chr19	-	666	5	Intergenic	novelGene_544	novel	NA	NA	NA	NA	NA	NA	multi-exon	FALSE	canonical	0	0	junction_1	0	NA	NA	NA	FALSE	0	NA	NA	A	non_coding	NA	NA	NA	NA	NA	NA	NA	45	AGAAATGAAATCTATTGTAC	NA	False	NA	NA	NA	NA	NA	NA	32304166	32262775	Fake_Experiment_ID
g1286.t1	chr19	+	2601	5	NNC	ENSG00000168813.17	novel	2874	6	NA	NA	-7182	-12051	at_least_one_novel_splicesite	TRUE	canonical	0	0	junction_1	44.0908153700972	NA	NA	NA	FALSE	0	NA	NA	B	non_coding	NA	NA	NA	NA	NA	NA	NA	20	CTGTGTATTTTTAGATTTAT	30	False	NA	NA	NA	NA	NA	NA	32345648	32371032	Fake_Experiment_ID
g1287.t1	chr19	+	561	3	NNC	ENSG00000168813.17	novel	2874	6	NA	NA	22364	0	at_least_one_novel_splicesite	FALSE	canonical	0	0	junction_1	39	NA	NA	NA	TRUE	0	NA	NA	B	non_coding	NA	NA	NA	NA	NA	NA	NA	35	GTGGAATAATGACTCGAGCA	NA	False	NA	NA	NA	NA	NA	NA	32375194	32383083	Fake_Experiment_ID
g1288.t1	chr19	+	1578	14	NNC	ENSG00000178904.19	novel	2151	18	NA	NA	-7106	-10112	at_least_one_novel_splicesite	FALSE	canonical	0	0	junction_1	35.3991608899982	NA	NA	NA	TRUE	0	NA	NA	B	non_coding	NA	NA	NA	NA	NA	NA	NA	30	CAAGTTCAGTGGGAAAGTTT	NA	False	NA	NA	NA	NA	NA	NA	32401147	32472128	Fake_Experiment_ID
g1289.t1	chr19	+	417	3	ISM	ENSG00000178904.19	ENST00000342179.9	2151	18	69305	0	69305	0	3prime_fragment	FALSE	canonical	3	81	junction_1	0.5	NA	NA	NA	FALSE	0	NA	NA	B	non_coding	NA	NA	NA	NA	NA	NA	NA	15	CGCAGATTTCTGCCCAGTGT	NA	False	NA	NA	NA	NA	NA	NA	32477558	32482240	Fake_Experiment_ID
g129.t1	chr19	+	1221	5	NNC	ENSG00000133275.16	novel	1248	11	NA	NA	8513	4163	intron_retention	FALSE	canonical	0	0	junction_1	302.675878622661	NA	NA	NA	FALSE	0	NA	NA	B	non_coding	NA	NA	NA	NA	NA	NA	NA	5	TGACGGCTTCCGTTCTGTCC	NA	False	NA	NA	NA	NA	NA	NA	1978285	1984366	Fake_Experiment_ID
g1290.t1	chr19	+	378	6	NNC	ENSG00000105185.12	novel	390	4	NA	NA	0	1261	at_least_one_novel_splicesite	FALSE	canonical	3	2098	junction_1	100.263652436962	NA	NA	NA	FALSE	0	NA	NA	A	non_coding	NA	NA	NA	NA	NA	NA	NA	35	ACTACAAGTGCTCACAGACT	72	False	NA	NA	NA	NA	NA	NA	32581261	32587300	Fake_Experiment_ID
g1291.t1	chr19	-	1029	1	Intergenic	novelGene_545	novel	NA	NA	NA	NA	NA	NA	mono-exon	FALSE	NA	NA	NA	NA	NA	NA	NA	NA	NA	0	NA	NA	A	non_coding	NA	NA	NA	NA	NA	NA	NA	30	CCATCACTGGCCATCAGAGA	NA	False	NA	NA	NA	NA	NA	NA	32589299	32588270	Fake_Experiment_ID
g1292.t1	chr19	-	723	1	Intergenic	novelGene_546	novel	NA	NA	NA	NA	NA	NA	mono-exon	FALSE	NA	NA	NA	NA	NA	NA	NA	NA	NA	0	NA	NA	A	non_coding	NA	NA	NA	NA	NA	NA	NA	25	CTCATTTTATGAGGCCAGCA	NA	False	NA	NA	NA	NA	NA	NA	32590758	32590035	Fake_Experiment_ID
g1293.t1	chr19	-	3675	30	NNC	ENSG00000105186.16	novel	3153	28	NA	NA	-7133	5952	at_least_one_novel_splicesite	FALSE	canonical	0	0	junction_1	139.385614694734	NA	NA	NA	TRUE	0	NA	NA	A	non_coding	NA	NA	NA	NA	NA	NA	NA	50	ATAAAGCCTCCAAGAAATAT	9017	False	NA	NA	NA	NA	NA	NA	32666148	32592192	Fake_Experiment_ID
g1294.t1	chr19	+	708	1	FSM	ENSG00000186326.4	ENST00000334176.4	708	1	0	0	0	0	mono-exon	FALSE	NA	NA	NA	NA	NA	NA	NA	NA	NA	0	NA	NA	A	non_coding	NA	NA	NA	NA	NA	NA	NA	15	CGGACACCCGACGGCCGCCT	363	False	NA	NA	NA	NA	NA	NA	32676263	32676971	Fake_Experiment_ID
g1295.t1	chr19	+	807	1	NIC	ENSG00000213965.4	novel	1128	3	NA	NA	0	-19190	mono-exon	FALSE	NA	NA	NA	NA	NA	NA	NA	NA	NA	0	NA	NA	B	non_coding	NA	NA	NA	NA	NA	NA	NA	40	GCCAAGCCCAGAGAGATTAA	37	False	NA	NA	NA	NA	NA	NA	32691960	32692767	Fake_Experiment_ID
g1296.t1	chr19	-	387	1	Intergenic	novelGene_547	novel	NA	NA	NA	NA	NA	NA	mono-exon	FALSE	NA	NA	NA	NA	NA	NA	NA	NA	NA	0	NA	NA	A	non_coding	NA	NA	NA	NA	NA	NA	NA	50	AAGTGAGATAATAGAAAGGC	2553	False	NA	NA	NA	NA	NA	NA	32697593	32697206	Fake_Experiment_ID
g1297.t1	chr19	+	207	1	Intergenic	novelGene_548	novel	NA	NA	NA	NA	NA	NA	mono-exon	FALSE	NA	NA	NA	NA	NA	NA	NA	NA	NA	0	NA	NA	A	non_coding	NA	NA	NA	NA	NA	NA	NA	20	GGAAGGTCAGATTTCGTGGC	6094	False	NA	NA	NA	NA	NA	NA	32698503	32698710	Fake_Experiment_ID
g1298.t1	chr19	+	984	4	NNC	ENSG00000213965.4	novel	1128	3	NA	NA	7817	0	at_least_one_novel_splicesite	FALSE	canonical	0	0	junction_1	0.942809041582063	NA	NA	NA	FALSE	0	NA	NA	B	non_coding	NA	NA	NA	NA	NA	NA	NA	15	GGTGCTTAAGCTTGTTTGTA	7368	False	NA	NA	NA	NA	NA	NA	32699777	32711957	Fake_Experiment_ID
g1299.t1	chr19	+	1026	10	NNC	ENSG00000173809.18	novel	4008	33	NA	NA	0	-44188	at_least_one_novel_splicesite	FALSE	canonical	0	0	junction_4	1.28620410031003	NA	NA	NA	TRUE	0	NA	NA	B	non_coding	NA	NA	NA	NA	NA	NA	NA	15	GATTTTTATGGTCCTAGGTC	300	False	NA	NA	NA	NA	NA	NA	32720072	32783079	Fake_Experiment_ID
g13.t1	chr19	-	1068	7	NIC	ENSG00000105549.11	novel	1140	8	NA	NA	0	0	combination_of_known_splicesites	FALSE	canonical	0	0	junction_1	0	NA	NA	NA	FALSE	0	NA	NA	A	non_coding	NA	NA	NA	NA	NA	NA	NA	25	GACCTCCGCTCCCAGTAAAC	675	False	NA	NA	NA	NA	NA	NA	375970	362199	Fake_Experiment_ID
g130.t1	chr19	-	1578	9	FSM	ENSG00000133243.10	ENST00000255608.9	1578	9	0	0	0	0	multi-exon	TRUE	canonical	3	430	junction_8	49.1195925777077	NA	NA	NA	FALSE	0	NA	NA	A	non_coding	NA	NA	NA	NA	NA	NA	NA	20	GCTGCCCGACACCGACACCG	10	True	NA	NA	NA	NA	NA	NA	2015703	1986487	Fake_Experiment_ID
g1300.t1	chr19	-	399	1	Intergenic	novelGene_549	novel	NA	NA	NA	NA	NA	NA	mono-exon	FALSE	NA	NA	NA	NA	NA	NA	NA	NA	NA	0	NA	NA	A	non_coding	NA	NA	NA	NA	NA	NA	NA	60	TAAGACAAGATTAGAGAAAA	NA	False	NA	NA	NA	NA	NA	NA	32787052	32786653	Fake_Experiment_ID
g1301.t1	chr19	+	2955	21	NNC	ENSG00000173809.18	novel	4008	33	NA	NA	70873	0	at_least_one_novel_splicesite	TRUE	canonical	0	0	junction_1	1.58981130955846	NA	NA	NA	TRUE	0	NA	NA	B	non_coding	NA	NA	NA	NA	NA	NA	NA	20	CGTCCTCAAGAGCGGCTGGA	NA	False	NA	NA	NA	NA	NA	NA	32790945	32827267	Fake_Experiment_ID
g1302.t1	chr19	-	456	4	ISM	ENSG00000021488.13	ENST00000023064.9	1464	12	24614	0	24614	0	3prime_fragment	FALSE	canonical	0	0	junction_3	0.471404520791032	NA	NA	NA	FALSE	0	NA	NA	B	non_coding	NA	NA	NA	NA	NA	NA	NA	15	CAAGCTCCGTCTCTTGTAGC	NA	False	NA	NA	NA	NA	NA	NA	32843920	32830619	Fake_Experiment_ID
g1303.t1	chr19	+	930	1	Intergenic	novelGene_550	novel	NA	NA	NA	NA	NA	NA	mono-exon	FALSE	NA	NA	NA	NA	NA	NA	NA	NA	NA	0	NA	NA	A	non_coding	NA	NA	NA	NA	NA	NA	NA	40	AGACCATCAAGGCTAGGAAG	NA	False	NA	NA	NA	NA	NA	NA	32847165	32848095	Fake_Experiment_ID
g1304.t1	chr19	+	975	1	Intergenic	novelGene_551	novel	NA	NA	NA	NA	NA	NA	mono-exon	FALSE	NA	NA	NA	NA	NA	NA	NA	NA	NA	0	NA	NA	A	non_coding	NA	NA	NA	NA	NA	NA	NA	30	GTGAACTCCCATTCACAATT	NA	False	NA	NA	NA	NA	NA	NA	32849435	32850410	Fake_Experiment_ID
g1305.t1	chr19	-	1122	9	NNC	ENSG00000021488.13	novel	1464	12	NA	NA	0	-25296	at_least_one_novel_splicesite	FALSE	canonical	0	0	junction_1	0.433012701892219	NA	NA	NA	TRUE	0	NA	NA	B	non_coding	NA	NA	NA	NA	NA	NA	NA	35	GTCAGGAAAGGCAGATTTAT	1223	False	NA	NA	NA	NA	NA	NA	32868534	32855915	Fake_Experiment_ID
g1306.t1	chr19	-	2514	18	NNC	ENSG00000121289.18	novel	2352	19	NA	NA	1943	0	at_least_one_novel_splicesite	FALSE	canonical	0	0	junction_2	29.2756852002585	NA	NA	NA	TRUE	0	NA	NA	A	non_coding	NA	NA	NA	NA	NA	NA	NA	15	AATCTGCGGGAGCCCGTGGT	2023	False	NA	NA	NA	NA	NA	NA	32969931	32879161	Fake_Experiment_ID
g1307.t1	chr19	+	876	5	NNC	ENSG00000131944.10	novel	648	4	NA	NA	-1358	0	at_least_one_novel_splicesite	FALSE	canonical	0	0	junction_1	19.5	NA	NA	NA	FALSE	0	NA	NA	A	non_coding	NA	NA	NA	NA	NA	NA	NA	10	GGGCTGGCCTCAGGGCCACG	NA	False	NA	NA	NA	NA	NA	NA	32971838	32976682	Fake_Experiment_ID
g1308.t1	chr19	-	813	5	ISM	ENSG00000131941.8	ENST00000254260.8	2061	15	68655	0	68655	0	3prime_fragment	FALSE	canonical	3	40	junction_3	6.72681202353685	NA	NA	NA	FALSE	0	NA	NA	B	non_coding	NA	NA	NA	NA	NA	NA	NA	40	TGTGAGGAAACAAACATGTT	NA	False	NA	NA	NA	NA	NA	NA	32996197	32979995	Fake_Experiment_ID
g1309.t1	chr19	-	1392	9	NNC	ENSG00000131941.8	novel	2061	15	NA	NA	27038	-19387	at_least_one_novel_splicesite	FALSE	canonical	0	0	junction_8	16.814707104199	NA	NA	NA	FALSE	0	NA	NA	B	non_coding	NA	NA	NA	NA	NA	NA	NA	15	CACCCAGGCCTCCCACTGTG	NA	False	NA	NA	NA	NA	NA	NA	33037814	32999382	Fake_Experiment_ID
g131.t1	chr19	-	1617	11	NIC	ENSG00000099875.16	novel	1398	13	NA	NA	0	0	intron_retention	FALSE	canonical	3	375	junction_1	41.9385264404938	NA	NA	NA	FALSE	0	NA	NA	A	non_coding	NA	NA	NA	NA	NA	NA	NA	5	CCCTCCCATCTCCCCTCTGT	391	False	NA	NA	NA	NA	NA	NA	2050851	2039612	Fake_Experiment_ID
g1310.t1	chr19	+	2478	17	NIC	ENSG00000076650.7	novel	2796	20	NA	NA	0	0	combination_of_known_splicesites	FALSE	canonical	0	0	junction_3	26.7452536677071	NA	NA	NA	FALSE	0	NA	NA	A	non_coding	NA	NA	NA	NA	NA	NA	NA	10	TTGAATGCTGCCCTGGCTCG	11	True	NA	NA	NA	NA	NA	NA	33081193	33130160	Fake_Experiment_ID
g1311.t1	chr19	+	1023	9	NNC	ENSG00000166359.11	novel	1419	11	NA	NA	0	-4	at_least_one_novel_splicesite	FALSE	canonical	0	0	junction_1	0	NA	NA	NA	FALSE	0	NA	NA	A	non_coding	NA	NA	NA	NA	NA	NA	NA	20	CTGACAGCCACAGGCCCCTT	37	False	NA	NA	NA	NA	NA	NA	33132169	33175568	Fake_Experiment_ID
g1312.t1	chr19	+	2358	7	NNC	ENSG00000130881.14	novel	2313	7	NA	NA	0	0	at_least_one_novel_splicesite	FALSE	canonical	3	17	junction_5	115.153520716187	NA	NA	NA	FALSE	0	NA	NA	A	non_coding	NA	NA	NA	NA	NA	NA	NA	5	CCGCTGGGCTCGCTGGTGAC	456	False	NA	NA	NA	NA	NA	NA	33194785	33207575	Fake_Experiment_ID
g1313.t1	chr19	-	1608	11	NNC	ENSG00000130876.11	novel	1572	11	NA	NA	8059	0	at_least_one_novel_splicesite	FALSE	canonical	0	0	junction_10	7.93788384898645	NA	NA	NA	TRUE	0	NA	NA	B	non_coding	NA	NA	NA	NA	NA	NA	NA	30	GATTTTTGTAGAGACTGAAG	8205	False	NA	NA	NA	NA	NA	NA	33217644	33208890	Fake_Experiment_ID
g1314.t1	chr19	-	588	3	NNC	ENSG00000130876.11	novel	1572	11	NA	NA	0	-11949	at_least_one_novel_splicesite	FALSE	canonical	0	0	junction_1	0	NA	NA	NA	FALSE	0	NA	NA	B	non_coding	NA	NA	NA	NA	NA	NA	NA	20	CTCAAGGTTGTGGCCCAAGC	146	False	NA	NA	NA	NA	NA	NA	33225703	33220839	Fake_Experiment_ID
g1315.t1	chr19	-	438	3	Intergenic	novelGene_552	novel	NA	NA	NA	NA	NA	NA	multi-exon	FALSE	canonical	0	0	junction_1	0	NA	NA	NA	FALSE	0	NA	NA	A	non_coding	NA	NA	NA	NA	NA	NA	NA	10	CCAGCTGGCGGCGTGGCCAG	NA	False	NA	NA	NA	NA	NA	NA	33261338	33246324	Fake_Experiment_ID
g1316.t1	chr19	-	483	3	Intergenic	novelGene_553	novel	NA	NA	NA	NA	NA	NA	multi-exon	FALSE	canonical	0	0	junction_1	0	NA	NA	NA	FALSE	0	NA	NA	A	non_coding	NA	NA	NA	NA	NA	NA	NA	20	ACGCTGGGTGAATTCTGGAC	NA	False	NA	NA	NA	NA	NA	NA	33276538	33269923	Fake_Experiment_ID
g1317.t1	chr19	-	330	3	Intergenic	novelGene_554	novel	NA	NA	NA	NA	NA	NA	multi-exon	FALSE	canonical	0	0	junction_1	0	NA	NA	NA	FALSE	0	NA	NA	A	non_coding	NA	NA	NA	NA	NA	NA	NA	20	GCTACTTCCCATGAAGTCTT	9029	False	NA	NA	NA	NA	NA	NA	33293687	33284744	Fake_Experiment_ID
g1318.t1	chr19	-	1035	1	FSM	ENSG00000245848.3	ENST00000498907.3	1077	1	42	0	42	0	mono-exon	FALSE	NA	NA	NA	NA	NA	NA	NA	NA	NA	0	NA	NA	A	non_coding	NA	NA	NA	NA	NA	NA	NA	5	GGCGCGCGGCTGTGGGACCG	344	False	NA	NA	NA	NA	NA	NA	33302372	33301337	Fake_Experiment_ID
g1319.t1	chr19	+	504	2	Intergenic	novelGene_555	novel	NA	NA	NA	NA	NA	NA	multi-exon	FALSE	canonical	0	0	junction_1	0	NA	NA	NA	FALSE	0	NA	NA	A	non_coding	NA	NA	NA	NA	NA	NA	NA	35	TGTCTTCATCAGTAAAGTAA	NA	False	NA	NA	NA	NA	NA	NA	33333807	33341816	Fake_Experiment_ID
g132.t1	chr19	-	774	2	ISM	ENSG00000172081.14	ENST00000357066.8	654	3	0	3266	0	-3266	5prime_fragment	FALSE	canonical	3	61	junction_1	0	NA	NA	NA	FALSE	0	NA	NA	A	non_coding	NA	NA	NA	NA	NA	NA	NA	25	TGGGACAAGTGGTGAGGTAG	6777	False	NA	NA	NA	NA	NA	NA	2078560	2076660	Fake_Experiment_ID
g1320.t1	chr19	-	384	1	Intergenic	novelGene_556	novel	NA	NA	NA	NA	NA	NA	mono-exon	FALSE	NA	NA	NA	NA	NA	NA	NA	NA	NA	0	NA	NA	A	non_coding	NA	NA	NA	NA	NA	NA	NA	15	GGATCCCTCCCTCTTCCGAA	NA	False	NA	NA	NA	NA	NA	NA	33348054	33347670	Fake_Experiment_ID
g1321.t1	chr19	-	666	2	Intergenic	novelGene_557	novel	NA	NA	NA	NA	NA	NA	multi-exon	FALSE	canonical	0	0	junction_1	0	NA	NA	NA	FALSE	0	NA	NA	A	non_coding	NA	NA	NA	NA	NA	NA	NA	15	AGCTGTGGATGCCTGCTCAT	NA	False	NA	NA	NA	NA	NA	NA	33361446	33360496	Fake_Experiment_ID
g1322.t1	chr19	+	351	3	Intergenic	novelGene_558	novel	NA	NA	NA	NA	NA	NA	multi-exon	FALSE	canonical	0	0	junction_1	0	NA	NA	NA	FALSE	0	NA	NA	A	non_coding	NA	NA	NA	NA	NA	NA	NA	20	TACTGTCAAGATGTGGTGTG	NA	False	NA	NA	NA	NA	NA	NA	33361640	33375818	Fake_Experiment_ID
g1323.t1	chr19	+	453	1	FSM	ENSG00000153879.9	ENST00000284000.9	453	1	0	0	0	0	mono-exon	FALSE	NA	NA	NA	NA	NA	NA	NA	NA	NA	0	NA	NA	A	non_coding	NA	NA	NA	NA	NA	NA	NA	20	ACCTCACCCTTTCCAGACTT	4905	False	NA	NA	NA	NA	NA	NA	33379239	33379692	Fake_Experiment_ID
g1324.t1	chr19	-	723	5	NNC	ENSG00000124299.15	novel	1482	15	NA	NA	115080	0	at_least_one_novel_splicesite	TRUE	canonical	0	0	junction_4	323.163561528833	NA	NA	NA	TRUE	0	NA	NA	B	non_coding	NA	NA	NA	NA	NA	NA	NA	35	AGCCAGCCAGAAATCCCAGC	NA	False	NA	NA	NA	NA	NA	NA	33406680	33387343	Fake_Experiment_ID
g1325.t1	chr19	-	1065	6	NNC	ENSG00000124299.15	novel	1482	15	NA	NA	94353	-20732	at_least_one_novel_splicesite	FALSE	canonical	0	0	junction_1	276.4	NA	NA	NA	TRUE	0	NA	NA	B	non_coding	NA	NA	NA	NA	NA	NA	NA	15	GCTGAGTCCACTGTTGGCCA	9031	False	NA	NA	NA	NA	NA	NA	33427407	33408075	Fake_Experiment_ID
g1326.t1	chr19	+	369	1	Intergenic	novelGene_559	novel	NA	NA	NA	NA	NA	NA	mono-exon	FALSE	NA	NA	NA	NA	NA	NA	NA	NA	NA	0	NA	NA	A	non_coding	NA	NA	NA	NA	NA	NA	NA	15	GAGGCAGGCGGGAGCCGTCC	NA	False	NA	NA	NA	NA	NA	NA	33435989	33436358	Fake_Experiment_ID
g1327.t1	chr19	+	534	4	Antisense	novelGene_ENSG00000124299.15_AS	novel	NA	NA	NA	NA	NA	NA	multi-exon	FALSE	canonical	0	0	junction_1	0	NA	NA	NA	FALSE	0	NA	NA	B	non_coding	NA	NA	NA	NA	NA	NA	NA	30	GAGGAAGCTAACAGCCCCGG	NA	False	NA	NA	NA	NA	NA	NA	33436946	33449603	Fake_Experiment_ID
g1328.t1	chr19	+	345	1	Intergenic	novelGene_560	novel	NA	NA	NA	NA	NA	NA	mono-exon	FALSE	NA	NA	NA	NA	NA	NA	NA	NA	NA	0	NA	NA	A	non_coding	NA	NA	NA	NA	NA	NA	NA	40	GATCAATATGGACTAGATAT	NA	False	NA	NA	NA	NA	NA	NA	33460694	33461039	Fake_Experiment_ID
g1329.t1	chr19	+	495	4	Antisense	novelGene_ENSG00000124299.15_AS	novel	NA	NA	NA	NA	NA	NA	multi-exon	FALSE	canonical	0	0	junction_1	0	NA	NA	NA	TRUE	0	NA	NA	B	non_coding	NA	NA	NA	NA	NA	NA	NA	20	TCTCTTGTGTCAAGTATATC	NA	False	NA	NA	NA	NA	NA	NA	33465180	33478357	Fake_Experiment_ID
g133.t1	chr19	+	573	4	ISM	ENSG00000099840.14	ENST00000395301.8	699	10	0	1214	0	-1214	intron_retention	FALSE	canonical	2	3	junction_3	1.69967317119759	NA	NA	NA	FALSE	0	NA	NA	A	non_coding	NA	NA	NA	NA	NA	NA	NA	25	GGCTCAGGCATCACACCCAC	0	True	NA	NA	NA	NA	NA	NA	2096945	2098131	Fake_Experiment_ID
g1330.t1	chr19	-	1113	8	NNC	ENSG00000124299.15	novel	1482	15	NA	NA	0	-99630	at_least_one_novel_splicesite	FALSE	canonical	0	0	junction_1	342.001849857749	NA	NA	NA	TRUE	0	NA	NA	B	non_coding	NA	NA	NA	NA	NA	NA	NA	20	CCCTTTTAAATGTCTCTGCA	30	False	NA	NA	NA	NA	NA	NA	33521760	33486973	Fake_Experiment_ID
g1331.t1	chr19	+	432	3	Intergenic	novelGene_561	novel	NA	NA	NA	NA	NA	NA	multi-exon	FALSE	canonical	0	0	junction_1	0.5	NA	NA	NA	FALSE	0	NA	NA	A	non_coding	NA	NA	NA	NA	NA	NA	NA	55	AAACATCGAAGGAAACAAGC	NA	False	NA	NA	NA	NA	NA	NA	33522292	33525591	Fake_Experiment_ID
g1332.t1	chr19	-	720	4	Intergenic	novelGene_562	novel	NA	NA	NA	NA	NA	NA	multi-exon	FALSE	canonical	0	0	junction_1	0	NA	NA	NA	FALSE	0	NA	NA	A	non_coding	NA	NA	NA	NA	NA	NA	NA	30	TGAATCCCTGCCAGAATTGA	NA	False	NA	NA	NA	NA	NA	NA	33561912	33546107	Fake_Experiment_ID
g1333.t1	chr19	+	345	3	Intergenic	novelGene_563	novel	NA	NA	NA	NA	NA	NA	multi-exon	FALSE	canonical	0	0	junction_1	0	NA	NA	NA	FALSE	0	NA	NA	A	non_coding	NA	NA	NA	NA	NA	NA	NA	10	TGCCACTATGCTGGTCGGGG	NA	False	NA	NA	NA	NA	NA	NA	33580868	33582430	Fake_Experiment_ID
g1334.t1	chr19	+	369	1	Intergenic	novelGene_564	novel	NA	NA	NA	NA	NA	NA	mono-exon	FALSE	NA	NA	NA	NA	NA	NA	NA	NA	NA	0	NA	NA	A	non_coding	NA	NA	NA	NA	NA	NA	NA	35	GAGGAGAAGTCAATGCCTGA	NA	False	NA	NA	NA	NA	NA	NA	33588548	33588917	Fake_Experiment_ID
g1335.t1	chr19	-	483	1	Intergenic	novelGene_565	novel	NA	NA	NA	NA	NA	NA	mono-exon	FALSE	NA	NA	NA	NA	NA	NA	NA	NA	NA	0	NA	NA	A	non_coding	NA	NA	NA	NA	NA	NA	NA	65	TACTTGTTAAAAAAAAAAAA	NA	False	NA	NA	NA	NA	NA	NA	33589688	33589205	Fake_Experiment_ID
g1336.t1	chr19	-	219	3	Intergenic	novelGene_566	novel	NA	NA	NA	NA	NA	NA	multi-exon	FALSE	canonical	0	0	junction_1	0	NA	NA	NA	TRUE	0	NA	NA	A	non_coding	NA	NA	NA	NA	NA	NA	NA	20	TTTACATTATGGTTCACTCT	NA	False	NA	NA	NA	NA	NA	NA	33614680	33608092	Fake_Experiment_ID
g1337.t1	chr19	-	930	3	Intergenic	novelGene_567	novel	NA	NA	NA	NA	NA	NA	multi-exon	FALSE	canonical	0	0	junction_1	0	NA	NA	NA	TRUE	0	NA	NA	A	non_coding	NA	NA	NA	NA	NA	NA	NA	15	TGGGATGGGCCAGGAGGTCT	NA	False	NA	NA	NA	NA	NA	NA	33621501	33618302	Fake_Experiment_ID
g1338.t1	chr19	+	993	8	Intergenic	novelGene_568	novel	NA	NA	NA	NA	NA	NA	multi-exon	FALSE	canonical	0	0	junction_1	0	NA	NA	NA	TRUE	0	NA	NA	A	non_coding	NA	NA	NA	NA	NA	NA	NA	25	AGCCAAACCACTCTCGTGCC	2904	False	NA	NA	NA	NA	NA	NA	33624856	33669430	Fake_Experiment_ID
g1339.t1	chr19	-	228	2	Intergenic	novelGene_569	novel	NA	NA	NA	NA	NA	NA	multi-exon	FALSE	canonical	0	0	junction_1	0	NA	NA	NA	FALSE	0	NA	NA	A	non_coding	NA	NA	NA	NA	NA	NA	NA	20	CACCTGAGTGCAGATCTGGC	NA	False	NA	NA	NA	NA	NA	NA	33685165	33678080	Fake_Experiment_ID
g134.t1	chr19	+	636	1	Intergenic	novelGene_37	novel	NA	NA	NA	NA	NA	NA	mono-exon	FALSE	NA	NA	NA	NA	NA	NA	NA	NA	NA	0	NA	NA	A	non_coding	NA	NA	NA	NA	NA	NA	NA	25	GACTCTCTGACACAAGTTTT	6989	False	NA	NA	NA	NA	NA	NA	2104014	2104650	Fake_Experiment_ID
g1340.t1	chr19	+	270	2	NNC	ENSG00000124302.13	novel	1275	3	NA	NA	0	-78595	at_least_one_novel_splicesite	FALSE	canonical	0	0	junction_1	0	NA	NA	NA	FALSE	0	NA	NA	B	non_coding	NA	NA	NA	NA	NA	NA	NA	5	CTCCTAGGTCTGTGGCCTGT	4520	False	NA	NA	NA	NA	NA	NA	33689261	33694468	Fake_Experiment_ID
g1341.t1	chr19	+	642	4	Intergenic	novelGene_570	novel	NA	NA	NA	NA	NA	NA	multi-exon	FALSE	canonical	0	0	junction_1	0	NA	NA	NA	FALSE	0	NA	NA	A	non_coding	NA	NA	NA	NA	NA	NA	NA	40	AAGAAAGTGTATTAGTCAGG	NA	False	NA	NA	NA	NA	NA	NA	33699801	33730635	Fake_Experiment_ID
g1342.t1	chr19	+	564	4	Intergenic	novelGene_571	novel	NA	NA	NA	NA	NA	NA	multi-exon	FALSE	canonical	0	0	junction_1	0	NA	NA	NA	FALSE	0	NA	NA	A	non_coding	NA	NA	NA	NA	NA	NA	NA	30	TTGTGGCAATTAAAATCCTT	NA	False	NA	NA	NA	NA	NA	NA	33732723	33752684	Fake_Experiment_ID
g1343.t1	chr19	-	225	2	Antisense	novelGene_ENSG00000124302.13_AS	novel	NA	NA	NA	NA	NA	NA	multi-exon	FALSE	canonical	0	0	junction_1	0	NA	NA	NA	FALSE	0	NA	NA	A	non_coding	NA	NA	NA	NA	NA	NA	NA	30	TGATTAGGATCCACGATTCA	NA	False	NA	NA	NA	NA	NA	NA	33767620	33762465	Fake_Experiment_ID
g1344.t1	chr19	+	1200	3	NNC	ENSG00000124302.13	novel	1275	3	NA	NA	81139	0	at_least_one_novel_splicesite	FALSE	canonical	0	0	junction_1	37	NA	NA	NA	TRUE	0	NA	NA	B	non_coding	NA	NA	NA	NA	NA	NA	NA	5	GGGGCGCCGCAGCTGGCCGG	NA	False	NA	NA	NA	NA	NA	NA	33770400	33773063	Fake_Experiment_ID
g1345.t1	chr19	+	693	5	Intergenic	novelGene_572	novel	NA	NA	NA	NA	NA	NA	multi-exon	TRUE	canonical	0	0	junction_1	0	NA	NA	NA	FALSE	0	NA	NA	A	non_coding	NA	NA	NA	NA	NA	NA	NA	30	GCTATGCGTCTATCAATGAA	NA	False	NA	NA	NA	NA	NA	NA	33774097	33785544	Fake_Experiment_ID
g1346.t1	chr19	+	804	5	NNC	ENSG00000153885.15	novel	852	5	NA	NA	-5906	0	at_least_one_novel_splicesite	FALSE	canonical	0	0	junction_1	24.5089269450949	NA	NA	NA	TRUE	0	NA	NA	A	non_coding	NA	NA	NA	NA	NA	NA	NA	10	GCCCTGCTTCAGTGCCCACC	NA	False	NA	NA	NA	NA	NA	NA	33794548	33812948	Fake_Experiment_ID
g1347.t1	chr19	-	981	3	Intergenic	novelGene_573	novel	NA	NA	NA	NA	NA	NA	multi-exon	FALSE	canonical	0	0	junction_1	0	NA	NA	NA	FALSE	0	NA	NA	A	non_coding	NA	NA	NA	NA	NA	NA	NA	40	AACCTTTGGAGACCAAAATG	NA	False	NA	NA	NA	NA	NA	NA	33895195	33868863	Fake_Experiment_ID
g1348.t1	chr19	-	309	3	Intergenic	novelGene_574	novel	NA	NA	NA	NA	NA	NA	multi-exon	FALSE	canonical	0	0	junction_1	0	NA	NA	NA	FALSE	0	NA	NA	A	non_coding	NA	NA	NA	NA	NA	NA	NA	15	TGTCCACCTGTGCATAGGTG	NA	False	NA	NA	NA	NA	NA	NA	33919893	33912426	Fake_Experiment_ID
g1349.t1	chr19	-	381	2	Intergenic	novelGene_575	novel	NA	NA	NA	NA	NA	NA	multi-exon	FALSE	canonical	0	0	junction_1	0	NA	NA	NA	FALSE	0	NA	NA	A	non_coding	NA	NA	NA	NA	NA	NA	NA	30	GAAGCTTTAGATTCTGAAGC	NA	False	NA	NA	NA	NA	NA	NA	33948006	33935155	Fake_Experiment_ID
g135.t1	chr19	-	2016	11	NNC	ENSG00000065000.19	novel	3648	32	NA	NA	35924	-6166	at_least_one_novel_splicesite	TRUE	canonical	0	0	junction_6	184.330165735291	NA	NA	NA	TRUE	0	NA	NA	B	non_coding	NA	NA	NA	NA	NA	NA	NA	0	CTCCTCGCTCCCTCCGCTCC	4287	False	NA	NA	NA	NA	NA	NA	2115410	2108338	Fake_Experiment_ID
g1350.t1	chr19	-	825	4	Intergenic	novelGene_576	novel	NA	NA	NA	NA	NA	NA	multi-exon	FALSE	canonical	0	0	junction_1	0	NA	NA	NA	FALSE	0	NA	NA	A	non_coding	NA	NA	NA	NA	NA	NA	NA	20	AGTGGTCTCTGGGTAACATG	NA	False	NA	NA	NA	NA	NA	NA	34042088	34022627	Fake_Experiment_ID
g1351.t1	chr19	+	207	1	Intergenic	novelGene_577	novel	NA	NA	NA	NA	NA	NA	mono-exon	FALSE	NA	NA	NA	NA	NA	NA	NA	NA	NA	0	NA	NA	A	non_coding	NA	NA	NA	NA	NA	NA	NA	15	GCATGGTGGCGGGCATCTAT	NA	False	NA	NA	NA	NA	NA	NA	34044748	34044955	Fake_Experiment_ID
g1352.t1	chr19	-	822	1	Intergenic	novelGene_578	novel	NA	NA	NA	NA	NA	NA	mono-exon	FALSE	NA	NA	NA	NA	NA	NA	NA	NA	NA	0	NA	NA	A	non_coding	NA	NA	NA	NA	NA	NA	NA	20	CATGTTAGATCTTCGTATGT	NA	False	NA	NA	NA	NA	NA	NA	34093343	34092521	Fake_Experiment_ID
g1353.t1	chr19	+	270	1	Intergenic	novelGene_579	novel	NA	NA	NA	NA	NA	NA	mono-exon	FALSE	NA	NA	NA	NA	NA	NA	NA	NA	NA	0	NA	NA	A	non_coding	NA	NA	NA	NA	NA	NA	NA	20	CCTCAGGGAATCCAGTCGGC	NA	False	NA	NA	NA	NA	NA	NA	34127004	34127274	Fake_Experiment_ID
g1354.t1	chr19	+	1266	11	NNC	ENSG00000257103.9	novel	1392	10	NA	NA	0	54398	at_least_one_novel_splicesite	TRUE	canonical	0	0	junction_2	404.42447997123	NA	NA	NA	TRUE	0	NA	NA	A	non_coding	NA	NA	NA	NA	NA	NA	NA	30	TCCCAGATCCAGAATCAGCC	54	False	NA	NA	NA	NA	NA	NA	34172642	34280829	Fake_Experiment_ID
g1355.t1	chr19	-	363	1	Intergenic	novelGene_580	novel	NA	NA	NA	NA	NA	NA	mono-exon	FALSE	NA	NA	NA	NA	NA	NA	NA	NA	NA	0	NA	NA	A	non_coding	NA	NA	NA	NA	NA	NA	NA	30	ATATCTCTGTCTACAAATGT	146	False	NA	NA	NA	NA	NA	NA	34296638	34296275	Fake_Experiment_ID
g1356.t1	chr19	+	3396	14	NNC	ENSG00000166398.14	novel	3213	13	NA	NA	30	0	at_least_one_novel_splicesite	TRUE	canonical	0	0	junction_1	37.1037247528135	NA	NA	NA	TRUE	0	NA	NA	A	non_coding	NA	NA	NA	NA	NA	NA	NA	15	CCCCAGGCCAGCCAGCCTGC	NA	False	NA	NA	NA	NA	NA	NA	34300503	34352955	Fake_Experiment_ID
g1357.t1	chr19	+	1026	9	NNC	ENSG00000105220.17	novel	1794	19	NA	NA	357	-10488	at_least_one_novel_splicesite	TRUE	canonical	0	0	junction_7	665.875739158591	NA	NA	NA	FALSE	0	NA	NA	B	non_coding	NA	NA	NA	NA	NA	NA	NA	25	AAGGTTACTAGTCTTGGACC	21	False	NA	NA	NA	NA	NA	NA	34365266	34389548	Fake_Experiment_ID
g1358.t1	chr19	-	1083	1	Intergenic	novelGene_581	novel	NA	NA	NA	NA	NA	NA	mono-exon	FALSE	NA	NA	NA	NA	NA	NA	NA	NA	NA	0	NA	NA	A	non_coding	NA	NA	NA	NA	NA	NA	NA	15	CCCACCTCCTTGGATACCTC	NA	False	NA	NA	NA	NA	NA	NA	34391583	34390500	Fake_Experiment_ID
g1359.t1	chr19	+	933	10	NNC	ENSG00000105220.17	novel	1794	19	NA	NA	27023	0	at_least_one_novel_splicesite	FALSE	canonical	0	0	junction_1	556.648791019265	NA	NA	NA	TRUE	0	NA	NA	B	non_coding	NA	NA	NA	NA	NA	NA	NA	15	ACTCGTGCTCATCTGCAGCC	NA	False	NA	NA	NA	NA	NA	NA	34391932	34400036	Fake_Experiment_ID
g136.t1	chr19	-	1722	12	NNC	ENSG00000065000.19	novel	3648	32	NA	NA	23253	-13540	at_least_one_novel_splicesite	TRUE	canonical	0	0	junction_1	132.806825474303	NA	NA	NA	TRUE	0	NA	NA	B	non_coding	NA	NA	NA	NA	NA	NA	NA	10	GATGTTGGGGCTGCGTCACG	NA	False	NA	NA	NA	NA	NA	NA	2128081	2115712	Fake_Experiment_ID
g1360.t1	chr19	+	624	4	NNC	ENSG00000126249.8	novel	1077	7	NA	NA	0	-9485	at_least_one_novel_splicesite	FALSE	canonical	0	0	junction_3	97.8241051865825	NA	NA	NA	TRUE	0	NA	NA	A	non_coding	NA	NA	NA	NA	NA	NA	NA	45	GATGGACAGGAAATCAATGA	19	False	NA	NA	NA	NA	NA	NA	34404430	34416635	Fake_Experiment_ID
g1361.t1	chr19	+	1962	17	NNC	ENSG00000126261.13	novel	1923	17	NA	NA	0	0	at_least_one_novel_splicesite	FALSE	canonical	0	0	junction_8	214.439886317238	NA	NA	NA	FALSE	0	NA	NA	A	non_coding	NA	NA	NA	NA	NA	NA	NA	45	ACAGAAATGCCTCTAAACAG	41	False	NA	NA	NA	NA	NA	NA	34428432	34469221	Fake_Experiment_ID
g1362.t1	chr19	+	1296	7	NNC	ENSG00000142279.13	novel	1293	8	NA	NA	0	6061	at_least_one_novel_splicesite	FALSE	canonical	0	0	junction_3	62.9746421629814	NA	NA	NA	TRUE	0	NA	NA	A	non_coding	NA	NA	NA	NA	NA	NA	NA	40	ACAGAAAGAAATCGGCTCTT	189	False	NA	NA	NA	NA	NA	NA	34481974	34506330	Fake_Experiment_ID
g1363.t1	chr19	-	2166	6	Intergenic	novelGene_582	novel	NA	NA	NA	NA	NA	NA	multi-exon	FALSE	canonical	0	0	junction_1	0	NA	NA	NA	FALSE	0	NA	NA	A	non_coding	NA	NA	NA	NA	NA	NA	NA	30	TAAAACCTTGGTCTCCACCA	NA	False	NA	NA	NA	NA	NA	NA	34557965	34520474	Fake_Experiment_ID
g1364.t1	chr19	-	447	2	Intergenic	novelGene_583	novel	NA	NA	NA	NA	NA	NA	multi-exon	FALSE	canonical	0	0	junction_1	0	NA	NA	NA	FALSE	0	NA	NA	A	non_coding	NA	NA	NA	NA	NA	NA	NA	15	ACTTGGTCCCAGGCCAGGCT	NA	False	NA	NA	NA	NA	NA	NA	34565147	34559238	Fake_Experiment_ID
g1365.t1	chr19	-	291	1	Intergenic	novelGene_584	novel	NA	NA	NA	NA	NA	NA	mono-exon	FALSE	NA	NA	NA	NA	NA	NA	NA	NA	NA	0	NA	NA	A	non_coding	NA	NA	NA	NA	NA	NA	NA	50	ACAACCCTTCAAACAAAATC	NA	False	NA	NA	NA	NA	NA	NA	34565459	34565168	Fake_Experiment_ID
g1366.t1	chr19	-	546	1	Intergenic	novelGene_585	novel	NA	NA	NA	NA	NA	NA	mono-exon	FALSE	NA	NA	NA	NA	NA	NA	NA	NA	NA	0	NA	NA	A	non_coding	NA	NA	NA	NA	NA	NA	NA	50	AGAAAAGAATTTTCAACCCA	NA	False	NA	NA	NA	NA	NA	NA	34567062	34566516	Fake_Experiment_ID
g1367.t1	chr19	-	621	3	Intergenic	novelGene_586	novel	NA	NA	NA	NA	NA	NA	multi-exon	FALSE	canonical	0	0	junction_1	0	NA	NA	NA	FALSE	0	NA	NA	A	non_coding	NA	NA	NA	NA	NA	NA	NA	20	AGGCATGCTTGGGGGACATG	123	False	NA	NA	NA	NA	NA	NA	34577671	34575413	Fake_Experiment_ID
g1368.t1	chr19	-	291	3	FSM	ENSG00000205209.8	ENST00000379204.2	291	3	0	0	0	0	multi-exon	FALSE	canonical	0	0	junction_2	0.5	NA	NA	NA	FALSE	0	NA	NA	A	non_coding	NA	NA	NA	NA	NA	NA	NA	20	TCTGAGGACCCCTGCAGATC	NA	False	NA	NA	NA	NA	NA	NA	34594563	34593554	Fake_Experiment_ID
g1369.t1	chr19	-	615	1	Intergenic	novelGene_587	novel	NA	NA	NA	NA	NA	NA	mono-exon	FALSE	NA	NA	NA	NA	NA	NA	NA	NA	NA	0	NA	NA	A	non_coding	NA	NA	NA	NA	NA	NA	NA	35	CCAAAACAGCATGGTACTGG	NA	False	NA	NA	NA	NA	NA	NA	34617694	34617079	Fake_Experiment_ID
g137.t1	chr19	-	468	3	NNC	ENSG00000065000.19	novel	3648	32	NA	NA	20797	-27064	at_least_one_novel_splicesite	FALSE	canonical	0	0	junction_1	0	NA	NA	NA	TRUE	0	NA	NA	B	non_coding	NA	NA	NA	NA	NA	NA	NA	5	CCGAGGCCCCCCCTGTCCCT	NA	False	NA	NA	NA	NA	NA	NA	2130537	2129236	Fake_Experiment_ID
g1370.t1	chr19	+	513	2	Intergenic	novelGene_588	novel	NA	NA	NA	NA	NA	NA	multi-exon	FALSE	canonical	0	0	junction_1	0	NA	NA	NA	FALSE	0	NA	NA	A	non_coding	NA	NA	NA	NA	NA	NA	NA	25	CACACTCTGGAAGCATGTTT	NA	False	NA	NA	NA	NA	NA	NA	34628844	34634160	Fake_Experiment_ID
g1371.t1	chr19	-	618	1	Intergenic	novelGene_589	novel	NA	NA	NA	NA	NA	NA	mono-exon	FALSE	NA	NA	NA	NA	NA	NA	NA	NA	NA	0	NA	NA	A	non_coding	NA	NA	NA	NA	NA	NA	NA	25	AAGTAGCTTTGTGTAGTAGC	NA	False	NA	NA	NA	NA	NA	NA	34635179	34634561	Fake_Experiment_ID
g1372.t1	chr19	-	606	1	Intergenic	novelGene_590	novel	NA	NA	NA	NA	NA	NA	mono-exon	FALSE	NA	NA	NA	NA	NA	NA	NA	NA	NA	0	NA	NA	A	non_coding	NA	NA	NA	NA	NA	NA	NA	25	TTATACACCCGAGAGTTCCC	NA	False	NA	NA	NA	NA	NA	NA	34635821	34635215	Fake_Experiment_ID
g1373.t1	chr19	-	207	3	Intergenic	novelGene_591	novel	NA	NA	NA	NA	NA	NA	multi-exon	FALSE	canonical	0	0	junction_1	0	NA	NA	NA	TRUE	0	NA	NA	A	non_coding	NA	NA	NA	NA	NA	NA	NA	20	GAGGGAGATGCAGCCTCTCC	NA	False	NA	NA	NA	NA	NA	NA	34637535	34636417	Fake_Experiment_ID
g1374.t1	chr19	+	456	3	Intergenic	novelGene_592	novel	NA	NA	NA	NA	NA	NA	multi-exon	FALSE	canonical	0	0	junction_1	0	NA	NA	NA	FALSE	0	NA	NA	A	non_coding	NA	NA	NA	NA	NA	NA	NA	20	CCTCCTTTGAGATCAGGGAC	NA	False	NA	NA	NA	NA	NA	NA	34647691	34667101	Fake_Experiment_ID
g1375.t1	chr19	+	1512	5	NNC	ENSG00000089335.21	novel	1437	6	NA	NA	-3149	0	intron_retention	FALSE	canonical	0	0	junction_1	109.163867648595	NA	NA	NA	TRUE	0	NA	NA	A	non_coding	NA	NA	NA	NA	NA	NA	NA	45	AAATGCAGGAAATCCTTCAA	NA	False	NA	NA	NA	NA	NA	NA	34675655	34685237	Fake_Experiment_ID
g1376.t1	chr19	+	879	3	Intergenic	novelGene_593	novel	NA	NA	NA	NA	NA	NA	multi-exon	FALSE	canonical	0	0	junction_1	0	NA	NA	NA	FALSE	0	NA	NA	A	non_coding	NA	NA	NA	NA	NA	NA	NA	45	TGGGTACATAATGAAATTAA	7538	False	NA	NA	NA	NA	NA	NA	34685276	34699497	Fake_Experiment_ID
g1377.t1	chr19	-	2409	2	Intergenic	novelGene_594	novel	NA	NA	NA	NA	NA	NA	multi-exon	FALSE	canonical	0	0	junction_1	0	NA	NA	NA	FALSE	0	NA	NA	A	non_coding	NA	NA	NA	NA	NA	NA	NA	50	ACAGACACTTCTCAAAAGAA	NA	False	NA	NA	NA	NA	NA	NA	34703955	34701196	Fake_Experiment_ID
g1378.t1	chr19	-	657	1	Intergenic	novelGene_595	novel	NA	NA	NA	NA	NA	NA	mono-exon	FALSE	NA	NA	NA	NA	NA	NA	NA	NA	NA	0	NA	NA	A	non_coding	NA	NA	NA	NA	NA	NA	NA	40	AGACCATCAAGGCTAGGAAG	NA	False	NA	NA	NA	NA	NA	NA	34705142	34704485	Fake_Experiment_ID
g1379.t1	chr19	-	1161	3	Intergenic	novelGene_596	novel	NA	NA	NA	NA	NA	NA	multi-exon	TRUE	canonical	0	0	junction_1	0	NA	NA	NA	FALSE	0	NA	NA	A	non_coding	NA	NA	NA	NA	NA	NA	NA	40	TGTGATCAACTGGAAGAAAG	NA	False	NA	NA	NA	NA	NA	NA	34707839	34705172	Fake_Experiment_ID
g138.t1	chr19	-	474	5	ISM	ENSG00000065000.19	ENST00000643116.3	3648	32	0	30286	0	-30286	5prime_fragment	FALSE	canonical	3	276	junction_4	14.7880864211703	NA	NA	NA	FALSE	0	NA	NA	B	non_coding	NA	NA	NA	NA	NA	NA	NA	15	GCCTGCCCACCACCCCTGCA	216	False	NA	NA	NA	NA	NA	NA	2151334	2132458	Fake_Experiment_ID
g1380.t1	chr19	+	2112	7	NNC	ENSG00000197841.15	novel	1848	5	NA	NA	-22725	9732	at_least_one_novel_splicesite	FALSE	canonical	0	0	junction_1	28.9928152019312	NA	NA	NA	TRUE	0	NA	NA	A	non_coding	NA	NA	NA	NA	NA	NA	NA	30	GGCATGCATTAAACATGGGG	NA	False	NA	NA	NA	NA	NA	NA	34712312	34751829	Fake_Experiment_ID
g1381.t1	chr19	-	2385	8	NNC	ENSG00000153896.19	novel	1767	4	NA	NA	-34345	0	at_least_one_novel_splicesite	FALSE	canonical	0	0	junction_3	15.5747047667501	NA	NA	NA	TRUE	0	NA	NA	A	non_coding	NA	NA	NA	NA	NA	NA	NA	40	AAGATACAGGAAGGCCTATT	414	False	NA	NA	NA	NA	NA	NA	34807186	34759033	Fake_Experiment_ID
g1382.t1	chr19	+	1071	8	Intergenic	novelGene_597	novel	NA	NA	NA	NA	NA	NA	multi-exon	FALSE	canonical	0	0	junction_1	0.699854212223765	NA	NA	NA	FALSE	0	NA	NA	A	non_coding	NA	NA	NA	NA	NA	NA	NA	20	AGCACCAACTTGGGGGTGTC	NA	False	NA	NA	NA	NA	NA	NA	34822510	34849005	Fake_Experiment_ID
g1383.t1	chr19	+	855	1	Intergenic	novelGene_598	novel	NA	NA	NA	NA	NA	NA	mono-exon	FALSE	NA	NA	NA	NA	NA	NA	NA	NA	NA	0	NA	NA	A	non_coding	NA	NA	NA	NA	NA	NA	NA	40	GCTTCATAAGTGAAGGAGAA	NA	False	NA	NA	NA	NA	NA	NA	34861094	34861949	Fake_Experiment_ID
g1384.t1	chr19	+	2886	1	Intergenic	novelGene_599	novel	NA	NA	NA	NA	NA	NA	mono-exon	FALSE	NA	NA	NA	NA	NA	NA	NA	NA	NA	0	NA	NA	A	non_coding	NA	NA	NA	NA	NA	NA	NA	50	AATGGCAATCATTAAAAAGT	NA	False	NA	NA	NA	NA	NA	NA	34862638	34865524	Fake_Experiment_ID
g1385.t1	chr19	+	450	1	Intergenic	novelGene_600	novel	NA	NA	NA	NA	NA	NA	mono-exon	FALSE	NA	NA	NA	NA	NA	NA	NA	NA	NA	0	NA	NA	A	non_coding	NA	NA	NA	NA	NA	NA	NA	40	GTACATGTGGGATTAAAAAG	NA	False	NA	NA	NA	NA	NA	NA	34866439	34866889	Fake_Experiment_ID
g1386.t1	chr19	-	627	5	Intergenic	novelGene_601	novel	NA	NA	NA	NA	NA	NA	multi-exon	FALSE	canonical	0	0	junction_1	0	NA	NA	NA	FALSE	0	NA	NA	A	non_coding	NA	NA	NA	NA	NA	NA	NA	45	ACAAATTTTTTAAGAGGCAA	NA	False	NA	NA	NA	NA	NA	NA	34890641	34869310	Fake_Experiment_ID
g1387.t1	chr19	+	1932	5	NNC	ENSG00000168661.15	novel	1875	4	NA	NA	141	8114	at_least_one_novel_splicesite	FALSE	canonical	0	0	junction_1	4.06201920231798	NA	NA	NA	FALSE	0	NA	NA	A	non_coding	NA	NA	NA	NA	NA	NA	NA	45	GCCTATCAACAGTAAACATA	3045	False	NA	NA	NA	NA	NA	NA	34930088	34952952	Fake_Experiment_ID
g1388.t1	chr19	-	1899	4	FSM	ENSG00000180884.10	ENST00000404801.2	1899	4	0	0	0	0	multi-exon	FALSE	canonical	3	19	junction_2	3.29983164553722	NA	NA	NA	FALSE	0	NA	NA	A	non_coding	NA	NA	NA	NA	NA	NA	NA	25	GAATGCTAGCTGTGTTGGAA	619	False	NA	NA	NA	NA	NA	NA	34963662	34957955	Fake_Experiment_ID
g1389.t1	chr19	+	2874	20	NNC	ENSG00000089351.15	novel	2424	19	NA	NA	-25635	0	at_least_one_novel_splicesite	FALSE	canonical	0	0	junction_1	585.64983912917	NA	NA	NA	FALSE	0	NA	NA	A	non_coding	NA	NA	NA	NA	NA	NA	NA	15	GGACCCCGGCCACGCAGCTG	NA	False	NA	NA	NA	NA	NA	NA	34970387	35026141	Fake_Experiment_ID
g139.t1	chr19	+	4983	26	NNC	ENSG00000104885.18	novel	4614	28	NA	NA	0	2659	at_least_one_novel_splicesite	TRUE	canonical	0	0	junction_9	25.6545044777715	NA	NA	NA	TRUE	0	NA	NA	A	non_coding	NA	NA	NA	NA	NA	NA	NA	15	ACTGTATTTGGATTGCGCGC	0	True	NA	NA	NA	NA	NA	NA	2164184	2232451	Fake_Experiment_ID
g1390.t1	chr19	+	657	5	NNC	ENSG00000105711.14	novel	807	3	NA	NA	0	5603	at_least_one_novel_splicesite	FALSE	canonical	3	19	junction_2	5.62916512459885	NA	NA	NA	TRUE	0	NA	NA	A	non_coding	NA	NA	NA	NA	NA	NA	NA	15	CCCTGGTAAGGCGGATGGGC	18	False	NA	NA	NA	NA	NA	NA	35030820	35039701	Fake_Experiment_ID
g1391.t1	chr19	-	387	3	Antisense	novelGene_ENSG00000105707.15_AS	novel	NA	NA	NA	NA	NA	NA	multi-exon	FALSE	canonical	0	0	junction_1	0	NA	NA	NA	FALSE	0	NA	NA	A	non_coding	NA	NA	NA	NA	NA	NA	NA	30	ATCACACACGGACGCACCGC	NA	False	NA	NA	NA	NA	NA	NA	35054679	35044198	Fake_Experiment_ID
g1392.t1	chr19	+	3993	16	NNC	ENSG00000105707.15	novel	1254	12	NA	NA	17195	28319	at_least_one_novel_splicesite	TRUE	canonical	0	0	junction_2	53.9170556400188	NA	NA	NA	TRUE	0	NA	NA	A	non_coding	NA	NA	NA	NA	NA	NA	NA	40	AGTGCACATTATAATAGTGA	NA	False	NA	NA	NA	NA	NA	NA	35059701	35094606	Fake_Experiment_ID
g1393.t1	chr19	+	1050	3	Intergenic	novelGene_602	novel	NA	NA	NA	NA	NA	NA	multi-exon	FALSE	canonical	0	0	junction_1	0	NA	NA	NA	FALSE	0	NA	NA	A	non_coding	NA	NA	NA	NA	NA	NA	NA	10	CTAGGATGCCTCCTTCGCCG	4523	False	NA	NA	NA	NA	NA	NA	35095470	35099072	Fake_Experiment_ID
g1394.t1	chr19	+	1107	3	Intergenic	novelGene_603	novel	NA	NA	NA	NA	NA	NA	multi-exon	FALSE	canonical	0	0	junction_1	0	NA	NA	NA	FALSE	0	NA	NA	A	non_coding	NA	NA	NA	NA	NA	NA	NA	30	TCACGCCACCAGCATTATCA	8945	False	NA	NA	NA	NA	NA	NA	35099892	35105918	Fake_Experiment_ID
g1395.t1	chr19	+	480	4	NIC	ENSG00000285526.1	novel	342	6	NA	NA	-2197	-499	intron_retention	FALSE	canonical	0	0	junction_1	1.88561808316413	NA	NA	NA	FALSE	0	NA	NA	A	non_coding	NA	NA	NA	NA	NA	NA	NA	15	GATACTGTTCCGGCATGCCC	862	False	NA	NA	NA	NA	NA	NA	35117179	35122958	Fake_Experiment_ID
g1396.t1	chr19	-	1212	4	ISM	ENSG00000153902.14	ENST00000310123.8	1614	9	3069	0	3069	0	3prime_fragment	FALSE	canonical	3	8	junction_2	5.31245915016974	NA	NA	NA	FALSE	0	NA	NA	A	non_coding	NA	NA	NA	NA	NA	NA	NA	25	GACCACCAACGGGACTCTGG	9596	False	NA	NA	NA	NA	NA	NA	35131611	35125192	Fake_Experiment_ID
g1397.t1	chr19	+	552	1	Intergenic	novelGene_604	novel	NA	NA	NA	NA	NA	NA	mono-exon	FALSE	NA	NA	NA	NA	NA	NA	NA	NA	NA	0	NA	NA	A	non_coding	NA	NA	NA	NA	NA	NA	NA	30	TTTCATCCATAGCATCATCA	NA	False	NA	NA	NA	NA	NA	NA	35132512	35133064	Fake_Experiment_ID
g1398.t1	chr19	+	363	1	Intergenic	novelGene_605	novel	NA	NA	NA	NA	NA	NA	mono-exon	FALSE	NA	NA	NA	NA	NA	NA	NA	NA	NA	0	NA	NA	A	non_coding	NA	NA	NA	NA	NA	NA	NA	35	AAGCTCATCTATTAACTCAT	NA	False	NA	NA	NA	NA	NA	NA	35135408	35135771	Fake_Experiment_ID
g1399.t1	chr19	+	1266	15	Fusion	ENSG00000221946.8_ENSG00000089327.15_ENSG00000266964.6	novel	279	6	NA	NA	48	31529	multi-exon	FALSE	canonical	0	0	junction_3	326.180868819239	NA	NA	NA	TRUE	0	NA	NA	A	non_coding	NA	NA	NA	NA	NA	NA	NA	20	GACAGGGCTGCTAATGGCTC	73	False	NA	NA	NA	NA	NA	NA	35140127	35197952	Fake_Experiment_ID
g14.t1	chr19	-	2358	5	Intergenic	novelGene_8	novel	NA	NA	NA	NA	NA	NA	multi-exon	FALSE	canonical	0	0	junction_1	0	NA	NA	NA	FALSE	0	NA	NA	A	non_coding	NA	NA	NA	NA	NA	NA	NA	15	CTCCCCCGAGAAGGTGCCGG	NA	False	NA	NA	NA	NA	NA	NA	389008	378466	Fake_Experiment_ID
g140.t1	chr19	-	450	6	NNC	ENSG00000104886.12	novel	834	6	NA	NA	0	-3677	at_least_one_novel_splicesite	FALSE	canonical	3	1477	junction_5	68.9074741954746	NA	NA	NA	TRUE	0	NA	NA	A	non_coding	NA	NA	NA	NA	NA	NA	NA	15	GCGCAGGGCACGGTGGTCAG	29	True	NA	NA	NA	NA	NA	NA	2236248	2233839	Fake_Experiment_ID
g1400.t1	chr19	-	258	3	Intergenic	novelGene_606	novel	NA	NA	NA	NA	NA	NA	multi-exon	FALSE	canonical	0	0	junction_1	0	NA	NA	NA	FALSE	0	NA	NA	A	non_coding	NA	NA	NA	NA	NA	NA	NA	10	CTGCCCCCCACTCCCAGCCC	NA	False	NA	NA	NA	NA	NA	NA	35218572	35211805	Fake_Experiment_ID
g1401.t1	chr19	-	1110	2	FSM	ENSG00000177558.3	ENST00000324675.3	1110	2	0	0	0	0	multi-exon	FALSE	canonical	0	0	junction_1	0	NA	NA	NA	FALSE	0	NA	NA	A	non_coding	NA	NA	NA	NA	NA	NA	NA	25	AGCGAGCCCCCGGTGCACAA	-1	True	NA	NA	NA	NA	NA	NA	35228680	35224824	Fake_Experiment_ID
g1402.t1	chr19	-	576	1	Intergenic	novelGene_607	novel	NA	NA	NA	NA	NA	NA	mono-exon	FALSE	NA	NA	NA	NA	NA	NA	NA	NA	NA	0	NA	NA	A	non_coding	NA	NA	NA	NA	NA	NA	NA	20	CCATACCTCATCTTTGATTT	NA	False	NA	NA	NA	NA	NA	NA	35232949	35232373	Fake_Experiment_ID
g1403.t1	chr19	+	1986	10	NNC	ENSG00000105699.17	novel	1950	10	NA	NA	144	0	at_least_one_novel_splicesite	FALSE	canonical	0	0	junction_2	587.848703975293	NA	NA	NA	TRUE	0	NA	NA	A	non_coding	NA	NA	NA	NA	NA	NA	NA	15	TCTGACGTTTTCTACGTAGC	21	False	NA	NA	NA	NA	NA	NA	35249022	35267859	Fake_Experiment_ID
g1404.t1	chr19	+	960	10	NNC	ENSG00000105698.16	novel	1050	9	NA	NA	-6	77	at_least_one_novel_splicesite	FALSE	canonical	0	0	junction_4	43.4536790412759	NA	NA	NA	TRUE	0	NA	NA	A	non_coding	NA	NA	NA	NA	NA	NA	NA	20	CGCCCGCCACCACCACGCAG	-6	True	NA	NA	NA	NA	NA	NA	35269101	35279256	Fake_Experiment_ID
g1405.t1	chr19	+	2091	9	NNC	ENSG00000105695.15	novel	1881	9	NA	NA	125	0	at_least_one_novel_splicesite	FALSE	canonical	0	0	junction_2	1.4790199457749	NA	NA	NA	TRUE	0	NA	NA	A	non_coding	NA	NA	NA	NA	NA	NA	NA	15	AGGAGCTGGGGGCAGCCTGC	3373	False	NA	NA	NA	NA	NA	NA	35295533	35313454	Fake_Experiment_ID
g1406.t1	chr19	+	2544	14	NNC	ENSG00000012124.17	novel	2544	13	NA	NA	-5162	0	at_least_one_novel_splicesite	FALSE	canonical	0	0	junction_1	0	NA	NA	NA	TRUE	0	NA	NA	A	non_coding	NA	NA	NA	NA	NA	NA	NA	20	CACTGGATGGGCTGCAGCAG	6179	False	NA	NA	NA	NA	NA	NA	35326878	35346697	Fake_Experiment_ID
g1407.t1	chr19	+	903	1	FSM	ENSG00000126266.3	ENST00000246553.3	903	1	0	0	0	0	mono-exon	FALSE	NA	NA	NA	NA	NA	NA	NA	NA	NA	0	NA	NA	A	non_coding	NA	NA	NA	NA	NA	NA	NA	15	CGCCACTGCTCGGGGGAAGG	3650	False	NA	NA	NA	NA	NA	NA	35351551	35352454	Fake_Experiment_ID
g1408.t1	chr19	+	1041	1	FSM	ENSG00000185897.7	ENST00000327809.5	1041	1	0	0	0	0	mono-exon	FALSE	NA	NA	NA	NA	NA	NA	NA	NA	NA	0	NA	NA	A	non_coding	NA	NA	NA	NA	NA	NA	NA	10	GTCCTCCGGGGGAGGAGGGT	NA	False	NA	NA	NA	NA	NA	NA	35358890	35359931	Fake_Experiment_ID
g1409.t1	chr19	+	1041	1	FSM	ENSG00000126251.6	ENST00000454971.2	1041	1	0	0	0	0	mono-exon	FALSE	NA	NA	NA	NA	NA	NA	NA	NA	NA	0	NA	NA	A	non_coding	NA	NA	NA	NA	NA	NA	NA	10	GTCCTCCGGGGGAGGAGGGT	NA	False	NA	NA	NA	NA	NA	NA	35371359	35372400	Fake_Experiment_ID
g141.t1	chr19	+	2298	10	Fusion	ENSG00000104899.8_ENSG00000104897.10	novel	1395	8	NA	NA	-635	0	intron_retention	FALSE	canonical	0	0	junction_1	389.142679092589	NA	NA	NA	FALSE	0	NA	NA	A	non_coding	NA	NA	NA	NA	NA	NA	NA	5	CCCCTGCGCCGCGCGGACTC	5938	False	NA	NA	NA	NA	NA	NA	2242783	2251957	Fake_Experiment_ID
g1410.t1	chr19	+	747	4	Intergenic	novelGene_608	novel	NA	NA	NA	NA	NA	NA	multi-exon	FALSE	canonical	0	0	junction_1	0	NA	NA	NA	FALSE	0	NA	NA	A	non_coding	NA	NA	NA	NA	NA	NA	NA	30	ATATTATCCCTAATACCTGC	61	False	NA	NA	NA	NA	NA	NA	35382171	35384055	Fake_Experiment_ID
g1411.t1	chr19	+	606	2	Intergenic	novelGene_609	novel	NA	NA	NA	NA	NA	NA	multi-exon	FALSE	canonical	0	0	junction_1	0	NA	NA	NA	FALSE	0	NA	NA	A	non_coding	NA	NA	NA	NA	NA	NA	NA	5	AGCTGCTGGTGCTTCTGCCT	8174	False	NA	NA	NA	NA	NA	NA	35407737	35421771	Fake_Experiment_ID
g1412.t1	chr19	+	993	1	FSM	ENSG00000126262.5	ENST00000246549.2	993	1	0	0	0	0	mono-exon	FALSE	NA	NA	NA	NA	NA	NA	NA	NA	NA	0	NA	NA	A	non_coding	NA	NA	NA	NA	NA	NA	NA	15	CAGTTTCCCTGGACCTTCAG	125	False	NA	NA	NA	NA	NA	NA	35449714	35450707	Fake_Experiment_ID
g1413.t1	chr19	-	300	6	FSM	ENSG00000188508.11	ENST00000338897.4	300	6	0	0	0	0	multi-exon	TRUE	canonical	0	0	junction_5	6.16441400296898	NA	NA	NA	FALSE	0	NA	NA	A	non_coding	NA	NA	NA	NA	NA	NA	NA	30	CCATGACCTCCACTGGAAGA	21	False	NA	NA	NA	NA	NA	NA	35490442	35487427	Fake_Experiment_ID
g1414.t1	chr19	-	1377	11	Fusion	ENSG00000189001.11_ENSG00000161249.21	novel	1431	15	NA	NA	3475	3591	multi-exon	FALSE	canonical	0	0	junction_1	18.7480665669823	NA	NA	NA	TRUE	0	NA	NA	A	non_coding	NA	NA	NA	NA	NA	NA	NA	35	CCCTGGAATAAAATCCCCAT	3504	False	NA	NA	NA	NA	NA	NA	35524806	35495124	Fake_Experiment_ID
g1415.t1	chr19	+	1512	1	Antisense	novelGene_ENSG00000189001.11_AS	novel	NA	NA	NA	NA	NA	NA	mono-exon	FALSE	NA	NA	NA	NA	NA	NA	NA	NA	NA	0	NA	NA	A	non_coding	NA	NA	NA	NA	NA	NA	NA	35	CAGAAGGAGGGAGCAGGAGC	NA	False	NA	NA	NA	NA	NA	NA	35526727	35528239	Fake_Experiment_ID
g1416.t1	chr19	+	1227	11	FSM	ENSG00000105679.9	ENST00000222286.9	1227	11	0	0	0	0	multi-exon	FALSE	canonical	0	0	junction_1	0.8	NA	NA	NA	FALSE	0	NA	NA	A	non_coding	NA	NA	NA	NA	NA	NA	NA	20	AACGGGAAGGTCCTTTCTTT	58	False	NA	NA	NA	NA	NA	NA	35533527	35545170	Fake_Experiment_ID
g1417.t1	chr19	+	633	6	NNC	ENSG00000105677.12	novel	675	7	NA	NA	0	0	at_least_one_novel_splicesite	FALSE	canonical	0	0	junction_2	743.963870090477	NA	NA	NA	FALSE	0	NA	NA	A	non_coding	NA	NA	NA	NA	NA	NA	NA	15	GCTTGGTGTCTCAGACATTG	51	False	NA	NA	NA	NA	NA	NA	35545739	35547447	Fake_Experiment_ID
g1418.t1	chr19	-	2076	12	NIC	ENSG00000105675.9	novel	3108	22	NA	NA	4864	-151	intron_retention	FALSE	canonical	0	0	junction_3	1.19226154987309	NA	NA	NA	FALSE	0	NA	NA	B	non_coding	NA	NA	NA	NA	NA	NA	NA	20	TCCTCAACACTTGGCCTCTA	4892	False	NA	NA	NA	NA	NA	NA	35558765	35550765	Fake_Experiment_ID
g1419.t1	chr19	-	1314	8	ISM	ENSG00000105675.9	ENST00000262623.4	3108	22	0	8319	0	-8319	5prime_fragment	FALSE	canonical	0	0	junction_1	0	NA	NA	NA	FALSE	0	NA	NA	B	non_coding	NA	NA	NA	NA	NA	NA	NA	30	AGAGGGATAGGGAGGTAGGG	28	False	NA	NA	NA	NA	NA	NA	35563629	35558933	Fake_Experiment_ID
g142.t1	chr19	-	753	4	NNC	ENSG00000167476.10	novel	996	6	NA	NA	-5172	0	at_least_one_novel_splicesite	FALSE	canonical	0	0	junction_1	0	NA	NA	NA	FALSE	0	NA	NA	A	non_coding	NA	NA	NA	NA	NA	NA	NA	5	GCCGGCCCCGCGCCGGAGTC	7119	False	NA	NA	NA	NA	NA	NA	2260486	2252328	Fake_Experiment_ID
g1420.t1	chr19	-	1062	7	Antisense	novelGene_ENSG00000283758.2_AS	novel	NA	NA	NA	NA	NA	NA	multi-exon	FALSE	canonical	0	0	junction_1	0	NA	NA	NA	FALSE	0	NA	NA	A	non_coding	NA	NA	NA	NA	NA	NA	NA	25	GAACCACAAGGCCTCCTTGC	NA	False	NA	NA	NA	NA	NA	NA	35612086	35570269	Fake_Experiment_ID
g1421.t1	chr19	+	1725	16	NIC	ENSG00000249115.9	novel	1902	19	NA	NA	0	0	combination_of_known_splicesites	FALSE	canonical	0	0	junction_1	61.3577487635697	NA	NA	NA	FALSE	0	NA	NA	A	non_coding	NA	NA	NA	NA	NA	NA	NA	40	AGAGAGGGTTCAAACGGAAG	41	True	NA	NA	NA	NA	NA	NA	35612794	35622993	Fake_Experiment_ID
g1422.t1	chr19	+	1422	10	NNC	ENSG00000126254.12	novel	1443	10	NA	NA	0	0	at_least_one_novel_splicesite	FALSE	canonical	3	36	junction_5	243.267114277473	NA	NA	NA	TRUE	0	NA	NA	A	non_coding	NA	NA	NA	NA	NA	NA	NA	10	GGTCTGTGGCCAGGCACCCG	37	False	NA	NA	NA	NA	NA	NA	35629153	35637554	Fake_Experiment_ID
g1423.t1	chr19	+	1923	15	Fusion	ENSG00000105672.14_ENSG00000105668.7	novel	822	7	NA	NA	-4074	4805	multi-exon	FALSE	canonical	0	0	junction_1	1834.11798437621	NA	NA	NA	TRUE	0	NA	NA	A	non_coding	NA	NA	NA	NA	NA	NA	NA	45	AGACTGAAAATACCCTTCAA	9270	False	NA	NA	NA	NA	NA	NA	35638386	35682692	Fake_Experiment_ID
g1424.t1	chr19	+	237	2	Intergenic	novelGene_610	novel	NA	NA	NA	NA	NA	NA	multi-exon	FALSE	canonical	0	0	junction_1	0	NA	NA	NA	FALSE	0	NA	NA	A	non_coding	NA	NA	NA	NA	NA	NA	NA	30	AACTGCTCAACTAAGCTCCC	NA	False	NA	NA	NA	NA	NA	NA	35690361	35702393	Fake_Experiment_ID
g1425.t1	chr19	+	8964	38	Fusion	ENSG00000272333.7_ENSG00000011590.14	novel	1464	5	NA	NA	0	0	multi-exon	TRUE	canonical	0	0	junction_2	27.2830843383834	NA	NA	NA	TRUE	0	NA	NA	A	non_coding	NA	NA	NA	NA	NA	NA	NA	10	GGCCGTGGCTGCCCACCACG	1179	False	NA	NA	NA	NA	NA	NA	35714626	35738557	Fake_Experiment_ID
g1426.t1	chr19	-	504	2	NIC	ENSG00000126246.10	novel	1068	4	NA	NA	0	0	combination_of_known_splicesites	FALSE	canonical	1	4	junction_1	0	NA	NA	NA	FALSE	0	NA	NA	A	non_coding	NA	NA	NA	NA	NA	NA	NA	40	CACCCAATAAAGAACTTTGC	4237	False	NA	NA	NA	NA	NA	NA	35741180	35739279	Fake_Experiment_ID
g1427.t1	chr19	-	618	7	NNC	ENSG00000161265.15	novel	663	8	NA	NA	-153	121	at_least_one_novel_splicesite	FALSE	canonical	0	0	junction_1	53.0879772955547	NA	NA	NA	TRUE	0	NA	NA	A	non_coding	NA	NA	NA	NA	NA	NA	NA	20	TCTGTTCAGCATGGAGACCT	9964	False	NA	NA	NA	NA	NA	NA	35745544	35742597	Fake_Experiment_ID
g1428.t1	chr19	+	306	3	FSM	ENSG00000205155.8	ENST00000222266.2	306	3	0	0	0	0	multi-exon	FALSE	canonical	3	1103	junction_2	53	NA	NA	NA	FALSE	0	NA	NA	A	non_coding	NA	NA	NA	NA	NA	NA	NA	25	CAACTTCTGCACATACTGGG	267	False	NA	NA	NA	NA	NA	NA	35745930	35746847	Fake_Experiment_ID
g1429.t1	chr19	+	741	9	FSM	ENSG00000267796.8	ENST00000301159.14	741	9	0	0	0	0	multi-exon	FALSE	canonical	3	28	junction_5	9.13783344124853	NA	NA	NA	FALSE	0	NA	NA	A	non_coding	NA	NA	NA	NA	NA	NA	NA	15	TGTTCCCAGGTCCCCCCACA	47	False	NA	NA	NA	NA	NA	NA	35748724	35754474	Fake_Experiment_ID
g143.t1	chr19	+	591	3	NNC	ENSG00000273734.1	novel	393	3	NA	NA	0	-63540	at_least_one_novel_splicesite	FALSE	canonical	0	0	junction_1	0	NA	NA	NA	TRUE	0	NA	NA	A	non_coding	NA	NA	NA	NA	NA	NA	NA	0	GCGGTGGTGGGGTCGGCCGG	74	False	NA	NA	NA	NA	NA	NA	2269598	2274029	Fake_Experiment_ID
g1430.t1	chr19	+	4638	26	Fusion	ENSG00000004777.18_ENSG00000167595.15	novel	1443	11	NA	NA	0	-601	multi-exon	FALSE	canonical	0	0	junction_4	13.6256229215401	NA	NA	NA	TRUE	0	NA	NA	A	non_coding	NA	NA	NA	NA	NA	NA	NA	20	GATCGGGGCAAGTGAGGGGT	39	False	NA	NA	NA	NA	NA	NA	35758215	35787828	Fake_Experiment_ID
g1431.t1	chr19	-	1047	6	Antisense	novelGene_ENSG00000004777.18_AS	novel	NA	NA	NA	NA	NA	NA	multi-exon	TRUE	canonical	0	0	junction_1	0.4	NA	NA	NA	FALSE	0	NA	NA	A	non_coding	NA	NA	NA	NA	NA	NA	NA	15	CGTAGAGGGGCTCAGGCGGT	64	False	NA	NA	NA	NA	NA	NA	35797837	35788073	Fake_Experiment_ID
g1432.t1	chr19	-	1383	10	ISM	ENSG00000250799.11	ENST00000301175.7	1611	11	476	0	476	0	3prime_fragment	FALSE	canonical	0	0	junction_1	0	NA	NA	NA	FALSE	0	NA	NA	A	non_coding	NA	NA	NA	NA	NA	NA	NA	15	CACCCCTGAGGGGGTCATGT	90	False	NA	NA	NA	NA	NA	NA	35812805	35800037	Fake_Experiment_ID
g1433.t1	chr19	-	894	8	NNC	ENSG00000161270.20	novel	3726	29	NA	NA	10204	0	at_least_one_novel_splicesite	FALSE	canonical	0	0	junction_5	2.12852348939305	NA	NA	NA	FALSE	0	NA	NA	B	non_coding	NA	NA	NA	NA	NA	NA	NA	20	GAGCCCTCTCAACCCCATTG	3839	False	NA	NA	NA	NA	NA	NA	35841633	35826513	Fake_Experiment_ID
g1434.t1	chr19	-	2607	17	NNC	ENSG00000161270.20	novel	3726	29	NA	NA	0	-15184	intron_retention	FALSE	canonical	0	0	junction_1	2.20439901106855	NA	NA	NA	TRUE	0	NA	NA	B	non_coding	NA	NA	NA	NA	NA	NA	NA	5	GGGTGTTGGGGAGGGGGTGC	666	False	NA	NA	NA	NA	NA	NA	35851837	35841697	Fake_Experiment_ID
g1435.t1	chr19	+	1440	11	NNC	ENSG00000126259.20	novel	2127	15	NA	NA	0	-3890	at_least_one_novel_splicesite	TRUE	canonical	0	0	junction_7	9.15204895091804	NA	NA	NA	TRUE	0	NA	NA	B	non_coding	NA	NA	NA	NA	NA	NA	NA	5	TGCCTGAGCCCCGCCCCGGC	176	False	NA	NA	NA	NA	NA	NA	35857119	35862602	Fake_Experiment_ID
g1436.t1	chr19	+	570	3	NNC	ENSG00000126259.20	novel	2127	15	NA	NA	5839	0	at_least_one_novel_splicesite	FALSE	canonical	0	0	junction_2	22.5	NA	NA	NA	FALSE	0	NA	NA	B	non_coding	NA	NA	NA	NA	NA	NA	NA	30	CATCTTTCCAATGGAAGAGT	28	False	NA	NA	NA	NA	NA	NA	35862958	35866492	Fake_Experiment_ID
g1437.t1	chr19	+	2010	16	NNC	ENSG00000105290.13	novel	1956	17	NA	NA	0	0	at_least_one_novel_splicesite	FALSE	canonical	0	0	junction_10	46.2622476275803	NA	NA	NA	TRUE	0	NA	NA	A	non_coding	NA	NA	NA	NA	NA	NA	NA	5	CCCGGCCCCCTTCACCCCTT	0	True	NA	NA	NA	NA	NA	NA	35868636	35879441	Fake_Experiment_ID
g1438.t1	chr19	-	1677	13	Fusion	ENSG00000011600.12_ENSG00000167604.15	novel	1398	12	NA	NA	-30495	0	multi-exon	FALSE	canonical	0	0	junction_11	19.2692904787788	NA	NA	NA	FALSE	0	NA	NA	A	non_coding	NA	NA	NA	NA	NA	NA	NA	30	GACTCAAACCCAGACCCTGG	NA	False	NA	NA	NA	NA	NA	NA	35938723	35888558	Fake_Experiment_ID
g1439.t1	chr19	+	1440	1	NIC	ENSG00000126243.9	novel	1887	2	NA	NA	0	-4154	mono-exon	FALSE	NA	NA	NA	NA	NA	NA	NA	NA	NA	0	NA	NA	B	non_coding	NA	NA	NA	NA	NA	NA	NA	10	CTTGGGTGGGGGAGTGAGGC	2768	False	NA	NA	NA	NA	NA	NA	35939425	35940865	Fake_Experiment_ID
g144.t1	chr19	-	1422	3	FSM	ENSG00000188305.6	ENST00000342063.5	1422	3	0	0	0	0	multi-exon	FALSE	canonical	0	0	junction_1	0	NA	NA	NA	FALSE	0	NA	NA	A	non_coding	NA	NA	NA	NA	NA	NA	NA	30	CCCCAACCCAGGGCGAACAC	8634	False	NA	NA	NA	NA	NA	NA	2280931	2275679	Fake_Experiment_ID
g1440.t1	chr19	+	471	1	ISM	ENSG00000126243.9	ENST00000246529.4	1887	2	5123	0	5123	0	mono-exon	FALSE	NA	NA	NA	NA	NA	NA	NA	NA	NA	0	NA	NA	B	non_coding	NA	NA	NA	NA	NA	NA	NA	15	CCAGGCGCCCCCCCCTCTAA	7891	False	NA	NA	NA	NA	NA	NA	35944548	35945019	Fake_Experiment_ID
g1441.t1	chr19	-	357	1	Intergenic	novelGene_611	novel	NA	NA	NA	NA	NA	NA	mono-exon	FALSE	NA	NA	NA	NA	NA	NA	NA	NA	NA	0	NA	NA	A	non_coding	NA	NA	NA	NA	NA	NA	NA	30	CTATAGCATTATTCTGAAGG	NA	False	NA	NA	NA	NA	NA	NA	35957474	35957117	Fake_Experiment_ID
g1442.t1	chr19	+	1050	2	Intergenic	novelGene_612	novel	NA	NA	NA	NA	NA	NA	multi-exon	FALSE	canonical	0	0	junction_1	0	NA	NA	NA	FALSE	0	NA	NA	A	non_coding	NA	NA	NA	NA	NA	NA	NA	20	GCCTCTGGGCTACCATACAT	6681	False	NA	NA	NA	NA	NA	NA	35959339	35967232	Fake_Experiment_ID
g1443.t1	chr19	-	330	2	Intergenic	novelGene_613	novel	NA	NA	NA	NA	NA	NA	multi-exon	FALSE	canonical	0	0	junction_1	0	NA	NA	NA	FALSE	0	NA	NA	A	non_coding	NA	NA	NA	NA	NA	NA	NA	25	CCACATTGTGTTCACATGAC	NA	False	NA	NA	NA	NA	NA	NA	35990098	35981211	Fake_Experiment_ID
g1444.t1	chr19	+	318	1	Intergenic	novelGene_614	novel	NA	NA	NA	NA	NA	NA	mono-exon	FALSE	NA	NA	NA	NA	NA	NA	NA	NA	NA	0	NA	NA	A	non_coding	NA	NA	NA	NA	NA	NA	NA	20	GCATTTATCTTTGCCAACTG	NA	False	NA	NA	NA	NA	NA	NA	35990602	35990920	Fake_Experiment_ID
g1445.t1	chr19	+	348	1	FSM	ENSG00000205138.4	ENST00000378887.4	348	1	0	0	0	0	mono-exon	FALSE	NA	NA	NA	NA	NA	NA	NA	NA	NA	0	NA	NA	A	non_coding	NA	NA	NA	NA	NA	NA	NA	30	CAGGCGAAGAGCCGAACTCG	85	False	NA	NA	NA	NA	NA	NA	35995274	35995622	Fake_Experiment_ID
g1446.t1	chr19	-	2712	19	Fusion	ENSG00000181392.17_ENSG00000105270.15	novel	1644	13	NA	NA	0	2100	intron_retention	FALSE	canonical	0	0	junction_1	61.3383653330311	NA	NA	NA	TRUE	0	NA	NA	A	non_coding	NA	NA	NA	NA	NA	NA	NA	55	AAGAAATAAGTGAAATTGTA	515	False	NA	NA	NA	NA	NA	NA	36032357	36001236	Fake_Experiment_ID
g1447.t1	chr19	+	336	2	Intergenic	novelGene_615	novel	NA	NA	NA	NA	NA	NA	multi-exon	FALSE	canonical	0	0	junction_1	0	NA	NA	NA	TRUE	0	NA	NA	A	non_coding	NA	NA	NA	NA	NA	NA	NA	20	ACACCTGTCACTTTGGAGCC	NA	False	NA	NA	NA	NA	NA	NA	36032964	36034113	Fake_Experiment_ID
g1448.t1	chr19	-	696	3	ISM	ENSG00000161277.11	ENST00000292894.2	825	4	14127	0	14127	0	3prime_fragment	FALSE	canonical	3	83	junction_2	28	NA	NA	NA	FALSE	0	NA	NA	A	non_coding	NA	NA	NA	NA	NA	NA	NA	40	GGATCAAGACAGACAATGTC	NA	False	NA	NA	NA	NA	NA	NA	36040090	36035439	Fake_Experiment_ID
g1449.t1	chr19	+	1656	11	NNC	ENSG00000075702.19	novel	4572	32	NA	NA	0	-21666	at_least_one_novel_splicesite	FALSE	canonical	3	11	junction_8	66.9215212020767	NA	NA	NA	TRUE	0	NA	NA	B	non_coding	NA	NA	NA	NA	NA	NA	NA	40	ATAGTAATCCCATGAACAGC	28	True	NA	NA	NA	NA	NA	NA	36054971	36083362	Fake_Experiment_ID
g145.t1	chr19	-	1779	1	FSM	ENSG00000220008.3	ENST00000585527.1	1779	1	0	0	0	0	mono-exon	FALSE	NA	NA	NA	NA	NA	NA	NA	NA	NA	0	NA	NA	A	non_coding	NA	NA	NA	NA	NA	NA	NA	10	GGGGTCCCCAGGGCGGACCC	NA	False	NA	NA	NA	NA	NA	NA	2291776	2289997	Fake_Experiment_ID
g1450.t1	chr19	+	3138	20	NIC	ENSG00000075702.19	novel	4572	32	NA	NA	29700	0	intron_retention	FALSE	canonical	3	147	junction_15	32.8957894568426	NA	NA	NA	FALSE	0	NA	NA	B	non_coding	NA	NA	NA	NA	NA	NA	NA	10	GGGCGCAGCCCCTCCACCGC	NA	False	NA	NA	NA	NA	NA	NA	36084671	36105028	Fake_Experiment_ID
g1451.t1	chr19	+	324	2	ISM	ENSG00000105261.7	ENST00000585332.3	645	3	1647	0	1647	0	3prime_fragment	FALSE	canonical	0	0	junction_1	0	NA	NA	NA	FALSE	0	NA	NA	A	non_coding	NA	NA	NA	NA	NA	NA	NA	10	TACGGTGTGCCAGCGTCCTC	9710	False	NA	NA	NA	NA	NA	NA	36112849	36113661	Fake_Experiment_ID
g1452.t1	chr19	-	267	4	ISM	ENSG00000105258.9	ENST00000221859.9	378	6	0	418	0	-418	5prime_fragment	FALSE	canonical	3	2263	junction_2	40.9986449640581	NA	NA	NA	FALSE	0	NA	NA	A	non_coding	NA	NA	NA	NA	NA	NA	NA	10	GCGTTCAGCTGGTACTGGGG	16	True	NA	NA	NA	NA	NA	NA	36114856	36114172	Fake_Experiment_ID
g1453.t1	chr19	+	735	6	NIC	ENSG00000105254.12	novel	849	7	NA	NA	0	0	combination_of_known_splicesites	FALSE	canonical	3	1484	junction_2	59.856495052751	NA	NA	NA	FALSE	0	NA	NA	A	non_coding	NA	NA	NA	NA	NA	NA	NA	25	CACCTAAGGAATTCCCCTGC	76	False	NA	NA	NA	NA	NA	NA	36115560	36125782	Fake_Experiment_ID
g1454.t1	chr19	+	759	9	NNC	ENSG00000126247.11	novel	969	9	NA	NA	174	1769	at_least_one_novel_splicesite	FALSE	canonical	0	0	junction_5	280.477606057953	NA	NA	NA	FALSE	0	NA	NA	A	non_coding	NA	NA	NA	NA	NA	NA	NA	5	AGCGCGCCCCGCCTGCCCCG	8	True	NA	NA	NA	NA	NA	NA	36141185	36151594	Fake_Experiment_ID
g1455.t1	chr19	-	1641	5	NNC	ENSG00000196357.12	novel	1620	5	NA	NA	42570	0	at_least_one_novel_splicesite	FALSE	canonical	0	0	junction_4	7.75806032459145	NA	NA	NA	TRUE	0	NA	NA	A	non_coding	NA	NA	NA	NA	NA	NA	NA	35	AAAGCCTTGAGTGTAAGGGA	4811	False	NA	NA	NA	NA	NA	NA	36202960	36182465	Fake_Experiment_ID
g1456.t1	chr19	+	207	2	Antisense	novelGene_ENSG00000196357.12_AS	novel	NA	NA	NA	NA	NA	NA	multi-exon	FALSE	canonical	0	0	junction_1	0	NA	NA	NA	FALSE	0	NA	NA	A	non_coding	NA	NA	NA	NA	NA	NA	NA	30	CAAGCCCTTAGCTAGATGAC	NA	False	NA	NA	NA	NA	NA	NA	36233576	36236134	Fake_Experiment_ID
g1457.t1	chr19	+	879	1	FSM	ENSG00000167635.12	ENST00000443387.3	879	1	0	0	0	0	mono-exon	FALSE	NA	NA	NA	NA	NA	NA	NA	NA	NA	0	NA	NA	A	non_coding	NA	NA	NA	NA	NA	NA	NA	40	AAACCCCATGAAAGCCTTGA	386	False	NA	NA	NA	NA	NA	NA	36236440	36237319	Fake_Experiment_ID
g1458.t1	chr19	-	231	1	Intergenic	novelGene_616	novel	NA	NA	NA	NA	NA	NA	mono-exon	FALSE	NA	NA	NA	NA	NA	NA	NA	NA	NA	0	NA	NA	A	non_coding	NA	NA	NA	NA	NA	NA	NA	10	GAATTTTTTCCTTTGCTGGG	NA	False	NA	NA	NA	NA	NA	NA	36256322	36256091	Fake_Experiment_ID
g1459.t1	chr19	-	354	1	Intergenic	novelGene_617	novel	NA	NA	NA	NA	NA	NA	mono-exon	FALSE	NA	NA	NA	NA	NA	NA	NA	NA	NA	0	NA	NA	A	non_coding	NA	NA	NA	NA	NA	NA	NA	10	GGCGGGAAGGGTCTCGCTGG	NA	False	NA	NA	NA	NA	NA	NA	36257676	36257322	Fake_Experiment_ID
g146.t1	chr19	+	282	3	Intergenic	novelGene_38	novel	NA	NA	NA	NA	NA	NA	multi-exon	FALSE	canonical	0	0	junction_1	0	NA	NA	NA	FALSE	0	NA	NA	A	non_coding	NA	NA	NA	NA	NA	NA	NA	15	TTGCGTGTTTTTAATCTGCA	5586	False	NA	NA	NA	NA	NA	NA	2303208	2315189	Fake_Experiment_ID
g1460.t1	chr19	-	6618	23	Intergenic	novelGene_618	novel	NA	NA	NA	NA	NA	NA	multi-exon	FALSE	canonical	0	0	junction_1	0	NA	NA	NA	TRUE	0	NA	NA	A	non_coding	NA	NA	NA	NA	NA	NA	NA	20	GTACCCATGACGCCACCTCC	NA	False	NA	NA	NA	NA	NA	NA	36331970	36268221	Fake_Experiment_ID
g1461.t1	chr19	-	1713	4	NNC	ENSG00000142065.14	novel	1602	4	NA	NA	-11390	0	at_least_one_novel_splicesite	FALSE	canonical	0	0	junction_3	16.3095064303001	NA	NA	NA	TRUE	0	NA	NA	A	non_coding	NA	NA	NA	NA	NA	NA	NA	45	TAGAAGAAAGCCTTCAAATG	NA	False	NA	NA	NA	NA	NA	NA	36379282	36340223	Fake_Experiment_ID
g1462.t1	chr19	-	1818	6	NNC	ENSG00000181007.9	novel	1599	4	NA	NA	-533	0	at_least_one_novel_splicesite	FALSE	canonical	0	0	junction_3	34.3767363197846	NA	NA	NA	FALSE	0	NA	NA	A	non_coding	NA	NA	NA	NA	NA	NA	NA	25	GAAAGTCTTTTCAACTTCTG	8617	False	NA	NA	NA	NA	NA	NA	36410322	36392740	Fake_Experiment_ID
g1463.t1	chr19	+	819	2	Intergenic	novelGene_619	novel	NA	NA	NA	NA	NA	NA	multi-exon	FALSE	canonical	0	0	junction_1	0	NA	NA	NA	FALSE	0	NA	NA	A	non_coding	NA	NA	NA	NA	NA	NA	NA	35	ACAAACACGTGATATGGGTT	NA	False	NA	NA	NA	NA	NA	NA	36421536	36422657	Fake_Experiment_ID
g1464.t1	chr19	-	1626	7	NNC	ENSG00000186017.15	novel	1260	4	NA	NA	-21541	0	at_least_one_novel_splicesite	FALSE	canonical	0	0	junction_3	12.8668393770792	NA	NA	NA	TRUE	0	NA	NA	A	non_coding	NA	NA	NA	NA	NA	NA	NA	55	TGAAACAGAATATATGAAAT	NA	False	NA	NA	NA	NA	NA	NA	36498098	36448976	Fake_Experiment_ID
g1465.t1	chr19	-	1239	1	FSM	ENSG00000254004.7	ENST00000523638.6	1239	1	0	0	0	0	mono-exon	FALSE	NA	NA	NA	NA	NA	NA	NA	NA	NA	0	NA	NA	A	non_coding	NA	NA	NA	NA	NA	NA	NA	20	AGTTCTCTATGAATGCCTTG	NA	False	NA	NA	NA	NA	NA	NA	36515238	36513999	Fake_Experiment_ID
g1466.t1	chr19	-	1821	4	NNC	ENSG00000186020.13	novel	1692	4	NA	NA	15693	0	at_least_one_novel_splicesite	FALSE	canonical	0	0	junction_3	18.7794213613377	NA	NA	NA	TRUE	0	NA	NA	A	non_coding	NA	NA	NA	NA	NA	NA	NA	45	AATAAATGTATAAAGTGGTT	NA	False	NA	NA	NA	NA	NA	NA	36556653	36546865	Fake_Experiment_ID
g1467.t1	chr19	+	387	4	Antisense	novelGene_ENSG00000186020.13_AS	novel	NA	NA	NA	NA	NA	NA	multi-exon	FALSE	canonical	0	0	junction_1	0.471404520791032	NA	NA	NA	FALSE	0	NA	NA	A	non_coding	NA	NA	NA	NA	NA	NA	NA	15	GGCTGTTTTACAGTTACTTT	NA	False	NA	NA	NA	NA	NA	NA	36572239	36580245	Fake_Experiment_ID
g1468.t1	chr19	-	315	2	Intergenic	novelGene_620	novel	NA	NA	NA	NA	NA	NA	multi-exon	FALSE	canonical	0	0	junction_1	0	NA	NA	NA	FALSE	0	NA	NA	A	non_coding	NA	NA	NA	NA	NA	NA	NA	25	CTTCATTTGAAATGCTCACC	366	False	NA	NA	NA	NA	NA	NA	36605628	36603461	Fake_Experiment_ID
g1469.t1	chr19	+	1653	3	FSM	ENSG00000161298.18	ENST00000292928.7	1653	3	0	0	0	0	multi-exon	FALSE	canonical	3	31	junction_2	0.5	NA	NA	NA	FALSE	0	NA	NA	A	non_coding	NA	NA	NA	NA	NA	NA	NA	15	GTAATGTGGCTTTTTTTGTA	4602	False	NA	NA	NA	NA	NA	NA	36609914	36627550	Fake_Experiment_ID
g147.t1	chr19	-	312	4	FSM	ENSG00000130332.15	ENST00000252622.15	312	4	0	0	0	0	multi-exon	FALSE	canonical	3	3654	junction_3	424.944179340717	NA	NA	NA	FALSE	0	NA	NA	A	non_coding	NA	NA	NA	NA	NA	NA	NA	0	CCTGGCCGGGGGCGCGGGGG	3879	False	NA	NA	NA	NA	NA	NA	2328566	2321679	Fake_Experiment_ID
g1470.t1	chr19	-	1572	3	NNC	ENSG00000197808.12	novel	1692	5	NA	NA	-2080	0	at_least_one_novel_splicesite	FALSE	canonical	0	0	junction_1	0	NA	NA	NA	TRUE	0	NA	NA	A	non_coding	NA	NA	NA	NA	NA	NA	NA	40	AATTTGTTGATGGAAATATA	50	False	NA	NA	NA	NA	NA	NA	36666786	36638652	Fake_Experiment_ID
g1471.t1	chr19	-	1620	1	Intergenic	novelGene_621	novel	NA	NA	NA	NA	NA	NA	mono-exon	FALSE	NA	NA	NA	NA	NA	NA	NA	NA	NA	0	NA	NA	A	non_coding	NA	NA	NA	NA	NA	NA	NA	50	ACAGACACTTCTCAAAAGAA	NA	False	NA	NA	NA	NA	NA	NA	36700360	36698740	Fake_Experiment_ID
g1472.t1	chr19	-	1614	2	Antisense	novelGene_ENSG00000189042.14_AS	novel	NA	NA	NA	NA	NA	NA	multi-exon	FALSE	canonical	0	0	junction_1	0	NA	NA	NA	FALSE	0	NA	NA	A	non_coding	NA	NA	NA	NA	NA	NA	NA	45	ATAGACCAATAACAGGATCT	NA	False	NA	NA	NA	NA	NA	NA	36702775	36700617	Fake_Experiment_ID
g1473.t1	chr19	+	1938	4	NNC	ENSG00000189042.14	novel	1944	4	NA	NA	9052	0	at_least_one_novel_splicesite	FALSE	canonical	0	0	junction_1	42.1294301989582	NA	NA	NA	TRUE	0	NA	NA	A	non_coding	NA	NA	NA	NA	NA	NA	NA	20	ATGATGTGGTTTCTTATATG	NA	False	NA	NA	NA	NA	NA	NA	36703919	36720668	Fake_Experiment_ID
g1474.t1	chr19	-	3294	4	NNC	ENSG00000267041.6	novel	3273	4	NA	NA	-10127	0	at_least_one_novel_splicesite	FALSE	canonical	0	0	junction_3	11.8415464455544	NA	NA	NA	FALSE	0	NA	NA	A	non_coding	NA	NA	NA	NA	NA	NA	NA	30	TTAATGTAGGAAACTGTTCT	3405	False	NA	NA	NA	NA	NA	NA	36772733	36747766	Fake_Experiment_ID
g1475.t1	chr19	+	372	3	Intergenic	novelGene_622	novel	NA	NA	NA	NA	NA	NA	multi-exon	FALSE	canonical	0	0	junction_1	0	NA	NA	NA	FALSE	0	NA	NA	A	non_coding	NA	NA	NA	NA	NA	NA	NA	20	GAGACCACCAGGCTCTGCCT	-21	True	NA	NA	NA	NA	NA	NA	36773131	36814551	Fake_Experiment_ID
g1476.t1	chr19	-	2205	5	NNC	ENSG00000197863.9	novel	1911	4	NA	NA	-12219	0	at_least_one_novel_splicesite	FALSE	canonical	0	0	junction_3	9.60468635614927	NA	NA	NA	TRUE	0	NA	NA	A	non_coding	NA	NA	NA	NA	NA	NA	NA	50	AATATTATATAAAAGTGTAG	862	False	NA	NA	NA	NA	NA	NA	36837838	36818432	Fake_Experiment_ID
g1477.t1	chr19	+	1467	1	FSM	ENSG00000251247.11	ENST00000420450.6	1467	1	0	0	0	0	mono-exon	FALSE	NA	NA	NA	NA	NA	NA	NA	NA	NA	0	NA	NA	A	non_coding	NA	NA	NA	NA	NA	NA	NA	35	AATTATGTGCTGAAGGAAGG	NA	False	NA	NA	NA	NA	NA	NA	36876830	36878297	Fake_Experiment_ID
g1478.t1	chr19	-	1308	5	NNC	ENSG00000185869.15	novel	1542	6	NA	NA	38	0	at_least_one_novel_splicesite	FALSE	canonical	0	0	junction_4	10.6389614154766	NA	NA	NA	TRUE	0	NA	NA	A	non_coding	NA	NA	NA	NA	NA	NA	NA	50	ATGACAGTAAAGTAAGACCA	735	False	NA	NA	NA	NA	NA	NA	36915916	36891491	Fake_Experiment_ID
g1479.t1	chr19	+	3510	8	NNC	ENSG00000198453.13	novel	1935	5	NA	NA	-3151	46511	at_least_one_novel_splicesite	FALSE	canonical	0	0	junction_1	12.8825146486806	NA	NA	NA	FALSE	0	NA	NA	A	non_coding	NA	NA	NA	NA	NA	NA	NA	40	CACCAGAAAATTCATACTGG	3076	False	NA	NA	NA	NA	NA	NA	36919619	36997599	Fake_Experiment_ID
g148.t1	chr19	+	1473	13	NIC	ENSG00000005206.17	novel	1779	15	NA	NA	0	-1594	combination_of_known_splicesites	FALSE	canonical	0	0	junction_10	57.9302142428476	NA	NA	NA	FALSE	0	NA	NA	A	non_coding	NA	NA	NA	NA	NA	NA	NA	30	CTGTGAGAAATACTCGCCTA	26	False	NA	NA	NA	NA	NA	NA	2328709	2351615	Fake_Experiment_ID
g1480.t1	chr19	-	363	2	Intergenic	novelGene_623	novel	NA	NA	NA	NA	NA	NA	multi-exon	FALSE	canonical	0	0	junction_1	0	NA	NA	NA	FALSE	0	NA	NA	A	non_coding	NA	NA	NA	NA	NA	NA	NA	40	AAACCCAAAGTGGAACTGCC	NA	False	NA	NA	NA	NA	NA	NA	37014642	37010732	Fake_Experiment_ID
g1481.t1	chr19	-	522	5	Intergenic	novelGene_624	novel	NA	NA	NA	NA	NA	NA	multi-exon	FALSE	canonical	0	0	junction_1	0	NA	NA	NA	TRUE	0	NA	NA	A	non_coding	NA	NA	NA	NA	NA	NA	NA	30	GGAGCATCAGAAGGTAGGTG	NA	False	NA	NA	NA	NA	NA	NA	37037139	37015234	Fake_Experiment_ID
g1482.t1	chr19	-	351	1	Intergenic	novelGene_625	novel	NA	NA	NA	NA	NA	NA	mono-exon	FALSE	NA	NA	NA	NA	NA	NA	NA	NA	NA	0	NA	NA	A	non_coding	NA	NA	NA	NA	NA	NA	NA	25	GGTGGGAAAATTGCTTGAGC	NA	False	NA	NA	NA	NA	NA	NA	37040330	37039979	Fake_Experiment_ID
g1483.t1	chr19	-	711	1	Intergenic	novelGene_626	novel	NA	NA	NA	NA	NA	NA	mono-exon	FALSE	NA	NA	NA	NA	NA	NA	NA	NA	NA	0	NA	NA	A	non_coding	NA	NA	NA	NA	NA	NA	NA	30	TTAAACTAAGGAGCTTCTGC	NA	False	NA	NA	NA	NA	NA	NA	37050431	37049720	Fake_Experiment_ID
g1484.t1	chr19	-	318	3	Intergenic	novelGene_627	novel	NA	NA	NA	NA	NA	NA	multi-exon	FALSE	canonical	0	0	junction_1	0	NA	NA	NA	FALSE	0	NA	NA	A	non_coding	NA	NA	NA	NA	NA	NA	NA	60	GAAGAGAAGTTTAAAGAAAA	NA	False	NA	NA	NA	NA	NA	NA	37056462	37053092	Fake_Experiment_ID
g1485.t1	chr19	+	561	5	NNC	ENSG00000197050.11	novel	2067	3	NA	NA	-29567	-25400	at_least_one_novel_splicesite	FALSE	canonical	0	0	junction_1	0	NA	NA	NA	TRUE	0	NA	NA	B	non_coding	NA	NA	NA	NA	NA	NA	NA	10	CCTTTTTGTGCCTTTACTTA	NA	False	NA	NA	NA	NA	NA	NA	37059551	37103658	Fake_Experiment_ID
g1486.t1	chr19	-	1167	1	Intergenic	novelGene_628	novel	NA	NA	NA	NA	NA	NA	mono-exon	FALSE	NA	NA	NA	NA	NA	NA	NA	NA	NA	0	NA	NA	A	non_coding	NA	NA	NA	NA	NA	NA	NA	50	CAAACTATCTCAAGGACAAA	NA	False	NA	NA	NA	NA	NA	NA	37105432	37104265	Fake_Experiment_ID
g1487.t1	chr19	-	735	1	Intergenic	novelGene_629	novel	NA	NA	NA	NA	NA	NA	mono-exon	FALSE	NA	NA	NA	NA	NA	NA	NA	NA	NA	0	NA	NA	A	non_coding	NA	NA	NA	NA	NA	NA	NA	15	TCGCTCTCACCCTCTCAATG	NA	False	NA	NA	NA	NA	NA	NA	37114638	37113903	Fake_Experiment_ID
g1488.t1	chr19	+	585	1	Intergenic	novelGene_630	novel	NA	NA	NA	NA	NA	NA	mono-exon	FALSE	NA	NA	NA	NA	NA	NA	NA	NA	NA	0	NA	NA	A	non_coding	NA	NA	NA	NA	NA	NA	NA	40	GCTTCATAAGTGAAGGAGAA	NA	False	NA	NA	NA	NA	NA	NA	37117785	37118370	Fake_Experiment_ID
g1489.t1	chr19	+	501	1	Intergenic	novelGene_631	novel	NA	NA	NA	NA	NA	NA	mono-exon	FALSE	NA	NA	NA	NA	NA	NA	NA	NA	NA	0	NA	NA	A	non_coding	NA	NA	NA	NA	NA	NA	NA	15	TCAAGTGGGCTTCATCCCTG	NA	False	NA	NA	NA	NA	NA	NA	37119777	37120278	Fake_Experiment_ID
g149.t1	chr19	+	2232	12	ISM	ENSG00000178297.14	ENST00000648592.1	3282	18	0	9064	0	-9064	5prime_fragment	FALSE	canonical	0	0	junction_1	0.287479787288034	NA	NA	NA	FALSE	0	NA	NA	B	non_coding	NA	NA	NA	NA	NA	NA	NA	40	ACAAAGTTTTATTGGAACAG	NA	False	NA	NA	NA	NA	NA	NA	2389785	2417024	Fake_Experiment_ID
g1490.t1	chr19	+	1329	1	Intergenic	novelGene_632	novel	NA	NA	NA	NA	NA	NA	mono-exon	FALSE	NA	NA	NA	NA	NA	NA	NA	NA	NA	0	NA	NA	A	non_coding	NA	NA	NA	NA	NA	NA	NA	35	AAAATTTTCGCAACCTACTC	NA	False	NA	NA	NA	NA	NA	NA	37120375	37121704	Fake_Experiment_ID
g1491.t1	chr19	+	1854	1	ISM	ENSG00000197050.11	ENST00000337995.4	2067	3	38086	0	38086	0	mono-exon	FALSE	NA	NA	NA	NA	NA	NA	NA	NA	NA	0	NA	NA	B	non_coding	NA	NA	NA	NA	NA	NA	NA	25	ATTGTCTGATTATTTGAGAT	NA	False	NA	NA	NA	NA	NA	NA	37127204	37129058	Fake_Experiment_ID
g1492.t1	chr19	-	2367	4	NNC	ENSG00000196967.11	novel	2310	4	NA	NA	-2944	0	at_least_one_novel_splicesite	FALSE	canonical	0	0	junction_3	15.7973274814304	NA	NA	NA	TRUE	0	NA	NA	A	non_coding	NA	NA	NA	NA	NA	NA	NA	50	GAGAAACAGTGTGAGAAAAC	8839	False	NA	NA	NA	NA	NA	NA	37172854	37151588	Fake_Experiment_ID
g1493.t1	chr19	+	327	2	Antisense	novelGene_ENSG00000267360.6_AS	novel	NA	NA	NA	NA	NA	NA	multi-exon	FALSE	canonical	0	0	junction_1	0	NA	NA	NA	FALSE	0	NA	NA	A	non_coding	NA	NA	NA	NA	NA	NA	NA	25	GTAGGATACTTGGGAGGAGG	NA	False	NA	NA	NA	NA	NA	NA	37178126	37179369	Fake_Experiment_ID
g1494.t1	chr19	-	2421	4	NNC	ENSG00000245680.11	novel	2310	4	NA	NA	0	0	at_least_one_novel_splicesite	FALSE	canonical	0	0	junction_1	0	NA	NA	NA	TRUE	0	NA	NA	A	non_coding	NA	NA	NA	NA	NA	NA	NA	50	GAGAAACAGTGTGAGAAAAC	3393	False	NA	NA	NA	NA	NA	NA	37207111	37185226	Fake_Experiment_ID
g1495.t1	chr19	+	1452	4	NNC	ENSG00000188283.12	novel	1428	4	NA	NA	0	0	at_least_one_novel_splicesite	FALSE	canonical	0	0	junction_2	11.3137084989848	NA	NA	NA	FALSE	0	NA	NA	A	non_coding	NA	NA	NA	NA	NA	NA	NA	40	TAAAAATTAAAGCCCCTGTC	NA	False	NA	NA	NA	NA	NA	NA	37230453	37243664	Fake_Experiment_ID
g1496.t1	chr19	-	498	3	Intergenic	novelGene_633	novel	NA	NA	NA	NA	NA	NA	multi-exon	FALSE	canonical	0	0	junction_1	0	NA	NA	NA	FALSE	0	NA	NA	A	non_coding	NA	NA	NA	NA	NA	NA	NA	15	AGGCCAGGACTCCCCGCCGC	NA	False	NA	NA	NA	NA	NA	NA	37266722	37252041	Fake_Experiment_ID
g1497.t1	chr19	-	471	2	Intergenic	novelGene_634	novel	NA	NA	NA	NA	NA	NA	multi-exon	FALSE	canonical	0	0	junction_1	0	NA	NA	NA	FALSE	0	NA	NA	A	non_coding	NA	NA	NA	NA	NA	NA	NA	20	GCCACTTTTCCAGGACTAGG	NA	False	NA	NA	NA	NA	NA	NA	37269546	37267750	Fake_Experiment_ID
g1498.t1	chr19	+	3984	14	Intergenic	novelGene_635	novel	NA	NA	NA	NA	NA	NA	multi-exon	FALSE	canonical	0	0	junction_1	0	NA	NA	NA	TRUE	0	NA	NA	A	non_coding	NA	NA	NA	NA	NA	NA	NA	35	CATCCGTGGCAGCCAAAAGA	NA	False	NA	NA	NA	NA	NA	NA	37271562	37300279	Fake_Experiment_ID
g1499.t1	chr19	-	312	1	Intergenic	novelGene_636	novel	NA	NA	NA	NA	NA	NA	mono-exon	FALSE	NA	NA	NA	NA	NA	NA	NA	NA	NA	0	NA	NA	A	non_coding	NA	NA	NA	NA	NA	NA	NA	5	GTCCGACCCTGGGTCTGCCG	1948	False	NA	NA	NA	NA	NA	NA	37302418	37302106	Fake_Experiment_ID
g15.t1	chr19	-	531	2	Intergenic	novelGene_9	novel	NA	NA	NA	NA	NA	NA	multi-exon	FALSE	canonical	0	0	junction_1	0	NA	NA	NA	FALSE	0	NA	NA	A	non_coding	NA	NA	NA	NA	NA	NA	NA	15	GAGTGTTGTGAGCCCACTCC	NA	False	NA	NA	NA	NA	NA	NA	397481	391778	Fake_Experiment_ID
g150.t1	chr19	+	612	2	NNC	ENSG00000178297.14	novel	3282	18	NA	NA	28002	-1827	at_least_one_novel_splicesite	TRUE	canonical	0	0	junction_1	0	NA	NA	NA	FALSE	0	NA	NA	B	non_coding	NA	NA	NA	NA	NA	NA	NA	30	GTTCCAAACGCTCCAAATGC	NA	False	NA	NA	NA	NA	NA	NA	2417787	2424261	Fake_Experiment_ID
g1500.t1	chr19	+	270	2	Intergenic	novelGene_637	novel	NA	NA	NA	NA	NA	NA	multi-exon	FALSE	canonical	0	0	junction_1	0	NA	NA	NA	FALSE	0	NA	NA	A	non_coding	NA	NA	NA	NA	NA	NA	NA	5	GCTTGTGTCTCCGAGGCCGT	NA	False	NA	NA	NA	NA	NA	NA	37304386	37304993	Fake_Experiment_ID
g1501.t1	chr19	+	555	1	Intergenic	novelGene_638	novel	NA	NA	NA	NA	NA	NA	mono-exon	FALSE	NA	NA	NA	NA	NA	NA	NA	NA	NA	0	NA	NA	A	non_coding	NA	NA	NA	NA	NA	NA	NA	20	TGGACTGAGAAGTCTTCTTT	599	False	NA	NA	NA	NA	NA	NA	37305049	37305604	Fake_Experiment_ID
g1502.t1	chr19	-	237	2	Intergenic	novelGene_639	novel	NA	NA	NA	NA	NA	NA	multi-exon	FALSE	canonical	0	0	junction_1	0	NA	NA	NA	FALSE	0	NA	NA	A	non_coding	NA	NA	NA	NA	NA	NA	NA	40	ATAGTGTCAGAGTTGAGAAA	NA	False	NA	NA	NA	NA	NA	NA	37318059	37309936	Fake_Experiment_ID
g1503.t1	chr19	-	306	2	Intergenic	novelGene_640	novel	NA	NA	NA	NA	NA	NA	multi-exon	FALSE	canonical	0	0	junction_1	0	NA	NA	NA	FALSE	0	NA	NA	A	non_coding	NA	NA	NA	NA	NA	NA	NA	30	GCTACTAAATTTTGGTGTAA	NA	False	NA	NA	NA	NA	NA	NA	37322311	37320526	Fake_Experiment_ID
g1504.t1	chr19	+	2115	4	NNC	ENSG00000181666.18	novel	1980	4	NA	NA	-9649	0	at_least_one_novel_splicesite	FALSE	canonical	3	21	junction_3	48.9148920745683	NA	NA	NA	TRUE	0	NA	NA	A	non_coding	NA	NA	NA	NA	NA	NA	NA	35	AAACTTTATGTGTATAGGGA	300	False	NA	NA	NA	NA	NA	NA	37335035	37363775	Fake_Experiment_ID
g1505.t1	chr19	+	1968	5	NNC	ENSG00000189164.15	novel	1830	4	NA	NA	-3125	0	at_least_one_novel_splicesite	FALSE	canonical	0	0	junction_1	7.66077672302228	NA	NA	NA	FALSE	0	NA	NA	A	non_coding	NA	NA	NA	NA	NA	NA	NA	50	TTATAACAAGTATAGGAAAG	NA	False	NA	NA	NA	NA	NA	NA	37371073	37389879	Fake_Experiment_ID
g1506.t1	chr19	-	2217	4	NNC	ENSG00000196437.12	novel	2133	5	NA	NA	28445	0	at_least_one_novel_splicesite	FALSE	canonical	0	0	junction_1	43.3692159127749	NA	NA	NA	TRUE	0	NA	NA	A	non_coding	NA	NA	NA	NA	NA	NA	NA	40	AAACCCTATGAATATTGTGA	NA	False	NA	NA	NA	NA	NA	NA	37426417	37412596	Fake_Experiment_ID
g1507.t1	chr19	+	1974	7	NNC	ENSG00000171827.11	novel	1779	6	NA	NA	-1210	0	at_least_one_novel_splicesite	FALSE	canonical	0	0	junction_1	3.3870669054836	NA	NA	NA	TRUE	0	NA	NA	A	non_coding	NA	NA	NA	NA	NA	NA	NA	25	ATCCTGAGTCCTAAATGTTT	NA	False	NA	NA	NA	NA	NA	NA	37466680	37485233	Fake_Experiment_ID
g1508.t1	chr19	+	1272	5	NNC	ENSG00000188227.13	novel	1221	4	NA	NA	-16494	0	at_least_one_novel_splicesite	FALSE	canonical	0	0	junction_1	18.0138835346518	NA	NA	NA	FALSE	0	NA	NA	A	non_coding	NA	NA	NA	NA	NA	NA	NA	30	GCAAAATATCTGGTTTCATG	7	True	NA	NA	NA	NA	NA	NA	37506945	37537879	Fake_Experiment_ID
g1509.t1	chr19	-	378	4	Intergenic	novelGene_641	novel	NA	NA	NA	NA	NA	NA	multi-exon	FALSE	canonical	0	0	junction_1	0	NA	NA	NA	TRUE	0	NA	NA	A	non_coding	NA	NA	NA	NA	NA	NA	NA	10	CTCCCCTCCTATTTCATTTT	NA	False	NA	NA	NA	NA	NA	NA	37551327	37543845	Fake_Experiment_ID
g151.t1	chr19	+	720	3	ISM	ENSG00000178297.14	ENST00000648592.1	3282	18	35061	0	35061	0	3prime_fragment	FALSE	canonical	3	4	junction_1	2	NA	NA	NA	FALSE	0	NA	NA	B	non_coding	NA	NA	NA	NA	NA	NA	NA	20	CCACCACGTGACTGCCCAGG	2652	False	NA	NA	NA	NA	NA	NA	2424846	2426088	Fake_Experiment_ID
g1510.t1	chr19	-	3018	7	NNC	ENSG00000180479.14	novel	1830	3	NA	NA	2378	8664	at_least_one_novel_splicesite	FALSE	canonical	0	0	junction_1	6.3355259362494	NA	NA	NA	TRUE	0	NA	NA	A	non_coding	NA	NA	NA	NA	NA	NA	NA	15	CTTTAGCCACCTACTCTGGG	NA	False	NA	NA	NA	NA	NA	NA	37584298	37555933	Fake_Experiment_ID
g1511.t1	chr19	+	2064	5	NNC	ENSG00000171817.17	novel	1983	4	NA	NA	-3391	0	at_least_one_novel_splicesite	FALSE	canonical	0	0	junction_1	1	NA	NA	NA	TRUE	0	NA	NA	A	non_coding	NA	NA	NA	NA	NA	NA	NA	40	TATAAGAAAAGGTTTCCATG	177	False	NA	NA	NA	NA	NA	NA	37595056	37613263	Fake_Experiment_ID
g1512.t1	chr19	-	1641	4	NNC	ENSG00000120784.17	novel	1560	4	NA	NA	-8580	0	at_least_one_novel_splicesite	TRUE	canonical	0	0	junction_3	2.86744175568088	NA	NA	NA	TRUE	0	NA	NA	A	non_coding	NA	NA	NA	NA	NA	NA	NA	30	TAATTATTAGAACTCTTCCT	NA	False	NA	NA	NA	NA	NA	NA	37656402	37634980	Fake_Experiment_ID
g1513.t1	chr19	-	741	4	Genic_Genomic	ENSG00000196381.11	novel	984	1	NA	NA	983	7035	multi-exon	FALSE	canonical	0	0	junction_1	0	NA	NA	NA	TRUE	0	NA	NA	B	non_coding	NA	NA	NA	NA	NA	NA	NA	15	CCCTGGACCAGGCGGCATCC	NA	False	NA	NA	NA	NA	NA	NA	37669165	37662129	Fake_Experiment_ID
g1514.t1	chr19	-	801	7	Genic_Genomic	ENSG00000196381.11	novel	984	1	NA	NA	-16335	-34	multi-exon	FALSE	canonical	0	0	junction_1	0	NA	NA	NA	TRUE	0	NA	NA	B	non_coding	NA	NA	NA	NA	NA	NA	NA	35	TGCAAGAAGGCCTTCAAGCA	5849	False	NA	NA	NA	NA	NA	NA	37686483	37669198	Fake_Experiment_ID
g1515.t1	chr19	-	684	2	Intergenic	novelGene_642	novel	NA	NA	NA	NA	NA	NA	multi-exon	TRUE	canonical	0	0	junction_1	0	NA	NA	NA	FALSE	0	NA	NA	A	non_coding	NA	NA	NA	NA	NA	NA	NA	15	TGAGGCCCCAGCCTACCTGC	NA	False	NA	NA	NA	NA	NA	NA	37697402	37696620	Fake_Experiment_ID
g1516.t1	chr19	-	2241	5	NNC	ENSG00000198182.13	novel	2091	4	NA	NA	-23566	0	at_least_one_novel_splicesite	FALSE	canonical	0	0	junction_4	36.4511659621472	NA	NA	NA	FALSE	0	NA	NA	A	non_coding	NA	NA	NA	NA	NA	NA	NA	40	TAGAGAAATTGTGGCATATA	NA	False	NA	NA	NA	NA	NA	NA	37735184	37698039	Fake_Experiment_ID
g1517.t1	chr19	-	2019	4	NNC	ENSG00000189144.15	novel	1998	4	NA	NA	702	0	at_least_one_novel_splicesite	FALSE	canonical	0	0	junction_3	4.18993502999218	NA	NA	NA	FALSE	0	NA	NA	A	non_coding	NA	NA	NA	NA	NA	NA	NA	35	GACCGTAAAGAGTACGAGCG	6866	False	NA	NA	NA	NA	NA	NA	37773027	37738491	Fake_Experiment_ID
g1518.t1	chr19	+	354	2	Intergenic	novelGene_643	novel	NA	NA	NA	NA	NA	NA	multi-exon	FALSE	canonical	0	0	junction_1	0	NA	NA	NA	FALSE	0	NA	NA	A	non_coding	NA	NA	NA	NA	NA	NA	NA	30	TATGGCAAGCTATGTAGGAC	286	False	NA	NA	NA	NA	NA	NA	37779960	37792169	Fake_Experiment_ID
g1519.t1	chr19	+	495	1	Intergenic	novelGene_644	novel	NA	NA	NA	NA	NA	NA	mono-exon	FALSE	NA	NA	NA	NA	NA	NA	NA	NA	NA	0	NA	NA	A	non_coding	NA	NA	NA	NA	NA	NA	NA	35	CCTGCGGATAACTATGACAA	1686	False	NA	NA	NA	NA	NA	NA	37792220	37792715	Fake_Experiment_ID
g152.t1	chr19	-	288	3	FSM	ENSG00000099800.8	ENST00000215570.8	288	3	0	0	0	0	multi-exon	FALSE	canonical	3	4505	junction_1	27	NA	NA	NA	FALSE	0	NA	NA	A	non_coding	NA	NA	NA	NA	NA	NA	NA	10	CCGGCGAGCGCGGGCCACCC	9610	False	NA	NA	NA	NA	NA	NA	2427533	2426947	Fake_Experiment_ID
g1520.t1	chr19	+	1017	4	Intergenic	novelGene_645	novel	NA	NA	NA	NA	NA	NA	multi-exon	FALSE	canonical	0	0	junction_1	0	NA	NA	NA	FALSE	0	NA	NA	A	non_coding	NA	NA	NA	NA	NA	NA	NA	30	TACAGTGGCCAGAAACCTCC	4828	False	NA	NA	NA	NA	NA	NA	37795362	37819642	Fake_Experiment_ID
g1521.t1	chr19	-	1422	3	Intergenic	novelGene_646	novel	NA	NA	NA	NA	NA	NA	multi-exon	FALSE	canonical	0	0	junction_1	0	NA	NA	NA	FALSE	0	NA	NA	A	non_coding	NA	NA	NA	NA	NA	NA	NA	25	AGGTGAAGCTCACTGGGTAG	NA	False	NA	NA	NA	NA	NA	NA	37829564	37824079	Fake_Experiment_ID
g1522.t1	chr19	-	2535	3	Intergenic	novelGene_647	novel	NA	NA	NA	NA	NA	NA	multi-exon	FALSE	canonical	1	2	junction_1	1	NA	NA	NA	FALSE	0	NA	NA	A	non_coding	NA	NA	NA	NA	NA	NA	NA	15	GGGTACCCCAGTCTTCCTAT	NA	False	NA	NA	NA	NA	NA	NA	37837000	37829634	Fake_Experiment_ID
g1523.t1	chr19	+	747	1	Intergenic	novelGene_648	novel	NA	NA	NA	NA	NA	NA	mono-exon	FALSE	NA	NA	NA	NA	NA	NA	NA	NA	NA	0	NA	NA	A	non_coding	NA	NA	NA	NA	NA	NA	NA	40	AGACCATCGAGACTAGGAAG	NA	False	NA	NA	NA	NA	NA	NA	37838677	37839424	Fake_Experiment_ID
g1524.t1	chr19	+	3402	1	Intergenic	novelGene_649	novel	NA	NA	NA	NA	NA	NA	mono-exon	FALSE	NA	NA	NA	NA	NA	NA	NA	NA	NA	0	NA	NA	A	non_coding	NA	NA	NA	NA	NA	NA	NA	40	ACAATGAGATCACATGGTCA	NA	False	NA	NA	NA	NA	NA	NA	37839913	37843315	Fake_Experiment_ID
g1525.t1	chr19	+	315	1	Intergenic	novelGene_650	novel	NA	NA	NA	NA	NA	NA	mono-exon	FALSE	NA	NA	NA	NA	NA	NA	NA	NA	NA	0	NA	NA	A	non_coding	NA	NA	NA	NA	NA	NA	NA	55	ACAAACAGAAAGCAACCATC	6927	False	NA	NA	NA	NA	NA	NA	37862336	37862651	Fake_Experiment_ID
g1526.t1	chr19	-	5292	1	ISM	ENSG00000171804.11	ENST00000447313.7	8739	5	8016	0	8016	0	mono-exon	FALSE	NA	NA	NA	NA	NA	NA	NA	NA	NA	0	NA	NA	B	non_coding	NA	NA	NA	NA	NA	NA	NA	15	TTTGGGACTGACTGGAGGCT	NA	False	NA	NA	NA	NA	NA	NA	37890223	37884931	Fake_Experiment_ID
g1527.t1	chr19	-	3933	8	NNC	ENSG00000171804.11	novel	8739	5	NA	NA	-49489	-6612	at_least_one_novel_splicesite	FALSE	canonical	0	0	junction_1	0	NA	NA	NA	FALSE	0	NA	NA	B	non_coding	NA	NA	NA	NA	NA	NA	NA	10	GGGGTAATCTGGTCTGTGCC	NA	False	NA	NA	NA	NA	NA	NA	37947728	37891543	Fake_Experiment_ID
g1528.t1	chr19	+	360	2	Intergenic	novelGene_651	novel	NA	NA	NA	NA	NA	NA	multi-exon	FALSE	canonical	0	0	junction_1	0	NA	NA	NA	FALSE	0	NA	NA	A	non_coding	NA	NA	NA	NA	NA	NA	NA	15	TTTCACCATGCCTGGGACCC	NA	False	NA	NA	NA	NA	NA	NA	37985958	37987651	Fake_Experiment_ID
g1529.t1	chr19	+	291	3	Intergenic	novelGene_652	novel	NA	NA	NA	NA	NA	NA	multi-exon	FALSE	canonical	0	0	junction_1	0	NA	NA	NA	FALSE	0	NA	NA	A	non_coding	NA	NA	NA	NA	NA	NA	NA	35	CAAACCTGGCGATAGGGACA	NA	False	NA	NA	NA	NA	NA	NA	37991397	37999808	Fake_Experiment_ID
g153.t1	chr19	-	495	6	NNC	ENSG00000176619.13	novel	1863	12	NA	NA	24033	-5	at_least_one_novel_splicesite	FALSE	canonical	0	0	junction_1	658.551622881608	NA	NA	NA	TRUE	0	NA	NA	B	non_coding	NA	NA	NA	NA	NA	NA	NA	25	TGTGAACCCACACTCCTCAT	4243	False	NA	NA	NA	NA	NA	NA	2432900	2430915	Fake_Experiment_ID
g1530.t1	chr19	-	309	3	Intergenic	novelGene_653	novel	NA	NA	NA	NA	NA	NA	multi-exon	FALSE	canonical	0	0	junction_1	0	NA	NA	NA	FALSE	0	NA	NA	A	non_coding	NA	NA	NA	NA	NA	NA	NA	15	GGTTGGGTCACTGACTTTGA	NA	False	NA	NA	NA	NA	NA	NA	38025471	38023314	Fake_Experiment_ID
g1531.t1	chr19	+	3678	12	NNC	ENSG00000105738.11	novel	5346	20	NA	NA	219	-47298	at_least_one_novel_splicesite	TRUE	canonical	0	0	junction_11	15.131926731635	NA	NA	NA	FALSE	0	NA	NA	B	non_coding	NA	NA	NA	NA	NA	NA	NA	15	AGCACTGGAGTTGTCCGTTG	NA	False	NA	NA	NA	NA	NA	NA	38081784	38158942	Fake_Experiment_ID
g1532.t1	chr19	-	351	2	Antisense	novelGene_ENSG00000105738.11_AS	novel	NA	NA	NA	NA	NA	NA	multi-exon	FALSE	canonical	0	0	junction_1	0	NA	NA	NA	TRUE	0	NA	NA	A	non_coding	NA	NA	NA	NA	NA	NA	NA	20	TTTAGCACCTGTGCTGTCAA	NA	False	NA	NA	NA	NA	NA	NA	38162615	38159637	Fake_Experiment_ID
g1533.t1	chr19	+	618	3	NNC	ENSG00000105738.11	novel	5346	20	NA	NA	82514	-35539	at_least_one_novel_splicesite	FALSE	canonical	0	0	junction_1	0	NA	NA	NA	TRUE	0	NA	NA	B	non_coding	NA	NA	NA	NA	NA	NA	NA	20	ATTGTGCCAGGGGACAGCCT	NA	False	NA	NA	NA	NA	NA	NA	38164079	38170701	Fake_Experiment_ID
g1534.t1	chr19	+	1272	8	NNC	ENSG00000105738.11	novel	5346	20	NA	NA	90547	0	at_least_one_novel_splicesite	FALSE	canonical	0	0	junction_1	28.4145694160943	NA	NA	NA	TRUE	0	NA	NA	B	non_coding	NA	NA	NA	NA	NA	NA	NA	5	GGTGGGAGGCCGCCGCCCGC	NA	False	NA	NA	NA	NA	NA	NA	38172112	38206240	Fake_Experiment_ID
g1535.t1	chr19	-	1065	9	NIC	ENSG00000011332.21	novel	1197	12	NA	NA	0	-95	combination_of_known_splicesites	FALSE	canonical	1	1	junction_3	14.789671226907	NA	NA	NA	FALSE	0	NA	NA	A	non_coding	NA	NA	NA	NA	NA	NA	NA	5	CTTCAGCTTCGGCTGCCCCC	131	False	NA	NA	NA	NA	NA	NA	38229590	38212157	Fake_Experiment_ID
g1536.t1	chr19	-	444	4	FSM	ENSG00000167641.11	ENST00000301242.9	444	4	0	0	0	0	multi-exon	FALSE	canonical	3	309	junction_1	10.8423039781937	NA	NA	NA	FALSE	0	NA	NA	A	non_coding	NA	NA	NA	NA	NA	NA	NA	5	CCCTCTTGCACTCTCCCTGC	34	True	NA	NA	NA	NA	NA	NA	38256339	38251317	Fake_Experiment_ID
g1537.t1	chr19	+	906	8	NNC	ENSG00000167642.13	novel	759	7	NA	NA	0	0	at_least_one_novel_splicesite	FALSE	canonical	0	0	junction_1	1491.39248724821	NA	NA	NA	TRUE	0	NA	NA	A	non_coding	NA	NA	NA	NA	NA	NA	NA	20	CCGCCCTGTCGCCAAGAGGA	20	False	NA	NA	NA	NA	NA	NA	38264892	38292006	Fake_Experiment_ID
g1538.t1	chr19	+	321	4	FSM	ENSG00000167644.12	ENST00000301246.10	321	4	0	0	0	0	multi-exon	FALSE	canonical	3	190	junction_2	10.1980390271856	NA	NA	NA	FALSE	0	NA	NA	A	non_coding	NA	NA	NA	NA	NA	NA	NA	20	AGGGCCCTGGACAGGGCTCA	11	False	NA	NA	NA	NA	NA	NA	38304261	38304964	Fake_Experiment_ID
g1539.t1	chr19	-	993	8	NNC	ENSG00000167645.17	novel	945	8	NA	NA	0	0	at_least_one_novel_splicesite	FALSE	canonical	0	0	junction_4	383.316249249592	NA	NA	NA	TRUE	0	NA	NA	A	non_coding	NA	NA	NA	NA	NA	NA	NA	10	GCGCGCCCGCTGAACCTCCC	5967	False	NA	NA	NA	NA	NA	NA	38315917	38305351	Fake_Experiment_ID
g154.t1	chr19	-	1452	8	ISM	ENSG00000176619.13	ENST00000325327.4	1863	12	60	2885	60	-2885	5prime_fragment	FALSE	canonical	3	1127	junction_4	86.4766100262531	NA	NA	NA	FALSE	0	NA	NA	B	non_coding	NA	NA	NA	NA	NA	NA	NA	15	CGGGGTGACCCAGCTGATGG	85	False	NA	NA	NA	NA	NA	NA	2456873	2433795	Fake_Experiment_ID
g1540.t1	chr19	+	942	3	FSM	ENSG00000099337.5	ENST00000263372.5	942	3	0	0	0	0	multi-exon	FALSE	canonical	3	28	junction_1	7.5	NA	NA	NA	FALSE	0	NA	NA	A	non_coding	NA	NA	NA	NA	NA	NA	NA	10	CTGGGGCAGCCTCTGCCAGG	97	False	NA	NA	NA	NA	NA	NA	38319950	38327403	Fake_Experiment_ID
g1541.t1	chr19	+	300	1	Intergenic	novelGene_654	novel	NA	NA	NA	NA	NA	NA	mono-exon	FALSE	NA	NA	NA	NA	NA	NA	NA	NA	NA	0	NA	NA	A	non_coding	NA	NA	NA	NA	NA	NA	NA	20	GGGCGCGGTCAGGAGCGGAA	297	False	NA	NA	NA	NA	NA	NA	38336142	38336442	Fake_Experiment_ID
g1542.t1	chr19	+	3009	22	NNC	ENSG00000099338.23	novel	3480	28	NA	NA	15	0	at_least_one_novel_splicesite	TRUE	canonical	0	0	junction_4	1.70765915019439	NA	NA	NA	FALSE	0	NA	NA	A	non_coding	NA	NA	NA	NA	NA	NA	NA	10	GTGTCCCACCTGCCCCAGCC	86	False	NA	NA	NA	NA	NA	NA	38337249	38370792	Fake_Experiment_ID
g1543.t1	chr19	+	864	7	FSM	ENSG00000099341.12	ENST00000215071.9	1053	7	189	0	189	0	multi-exon	FALSE	canonical	3	1765	junction_3	92.4909905522334	NA	NA	NA	FALSE	0	NA	NA	A	non_coding	NA	NA	NA	NA	NA	NA	NA	5	GCCCCCCGGGCACTGGGTGG	24	True	NA	NA	NA	NA	NA	NA	38374790	38383390	Fake_Experiment_ID
g1544.t1	chr19	-	1845	1	NIC	ENSG00000179168.15	novel	1959	2	NA	NA	0	-1005	mono-exon	FALSE	NA	NA	NA	NA	NA	NA	NA	NA	NA	0	NA	NA	A	non_coding	NA	NA	NA	NA	NA	NA	NA	35	GAGGGGAGAAGGGACAGGAG	772	False	NA	NA	NA	NA	NA	NA	38387261	38385416	Fake_Experiment_ID
g1545.t1	chr19	+	1257	9	Fusion	ENSG00000188766.12_ENSG00000130244.12	novel	1050	8	NA	NA	1533	538	multi-exon	FALSE	canonical	0	0	junction_1	27.3310148915111	NA	NA	NA	TRUE	0	NA	NA	A	non_coding	NA	NA	NA	NA	NA	NA	NA	25	GCTGTCAGAGGGAGCACATT	1315	False	NA	NA	NA	NA	NA	NA	38390031	38409420	Fake_Experiment_ID
g1546.t1	chr19	-	1689	13	NNC	ENSG00000171777.16	novel	2022	17	NA	NA	4041	89	at_least_one_novel_splicesite	FALSE	canonical	0	0	junction_1	2.89035753267077	NA	NA	NA	FALSE	0	NA	NA	A	non_coding	NA	NA	NA	NA	NA	NA	NA	15	GCCTCCAGAGGCATCCGCCT	5310	False	NA	NA	NA	NA	NA	NA	38422050	38409950	Fake_Experiment_ID
g1547.t1	chr19	+	9021	57	ISM	ENSG00000196218.13	ENST00000359596.8	15117	106	0	80263	0	-80263	5prime_fragment	TRUE	canonical	0	0	junction_9	5.22686837994075	NA	NA	NA	FALSE	0	NA	NA	B	non_coding	NA	NA	NA	NA	NA	NA	NA	30	GCACAGGCGGGACCAGAGAG	139	False	NA	NA	NA	NA	NA	NA	38433829	38507157	Fake_Experiment_ID
g1548.t1	chr19	+	657	6	ISM	ENSG00000196218.13	ENST00000359596.8	15117	106	73895	74923	73895	-74923	internal_fragment	FALSE	canonical	0	0	junction_3	3.91918358845308	NA	NA	NA	FALSE	0	NA	NA	B	non_coding	NA	NA	NA	NA	NA	NA	NA	15	CCCAAGGGCAGGTTGCGGGG	NA	False	NA	NA	NA	NA	NA	NA	38507724	38512497	Fake_Experiment_ID
g1549.t1	chr19	+	1242	7	NIC	ENSG00000196218.13	novel	15117	106	NA	NA	81165	-61846	combination_of_known_splicesites	FALSE	canonical	2	5	junction_5	3.44802681092953	NA	NA	NA	FALSE	0	NA	NA	B	non_coding	NA	NA	NA	NA	NA	NA	NA	40	GGAACAACCACAATGCCACT	NA	False	NA	NA	NA	NA	NA	NA	38514994	38525574	Fake_Experiment_ID
g155.t1	chr19	+	258	2	Intergenic	novelGene_39	novel	NA	NA	NA	NA	NA	NA	multi-exon	FALSE	canonical	0	0	junction_1	0	NA	NA	NA	TRUE	0	NA	NA	A	non_coding	NA	NA	NA	NA	NA	NA	NA	20	GGGAGCTCGGATTCTGAAGC	NA	False	NA	NA	NA	NA	NA	NA	2461464	2463336	Fake_Experiment_ID
g1550.t1	chr19	+	4263	31	NNC	ENSG00000196218.13	novel	15117	106	NA	NA	93847	-1225	at_least_one_novel_splicesite	FALSE	canonical	0	0	junction_13	13.0892661707557	NA	NA	NA	FALSE	0	NA	NA	B	non_coding	NA	NA	NA	NA	NA	NA	NA	30	GCAGACACACTGGCCAGTCA	NA	False	NA	NA	NA	NA	NA	NA	38527676	38586195	Fake_Experiment_ID
g1551.t1	chr19	-	1734	16	NNC	ENSG00000104814.13	novel	2502	32	NA	NA	3419	-7780	intron_retention	FALSE	canonical	0	0	junction_3	8.97304605780866	NA	NA	NA	TRUE	0	NA	NA	B	non_coding	NA	NA	NA	NA	NA	NA	NA	25	TCCCCAAGGGTAACGGGCAT	4457	False	NA	NA	NA	NA	NA	NA	38614476	38595589	Fake_Experiment_ID
g1552.t1	chr19	-	252	3	ISM	ENSG00000104814.13	ENST00000591517.5	2502	32	0	29540	0	-29540	5prime_fragment	FALSE	canonical	1	4	junction_2	2	NA	NA	NA	FALSE	0	NA	NA	B	non_coding	NA	NA	NA	NA	NA	NA	NA	25	TGAACCTCAGACCCACCCTG	1038	False	NA	NA	NA	NA	NA	NA	38617895	38617349	Fake_Experiment_ID
g1553.t1	chr19	+	651	8	FSM	ENSG00000178982.10	ENST00000248342.9	657	8	6	0	6	0	multi-exon	FALSE	canonical	3	2439	junction_6	140.412075764188	NA	NA	NA	FALSE	0	NA	NA	A	non_coding	NA	NA	NA	NA	NA	NA	NA	35	CTTCAGGTGTTTAATAAAGA	48	False	NA	NA	NA	NA	NA	NA	38619274	38636920	Fake_Experiment_ID
g1554.t1	chr19	+	3072	25	NNC	ENSG00000130402.13	novel	2736	21	NA	NA	0	0	at_least_one_novel_splicesite	FALSE	canonical	0	0	junction_1	52.0698649252457	NA	NA	NA	TRUE	0	NA	NA	A	non_coding	NA	NA	NA	NA	NA	NA	NA	25	GGCCCCAGAGACCTGACCCA	59	False	NA	NA	NA	NA	NA	NA	38647745	38729432	Fake_Experiment_ID
g1555.t1	chr19	-	525	5	NIC	ENSG00000182472.9	novel	2160	21	NA	NA	8727	-124	intron_retention	TRUE	canonical	2	3	junction_2	5.78791845139511	NA	NA	NA	FALSE	0	NA	NA	B	non_coding	NA	NA	NA	NA	NA	NA	NA	30	CCCACAGACAGGTGAGCCAG	231	False	NA	NA	NA	NA	NA	NA	38735438	38730975	Fake_Experiment_ID
g1556.t1	chr19	-	1311	8	NIC	ENSG00000182472.9	novel	2160	21	NA	NA	0	-5254	combination_of_known_splicesites	TRUE	canonical	0	0	junction_1	0	NA	NA	NA	FALSE	0	NA	NA	B	non_coding	NA	NA	NA	NA	NA	NA	NA	20	GCCCCGGGCACCCAAATCCG	NA	False	NA	NA	NA	NA	NA	NA	38744165	38736105	Fake_Experiment_ID
g1557.t1	chr19	-	411	4	FSM	ENSG00000205076.5	ENST00000378626.5	411	4	0	0	0	0	multi-exon	FALSE	canonical	0	0	junction_2	18.1536650722535	NA	NA	NA	FALSE	0	NA	NA	A	non_coding	NA	NA	NA	NA	NA	NA	NA	20	GCAGAAGCCCAGGCGGGCCC	NA	False	NA	NA	NA	NA	NA	NA	38773492	38771025	Fake_Experiment_ID
g1558.t1	chr19	+	411	4	FSM	ENSG00000178934.5	ENST00000314980.5	411	4	0	0	0	0	multi-exon	FALSE	canonical	1	1	junction_1	16.9705627484771	NA	NA	NA	FALSE	0	NA	NA	A	non_coding	NA	NA	NA	NA	NA	NA	NA	20	GCAGAAGCCCAGGCGGGCCC	25	False	NA	NA	NA	NA	NA	NA	38789226	38791693	Fake_Experiment_ID
g1559.t1	chr19	-	903	8	NIC	ENSG00000171747.9	novel	972	10	NA	NA	0	0	combination_of_known_splicesites	FALSE	canonical	0	0	junction_3	0.728431359084683	NA	NA	NA	FALSE	0	NA	NA	A	non_coding	NA	NA	NA	NA	NA	NA	NA	20	TCTATTCCTGGGGCCATAAC	58	False	NA	NA	NA	NA	NA	NA	38812886	38801763	Fake_Experiment_ID
g156.t1	chr19	+	438	3	NNC	ENSG00000099860.9	novel	531	3	NA	NA	171	188	at_least_one_novel_splicesite	FALSE	canonical	3	50	junction_1	12.5	NA	NA	NA	FALSE	0	NA	NA	A	non_coding	NA	NA	NA	NA	NA	NA	NA	25	GGCCCTTCCCAGCAGCAGAA	403	False	NA	NA	NA	NA	NA	NA	2476529	2477601	Fake_Experiment_ID
g1560.t1	chr19	-	2877	21	Fusion	ENSG00000104823.9_ENSG00000104824.18	novel	987	10	NA	NA	0	0	multi-exon	FALSE	canonical	0	0	junction_7	743.354081175317	NA	NA	NA	TRUE	0	NA	NA	A	non_coding	NA	NA	NA	NA	NA	NA	NA	10	GAGCCCTCGCGTCCCAGGCC	-30	True	NA	NA	NA	NA	NA	NA	38849966	38815612	Fake_Experiment_ID
g1561.t1	chr19	-	1455	9	NNC	ENSG00000187994.14	novel	1701	11	NA	NA	0	3083	at_least_one_novel_splicesite	FALSE	canonical	0	0	junction_1	12.3161479367536	NA	NA	NA	TRUE	0	NA	NA	A	non_coding	NA	NA	NA	NA	NA	NA	NA	30	TTTCATTCCTGAGCAATCAA	2509	False	NA	NA	NA	NA	NA	NA	38876742	38866020	Fake_Experiment_ID
g1562.t1	chr19	-	963	10	NNC	ENSG00000068903.20	novel	1170	16	NA	NA	1294	-47	intron_retention	TRUE	canonical	0	0	junction_4	25.4602086052377	NA	NA	NA	FALSE	0	NA	NA	A	non_coding	NA	NA	NA	NA	NA	NA	NA	15	CAGCTGCATCTCCCAGGCGG	6235	False	NA	NA	NA	NA	NA	NA	38893579	38879154	Fake_Experiment_ID
g1563.t1	chr19	+	1071	6	FSM	ENSG00000104825.17	ENST00000313582.6	1071	6	0	0	0	0	multi-exon	FALSE	canonical	3	255	junction_5	43.9153731624815	NA	NA	NA	FALSE	0	NA	NA	A	non_coding	NA	NA	NA	NA	NA	NA	NA	25	TTTGTTTCATTGTTAATATA	0	True	NA	NA	NA	NA	NA	NA	38900032	38908832	Fake_Experiment_ID
g1564.t1	chr19	-	1728	12	Fusion	ENSG00000262484.2_ENSG00000104835.15	novel	1563	17	NA	NA	0	0	multi-exon	FALSE	canonical	0	0	junction_3	172.669607599107	NA	NA	NA	FALSE	0	NA	NA	A	non_coding	NA	NA	NA	NA	NA	NA	NA	10	CCCCTACCTCAGTCCCTCCT	26	False	NA	NA	NA	NA	NA	NA	38930736	38909235	Fake_Experiment_ID
g1565.t1	chr19	+	417	2	FSM	ENSG00000128626.12	ENST00000308018.9	417	2	0	0	0	0	multi-exon	FALSE	canonical	3	870	junction_1	0	NA	NA	NA	FALSE	0	NA	NA	A	non_coding	NA	NA	NA	NA	NA	NA	NA	10	CGGCTGGGGGCACAGTGGGC	344	False	NA	NA	NA	NA	NA	NA	38931294	38932700	Fake_Experiment_ID
g1566.t1	chr19	-	1152	6	NNC	ENSG00000269190.6	novel	837	5	NA	NA	0	2389	at_least_one_novel_splicesite	TRUE	canonical	0	0	junction_1	26.1380948043273	NA	NA	NA	FALSE	0	NA	NA	A	non_coding	NA	NA	NA	NA	NA	NA	NA	40	CCTATTAGAGGGAAAGCACA	NA	False	NA	NA	NA	NA	NA	NA	38950319	38940218	Fake_Experiment_ID
g1567.t1	chr19	-	252	2	ISM	ENSG00000161243.9	ENST00000292853.9	852	5	5250	0	5250	0	3prime_fragment	TRUE	canonical	3	40	junction_1	0	NA	NA	NA	FALSE	0	NA	NA	B	non_coding	NA	NA	NA	NA	NA	NA	NA	15	TCCAGCACTACCCTTCTTGC	5571	False	NA	NA	NA	NA	NA	NA	39026977	39025410	Fake_Experiment_ID
g1568.t1	chr19	-	417	1	NIC	ENSG00000161243.9	novel	852	5	NA	NA	0	-6400	mono-exon	FALSE	NA	NA	NA	NA	NA	NA	NA	NA	NA	0	NA	NA	B	non_coding	NA	NA	NA	NA	NA	NA	NA	5	CGGGGCCGGAGGGGCGGGGC	321	False	NA	NA	NA	NA	NA	NA	39032227	39031810	Fake_Experiment_ID
g1569.t1	chr19	-	225	1	Intergenic	novelGene_655	novel	NA	NA	NA	NA	NA	NA	mono-exon	FALSE	NA	NA	NA	NA	NA	NA	NA	NA	NA	0	NA	NA	A	non_coding	NA	NA	NA	NA	NA	NA	NA	20	CAGGGAAGGTGGCCATGGCC	NA	False	NA	NA	NA	NA	NA	NA	39054824	39054599	Fake_Experiment_ID
g157.t1	chr19	-	207	2	FSM	ENSG00000176533.13	ENST00000382159.8	207	2	0	0	0	0	multi-exon	FALSE	canonical	3	162	junction_1	0	NA	NA	NA	FALSE	0	NA	NA	A	non_coding	NA	NA	NA	NA	NA	NA	NA	10	CTGTGTTCTCATATGTTCTC	NA	False	NA	NA	NA	NA	NA	NA	2520688	2515021	Fake_Experiment_ID
g1570.t1	chr19	-	453	1	Intergenic	novelGene_656	novel	NA	NA	NA	NA	NA	NA	mono-exon	FALSE	NA	NA	NA	NA	NA	NA	NA	NA	NA	0	NA	NA	A	non_coding	NA	NA	NA	NA	NA	NA	NA	15	AGTCTTGGGGTGTAGCCATC	NA	False	NA	NA	NA	NA	NA	NA	39058220	39057767	Fake_Experiment_ID
g1571.t1	chr19	-	357	2	Antisense	novelGene_ENSG00000183760.11_AS	novel	NA	NA	NA	NA	NA	NA	multi-exon	FALSE	canonical	0	0	junction_1	0	NA	NA	NA	FALSE	0	NA	NA	A	non_coding	NA	NA	NA	NA	NA	NA	NA	30	GGTATCTGGTGGAAGAAATT	398	False	NA	NA	NA	NA	NA	NA	39096743	39096309	Fake_Experiment_ID
g1572.t1	chr19	+	1110	10	NIC	ENSG00000183760.11	novel	1317	12	NA	NA	13202	0	combination_of_known_splicesites	FALSE	canonical	0	0	junction_2	1.22726233524303	NA	NA	NA	FALSE	0	NA	NA	A	non_coding	NA	NA	NA	NA	NA	NA	NA	10	GGATGGCGGCAGCTCTCCTC	NA	False	NA	NA	NA	NA	NA	NA	39098471	39110118	Fake_Experiment_ID
g1573.t1	chr19	+	1776	8	FSM	ENSG00000130669.17	ENST00000358301.7	1776	8	0	0	0	0	multi-exon	TRUE	canonical	3	340	junction_2	22.6571608719078	NA	NA	NA	FALSE	0	NA	NA	A	non_coding	NA	NA	NA	NA	NA	NA	NA	5	GGCCCAGCGCCCTTCCCCTC	NA	False	NA	NA	NA	NA	NA	NA	39169553	39178579	Fake_Experiment_ID
g1574.t1	chr19	+	726	5	NIC	ENSG00000188505.5	novel	828	6	NA	NA	39	0	combination_of_known_splicesites	FALSE	canonical	0	0	junction_1	6.96419413859206	NA	NA	NA	FALSE	0	NA	NA	A	non_coding	NA	NA	NA	NA	NA	NA	NA	0	CTGGCTGGCTCCTCTGTCCT	58	False	NA	NA	NA	NA	NA	NA	39197021	39200756	Fake_Experiment_ID
g1575.t1	chr19	-	453	1	NIC	ENSG00000179751.7	novel	405	2	NA	NA	0	-815	mono-exon	FALSE	NA	NA	NA	NA	NA	NA	NA	NA	NA	0	NA	NA	A	non_coding	NA	NA	NA	NA	NA	NA	NA	25	GCCCCCACACCCACCACCCA	8	True	NA	NA	NA	NA	NA	NA	39204254	39203801	Fake_Experiment_ID
g1576.t1	chr19	-	855	7	Fusion	ENSG00000272395.7_ENSG00000197110.9	novel	603	6	NA	NA	0	17326	multi-exon	FALSE	canonical	0	0	junction_1	0	NA	NA	NA	TRUE	0	NA	NA	A	non_coding	NA	NA	NA	NA	NA	NA	NA	35	GAATGGTGATAGAGGACATC	9814	False	NA	NA	NA	NA	NA	NA	39248579	39226305	Fake_Experiment_ID
g1577.t1	chr19	-	672	2	Intergenic	novelGene_657	novel	NA	NA	NA	NA	NA	NA	multi-exon	FALSE	canonical	0	0	junction_1	0	NA	NA	NA	FALSE	0	NA	NA	A	non_coding	NA	NA	NA	NA	NA	NA	NA	15	CCCAAGGCGGGGGGCTGGAC	3124	False	NA	NA	NA	NA	NA	NA	39255269	39248655	Fake_Experiment_ID
g1578.t1	chr19	+	585	4	NNC	ENSG00000183709.8	novel	603	6	NA	NA	110	10710	at_least_one_novel_splicesite	FALSE	canonical	0	0	junction_1	0	NA	NA	NA	FALSE	0	NA	NA	A	non_coding	NA	NA	NA	NA	NA	NA	NA	15	TGGCCAGGCGCAGTGGCTCA	276	False	NA	NA	NA	NA	NA	NA	39268678	39280723	Fake_Experiment_ID
g1579.t1	chr19	+	519	4	NIC	ENSG00000182393.3	novel	603	5	NA	NA	0	0	combination_of_known_splicesites	FALSE	canonical	0	0	junction_1	0	NA	NA	NA	FALSE	0	NA	NA	A	non_coding	NA	NA	NA	NA	NA	NA	NA	25	CACCCCACACCTTATTTATG	15	False	NA	NA	NA	NA	NA	NA	39296421	39298516	Fake_Experiment_ID
g158.t1	chr19	+	330	1	Intergenic	novelGene_40	novel	NA	NA	NA	NA	NA	NA	mono-exon	FALSE	NA	NA	NA	NA	NA	NA	NA	NA	NA	0	NA	NA	A	non_coding	NA	NA	NA	NA	NA	NA	NA	15	CTCATGCCTGTGATCCTACC	NA	False	NA	NA	NA	NA	NA	NA	2538025	2538355	Fake_Experiment_ID
g1580.t1	chr19	-	909	1	ISM	ENSG00000128011.5	ENST00000248668.5	2316	2	6795	0	6795	0	mono-exon	FALSE	NA	NA	NA	NA	NA	NA	NA	NA	NA	0	NA	NA	B	non_coding	NA	NA	NA	NA	NA	NA	NA	5	GCGGCGGGCGGGCGCCGGGA	NA	False	NA	NA	NA	NA	NA	NA	39308541	39307632	Fake_Experiment_ID
g1581.t1	chr19	-	1602	2	NNC	ENSG00000128011.5	novel	2316	2	NA	NA	0	-4593	at_least_one_novel_splicesite	FALSE	canonical	0	0	junction_1	0	NA	NA	NA	FALSE	0	NA	NA	B	non_coding	NA	NA	NA	NA	NA	NA	NA	20	GTGTGGCACATAGTAGGTGC	5599	False	NA	NA	NA	NA	NA	NA	39315336	39312225	Fake_Experiment_ID
g1582.t1	chr19	+	222	2	Intergenic	novelGene_658	novel	NA	NA	NA	NA	NA	NA	multi-exon	FALSE	canonical	0	0	junction_1	0	NA	NA	NA	FALSE	0	NA	NA	A	non_coding	NA	NA	NA	NA	NA	NA	NA	30	TGAAGTAATACCTTGACGTG	NA	False	NA	NA	NA	NA	NA	NA	39320846	39324573	Fake_Experiment_ID
g1583.t1	chr19	-	711	7	NNC	ENSG00000130755.13	novel	429	7	NA	NA	-20859	-463	at_least_one_novel_splicesite	FALSE	canonical	0	0	junction_5	2.44948974278318	NA	NA	NA	TRUE	0	NA	NA	A	non_coding	NA	NA	NA	NA	NA	NA	NA	30	GGGAAGAGGGACTAGAGTCC	NA	False	NA	NA	NA	NA	NA	NA	39356835	39328939	Fake_Experiment_ID
g1584.t1	chr19	+	2025	11	NNC	ENSG00000179134.15	novel	2085	12	NA	NA	0	856	at_least_one_novel_splicesite	TRUE	canonical	0	0	junction_10	209.488639310107	NA	NA	NA	TRUE	0	NA	NA	A	non_coding	NA	NA	NA	NA	NA	NA	NA	15	GGTCAGGAAGTCTGTTGCCT	NA	False	NA	NA	NA	NA	NA	NA	39356893	39384383	Fake_Experiment_ID
g1585.t1	chr19	-	1497	12	NIC	ENSG00000006712.15	novel	1596	14	NA	NA	0	0	combination_of_known_splicesites	FALSE	canonical	0	0	junction_6	74.8871327040106	NA	NA	NA	FALSE	0	NA	NA	A	non_coding	NA	NA	NA	NA	NA	NA	NA	15	GTCCCAGGGCATTCAGGGCT	25	True	NA	NA	NA	NA	NA	NA	39390864	39385990	Fake_Experiment_ID
g1586.t1	chr19	-	408	1	Intergenic	novelGene_659	novel	NA	NA	NA	NA	NA	NA	mono-exon	FALSE	NA	NA	NA	NA	NA	NA	NA	NA	NA	0	NA	NA	A	non_coding	NA	NA	NA	NA	NA	NA	NA	5	GACCCCGTCCGGGCTGCCGT	7114	False	NA	NA	NA	NA	NA	NA	39391304	39390896	Fake_Experiment_ID
g1587.t1	chr19	+	603	4	FSM	ENSG00000063322.15	ENST00000615911.4	666	4	63	0	63	0	multi-exon	FALSE	canonical	3	434	junction_2	21.0607586652418	NA	NA	NA	FALSE	0	NA	NA	A	non_coding	NA	NA	NA	NA	NA	NA	NA	20	AGTGGGGGACAGGGAGTGGG	11	True	NA	NA	NA	NA	NA	NA	39391422	39397699	Fake_Experiment_ID
g1588.t1	chr19	+	999	2	FSM	ENSG00000128016.7	ENST00000594442.2	999	2	0	0	0	0	multi-exon	FALSE	canonical	3	51	junction_1	0	NA	NA	NA	FALSE	0	NA	NA	A	non_coding	NA	NA	NA	NA	NA	NA	NA	25	CAAAGTGACTGCCCGGTCAG	40	False	NA	NA	NA	NA	NA	NA	39406886	39408699	Fake_Experiment_ID
g1589.t1	chr19	+	3405	11	NNC	ENSG00000090924.15	novel	4161	18	NA	NA	0	0	at_least_one_novel_splicesite	FALSE	canonical	0	0	junction_6	36.7588084681754	NA	NA	NA	FALSE	0	NA	NA	A	non_coding	NA	NA	NA	NA	NA	NA	NA	20	GCCAGGACATGAGGCTTCCC	308	False	NA	NA	NA	NA	NA	NA	39414086	39425294	Fake_Experiment_ID
g159.t1	chr19	-	555	4	Intergenic	novelGene_41	novel	NA	NA	NA	NA	NA	NA	multi-exon	FALSE	canonical	0	0	junction_1	0	NA	NA	NA	FALSE	0	NA	NA	A	non_coding	NA	NA	NA	NA	NA	NA	NA	5	CCGTGGTCATCCCCCGCCCC	NA	False	NA	NA	NA	NA	NA	NA	2574670	2546824	Fake_Experiment_ID
g1590.t1	chr19	-	441	5	NNC	ENSG00000105193.9	novel	459	4	NA	NA	0	77	at_least_one_novel_splicesite	TRUE	canonical	3	8778	junction_4	145.723196506253	NA	NA	NA	FALSE	0	NA	NA	A	non_coding	NA	NA	NA	NA	NA	NA	NA	30	GCCCATCGTGACTCAAAACT	9591	False	NA	NA	NA	NA	NA	NA	39435895	39433272	Fake_Experiment_ID
g1591.t1	chr19	+	2340	21	NNC	ENSG00000196235.14	novel	3264	29	NA	NA	0	-3236	at_least_one_novel_splicesite	TRUE	canonical	0	0	junction_8	169.768990101255	NA	NA	NA	FALSE	0	NA	NA	B	non_coding	NA	NA	NA	NA	NA	NA	NA	15	GAGGGGTCTGCTCACCCCAT	151	False	NA	NA	NA	NA	NA	NA	39445890	39473163	Fake_Experiment_ID
g1592.t1	chr19	+	984	7	ISM	ENSG00000196235.14	ENST00000432763.7	3264	29	27334	0	27334	0	3prime_fragment	FALSE	canonical	3	597	junction_2	100.157237492965	NA	NA	NA	FALSE	0	NA	NA	B	non_coding	NA	NA	NA	NA	NA	NA	NA	20	AGCAGGCAGGGCCGGTGGAC	2839	False	NA	NA	NA	NA	NA	NA	39473224	39476399	Fake_Experiment_ID
g1593.t1	chr19	+	1062	11	FSM	ENSG00000105197.11	ENST00000544017.5	1371	11	309	0	309	0	multi-exon	FALSE	canonical	3	1166	junction_6	99.3247703244261	NA	NA	NA	FALSE	0	NA	NA	A	non_coding	NA	NA	NA	NA	NA	NA	NA	20	ACTCTGGGCCTCCTCAAACT	5	True	NA	NA	NA	NA	NA	NA	39480853	39489820	Fake_Experiment_ID
g1594.t1	chr19	+	1161	7	NNC	ENSG00000090932.11	novel	1857	8	NA	NA	0	2476	at_least_one_novel_splicesite	FALSE	canonical	0	0	junction_1	44.5520918576097	NA	NA	NA	TRUE	0	NA	NA	A	non_coding	NA	NA	NA	NA	NA	NA	NA	35	GGTATGACAGTGAAACTAGC	28	False	NA	NA	NA	NA	NA	NA	39498974	39510489	Fake_Experiment_ID
g1595.t1	chr19	+	813	1	NIC	ENSG00000186838.13	novel	1041	5	NA	NA	0	-3123	mono-exon	FALSE	NA	NA	NA	NA	NA	NA	NA	NA	NA	0	NA	NA	A	non_coding	NA	NA	NA	NA	NA	NA	NA	20	GGACCTCACACATGCCTCTC	74	False	NA	NA	NA	NA	NA	NA	39515212	39516025	Fake_Experiment_ID
g1596.t1	chr19	-	486	1	FSM	ENSG00000176401.6	ENST00000326282.5	486	1	0	0	0	0	mono-exon	FALSE	NA	NA	NA	NA	NA	NA	NA	NA	NA	0	NA	NA	A	non_coding	NA	NA	NA	NA	NA	NA	NA	20	GTCGGCTGTGATGATGACAT	7425	False	NA	NA	NA	NA	NA	NA	39532802	39532316	Fake_Experiment_ID
g1597.t1	chr19	-	399	1	FSM	ENSG00000176396.11	ENST00000390658.4	711	1	312	0	312	0	mono-exon	FALSE	NA	NA	NA	NA	NA	NA	NA	NA	NA	0	NA	NA	A	non_coding	NA	NA	NA	NA	NA	NA	NA	20	TTATGTGGTGACACTACTTC	460	False	NA	NA	NA	NA	NA	NA	39539767	39539368	Fake_Experiment_ID
g1598.t1	chr19	+	315	1	Intergenic	novelGene_660	novel	NA	NA	NA	NA	NA	NA	mono-exon	FALSE	NA	NA	NA	NA	NA	NA	NA	NA	NA	0	NA	NA	A	non_coding	NA	NA	NA	NA	NA	NA	NA	30	GTGCTGGACAAGGAGGACCA	6020	False	NA	NA	NA	NA	NA	NA	39553020	39553335	Fake_Experiment_ID
g1599.t1	chr19	-	660	5	Intergenic	novelGene_661	novel	NA	NA	NA	NA	NA	NA	multi-exon	FALSE	canonical	0	0	junction_1	0	NA	NA	NA	FALSE	0	NA	NA	A	non_coding	NA	NA	NA	NA	NA	NA	NA	10	TGTCCACACTCCCTGCTGTT	NA	False	NA	NA	NA	NA	NA	NA	39582768	39569045	Fake_Experiment_ID
g16.t1	chr19	-	1266	1	FSM	ENSG00000183186.8	ENST00000332235.8	1266	1	0	0	0	0	mono-exon	FALSE	NA	NA	NA	NA	NA	NA	NA	NA	NA	0	NA	NA	A	non_coding	NA	NA	NA	NA	NA	NA	NA	10	AGCGGGGACCTGCTCGCTGT	7373	False	NA	NA	NA	NA	NA	NA	408361	407095	Fake_Experiment_ID
g160.t1	chr19	+	486	1	Intergenic	novelGene_42	novel	NA	NA	NA	NA	NA	NA	mono-exon	FALSE	NA	NA	NA	NA	NA	NA	NA	NA	NA	0	NA	NA	A	non_coding	NA	NA	NA	NA	NA	NA	NA	20	AGCTCTGACACCCCGGGCAC	5443	False	NA	NA	NA	NA	NA	NA	2622430	2622916	Fake_Experiment_ID
g1600.t1	chr19	+	540	4	NNC	ENSG00000105198.11	novel	426	5	NA	NA	-106	-9	at_least_one_novel_splicesite	FALSE	canonical	0	0	junction_1	0	NA	NA	NA	FALSE	0	NA	NA	A	non_coding	NA	NA	NA	NA	NA	NA	NA	25	GGGAGATGATCACACTCCTC	NA	False	NA	NA	NA	NA	NA	NA	39602462	39607339	Fake_Experiment_ID
g1601.t1	chr19	-	597	1	Intergenic	novelGene_662	novel	NA	NA	NA	NA	NA	NA	mono-exon	FALSE	NA	NA	NA	NA	NA	NA	NA	NA	NA	0	NA	NA	A	non_coding	NA	NA	NA	NA	NA	NA	NA	35	TTAAACTAAAGAGCTTCTGC	NA	False	NA	NA	NA	NA	NA	NA	39629656	39629059	Fake_Experiment_ID
g1602.t1	chr19	-	2094	5	Intergenic	novelGene_663	novel	NA	NA	NA	NA	NA	NA	multi-exon	FALSE	canonical	0	0	junction_1	0	NA	NA	NA	FALSE	0	NA	NA	A	non_coding	NA	NA	NA	NA	NA	NA	NA	25	AGCAACCTCAACCCTGTCTG	NA	False	NA	NA	NA	NA	NA	NA	39645168	39629976	Fake_Experiment_ID
g1603.t1	chr19	+	702	1	Intergenic	novelGene_664	novel	NA	NA	NA	NA	NA	NA	mono-exon	FALSE	NA	NA	NA	NA	NA	NA	NA	NA	NA	0	NA	NA	A	non_coding	NA	NA	NA	NA	NA	NA	NA	40	CAGCCACTGCAAAAACATGC	NA	False	NA	NA	NA	NA	NA	NA	39650514	39651216	Fake_Experiment_ID
g1604.t1	chr19	+	564	1	Intergenic	novelGene_665	novel	NA	NA	NA	NA	NA	NA	mono-exon	FALSE	NA	NA	NA	NA	NA	NA	NA	NA	NA	0	NA	NA	A	non_coding	NA	NA	NA	NA	NA	NA	NA	30	CTTCAGCAAAGTCTCAGGAT	NA	False	NA	NA	NA	NA	NA	NA	39652910	39653474	Fake_Experiment_ID
g1605.t1	chr19	+	378	2	ISM	ENSG00000249861.4	ENST00000392051.4	429	4	2457	0	2457	0	3prime_fragment	FALSE	canonical	0	0	junction_1	0	NA	NA	NA	FALSE	0	NA	NA	A	non_coding	NA	NA	NA	NA	NA	NA	NA	20	TCACACTCCTCATTGTTGAG	2492	False	NA	NA	NA	NA	NA	NA	39658418	39660520	Fake_Experiment_ID
g1606.t1	chr19	+	429	1	Intergenic	novelGene_666	novel	NA	NA	NA	NA	NA	NA	mono-exon	FALSE	NA	NA	NA	NA	NA	NA	NA	NA	NA	0	NA	NA	A	non_coding	NA	NA	NA	NA	NA	NA	NA	30	GGCTGGTTCAATATATGCAA	NA	False	NA	NA	NA	NA	NA	NA	39667641	39668070	Fake_Experiment_ID
g1607.t1	chr19	+	882	1	Intergenic	novelGene_667	novel	NA	NA	NA	NA	NA	NA	mono-exon	FALSE	NA	NA	NA	NA	NA	NA	NA	NA	NA	0	NA	NA	A	non_coding	NA	NA	NA	NA	NA	NA	NA	40	TACTGGTACCAAAACAGCAT	NA	False	NA	NA	NA	NA	NA	NA	39668139	39669021	Fake_Experiment_ID
g1608.t1	chr19	+	1179	8	NNC	ENSG00000006659.13	novel	507	4	NA	NA	-32659	0	at_least_one_novel_splicesite	FALSE	canonical	0	0	junction_1	0	NA	NA	NA	TRUE	0	NA	NA	A	non_coding	NA	NA	NA	NA	NA	NA	NA	25	GGGAGATGATCAGACTCCTC	NA	False	NA	NA	NA	NA	NA	NA	39673248	39709313	Fake_Experiment_ID
g1609.t1	chr19	-	1305	2	Intergenic	novelGene_668	novel	NA	NA	NA	NA	NA	NA	multi-exon	FALSE	canonical	0	0	junction_1	0	NA	NA	NA	FALSE	0	NA	NA	A	non_coding	NA	NA	NA	NA	NA	NA	NA	40	TCTGATAAGCAACTTCAGAA	NA	False	NA	NA	NA	NA	NA	NA	39717452	39715823	Fake_Experiment_ID
g161.t1	chr19	+	321	1	Intergenic	novelGene_43	novel	NA	NA	NA	NA	NA	NA	mono-exon	FALSE	NA	NA	NA	NA	NA	NA	NA	NA	NA	0	NA	NA	A	non_coding	NA	NA	NA	NA	NA	NA	NA	10	GCTTTTCTGTTGGTGTCACA	NA	False	NA	NA	NA	NA	NA	NA	2643358	2643679	Fake_Experiment_ID
g1610.t1	chr19	-	657	1	Intergenic	novelGene_669	novel	NA	NA	NA	NA	NA	NA	mono-exon	FALSE	NA	NA	NA	NA	NA	NA	NA	NA	NA	0	NA	NA	A	non_coding	NA	NA	NA	NA	NA	NA	NA	40	AGACCATCAAGGCTAGGAAG	NA	False	NA	NA	NA	NA	NA	NA	39718703	39718046	Fake_Experiment_ID
g1611.t1	chr19	+	312	3	Intergenic	novelGene_670	novel	NA	NA	NA	NA	NA	NA	multi-exon	FALSE	canonical	0	0	junction_1	0	NA	NA	NA	FALSE	0	NA	NA	A	non_coding	NA	NA	NA	NA	NA	NA	NA	25	ATCTCTTGGAGTTGAAGCAT	NA	False	NA	NA	NA	NA	NA	NA	39724778	39728734	Fake_Experiment_ID
g1612.t1	chr19	-	483	3	NNC	ENSG00000105205.7	novel	429	4	NA	NA	-498	0	at_least_one_novel_splicesite	FALSE	canonical	0	0	junction_1	0	NA	NA	NA	FALSE	0	NA	NA	A	non_coding	NA	NA	NA	NA	NA	NA	NA	25	CCAGACTTCATGTTGCCAAG	NA	False	NA	NA	NA	NA	NA	NA	39738450	39731379	Fake_Experiment_ID
g1613.t1	chr19	-	687	3	Antisense	novelGene_ENSG00000213921.8_AS	novel	NA	NA	NA	NA	NA	NA	multi-exon	FALSE	canonical	0	0	junction_1	0	NA	NA	NA	FALSE	0	NA	NA	A	non_coding	NA	NA	NA	NA	NA	NA	NA	55	CTGAGAAACAAATCAAGAAC	NA	False	NA	NA	NA	NA	NA	NA	39782270	39742368	Fake_Experiment_ID
g1614.t1	chr19	+	657	4	NNC	ENSG00000213921.8	novel	597	3	NA	NA	3541	0	at_least_one_novel_splicesite	FALSE	canonical	0	0	junction_1	0	NA	NA	NA	TRUE	0	NA	NA	A	non_coding	NA	NA	NA	NA	NA	NA	NA	25	CTTCTTACACATCACTTCTA	NA	False	NA	NA	NA	NA	NA	NA	39782461	39786135	Fake_Experiment_ID
g1615.t1	chr19	-	16011	48	Fusion	ENSG00000105204.14_ENSG00000275395.6	novel	1890	10	NA	NA	-486	0	multi-exon	FALSE	canonical	0	0	junction_5	776.324614285244	NA	NA	NA	TRUE	0	NA	NA	A	non_coding	NA	NA	NA	NA	NA	NA	NA	0	CCCTGCCCCCTCCCTGGGGC	9006	False	NA	NA	NA	NA	NA	NA	39935104	39825714	Fake_Experiment_ID
g1616.t1	chr19	-	483	3	Intergenic	novelGene_671	novel	NA	NA	NA	NA	NA	NA	multi-exon	FALSE	canonical	0	0	junction_1	0	NA	NA	NA	FALSE	0	NA	NA	A	non_coding	NA	NA	NA	NA	NA	NA	NA	20	ATACAGGCCCTGGACCCTTC	2008	False	NA	NA	NA	NA	NA	NA	39968962	39943234	Fake_Experiment_ID
g1617.t1	chr19	+	1353	11	NNC	ENSG00000013275.8	novel	1257	11	NA	NA	0	0	at_least_one_novel_splicesite	TRUE	canonical	0	0	junction_9	310.453362036877	NA	NA	NA	FALSE	0	NA	NA	A	non_coding	NA	NA	NA	NA	NA	NA	NA	10	CCCTTCCCTTCCCTCCACCA	38	True	NA	NA	NA	NA	NA	NA	39971202	39981305	Fake_Experiment_ID
g1618.t1	chr19	+	2616	5	NNC	ENSG00000187187.14	novel	2511	5	NA	NA	-6939	0	at_least_one_novel_splicesite	FALSE	canonical	0	0	junction_1	2.48746859276655	NA	NA	NA	TRUE	0	NA	NA	A	non_coding	NA	NA	NA	NA	NA	NA	NA	35	AGAGAATACGATGGCCTTTA	NA	False	NA	NA	NA	NA	NA	NA	39991387	40015781	Fake_Experiment_ID
g1619.t1	chr19	-	393	1	Intergenic	novelGene_672	novel	NA	NA	NA	NA	NA	NA	mono-exon	FALSE	NA	NA	NA	NA	NA	NA	NA	NA	NA	0	NA	NA	A	non_coding	NA	NA	NA	NA	NA	NA	NA	20	CTGGATTCCACTGAATCCCT	NA	False	NA	NA	NA	NA	NA	NA	40023772	40023379	Fake_Experiment_ID
g162.t1	chr19	-	597	1	FSM	ENSG00000176490.5	ENST00000323469.5	597	1	0	0	0	0	mono-exon	FALSE	NA	NA	NA	NA	NA	NA	NA	NA	NA	0	NA	NA	A	non_coding	NA	NA	NA	NA	NA	NA	NA	10	GCCCGGAACGCCCGCCTGCC	3611	False	NA	NA	NA	NA	NA	NA	2717806	2717209	Fake_Experiment_ID
g1620.t1	chr19	-	660	2	Intergenic	novelGene_673	novel	NA	NA	NA	NA	NA	NA	multi-exon	FALSE	canonical	0	0	junction_1	0	NA	NA	NA	TRUE	0	NA	NA	A	non_coding	NA	NA	NA	NA	NA	NA	NA	30	AAAATGATTGATGCTGTTGT	NA	False	NA	NA	NA	NA	NA	NA	40025502	40023947	Fake_Experiment_ID
g1621.t1	chr19	-	3063	4	NNC	ENSG00000128000.17	novel	2502	4	NA	NA	9664	668	at_least_one_novel_splicesite	FALSE	canonical	0	0	junction_1	0	NA	NA	NA	FALSE	0	NA	NA	A	non_coding	NA	NA	NA	NA	NA	NA	NA	45	AAGTTTTATGAATATAAGGA	NA	False	NA	NA	NA	NA	NA	NA	40040668	40033688	Fake_Experiment_ID
g1622.t1	chr19	-	3324	9	Fusion	ENSG00000197782.15_ENSG00000128000.17	novel	1929	4	NA	NA	-5788	-8336	multi-exon	FALSE	canonical	0	0	junction_1	43.9856155464488	NA	NA	NA	TRUE	0	NA	NA	A	non_coding	NA	NA	NA	NA	NA	NA	NA	40	TGCGATCAACTGGAAGAAAG	392	False	NA	NA	NA	NA	NA	NA	40090541	40042692	Fake_Experiment_ID
g1623.t1	chr19	-	861	1	Intergenic	novelGene_674	novel	NA	NA	NA	NA	NA	NA	mono-exon	FALSE	NA	NA	NA	NA	NA	NA	NA	NA	NA	0	NA	NA	A	non_coding	NA	NA	NA	NA	NA	NA	NA	40	ACAATGAGATGGCACATGGA	NA	False	NA	NA	NA	NA	NA	NA	40114630	40113769	Fake_Experiment_ID
g1624.t1	chr19	+	2883	10	NNC	ENSG00000130758.8	novel	2865	10	NA	NA	0	0	at_least_one_novel_splicesite	FALSE	canonical	1	1	junction_4	18.4879006146129	NA	NA	NA	FALSE	0	NA	NA	A	non_coding	NA	NA	NA	NA	NA	NA	NA	10	GGCCTGCCCACCACCGCCCG	419	False	NA	NA	NA	NA	NA	NA	40192031	40215292	Fake_Experiment_ID
g1625.t1	chr19	-	861	3	NNC	ENSG00000174521.7	novel	720	3	NA	NA	0	0	at_least_one_novel_splicesite	FALSE	canonical	0	0	junction_2	0.5	NA	NA	NA	FALSE	0	NA	NA	A	non_coding	NA	NA	NA	NA	NA	NA	NA	20	GGCCAATCCAGGGGGACCTC	-18	True	NA	NA	NA	NA	NA	NA	40218381	40216162	Fake_Experiment_ID
g1626.t1	chr19	-	1002	5	NNC	ENSG00000105219.10	novel	990	6	NA	NA	0	0	at_least_one_novel_splicesite	FALSE	canonical	0	0	junction_1	2.54950975679639	NA	NA	NA	FALSE	0	NA	NA	A	non_coding	NA	NA	NA	NA	NA	NA	NA	30	GTACTGGGACTCAGTCACAA	7179	False	NA	NA	NA	NA	NA	NA	40226641	40222306	Fake_Experiment_ID
g1627.t1	chr19	-	1815	15	NNC	ENSG00000105221.18	novel	1446	13	NA	NA	-27710	0	at_least_one_novel_splicesite	TRUE	canonical	0	0	junction_10	32.2528277513644	NA	NA	NA	TRUE	0	NA	NA	A	non_coding	NA	NA	NA	NA	NA	NA	NA	20	GCAGTCTGCCCACGCAGAGG	NA	False	NA	NA	NA	NA	NA	NA	40292977	40233871	Fake_Experiment_ID
g1628.t1	chr19	-	1470	10	NNC	ENSG00000160392.14	novel	1269	9	NA	NA	5421	0	at_least_one_novel_splicesite	FALSE	canonical	0	0	junction_8	40.2265191075014	NA	NA	NA	TRUE	0	NA	NA	A	non_coding	NA	NA	NA	NA	NA	NA	NA	5	CCCACCTGTGGGCGGGGTGC	5891	False	NA	NA	NA	NA	NA	NA	40343093	40321881	Fake_Experiment_ID
g1629.t1	chr19	+	1473	11	FSM	ENSG00000105223.20	ENST00000356508.9	1473	11	0	0	0	0	multi-exon	TRUE	canonical	3	1440	junction_5	96.2750746559046	NA	NA	NA	FALSE	0	NA	NA	A	non_coding	NA	NA	NA	NA	NA	NA	NA	15	GGCCCGATCCAGTGGGCAGG	134	False	NA	NA	NA	NA	NA	NA	40366483	40378173	Fake_Experiment_ID
g163.t1	chr19	+	258	2	Intergenic	novelGene_44	novel	NA	NA	NA	NA	NA	NA	multi-exon	FALSE	canonical	0	0	junction_1	0	NA	NA	NA	FALSE	0	NA	NA	A	non_coding	NA	NA	NA	NA	NA	NA	NA	15	TTCTCCAGCTTGCAGAGCTG	5684	False	NA	NA	NA	NA	NA	NA	2722876	2727952	Fake_Experiment_ID
g1630.t1	chr19	-	1851	4	FSM	ENSG00000160396.9	ENST00000291823.3	1851	4	0	0	0	0	multi-exon	FALSE	canonical	0	0	junction_1	0.471404520791032	NA	NA	NA	FALSE	0	NA	NA	A	non_coding	NA	NA	NA	NA	NA	NA	NA	10	TGGTGATTCCACCCCTGCCC	290	False	NA	NA	NA	NA	NA	NA	40389902	40379586	Fake_Experiment_ID
g1631.t1	chr19	-	4575	5	NNC	ENSG00000105227.16	novel	4671	7	NA	NA	3249	0	at_least_one_novel_splicesite	TRUE	canonical	0	0	junction_4	6.05702071979286	NA	NA	NA	TRUE	0	NA	NA	A	non_coding	NA	NA	NA	NA	NA	NA	NA	25	AGCCCCTAGTCAGATGGGGA	3295	False	NA	NA	NA	NA	NA	NA	40411493	40393965	Fake_Experiment_ID
g1632.t1	chr19	-	711	1	FSM	ENSG00000197019.5	ENST00000357949.5	711	1	0	0	0	0	mono-exon	FALSE	NA	NA	NA	NA	NA	NA	NA	NA	NA	0	NA	NA	A	non_coding	NA	NA	NA	NA	NA	NA	NA	10	GCCCTCGTGCTGGAATGGTT	2445	False	NA	NA	NA	NA	NA	NA	40423546	40422835	Fake_Experiment_ID
g1633.t1	chr19	-	618	1	FSM	ENSG00000167565.13	ENST00000322354.4	591	1	-27	0	-27	0	mono-exon	FALSE	NA	NA	NA	NA	NA	NA	NA	NA	NA	0	NA	NA	A	non_coding	NA	NA	NA	NA	NA	NA	NA	30	AACTGTGATAGAGGGGATCG	2227	False	NA	NA	NA	NA	NA	NA	40442107	40441489	Fake_Experiment_ID
g1634.t1	chr19	-	618	6	NNC	ENSG00000090013.11	novel	738	4	NA	NA	-1676	0	at_least_one_novel_splicesite	FALSE	canonical	0	0	junction_4	171.676905843506	NA	NA	NA	TRUE	0	NA	NA	A	non_coding	NA	NA	NA	NA	NA	NA	NA	15	CACTCTGTCCCCATCTGGGA	NA	False	NA	NA	NA	NA	NA	NA	40467364	40447888	Fake_Experiment_ID
g1635.t1	chr19	+	357	3	NNC	ENSG00000160460.16	novel	7695	36	NA	NA	0	-86686	at_least_one_novel_splicesite	FALSE	canonical	0	0	junction_1	0	NA	NA	NA	TRUE	0	NA	NA	B	non_coding	NA	NA	NA	NA	NA	NA	NA	30	AACTCCTGGACTCAAGCGAT	5450	False	NA	NA	NA	NA	NA	NA	40472621	40488883	Fake_Experiment_ID
g1636.t1	chr19	+	3897	16	ISM	ENSG00000160460.16	ENST00000338932.7	7695	36	17474	42654	17474	-42654	internal_fragment	FALSE	canonical	0	0	junction_2	0.771722460186015	NA	NA	NA	FALSE	0	NA	NA	B	non_coding	NA	NA	NA	NA	NA	NA	NA	15	CTATGTGGCTTTGAGTGATT	NA	False	NA	NA	NA	NA	NA	NA	40490095	40532915	Fake_Experiment_ID
g1637.t1	chr19	+	3477	14	NNC	ENSG00000160460.16	novel	7695	36	NA	NA	61473	-3373	intron_retention	FALSE	canonical	0	0	junction_7	1.9551176964829	NA	NA	NA	TRUE	0	NA	NA	B	non_coding	NA	NA	NA	NA	NA	NA	NA	20	GCCCCCCAATGGGCAGGAGG	2594	False	NA	NA	NA	NA	NA	NA	40534094	40572196	Fake_Experiment_ID
g1638.t1	chr19	+	1695	15	Fusion	ENSG00000090006.18_ENSG00000160410.15	novel	2124	18	NA	NA	0	8077	multi-exon	TRUE	canonical	0	0	junction_1	184.221597373314	NA	NA	NA	FALSE	0	NA	NA	A	non_coding	NA	NA	NA	NA	NA	NA	NA	40	GGGGCAAAAGGGAATAGGAG	0	True	NA	NA	NA	NA	NA	NA	40576899	40599284	Fake_Experiment_ID
g1639.t1	chr19	+	3366	20	NNC	ENSG00000090006.18	novel	4875	33	NA	NA	4153	0	at_least_one_novel_splicesite	FALSE	canonical	0	0	junction_2	92.784592521702	NA	NA	NA	FALSE	0	NA	NA	A	non_coding	NA	NA	NA	NA	NA	NA	NA	5	GCCCTGGCACCCGCTGGCCG	19	True	NA	NA	NA	NA	NA	NA	40601387	40629550	Fake_Experiment_ID
g164.t1	chr19	-	945	2	ISM	ENSG00000141873.11	ENST00000545664.5	972	3	0	495	0	-495	5prime_fragment	FALSE	canonical	3	278	junction_1	0	NA	NA	NA	FALSE	0	NA	NA	A	non_coding	NA	NA	NA	NA	NA	NA	NA	5	GCGGCCTCGCCATTGTCCCT	2790	False	NA	NA	NA	NA	NA	NA	2737257	2732750	Fake_Experiment_ID
g1640.t1	chr19	+	351	1	Intergenic	novelGene_675	novel	NA	NA	NA	NA	NA	NA	mono-exon	FALSE	NA	NA	NA	NA	NA	NA	NA	NA	NA	0	NA	NA	A	non_coding	NA	NA	NA	NA	NA	NA	NA	5	TAGGCTTGGCGTGGTGGCCC	7456	False	NA	NA	NA	NA	NA	NA	40634494	40634845	Fake_Experiment_ID
g1641.t1	chr19	-	1632	7	NIC	ENSG00000105245.9	novel	1830	10	NA	NA	5941	0	combination_of_known_splicesites	FALSE	canonical	0	0	junction_6	33.8066397160216	NA	NA	NA	FALSE	0	NA	NA	A	non_coding	NA	NA	NA	NA	NA	NA	NA	15	CCCGAGCCGCCCCACCCACT	6107	False	NA	NA	NA	NA	NA	NA	40684542	40667467	Fake_Experiment_ID
g1642.t1	chr19	-	1629	14	NNC	ENSG00000123815.13	novel	1635	14	NA	NA	-1328	0	at_least_one_novel_splicesite	FALSE	canonical	0	0	junction_9	78.5867025805588	NA	NA	NA	FALSE	0	NA	NA	A	non_coding	NA	NA	NA	NA	NA	NA	NA	20	CAGCCTCCATGGGGGATTCA	925	False	NA	NA	NA	NA	NA	NA	40715960	40692034	Fake_Experiment_ID
g1643.t1	chr19	+	2064	7	NNC	ENSG00000086544.3	novel	2052	7	NA	NA	69	0	at_least_one_novel_splicesite	FALSE	canonical	0	0	junction_6	24.5317254907916	NA	NA	NA	FALSE	0	NA	NA	A	non_coding	NA	NA	NA	NA	NA	NA	NA	20	GCTGCTCAGCCACCATCAGG	93	False	NA	NA	NA	NA	NA	NA	40717204	40739560	Fake_Experiment_ID
g1644.t1	chr19	-	1062	6	NNC	ENSG00000188493.15	novel	1056	6	NA	NA	0	0	at_least_one_novel_splicesite	FALSE	canonical	0	0	junction_2	63.7702124820045	NA	NA	NA	FALSE	0	NA	NA	A	non_coding	NA	NA	NA	NA	NA	NA	NA	5	CTGCGGCTGCGGTCTCAGGC	1999	False	NA	NA	NA	NA	NA	NA	40749803	40742432	Fake_Experiment_ID
g1645.t1	chr19	+	840	6	NNC	ENSG00000077312.9	novel	849	6	NA	NA	0	0	at_least_one_novel_splicesite	FALSE	canonical	3	19	junction_2	629.299737803854	NA	NA	NA	TRUE	0	NA	NA	A	non_coding	NA	NA	NA	NA	NA	NA	NA	10	CACCTTTTCCCCCCATGCCT	49	False	NA	NA	NA	NA	NA	NA	40751408	40765167	Fake_Experiment_ID
g1646.t1	chr19	+	1305	10	Fusion	ENSG00000261857.7_ENSG00000167578.18	novel	396	4	NA	NA	0	0	multi-exon	FALSE	canonical	0	0	junction_1	133.052853138875	NA	NA	NA	FALSE	0	NA	NA	A	non_coding	NA	NA	NA	NA	NA	NA	NA	10	GCTCTGTGGAGCCAGGTGGG	22	False	NA	NA	NA	NA	NA	NA	40775542	40786963	Fake_Experiment_ID
g1647.t1	chr19	+	912	1	NIC	ENSG00000269858.6	novel	1224	5	NA	NA	0	-6380	mono-exon	FALSE	NA	NA	NA	NA	NA	NA	NA	NA	NA	0	NA	NA	B	non_coding	NA	NA	NA	NA	NA	NA	NA	25	GCACAGTGGGTTTGGAGACA	730	False	NA	NA	NA	NA	NA	NA	40800572	40801484	Fake_Experiment_ID
g1648.t1	chr19	-	561	2	Antisense	novelGene_ENSG00000269858.6_AS	novel	NA	NA	NA	NA	NA	NA	multi-exon	FALSE	canonical	0	0	junction_1	0	NA	NA	NA	FALSE	0	NA	NA	A	non_coding	NA	NA	NA	NA	NA	NA	NA	30	AAGCGGGAAAGCCTGGAGTT	6454	False	NA	NA	NA	NA	NA	NA	40805654	40803485	Fake_Experiment_ID
g1649.t1	chr19	+	540	4	NNC	ENSG00000269858.6	novel	1224	5	NA	NA	5985	100	at_least_one_novel_splicesite	FALSE	canonical	0	0	junction_3	468.150260778168	NA	NA	NA	FALSE	0	NA	NA	B	non_coding	NA	NA	NA	NA	NA	NA	NA	0	CTTTGCCTCTGTCCTGCCTG	6715	False	NA	NA	NA	NA	NA	NA	40806557	40807964	Fake_Experiment_ID
g165.t1	chr19	+	528	2	Antisense	novelGene_ENSG00000104969.11_AS	novel	NA	NA	NA	NA	NA	NA	multi-exon	FALSE	canonical	0	0	junction_1	0	NA	NA	NA	FALSE	0	NA	NA	A	non_coding	NA	NA	NA	NA	NA	NA	NA	25	AAGGGTCTACAGTATGGTGG	NA	False	NA	NA	NA	NA	NA	NA	2754789	2756143	Fake_Experiment_ID
g1650.t1	chr19	-	1044	5	Intergenic	novelGene_676	novel	NA	NA	NA	NA	NA	NA	multi-exon	FALSE	canonical	0	0	junction_1	1.6393596310755	NA	NA	NA	FALSE	0	NA	NA	A	non_coding	NA	NA	NA	NA	NA	NA	NA	5	CGGTGGCCTCCACGGCTGCC	847	False	NA	NA	NA	NA	NA	NA	40811261	40808096	Fake_Experiment_ID
g1651.t1	chr19	-	1020	7	Intergenic	novelGene_677	novel	NA	NA	NA	NA	NA	NA	multi-exon	TRUE	canonical	0	0	junction_1	1.49071198499986	NA	NA	NA	FALSE	0	NA	NA	A	non_coding	NA	NA	NA	NA	NA	NA	NA	10	CGCCCCGGCCCTTCCAGATT	NA	False	NA	NA	NA	NA	NA	NA	40828856	40818717	Fake_Experiment_ID
g1652.t1	chr19	-	1470	9	FSM	ENSG00000255974.8	ENST00000301141.10	1485	9	15	0	15	0	multi-exon	TRUE	canonical	0	0	junction_2	0.433012701892219	NA	NA	NA	FALSE	0	NA	NA	A	non_coding	NA	NA	NA	NA	NA	NA	NA	10	GCGAGGGCTGTGCCGGTGCA	35	False	NA	NA	NA	NA	NA	NA	40850411	40843795	Fake_Experiment_ID
g1653.t1	chr19	-	1320	9	NNC	ENSG00000198077.11	novel	1485	9	NA	NA	-7192	0	at_least_one_novel_splicesite	TRUE	canonical	0	0	junction_4	1.05326872164704	NA	NA	NA	TRUE	0	NA	NA	A	non_coding	NA	NA	NA	NA	NA	NA	NA	10	GCGAGGGCTGTGCCGGTGCA	NA	False	NA	NA	NA	NA	NA	NA	40889402	40875692	Fake_Experiment_ID
g1654.t1	chr19	+	1089	7	Intergenic	novelGene_678	novel	NA	NA	NA	NA	NA	NA	multi-exon	FALSE	canonical	0	0	junction_1	0	NA	NA	NA	FALSE	0	NA	NA	A	non_coding	NA	NA	NA	NA	NA	NA	NA	15	GCCACACCTCCTGCGGGGCA	NA	False	NA	NA	NA	NA	NA	NA	40891218	40900155	Fake_Experiment_ID
g1655.t1	chr19	-	711	5	Intergenic	novelGene_679	novel	NA	NA	NA	NA	NA	NA	multi-exon	TRUE	canonical	0	0	junction_1	0	NA	NA	NA	FALSE	0	NA	NA	A	non_coding	NA	NA	NA	NA	NA	NA	NA	5	GGGAGGGCTGTGCTGGTGCC	NA	False	NA	NA	NA	NA	NA	NA	40913120	40908471	Fake_Experiment_ID
g1656.t1	chr19	+	579	1	Intergenic	novelGene_680	novel	NA	NA	NA	NA	NA	NA	mono-exon	FALSE	NA	NA	NA	NA	NA	NA	NA	NA	NA	0	NA	NA	A	non_coding	NA	NA	NA	NA	NA	NA	NA	50	AGGAAGCACTAAACATGGAA	5655	False	NA	NA	NA	NA	NA	NA	40914080	40914659	Fake_Experiment_ID
g1657.t1	chr19	+	714	1	Intergenic	novelGene_681	novel	NA	NA	NA	NA	NA	NA	mono-exon	FALSE	NA	NA	NA	NA	NA	NA	NA	NA	NA	0	NA	NA	A	non_coding	NA	NA	NA	NA	NA	NA	NA	40	TAAAGGGGATATCACCACCA	6832	False	NA	NA	NA	NA	NA	NA	40915257	40915971	Fake_Experiment_ID
g1658.t1	chr19	+	1125	7	Intergenic	novelGene_682	novel	NA	NA	NA	NA	NA	NA	multi-exon	FALSE	canonical	0	0	junction_1	0	NA	NA	NA	TRUE	0	NA	NA	A	non_coding	NA	NA	NA	NA	NA	NA	NA	25	GGGTACACCATCCCCAAGGT	9578	False	NA	NA	NA	NA	NA	NA	40933828	40944500	Fake_Experiment_ID
g1659.t1	chr19	+	360	2	Intergenic	novelGene_683	novel	NA	NA	NA	NA	NA	NA	multi-exon	FALSE	canonical	0	0	junction_1	0	NA	NA	NA	FALSE	0	NA	NA	A	non_coding	NA	NA	NA	NA	NA	NA	NA	20	AGGGGCTGAGGGAAGGGGGT	2594	False	NA	NA	NA	NA	NA	NA	40944674	40949234	Fake_Experiment_ID
g166.t1	chr19	-	204	2	ISM	ENSG00000104969.11	ENST00000677562.1	1083	10	11287	1582	11287	-1582	internal_fragment	FALSE	canonical	3	763	junction_1	0	NA	NA	NA	FALSE	0	NA	NA	B	non_coding	NA	NA	NA	NA	NA	NA	NA	10	CGCTGCGTGAGTGCATGGGG	4862	False	NA	NA	NA	NA	NA	NA	2757781	2757342	Fake_Experiment_ID
g1660.t1	chr19	+	288	2	Intergenic	novelGene_684	novel	NA	NA	NA	NA	NA	NA	multi-exon	FALSE	canonical	0	0	junction_1	0	NA	NA	NA	FALSE	0	NA	NA	A	non_coding	NA	NA	NA	NA	NA	NA	NA	35	TAGTAATAGCGGTTATTAAT	NA	False	NA	NA	NA	NA	NA	NA	40957343	40958669	Fake_Experiment_ID
g1661.t1	chr19	-	372	1	Intergenic	novelGene_685	novel	NA	NA	NA	NA	NA	NA	mono-exon	FALSE	NA	NA	NA	NA	NA	NA	NA	NA	NA	0	NA	NA	A	non_coding	NA	NA	NA	NA	NA	NA	NA	35	CCAGGAGCAGAATGTTAATC	NA	False	NA	NA	NA	NA	NA	NA	40981425	40981053	Fake_Experiment_ID
g1662.t1	chr19	+	1512	8	NNC	ENSG00000197408.10	novel	1476	9	NA	NA	12653	0	at_least_one_novel_splicesite	FALSE	canonical	0	0	junction_3	27.110507037618	NA	NA	NA	FALSE	0	NA	NA	A	non_coding	NA	NA	NA	NA	NA	NA	NA	20	AGGGGCTGAGGGAAGGGGGT	NA	False	NA	NA	NA	NA	NA	NA	41003958	41016827	Fake_Experiment_ID
g1663.t1	chr19	-	777	4	Intergenic	novelGene_686	novel	NA	NA	NA	NA	NA	NA	multi-exon	FALSE	canonical	0	0	junction_1	0	NA	NA	NA	FALSE	0	NA	NA	A	non_coding	NA	NA	NA	NA	NA	NA	NA	25	GCCCTCACCCACAGGCAGGA	NA	False	NA	NA	NA	NA	NA	NA	41027722	41024104	Fake_Experiment_ID
g1664.t1	chr19	+	597	1	Intergenic	novelGene_687	novel	NA	NA	NA	NA	NA	NA	mono-exon	FALSE	NA	NA	NA	NA	NA	NA	NA	NA	NA	0	NA	NA	A	non_coding	NA	NA	NA	NA	NA	NA	NA	25	TTATTATCTTCATTATTTCA	NA	False	NA	NA	NA	NA	NA	NA	41035632	41036229	Fake_Experiment_ID
g1665.t1	chr19	-	1068	7	Intergenic	novelGene_688	novel	NA	NA	NA	NA	NA	NA	multi-exon	FALSE	canonical	0	0	junction_1	0	NA	NA	NA	TRUE	0	NA	NA	A	non_coding	NA	NA	NA	NA	NA	NA	NA	15	GCTACACCTCCTGCGGGGCA	NA	False	NA	NA	NA	NA	NA	NA	41059364	41050448	Fake_Experiment_ID
g1666.t1	chr19	+	1389	9	NNC	ENSG00000197838.5	novel	1485	9	NA	NA	-6551	0	at_least_one_novel_splicesite	TRUE	canonical	0	0	junction_1	1.71391365010026	NA	NA	NA	TRUE	0	NA	NA	A	non_coding	NA	NA	NA	NA	NA	NA	NA	10	GCGAGGGCTGTGCTGGTGCA	NA	False	NA	NA	NA	NA	NA	NA	41081920	41095941	Fake_Experiment_ID
g1667.t1	chr19	+	2112	11	NNC	ENSG00000197446.9	novel	1476	9	NA	NA	-16564	9271	at_least_one_novel_splicesite	FALSE	canonical	0	0	junction_1	0.640312423743285	NA	NA	NA	TRUE	0	NA	NA	A	non_coding	NA	NA	NA	NA	NA	NA	NA	10	GTCTGGAGATCCTGTGTGGG	NA	False	NA	NA	NA	NA	NA	NA	41099624	41137353	Fake_Experiment_ID
g1668.t1	chr19	+	534	2	Intergenic	novelGene_689	novel	NA	NA	NA	NA	NA	NA	multi-exon	FALSE	canonical	0	0	junction_1	0	NA	NA	NA	FALSE	0	NA	NA	A	non_coding	NA	NA	NA	NA	NA	NA	NA	10	CTTGCAGGCTGGGGGCACCC	35	False	NA	NA	NA	NA	NA	NA	41169860	41174832	Fake_Experiment_ID
g1669.t1	chr19	+	1695	8	ISM	ENSG00000167600.14	ENST00000310054.9	1515	9	0	0	0	0	intron_retention	FALSE	canonical	3	1213	junction_5	77.236979617332	NA	NA	NA	FALSE	0	NA	NA	A	non_coding	NA	NA	NA	NA	NA	NA	NA	35	AGGAAGGCAACTTGGAAGTG	26	False	NA	NA	NA	NA	NA	NA	41193264	41206488	Fake_Experiment_ID
g167.t1	chr19	-	2586	8	NNC	ENSG00000104969.11	novel	1083	10	NA	NA	-5009	-5429	at_least_one_novel_splicesite	FALSE	canonical	0	0	junction_3	378.176613529192	NA	NA	NA	FALSE	0	NA	NA	B	non_coding	NA	NA	NA	NA	NA	NA	NA	30	TGAGCACCAAAAGCTGGCTC	9292	False	NA	NA	NA	NA	NA	NA	2774077	2761189	Fake_Experiment_ID
g1670.t1	chr19	+	2586	19	NIC	ENSG00000167601.12	novel	2685	20	NA	NA	72	0	combination_of_known_splicesites	TRUE	canonical	3	84	junction_9	14.7380418150855	NA	NA	NA	FALSE	0	NA	NA	A	non_coding	NA	NA	NA	NA	NA	NA	NA	25	GACAACCCTCCACCTGGTAC	76	False	NA	NA	NA	NA	NA	NA	41219464	41259904	Fake_Experiment_ID
g1671.t1	chr19	+	2571	15	FSM	ENSG00000105323.17	ENST00000392006.8	2571	15	0	0	0	0	multi-exon	FALSE	canonical	3	509	junction_1	168.930610075286	NA	NA	NA	FALSE	0	NA	NA	A	non_coding	NA	NA	NA	NA	NA	NA	NA	20	CCAGTGTGACCCAGAGGCTC	36	False	NA	NA	NA	NA	NA	NA	41264503	41306565	Fake_Experiment_ID
g1672.t1	chr19	+	1194	5	FSM	ENSG00000142039.4	ENST00000269967.4	1032	5	-162	0	-162	0	multi-exon	FALSE	canonical	3	109	junction_4	18.8281703837627	NA	NA	NA	FALSE	0	NA	NA	A	non_coding	NA	NA	NA	NA	NA	NA	NA	10	TGGCCGCCACCCTTCCCACC	-79	True	NA	NA	NA	NA	NA	NA	41310148	41322715	Fake_Experiment_ID
g1673.t1	chr19	-	1173	7	FSM	ENSG00000105329.11	ENST00000221930.6	1173	7	0	0	0	0	multi-exon	FALSE	canonical	3	63	junction_3	12.432037465981	NA	NA	NA	FALSE	0	NA	NA	A	non_coding	NA	NA	NA	NA	NA	NA	NA	0	GGTCCCGCCCCGCCCCGCCC	11	True	NA	NA	NA	NA	NA	NA	41353044	41331051	Fake_Experiment_ID
g1674.t1	chr19	-	1251	9	Fusion	ENSG00000077348.9_ENSG00000123810.9	novel	528	3	NA	NA	0	0	multi-exon	FALSE	canonical	0	0	junction_3	293.318060090067	NA	NA	NA	FALSE	0	NA	NA	A	non_coding	NA	NA	NA	NA	NA	NA	NA	15	GGGACTCTGCCTCCAACGTC	27	False	NA	NA	NA	NA	NA	NA	41397328	41354699	Fake_Experiment_ID
g1675.t1	chr19	+	1338	9	NNC	ENSG00000248098.12	novel	1347	9	NA	NA	0	0	at_least_one_novel_splicesite	TRUE	canonical	3	415	junction_5	28.6127157047352	NA	NA	NA	FALSE	0	NA	NA	A	non_coding	NA	NA	NA	NA	NA	NA	NA	15	GACCTGCTCAGCCCACCCCC	10	False	NA	NA	NA	NA	NA	NA	41397827	41424608	Fake_Experiment_ID
g1676.t1	chr19	-	1194	1	FSM	ENSG00000177191.2	ENST00000321702.2	1194	1	0	0	0	0	mono-exon	FALSE	NA	NA	NA	NA	NA	NA	NA	NA	NA	0	NA	NA	A	non_coding	NA	NA	NA	NA	NA	NA	NA	15	CTCTCATTGGGGAGGGCGGA	9697	False	NA	NA	NA	NA	NA	NA	41426778	41425584	Fake_Experiment_ID
g1677.t1	chr19	-	741	5	NNC	ENSG00000105341.19	novel	792	6	NA	NA	-1816	0	at_least_one_novel_splicesite	FALSE	canonical	0	0	junction_4	177.995084201783	NA	NA	NA	TRUE	0	NA	NA	A	non_coding	NA	NA	NA	NA	NA	NA	NA	10	CCTTTAGCCCTGTCCCCACT	NA	False	NA	NA	NA	NA	NA	NA	41441325	41432230	Fake_Experiment_ID
g1678.t1	chr19	+	456	2	NNC	ENSG00000204978.3	novel	393	2	NA	NA	0	0	at_least_one_novel_splicesite	FALSE	canonical	0	0	junction_1	0	NA	NA	NA	FALSE	0	NA	NA	A	non_coding	NA	NA	NA	NA	NA	NA	NA	15	GGCTCTGCCAGTGGATTTAG	14	False	NA	NA	NA	NA	NA	NA	41443169	41444224	Fake_Experiment_ID
g1679.t1	chr19	-	231	2	Intergenic	novelGene_690	novel	NA	NA	NA	NA	NA	NA	multi-exon	FALSE	canonical	0	0	junction_1	0	NA	NA	NA	FALSE	0	NA	NA	A	non_coding	NA	NA	NA	NA	NA	NA	NA	30	TATTTCTTCCAAAATTGCAG	NA	False	NA	NA	NA	NA	NA	NA	41463428	41460619	Fake_Experiment_ID
g168.t1	chr19	+	1755	10	NNC	ENSG00000172009.15	novel	2070	13	NA	NA	-9610	-6117	at_least_one_novel_splicesite	FALSE	canonical	0	0	junction_1	279.504720691599	NA	NA	NA	FALSE	0	NA	NA	A	non_coding	NA	NA	NA	NA	NA	NA	NA	20	AGAGGGACTTCTGACGCCTG	559	False	NA	NA	NA	NA	NA	NA	2776052	2807159	Fake_Experiment_ID
g1680.t1	chr19	+	591	2	Intergenic	novelGene_691	novel	NA	NA	NA	NA	NA	NA	multi-exon	FALSE	canonical	0	0	junction_1	0	NA	NA	NA	FALSE	0	NA	NA	A	non_coding	NA	NA	NA	NA	NA	NA	NA	40	AGACCATCAAGGCTAGGAAG	NA	False	NA	NA	NA	NA	NA	NA	41487479	41488417	Fake_Experiment_ID
g1681.t1	chr19	+	1392	1	Intergenic	novelGene_692	novel	NA	NA	NA	NA	NA	NA	mono-exon	FALSE	NA	NA	NA	NA	NA	NA	NA	NA	NA	0	NA	NA	A	non_coding	NA	NA	NA	NA	NA	NA	NA	25	GTATTGATGGGACATATCTC	NA	False	NA	NA	NA	NA	NA	NA	41488948	41490340	Fake_Experiment_ID
g1682.t1	chr19	+	1110	3	Intergenic	novelGene_693	novel	NA	NA	NA	NA	NA	NA	multi-exon	FALSE	canonical	0	0	junction_1	0	NA	NA	NA	FALSE	0	NA	NA	A	non_coding	NA	NA	NA	NA	NA	NA	NA	20	TATTGGTTTTTATTGATTAT	NA	False	NA	NA	NA	NA	NA	NA	41490919	41495461	Fake_Experiment_ID
g1683.t1	chr19	-	402	2	Intergenic	novelGene_694	novel	NA	NA	NA	NA	NA	NA	multi-exon	FALSE	canonical	0	0	junction_1	0	NA	NA	NA	FALSE	0	NA	NA	A	non_coding	NA	NA	NA	NA	NA	NA	NA	25	CTTTCTATTCATATATCCAG	NA	False	NA	NA	NA	NA	NA	NA	41501838	41500876	Fake_Experiment_ID
g1684.t1	chr19	+	621	2	Intergenic	novelGene_695	novel	NA	NA	NA	NA	NA	NA	multi-exon	TRUE	canonical	0	0	junction_1	0	NA	NA	NA	FALSE	0	NA	NA	A	non_coding	NA	NA	NA	NA	NA	NA	NA	20	AACGCCTCAGTCTCACCCTG	68	False	NA	NA	NA	NA	NA	NA	41506151	41506897	Fake_Experiment_ID
g1685.t1	chr19	-	678	3	Intergenic	novelGene_696	novel	NA	NA	NA	NA	NA	NA	multi-exon	TRUE	canonical	0	0	junction_1	0	NA	NA	NA	FALSE	0	NA	NA	A	non_coding	NA	NA	NA	NA	NA	NA	NA	35	CATTACTGCCAATATCACAG	9801	False	NA	NA	NA	NA	NA	NA	41521764	41518329	Fake_Experiment_ID
g1686.t1	chr19	+	999	5	Intergenic	novelGene_697	novel	NA	NA	NA	NA	NA	NA	multi-exon	FALSE	canonical	0	0	junction_1	0	NA	NA	NA	FALSE	0	NA	NA	A	non_coding	NA	NA	NA	NA	NA	NA	NA	25	GAATGGCTGGGACCAGGACT	NA	False	NA	NA	NA	NA	NA	NA	41530841	41547777	Fake_Experiment_ID
g1687.t1	chr19	+	1068	6	NNC	ENSG00000007129.18	novel	882	6	NA	NA	-3425	761	at_least_one_novel_splicesite	FALSE	canonical	0	0	junction_1	0	NA	NA	NA	TRUE	0	NA	NA	A	non_coding	NA	NA	NA	NA	NA	NA	NA	25	GTCCTGAGGAGACACAGGCC	7977	False	NA	NA	NA	NA	NA	NA	41572849	41586632	Fake_Experiment_ID
g1688.t1	chr19	-	2544	8	NNC	ENSG00000105352.10	novel	765	6	NA	NA	-9817	31113	at_least_one_novel_splicesite	FALSE	canonical	0	0	junction_1	0	NA	NA	NA	TRUE	0	NA	NA	A	non_coding	NA	NA	NA	NA	NA	NA	NA	35	GAAAATGGTCTTGAAAGGGG	NA	False	NA	NA	NA	NA	NA	NA	41636780	41588454	Fake_Experiment_ID
g1689.t1	chr19	+	759	1	Intergenic	novelGene_698	novel	NA	NA	NA	NA	NA	NA	mono-exon	FALSE	NA	NA	NA	NA	NA	NA	NA	NA	NA	0	NA	NA	A	non_coding	NA	NA	NA	NA	NA	NA	NA	50	GATCTAATTAAACTAAAAGC	NA	False	NA	NA	NA	NA	NA	NA	41661411	41662170	Fake_Experiment_ID
g169.t1	chr19	+	2715	9	Fusion	ENSG00000172006.12_ENSG00000172009.15	novel	2070	13	NA	NA	-12679	0	multi-exon	FALSE	canonical	0	0	junction_6	253.125185185117	NA	NA	NA	FALSE	0	NA	NA	A	non_coding	NA	NA	NA	NA	NA	NA	NA	20	CAATTGCACGCTGCTTTGTA	5291	False	NA	NA	NA	NA	NA	NA	2807392	2834852	Fake_Experiment_ID
g1690.t1	chr19	-	798	4	FSM	ENSG00000007306.15	ENST00000006724.7	798	4	0	0	0	0	multi-exon	FALSE	canonical	0	0	junction_3	0.471404520791032	NA	NA	NA	FALSE	0	NA	NA	A	non_coding	NA	NA	NA	NA	NA	NA	NA	10	CAGCCTTGGTGTAGTTTCTG	104	False	NA	NA	NA	NA	NA	NA	41688165	41677411	Fake_Experiment_ID
g1691.t1	chr19	+	2223	9	NNC	ENSG00000105388.16	novel	2109	9	NA	NA	-17374	13581	at_least_one_novel_splicesite	FALSE	canonical	0	0	junction_1	0	NA	NA	NA	TRUE	0	NA	NA	A	non_coding	NA	NA	NA	NA	NA	NA	NA	20	AGATGCCTGAGGCCTTTTCA	NA	False	NA	NA	NA	NA	NA	NA	41691357	41740897	Fake_Experiment_ID
g1692.t1	chr19	+	1341	5	NNC	ENSG00000086548.9	novel	1035	5	NA	NA	-5172	-2326	at_least_one_novel_splicesite	FALSE	canonical	0	0	junction_1	0.433012701892219	NA	NA	NA	TRUE	0	NA	NA	A	non_coding	NA	NA	NA	NA	NA	NA	NA	25	TTTCTCCAGCTAGGACTTAA	NA	False	NA	NA	NA	NA	NA	NA	41750466	41763933	Fake_Experiment_ID
g1693.t1	chr19	+	777	4	NNC	ENSG00000170956.17	novel	759	7	NA	NA	-149	-4017	at_least_one_novel_splicesite	FALSE	canonical	0	0	junction_1	0.471404520791032	NA	NA	NA	FALSE	0	NA	NA	B	non_coding	NA	NA	NA	NA	NA	NA	NA	25	TGGGTAAATGGTCAGAGCCT	NA	False	NA	NA	NA	NA	NA	NA	41796528	41807220	Fake_Experiment_ID
g1694.t1	chr19	+	297	3	NNC	ENSG00000170956.17	novel	759	7	NA	NA	12029	14744	at_least_one_novel_splicesite	FALSE	canonical	0	0	junction_1	0	NA	NA	NA	FALSE	0	NA	NA	B	non_coding	NA	NA	NA	NA	NA	NA	NA	25	CCTTTGCAAGTTTATTATAT	4066	False	NA	NA	NA	NA	NA	NA	41808706	41825981	Fake_Experiment_ID
g1695.t1	chr19	+	729	2	Intergenic	novelGene_699	novel	NA	NA	NA	NA	NA	NA	multi-exon	FALSE	canonical	0	0	junction_1	0	NA	NA	NA	FALSE	0	NA	NA	A	non_coding	NA	NA	NA	NA	NA	NA	NA	50	AAAACAAAGCTTAGCAGGAG	273	False	NA	NA	NA	NA	NA	NA	41829879	41830941	Fake_Experiment_ID
g1696.t1	chr19	-	258	2	NIC	ENSG00000273111.6	novel	741	4	NA	NA	350	0	combination_of_known_splicesites	FALSE	canonical	0	0	junction_1	0	NA	NA	NA	FALSE	0	NA	NA	A	non_coding	NA	NA	NA	NA	NA	NA	NA	25	CCATCTAGCTGCACCCGACA	5935	False	NA	NA	NA	NA	NA	NA	41838935	41837142	Fake_Experiment_ID
g1697.t1	chr19	+	1476	13	Fusion	ENSG00000105372.8_ENSG00000142025.16	novel	1257	7	NA	NA	-1385	0	multi-exon	FALSE	canonical	0	0	junction_1	17300.4449033592	NA	NA	NA	TRUE	0	NA	NA	A	non_coding	NA	NA	NA	NA	NA	NA	NA	40	AACAAACCATGCTGGGTTAA	992	False	NA	NA	NA	NA	NA	NA	41846043	41871377	Fake_Experiment_ID
g1698.t1	chr19	+	771	5	NNC	ENSG00000105369.10	novel	681	5	NA	NA	1222	0	at_least_one_novel_splicesite	FALSE	canonical	0	0	junction_1	1.29903810567666	NA	NA	NA	TRUE	0	NA	NA	A	non_coding	NA	NA	NA	NA	NA	NA	NA	15	CACCCCTACTCCTGCCAGGC	1247	False	NA	NA	NA	NA	NA	NA	41878526	41880980	Fake_Experiment_ID
g1699.t1	chr19	+	2766	26	NIC	ENSG00000076928.18	novel	2907	28	NA	NA	0	-136	combination_of_known_splicesites	FALSE	canonical	0	0	junction_13	83.7832823420042	NA	NA	NA	FALSE	0	NA	NA	A	non_coding	NA	NA	NA	NA	NA	NA	NA	20	GTGGGCTGGGGAAGGAAGGG	21	False	NA	NA	NA	NA	NA	NA	41888082	41906650	Fake_Experiment_ID
g17.t1	chr19	+	489	2	Intergenic	novelGene_10	novel	NA	NA	NA	NA	NA	NA	multi-exon	FALSE	canonical	0	0	junction_1	0	NA	NA	NA	FALSE	0	NA	NA	A	non_coding	NA	NA	NA	NA	NA	NA	NA	30	AATGTCCAGGACAGGCCCAT	NA	False	NA	NA	NA	NA	NA	NA	409109	418639	Fake_Experiment_ID
g170.t1	chr19	+	1887	4	FSM	ENSG00000186300.12	ENST00000334241.9	1887	4	0	0	0	0	multi-exon	FALSE	canonical	3	19	junction_3	10.8730042868667	NA	NA	NA	FALSE	0	NA	NA	A	non_coding	NA	NA	NA	NA	NA	NA	NA	20	GTTCCTTATCCTGAAAGTGG	68	False	NA	NA	NA	NA	NA	NA	2841572	2853952	Fake_Experiment_ID
g1700.t1	chr19	-	1098	6	NNC	ENSG00000268041.3	novel	1065	5	NA	NA	-15138	0	at_least_one_novel_splicesite	FALSE	canonical	0	0	junction_1	0	NA	NA	NA	TRUE	0	NA	NA	A	non_coding	NA	NA	NA	NA	NA	NA	NA	20	GCCGGCAGGGGGCAATGGAT	8544	False	NA	NA	NA	NA	NA	NA	41928057	41908227	Fake_Experiment_ID
g1701.t1	chr19	-	456	4	NIC	ENSG00000105404.11	novel	558	5	NA	NA	0	0	combination_of_known_splicesites	FALSE	canonical	3	29	junction_1	812.394540164377	NA	NA	NA	FALSE	0	NA	NA	A	non_coding	NA	NA	NA	NA	NA	NA	NA	5	GGTGTCTTCTGGGACCTGCC	9592	False	NA	NA	NA	NA	NA	NA	41959292	41956845	Fake_Experiment_ID
g1702.t1	chr19	-	3006	20	NNC	ENSG00000105409.19	novel	3081	23	NA	NA	0	0	intron_retention	FALSE	canonical	0	0	junction_12	54.0440468763219	NA	NA	NA	FALSE	0	NA	NA	A	non_coding	NA	NA	NA	NA	NA	NA	NA	20	CCTCAGCCCCACCACATCGC	153	False	NA	NA	NA	NA	NA	NA	41994076	41966936	Fake_Experiment_ID
g1703.t1	chr19	-	411	1	Intergenic	novelGene_700	novel	NA	NA	NA	NA	NA	NA	mono-exon	FALSE	NA	NA	NA	NA	NA	NA	NA	NA	NA	0	NA	NA	A	non_coding	NA	NA	NA	NA	NA	NA	NA	5	CCACGGGCGGGGCTGTGCGG	NA	False	NA	NA	NA	NA	NA	NA	41999281	41998870	Fake_Experiment_ID
g1704.t1	chr19	-	1353	9	NNC	ENSG00000105737.9	novel	2946	19	NA	NA	40952	2618	at_least_one_novel_splicesite	FALSE	canonical	0	0	junction_1	31.2007111297163	NA	NA	NA	TRUE	0	NA	NA	B	non_coding	NA	NA	NA	NA	NA	NA	NA	30	AGATAAGTGGGGAGAGGTGG	NA	False	NA	NA	NA	NA	NA	NA	42024818	41999496	Fake_Experiment_ID
g1705.t1	chr19	-	1458	8	NNC	ENSG00000105737.9	novel	2946	19	NA	NA	3018	-28599	at_least_one_novel_splicesite	FALSE	canonical	0	0	junction_1	27.391343783862	NA	NA	NA	FALSE	0	NA	NA	B	non_coding	NA	NA	NA	NA	NA	NA	NA	20	GGCAGGAGGATTGCTTGAGC	7472	False	NA	NA	NA	NA	NA	NA	42062752	42030713	Fake_Experiment_ID
g1706.t1	chr19	-	312	2	NNC	ENSG00000105737.9	novel	2946	19	NA	NA	0	-63079	at_least_one_novel_splicesite	FALSE	canonical	0	0	junction_1	0	NA	NA	NA	FALSE	0	NA	NA	B	non_coding	NA	NA	NA	NA	NA	NA	NA	10	GGCAGGGCAGGTCGGTGGCC	4454	False	NA	NA	NA	NA	NA	NA	42065770	42065193	Fake_Experiment_ID
g1707.t1	chr19	+	2691	1	ISM	ENSG00000105732.13	ENST00000222339.7	2961	2	9895	0	9895	0	mono-exon	FALSE	NA	NA	NA	NA	NA	NA	NA	NA	NA	0	NA	NA	A	non_coding	NA	NA	NA	NA	NA	NA	NA	5	CTCTGCCCGACTTCCTCTTT	2422	False	NA	NA	NA	NA	NA	NA	42078606	42081297	Fake_Experiment_ID
g1708.t1	chr19	-	1311	8	NNC	ENSG00000028277.21	novel	1761	15	NA	NA	32482	0	at_least_one_novel_splicesite	FALSE	canonical	0	0	junction_1	5.28764443523478	NA	NA	NA	TRUE	0	NA	NA	B	non_coding	NA	NA	NA	NA	NA	NA	NA	10	GGGCCAGCCATGCCTCCCCT	NA	False	NA	NA	NA	NA	NA	NA	42099929	42091256	Fake_Experiment_ID
g1709.t1	chr19	-	726	6	NNC	ENSG00000028277.21	novel	1761	15	NA	NA	9843	-17711	at_least_one_novel_splicesite	FALSE	canonical	0	0	junction_1	4.3081318457076	NA	NA	NA	TRUE	0	NA	NA	B	non_coding	NA	NA	NA	NA	NA	NA	NA	20	TCACCTATGAGGCTCCTGCA	9908	False	NA	NA	NA	NA	NA	NA	42122568	42108967	Fake_Experiment_ID
g171.t1	chr19	+	1413	4	NNC	ENSG00000172000.7	novel	1371	4	NA	NA	-10546	0	at_least_one_novel_splicesite	TRUE	canonical	0	0	junction_1	0	NA	NA	NA	FALSE	0	NA	NA	A	non_coding	NA	NA	NA	NA	NA	NA	NA	35	TGGGGGAAAACCTGTGCAAA	NA	False	NA	NA	NA	NA	NA	NA	2856875	2878329	Fake_Experiment_ID
g1710.t1	chr19	+	231	2	Antisense	novelGene_ENSG00000028277.21_AS	novel	NA	NA	NA	NA	NA	NA	multi-exon	FALSE	canonical	0	0	junction_1	0	NA	NA	NA	FALSE	0	NA	NA	A	non_coding	NA	NA	NA	NA	NA	NA	NA	35	CCCAGATCGCATGAGACACA	NA	False	NA	NA	NA	NA	NA	NA	42132092	42145475	Fake_Experiment_ID
g1711.t1	chr19	-	243	3	Intergenic	novelGene_701	novel	NA	NA	NA	NA	NA	NA	multi-exon	FALSE	canonical	0	0	junction_1	0	NA	NA	NA	FALSE	0	NA	NA	A	non_coding	NA	NA	NA	NA	NA	NA	NA	0	CTCCCCCTCCTCCTCTCCCT	953	False	NA	NA	NA	NA	NA	NA	42177189	42157880	Fake_Experiment_ID
g1712.t1	chr19	-	519	1	Intergenic	novelGene_702	novel	NA	NA	NA	NA	NA	NA	mono-exon	FALSE	NA	NA	NA	NA	NA	NA	NA	NA	NA	0	NA	NA	A	non_coding	NA	NA	NA	NA	NA	NA	NA	50	AAAGTGCAGGACAGAAACGA	5555	False	NA	NA	NA	NA	NA	NA	42196568	42196049	Fake_Experiment_ID
g1713.t1	chr19	-	981	4	FSM	ENSG00000160570.14	ENST00000595337.5	981	4	0	0	0	0	multi-exon	FALSE	canonical	3	150	junction_3	38.5774833578115	NA	NA	NA	FALSE	0	NA	NA	A	non_coding	NA	NA	NA	NA	NA	NA	NA	25	TCCAGGACTGGCAGGATTGA	3148	False	NA	NA	NA	NA	NA	NA	42217007	42199437	Fake_Experiment_ID
g1714.t1	chr19	+	2121	2	Genic_Genomic	ENSG00000167625.11	novel	2013	1	NA	NA	-4107	0	multi-exon	FALSE	canonical	1	1	junction_1	0	NA	NA	NA	FALSE	0	NA	NA	A	non_coding	NA	NA	NA	NA	NA	NA	NA	45	CGCAGCTGAAAAGCAACAAC	-28	True	NA	NA	NA	NA	NA	NA	42220296	42226416	Fake_Experiment_ID
g1715.t1	chr19	-	2883	15	Fusion	ENSG00000105722.10_ENSG00000105723.13	novel	1647	4	NA	NA	-1622	3907	multi-exon	FALSE	canonical	0	0	junction_1	186.930413768966	NA	NA	NA	TRUE	0	NA	NA	A	non_coding	NA	NA	NA	NA	NA	NA	NA	50	AGGAAGCCCAGAGAAATCAA	NA	False	NA	NA	NA	NA	NA	NA	42256621	42226886	Fake_Experiment_ID
g1716.t1	chr19	+	3867	7	ISM	ENSG00000079432.9	ENST00000681038.1	7554	20	0	6095	0	-6095	5prime_fragment	TRUE	canonical	3	14	junction_1	2.86744175568088	NA	NA	NA	FALSE	0	NA	NA	B	non_coding	NA	NA	NA	NA	NA	NA	NA	10	GGTGCAGGCCCCCTAGTGGG	867	False	NA	NA	NA	NA	NA	NA	42271783	42289096	Fake_Experiment_ID
g1717.t1	chr19	+	3948	13	NNC	ENSG00000079432.9	novel	7554	20	NA	NA	17397	956	intron_retention	FALSE	canonical	0	0	junction_12	22.6315598225133	NA	NA	NA	TRUE	0	NA	NA	B	non_coding	NA	NA	NA	NA	NA	NA	NA	15	CCCAGAGGTGGCAGTGGGTG	4678	False	NA	NA	NA	NA	NA	NA	42289180	42296147	Fake_Experiment_ID
g1718.t1	chr19	-	696	5	FSM	ENSG00000079462.8	ENST00000262890.8	696	5	0	0	0	0	multi-exon	FALSE	canonical	3	884	junction_1	48.9304353138208	NA	NA	NA	FALSE	0	NA	NA	A	non_coding	NA	NA	NA	NA	NA	NA	NA	10	GCATCCTGCTGCCTTCCCAC	481	False	NA	NA	NA	NA	NA	NA	42302309	42297077	Fake_Experiment_ID
g1719.t1	chr19	+	693	2	NNC	ENSG00000188368.11	novel	1071	2	NA	NA	0	1533	at_least_one_novel_splicesite	FALSE	canonical	0	0	junction_1	0	NA	NA	NA	TRUE	0	NA	NA	A	non_coding	NA	NA	NA	NA	NA	NA	NA	5	GGCTTGCTGTTGTCCACTGG	2598	False	NA	NA	NA	NA	NA	NA	42309584	42312273	Fake_Experiment_ID
g172.t1	chr19	-	366	1	Intergenic	novelGene_45	novel	NA	NA	NA	NA	NA	NA	mono-exon	FALSE	NA	NA	NA	NA	NA	NA	NA	NA	NA	0	NA	NA	A	non_coding	NA	NA	NA	NA	NA	NA	NA	40	ATGTATGCAGCATGGAAAAG	NA	False	NA	NA	NA	NA	NA	NA	2897064	2896698	Fake_Experiment_ID
g1720.t1	chr19	+	1299	13	NNC	ENSG00000167619.13	novel	1773	14	NA	NA	0	-2171	at_least_one_novel_splicesite	FALSE	canonical	0	0	junction_9	4.86483983977547	NA	NA	NA	TRUE	0	NA	NA	B	non_coding	NA	NA	NA	NA	NA	NA	NA	20	ACCCTATCCTTCTCCAGCAG	-7	True	NA	NA	NA	NA	NA	NA	42313376	42321990	Fake_Experiment_ID
g1721.t1	chr19	+	453	2	NNC	ENSG00000167619.13	novel	1773	14	NA	NA	10209	365	at_least_one_novel_splicesite	TRUE	canonical	3	24	junction_1	0	NA	NA	NA	TRUE	0	NA	NA	B	non_coding	NA	NA	NA	NA	NA	NA	NA	5	GCACCCCTGCCCGCCCCTGC	3207	False	NA	NA	NA	NA	NA	NA	42323585	42324526	Fake_Experiment_ID
g1722.t1	chr19	+	8268	40	NNC	ENSG00000105429.13	novel	8538	42	NA	NA	0	0	at_least_one_novel_splicesite	TRUE	canonical	0	0	junction_2	12.1541707194573	NA	NA	NA	FALSE	0	NA	NA	A	non_coding	NA	NA	NA	NA	NA	NA	NA	15	CATGCCCAGGGTTCTCATCC	464	False	NA	NA	NA	NA	NA	NA	42326243	42376775	Fake_Experiment_ID
g1723.t1	chr19	-	2931	14	Fusion	ENSG00000105427.10_ENSG00000079435.10	novel	3231	10	NA	NA	3613	0	multi-exon	FALSE	canonical	0	0	junction_3	69.8835887482273	NA	NA	NA	FALSE	0	NA	NA	A	non_coding	NA	NA	NA	NA	NA	NA	NA	10	GGAAGTTCCCTGTCTTCCCC	5	True	NA	NA	NA	NA	NA	NA	42423536	42387152	Fake_Experiment_ID
g1724.t1	chr19	-	999	1	NIC	ENSG00000079435.10	novel	3231	10	NA	NA	0	-24339	mono-exon	FALSE	NA	NA	NA	NA	NA	NA	NA	NA	NA	0	NA	NA	A	non_coding	NA	NA	NA	NA	NA	NA	NA	45	GATAAAGATCAACATCCCCA	270	False	NA	NA	NA	NA	NA	NA	42427149	42426150	Fake_Experiment_ID
g1725.t1	chr19	-	354	3	NNC	ENSG00000189377.9	novel	360	4	NA	NA	-2666	-4121	at_least_one_novel_splicesite	FALSE	canonical	0	0	junction_1	0	NA	NA	NA	TRUE	0	NA	NA	A	non_coding	NA	NA	NA	NA	NA	NA	NA	30	TCATTTCAAGGGCAATGTGA	NA	False	NA	NA	NA	NA	NA	NA	42445498	42433004	Fake_Experiment_ID
g1726.t1	chr19	-	390	1	Intergenic	novelGene_703	novel	NA	NA	NA	NA	NA	NA	mono-exon	FALSE	NA	NA	NA	NA	NA	NA	NA	NA	NA	0	NA	NA	A	non_coding	NA	NA	NA	NA	NA	NA	NA	20	GAGCCAGTTGTCACTCAGCC	NA	False	NA	NA	NA	NA	NA	NA	42485744	42485354	Fake_Experiment_ID
g1727.t1	chr19	-	1710	8	NNC	ENSG00000079385.23	novel	1581	9	NA	NA	-24478	11894	at_least_one_novel_splicesite	FALSE	canonical	0	0	junction_1	4.10077145554495	NA	NA	NA	TRUE	0	NA	NA	A	non_coding	NA	NA	NA	NA	NA	NA	NA	20	CATTCTCCCACTTCCATTTA	NA	False	NA	NA	NA	NA	NA	NA	42552852	42497214	Fake_Experiment_ID
g1728.t1	chr19	-	1458	7	NNC	ENSG00000124469.12	novel	1050	5	NA	NA	-7322	4296	at_least_one_novel_splicesite	FALSE	canonical	0	0	junction_1	0	NA	NA	NA	TRUE	0	NA	NA	A	non_coding	NA	NA	NA	NA	NA	NA	NA	35	ATTAAGATGTGTAAGGTATT	NA	False	NA	NA	NA	NA	NA	NA	42602150	42578949	Fake_Experiment_ID
g1729.t1	chr19	-	888	7	Intergenic	novelGene_704	novel	NA	NA	NA	NA	NA	NA	multi-exon	FALSE	canonical	0	0	junction_1	0	NA	NA	NA	FALSE	0	NA	NA	A	non_coding	NA	NA	NA	NA	NA	NA	NA	25	TTTTGGGAAGGTTGTTAAAT	NA	False	NA	NA	NA	NA	NA	NA	42634573	42616276	Fake_Experiment_ID
g173.t1	chr19	+	2148	5	NNC	ENSG00000171970.13	novel	1674	7	NA	NA	-687	0	at_least_one_novel_splicesite	FALSE	canonical	0	0	junction_1	30.5971812427223	NA	NA	NA	TRUE	0	NA	NA	A	non_coding	NA	NA	NA	NA	NA	NA	NA	45	AGAGAAATTCTATAACTTTA	NA	False	NA	NA	NA	NA	NA	NA	2900358	2918289	Fake_Experiment_ID
g1730.t1	chr19	+	981	6	Intergenic	novelGene_705	novel	NA	NA	NA	NA	NA	NA	multi-exon	FALSE	canonical	0	0	junction_1	0.4	NA	NA	NA	FALSE	0	NA	NA	A	non_coding	NA	NA	NA	NA	NA	NA	NA	25	GAGAGGAATGGGATGCTCCT	NA	False	NA	NA	NA	NA	NA	NA	42635248	42662081	Fake_Experiment_ID
g1731.t1	chr19	+	1731	2	Intergenic	novelGene_706	novel	NA	NA	NA	NA	NA	NA	multi-exon	FALSE	canonical	0	0	junction_1	0	NA	NA	NA	FALSE	0	NA	NA	A	non_coding	NA	NA	NA	NA	NA	NA	NA	30	ATTAGGTATTGATGGGACAT	NA	False	NA	NA	NA	NA	NA	NA	42715196	42718128	Fake_Experiment_ID
g1732.t1	chr19	+	630	1	Intergenic	novelGene_707	novel	NA	NA	NA	NA	NA	NA	mono-exon	FALSE	NA	NA	NA	NA	NA	NA	NA	NA	NA	0	NA	NA	A	non_coding	NA	NA	NA	NA	NA	NA	NA	40	ATTAGAGACTTAAATGTTAG	NA	False	NA	NA	NA	NA	NA	NA	42718530	42719160	Fake_Experiment_ID
g1733.t1	chr19	-	2142	12	NNC	ENSG00000221826.10	novel	1428	6	NA	NA	-66	2680	at_least_one_novel_splicesite	FALSE	canonical	0	0	junction_1	0.574959574576069	NA	NA	NA	TRUE	0	NA	NA	A	non_coding	NA	NA	NA	NA	NA	NA	NA	20	ATGGTAATGCCTAGGTTTTC	30	False	NA	NA	NA	NA	NA	NA	42740450	42719225	Fake_Experiment_ID
g1734.t1	chr19	-	1128	3	Intergenic	novelGene_708	novel	NA	NA	NA	NA	NA	NA	multi-exon	FALSE	canonical	0	0	junction_1	0	NA	NA	NA	FALSE	0	NA	NA	A	non_coding	NA	NA	NA	NA	NA	NA	NA	30	CCCAGTGTTTCAATGAAAGG	NA	False	NA	NA	NA	NA	NA	NA	42746702	42743333	Fake_Experiment_ID
g1735.t1	chr19	-	303	1	Intergenic	novelGene_709	novel	NA	NA	NA	NA	NA	NA	mono-exon	FALSE	NA	NA	NA	NA	NA	NA	NA	NA	NA	0	NA	NA	A	non_coding	NA	NA	NA	NA	NA	NA	NA	50	GAAGGGAAGTTTAGAGAAAA	NA	False	NA	NA	NA	NA	NA	NA	42748979	42748676	Fake_Experiment_ID
g1736.t1	chr19	-	4449	9	NNC	ENSG00000124467.19	novel	1281	5	NA	NA	-7951	1925	at_least_one_novel_splicesite	FALSE	canonical	0	0	junction_1	0.695970545353753	NA	NA	NA	FALSE	0	NA	NA	A	non_coding	NA	NA	NA	NA	NA	NA	NA	15	GAGTCAGACTTTCCTGGTTT	NA	False	NA	NA	NA	NA	NA	NA	42773532	42752369	Fake_Experiment_ID
g1737.t1	chr19	-	540	2	Intergenic	novelGene_710	novel	NA	NA	NA	NA	NA	NA	multi-exon	FALSE	canonical	0	0	junction_1	0	NA	NA	NA	FALSE	0	NA	NA	A	non_coding	NA	NA	NA	NA	NA	NA	NA	50	GACTATGTGAAAAGACCAAA	NA	False	NA	NA	NA	NA	NA	NA	42777889	42773757	Fake_Experiment_ID
g1738.t1	chr19	-	687	4	Intergenic	novelGene_711	novel	NA	NA	NA	NA	NA	NA	multi-exon	FALSE	canonical	0	0	junction_1	0	NA	NA	NA	FALSE	0	NA	NA	A	non_coding	NA	NA	NA	NA	NA	NA	NA	15	CAGCCCTGTTGTAGTTTATT	NA	False	NA	NA	NA	NA	NA	NA	42800008	42781205	Fake_Experiment_ID
g1739.t1	chr19	-	2178	1	Intergenic	novelGene_712	novel	NA	NA	NA	NA	NA	NA	mono-exon	FALSE	NA	NA	NA	NA	NA	NA	NA	NA	NA	0	NA	NA	A	non_coding	NA	NA	NA	NA	NA	NA	NA	20	AAGTCAGTGTGGCGATTCCT	NA	False	NA	NA	NA	NA	NA	NA	42808211	42806033	Fake_Experiment_ID
g174.t1	chr19	+	321	1	Intergenic	novelGene_46	novel	NA	NA	NA	NA	NA	NA	mono-exon	FALSE	NA	NA	NA	NA	NA	NA	NA	NA	NA	0	NA	NA	A	non_coding	NA	NA	NA	NA	NA	NA	NA	20	GGCTGAAGAGTGGGGGCGAT	NA	False	NA	NA	NA	NA	NA	NA	2926917	2927238	Fake_Experiment_ID
g1740.t1	chr19	+	288	1	Intergenic	novelGene_713	novel	NA	NA	NA	NA	NA	NA	mono-exon	FALSE	NA	NA	NA	NA	NA	NA	NA	NA	NA	0	NA	NA	A	non_coding	NA	NA	NA	NA	NA	NA	NA	50	GAAGGGAAGTTTAGAGAAAA	NA	False	NA	NA	NA	NA	NA	NA	42809549	42809837	Fake_Experiment_ID
g1741.t1	chr19	-	1191	10	Intergenic	novelGene_714	novel	NA	NA	NA	NA	NA	NA	multi-exon	FALSE	canonical	0	0	junction_1	0	NA	NA	NA	FALSE	0	NA	NA	A	non_coding	NA	NA	NA	NA	NA	NA	NA	30	TATAGTTGGGGAGACATATG	9761	False	NA	NA	NA	NA	NA	NA	42858453	42819075	Fake_Experiment_ID
g1742.t1	chr19	-	528	1	Intergenic	novelGene_715	novel	NA	NA	NA	NA	NA	NA	mono-exon	FALSE	NA	NA	NA	NA	NA	NA	NA	NA	NA	0	NA	NA	A	non_coding	NA	NA	NA	NA	NA	NA	NA	45	CAAAATTCAACAATGCTTCA	7923	False	NA	NA	NA	NA	NA	NA	42860291	42859763	Fake_Experiment_ID
g1743.t1	chr19	-	438	1	Intergenic	novelGene_716	novel	NA	NA	NA	NA	NA	NA	mono-exon	FALSE	NA	NA	NA	NA	NA	NA	NA	NA	NA	0	NA	NA	A	non_coding	NA	NA	NA	NA	NA	NA	NA	30	CAGCGGATCTCTCAGCAGAA	9638	False	NA	NA	NA	NA	NA	NA	42862344	42861906	Fake_Experiment_ID
g1744.t1	chr19	-	1572	7	NNC	ENSG00000231924.10	novel	1287	6	NA	NA	-1178	1556	at_least_one_novel_splicesite	FALSE	canonical	0	0	junction_1	0	NA	NA	NA	TRUE	0	NA	NA	A	non_coding	NA	NA	NA	NA	NA	NA	NA	15	GAGTCAGACTTTCCTGGTTT	NA	False	NA	NA	NA	NA	NA	NA	42880759	42866145	Fake_Experiment_ID
g1745.t1	chr19	-	5004	19	Fusion	ENSG00000221878.13_ENSG00000243130.8_ENSG00000170848.16	novel	1281	5	NA	NA	-141	16589	multi-exon	FALSE	canonical	0	0	junction_1	0	NA	NA	NA	TRUE	0	NA	NA	A	non_coding	NA	NA	NA	NA	NA	NA	NA	30	TATAGTTGGGGAGACATATG	-11	True	NA	NA	NA	NA	NA	NA	43026513	42887064	Fake_Experiment_ID
g1746.t1	chr19	-	2745	12	NNC	ENSG00000242221.9	novel	1008	5	NA	NA	-16561	30721	at_least_one_novel_splicesite	FALSE	canonical	0	0	junction_1	0	NA	NA	NA	TRUE	0	NA	NA	A	non_coding	NA	NA	NA	NA	NA	NA	NA	15	CAGGTATGATGGCCTTTCCT	NA	False	NA	NA	NA	NA	NA	NA	43099130	43035835	Fake_Experiment_ID
g1747.t1	chr19	-	3480	18	Fusion	ENSG00000204941.14_ENSG00000243137.8	novel	1260	6	NA	NA	-18819	39215	multi-exon	FALSE	canonical	0	0	junction_1	0	NA	NA	NA	TRUE	0	NA	NA	A	non_coding	NA	NA	NA	NA	NA	NA	NA	20	TGGGTGCCACTTCCCAAACT	NA	False	NA	NA	NA	NA	NA	NA	43224355	43130879	Fake_Experiment_ID
g1748.t1	chr19	-	1623	1	Intergenic	novelGene_717	novel	NA	NA	NA	NA	NA	NA	mono-exon	FALSE	NA	NA	NA	NA	NA	NA	NA	NA	NA	0	NA	NA	A	non_coding	NA	NA	NA	NA	NA	NA	NA	45	ACAGACACTTCTCAACAGAA	NA	False	NA	NA	NA	NA	NA	NA	43244492	43242869	Fake_Experiment_ID
g1749.t1	chr19	-	1026	1	Intergenic	novelGene_718	novel	NA	NA	NA	NA	NA	NA	mono-exon	FALSE	NA	NA	NA	NA	NA	NA	NA	NA	NA	0	NA	NA	A	non_coding	NA	NA	NA	NA	NA	NA	NA	40	AAAAAGAGGGAATCCTCCCT	NA	False	NA	NA	NA	NA	NA	NA	43245625	43244599	Fake_Experiment_ID
g175.t1	chr19	-	1638	4	FSM	ENSG00000175691.9	ENST00000314531.5	1638	4	0	0	0	0	multi-exon	FALSE	canonical	3	12	junction_1	6.79869268479038	NA	NA	NA	FALSE	0	NA	NA	A	non_coding	NA	NA	NA	NA	NA	NA	NA	35	ATCTACGAATACAGTGGACC	5827	False	NA	NA	NA	NA	NA	NA	2944840	2933488	Fake_Experiment_ID
g1750.t1	chr19	-	657	1	Intergenic	novelGene_719	novel	NA	NA	NA	NA	NA	NA	mono-exon	FALSE	NA	NA	NA	NA	NA	NA	NA	NA	NA	0	NA	NA	A	non_coding	NA	NA	NA	NA	NA	NA	NA	40	AGACCATCGAGACTAGGAAG	NA	False	NA	NA	NA	NA	NA	NA	43246812	43246155	Fake_Experiment_ID
g1751.t1	chr19	-	2046	7	NNC	ENSG00000183668.18	novel	1281	6	NA	NA	-14973	6599	at_least_one_novel_splicesite	FALSE	canonical	0	0	junction_1	0	NA	NA	NA	TRUE	0	NA	NA	A	non_coding	NA	NA	NA	NA	NA	NA	NA	50	AAACTTTGAAAAAAGTTTCA	NA	False	NA	NA	NA	NA	NA	NA	43284404	43247009	Fake_Experiment_ID
g1752.t1	chr19	-	849	5	Intergenic	novelGene_720	novel	NA	NA	NA	NA	NA	NA	multi-exon	FALSE	canonical	0	0	junction_1	0	NA	NA	NA	FALSE	0	NA	NA	A	non_coding	NA	NA	NA	NA	NA	NA	NA	35	GACTCAGAGTGAACAGATGG	NA	False	NA	NA	NA	NA	NA	NA	43341741	43302577	Fake_Experiment_ID
g1753.t1	chr19	+	1254	9	NNC	ENSG00000204936.10	novel	1314	9	NA	NA	-9403	1419	at_least_one_novel_splicesite	TRUE	canonical	0	0	junction_1	5.29150262212918	NA	NA	NA	TRUE	0	NA	NA	A	non_coding	NA	NA	NA	NA	NA	NA	NA	10	TACCGTTCACTCCCTTGCCC	NA	False	NA	NA	NA	NA	NA	NA	43344311	43363739	Fake_Experiment_ID
g1754.t1	chr19	-	474	4	Intergenic	novelGene_721	novel	NA	NA	NA	NA	NA	NA	multi-exon	FALSE	canonical	0	0	junction_1	2.82842712474619	NA	NA	NA	FALSE	0	NA	NA	A	non_coding	NA	NA	NA	NA	NA	NA	NA	10	CACCGTTCACTCCCTTGCCC	NA	False	NA	NA	NA	NA	NA	NA	43379088	43371323	Fake_Experiment_ID
g1755.t1	chr19	+	990	7	NNC	ENSG00000131126.19	novel	804	6	NA	NA	-15359	7798	at_least_one_novel_splicesite	FALSE	canonical	0	0	junction_1	0	NA	NA	NA	TRUE	0	NA	NA	A	non_coding	NA	NA	NA	NA	NA	NA	NA	30	ATAACTCACTCCTTAATTTG	NA	False	NA	NA	NA	NA	NA	NA	43391145	43426195	Fake_Experiment_ID
g1756.t1	chr19	-	1041	5	FSM	ENSG00000124466.9	ENST00000244333.4	1041	5	0	0	0	0	multi-exon	FALSE	canonical	2	3	junction_3	7.63216876123687	NA	NA	NA	FALSE	0	NA	NA	A	non_coding	NA	NA	NA	NA	NA	NA	NA	20	GCTTCTCCACCTGGAAATTT	4751	False	NA	NA	NA	NA	NA	NA	43465571	43461350	Fake_Experiment_ID
g1757.t1	chr19	-	2112	14	NNC	ENSG00000176531.10	novel	1923	15	NA	NA	0	0	intron_retention	FALSE	canonical	0	0	junction_3	15.5643348945613	NA	NA	NA	TRUE	0	NA	NA	A	non_coding	NA	NA	NA	NA	NA	NA	NA	0	GTGGCCCCGCCCTCTTGGGG	22	True	NA	NA	NA	NA	NA	NA	43504118	43475409	Fake_Experiment_ID
g1758.t1	chr19	-	684	6	NNC	ENSG00000105755.8	novel	783	6	NA	NA	518	1023	at_least_one_novel_splicesite	FALSE	canonical	3	84	junction_4	13.9771241677249	NA	NA	NA	FALSE	0	NA	NA	A	non_coding	NA	NA	NA	NA	NA	NA	NA	15	TCTCACTTCTGTCAGATGCT	596	False	NA	NA	NA	NA	NA	NA	43526659	43506849	Fake_Experiment_ID
g1759.t1	chr19	+	738	2	ISM	ENSG00000176472.10	ENST00000458714.2	1035	4	7931	0	7931	0	3prime_fragment	FALSE	canonical	1	2	junction_1	0	NA	NA	NA	FALSE	0	NA	NA	A	non_coding	NA	NA	NA	NA	NA	NA	NA	5	GCCCTCCCTTGGCTCACTGT	987	False	NA	NA	NA	NA	NA	NA	43534422	43535687	Fake_Experiment_ID
g176.t1	chr19	+	510	5	NNC	ENSG00000104953.20	novel	1719	16	NA	NA	-170	-7752	at_least_one_novel_splicesite	FALSE	canonical	0	0	junction_1	5.19615242270663	NA	NA	NA	FALSE	0	NA	NA	B	non_coding	NA	NA	NA	NA	NA	NA	NA	20	GGGTGAGGGGGAAGGGGCAG	499	False	NA	NA	NA	NA	NA	NA	2978063	2987252	Fake_Experiment_ID
g1760.t1	chr19	-	1887	17	NNC	ENSG00000073050.12	novel	1902	17	NA	NA	-10747	0	at_least_one_novel_splicesite	FALSE	canonical	0	0	junction_9	73.9948266772752	NA	NA	NA	FALSE	0	NA	NA	A	non_coding	NA	NA	NA	NA	NA	NA	NA	35	AGTATGTGCTATACACACAC	9928	False	NA	NA	NA	NA	NA	NA	43586205	43543391	Fake_Experiment_ID
g1761.t1	chr19	-	1872	2	FSM	ENSG00000167378.9	ENST00000422989.6	1872	2	0	0	0	0	multi-exon	FALSE	canonical	3	31	junction_1	0	NA	NA	NA	FALSE	0	NA	NA	A	non_coding	NA	NA	NA	NA	NA	NA	NA	10	GGAGTGGGAGGGGGCTTGGG	795	False	NA	NA	NA	NA	NA	NA	43595338	43592025	Fake_Experiment_ID
g1762.t1	chr19	+	513	2	FSM	ENSG00000124444.16	ENST00000336564.5	513	2	0	0	0	0	multi-exon	FALSE	canonical	3	139	junction_1	0	NA	NA	NA	FALSE	0	NA	NA	A	non_coding	NA	NA	NA	NA	NA	NA	NA	20	GTGCAGCTTAAGCCTCTCCA	492	False	NA	NA	NA	NA	NA	NA	43597108	43599258	Fake_Experiment_ID
g1763.t1	chr19	-	537	2	NNC	ENSG00000131116.12	novel	567	2	NA	NA	4188	0	at_least_one_novel_splicesite	FALSE	canonical	0	0	junction_1	0	NA	NA	NA	FALSE	0	NA	NA	A	non_coding	NA	NA	NA	NA	NA	NA	NA	25	GCAGAGCCCCCATACGGGGA	9792	False	NA	NA	NA	NA	NA	NA	43610116	43607616	Fake_Experiment_ID
g1764.t1	chr19	-	501	1	Antisense	novelGene_ENSG00000226763.5_AS	novel	NA	NA	NA	NA	NA	NA	mono-exon	FALSE	NA	NA	NA	NA	NA	NA	NA	NA	NA	0	NA	NA	A	non_coding	NA	NA	NA	NA	NA	NA	NA	35	AGTAATAGTGGGCATTGAAG	7389	False	NA	NA	NA	NA	NA	NA	43612519	43612018	Fake_Experiment_ID
g1765.t1	chr19	+	1689	1	FSM	ENSG00000226763.5	ENST00000417606.3	2148	1	459	0	459	0	mono-exon	FALSE	NA	NA	NA	NA	NA	NA	NA	NA	NA	0	NA	NA	A	non_coding	NA	NA	NA	NA	NA	NA	NA	10	CCCCCAGTCTCAGCTGGCTC	468	False	NA	NA	NA	NA	NA	NA	43612580	43614269	Fake_Experiment_ID
g1766.t1	chr19	-	1167	9	FSM	ENSG00000105767.3	ENST00000222374.3	1167	9	0	0	0	0	multi-exon	FALSE	canonical	3	13	junction_2	9.12328751054136	NA	NA	NA	FALSE	0	NA	NA	A	non_coding	NA	NA	NA	NA	NA	NA	NA	15	CCCTATCCCCACCCCAGGCC	27	True	NA	NA	NA	NA	NA	NA	43639790	43623329	Fake_Experiment_ID
g1767.t1	chr19	-	1008	7	FSM	ENSG00000011422.12	ENST00000340093.8	1008	7	0	0	0	0	multi-exon	FALSE	canonical	3	29	junction_6	13.3499895963339	NA	NA	NA	FALSE	0	NA	NA	A	non_coding	NA	NA	NA	NA	NA	NA	NA	20	ACCTGAAATCCCCCTCTCTG	4248	False	NA	NA	NA	NA	NA	NA	43670120	43648889	Fake_Experiment_ID
g1768.t1	chr19	+	657	5	Intergenic	novelGene_722	novel	NA	NA	NA	NA	NA	NA	multi-exon	FALSE	canonical	0	0	junction_1	0	NA	NA	NA	FALSE	0	NA	NA	A	non_coding	NA	NA	NA	NA	NA	NA	NA	50	AAAGCTCATATCAAAAGTGA	1944	False	NA	NA	NA	NA	NA	NA	43685458	43703493	Fake_Experiment_ID
g1769.t1	chr19	+	1392	1	FSM	ENSG00000124449.7	ENST00000244314.6	1392	1	0	0	0	0	mono-exon	FALSE	NA	NA	NA	NA	NA	NA	NA	NA	NA	0	NA	NA	A	non_coding	NA	NA	NA	NA	NA	NA	NA	15	AGAGTGCAGCCCCGCCCCCC	2458	False	NA	NA	NA	NA	NA	NA	43718558	43719950	Fake_Experiment_ID
g177.t1	chr19	+	882	6	ISM	ENSG00000104953.20	ENST00000246112.9	1719	16	10924	0	10924	0	3prime_fragment	TRUE	canonical	3	11	junction_1	2.33238075793812	NA	NA	NA	FALSE	0	NA	NA	B	non_coding	NA	NA	NA	NA	NA	NA	NA	5	GGGGCCTCGCTGCTGTCATC	NA	False	NA	NA	NA	NA	NA	NA	2989157	2995004	Fake_Experiment_ID
g1770.t1	chr19	+	339	2	Intergenic	novelGene_723	novel	NA	NA	NA	NA	NA	NA	multi-exon	FALSE	canonical	0	0	junction_1	0	NA	NA	NA	FALSE	0	NA	NA	A	non_coding	NA	NA	NA	NA	NA	NA	NA	15	GCTGGGCCAGCAGGAGGTGG	8833	False	NA	NA	NA	NA	NA	NA	43728378	43729434	Fake_Experiment_ID
g1771.t1	chr19	-	1635	15	NNC	ENSG00000105771.14	novel	1563	13	NA	NA	-6546	0	at_least_one_novel_splicesite	FALSE	canonical	0	0	junction_11	41.9207829222729	NA	NA	NA	TRUE	0	NA	NA	A	non_coding	NA	NA	NA	NA	NA	NA	NA	35	GGCCAAGGAGAGGAATGTCA	8060	False	NA	NA	NA	NA	NA	NA	43757287	43731595	Fake_Experiment_ID
g1772.t1	chr19	-	1326	9	NNC	ENSG00000104783.14	novel	1284	8	NA	NA	0	0	at_least_one_novel_splicesite	FALSE	canonical	0	0	junction_1	1.45236875482778	NA	NA	NA	FALSE	0	NA	NA	A	non_coding	NA	NA	NA	NA	NA	NA	NA	10	CTGGTGAGGGGGCTGGGACT	2115	False	NA	NA	NA	NA	NA	NA	43780861	43767542	Fake_Experiment_ID
g1773.t1	chr19	-	579	4	NIC	ENSG00000159871.15	novel	756	5	NA	NA	0	0	combination_of_known_splicesites	FALSE	canonical	0	0	junction_2	0.471404520791032	NA	NA	NA	FALSE	0	NA	NA	A	non_coding	NA	NA	NA	NA	NA	NA	NA	15	ACCGCCCCTCCAGGATGCTG	66	False	NA	NA	NA	NA	NA	NA	43802380	43797590	Fake_Experiment_ID
g1774.t1	chr19	+	2031	4	NNC	ENSG00000167637.18	novel	2040	4	NA	NA	-6431	0	at_least_one_novel_splicesite	FALSE	canonical	0	0	junction_1	6.12825877028341	NA	NA	NA	TRUE	0	NA	NA	A	non_coding	NA	NA	NA	NA	NA	NA	NA	50	TTGAAAGTTGTAAAAGAATA	NA	False	NA	NA	NA	NA	NA	NA	43827073	43848641	Fake_Experiment_ID
g1775.t1	chr19	-	915	1	Intergenic	novelGene_724	novel	NA	NA	NA	NA	NA	NA	mono-exon	FALSE	NA	NA	NA	NA	NA	NA	NA	NA	NA	0	NA	NA	A	non_coding	NA	NA	NA	NA	NA	NA	NA	45	AGACTATCAAGACTAGGAAG	NA	False	NA	NA	NA	NA	NA	NA	43866302	43865387	Fake_Experiment_ID
g1776.t1	chr19	-	1830	4	NNC	ENSG00000176222.9	novel	1659	3	NA	NA	-17923	0	at_least_one_novel_splicesite	FALSE	canonical	0	0	junction_3	7.11805216802087	NA	NA	NA	FALSE	0	NA	NA	A	non_coding	NA	NA	NA	NA	NA	NA	NA	30	TGAGAGGGAAAGCCTTTAGC	NA	False	NA	NA	NA	NA	NA	NA	43901887	43872554	Fake_Experiment_ID
g1777.t1	chr19	-	2358	7	NNC	ENSG00000124459.12	novel	2049	4	NA	NA	-14529	0	at_least_one_novel_splicesite	FALSE	canonical	0	0	junction_4	29.2256546357629	NA	NA	NA	FALSE	0	NA	NA	A	non_coding	NA	NA	NA	NA	NA	NA	NA	30	AATATGTTTTACTATCTCAG	NA	False	NA	NA	NA	NA	NA	NA	43936714	43913386	Fake_Experiment_ID
g1778.t1	chr19	+	3639	8	Fusion	ENSG00000204920.11_ENSG00000159905.15	novel	1854	4	NA	NA	-5791	0	multi-exon	FALSE	canonical	0	0	junction_1	3.20713490294909	NA	NA	NA	TRUE	0	NA	NA	A	non_coding	NA	NA	NA	NA	NA	NA	NA	20	TTGTTCATATTTATGGGGTA	5708	False	NA	NA	NA	NA	NA	NA	43956935	43997474	Fake_Experiment_ID
g1779.t1	chr19	+	2955	8	Fusion	ENSG00000267022.1_ENSG00000159882.13	novel	1797	8	NA	NA	-4020	21566	multi-exon	FALSE	canonical	0	0	junction_1	9.01925378152263	NA	NA	NA	TRUE	0	NA	NA	A	non_coding	NA	NA	NA	NA	NA	NA	NA	30	GTTATACATATTTATGGAGT	94	False	NA	NA	NA	NA	NA	NA	44003058	44033030	Fake_Experiment_ID
g178.t1	chr19	-	1989	18	NNC	ENSG00000065717.15	novel	2235	20	NA	NA	0	1858	at_least_one_novel_splicesite	FALSE	canonical	0	0	junction_1	36.7613645540455	NA	NA	NA	TRUE	0	NA	NA	A	non_coding	NA	NA	NA	NA	NA	NA	NA	35	ATTCCCAGAGAACGAGGACG	6718	False	NA	NA	NA	NA	NA	NA	3028904	2995989	Fake_Experiment_ID
g1780.t1	chr19	+	3573	10	Fusion	ENSG00000267022.1_ENSG00000186026.7	novel	1797	8	NA	NA	-24251	0	multi-exon	FALSE	canonical	0	0	junction_1	12.9786148892879	NA	NA	NA	TRUE	0	NA	NA	A	non_coding	NA	NA	NA	NA	NA	NA	NA	20	TTATTGTCCATATTTATGGG	103	False	NA	NA	NA	NA	NA	NA	44052138	44087260	Fake_Experiment_ID
g1781.t1	chr19	+	2124	4	FSM	ENSG00000267680.5	ENST00000336976.10	2124	4	0	0	0	0	multi-exon	FALSE	canonical	3	54	junction_3	4.10960933531265	NA	NA	NA	FALSE	0	NA	NA	A	non_coding	NA	NA	NA	NA	NA	NA	NA	35	TGATGTGATGGTGCAATAAA	3462	False	NA	NA	NA	NA	NA	NA	44097873	44108284	Fake_Experiment_ID
g1782.t1	chr19	+	2028	3	NIC	ENSG00000256294.8	novel	2121	4	NA	NA	0	0	combination_of_known_splicesites	FALSE	canonical	0	0	junction_2	14.5	NA	NA	NA	FALSE	0	NA	NA	A	non_coding	NA	NA	NA	NA	NA	NA	NA	15	CTGTTGTACTCATTTATGGG	2399	False	NA	NA	NA	NA	NA	NA	44115827	44132735	Fake_Experiment_ID
g1783.t1	chr19	+	4989	16	Fusion	ENSG00000167380.17_ENSG00000131115.16_ENSG00000263002.8	novel	2400	4	NA	NA	-8885	-14978	multi-exon	FALSE	canonical	0	0	junction_1	32.7271548819427	NA	NA	NA	TRUE	0	NA	NA	A	non_coding	NA	NA	NA	NA	NA	NA	NA	20	ATGGTAATGCCTAGGTTTTC	NA	False	NA	NA	NA	NA	NA	NA	44135747	44221852	Fake_Experiment_ID
g1784.t1	chr19	-	1707	1	Intergenic	novelGene_725	novel	NA	NA	NA	NA	NA	NA	mono-exon	FALSE	NA	NA	NA	NA	NA	NA	NA	NA	NA	0	NA	NA	A	non_coding	NA	NA	NA	NA	NA	NA	NA	50	GAAAAAACTACTGTAAAGTT	NA	False	NA	NA	NA	NA	NA	NA	44223993	44222286	Fake_Experiment_ID
g1785.t1	chr19	-	564	1	Intergenic	novelGene_726	novel	NA	NA	NA	NA	NA	NA	mono-exon	FALSE	NA	NA	NA	NA	NA	NA	NA	NA	NA	0	NA	NA	A	non_coding	NA	NA	NA	NA	NA	NA	NA	35	CAAGGCAGGCCAACATTCAG	NA	False	NA	NA	NA	NA	NA	NA	44225884	44225320	Fake_Experiment_ID
g1786.t1	chr19	+	4494	8	Fusion	ENSG00000159915.13_ENSG00000131115.16	novel	2013	4	NA	NA	9078	0	multi-exon	FALSE	canonical	0	0	junction_1	15.6726721736028	NA	NA	NA	TRUE	0	NA	NA	A	non_coding	NA	NA	NA	NA	NA	NA	NA	30	TGGTGATGAATCTATTAATC	NA	False	NA	NA	NA	NA	NA	NA	44226870	44274673	Fake_Experiment_ID
g1787.t1	chr19	-	2217	4	FSM	ENSG00000159917.17	ENST00000291182.9	2217	4	0	0	0	0	multi-exon	TRUE	canonical	3	11	junction_1	8.33999733546454	NA	NA	NA	FALSE	0	NA	NA	A	non_coding	NA	NA	NA	NA	NA	NA	NA	30	AAATGAGAGGTGTGGTTCAG	1620	False	NA	NA	NA	NA	NA	NA	44303404	44287217	Fake_Experiment_ID
g1788.t1	chr19	-	2829	5	NNC	ENSG00000062370.17	novel	2742	4	NA	NA	2577	0	at_least_one_novel_splicesite	FALSE	canonical	0	0	junction_1	4.33012701892219	NA	NA	NA	TRUE	0	NA	NA	A	non_coding	NA	NA	NA	NA	NA	NA	NA	30	AGTCCTCAAATGGGAGCTGA	NA	False	NA	NA	NA	NA	NA	NA	44340691	44327432	Fake_Experiment_ID
g1789.t1	chr19	-	1869	4	NNC	ENSG00000267508.6	novel	1794	4	NA	NA	-4407	0	at_least_one_novel_splicesite	FALSE	canonical	2	6	junction_1	2.05480466765633	NA	NA	NA	FALSE	0	NA	NA	A	non_coding	NA	NA	NA	NA	NA	NA	NA	30	ATGTAGTAAGTCAGGGTTCA	-13	True	NA	NA	NA	NA	NA	NA	44401620	44386471	Fake_Experiment_ID
g179.t1	chr19	-	576	7	NNC	ENSG00000104964.15	novel	795	7	NA	NA	4064	0	at_least_one_novel_splicesite	FALSE	canonical	0	0	junction_5	1071.48054371302	NA	NA	NA	TRUE	0	NA	NA	A	non_coding	NA	NA	NA	NA	NA	NA	NA	20	CAGGGGGCCGGGACAGGGAG	9359	False	NA	NA	NA	NA	NA	NA	3058863	3053818	Fake_Experiment_ID
g1790.t1	chr19	+	303	3	Intergenic	novelGene_727	novel	NA	NA	NA	NA	NA	NA	multi-exon	FALSE	canonical	0	0	junction_1	0	NA	NA	NA	FALSE	0	NA	NA	A	non_coding	NA	NA	NA	NA	NA	NA	NA	5	CTCTCCTGTCTGTCCCAGCT	NA	False	NA	NA	NA	NA	NA	NA	44407525	44410785	Fake_Experiment_ID
g1791.t1	chr19	+	444	3	Intergenic	novelGene_728	novel	NA	NA	NA	NA	NA	NA	multi-exon	FALSE	canonical	0	0	junction_1	0	NA	NA	NA	FALSE	0	NA	NA	A	non_coding	NA	NA	NA	NA	NA	NA	NA	40	AAAATGGAAACACCGTGGCT	NA	False	NA	NA	NA	NA	NA	NA	44412512	44426095	Fake_Experiment_ID
g1792.t1	chr19	-	2970	5	NNC	ENSG00000278318.5	novel	2478	4	NA	NA	-13283	0	at_least_one_novel_splicesite	FALSE	canonical	0	0	junction_3	4.54835134966506	NA	NA	NA	TRUE	0	NA	NA	A	non_coding	NA	NA	NA	NA	NA	NA	NA	35	ATGTACATAGAGGATTCCAT	NA	False	NA	NA	NA	NA	NA	NA	44456130	44428302	Fake_Experiment_ID
g1793.t1	chr19	+	492	4	Intergenic	novelGene_729	novel	NA	NA	NA	NA	NA	NA	multi-exon	FALSE	canonical	0	0	junction_1	0	NA	NA	NA	FALSE	0	NA	NA	A	non_coding	NA	NA	NA	NA	NA	NA	NA	50	GACACAACATATAGGAATTA	NA	False	NA	NA	NA	NA	NA	NA	44458560	44469742	Fake_Experiment_ID
g1794.t1	chr19	+	960	1	Intergenic	novelGene_730	novel	NA	NA	NA	NA	NA	NA	mono-exon	FALSE	NA	NA	NA	NA	NA	NA	NA	NA	NA	0	NA	NA	A	non_coding	NA	NA	NA	NA	NA	NA	NA	40	GTTCACACTCGAGAAAAACC	NA	False	NA	NA	NA	NA	NA	NA	44471923	44472883	Fake_Experiment_ID
g1795.t1	chr19	-	5337	24	Fusion	ENSG00000167384.11_ENSG00000273777.5	novel	2079	5	NA	NA	-42110	0	multi-exon	FALSE	canonical	0	0	junction_5	13.1402209428617	NA	NA	NA	TRUE	0	NA	NA	A	non_coding	NA	NA	NA	NA	NA	NA	NA	25	TTTGTAAATCAGCTGGGATT	NA	False	NA	NA	NA	NA	NA	NA	44571619	44476401	Fake_Experiment_ID
g1796.t1	chr19	+	594	4	Intergenic	novelGene_731	novel	NA	NA	NA	NA	NA	NA	multi-exon	FALSE	canonical	0	0	junction_1	0	NA	NA	NA	TRUE	0	NA	NA	A	non_coding	NA	NA	NA	NA	NA	NA	NA	45	GAAGGATATAAGGACCCAGA	NA	False	NA	NA	NA	NA	NA	NA	44572169	44582956	Fake_Experiment_ID
g1797.t1	chr19	+	423	1	Intergenic	novelGene_732	novel	NA	NA	NA	NA	NA	NA	mono-exon	FALSE	NA	NA	NA	NA	NA	NA	NA	NA	NA	0	NA	NA	A	non_coding	NA	NA	NA	NA	NA	NA	NA	35	AAGAATGGCTACTCTATAGG	NA	False	NA	NA	NA	NA	NA	NA	44587353	44587776	Fake_Experiment_ID
g1798.t1	chr19	+	969	5	NNC	ENSG00000216588.9	novel	579	4	NA	NA	158	-2844	at_least_one_novel_splicesite	FALSE	canonical	0	0	junction_1	0	NA	NA	NA	TRUE	0	NA	NA	A	non_coding	NA	NA	NA	NA	NA	NA	NA	25	TGGTATCCAAATCAGCTGTT	188	False	NA	NA	NA	NA	NA	NA	44613803	44632590	Fake_Experiment_ID
g1799.t1	chr19	+	1425	6	NIC	ENSG00000073008.15	novel	1254	8	NA	NA	0	-86	combination_of_known_splicesites	FALSE	canonical	2	3	junction_5	21.8045866734502	NA	NA	NA	FALSE	0	NA	NA	A	non_coding	NA	NA	NA	NA	NA	NA	NA	25	AAACCCTCTTCTAGCATGTC	66	False	NA	NA	NA	NA	NA	NA	44644096	44661725	Fake_Experiment_ID
g18.t1	chr19	-	1845	7	NNC	ENSG00000129946.11	novel	1749	12	NA	NA	24686	0	at_least_one_novel_splicesite	TRUE	canonical	0	0	junction_1	17.8924254613199	NA	NA	NA	TRUE	0	NA	NA	B	non_coding	NA	NA	NA	NA	NA	NA	NA	5	GCCAGGTGTGTGGCTGCCGC	7972	False	NA	NA	NA	NA	NA	NA	436310	418927	Fake_Experiment_ID
g180.t1	chr19	+	318	2	NNC	ENSG00000088256.9	novel	1080	7	NA	NA	0	-22089	at_least_one_novel_splicesite	FALSE	canonical	0	0	junction_1	0	NA	NA	NA	FALSE	0	NA	NA	B	non_coding	NA	NA	NA	NA	NA	NA	NA	5	GTCTTGTGGTGGAGCCTGTC	246	False	NA	NA	NA	NA	NA	NA	3094651	3099090	Fake_Experiment_ID
g1800.t1	chr19	+	2700	13	Fusion	ENSG00000213892.12_ENSG00000186567.13	novel	903	8	NA	NA	-6240	-2164	multi-exon	FALSE	canonical	0	0	junction_1	0.759202798262025	NA	NA	NA	TRUE	0	NA	NA	A	non_coding	NA	NA	NA	NA	NA	NA	NA	20	CTTGGGGGTCCCCAAATAGG	9803	False	NA	NA	NA	NA	NA	NA	44665691	44708342	Fake_Experiment_ID
g1801.t1	chr19	-	1032	2	Antisense	novelGene_ENSG00000213892.12_AS	novel	NA	NA	NA	NA	NA	NA	multi-exon	FALSE	canonical	0	0	junction_1	0	NA	NA	NA	FALSE	0	NA	NA	A	non_coding	NA	NA	NA	NA	NA	NA	NA	25	TCTGATGGAGGAGGCATAGT	3380	False	NA	NA	NA	NA	NA	NA	44724912	44709030	Fake_Experiment_ID
g1802.t1	chr19	+	1020	6	ISM	ENSG00000069399.15	ENST00000164227.10	1365	9	0	1763	0	-1763	5prime_fragment	TRUE	canonical	3	10	junction_5	2.13541565040626	NA	NA	NA	FALSE	0	NA	NA	B	non_coding	NA	NA	NA	NA	NA	NA	NA	15	TCCTTTAAGGCCTAGTTTTC	33	False	NA	NA	NA	NA	NA	NA	44748790	44757852	Fake_Experiment_ID
g1803.t1	chr19	+	567	4	NNC	ENSG00000069399.15	novel	1365	9	NA	NA	9479	10376	at_least_one_novel_splicesite	TRUE	canonical	0	0	junction_2	23.0988215187606	NA	NA	NA	TRUE	0	NA	NA	B	non_coding	NA	NA	NA	NA	NA	NA	NA	25	CAGATAGTTTGGGGACAGCT	253	False	NA	NA	NA	NA	NA	NA	44758269	44769991	Fake_Experiment_ID
g1804.t1	chr19	+	1383	9	ISM	ENSG00000142273.13	ENST00000647358.2	1425	10	0	6141	0	-6141	5prime_fragment	FALSE	canonical	3	73	junction_4	13.9278273610783	NA	NA	NA	FALSE	0	NA	NA	A	non_coding	NA	NA	NA	NA	NA	NA	NA	5	GGTTGGGGGCTGGGGTCTCA	15	False	NA	NA	NA	NA	NA	NA	44777931	44794302	Fake_Experiment_ID
g1805.t1	chr19	-	1434	3	Antisense	novelGene_ENSG00000142273.13_AS	novel	NA	NA	NA	NA	NA	NA	multi-exon	FALSE	canonical	0	0	junction_1	0	NA	NA	NA	FALSE	0	NA	NA	A	non_coding	NA	NA	NA	NA	NA	NA	NA	30	CACAGTCCCATCACATCCAG	NA	False	NA	NA	NA	NA	NA	NA	44808675	44797970	Fake_Experiment_ID
g1806.t1	chr19	+	1212	9	NIC	ENSG00000187244.12	novel	1887	15	NA	NA	3107	-1191	combination_of_known_splicesites	FALSE	canonical	0	0	junction_8	33.7581008796407	NA	NA	NA	FALSE	0	NA	NA	A	non_coding	NA	NA	NA	NA	NA	NA	NA	15	GTGGCCTGCTATCTGCAATG	989	False	NA	NA	NA	NA	NA	NA	44812231	44819730	Fake_Experiment_ID
g1807.t1	chr19	+	1695	7	NNC	ENSG00000130202.10	novel	1617	9	NA	NA	0	-9759	at_least_one_novel_splicesite	FALSE	canonical	0	0	junction_1	892.906427846103	NA	NA	NA	TRUE	0	NA	NA	B	non_coding	NA	NA	NA	NA	NA	NA	NA	40	CCTGGACACAGACAGAGACA	145	False	NA	NA	NA	NA	NA	NA	44846525	44878620	Fake_Experiment_ID
g1808.t1	chr19	+	651	5	NNC	ENSG00000130202.10	novel	1617	9	NA	NA	33500	0	at_least_one_novel_splicesite	FALSE	canonical	0	0	junction_1	465.541351546777	NA	NA	NA	TRUE	0	NA	NA	B	non_coding	NA	NA	NA	NA	NA	NA	NA	5	GCTGCCATGCGCCTGGCGTC	NA	False	NA	NA	NA	NA	NA	NA	44880025	44888379	Fake_Experiment_ID
g1809.t1	chr19	+	963	8	NIC	ENSG00000130204.13	novel	1086	9	NA	NA	0	0	combination_of_known_splicesites	FALSE	canonical	0	0	junction_5	955.778878876345	NA	NA	NA	FALSE	0	NA	NA	A	non_coding	NA	NA	NA	NA	NA	NA	NA	0	GCCCTCCTGGCCCCCGCCTT	102	False	NA	NA	NA	NA	NA	NA	44891415	44903169	Fake_Experiment_ID
g181.t1	chr19	-	612	1	Intergenic	novelGene_47	novel	NA	NA	NA	NA	NA	NA	mono-exon	FALSE	NA	NA	NA	NA	NA	NA	NA	NA	NA	0	NA	NA	A	non_coding	NA	NA	NA	NA	NA	NA	NA	20	CCCAGAGGCAGGGAGTGGGG	NA	False	NA	NA	NA	NA	NA	NA	3100323	3099711	Fake_Experiment_ID
g1810.t1	chr19	+	240	2	ISM	ENSG00000130203.10	ENST00000252486.9	954	3	0	1294	0	-1294	5prime_fragment	FALSE	canonical	3	5512	junction_1	0	NA	NA	NA	FALSE	0	NA	NA	B	non_coding	NA	NA	NA	NA	NA	NA	NA	5	GTGTCCCCATCCTGGCCCTT	32	True	NA	NA	NA	NA	NA	NA	44906624	44907956	Fake_Experiment_ID
g1811.t1	chr19	+	711	1	ISM	ENSG00000130203.10	ENST00000252486.9	954	3	1915	0	1915	0	mono-exon	FALSE	NA	NA	NA	NA	NA	NA	NA	NA	NA	0	NA	NA	B	non_coding	NA	NA	NA	NA	NA	NA	NA	25	ACGCCGAAGCCTGCAGCCAT	-5	True	NA	NA	NA	NA	NA	NA	44908539	44909250	Fake_Experiment_ID
g1812.t1	chr19	+	369	2	ISM	ENSG00000130208.10	ENST00000592885.5	390	3	0	2723	0	-2723	5prime_fragment	FALSE	canonical	3	764	junction_1	0	NA	NA	NA	FALSE	0	NA	NA	A	non_coding	NA	NA	NA	NA	NA	NA	NA	20	CTCCCATCCAGGCCATATTT	22	False	NA	NA	NA	NA	NA	NA	44914891	44916500	Fake_Experiment_ID
g1813.t1	chr19	+	270	2	NNC	ENSG00000267467.4	novel	384	3	NA	NA	-6307	0	at_least_one_novel_splicesite	FALSE	canonical	0	0	junction_1	0	NA	NA	NA	TRUE	0	NA	NA	A	non_coding	NA	NA	NA	NA	NA	NA	NA	40	AATGTTCATAAAAGCCAGGT	9167	False	NA	NA	NA	NA	NA	NA	44935970	44945305	Fake_Experiment_ID
g1814.t1	chr19	+	390	4	NNC	ENSG00000234906.11	novel	306	3	NA	NA	-2824	0	at_least_one_novel_splicesite	FALSE	canonical	0	0	junction_1	0	NA	NA	NA	TRUE	0	NA	NA	A	non_coding	NA	NA	NA	NA	NA	NA	NA	25	CAGCCAGACCCCCCATCAGT	3381	False	NA	NA	NA	NA	NA	NA	44945654	44949249	Fake_Experiment_ID
g1815.t1	chr19	+	2058	14	NNC	ENSG00000104853.16	novel	2010	14	NA	NA	0	0	at_least_one_novel_splicesite	FALSE	canonical	0	0	junction_11	205.32508500557	NA	NA	NA	FALSE	0	NA	NA	A	non_coding	NA	NA	NA	NA	NA	NA	NA	15	TCGAGACTGGTCCTCACCTG	16	True	NA	NA	NA	NA	NA	NA	44955395	44992897	Fake_Experiment_ID
g1816.t1	chr19	+	1731	11	NIC	ENSG00000104856.14	novel	1740	12	NA	NA	0	0	combination_of_known_splicesites	TRUE	canonical	3	24	junction_6	7.17216843081644	NA	NA	NA	FALSE	0	NA	NA	A	non_coding	NA	NA	NA	NA	NA	NA	NA	20	CCCCGCGATGCCAGAGGAGG	111	False	NA	NA	NA	NA	NA	NA	45001579	45037790	Fake_Experiment_ID
g1817.t1	chr19	+	348	2	NNC	ENSG00000104859.15	novel	2025	20	NA	NA	0	-24632	at_least_one_novel_splicesite	FALSE	canonical	0	0	junction_1	0	NA	NA	NA	FALSE	0	NA	NA	B	non_coding	NA	NA	NA	NA	NA	NA	NA	20	AGCTGCGGTAGATTGTGGCA	659	False	NA	NA	NA	NA	NA	NA	45040212	45046213	Fake_Experiment_ID
g1818.t1	chr19	+	2061	20	NNC	ENSG00000104859.15	novel	2025	20	NA	NA	9011	0	at_least_one_novel_splicesite	TRUE	canonical	0	0	junction_1	67.7519101549166	NA	NA	NA	TRUE	0	NA	NA	B	non_coding	NA	NA	NA	NA	NA	NA	NA	20	GCAGAAGAGTGGGGGGTGGG	9670	False	NA	NA	NA	NA	NA	NA	45049223	45070845	Fake_Experiment_ID
g1819.t1	chr19	-	1428	3	FSM	ENSG00000170684.9	ENST00000303809.7	1428	3	0	0	0	0	multi-exon	FALSE	canonical	3	66	junction_1	2.5	NA	NA	NA	FALSE	0	NA	NA	A	non_coding	NA	NA	NA	NA	NA	NA	NA	25	GCCCAGGAAAGCCCCCCTCA	136	False	NA	NA	NA	NA	NA	NA	45076373	45071600	Fake_Experiment_ID
g182.t1	chr19	+	936	6	NNC	ENSG00000088256.9	novel	1080	7	NA	NA	15535	0	at_least_one_novel_splicesite	FALSE	canonical	0	0	junction_2	20.8767813611198	NA	NA	NA	FALSE	0	NA	NA	B	non_coding	NA	NA	NA	NA	NA	NA	NA	20	GCGCCCAGGCCCAGGGAGAC	NA	False	NA	NA	NA	NA	NA	NA	3110186	3121179	Fake_Experiment_ID
g1820.t1	chr19	+	396	1	FSM	ENSG00000142252.11	ENST00000270257.9	396	1	0	0	0	0	mono-exon	FALSE	NA	NA	NA	NA	NA	NA	NA	NA	NA	0	NA	NA	A	non_coding	NA	NA	NA	NA	NA	NA	NA	20	AGATATTGTGTTCACTTTTC	NA	False	NA	NA	NA	NA	NA	NA	45090114	45090510	Fake_Experiment_ID
g1821.t1	chr19	+	1206	5	NNC	ENSG00000104866.11	novel	2076	12	NA	NA	0	-17398	at_least_one_novel_splicesite	TRUE	canonical	0	0	junction_1	0	NA	NA	NA	TRUE	0	NA	NA	B	non_coding	NA	NA	NA	NA	NA	NA	NA	15	GACTGCAGAGGCCCCCTCCT	106	False	NA	NA	NA	NA	NA	NA	45093325	45129074	Fake_Experiment_ID
g1822.t1	chr19	+	1881	10	NIC	ENSG00000104866.11	novel	2076	12	NA	NA	45135	0	combination_of_known_splicesites	FALSE	canonical	0	0	junction_1	11.1455023315337	NA	NA	NA	FALSE	0	NA	NA	B	non_coding	NA	NA	NA	NA	NA	NA	NA	20	CACTTTAGGTGAGGCCAGGC	NA	False	NA	NA	NA	NA	NA	NA	45138460	45146472	Fake_Experiment_ID
g1823.t1	chr19	-	1833	1	ISM	ENSG00000179846.10	ENST00000317951.6	2499	4	6380	0	6380	0	mono-exon	FALSE	NA	NA	NA	NA	NA	NA	NA	NA	NA	0	NA	NA	A	non_coding	NA	NA	NA	NA	NA	NA	NA	20	ATGGAGGACTTGGCGGGCAG	NA	False	NA	NA	NA	NA	NA	NA	45153770	45151937	Fake_Experiment_ID
g1824.t1	chr19	-	1326	8	Fusion	ENSG00000007255.10_ENSG00000179846.10	novel	522	6	NA	NA	-5035	-2364	multi-exon	FALSE	canonical	0	0	junction_1	250.62599177879	NA	NA	NA	FALSE	0	NA	NA	A	non_coding	NA	NA	NA	NA	NA	NA	NA	10	GGGCCCCCGACCCAGCCTGG	NA	False	NA	NA	NA	NA	NA	NA	45165185	45154301	Fake_Experiment_ID
g1825.t1	chr19	+	249	2	Antisense	novelGene_ENSG00000007255.10_AS	novel	NA	NA	NA	NA	NA	NA	multi-exon	FALSE	canonical	0	0	junction_1	0	NA	NA	NA	FALSE	0	NA	NA	A	non_coding	NA	NA	NA	NA	NA	NA	NA	15	CAGCGCCTTAGCTCTTTACT	NA	False	NA	NA	NA	NA	NA	NA	45170293	45171920	Fake_Experiment_ID
g1826.t1	chr19	+	255	1	Intergenic	novelGene_733	novel	NA	NA	NA	NA	NA	NA	mono-exon	FALSE	NA	NA	NA	NA	NA	NA	NA	NA	NA	0	NA	NA	A	non_coding	NA	NA	NA	NA	NA	NA	NA	20	CCCCCATCATCACCCAGTTT	82	False	NA	NA	NA	NA	NA	NA	45178865	45179120	Fake_Experiment_ID
g1827.t1	chr19	+	609	1	FSM	ENSG00000189114.8	ENST00000433642.3	609	1	0	0	0	0	mono-exon	FALSE	NA	NA	NA	NA	NA	NA	NA	NA	NA	0	NA	NA	A	non_coding	NA	NA	NA	NA	NA	NA	NA	25	CCATGATTCTACTTCCCAAC	513	False	NA	NA	NA	NA	NA	NA	45179296	45179905	Fake_Experiment_ID
g1828.t1	chr19	-	2529	13	NNC	ENSG00000283632.4	novel	2409	11	NA	NA	0	13454	at_least_one_novel_splicesite	TRUE	canonical	0	0	junction_1	8.79235779273999	NA	NA	NA	FALSE	0	NA	NA	A	non_coding	NA	NA	NA	NA	NA	NA	NA	20	AGGCCAGGCGCAGTGGCTCA	6361	False	NA	NA	NA	NA	NA	NA	45239045	45199614	Fake_Experiment_ID
g1829.t1	chr19	+	2292	15	NIC	ENSG00000007047.15	novel	2259	17	NA	NA	0	0	intron_retention	FALSE	canonical	0	0	junction_5	20.7011041803502	NA	NA	NA	FALSE	0	NA	NA	A	non_coding	NA	NA	NA	NA	NA	NA	NA	15	GCCACCACGGTCCCAGGGCC	24	False	NA	NA	NA	NA	NA	NA	45251588	45302710	Fake_Experiment_ID
g183.t1	chr19	+	234	2	Intergenic	novelGene_48	novel	NA	NA	NA	NA	NA	NA	multi-exon	FALSE	canonical	0	0	junction_1	0	NA	NA	NA	FALSE	0	NA	NA	A	non_coding	NA	NA	NA	NA	NA	NA	NA	40	AGCACAGCTGGCTGAGAAAA	4878	False	NA	NA	NA	NA	NA	NA	3126232	3131420	Fake_Experiment_ID
g1830.t1	chr19	-	1146	7	FSM	ENSG00000104879.5	ENST00000221476.4	1146	7	0	0	0	0	multi-exon	FALSE	canonical	0	0	junction_1	0	NA	NA	NA	FALSE	0	NA	NA	A	non_coding	NA	NA	NA	NA	NA	NA	NA	10	GCGCCTGCCCACCTGCCACC	18	True	NA	NA	NA	NA	NA	NA	45319713	45306749	Fake_Experiment_ID
g1831.t1	chr19	-	294	1	Intergenic	novelGene_734	novel	NA	NA	NA	NA	NA	NA	mono-exon	FALSE	NA	NA	NA	NA	NA	NA	NA	NA	NA	0	NA	NA	A	non_coding	NA	NA	NA	NA	NA	NA	NA	35	GTCTTCCAAGGAGATCAAAG	NA	False	NA	NA	NA	NA	NA	NA	45333124	45332830	Fake_Experiment_ID
g1832.t1	chr19	+	1515	12	FSM	ENSG00000104892.17	ENST00000470402.1	1557	12	42	0	42	0	multi-exon	TRUE	canonical	3	35	junction_9	4.55816404971697	NA	NA	NA	FALSE	0	NA	NA	A	non_coding	NA	NA	NA	NA	NA	NA	NA	15	CGTCCAGTGAACTGCGCTGG	409	False	NA	NA	NA	NA	NA	NA	45345541	45351357	Fake_Experiment_ID
g1833.t1	chr19	-	5106	33	Fusion	ENSG00000104884.17_ENSG00000104881.16	novel	2490	22	NA	NA	0	280	multi-exon	TRUE	canonical	0	0	junction_7	69.6407915215644	NA	NA	NA	TRUE	0	NA	NA	A	non_coding	NA	NA	NA	NA	NA	NA	NA	10	GTGGGGCGGGTGGGGCCATA	8038	False	NA	NA	NA	NA	NA	NA	45398318	45351628	Fake_Experiment_ID
g1834.t1	chr19	+	1533	3	NNC	ENSG00000117877.11	novel	1539	3	NA	NA	0	0	at_least_one_novel_splicesite	FALSE	canonical	3	144	junction_1	32	NA	NA	NA	TRUE	0	NA	NA	A	non_coding	NA	NA	NA	NA	NA	NA	NA	20	TCTGCCCCCGGGAAACTGAG	53	False	NA	NA	NA	NA	NA	NA	45406696	45409501	Fake_Experiment_ID
g1835.t1	chr19	-	861	9	NNC	ENSG00000012061.16	novel	972	8	NA	NA	-116	3873	at_least_one_novel_splicesite	FALSE	canonical	0	0	junction_8	129.577619113024	NA	NA	NA	FALSE	0	NA	NA	A	non_coding	NA	NA	NA	NA	NA	NA	NA	30	TGACCCCAGCTGCCAAGGAA	35	True	NA	NA	NA	NA	NA	NA	45423490	45409674	Fake_Experiment_ID
g1836.t1	chr19	+	870	3	ISM	ENSG00000125740.14	ENST00000353609.8	1017	4	2063	0	2063	0	3prime_fragment	FALSE	canonical	1	1	junction_2	2	NA	NA	NA	FALSE	0	NA	NA	A	non_coding	NA	NA	NA	NA	NA	NA	NA	45	ACTCTTTAGACACACAAAAC	2	True	NA	NA	NA	NA	NA	NA	45470649	45473012	Fake_Experiment_ID
g1837.t1	chr19	-	1836	8	NNC	ENSG00000125744.12	novel	1638	11	NA	NA	-20	0	intron_retention	FALSE	canonical	0	0	junction_2	67.8220962127674	NA	NA	NA	FALSE	0	NA	NA	A	non_coding	NA	NA	NA	NA	NA	NA	NA	15	GAACGGTGTCTCTGCCCGCA	479	False	NA	NA	NA	NA	NA	NA	45496845	45485707	Fake_Experiment_ID
g1838.t1	chr19	+	1293	5	FSM	ENSG00000213889.11	ENST00000451287.7	1293	5	0	0	0	0	multi-exon	FALSE	canonical	3	12	junction_1	63.0317380372777	NA	NA	NA	FALSE	0	NA	NA	A	non_coding	NA	NA	NA	NA	NA	NA	NA	10	CAGCTGTTGTCCTTTGGGGA	11	False	NA	NA	NA	NA	NA	NA	45498472	45502085	Fake_Experiment_ID
g1839.t1	chr19	+	903	10	NNC	ENSG00000125753.14	novel	1143	13	NA	NA	0	0	at_least_one_novel_splicesite	TRUE	canonical	0	0	junction_3	333.066893514735	NA	NA	NA	TRUE	0	NA	NA	A	non_coding	NA	NA	NA	NA	NA	NA	NA	35	CCACAGGGACCCAGAAGACC	285	False	NA	NA	NA	NA	NA	NA	45507771	45526177	Fake_Experiment_ID
g184.t1	chr19	+	1125	7	FSM	ENSG00000060558.4	ENST00000262958.4	1125	7	0	0	0	0	multi-exon	FALSE	canonical	0	0	junction_1	1.86338998124982	NA	NA	NA	FALSE	0	NA	NA	A	non_coding	NA	NA	NA	NA	NA	NA	NA	15	CCCAGGCCCCACCTGGGGCA	209	False	NA	NA	NA	NA	NA	NA	3136450	3163019	Fake_Experiment_ID
g1840.t1	chr19	-	963	4	NNC	ENSG00000125741.5	novel	543	2	NA	NA	0	0	at_least_one_novel_splicesite	FALSE	canonical	0	0	junction_1	28.7556757682529	NA	NA	NA	TRUE	0	NA	NA	A	non_coding	NA	NA	NA	NA	NA	NA	NA	5	GAGGTCTCGGGGCCCTGGTC	7657	False	NA	NA	NA	NA	NA	NA	45584764	45529055	Fake_Experiment_ID
g1841.t1	chr19	-	1089	1	FSM	ENSG00000177464.5	ENST00000323040.5	1089	1	0	0	0	0	mono-exon	FALSE	NA	NA	NA	NA	NA	NA	NA	NA	NA	0	NA	NA	A	non_coding	NA	NA	NA	NA	NA	NA	NA	30	ACCCCGAGTGGCACAGAATC	7518	False	NA	NA	NA	NA	NA	NA	45591866	45590777	Fake_Experiment_ID
g1842.t1	chr19	+	639	2	Intergenic	novelGene_735	novel	NA	NA	NA	NA	NA	NA	multi-exon	FALSE	canonical	0	0	junction_1	0	NA	NA	NA	FALSE	0	NA	NA	A	non_coding	NA	NA	NA	NA	NA	NA	NA	35	GGACAAGAGGGAGAAGTGCT	NA	False	NA	NA	NA	NA	NA	NA	45598230	45599293	Fake_Experiment_ID
g1843.t1	chr19	-	2394	21	NNC	ENSG00000125746.18	novel	2553	22	NA	NA	105	0	at_least_one_novel_splicesite	FALSE	canonical	0	0	junction_9	37.740031796489	NA	NA	NA	TRUE	0	NA	NA	A	non_coding	NA	NA	NA	NA	NA	NA	NA	25	TGCGGCCAGGGAAGAGTCAG	14	True	NA	NA	NA	NA	NA	NA	45645339	45609662	Fake_Experiment_ID
g1844.t1	chr19	+	1200	9	NNC	ENSG00000010310.9	novel	1401	13	NA	NA	0	0	at_least_one_novel_splicesite	FALSE	canonical	0	0	junction_1	0.433012701892219	NA	NA	NA	FALSE	0	NA	NA	A	non_coding	NA	NA	NA	NA	NA	NA	NA	5	GGGGCGGGATCCCCGTGTCT	1300	False	NA	NA	NA	NA	NA	NA	45669520	45681935	Fake_Experiment_ID
g1845.t1	chr19	-	465	3	NNC	ENSG00000125743.11	novel	357	3	NA	NA	-611	0	at_least_one_novel_splicesite	FALSE	canonical	0	0	junction_2	4507	NA	NA	NA	TRUE	0	NA	NA	A	non_coding	NA	NA	NA	NA	NA	NA	NA	10	GGGCCGCCTGTCTGTTGACA	418	False	NA	NA	NA	NA	NA	NA	45692499	45687552	Fake_Experiment_ID
g1846.t1	chr19	+	1005	6	NIC	ENSG00000011478.13	novel	1149	7	NA	NA	0	0	combination_of_known_splicesites	FALSE	canonical	0	0	junction_1	5.98665181883831	NA	NA	NA	FALSE	0	NA	NA	A	non_coding	NA	NA	NA	NA	NA	NA	NA	15	CGTGCTTGGCCAATGACTGT	30	False	NA	NA	NA	NA	NA	NA	45692703	45703049	Fake_Experiment_ID
g1847.t1	chr19	-	1812	1	FSM	ENSG00000177051.6	ENST00000317683.4	1812	1	0	0	0	0	mono-exon	FALSE	NA	NA	NA	NA	NA	NA	NA	NA	NA	0	NA	NA	A	non_coding	NA	NA	NA	NA	NA	NA	NA	20	AGCCGGGGGAGGGGAGGGGA	3827	False	NA	NA	NA	NA	NA	NA	45713495	45711683	Fake_Experiment_ID
g1848.t1	chr19	+	1863	14	NNC	ENSG00000237452.3	novel	1917	14	NA	NA	-10982	0	at_least_one_novel_splicesite	FALSE	canonical	0	0	junction_1	0.92946507489189	NA	NA	NA	TRUE	0	NA	NA	A	non_coding	NA	NA	NA	NA	NA	NA	NA	5	GAGGGCGGCCCCTCGCCTCG	NA	False	NA	NA	NA	NA	NA	NA	45724394	45764118	Fake_Experiment_ID
g1849.t1	chr19	-	1473	2	ISM	ENSG00000177045.10	ENST00000317578.7	2220	3	1633	0	1633	0	3prime_fragment	FALSE	canonical	3	66	junction_1	0	NA	NA	NA	FALSE	0	NA	NA	B	non_coding	NA	NA	NA	NA	NA	NA	NA	5	CCCAGTGTGGCCCCGTGGCC	2901	False	NA	NA	NA	NA	NA	NA	45767211	45765500	Fake_Experiment_ID
g185.t1	chr19	+	3249	1	Intergenic	novelGene_49	novel	NA	NA	NA	NA	NA	NA	mono-exon	FALSE	NA	NA	NA	NA	NA	NA	NA	NA	NA	0	NA	NA	A	non_coding	NA	NA	NA	NA	NA	NA	NA	30	GACTGTCACTACGACAGTTA	NA	False	NA	NA	NA	NA	NA	NA	3172657	3175906	Fake_Experiment_ID
g1850.t1	chr19	-	807	1	NIC	ENSG00000177045.10	novel	2220	3	NA	NA	0	-2537	mono-exon	FALSE	NA	NA	NA	NA	NA	NA	NA	NA	NA	0	NA	NA	B	non_coding	NA	NA	NA	NA	NA	NA	NA	10	GGGGCCTCGGGCGGCGCAAG	1268	False	NA	NA	NA	NA	NA	NA	45768844	45768037	Fake_Experiment_ID
g1851.t1	chr19	-	1830	15	NNC	ENSG00000104936.20	novel	1893	15	NA	NA	0	315	at_least_one_novel_splicesite	TRUE	canonical	0	0	junction_1	24.4019278261504	NA	NA	NA	TRUE	0	NA	NA	A	non_coding	NA	NA	NA	NA	NA	NA	NA	15	GGCCCTGACGTGGATGGGCA	595	False	NA	NA	NA	NA	NA	NA	45782352	45770165	Fake_Experiment_ID
g1852.t1	chr19	-	1803	4	NNC	ENSG00000185800.12	novel	2025	5	NA	NA	45	-1183	at_least_one_novel_splicesite	FALSE	canonical	0	0	junction_2	56.5685424949238	NA	NA	NA	FALSE	0	NA	NA	A	non_coding	NA	NA	NA	NA	NA	NA	NA	20	AGTGAGGGGGTCTAGCCCTA	232	False	NA	NA	NA	NA	NA	NA	45792711	45785425	Fake_Experiment_ID
g1853.t1	chr19	-	2154	6	FSM	ENSG00000104941.8	ENST00000221538.8	2154	6	0	0	0	0	multi-exon	FALSE	canonical	0	0	junction_1	0.4	NA	NA	NA	FALSE	0	NA	NA	A	non_coding	NA	NA	NA	NA	NA	NA	NA	15	GGCCCACCCTCTAGCCACTT	768	False	NA	NA	NA	NA	NA	NA	45815176	45795868	Fake_Experiment_ID
g1854.t1	chr19	-	4158	28	NNC	ENSG00000125755.19	novel	3825	26	NA	NA	0	0	at_least_one_novel_splicesite	TRUE	canonical	0	0	junction_5	83.9895643135518	NA	NA	NA	TRUE	0	NA	NA	A	non_coding	NA	NA	NA	NA	NA	NA	NA	20	CGGGGCTCGAGGGGGAAAGG	8703	False	NA	NA	NA	NA	NA	NA	45854495	45815559	Fake_Experiment_ID
g1855.t1	chr19	+	1053	2	FSM	ENSG00000170608.3	ENST00000302177.3	1053	2	0	0	0	0	multi-exon	FALSE	canonical	3	213	junction_1	0	NA	NA	NA	FALSE	0	NA	NA	A	non_coding	NA	NA	NA	NA	NA	NA	NA	20	CAGGGGTTGGGAACATGGTG	131	False	NA	NA	NA	NA	NA	NA	45864456	45873058	Fake_Experiment_ID
g1856.t1	chr19	-	279	2	Intergenic	novelGene_736	novel	NA	NA	NA	NA	NA	NA	multi-exon	FALSE	canonical	0	0	junction_1	0	NA	NA	NA	FALSE	0	NA	NA	A	non_coding	NA	NA	NA	NA	NA	NA	NA	20	CGTTGTCACCTACCCAGTAT	7316	False	NA	NA	NA	NA	NA	NA	45878822	45873530	Fake_Experiment_ID
g1857.t1	chr19	-	1755	1	FSM	ENSG00000170604.5	ENST00000302165.5	1755	1	0	0	0	0	mono-exon	FALSE	NA	NA	NA	NA	NA	NA	NA	NA	NA	0	NA	NA	A	non_coding	NA	NA	NA	NA	NA	NA	NA	15	GCTACCACTGCCTCCAGGCT	364	False	NA	NA	NA	NA	NA	NA	45885774	45884019	Fake_Experiment_ID
g1858.t1	chr19	-	1200	2	FSM	ENSG00000176182.6	ENST00000322217.6	1200	2	0	0	0	0	multi-exon	FALSE	canonical	3	14	junction_1	0	NA	NA	NA	FALSE	0	NA	NA	A	non_coding	NA	NA	NA	NA	NA	NA	NA	30	AATCTACTATCTATGATCCT	1000	False	NA	NA	NA	NA	NA	NA	45901773	45890622	Fake_Experiment_ID
g1859.t1	chr19	-	522	1	FSM	ENSG00000188425.4	ENST00000341294.4	417	1	-105	0	-105	0	mono-exon	FALSE	NA	NA	NA	NA	NA	NA	NA	NA	NA	0	NA	NA	A	non_coding	NA	NA	NA	NA	NA	NA	NA	25	GCATCGTGAGATGCTCACCA	NA	False	NA	NA	NA	NA	NA	NA	45914798	45914276	Fake_Experiment_ID
g186.t1	chr19	-	732	1	Intergenic	novelGene_50	novel	NA	NA	NA	NA	NA	NA	mono-exon	FALSE	NA	NA	NA	NA	NA	NA	NA	NA	NA	0	NA	NA	A	non_coding	NA	NA	NA	NA	NA	NA	NA	15	GGCCAACTTTCTGCCCATGG	6899	False	NA	NA	NA	NA	NA	NA	3178350	3177618	Fake_Experiment_ID
g1860.t1	chr19	-	1671	4	FSM	ENSG00000104967.8	ENST00000676183.1	1671	4	0	0	0	0	multi-exon	TRUE	canonical	2	2	junction_3	3.09120616516523	NA	NA	NA	FALSE	0	NA	NA	A	non_coding	NA	NA	NA	NA	NA	NA	NA	0	GGCCTGTGGTGTGTGCTCCC	-3	True	NA	NA	NA	NA	NA	NA	45973543	45939862	Fake_Experiment_ID
g1861.t1	chr19	+	1107	9	NNC	ENSG00000104983.8	novel	1539	13	NA	NA	-2974	0	at_least_one_novel_splicesite	FALSE	canonical	0	0	junction_7	39.5434887181189	NA	NA	NA	FALSE	0	NA	NA	A	non_coding	NA	NA	NA	NA	NA	NA	NA	25	CGTGGAGAAGGGGTACTACC	14	False	NA	NA	NA	NA	NA	NA	46000044	46018387	Fake_Experiment_ID
g1862.t1	chr19	-	591	3	FSM	ENSG00000008438.5	ENST00000008938.5	591	3	0	0	0	0	multi-exon	FALSE	canonical	0	0	junction_1	0	NA	NA	NA	FALSE	0	NA	NA	A	non_coding	NA	NA	NA	NA	NA	NA	NA	10	GGCCCTGCTGATCCGCACCC	336	False	NA	NA	NA	NA	NA	NA	46023021	46019237	Fake_Experiment_ID
g1863.t1	chr19	-	513	3	Intergenic	novelGene_737	novel	NA	NA	NA	NA	NA	NA	multi-exon	FALSE	canonical	0	0	junction_1	0	NA	NA	NA	FALSE	0	NA	NA	A	non_coding	NA	NA	NA	NA	NA	NA	NA	25	ATTTCCAGAGTTCACAGCCT	NA	False	NA	NA	NA	NA	NA	NA	46033591	46031984	Fake_Experiment_ID
g1864.t1	chr19	-	345	2	Intergenic	novelGene_738	novel	NA	NA	NA	NA	NA	NA	multi-exon	FALSE	canonical	0	0	junction_1	0	NA	NA	NA	FALSE	0	NA	NA	A	non_coding	NA	NA	NA	NA	NA	NA	NA	15	ATGTTACAGGTTTTGTTTGT	NA	False	NA	NA	NA	NA	NA	NA	46037584	46035622	Fake_Experiment_ID
g1865.t1	chr19	-	879	1	Intergenic	novelGene_739	novel	NA	NA	NA	NA	NA	NA	mono-exon	FALSE	NA	NA	NA	NA	NA	NA	NA	NA	NA	0	NA	NA	A	non_coding	NA	NA	NA	NA	NA	NA	NA	45	CAAAGGGCTAATATCCAGAA	NA	False	NA	NA	NA	NA	NA	NA	46039676	46038797	Fake_Experiment_ID
g1866.t1	chr19	-	429	4	Intergenic	novelGene_740	novel	NA	NA	NA	NA	NA	NA	multi-exon	FALSE	canonical	0	0	junction_1	0	NA	NA	NA	FALSE	0	NA	NA	A	non_coding	NA	NA	NA	NA	NA	NA	NA	15	CGATGTGGCAGTACTTTCTC	3039	False	NA	NA	NA	NA	NA	NA	46074619	46062571	Fake_Experiment_ID
g1867.t1	chr19	+	393	3	Intergenic	novelGene_741	novel	NA	NA	NA	NA	NA	NA	multi-exon	FALSE	canonical	0	0	junction_1	0	NA	NA	NA	FALSE	0	NA	NA	A	non_coding	NA	NA	NA	NA	NA	NA	NA	40	TCAGTGACACCCCCAAGAAA	NA	False	NA	NA	NA	NA	NA	NA	46074880	46077574	Fake_Experiment_ID
g1868.t1	chr19	+	438	1	Intergenic	novelGene_742	novel	NA	NA	NA	NA	NA	NA	mono-exon	FALSE	NA	NA	NA	NA	NA	NA	NA	NA	NA	0	NA	NA	A	non_coding	NA	NA	NA	NA	NA	NA	NA	10	CTGCCTTGGTGTCAGTAGTC	NA	False	NA	NA	NA	NA	NA	NA	46078754	46079192	Fake_Experiment_ID
g1869.t1	chr19	-	1179	8	NNC	ENSG00000188624.3	novel	378	4	NA	NA	-23442	15272	at_least_one_novel_splicesite	FALSE	canonical	0	0	junction_1	0.349927106111883	NA	NA	NA	TRUE	0	NA	NA	A	non_coding	NA	NA	NA	NA	NA	NA	NA	25	GGCAACGCTTATGCTGATTA	NA	False	NA	NA	NA	NA	NA	NA	46148091	46105057	Fake_Experiment_ID
g187.t1	chr19	+	1155	1	FSM	ENSG00000125910.6	ENST00000246115.5	1155	1	0	0	0	0	mono-exon	FALSE	NA	NA	NA	NA	NA	NA	NA	NA	NA	0	NA	NA	A	non_coding	NA	NA	NA	NA	NA	NA	NA	10	AGTTGCAGTCTTGCGTGTGG	21	False	NA	NA	NA	NA	NA	NA	3178792	3179947	Fake_Experiment_ID
g1870.t1	chr19	+	468	4	NNC	ENSG00000204866.8	novel	393	4	NA	NA	0	4068	at_least_one_novel_splicesite	FALSE	canonical	0	0	junction_1	0	NA	NA	NA	TRUE	0	NA	NA	A	non_coding	NA	NA	NA	NA	NA	NA	NA	25	ATACAAACCTTGGGTGTTCT	747	False	NA	NA	NA	NA	NA	NA	46148985	46165156	Fake_Experiment_ID
g1871.t1	chr19	-	609	6	Intergenic	novelGene_743	novel	NA	NA	NA	NA	NA	NA	multi-exon	FALSE	canonical	0	0	junction_1	0	NA	NA	NA	FALSE	0	NA	NA	A	non_coding	NA	NA	NA	NA	NA	NA	NA	35	CAGAAGAACGTGGATTGTGA	8380	False	NA	NA	NA	NA	NA	NA	46202906	46167187	Fake_Experiment_ID
g1872.t1	chr19	+	666	3	Intergenic	novelGene_744	novel	NA	NA	NA	NA	NA	NA	multi-exon	FALSE	canonical	0	0	junction_1	0	NA	NA	NA	FALSE	0	NA	NA	A	non_coding	NA	NA	NA	NA	NA	NA	NA	35	CTCTCTGGAACCATTAAAGA	NA	False	NA	NA	NA	NA	NA	NA	46213458	46219794	Fake_Experiment_ID
g1873.t1	chr19	+	981	4	NNC	ENSG00000188293.6	novel	333	4	NA	NA	-4708	2622	intron_retention	FALSE	canonical	0	0	junction_1	0	NA	NA	NA	TRUE	0	NA	NA	A	non_coding	NA	NA	NA	NA	NA	NA	NA	20	CGTCCCTTCTAAGGGACAGG	5732	False	NA	NA	NA	NA	NA	NA	46225066	46233452	Fake_Experiment_ID
g1874.t1	chr19	-	276	4	Intergenic	novelGene_745	novel	NA	NA	NA	NA	NA	NA	multi-exon	FALSE	canonical	0	0	junction_1	0	NA	NA	NA	FALSE	0	NA	NA	A	non_coding	NA	NA	NA	NA	NA	NA	NA	25	TCGCCTTTTCAAAGACCTTA	9762	False	NA	NA	NA	NA	NA	NA	46240470	46235132	Fake_Experiment_ID
g1875.t1	chr19	-	252	1	Intergenic	novelGene_746	novel	NA	NA	NA	NA	NA	NA	mono-exon	FALSE	NA	NA	NA	NA	NA	NA	NA	NA	NA	0	NA	NA	A	non_coding	NA	NA	NA	NA	NA	NA	NA	35	GCTCCCACAGCAAGAACCTA	6720	False	NA	NA	NA	NA	NA	NA	46243512	46243260	Fake_Experiment_ID
g1876.t1	chr19	-	576	4	Intergenic	novelGene_747	novel	NA	NA	NA	NA	NA	NA	multi-exon	FALSE	canonical	0	0	junction_1	0.471404520791032	NA	NA	NA	FALSE	0	NA	NA	A	non_coding	NA	NA	NA	NA	NA	NA	NA	15	CAGGCTTTCTCGTAGGTGAG	NA	False	NA	NA	NA	NA	NA	NA	46278345	46260447	Fake_Experiment_ID
g1877.t1	chr19	+	2025	15	NNC	ENSG00000124440.16	novel	2010	15	NA	NA	0	1538	at_least_one_novel_splicesite	TRUE	canonical	0	0	junction_14	32.6702760743693	NA	NA	NA	TRUE	0	NA	NA	A	non_coding	NA	NA	NA	NA	NA	NA	NA	30	TACATTTGGTTCCAAATCCA	29	False	NA	NA	NA	NA	NA	NA	46297076	46341160	Fake_Experiment_ID
g1878.t1	chr19	+	1713	13	NNC	ENSG00000011485.15	novel	1500	13	NA	NA	0	0	at_least_one_novel_splicesite	TRUE	canonical	0	0	junction_6	343.648641622354	NA	NA	NA	FALSE	0	NA	NA	A	non_coding	NA	NA	NA	NA	NA	NA	NA	5	GGTGACGGGCGGGGCGGCCT	10	True	NA	NA	NA	NA	NA	NA	46347096	46390346	Fake_Experiment_ID
g1879.t1	chr19	-	1947	3	Genic_Genomic	ENSG00000169515.8	novel	1617	1	NA	NA	-13613	0	multi-exon	FALSE	canonical	0	0	junction_1	0	NA	NA	NA	FALSE	0	NA	NA	A	non_coding	NA	NA	NA	NA	NA	NA	NA	25	GGTGAGGGCTAGAGACAGCC	2512	False	NA	NA	NA	NA	NA	NA	46426423	46411193	Fake_Experiment_ID
g188.t1	chr19	+	2085	17	NNC	ENSG00000125912.11	novel	1692	15	NA	NA	0	10855	at_least_one_novel_splicesite	TRUE	canonical	0	0	junction_14	272.502401078871	NA	NA	NA	TRUE	0	NA	NA	A	non_coding	NA	NA	NA	NA	NA	NA	NA	15	TCAGTGTCACCCTGAGCTGG	46	False	NA	NA	NA	NA	NA	NA	3186030	3218543	Fake_Experiment_ID
g1880.t1	chr19	-	615	1	FSM	ENSG00000277531.3	ENST00000617053.3	615	1	0	0	0	0	mono-exon	FALSE	NA	NA	NA	NA	NA	NA	NA	NA	NA	0	NA	NA	A	non_coding	NA	NA	NA	NA	NA	NA	NA	5	GGTGGTGGCATCGGGTGGGC	576	False	NA	NA	NA	NA	NA	NA	46428359	46427744	Fake_Experiment_ID
g1881.t1	chr19	-	1500	2	NNC	ENSG00000182013.18	novel	1320	2	NA	NA	0	83	at_least_one_novel_splicesite	FALSE	canonical	0	0	junction_1	0	NA	NA	NA	FALSE	0	NA	NA	A	non_coding	NA	NA	NA	NA	NA	NA	NA	15	GACTTTGGACTCTCTTAGGG	1665	False	NA	NA	NA	NA	NA	NA	46471035	46468477	Fake_Experiment_ID
g1882.t1	chr19	-	1908	1	FSM	ENSG00000204851.7	ENST00000599531.2	1908	1	0	0	0	0	mono-exon	FALSE	NA	NA	NA	NA	NA	NA	NA	NA	NA	0	NA	NA	A	non_coding	NA	NA	NA	NA	NA	NA	NA	20	TGGCCCCCCAAGAAGCCGCC	468	False	NA	NA	NA	NA	NA	NA	46495465	46493557	Fake_Experiment_ID
g1883.t1	chr19	-	801	6	Intergenic	novelGene_748	novel	NA	NA	NA	NA	NA	NA	multi-exon	FALSE	canonical	0	0	junction_1	0.4	NA	NA	NA	FALSE	0	NA	NA	A	non_coding	NA	NA	NA	NA	NA	NA	NA	35	ACCCAGTCCTGATTGCAAAA	NA	False	NA	NA	NA	NA	NA	NA	46532192	46511424	Fake_Experiment_ID
g1884.t1	chr19	+	828	3	Intergenic	novelGene_749	novel	NA	NA	NA	NA	NA	NA	multi-exon	FALSE	canonical	0	0	junction_1	0	NA	NA	NA	FALSE	0	NA	NA	A	non_coding	NA	NA	NA	NA	NA	NA	NA	25	CCACAGTCCACGCCATTACT	NA	False	NA	NA	NA	NA	NA	NA	46533711	46559159	Fake_Experiment_ID
g1885.t1	chr19	+	228	1	Intergenic	novelGene_750	novel	NA	NA	NA	NA	NA	NA	mono-exon	FALSE	NA	NA	NA	NA	NA	NA	NA	NA	NA	0	NA	NA	A	non_coding	NA	NA	NA	NA	NA	NA	NA	25	GACCCCCAGACCACCAGCTC	857	False	NA	NA	NA	NA	NA	NA	46559414	46559642	Fake_Experiment_ID
g1886.t1	chr19	+	576	6	NNC	ENSG00000160014.17	novel	450	6	NA	NA	0	12122	at_least_one_novel_splicesite	FALSE	canonical	0	0	junction_5	1598.04022477533	NA	NA	NA	FALSE	0	NA	NA	A	non_coding	NA	NA	NA	NA	NA	NA	NA	35	AATGTCAGCAGAGGGAGCAG	69	False	NA	NA	NA	NA	NA	NA	46601434	46621275	Fake_Experiment_ID
g1887.t1	chr19	-	1161	2	FSM	ENSG00000160013.9	ENST00000291294.7	1161	2	0	0	0	0	multi-exon	FALSE	canonical	1	1	junction_1	0	NA	NA	NA	FALSE	0	NA	NA	A	non_coding	NA	NA	NA	NA	NA	NA	NA	20	CATTTCAAGCTGACCCTGTG	859	False	NA	NA	NA	NA	NA	NA	46624225	46621279	Fake_Experiment_ID
g1888.t1	chr19	-	213	2	FSM	ENSG00000167414.4	ENST00000300873.4	213	2	0	0	0	0	multi-exon	FALSE	canonical	2	3	junction_1	0	NA	NA	NA	FALSE	0	NA	NA	A	non_coding	NA	NA	NA	NA	NA	NA	NA	15	GCCCTCCGGACAGCTTACCC	4470	False	NA	NA	NA	NA	NA	NA	46634682	46634075	Fake_Experiment_ID
g1889.t1	chr19	-	1890	4	FSM	ENSG00000197380.11	ENST00000391916.7	1890	4	0	0	0	0	multi-exon	TRUE	canonical	3	12	junction_1	0.942809041582063	NA	NA	NA	FALSE	0	NA	NA	A	non_coding	NA	NA	NA	NA	NA	NA	NA	5	GTTTGGGGATTTGCTTGGGC	-12	True	NA	NA	NA	NA	NA	NA	46661064	46648481	Fake_Experiment_ID
g189.t1	chr19	+	447	3	NNC	ENSG00000161082.13	novel	1458	12	NA	NA	0	-40799	at_least_one_novel_splicesite	FALSE	canonical	0	0	junction_2	10.5	NA	NA	NA	TRUE	0	NA	NA	B	non_coding	NA	NA	NA	NA	NA	NA	NA	15	GTTTGACTTGATTCTCCATG	-11	True	NA	NA	NA	NA	NA	NA	3224739	3252647	Fake_Experiment_ID
g1890.t1	chr19	-	4749	37	Fusion	ENSG00000090372.15_ENSG00000105287.13	novel	2667	18	NA	NA	4815	0	multi-exon	FALSE	canonical	0	0	junction_18	347.340596488714	NA	NA	NA	TRUE	0	NA	NA	A	non_coding	NA	NA	NA	NA	NA	NA	NA	5	GGTCCTGTGCCCTCGTCCAG	4834	False	NA	NA	NA	NA	NA	NA	46741615	46674522	Fake_Experiment_ID
g1891.t1	chr19	+	1488	1	FSM	ENSG00000181027.11	ENST00000318584.10	1488	1	0	0	0	0	mono-exon	FALSE	NA	NA	NA	NA	NA	NA	NA	NA	NA	0	NA	NA	A	non_coding	NA	NA	NA	NA	NA	NA	NA	20	AGCCCTGATAACCTCGCCTT	9393	False	NA	NA	NA	NA	NA	NA	46755450	46756938	Fake_Experiment_ID
g1892.t1	chr19	-	1578	7	NIC	ENSG00000105281.12	novel	1626	8	NA	NA	0	0	combination_of_known_splicesites	FALSE	canonical	0	0	junction_5	326.474943738243	NA	NA	NA	FALSE	0	NA	NA	A	non_coding	NA	NA	NA	NA	NA	NA	NA	15	ACCCCGGGAGGGACCTTCCC	628	False	NA	NA	NA	NA	NA	NA	46787965	46775509	Fake_Experiment_ID
g1893.t1	chr19	+	456	1	Intergenic	novelGene_751	novel	NA	NA	NA	NA	NA	NA	mono-exon	FALSE	NA	NA	NA	NA	NA	NA	NA	NA	NA	0	NA	NA	A	non_coding	NA	NA	NA	NA	NA	NA	NA	40	CATCGAAATGGAGAACGGGA	NA	False	NA	NA	NA	NA	NA	NA	46809583	46810039	Fake_Experiment_ID
g1894.t1	chr19	-	750	6	NNC	ENSG00000042753.12	novel	477	5	NA	NA	-17217	0	at_least_one_novel_splicesite	FALSE	canonical	0	0	junction_4	1148.80713786083	NA	NA	NA	TRUE	0	NA	NA	A	non_coding	NA	NA	NA	NA	NA	NA	NA	15	GGGCAGGCGAGCCCCACCCC	NA	False	NA	NA	NA	NA	NA	NA	46867401	46838446	Fake_Experiment_ID
g1895.t1	chr19	+	3804	2	NNC	ENSG00000160007.19	novel	4500	6	NA	NA	0	-55718	at_least_one_novel_splicesite	FALSE	canonical	0	0	junction_1	0	NA	NA	NA	TRUE	0	NA	NA	B	non_coding	NA	NA	NA	NA	NA	NA	NA	35	CCAGAGAGTAGAACAGCTTT	NA	False	NA	NA	NA	NA	NA	NA	46918675	46944970	Fake_Experiment_ID
g1896.t1	chr19	+	930	7	NNC	ENSG00000160007.19	novel	4500	6	NA	NA	32339	0	at_least_one_novel_splicesite	FALSE	canonical	0	0	junction_1	59.2143000746723	NA	NA	NA	TRUE	0	NA	NA	B	non_coding	NA	NA	NA	NA	NA	NA	NA	25	GCCACCAAGACCTGGGGCGA	NA	False	NA	NA	NA	NA	NA	NA	46951014	47000688	Fake_Experiment_ID
g1897.t1	chr19	+	1896	11	NNC	ENSG00000130751.10	novel	1773	11	NA	NA	-7875	0	at_least_one_novel_splicesite	FALSE	canonical	0	0	junction_1	18.0357977367235	NA	NA	NA	FALSE	0	NA	NA	A	non_coding	NA	NA	NA	NA	NA	NA	NA	15	GGACTGGCAGAGCTGCCGGC	9363	False	NA	NA	NA	NA	NA	NA	47013172	47045651	Fake_Experiment_ID
g1898.t1	chr19	-	567	3	FSM	ENSG00000130748.7	ENST00000253047.7	567	3	0	0	0	0	multi-exon	FALSE	canonical	3	985	junction_2	22.5	NA	NA	NA	FALSE	0	NA	NA	A	non_coding	NA	NA	NA	NA	NA	NA	NA	10	GCGACACGGCCGTGGGGCCT	9	True	NA	NA	NA	NA	NA	NA	47048614	47045986	Fake_Experiment_ID
g1899.t1	chr19	-	1800	2	NNC	ENSG00000130749.10	novel	3912	14	NA	NA	43213	0	at_least_one_novel_splicesite	FALSE	canonical	0	0	junction_1	0	NA	NA	NA	FALSE	0	NA	NA	B	non_coding	NA	NA	NA	NA	NA	NA	NA	15	TGTCCAGCCAGAGCTGCGGC	NA	False	NA	NA	NA	NA	NA	NA	47069371	47066355	Fake_Experiment_ID
g19.t1	chr19	-	597	5	NNC	ENSG00000129946.11	novel	1749	12	NA	NA	16506	-18236	at_least_one_novel_splicesite	FALSE	canonical	0	0	junction_1	21.2529409729571	NA	NA	NA	TRUE	0	NA	NA	B	non_coding	NA	NA	NA	NA	NA	NA	NA	55	GCAAACAAGCATACAAATGA	NA	False	NA	NA	NA	NA	NA	NA	444490	437163	Fake_Experiment_ID
g190.t1	chr19	-	270	1	Intergenic	novelGene_51	novel	NA	NA	NA	NA	NA	NA	mono-exon	FALSE	NA	NA	NA	NA	NA	NA	NA	NA	NA	0	NA	NA	A	non_coding	NA	NA	NA	NA	NA	NA	NA	40	GGACAAAGGAATGGGGGAGA	NA	False	NA	NA	NA	NA	NA	NA	3254193	3253923	Fake_Experiment_ID
g1900.t1	chr19	+	501	1	Intergenic	novelGene_752	novel	NA	NA	NA	NA	NA	NA	mono-exon	FALSE	NA	NA	NA	NA	NA	NA	NA	NA	NA	0	NA	NA	A	non_coding	NA	NA	NA	NA	NA	NA	NA	20	ACCCCTCTGCTCACTGGACA	NA	False	NA	NA	NA	NA	NA	NA	47070799	47071300	Fake_Experiment_ID
g1901.t1	chr19	-	1029	2	ISM	ENSG00000130749.10	ENST00000253048.10	3912	14	39658	5312	39658	-5312	internal_fragment	FALSE	canonical	3	3	junction_1	0	NA	NA	NA	FALSE	0	NA	NA	B	non_coding	NA	NA	NA	NA	NA	NA	NA	15	CTCCATCTCTGTCCCATTTA	9254	False	NA	NA	NA	NA	NA	NA	47072926	47071667	Fake_Experiment_ID
g1902.t1	chr19	-	1080	9	NNC	ENSG00000130749.10	novel	3912	14	NA	NA	235	-9732	at_least_one_novel_splicesite	FALSE	canonical	0	0	junction_1	2.12132034355964	NA	NA	NA	TRUE	0	NA	NA	B	non_coding	NA	NA	NA	NA	NA	NA	NA	15	TGGGGCTCAGCCCACATGCC	1426	False	NA	NA	NA	NA	NA	NA	47112349	47076087	Fake_Experiment_ID
g1903.t1	chr19	+	1329	11	NNC	ENSG00000142230.13	novel	1041	9	NA	NA	0	0	at_least_one_novel_splicesite	FALSE	canonical	0	0	junction_7	1358.2544533334	NA	NA	NA	TRUE	0	NA	NA	A	non_coding	NA	NA	NA	NA	NA	NA	NA	25	ACTCAAGATTTGGCAGCCCC	12	True	NA	NA	NA	NA	NA	NA	47130930	47209251	Fake_Experiment_ID
g1904.t1	chr19	-	582	3	ISM	ENSG00000105327.18	ENST00000449228.5	786	4	4171	101	4171	-101	3prime_fragment	FALSE	canonical	3	81	junction_2	60	NA	NA	NA	FALSE	0	NA	NA	A	non_coding	NA	NA	NA	NA	NA	NA	NA	5	GTGCCTGCACCCGCCCGGTG	4428	False	NA	NA	NA	NA	NA	NA	47228431	47221801	Fake_Experiment_ID
g1905.t1	chr19	+	2820	13	Fusion	ENSG00000197405.8_ENSG00000105321.14	novel	1764	13	NA	NA	110	0	multi-exon	TRUE	canonical	0	0	junction_10	74.8424270643923	NA	NA	NA	TRUE	0	NA	NA	A	non_coding	NA	NA	NA	NA	NA	NA	NA	20	GCGACAGCCTCATGGGCCAC	892	False	NA	NA	NA	NA	NA	NA	47258510	47320830	Fake_Experiment_ID
g1906.t1	chr19	+	1014	1	FSM	ENSG00000134830.6	ENST00000595464.3	1014	1	0	0	0	0	mono-exon	FALSE	NA	NA	NA	NA	NA	NA	NA	NA	NA	0	NA	NA	A	non_coding	NA	NA	NA	NA	NA	NA	NA	20	GCTGGAGAGACATTGTGGGT	3697	False	NA	NA	NA	NA	NA	NA	47340799	47341813	Fake_Experiment_ID
g1907.t1	chr19	+	1914	8	NNC	ENSG00000134815.19	novel	3432	16	NA	NA	-3745	-14935	at_least_one_novel_splicesite	FALSE	canonical	0	0	junction_1	98.6171736503106	NA	NA	NA	FALSE	0	NA	NA	B	non_coding	NA	NA	NA	NA	NA	NA	NA	20	TCACTCAGGGCCCCAGGAGC	NA	False	NA	NA	NA	NA	NA	NA	47349285	47367178	Fake_Experiment_ID
g1908.t1	chr19	+	1698	10	NNC	ENSG00000134815.19	novel	3432	16	NA	NA	19704	0	at_least_one_novel_splicesite	TRUE	canonical	0	0	junction_3	88.8816663732401	NA	NA	NA	FALSE	0	NA	NA	B	non_coding	NA	NA	NA	NA	NA	NA	NA	10	GCTGGGCCAGGAGCCCTGCC	2261	False	NA	NA	NA	NA	NA	NA	47372734	47382113	Fake_Experiment_ID
g1909.t1	chr19	-	1008	10	NNC	ENSG00000105419.18	novel	1392	12	NA	NA	-1334	23	at_least_one_novel_splicesite	FALSE	canonical	0	0	junction_1	51.867590204098	NA	NA	NA	TRUE	0	NA	NA	A	non_coding	NA	NA	NA	NA	NA	NA	NA	15	GGGTCTAAGGGCTGGGGATT	444	False	NA	NA	NA	NA	NA	NA	47419081	47406453	Fake_Experiment_ID
g191.t1	chr19	-	291	3	Antisense	novelGene_ENSG00000161082.13_AS	novel	NA	NA	NA	NA	NA	NA	multi-exon	FALSE	canonical	0	0	junction_1	0	NA	NA	NA	TRUE	0	NA	NA	A	non_coding	NA	NA	NA	NA	NA	NA	NA	20	TTGACCTCTCTGGTCTAGAA	NA	False	NA	NA	NA	NA	NA	NA	3274144	3262541	Fake_Experiment_ID
g1910.t1	chr19	-	4194	20	Fusion	ENSG00000118160.14_ENSG00000118162.14	novel	1311	12	NA	NA	0	0	multi-exon	FALSE	canonical	0	0	junction_6	74.6856385012403	NA	NA	NA	FALSE	0	NA	NA	A	non_coding	NA	NA	NA	NA	NA	NA	NA	15	GGCCTCGCGCAGAGACTCGT	6910	False	NA	NA	NA	NA	NA	NA	47484160	47430088	Fake_Experiment_ID
g1911.t1	chr19	-	888	11	FSM	ENSG00000105402.8	ENST00000263354.8	888	11	0	0	0	0	multi-exon	FALSE	canonical	3	538	junction_8	45.1354627759592	NA	NA	NA	FALSE	0	NA	NA	A	non_coding	NA	NA	NA	NA	NA	NA	NA	15	GCCCCACCCAGCCCCCCAGT	7305	False	NA	NA	NA	NA	NA	NA	47514940	47488287	Fake_Experiment_ID
g1912.t1	chr19	-	786	6	ISM	ENSG00000118156.12	ENST00000314121.8	4098	15	24065	0	24065	0	3prime_fragment	FALSE	canonical	0	0	junction_1	0	NA	NA	NA	FALSE	0	NA	NA	B	non_coding	NA	NA	NA	NA	NA	NA	NA	15	CTCCCGTGGCAGCAAGTCCG	9958	False	NA	NA	NA	NA	NA	NA	47531791	47521223	Fake_Experiment_ID
g1913.t1	chr19	-	3198	9	NNC	ENSG00000118156.12	novel	4098	15	NA	NA	0	-10808	at_least_one_novel_splicesite	FALSE	canonical	0	0	junction_1	0	NA	NA	NA	TRUE	0	NA	NA	B	non_coding	NA	NA	NA	NA	NA	NA	NA	20	ATCCAAGTAGTGTCCCCTGG	NA	False	NA	NA	NA	NA	NA	NA	47555856	47532031	Fake_Experiment_ID
g1914.t1	chr19	+	351	3	Intergenic	novelGene_753	novel	NA	NA	NA	NA	NA	NA	multi-exon	FALSE	canonical	0	0	junction_1	0	NA	NA	NA	FALSE	0	NA	NA	A	non_coding	NA	NA	NA	NA	NA	NA	NA	10	CCTGGGGGGGTTAATTCTGT	103	False	NA	NA	NA	NA	NA	NA	47609051	47643871	Fake_Experiment_ID
g1915.t1	chr19	-	468	2	Intergenic	novelGene_754	novel	NA	NA	NA	NA	NA	NA	multi-exon	FALSE	canonical	0	0	junction_1	0	NA	NA	NA	FALSE	0	NA	NA	A	non_coding	NA	NA	NA	NA	NA	NA	NA	35	GGGCAAGGATGCCAAGAATG	NA	False	NA	NA	NA	NA	NA	NA	47661570	47651489	Fake_Experiment_ID
g1916.t1	chr19	-	603	1	Intergenic	novelGene_755	novel	NA	NA	NA	NA	NA	NA	mono-exon	FALSE	NA	NA	NA	NA	NA	NA	NA	NA	NA	0	NA	NA	A	non_coding	NA	NA	NA	NA	NA	NA	NA	45	AAACCACAACCAGCTCCAGA	NA	False	NA	NA	NA	NA	NA	NA	47665009	47664406	Fake_Experiment_ID
g1917.t1	chr19	+	3807	10	NNC	ENSG00000063169.11	novel	4683	13	NA	NA	0	0	at_least_one_novel_splicesite	FALSE	canonical	0	0	junction_2	6.74582632740468	NA	NA	NA	TRUE	0	NA	NA	A	non_coding	NA	NA	NA	NA	NA	NA	NA	5	CACCGGGCCGCCTCCCCTTC	NA	False	NA	NA	NA	NA	NA	NA	47673574	47702415	Fake_Experiment_ID
g1918.t1	chr19	+	249	1	Intergenic	novelGene_756	novel	NA	NA	NA	NA	NA	NA	mono-exon	FALSE	NA	NA	NA	NA	NA	NA	NA	NA	NA	0	NA	NA	A	non_coding	NA	NA	NA	NA	NA	NA	NA	20	GACGGGAGCTTCAGGAGGGC	NA	False	NA	NA	NA	NA	NA	NA	47707179	47707428	Fake_Experiment_ID
g1919.t1	chr19	+	1632	5	FSM	ENSG00000024422.12	ENST00000263277.8	1632	5	0	0	0	0	multi-exon	FALSE	canonical	3	64	junction_2	8.95823643358446	NA	NA	NA	FALSE	0	NA	NA	A	non_coding	NA	NA	NA	NA	NA	NA	NA	5	GCCGGCCCCCCTCCCATGGC	3191	False	NA	NA	NA	NA	NA	NA	47716612	47741432	Fake_Experiment_ID
g192.t1	chr19	+	1041	9	ISM	ENSG00000161082.13	ENST00000292672.7	1458	12	51139	0	51139	0	3prime_fragment	TRUE	canonical	2	11	junction_2	3.77491721763537	NA	NA	NA	FALSE	0	NA	NA	B	non_coding	NA	NA	NA	NA	NA	NA	NA	10	CCGCGCCCACAGCCGCCCTG	5257	False	NA	NA	NA	NA	NA	NA	3275878	3293446	Fake_Experiment_ID
g1920.t1	chr19	+	1662	14	Fusion	ENSG00000178980.15_ENSG00000105373.19	novel	1437	13	NA	NA	0	0	multi-exon	TRUE	canonical	0	0	junction_5	578.134471775919	NA	NA	NA	TRUE	0	NA	NA	A	non_coding	NA	NA	NA	NA	NA	NA	NA	20	TGCGCCCTGAAGGCAGAGGT	14	False	NA	NA	NA	NA	NA	NA	47745559	47781370	Fake_Experiment_ID
g1921.t1	chr19	-	348	1	Intergenic	novelGene_757	novel	NA	NA	NA	NA	NA	NA	mono-exon	FALSE	NA	NA	NA	NA	NA	NA	NA	NA	NA	0	NA	NA	A	non_coding	NA	NA	NA	NA	NA	NA	NA	25	TTCGGCCTGACGGAGAGAAG	10	False	NA	NA	NA	NA	NA	NA	47794902	47794554	Fake_Experiment_ID
g1922.t1	chr19	-	354	3	NNC	ENSG00000178928.8	novel	1527	4	NA	NA	14512	3743	at_least_one_novel_splicesite	FALSE	canonical	0	0	junction_1	0.5	NA	NA	NA	TRUE	0	NA	NA	A	non_coding	NA	NA	NA	NA	NA	NA	NA	5	GTGCTGTCAGGGTCTCCTGG	NA	False	NA	NA	NA	NA	NA	NA	47804539	47798031	Fake_Experiment_ID
g1923.t1	chr19	+	1119	6	NNC	ENSG00000105392.16	novel	900	3	NA	NA	-29497	0	at_least_one_novel_splicesite	FALSE	canonical	0	0	junction_1	0	NA	NA	NA	FALSE	0	NA	NA	A	non_coding	NA	NA	NA	NA	NA	NA	NA	20	AGGACGCAGTCTCCATCTCT	NA	False	NA	NA	NA	NA	NA	NA	47804946	47839967	Fake_Experiment_ID
g1924.t1	chr19	+	255	3	Intergenic	novelGene_758	novel	NA	NA	NA	NA	NA	NA	multi-exon	FALSE	canonical	0	0	junction_1	0	NA	NA	NA	FALSE	0	NA	NA	A	non_coding	NA	NA	NA	NA	NA	NA	NA	10	CCCCCACCCCCACCCCGCCC	1329	False	NA	NA	NA	NA	NA	NA	47842920	47860288	Fake_Experiment_ID
g1925.t1	chr19	-	858	6	FSM	ENSG00000105398.4	ENST00000222002.4	858	6	0	0	0	0	multi-exon	FALSE	canonical	0	0	junction_1	0	NA	NA	NA	FALSE	0	NA	NA	A	non_coding	NA	NA	NA	NA	NA	NA	NA	30	CGTCCAAAACACTCTGGATC	139	False	NA	NA	NA	NA	NA	NA	47886257	47871454	Fake_Experiment_ID
g1926.t1	chr19	-	1326	13	Intergenic	novelGene_759	novel	NA	NA	NA	NA	NA	NA	multi-exon	FALSE	canonical	0	0	junction_1	0	NA	NA	NA	FALSE	0	NA	NA	A	non_coding	NA	NA	NA	NA	NA	NA	NA	30	GCACCATCTCTTCATAATTA	5333	False	NA	NA	NA	NA	NA	NA	47972264	47891135	Fake_Experiment_ID
g1927.t1	chr19	-	372	3	NNC	ENSG00000188334.3	novel	399	5	NA	NA	813	0	at_least_one_novel_splicesite	FALSE	canonical	0	0	junction_1	0	NA	NA	NA	FALSE	0	NA	NA	A	non_coding	NA	NA	NA	NA	NA	NA	NA	25	TGGTGAGATTTACCAGGGGA	18	False	NA	NA	NA	NA	NA	NA	47991268	47976711	Fake_Experiment_ID
g1928.t1	chr19	+	288	2	Intergenic	novelGene_760	novel	NA	NA	NA	NA	NA	NA	multi-exon	FALSE	canonical	0	0	junction_1	0	NA	NA	NA	FALSE	0	NA	NA	A	non_coding	NA	NA	NA	NA	NA	NA	NA	35	TGATGATGACAATTATGACG	2123	False	NA	NA	NA	NA	NA	NA	47996879	48011334	Fake_Experiment_ID
g1929.t1	chr19	+	819	5	NNC	ENSG00000169393.9	novel	672	5	NA	NA	2846	-1109	at_least_one_novel_splicesite	FALSE	canonical	0	0	junction_1	0	NA	NA	NA	TRUE	0	NA	NA	A	non_coding	NA	NA	NA	NA	NA	NA	NA	20	GAAGTTTGAGTTTGAGTCTC	567	False	NA	NA	NA	NA	NA	NA	48011513	48021218	Fake_Experiment_ID
g193.t1	chr19	-	561	2	Antisense	novelGene_ENSG00000141905.19_AS	novel	NA	NA	NA	NA	NA	NA	multi-exon	FALSE	canonical	0	0	junction_1	0	NA	NA	NA	FALSE	0	NA	NA	B	non_coding	NA	NA	NA	NA	NA	NA	NA	40	CCATGAAAAGGAAGGAGCCT	NA	False	NA	NA	NA	NA	NA	NA	3315849	3299259	Fake_Experiment_ID
g1930.t1	chr19	-	1707	11	Fusion	ENSG00000105507.3_ENSG00000105499.14	novel	522	6	NA	NA	-31031	4933	multi-exon	FALSE	canonical	0	0	junction_1	21.4291857054812	NA	NA	NA	TRUE	0	NA	NA	A	non_coding	NA	NA	NA	NA	NA	NA	NA	50	AAGAAGGAGGACAAGAGGGA	NA	False	NA	NA	NA	NA	NA	NA	48074953	48025623	Fake_Experiment_ID
g1931.t1	chr19	-	282	2	Intergenic	novelGene_761	novel	NA	NA	NA	NA	NA	NA	multi-exon	FALSE	canonical	0	0	junction_1	0	NA	NA	NA	FALSE	0	NA	NA	A	non_coding	NA	NA	NA	NA	NA	NA	NA	45	ATATCAAACATGACAGTCAC	NA	False	NA	NA	NA	NA	NA	NA	48093360	48090479	Fake_Experiment_ID
g1932.t1	chr19	-	624	6	NNC	ENSG00000105499.14	novel	1656	17	NA	NA	3986	-48440	at_least_one_novel_splicesite	TRUE	canonical	0	0	junction_1	1.16619037896906	NA	NA	NA	FALSE	0	NA	NA	A	non_coding	NA	NA	NA	NA	NA	NA	NA	15	GCTCATCTCTCTCCTGAGAT	4339	False	NA	NA	NA	NA	NA	NA	48106529	48096782	Fake_Experiment_ID
g1933.t1	chr19	-	3054	27	NNC	ENSG00000105486.14	novel	2760	27	NA	NA	-4762	0	at_least_one_novel_splicesite	FALSE	canonical	0	0	junction_8	196.416750662535	NA	NA	NA	FALSE	0	NA	NA	A	non_coding	NA	NA	NA	NA	NA	NA	NA	5	GCCCTCGCCCTCCTAGGGCC	15	True	NA	NA	NA	NA	NA	NA	48170328	48115648	Fake_Experiment_ID
g1934.t1	chr19	+	642	2	ISM	ENSG00000185453.13	ENST00000614654.2	2763	3	0	14006	0	-14006	5prime_fragment	FALSE	canonical	2	8	junction_1	0	NA	NA	NA	FALSE	0	NA	NA	B	non_coding	NA	NA	NA	NA	NA	NA	NA	20	AGACTCGTGGGTCATTCATG	4304	False	NA	NA	NA	NA	NA	NA	48171802	48182821	Fake_Experiment_ID
g1935.t1	chr19	-	456	4	Antisense	novelGene_ENSG00000185453.13_AS	novel	NA	NA	NA	NA	NA	NA	multi-exon	FALSE	canonical	0	0	junction_1	0	NA	NA	NA	FALSE	0	NA	NA	A	non_coding	NA	NA	NA	NA	NA	NA	NA	0	GGGTCCCTTGCCTCTGTTCC	4135	False	NA	NA	NA	NA	NA	NA	48193140	48184244	Fake_Experiment_ID
g1936.t1	chr19	+	2217	2	NNC	ENSG00000185453.13	novel	2763	3	NA	NA	21765	0	at_least_one_novel_splicesite	FALSE	canonical	0	0	junction_1	0	NA	NA	NA	FALSE	0	NA	NA	B	non_coding	NA	NA	NA	NA	NA	NA	NA	10	CCCTTCATGCCTCTGCCCAC	NA	False	NA	NA	NA	NA	NA	NA	48193567	48196827	Fake_Experiment_ID
g1937.t1	chr19	-	258	2	Intergenic	novelGene_762	novel	NA	NA	NA	NA	NA	NA	multi-exon	FALSE	canonical	0	0	junction_1	0	NA	NA	NA	TRUE	0	NA	NA	A	non_coding	NA	NA	NA	NA	NA	NA	NA	30	CTTGAACCACTGAATCATTT	NA	False	NA	NA	NA	NA	NA	NA	48204001	48199528	Fake_Experiment_ID
g1938.t1	chr19	-	1641	11	NNC	ENSG00000105483.18	novel	1614	11	NA	NA	-1833	0	at_least_one_novel_splicesite	FALSE	canonical	0	0	junction_10	12.8903064354576	NA	NA	NA	TRUE	0	NA	NA	A	non_coding	NA	NA	NA	NA	NA	NA	NA	30	AATGAGTCAGTTAGGTAGTC	7041	False	NA	NA	NA	NA	NA	NA	48242853	48211709	Fake_Experiment_ID
g1939.t1	chr19	+	1329	3	NNC	ENSG00000178150.10	novel	1254	3	NA	NA	-32951	0	at_least_one_novel_splicesite	FALSE	canonical	0	0	junction_1	38	NA	NA	NA	FALSE	0	NA	NA	A	non_coding	NA	NA	NA	NA	NA	NA	NA	40	AAGGAAGGTGGAAAATTTTT	NA	False	NA	NA	NA	NA	NA	NA	48246848	48286878	Fake_Experiment_ID
g194.t1	chr19	+	771	2	Genic_Genomic	ENSG00000141905.19	novel	1593	11	NA	NA	51876	-80407	multi-exon	FALSE	canonical	0	0	junction_1	0	NA	NA	NA	FALSE	0	NA	NA	B	non_coding	NA	NA	NA	NA	NA	NA	NA	20	GAGGGGAAGTGGGCCTTGGA	7	False	NA	NA	NA	NA	NA	NA	3366636	3382362	Fake_Experiment_ID
g1940.t1	chr19	+	300	2	Intergenic	novelGene_763	novel	NA	NA	NA	NA	NA	NA	multi-exon	FALSE	canonical	0	0	junction_1	0	NA	NA	NA	FALSE	0	NA	NA	A	non_coding	NA	NA	NA	NA	NA	NA	NA	40	CCAACATAGCTCCAAGAGAG	NA	False	NA	NA	NA	NA	NA	NA	48289472	48295974	Fake_Experiment_ID
g1941.t1	chr19	-	2067	12	NNC	ENSG00000105479.16	novel	2124	14	NA	NA	1739	0	at_least_one_novel_splicesite	FALSE	canonical	0	0	junction_5	3.61813613493316	NA	NA	NA	FALSE	0	NA	NA	A	non_coding	NA	NA	NA	NA	NA	NA	NA	20	CACGAGGGGCACGCAGCCCC	7412	False	NA	NA	NA	NA	NA	NA	48318629	48296975	Fake_Experiment_ID
g1942.t1	chr19	+	492	4	FSM	ENSG00000142227.11	ENST00000270221.11	492	4	0	0	0	0	multi-exon	FALSE	canonical	3	118	junction_1	5.71547606649408	NA	NA	NA	FALSE	0	NA	NA	A	non_coding	NA	NA	NA	NA	NA	NA	NA	0	GCGCCCCGCCTCGCTCGGCT	27	False	NA	NA	NA	NA	NA	NA	48326844	48330470	Fake_Experiment_ID
g1943.t1	chr19	-	405	2	ISM	ENSG00000161558.11	ENST00000293261.8	1380	8	29723	0	29723	0	3prime_fragment	FALSE	canonical	3	143	junction_1	0	NA	NA	NA	FALSE	0	NA	NA	B	non_coding	NA	NA	NA	NA	NA	NA	NA	20	GTAGAACCTACCTCCCTGCC	NA	False	NA	NA	NA	NA	NA	NA	48334197	48333218	Fake_Experiment_ID
g1944.t1	chr19	-	936	5	NIC	ENSG00000161558.11	novel	1380	8	NA	NA	0	-9245	combination_of_known_splicesites	FALSE	canonical	3	56	junction_3	36.0034720547894	NA	NA	NA	FALSE	0	NA	NA	B	non_coding	NA	NA	NA	NA	NA	NA	NA	10	TTGTCTCTGTTTCATGCATT	17	True	NA	NA	NA	NA	NA	NA	48363920	48342463	Fake_Experiment_ID
g1945.t1	chr19	+	705	4	FSM	ENSG00000105467.9	ENST00000344846.7	705	4	0	0	0	0	multi-exon	FALSE	canonical	0	0	junction_3	0.816496580927726	NA	NA	NA	FALSE	0	NA	NA	A	non_coding	NA	NA	NA	NA	NA	NA	NA	40	ATATCCTTATCCAAATCAAT	1350	False	NA	NA	NA	NA	NA	NA	48365842	48376318	Fake_Experiment_ID
g1946.t1	chr19	-	456	3	NNC	ENSG00000105438.9	novel	639	5	NA	NA	6550	0	at_least_one_novel_splicesite	FALSE	canonical	0	0	junction_2	520	NA	NA	NA	TRUE	0	NA	NA	B	non_coding	NA	NA	NA	NA	NA	NA	NA	5	CCCCGGTCCTCTCCATCTCT	6742	False	NA	NA	NA	NA	NA	NA	48384808	48383292	Fake_Experiment_ID
g1947.t1	chr19	+	318	1	Intergenic	novelGene_764	novel	NA	NA	NA	NA	NA	NA	mono-exon	FALSE	NA	NA	NA	NA	NA	NA	NA	NA	NA	0	NA	NA	A	non_coding	NA	NA	NA	NA	NA	NA	NA	35	CAGATTTGGAATTCAAATTC	NA	False	NA	NA	NA	NA	NA	NA	48388640	48388958	Fake_Experiment_ID
g1948.t1	chr19	-	369	3	ISM	ENSG00000105438.9	ENST00000330720.7	639	5	0	6242	0	-6242	5prime_fragment	FALSE	canonical	3	823	junction_2	134	NA	NA	NA	FALSE	0	NA	NA	B	non_coding	NA	NA	NA	NA	NA	NA	NA	10	CTCCTTATTTGGGGGGATGG	7446	False	NA	NA	NA	NA	NA	NA	48391358	48389534	Fake_Experiment_ID
g1949.t1	chr19	+	1821	6	ISM	ENSG00000105464.4	ENST00000263269.4	4011	12	45	27651	45	-27651	5prime_fragment	FALSE	canonical	0	0	junction_1	30.0825530831411	NA	NA	NA	FALSE	0	NA	NA	A	non_coding	NA	NA	NA	NA	NA	NA	NA	30	AGTGACATCATTTCTGAACC	414	False	NA	NA	NA	NA	NA	NA	48398437	48416286	Fake_Experiment_ID
g195.t1	chr19	-	201	2	Antisense	novelGene_ENSG00000141905.19_AS	novel	NA	NA	NA	NA	NA	NA	multi-exon	TRUE	canonical	0	0	junction_1	0	NA	NA	NA	FALSE	0	NA	NA	B	non_coding	NA	NA	NA	NA	NA	NA	NA	30	ACCCAGAGGTTTAAATGTTG	NA	False	NA	NA	NA	NA	NA	NA	3409390	3403317	Fake_Experiment_ID
g1950.t1	chr19	+	2460	13	Fusion	ENSG00000105464.4_ENSG00000105447.13	novel	4011	12	NA	NA	20867	0	multi-exon	FALSE	canonical	0	0	junction_3	295.880078466485	NA	NA	NA	TRUE	0	NA	NA	A	non_coding	NA	NA	NA	NA	NA	NA	NA	10	GGCGTCCCACTGGCTCTGAT	NA	False	NA	NA	NA	NA	NA	NA	48419259	48453025	Fake_Experiment_ID
g1951.t1	chr19	+	1311	2	FSM	ENSG00000182324.7	ENST00000342291.3	1311	2	0	0	0	0	multi-exon	TRUE	canonical	1	1	junction_1	0	NA	NA	NA	FALSE	0	NA	NA	A	non_coding	NA	NA	NA	NA	NA	NA	NA	20	TGCAAACTGATGTCCCCTTC	6146	False	NA	NA	NA	NA	NA	NA	48461724	48464777	Fake_Experiment_ID
g1952.t1	chr19	+	471	1	Intergenic	novelGene_765	novel	NA	NA	NA	NA	NA	NA	mono-exon	FALSE	NA	NA	NA	NA	NA	NA	NA	NA	NA	0	NA	NA	A	non_coding	NA	NA	NA	NA	NA	NA	NA	20	AGGGGCGGTTGGGCGACGAA	NA	False	NA	NA	NA	NA	NA	NA	48468862	48469333	Fake_Experiment_ID
g1953.t1	chr19	+	1236	12	NNC	ENSG00000105443.15	novel	1203	12	NA	NA	0	0	at_least_one_novel_splicesite	FALSE	canonical	0	0	junction_7	84.9389669066769	NA	NA	NA	TRUE	0	NA	NA	A	non_coding	NA	NA	NA	NA	NA	NA	NA	15	CCCCCTGCCCCCAACTCCAT	139	False	NA	NA	NA	NA	NA	NA	48469507	48479210	Fake_Experiment_ID
g1954.t1	chr19	+	312	2	Antisense	novelGene_ENSG00000142235.13_AS	novel	NA	NA	NA	NA	NA	NA	multi-exon	FALSE	canonical	0	0	junction_1	0	NA	NA	NA	FALSE	0	NA	NA	A	non_coding	NA	NA	NA	NA	NA	NA	NA	40	CATCGCTAAAAGTTGGAAAC	2174	False	NA	NA	NA	NA	NA	NA	48484618	48490020	Fake_Experiment_ID
g1955.t1	chr19	-	4140	12	NNC	ENSG00000142235.13	novel	4461	16	NA	NA	2936	-5139	at_least_one_novel_splicesite	FALSE	canonical	0	0	junction_1	2	NA	NA	NA	TRUE	0	NA	NA	A	non_coding	NA	NA	NA	NA	NA	NA	NA	10	GCAGGCAGGCCGGCCGTCCC	3284	False	NA	NA	NA	NA	NA	NA	48510650	48490911	Fake_Experiment_ID
g1956.t1	chr19	+	1098	7	FSM	ENSG00000088002.12	ENST00000201586.7	1098	7	0	0	0	0	multi-exon	FALSE	canonical	0	0	junction_1	11.4515889242013	NA	NA	NA	FALSE	0	NA	NA	A	non_coding	NA	NA	NA	NA	NA	NA	NA	25	TAAACACGTCGATTCTGTCC	81	False	NA	NA	NA	NA	NA	NA	48552252	48599406	Fake_Experiment_ID
g1957.t1	chr19	-	1869	7	NNC	ENSG00000105523.4	novel	1437	5	NA	NA	0	0	at_least_one_novel_splicesite	FALSE	canonical	0	0	junction_2	1.10554159678513	NA	NA	NA	TRUE	0	NA	NA	A	non_coding	NA	NA	NA	NA	NA	NA	NA	40	ACAGGAGCCCAAGCCAAATC	5803	False	NA	NA	NA	NA	NA	NA	48613372	48601108	Fake_Experiment_ID
g1958.t1	chr19	-	666	6	NNC	ENSG00000063177.13	novel	567	7	NA	NA	0	0	at_least_one_novel_splicesite	FALSE	canonical	0	0	junction_4	2640.89110718333	NA	NA	NA	FALSE	0	NA	NA	A	non_coding	NA	NA	NA	NA	NA	NA	NA	15	CCCTGGATCCTACTCTCTTA	32	False	NA	NA	NA	NA	NA	NA	48619143	48615371	Fake_Experiment_ID
g1959.t1	chr19	+	2025	7	NNC	ENSG00000063176.16	novel	1992	6	NA	NA	-6723	-842	at_least_one_novel_splicesite	FALSE	canonical	0	0	junction_1	43.730233629988	NA	NA	NA	FALSE	0	NA	NA	A	non_coding	NA	NA	NA	NA	NA	NA	NA	40	AACTAAACAAGCTTGGTACC	3106	False	NA	NA	NA	NA	NA	NA	48619236	48629773	Fake_Experiment_ID
g196.t1	chr19	+	777	7	NNC	ENSG00000141905.19	novel	1593	11	NA	NA	110377	-9360	at_least_one_novel_splicesite	FALSE	canonical	0	0	junction_1	0.942809041582063	NA	NA	NA	FALSE	0	NA	NA	B	non_coding	NA	NA	NA	NA	NA	NA	NA	15	TGGCGTGCTCGCAGTGAATT	NA	False	NA	NA	NA	NA	NA	NA	3425137	3453409	Fake_Experiment_ID
g1960.t1	chr19	-	1377	10	Fusion	ENSG00000105516.11_ENSG00000063180.9	novel	978	4	NA	NA	0	0	multi-exon	FALSE	canonical	0	0	junction_2	104.013887961603	NA	NA	NA	FALSE	0	NA	NA	A	non_coding	NA	NA	NA	NA	NA	NA	NA	15	GGCTGCCCCACATCCCCACC	763	False	NA	NA	NA	NA	NA	NA	48645632	48630836	Fake_Experiment_ID
g1961.t1	chr19	-	639	4	NNC	ENSG00000142233.14	novel	1470	6	NA	NA	2650	0	at_least_one_novel_splicesite	FALSE	canonical	0	0	junction_1	0	NA	NA	NA	FALSE	0	NA	NA	B	non_coding	NA	NA	NA	NA	NA	NA	NA	15	ACGTGAGATGGGGCTGCCTC	NA	False	NA	NA	NA	NA	NA	NA	48668336	48661676	Fake_Experiment_ID
g1962.t1	chr19	-	825	1	Intergenic	novelGene_766	novel	NA	NA	NA	NA	NA	NA	mono-exon	FALSE	NA	NA	NA	NA	NA	NA	NA	NA	NA	0	NA	NA	A	non_coding	NA	NA	NA	NA	NA	NA	NA	30	TAACAGTTTCCGAGCACCCA	NA	False	NA	NA	NA	NA	NA	NA	48669751	48668926	Fake_Experiment_ID
g1963.t1	chr19	-	1347	2	NNC	ENSG00000142233.14	novel	1470	6	NA	NA	-4372	-8101	at_least_one_novel_splicesite	FALSE	canonical	0	0	junction_1	0	NA	NA	NA	FALSE	0	NA	NA	B	non_coding	NA	NA	NA	NA	NA	NA	NA	15	TGGTGATGGTAGTGGTGACG	NA	False	NA	NA	NA	NA	NA	NA	48675358	48669777	Fake_Experiment_ID
g1964.t1	chr19	+	1101	3	Intergenic	novelGene_767	novel	NA	NA	NA	NA	NA	NA	multi-exon	FALSE	canonical	0	0	junction_1	0	NA	NA	NA	FALSE	0	NA	NA	A	non_coding	NA	NA	NA	NA	NA	NA	NA	10	GCGGCCTTCCTGCCAGAGTG	NA	False	NA	NA	NA	NA	NA	NA	48676762	48680978	Fake_Experiment_ID
g1965.t1	chr19	+	1032	1	FSM	ENSG00000176920.13	ENST00000391876.5	1032	1	0	0	0	0	mono-exon	FALSE	NA	NA	NA	NA	NA	NA	NA	NA	NA	0	NA	NA	A	non_coding	NA	NA	NA	NA	NA	NA	NA	15	TGCTGGCCCATTCTTTGAGA	6982	False	NA	NA	NA	NA	NA	NA	48702956	48703988	Fake_Experiment_ID
g1966.t1	chr19	-	846	6	NNC	ENSG00000176909.12	novel	1248	9	NA	NA	0	0	at_least_one_novel_splicesite	FALSE	canonical	0	0	junction_5	5.65685424949238	NA	NA	NA	TRUE	0	NA	NA	A	non_coding	NA	NA	NA	NA	NA	NA	NA	30	TGGATTCTAGGATTTACAGA	902	False	NA	NA	NA	NA	NA	NA	48719031	48713266	Fake_Experiment_ID
g1967.t1	chr19	-	3756	17	Fusion	ENSG00000182264.9_ENSG00000105538.10	novel	2892	11	NA	NA	0	0	multi-exon	TRUE	canonical	0	0	junction_11	19.183224279302	NA	NA	NA	FALSE	0	NA	NA	A	non_coding	NA	NA	NA	NA	NA	NA	NA	45	GAACCAATACCAAACGAGCG	9498	False	NA	NA	NA	NA	NA	NA	48745859	48720797	Fake_Experiment_ID
g1968.t1	chr19	-	1098	1	FSM	ENSG00000174951.12	ENST00000645652.2	1098	1	0	0	0	0	mono-exon	FALSE	NA	NA	NA	NA	NA	NA	NA	NA	NA	0	NA	NA	A	non_coding	NA	NA	NA	NA	NA	NA	NA	25	GAGCCAGGGAGACTTTCTGA	4076	False	NA	NA	NA	NA	NA	NA	48751281	48750183	Fake_Experiment_ID
g1969.t1	chr19	+	630	3	FSM	ENSG00000105550.10	ENST00000222157.5	630	3	0	0	0	0	multi-exon	FALSE	canonical	1	1	junction_1	0.5	NA	NA	NA	FALSE	0	NA	NA	A	non_coding	NA	NA	NA	NA	NA	NA	NA	25	AGCCAGAGGCTGTTTACTAT	166	False	NA	NA	NA	NA	NA	NA	48756236	48758220	Fake_Experiment_ID
g197.t1	chr19	-	417	4	NNC	ENSG00000095932.7	novel	393	4	NA	NA	0	0	at_least_one_novel_splicesite	FALSE	canonical	0	0	junction_3	13.2748718344933	NA	NA	NA	FALSE	0	NA	NA	A	non_coding	NA	NA	NA	NA	NA	NA	NA	10	AGATTCCTGGCTGCCTCTTC	3115	False	NA	NA	NA	NA	NA	NA	3480463	3474842	Fake_Experiment_ID
g1970.t1	chr19	-	906	7	ISM	ENSG00000105552.15	ENST00000598162.5	1218	10	10722	0	10722	0	3prime_fragment	FALSE	canonical	3	195	junction_6	20.3770022874372	NA	NA	NA	FALSE	0	NA	NA	A	non_coding	NA	NA	NA	NA	NA	NA	NA	20	CAGCCAGCCTCCTTCAGTAG	8779	False	NA	NA	NA	NA	NA	NA	48800285	48796349	Fake_Experiment_ID
g1971.t1	chr19	-	477	5	NNC	ENSG00000087076.9	novel	813	9	NA	NA	19168	0	at_least_one_novel_splicesite	FALSE	canonical	0	0	junction_4	36.8510515453766	NA	NA	NA	TRUE	0	NA	NA	A	non_coding	NA	NA	NA	NA	NA	NA	NA	10	TTTCTCTCATTTCTACTTGG	5782	False	NA	NA	NA	NA	NA	NA	48817243	48813174	Fake_Experiment_ID
g1972.t1	chr19	+	1539	4	Antisense	novelGene_ENSG00000087076.9_AS	novel	NA	NA	NA	NA	NA	NA	multi-exon	FALSE	canonical	0	0	junction_1	0	NA	NA	NA	FALSE	0	NA	NA	A	non_coding	NA	NA	NA	NA	NA	NA	NA	55	ACAAATCAGCTGTAATAAAA	8129	False	NA	NA	NA	NA	NA	NA	48818883	48823078	Fake_Experiment_ID
g1973.t1	chr19	-	1278	13	Fusion	ENSG00000087076.9_ENSG00000105559.12	novel	813	9	NA	NA	0	5681	multi-exon	FALSE	canonical	0	0	junction_4	44.9063067829997	NA	NA	NA	TRUE	0	NA	NA	A	non_coding	NA	NA	NA	NA	NA	NA	NA	30	TGCATTTTGTCTAAGAGCAA	8750	False	NA	NA	NA	NA	NA	NA	48867620	48831607	Fake_Experiment_ID
g1974.t1	chr19	+	2091	3	NNC	ENSG00000087074.8	novel	2025	2	NA	NA	-4132	0	at_least_one_novel_splicesite	FALSE	canonical	0	0	junction_1	105	NA	NA	NA	FALSE	0	NA	NA	A	non_coding	NA	NA	NA	NA	NA	NA	NA	25	GACCAACTGGTTTGCCTATA	NA	False	NA	NA	NA	NA	NA	NA	48869101	48875973	Fake_Experiment_ID
g1975.t1	chr19	-	1392	10	NNC	ENSG00000104804.8	novel	1563	12	NA	NA	497	0	at_least_one_novel_splicesite	FALSE	canonical	0	0	junction_1	4.13954133559937	NA	NA	NA	TRUE	0	NA	NA	A	non_coding	NA	NA	NA	NA	NA	NA	NA	30	AAGCTGGCTGTTGAATAACT	3007	False	NA	NA	NA	NA	NA	NA	48897371	48881010	Fake_Experiment_ID
g1976.t1	chr19	+	1386	12	FSM	ENSG00000104805.16	ENST00000405315.9	1386	12	0	0	0	0	multi-exon	FALSE	canonical	3	661	junction_8	31.840511645044	NA	NA	NA	FALSE	0	NA	NA	A	non_coding	NA	NA	NA	NA	NA	NA	NA	10	TCCTCCGGGACCCCAGCCCT	461	False	NA	NA	NA	NA	NA	NA	48900796	48922424	Fake_Experiment_ID
g1977.t1	chr19	+	1005	7	FSM	ENSG00000104808.8	ENST00000221403.7	1005	7	0	0	0	0	multi-exon	FALSE	canonical	0	0	junction_3	7.47031161033832	NA	NA	NA	FALSE	0	NA	NA	A	non_coding	NA	NA	NA	NA	NA	NA	NA	45	TGTATCCCCGAATAAATAAA	23	False	NA	NA	NA	NA	NA	NA	48933721	48944933	Fake_Experiment_ID
g1978.t1	chr19	+	657	5	FSM	ENSG00000087088.20	ENST00000293288.12	657	5	0	0	0	0	multi-exon	FALSE	canonical	3	2558	junction_1	338.13338714182	NA	NA	NA	FALSE	0	NA	NA	A	non_coding	NA	NA	NA	NA	NA	NA	NA	25	TCAATCCCCGATTCATCTAC	39	False	NA	NA	NA	NA	NA	NA	48954928	48961097	Fake_Experiment_ID
g1979.t1	chr19	-	303	1	Intergenic	novelGene_768	novel	NA	NA	NA	NA	NA	NA	mono-exon	FALSE	NA	NA	NA	NA	NA	NA	NA	NA	NA	0	NA	NA	A	non_coding	NA	NA	NA	NA	NA	NA	NA	20	TGCATATTTTTTAAGTGGGC	4781	False	NA	NA	NA	NA	NA	NA	48964514	48964211	Fake_Experiment_ID
g198.t1	chr19	-	450	2	FSM	ENSG00000284638.1	ENST00000641816.1	450	2	0	0	0	0	multi-exon	TRUE	canonical	0	0	junction_1	0	NA	NA	NA	FALSE	0	NA	NA	A	non_coding	NA	NA	NA	NA	NA	NA	NA	15	ATCCTGAATCCGGGTTCCGG	175	False	NA	NA	NA	NA	NA	NA	3483403	3482803	Fake_Experiment_ID
g1980.t1	chr19	+	528	4	FSM	ENSG00000087086.15	ENST00000331825.11	528	4	0	0	0	0	multi-exon	FALSE	canonical	3	17632	junction_2	999.221474726977	NA	NA	NA	FALSE	0	NA	NA	A	non_coding	NA	NA	NA	NA	NA	NA	NA	20	GAGCCTTCTGAGCCCAGCGA	18	False	NA	NA	NA	NA	NA	NA	48965507	48966735	Fake_Experiment_ID
g1981.t1	chr19	-	2646	17	NNC	ENSG00000104812.15	novel	2214	16	NA	NA	0	0	at_least_one_novel_splicesite	TRUE	canonical	0	0	junction_14	66.2843955524224	NA	NA	NA	TRUE	0	NA	NA	A	non_coding	NA	NA	NA	NA	NA	NA	NA	15	GTCCGCCCCACCACACTCCC	442	False	NA	NA	NA	NA	NA	NA	48993112	48969287	Fake_Experiment_ID
g1982.t1	chr19	+	1701	17	NNC	ENSG00000183207.14	novel	1392	15	NA	NA	-737	0	at_least_one_novel_splicesite	TRUE	canonical	0	0	junction_1	659.958802573123	NA	NA	NA	TRUE	0	NA	NA	A	non_coding	NA	NA	NA	NA	NA	NA	NA	15	GTTGGATGTCATCCCCCGAC	NA	False	NA	NA	NA	NA	NA	NA	48993174	49015842	Fake_Experiment_ID
g1983.t1	chr19	-	474	2	ISM	ENSG00000104826.15	ENST00000649238.3	426	3	304	0	304	0	3prime_fragment	FALSE	canonical	2	2	junction_1	0	NA	NA	NA	FALSE	0	NA	NA	A	non_coding	NA	NA	NA	NA	NA	NA	NA	15	AGACCCTCCCCGCAGCCTTC	2720	False	NA	NA	NA	NA	NA	NA	49016777	49016067	Fake_Experiment_ID
g1984.t1	chr19	-	843	4	NIC	ENSG00000268655.2	novel	1005	5	NA	NA	0	0	combination_of_known_splicesites	FALSE	canonical	0	0	junction_2	0.942809041582063	NA	NA	NA	FALSE	0	NA	NA	A	non_coding	NA	NA	NA	NA	NA	NA	NA	15	GCCGTCAGGGCCAGCCCCAC	NA	False	NA	NA	NA	NA	NA	NA	49020515	49017967	Fake_Experiment_ID
g1985.t1	chr19	-	546	2	ISM	ENSG00000104827.12	ENST00000357383.4	498	3	305	0	305	0	3prime_fragment	FALSE	canonical	2	19	junction_1	0	NA	NA	NA	FALSE	0	NA	NA	A	non_coding	NA	NA	NA	NA	NA	NA	NA	20	AGGCTTCTCAATCCGCACTC	NA	False	NA	NA	NA	NA	NA	NA	49023666	49022885	Fake_Experiment_ID
g1986.t1	chr19	-	600	2	Intergenic	novelGene_769	novel	NA	NA	NA	NA	NA	NA	multi-exon	FALSE	canonical	0	0	junction_1	0	NA	NA	NA	FALSE	0	NA	NA	A	non_coding	NA	NA	NA	NA	NA	NA	NA	25	GTGCAAGGCCAAGCAGTCCT	NA	False	NA	NA	NA	NA	NA	NA	49029024	49025588	Fake_Experiment_ID
g1987.t1	chr19	+	546	1	Intergenic	novelGene_770	novel	NA	NA	NA	NA	NA	NA	mono-exon	FALSE	NA	NA	NA	NA	NA	NA	NA	NA	NA	0	NA	NA	A	non_coding	NA	NA	NA	NA	NA	NA	NA	30	GACTTATACCCAGGAACTGG	NA	False	NA	NA	NA	NA	NA	NA	49029794	49030340	Fake_Experiment_ID
g1988.t1	chr19	+	546	2	ISM	ENSG00000104818.15	ENST00000359342.7	492	3	345	0	345	0	3prime_fragment	FALSE	canonical	2	20	junction_1	0	NA	NA	NA	FALSE	0	NA	NA	A	non_coding	NA	NA	NA	NA	NA	NA	NA	20	AGGCTTCTCAATCCGCACTC	NA	False	NA	NA	NA	NA	NA	NA	49032440	49033221	Fake_Experiment_ID
g1989.t1	chr19	-	522	2	ISM	ENSG00000267631.5	ENST00000301407.8	468	3	345	0	345	0	3prime_fragment	FALSE	canonical	2	19	junction_1	0	NA	NA	NA	FALSE	0	NA	NA	A	non_coding	NA	NA	NA	NA	NA	NA	NA	25	GACACCCCGATCCTCCCACA	NA	False	NA	NA	NA	NA	NA	NA	49036366	49035609	Fake_Experiment_ID
g199.t1	chr19	+	423	2	Intergenic	novelGene_52	novel	NA	NA	NA	NA	NA	NA	multi-exon	FALSE	canonical	0	0	junction_1	0	NA	NA	NA	FALSE	0	NA	NA	A	non_coding	NA	NA	NA	NA	NA	NA	NA	20	GATTCTACCGCTATGCCTAT	2868	False	NA	NA	NA	NA	NA	NA	3484889	3490379	Fake_Experiment_ID
g1990.t1	chr19	-	594	2	Intergenic	novelGene_771	novel	NA	NA	NA	NA	NA	NA	multi-exon	FALSE	canonical	0	0	junction_1	0	NA	NA	NA	FALSE	0	NA	NA	A	non_coding	NA	NA	NA	NA	NA	NA	NA	30	GACTTATACCCAGGAACTGG	6953	False	NA	NA	NA	NA	NA	NA	49043602	49038478	Fake_Experiment_ID
g1991.t1	chr19	+	546	2	ISM	ENSG00000189052.7	ENST00000301408.7	498	3	304	0	304	0	3prime_fragment	FALSE	canonical	2	19	junction_1	0	NA	NA	NA	FALSE	0	NA	NA	A	non_coding	NA	NA	NA	NA	NA	NA	NA	20	AGGCTTCTCAATCCGCACTC	313	False	NA	NA	NA	NA	NA	NA	49044513	49045294	Fake_Experiment_ID
g1992.t1	chr19	-	678	3	NNC	ENSG00000213030.6	novel	498	3	NA	NA	-1864	0	at_least_one_novel_splicesite	FALSE	canonical	0	0	junction_2	11	NA	NA	NA	TRUE	0	NA	NA	A	non_coding	NA	NA	NA	NA	NA	NA	NA	20	AGGCTTCTCAATCCGCACTC	7141	False	NA	NA	NA	NA	NA	NA	49050603	49047654	Fake_Experiment_ID
g1993.t1	chr19	-	498	3	FSM	ENSG00000196337.13	ENST00000596965.5	498	3	0	0	0	0	multi-exon	TRUE	canonical	2	5	junction_2	7	NA	NA	NA	FALSE	0	NA	NA	A	non_coding	NA	NA	NA	NA	NA	NA	NA	20	AGGCTTCTCAATCCGCACTC	9442	False	NA	NA	NA	NA	NA	NA	49055375	49054290	Fake_Experiment_ID
g1994.t1	chr19	-	777	3	NNC	ENSG00000283663.1	novel	462	3	NA	NA	3230	1864	at_least_one_novel_splicesite	FALSE	canonical	0	0	junction_1	0	NA	NA	NA	TRUE	0	NA	NA	A	non_coding	NA	NA	NA	NA	NA	NA	NA	20	GTGGGCTCGCACTCATTAAG	6050	False	NA	NA	NA	NA	NA	NA	49058767	49056175	Fake_Experiment_ID
g1995.t1	chr19	-	1944	3	Fusion	ENSG00000283663.1_ENSG00000104848.2	novel	1371	2	NA	NA	0	-3325	multi-exon	FALSE	canonical	0	0	junction_1	0.5	NA	NA	NA	FALSE	0	NA	NA	A	non_coding	NA	NA	NA	NA	NA	NA	NA	40	GACCCATGCCCAGGAAAATA	109	False	NA	NA	NA	NA	NA	NA	49072585	49061364	Fake_Experiment_ID
g1996.t1	chr19	+	1359	10	NNC	ENSG00000104852.15	novel	1314	9	NA	NA	0	0	at_least_one_novel_splicesite	FALSE	canonical	0	0	junction_3	659.88603580233	NA	NA	NA	TRUE	0	NA	NA	A	non_coding	NA	NA	NA	NA	NA	NA	NA	15	AGAGGTCGTCCTCTCCATCT	964	False	NA	NA	NA	NA	NA	NA	49086414	49108443	Fake_Experiment_ID
g1997.t1	chr19	+	606	5	ISM	ENSG00000104863.12	ENST00000221459.7	624	6	0	351	0	-351	5prime_fragment	FALSE	canonical	3	30	junction_4	4.7169905660283	NA	NA	NA	FALSE	0	NA	NA	A	non_coding	NA	NA	NA	NA	NA	NA	NA	15	GCCCCTGGGTCACCACACCC	30	False	NA	NA	NA	NA	NA	NA	49114404	49118022	Fake_Experiment_ID
g1998.t1	chr19	+	1803	13	NNC	ENSG00000177380.14	novel	3585	28	NA	NA	0	-14185	at_least_one_novel_splicesite	FALSE	canonical	0	0	junction_5	8.05018978382222	NA	NA	NA	FALSE	0	NA	NA	B	non_coding	NA	NA	NA	NA	NA	NA	NA	10	GCAGGGCTTGGGCGGGCAGC	8177	False	NA	NA	NA	NA	NA	NA	49127873	49135953	Fake_Experiment_ID
g1999.t1	chr19	+	1881	11	NIC	ENSG00000177380.14	novel	3585	28	NA	NA	8937	-352	intron_retention	FALSE	canonical	0	0	junction_6	12.5698050899765	NA	NA	NA	FALSE	0	NA	NA	B	non_coding	NA	NA	NA	NA	NA	NA	NA	10	TCCGGGTTCTGGAATGGCCT	8202	False	NA	NA	NA	NA	NA	NA	49136810	49149786	Fake_Experiment_ID
g2.t1	chr19	+	3075	9	NNC	ENSG00000176695.8	novel	981	2	NA	NA	-13765	36884	at_least_one_novel_splicesite	FALSE	canonical	0	0	junction_1	0	NA	NA	NA	FALSE	0	NA	NA	A	non_coding	NA	NA	NA	NA	NA	NA	NA	30	TCATCAGATTGAGCAAGGTT	NA	False	NA	NA	NA	NA	NA	NA	93383	148480	Fake_Experiment_ID
g20.t1	chr19	+	243	2	Antisense	novelGene_ENSG00000129946.11_AS	novel	NA	NA	NA	NA	NA	NA	multi-exon	FALSE	canonical	0	0	junction_1	0	NA	NA	NA	FALSE	0	NA	NA	B	non_coding	NA	NA	NA	NA	NA	NA	NA	20	TCCCATTTCTATGAAGTGGC	NA	False	NA	NA	NA	NA	NA	NA	444575	447228	Fake_Experiment_ID
g200.t1	chr19	-	909	4	FSM	ENSG00000129932.10	ENST00000427575.6	909	4	0	0	0	0	multi-exon	FALSE	canonical	3	241	junction_2	21.5612821717283	NA	NA	NA	FALSE	0	NA	NA	A	non_coding	NA	NA	NA	NA	NA	NA	NA	15	GGCCCCACCCTCACCCGGAG	4089	False	NA	NA	NA	NA	NA	NA	3496814	3491491	Fake_Experiment_ID
g2000.t1	chr19	-	1830	3	NIC	ENSG00000130528.12	novel	2100	6	NA	NA	75	0	combination_of_known_splicesites	FALSE	canonical	0	0	junction_2	6.5	NA	NA	NA	FALSE	0	NA	NA	A	non_coding	NA	NA	NA	NA	NA	NA	NA	15	CCCAGTCGCTCGACTGCGAC	233	False	NA	NA	NA	NA	NA	NA	49155162	49151295	Fake_Experiment_ID
g2001.t1	chr19	+	2211	16	NNC	ENSG00000130529.16	novel	3645	25	NA	NA	8226	-18477	at_least_one_novel_splicesite	TRUE	canonical	0	0	junction_14	13.9736259511346	NA	NA	NA	TRUE	0	NA	NA	B	non_coding	NA	NA	NA	NA	NA	NA	NA	40	TGTTATGAAACACGTACAAT	8258	False	NA	NA	NA	NA	NA	NA	49166092	49193021	Fake_Experiment_ID
g2002.t1	chr19	+	1482	10	NNC	ENSG00000130529.16	novel	3645	25	NA	NA	38712	4975	at_least_one_novel_splicesite	FALSE	canonical	0	0	junction_8	41.3183963452505	NA	NA	NA	TRUE	0	NA	NA	B	non_coding	NA	NA	NA	NA	NA	NA	NA	40	TCCGACCCACAAATCCAGAA	NA	False	NA	NA	NA	NA	NA	NA	49196578	49216473	Fake_Experiment_ID
g2003.t1	chr19	-	1164	6	Intergenic	novelGene_772	novel	NA	NA	NA	NA	NA	NA	multi-exon	FALSE	canonical	0	0	junction_1	0	NA	NA	NA	FALSE	0	NA	NA	A	non_coding	NA	NA	NA	NA	NA	NA	NA	30	GTAATCAGAGCCTCACAGGT	NA	False	NA	NA	NA	NA	NA	NA	49282968	49252328	Fake_Experiment_ID
g2004.t1	chr19	+	204	2	Intergenic	novelGene_773	novel	NA	NA	NA	NA	NA	NA	multi-exon	FALSE	canonical	0	0	junction_1	0	NA	NA	NA	FALSE	0	NA	NA	A	non_coding	NA	NA	NA	NA	NA	NA	NA	40	AAGTTCAGAAAATTTGCAGC	NA	False	NA	NA	NA	NA	NA	NA	49284902	49288207	Fake_Experiment_ID
g2005.t1	chr19	-	2151	10	NNC	ENSG00000063127.16	novel	2211	11	NA	NA	-13882	0	at_least_one_novel_splicesite	FALSE	canonical	0	0	junction_1	0.415739709641549	NA	NA	NA	TRUE	0	NA	NA	A	non_coding	NA	NA	NA	NA	NA	NA	NA	20	CTTCATTAATTTGGCTTCAC	NA	False	NA	NA	NA	NA	NA	NA	49325229	49290122	Fake_Experiment_ID
g2006.t1	chr19	+	762	7	NIC	ENSG00000104894.12	novel	846	8	NA	NA	0	0	combination_of_known_splicesites	FALSE	canonical	0	0	junction_2	0.372677996249965	NA	NA	NA	FALSE	0	NA	NA	A	non_coding	NA	NA	NA	NA	NA	NA	NA	15	GCCCCGCCCTCCCCAAAGTC	114	False	NA	NA	NA	NA	NA	NA	49335540	49340328	Fake_Experiment_ID
g2007.t1	chr19	-	759	4	ISM	ENSG00000074219.14	ENST00000593945.6	1356	12	12562	0	12562	0	3prime_fragment	FALSE	canonical	3	333	junction_2	46.783187863448	NA	NA	NA	FALSE	0	NA	NA	B	non_coding	NA	NA	NA	NA	NA	NA	NA	30	AGGGGGACCCCAAAACTGGC	8862	False	NA	NA	NA	NA	NA	NA	49347513	49341323	Fake_Experiment_ID
g2008.t1	chr19	-	789	7	NNC	ENSG00000074219.14	novel	1356	12	NA	NA	0	-7334	at_least_one_novel_splicesite	FALSE	canonical	3	117	junction_3	95.4061493475831	NA	NA	NA	FALSE	0	NA	NA	B	non_coding	NA	NA	NA	NA	NA	NA	NA	35	AGGGTGACAGGAAGGGAATG	2338	False	NA	NA	NA	NA	NA	NA	49360075	49348657	Fake_Experiment_ID
g2009.t1	chr19	+	759	5	NNC	ENSG00000104901.7	novel	729	5	NA	NA	-2273	-4781	at_least_one_novel_splicesite	FALSE	canonical	0	0	junction_1	7.75806032459145	NA	NA	NA	TRUE	0	NA	NA	B	non_coding	NA	NA	NA	NA	NA	NA	NA	30	GACACCCCACTGGATTTGAA	1211	False	NA	NA	NA	NA	NA	NA	49361725	49370247	Fake_Experiment_ID
g201.t1	chr19	+	444	1	Intergenic	novelGene_53	novel	NA	NA	NA	NA	NA	NA	mono-exon	FALSE	NA	NA	NA	NA	NA	NA	NA	NA	NA	0	NA	NA	A	non_coding	NA	NA	NA	NA	NA	NA	NA	25	ACTGCTATTCACTCTAGACT	2727	False	NA	NA	NA	NA	NA	NA	3510949	3511393	Fake_Experiment_ID
g2010.t1	chr19	+	420	2	Intergenic	novelGene_774	novel	NA	NA	NA	NA	NA	NA	multi-exon	FALSE	canonical	0	0	junction_1	0	NA	NA	NA	FALSE	0	NA	NA	A	non_coding	NA	NA	NA	NA	NA	NA	NA	30	CCCAGTGAGTTCAAGGAGGA	6655	False	NA	NA	NA	NA	NA	NA	49370593	49371166	Fake_Experiment_ID
g2011.t1	chr19	+	303	1	ISM	ENSG00000104901.7	ENST00000221498.7	729	5	10727	0	10727	0	mono-exon	FALSE	NA	NA	NA	NA	NA	NA	NA	NA	NA	0	NA	NA	B	non_coding	NA	NA	NA	NA	NA	NA	NA	15	GGGTGGGGACCGGGGAGCAC	NA	False	NA	NA	NA	NA	NA	NA	49374725	49375028	Fake_Experiment_ID
g2012.t1	chr19	+	1221	12	NNC	ENSG00000161609.10	novel	1689	19	NA	NA	0	0	at_least_one_novel_splicesite	TRUE	canonical	0	0	junction_1	0.385694607919935	NA	NA	NA	TRUE	0	NA	NA	A	non_coding	NA	NA	NA	NA	NA	NA	NA	15	GAGGCTCTACTTGCCCCTCA	2601	False	NA	NA	NA	NA	NA	NA	49390883	49417510	Fake_Experiment_ID
g2013.t1	chr19	-	372	3	NNC	ENSG00000142538.2	novel	303	2	NA	NA	-2187	724	at_least_one_novel_splicesite	FALSE	canonical	0	0	junction_1	0	NA	NA	NA	TRUE	0	NA	NA	A	non_coding	NA	NA	NA	NA	NA	NA	NA	30	GGCAGCCCTAGCATCCAAAC	9160	False	NA	NA	NA	NA	NA	NA	49425526	49421743	Fake_Experiment_ID
g2014.t1	chr19	+	1557	3	FSM	ENSG00000261949.7	ENST00000576655.5	1557	3	0	0	0	0	multi-exon	FALSE	canonical	2	7	junction_1	10.5	NA	NA	NA	FALSE	0	NA	NA	A	non_coding	NA	NA	NA	NA	NA	NA	NA	10	GCCCCACCGAGTTCTGCCGG	1016	False	NA	NA	NA	NA	NA	NA	49426430	49428818	Fake_Experiment_ID
g2015.t1	chr19	-	720	2	ISM	ENSG00000104888.10	ENST00000221485.8	1683	12	9939	0	9939	0	intron_retention	FALSE	canonical	3	12	junction_1	0	NA	NA	NA	FALSE	0	NA	NA	B	non_coding	NA	NA	NA	NA	NA	NA	NA	20	CCATGTGCCTCCCACTGAAT	6951	False	NA	NA	NA	NA	NA	NA	49431440	49430518	Fake_Experiment_ID
g2016.t1	chr19	-	1218	9	ISM	ENSG00000104888.10	ENST00000221485.8	1683	12	0	1932	0	-1932	5prime_fragment	TRUE	canonical	0	0	junction_4	2.61904085496962	NA	NA	NA	FALSE	0	NA	NA	B	non_coding	NA	NA	NA	NA	NA	NA	NA	15	TGGGGAGTGGTTACAGGCGG	6791	False	NA	NA	NA	NA	NA	NA	49441379	49432450	Fake_Experiment_ID
g2017.t1	chr19	-	768	8	NNC	ENSG00000104872.11	novel	873	9	NA	NA	24	0	at_least_one_novel_splicesite	FALSE	canonical	0	0	junction_7	334.332597444948	NA	NA	NA	TRUE	0	NA	NA	A	non_coding	NA	NA	NA	NA	NA	NA	NA	5	TCAGGGTGTCTCCTTGTGCT	1954	False	NA	NA	NA	NA	NA	NA	49451550	49446381	Fake_Experiment_ID
g2018.t1	chr19	+	3951	31	Fusion	ENSG00000142541.18_ENSG00000142534.7_ENSG00000161618.10	novel	2409	17	NA	NA	0	0	multi-exon	TRUE	canonical	0	0	junction_4	6724.30345537737	NA	NA	NA	TRUE	0	NA	NA	A	non_coding	NA	NA	NA	NA	NA	NA	NA	10	GGCTGGACATCGGCCCGCTC	59	False	NA	NA	NA	NA	NA	NA	49453331	49499635	Fake_Experiment_ID
g2019.t1	chr19	+	816	4	NNC	ENSG00000104870.13	novel	1098	6	NA	NA	0	-5198	at_least_one_novel_splicesite	FALSE	canonical	0	0	junction_3	43.4843522303011	NA	NA	NA	FALSE	0	NA	NA	A	non_coding	NA	NA	NA	NA	NA	NA	NA	25	AGCAGCAAATGTGTTTTCTG	8	True	NA	NA	NA	NA	NA	NA	49513400	49520921	Fake_Experiment_ID
g202.t1	chr19	-	462	2	Intergenic	novelGene_54	novel	NA	NA	NA	NA	NA	NA	multi-exon	FALSE	canonical	0	0	junction_1	0	NA	NA	NA	FALSE	0	NA	NA	A	non_coding	NA	NA	NA	NA	NA	NA	NA	25	GCCAATGGCCCAAACGTTGC	NA	False	NA	NA	NA	NA	NA	NA	3520007	3516834	Fake_Experiment_ID
g2020.t1	chr19	+	1452	9	Fusion	ENSG00000142552.8_ENSG00000104870.13	novel	987	6	NA	NA	-3955	0	multi-exon	FALSE	canonical	0	0	junction_1	66.8674061108998	NA	NA	NA	FALSE	0	NA	NA	A	non_coding	NA	NA	NA	NA	NA	NA	NA	20	GCACCGCGCACCTGCCACAG	2829	False	NA	NA	NA	NA	NA	NA	49524517	49543213	Fake_Experiment_ID
g2021.t1	chr19	-	924	9	NNC	ENSG00000142546.14	novel	915	8	NA	NA	-4253	0	at_least_one_novel_splicesite	FALSE	canonical	0	0	junction_8	206.168279264779	NA	NA	NA	TRUE	0	NA	NA	A	non_coding	NA	NA	NA	NA	NA	NA	NA	25	GTGTGTGCGGGAGACCAAAT	NA	False	NA	NA	NA	NA	NA	NA	49564944	49555750	Fake_Experiment_ID
g2022.t1	chr19	+	6600	16	Fusion	ENSG00000126460.11_ENSG00000126464.14	novel	609	6	NA	NA	0	0	intron_retention	TRUE	canonical	0	0	junction_5	12.5521135891752	NA	NA	NA	FALSE	0	NA	NA	A	non_coding	NA	NA	NA	NA	NA	NA	NA	10	CCCCGCCCCAGCTTGTGAGG	1837	False	NA	NA	NA	NA	NA	NA	49583219	49625607	Fake_Experiment_ID
g2023.t1	chr19	-	372	4	NNC	ENSG00000126458.4	novel	657	6	NA	NA	3147	7403	at_least_one_novel_splicesite	FALSE	canonical	0	0	junction_1	128.315583188048	NA	NA	NA	FALSE	0	NA	NA	B	non_coding	NA	NA	NA	NA	NA	NA	NA	15	AGCCATGGTTTTTAGTTTCT	3252	False	NA	NA	NA	NA	NA	NA	49636951	49628172	Fake_Experiment_ID
g2024.t1	chr19	-	264	2	ISM	ENSG00000126458.4	ENST00000246792.4	657	6	0	1444	0	-1444	5prime_fragment	FALSE	canonical	3	332	junction_1	0	NA	NA	NA	FALSE	0	NA	NA	B	non_coding	NA	NA	NA	NA	NA	NA	NA	10	TGGATGGGGGTGGTGTCAGT	22	True	NA	NA	NA	NA	NA	NA	49640098	49637019	Fake_Experiment_ID
g2025.t1	chr19	+	4050	10	NNC	ENSG00000126461.15	novel	3939	10	NA	NA	-75	0	at_least_one_novel_splicesite	FALSE	canonical	0	0	junction_6	48.4288965875887	NA	NA	NA	FALSE	0	NA	NA	A	non_coding	NA	NA	NA	NA	NA	NA	NA	10	GAGCCCTGGCCAGCTCTTCG	2735	False	NA	NA	NA	NA	NA	NA	49644951	49658399	Fake_Experiment_ID
g2026.t1	chr19	-	1380	6	NNC	ENSG00000126456.16	novel	1359	7	NA	NA	0	-59	intron_retention	FALSE	canonical	3	352	junction_5	67.8616239121936	NA	NA	NA	TRUE	0	NA	NA	A	non_coding	NA	NA	NA	NA	NA	NA	NA	5	GCCCTCGCTCCTCATGGTGT	1018	False	NA	NA	NA	NA	NA	NA	49664838	49659647	Fake_Experiment_ID
g2027.t1	chr19	+	612	5	NNC	ENSG00000126453.10	novel	1005	7	NA	NA	869	-3248	at_least_one_novel_splicesite	FALSE	canonical	0	0	junction_1	511.018774116959	NA	NA	NA	TRUE	0	NA	NA	A	non_coding	NA	NA	NA	NA	NA	NA	NA	5	AGCCTCTCTCTCCGGGCCTC	698	False	NA	NA	NA	NA	NA	NA	49666692	49670500	Fake_Experiment_ID
g2028.t1	chr19	+	978	8	NIC	ENSG00000126457.22	novel	1116	11	NA	NA	0	-1880	combination_of_known_splicesites	FALSE	canonical	3	4526	junction_1	164.979405022665	NA	NA	NA	FALSE	0	NA	NA	A	non_coding	NA	NA	NA	NA	NA	NA	NA	20	GCTCTGCCATGTAGCAGTCA	10	True	NA	NA	NA	NA	NA	NA	49677280	49686365	Fake_Experiment_ID
g2029.t1	chr19	+	2544	17	NIC	ENSG00000169169.15	novel	2412	18	NA	NA	-33	0	intron_retention	FALSE	canonical	3	204	junction_6	38.8111916043556	NA	NA	NA	FALSE	0	NA	NA	A	non_coding	NA	NA	NA	NA	NA	NA	NA	15	CTCCTTCCAGCAGGCAGCTG	467	False	NA	NA	NA	NA	NA	NA	49692219	49713605	Fake_Experiment_ID
g203.t1	chr19	+	786	8	NNC	ENSG00000105325.15	novel	1491	13	NA	NA	-2793	-6369	at_least_one_novel_splicesite	FALSE	canonical	0	0	junction_1	92.0510062688184	NA	NA	NA	TRUE	0	NA	NA	A	non_coding	NA	NA	NA	NA	NA	NA	NA	10	CTCTGGGCAGCTTCCTCCCA	NA	False	NA	NA	NA	NA	NA	NA	3520196	3528467	Fake_Experiment_ID
g2030.t1	chr19	-	372	1	Intergenic	novelGene_775	novel	NA	NA	NA	NA	NA	NA	mono-exon	FALSE	NA	NA	NA	NA	NA	NA	NA	NA	NA	0	NA	NA	A	non_coding	NA	NA	NA	NA	NA	NA	NA	50	AGAGGAAGAACGCCAAGAAG	NA	False	NA	NA	NA	NA	NA	NA	49719934	49719562	Fake_Experiment_ID
g2031.t1	chr19	-	1872	10	NNC	ENSG00000126467.11	novel	1779	11	NA	NA	0	-279	at_least_one_novel_splicesite	FALSE	canonical	0	0	junction_1	2.24982852570184	NA	NA	NA	FALSE	0	NA	NA	A	non_coding	NA	NA	NA	NA	NA	NA	NA	25	GGAAGGAGGCTGAGGGCATG	79	False	NA	NA	NA	NA	NA	NA	49763247	49740054	Fake_Experiment_ID
g2032.t1	chr19	+	2967	22	NNC	ENSG00000196961.13	novel	2934	24	NA	NA	0	0	at_least_one_novel_splicesite	TRUE	canonical	0	0	junction_15	143.673776991528	NA	NA	NA	FALSE	0	NA	NA	A	non_coding	NA	NA	NA	NA	NA	NA	NA	5	GCCCTGGACTCTGCCCCGGG	122	False	NA	NA	NA	NA	NA	NA	49767133	49806758	Fake_Experiment_ID
g2033.t1	chr19	-	1086	9	NIC	ENSG00000010361.14	novel	1257	11	NA	NA	0	0	combination_of_known_splicesites	FALSE	canonical	0	0	junction_1	92.4171926645686	NA	NA	NA	FALSE	0	NA	NA	A	non_coding	NA	NA	NA	NA	NA	NA	NA	20	CTACCTAGCAGTGGGTGATG	7119	False	NA	NA	NA	NA	NA	NA	49813106	49807150	Fake_Experiment_ID
g2034.t1	chr19	+	1872	15	NNC	ENSG00000104973.19	novel	2391	18	NA	NA	0	-1880	at_least_one_novel_splicesite	FALSE	canonical	0	0	junction_1	110.095691216731	NA	NA	NA	TRUE	0	NA	NA	B	non_coding	NA	NA	NA	NA	NA	NA	NA	45	ATCCCCAACACCCAATAAAG	53	False	NA	NA	NA	NA	NA	NA	49818341	49836944	Fake_Experiment_ID
g2035.t1	chr19	+	261	1	NIC	ENSG00000104973.19	novel	2391	18	NA	NA	20222	0	mono-exon	FALSE	NA	NA	NA	NA	NA	NA	NA	NA	NA	0	NA	NA	B	non_coding	NA	NA	NA	NA	NA	NA	NA	30	GGTTTGTTTTGAAAAGCGAA	3573	False	NA	NA	NA	NA	NA	NA	49838563	49838824	Fake_Experiment_ID
g2036.t1	chr19	-	510	4	Intergenic	novelGene_776	novel	NA	NA	NA	NA	NA	NA	multi-exon	FALSE	canonical	0	0	junction_1	0	NA	NA	NA	FALSE	0	NA	NA	A	non_coding	NA	NA	NA	NA	NA	NA	NA	35	AACTTTTCTCTCAATATACA	NA	False	NA	NA	NA	NA	NA	NA	49850207	49839245	Fake_Experiment_ID
g2037.t1	chr19	+	498	5	NNC	ENSG00000104960.15	novel	1251	12	NA	NA	-448	-5166	at_least_one_novel_splicesite	FALSE	canonical	3	8	junction_1	505.821608870163	NA	NA	NA	TRUE	0	NA	NA	B	non_coding	NA	NA	NA	NA	NA	NA	NA	30	CAAGTACAGCTGGAGGCAGC	154	False	NA	NA	NA	NA	NA	NA	49850880	49855113	Fake_Experiment_ID
g2038.t1	chr19	+	756	6	ISM	ENSG00000104960.15	ENST00000391842.5	1251	12	5655	12	5655	-12	internal_fragment	FALSE	canonical	3	1113	junction_1	86.8663341001564	NA	NA	NA	FALSE	0	NA	NA	B	non_coding	NA	NA	NA	NA	NA	NA	NA	15	ATGGGGGGGTAGTGGTTACC	-8	True	NA	NA	NA	NA	NA	NA	49856983	49860267	Fake_Experiment_ID
g2039.t1	chr19	-	1149	10	NIC	ENSG00000039650.12	novel	1566	16	NA	NA	0	0	combination_of_known_splicesites	TRUE	canonical	0	0	junction_4	123.615892541731	NA	NA	NA	FALSE	0	NA	NA	A	non_coding	NA	NA	NA	NA	NA	NA	NA	5	GCCCCGCCCAGCTCCCCTCC	9441	False	NA	NA	NA	NA	NA	NA	49867204	49861247	Fake_Experiment_ID
g204.t1	chr19	+	228	1	Intergenic	novelGene_55	novel	NA	NA	NA	NA	NA	NA	mono-exon	FALSE	NA	NA	NA	NA	NA	NA	NA	NA	NA	0	NA	NA	A	non_coding	NA	NA	NA	NA	NA	NA	NA	20	GGAAGTGGATGGTTGAGTGG	NA	False	NA	NA	NA	NA	NA	NA	3529057	3529285	Fake_Experiment_ID
g2040.t1	chr19	-	819	4	NNC	ENSG00000204673.11	novel	831	5	NA	NA	3360	0	at_least_one_novel_splicesite	FALSE	canonical	0	0	junction_1	119.399423039738	NA	NA	NA	FALSE	0	NA	NA	A	non_coding	NA	NA	NA	NA	NA	NA	NA	20	AGTCCAGGGAGGGAGCGCCC	5060	False	NA	NA	NA	NA	NA	NA	49873295	49869916	Fake_Experiment_ID
g2041.t1	chr19	+	2385	19	NNC	ENSG00000104946.13	novel	1947	17	NA	NA	-1804	0	at_least_one_novel_splicesite	FALSE	canonical	0	0	junction_1	125.586279426723	NA	NA	NA	TRUE	0	NA	NA	A	non_coding	NA	NA	NA	NA	NA	NA	NA	10	CCCCGCCAGGCAGCCTCGTT	8233	False	NA	NA	NA	NA	NA	NA	49875919	49888624	Fake_Experiment_ID
g2042.t1	chr19	-	1770	7	FSM	ENSG00000104951.16	ENST00000341114.7	1770	7	0	0	0	0	multi-exon	FALSE	canonical	0	0	junction_1	0.763762615825973	NA	NA	NA	FALSE	0	NA	NA	A	non_coding	NA	NA	NA	NA	NA	NA	NA	35	AGTATTTTCGGAAAAAGCCG	9734	False	NA	NA	NA	NA	NA	NA	49901717	49889669	Fake_Experiment_ID
g2043.t1	chr19	-	588	1	FSM	ENSG00000213024.12	ENST00000352066.8	1569	1	981	0	981	0	mono-exon	FALSE	NA	NA	NA	NA	NA	NA	NA	NA	NA	0	NA	NA	A	non_coding	NA	NA	NA	NA	NA	NA	NA	15	GCGACAGCAGCCCTGGGGCC	8845	False	NA	NA	NA	NA	NA	NA	49908826	49908238	Fake_Experiment_ID
g2044.t1	chr19	+	1053	1	Antisense	novelGene_ENSG00000213024.12_AS	novel	NA	NA	NA	NA	NA	NA	mono-exon	FALSE	NA	NA	NA	NA	NA	NA	NA	NA	NA	0	NA	NA	A	non_coding	NA	NA	NA	NA	NA	NA	NA	15	CTGGGCACAGTCGGTTTGGA	NA	False	NA	NA	NA	NA	NA	NA	49908893	49909946	Fake_Experiment_ID
g2045.t1	chr19	-	321	2	Intergenic	novelGene_777	novel	NA	NA	NA	NA	NA	NA	multi-exon	FALSE	canonical	0	0	junction_1	0	NA	NA	NA	FALSE	0	NA	NA	A	non_coding	NA	NA	NA	NA	NA	NA	NA	15	CTGGGTCACGCAGGCCAGGG	2790	False	NA	NA	NA	NA	NA	NA	49929817	49923294	Fake_Experiment_ID
g2046.t1	chr19	+	849	2	FSM	ENSG00000169136.12	ENST00000423777.7	849	2	0	0	0	0	multi-exon	FALSE	canonical	2	6	junction_1	0	NA	NA	NA	FALSE	0	NA	NA	A	non_coding	NA	NA	NA	NA	NA	NA	NA	15	AAGGGCAGGGGTGTGGCTTC	97	False	NA	NA	NA	NA	NA	NA	49930850	49933092	Fake_Experiment_ID
g2047.t1	chr19	-	2070	10	NNC	ENSG00000161640.15	novel	2097	11	NA	NA	0	0	at_least_one_novel_splicesite	FALSE	canonical	0	0	junction_2	0.314269680527355	NA	NA	NA	TRUE	0	NA	NA	A	non_coding	NA	NA	NA	NA	NA	NA	NA	30	AGAGGTCTCCATGGCAACAG	3715	False	NA	NA	NA	NA	NA	NA	49961081	49949969	Fake_Experiment_ID
g2048.t1	chr19	+	1302	7	Intergenic	novelGene_778	novel	NA	NA	NA	NA	NA	NA	multi-exon	FALSE	canonical	0	0	junction_1	0	NA	NA	NA	TRUE	0	NA	NA	A	non_coding	NA	NA	NA	NA	NA	NA	NA	20	ACGGCCGGCCACGGCGTTAA	NA	False	NA	NA	NA	NA	NA	NA	49969665	49974226	Fake_Experiment_ID
g2049.t1	chr19	-	1668	14	NNC	ENSG00000105053.11	novel	1425	12	NA	NA	-14806	0	at_least_one_novel_splicesite	FALSE	canonical	0	0	junction_12	70.7032300928475	NA	NA	NA	FALSE	0	NA	NA	A	non_coding	NA	NA	NA	NA	NA	NA	NA	30	GTGGAATCCAGGTGGGAAGA	NA	False	NA	NA	NA	NA	NA	NA	50030968	49979093	Fake_Experiment_ID
g205.t1	chr19	+	1641	11	Fusion	ENSG00000183397.6_ENSG00000105325.15	novel	1491	13	NA	NA	7374	0	multi-exon	FALSE	canonical	0	0	junction_1	93.5339510552185	NA	NA	NA	FALSE	0	NA	NA	A	non_coding	NA	NA	NA	NA	NA	NA	NA	30	AGGCATGCTACCAGGATGCA	NA	False	NA	NA	NA	NA	NA	NA	3530363	3544010	Fake_Experiment_ID
g2050.t1	chr19	+	438	4	NNC	ENSG00000142528.16	novel	2616	4	NA	NA	7422	-3949	at_least_one_novel_splicesite	TRUE	canonical	0	0	junction_1	24.9844396019247	NA	NA	NA	TRUE	0	NA	NA	B	non_coding	NA	NA	NA	NA	NA	NA	NA	40	AGGATCCCAGAGAGCATACA	NA	False	NA	NA	NA	NA	NA	NA	50038504	50043110	Fake_Experiment_ID
g2051.t1	chr19	+	2466	2	NNC	ENSG00000142528.16	novel	2616	4	NA	NA	12580	0	at_least_one_novel_splicesite	FALSE	canonical	0	0	junction_1	0	NA	NA	NA	FALSE	0	NA	NA	B	non_coding	NA	NA	NA	NA	NA	NA	NA	20	CCATTGGGTGGCAGCAGAGT	3396	False	NA	NA	NA	NA	NA	NA	50043662	50047059	Fake_Experiment_ID
g2052.t1	chr19	-	1686	5	Intergenic	novelGene_779	novel	NA	NA	NA	NA	NA	NA	multi-exon	TRUE	canonical	0	0	junction_1	0	NA	NA	NA	FALSE	0	NA	NA	A	non_coding	NA	NA	NA	NA	NA	NA	NA	30	ACAACCTGAGTGTGTGATGA	NA	False	NA	NA	NA	NA	NA	NA	50072973	50058715	Fake_Experiment_ID
g2053.t1	chr19	+	1353	12	Intergenic	novelGene_780	novel	NA	NA	NA	NA	NA	NA	multi-exon	FALSE	canonical	0	0	junction_1	0	NA	NA	NA	FALSE	0	NA	NA	A	non_coding	NA	NA	NA	NA	NA	NA	NA	15	CCCCTTGATCCCTTTGAATC	NA	False	NA	NA	NA	NA	NA	NA	50093513	50145363	Fake_Experiment_ID
g2054.t1	chr19	-	765	5	NNC	ENSG00000161652.12	novel	666	7	NA	NA	0	4596	at_least_one_novel_splicesite	FALSE	canonical	0	0	junction_1	10.2225241501304	NA	NA	NA	TRUE	0	NA	NA	A	non_coding	NA	NA	NA	NA	NA	NA	NA	20	GTCCCACCTAGTATCAGTGC	-15	True	NA	NA	NA	NA	NA	NA	50163194	50148012	Fake_Experiment_ID
g2055.t1	chr19	+	261	2	Intergenic	novelGene_781	novel	NA	NA	NA	NA	NA	NA	multi-exon	FALSE	canonical	0	0	junction_1	0	NA	NA	NA	FALSE	0	NA	NA	A	non_coding	NA	NA	NA	NA	NA	NA	NA	30	CGTTATCAGGAGGATTATAG	35	False	NA	NA	NA	NA	NA	NA	50188223	50199905	Fake_Experiment_ID
g2056.t1	chr19	+	6306	41	NNC	ENSG00000105357.19	novel	6111	42	NA	NA	0	0	at_least_one_novel_splicesite	FALSE	canonical	0	0	junction_6	25.3586277231241	NA	NA	NA	TRUE	0	NA	NA	A	non_coding	NA	NA	NA	NA	NA	NA	NA	15	CCCTACCCTGTCCCCAGATG	4282	False	NA	NA	NA	NA	NA	NA	50210365	50309790	Fake_Experiment_ID
g2057.t1	chr19	-	2274	4	NNC	ENSG00000131398.15	novel	2307	4	NA	NA	0	-5392	at_least_one_novel_splicesite	FALSE	canonical	0	0	junction_2	0.471404520791032	NA	NA	NA	TRUE	0	NA	NA	A	non_coding	NA	NA	NA	NA	NA	NA	NA	15	TGGACGAACCCCCTCCCCCC	4453	False	NA	NA	NA	NA	NA	NA	50329082	50320245	Fake_Experiment_ID
g2058.t1	chr19	-	1302	8	Intergenic	novelGene_782	novel	NA	NA	NA	NA	NA	NA	multi-exon	FALSE	canonical	0	0	junction_1	0	NA	NA	NA	FALSE	0	NA	NA	A	non_coding	NA	NA	NA	NA	NA	NA	NA	10	GTTGCTTCTTTTCAGAGCGT	11	True	NA	NA	NA	NA	NA	NA	50344755	50333786	Fake_Experiment_ID
g2059.t1	chr19	-	429	1	Intergenic	novelGene_783	novel	NA	NA	NA	NA	NA	NA	mono-exon	FALSE	NA	NA	NA	NA	NA	NA	NA	NA	NA	0	NA	NA	A	non_coding	NA	NA	NA	NA	NA	NA	NA	15	GAGCAGGATGTGGCTCTTTT	NA	False	NA	NA	NA	NA	NA	NA	50349568	50349139	Fake_Experiment_ID
g206.t1	chr19	-	1383	7	NIC	ENSG00000161091.14	novel	1443	10	NA	NA	0	-1360	intron_retention	TRUE	canonical	3	158	junction_4	18.3189337389853	NA	NA	NA	FALSE	0	NA	NA	A	non_coding	NA	NA	NA	NA	NA	NA	NA	5	GTGCCGCTGTTCGTTCATTC	691	False	NA	NA	NA	NA	NA	NA	3557403	3546069	Fake_Experiment_ID
g2060.t1	chr19	-	1206	9	NNC	ENSG00000131400.8	novel	1263	9	NA	NA	0	0	at_least_one_novel_splicesite	FALSE	canonical	0	0	junction_6	2.93417364857638	NA	NA	NA	TRUE	0	NA	NA	A	non_coding	NA	NA	NA	NA	NA	NA	NA	25	CGCCCAAGTGAAGCGCATGC	3680	False	NA	NA	NA	NA	NA	NA	50365621	50358552	Fake_Experiment_ID
g2061.t1	chr19	+	1332	7	NNC	ENSG00000131408.15	novel	1383	8	NA	NA	0	0	at_least_one_novel_splicesite	FALSE	canonical	0	0	junction_1	190.625869761222	NA	NA	NA	FALSE	0	NA	NA	A	non_coding	NA	NA	NA	NA	NA	NA	NA	10	GGGGCTGGCCACCCAGCCCC	1115	False	NA	NA	NA	NA	NA	NA	50377605	50382602	Fake_Experiment_ID
g2062.t1	chr19	+	3405	25	NNC	ENSG00000062822.15	novel	3402	26	NA	NA	0	0	intron_retention	FALSE	canonical	3	587	junction_4	94.4946261699574	NA	NA	NA	TRUE	0	NA	NA	A	non_coding	NA	NA	NA	NA	NA	NA	NA	20	CCTTGCAAGCATCCCATGGG	NA	False	NA	NA	NA	NA	NA	NA	50398851	50417947	Fake_Experiment_ID
g2063.t1	chr19	+	771	4	ISM	ENSG00000269404.7	ENST00000595883.6	789	6	3477	0	3477	0	3prime_fragment	FALSE	canonical	3	57	junction_2	4.78423336480244	NA	NA	NA	FALSE	0	NA	NA	A	non_coding	NA	NA	NA	NA	NA	NA	NA	20	GCACACCCGAGGCTCCCACC	2608	False	NA	NA	NA	NA	NA	NA	50422439	50428336	Fake_Experiment_ID
g2064.t1	chr19	+	3771	27	NNC	ENSG00000086967.10	novel	3426	28	NA	NA	1733	-1641	at_least_one_novel_splicesite	FALSE	canonical	0	0	junction_1	4.53144829702812	NA	NA	NA	TRUE	0	NA	NA	A	non_coding	NA	NA	NA	NA	NA	NA	NA	0	CCCTTGCTCGGGCCCTGTGC	1795	False	NA	NA	NA	NA	NA	NA	50434686	50464564	Fake_Experiment_ID
g2065.t1	chr19	-	555	4	FSM	ENSG00000142530.11	ENST00000600100.6	744	4	189	0	189	0	multi-exon	FALSE	canonical	3	36	junction_2	7.76029781788188	NA	NA	NA	FALSE	0	NA	NA	A	non_coding	NA	NA	NA	NA	NA	NA	NA	25	GAGGTGCTGGAGGATGTAGA	648	False	NA	NA	NA	NA	NA	NA	50476199	50467624	Fake_Experiment_ID
g2066.t1	chr19	+	750	7	NNC	ENSG00000161671.17	novel	1116	8	NA	NA	0	12646	at_least_one_novel_splicesite	TRUE	canonical	1	1	junction_6	28.4761108455647	NA	NA	NA	FALSE	0	NA	NA	A	non_coding	NA	NA	NA	NA	NA	NA	NA	25	TTGCTTGCATACCAGAAGTG	34	False	NA	NA	NA	NA	NA	NA	50476544	50495374	Fake_Experiment_ID
g2067.t1	chr19	-	1383	10	Fusion	ENSG00000204653.10_ENSG00000161677.12	novel	567	4	NA	NA	-1278	0	multi-exon	FALSE	canonical	0	0	junction_4	10.1919842626388	NA	NA	NA	TRUE	0	NA	NA	A	non_coding	NA	NA	NA	NA	NA	NA	NA	15	CCATGGCTGACCATCGGCGC	5100	False	NA	NA	NA	NA	NA	NA	50515101	50506172	Fake_Experiment_ID
g2068.t1	chr19	-	2418	4	NNC	ENSG00000131409.13	novel	2142	2	NA	NA	48	0	at_least_one_novel_splicesite	FALSE	canonical	0	0	junction_1	0	NA	NA	NA	TRUE	0	NA	NA	A	non_coding	NA	NA	NA	NA	NA	NA	NA	0	GGCGGCGGGGCCGGGCGGGC	3268	False	NA	NA	NA	NA	NA	NA	50548790	50517570	Fake_Experiment_ID
g2069.t1	chr19	-	492	1	Intergenic	novelGene_784	novel	NA	NA	NA	NA	NA	NA	mono-exon	FALSE	NA	NA	NA	NA	NA	NA	NA	NA	NA	0	NA	NA	A	non_coding	NA	NA	NA	NA	NA	NA	NA	25	TTCCGCATATGTTGTGAAGA	NA	False	NA	NA	NA	NA	NA	NA	50553600	50553108	Fake_Experiment_ID
g207.t1	chr19	+	525	5	NNC	ENSG00000064961.19	novel	954	9	NA	NA	-9562	-1885	at_least_one_novel_splicesite	FALSE	canonical	0	0	junction_1	421.317205321596	NA	NA	NA	TRUE	0	NA	NA	B	non_coding	NA	NA	NA	NA	NA	NA	NA	15	CTGCGCTCCTGATGCGAACT	1189	False	NA	NA	NA	NA	NA	NA	3563747	3576636	Fake_Experiment_ID
g2070.t1	chr19	-	762	3	Intergenic	novelGene_785	novel	NA	NA	NA	NA	NA	NA	multi-exon	FALSE	canonical	0	0	junction_1	0	NA	NA	NA	FALSE	0	NA	NA	A	non_coding	NA	NA	NA	NA	NA	NA	NA	40	AATGGGCACAAGAACCATCC	NA	False	NA	NA	NA	NA	NA	NA	50580624	50555220	Fake_Experiment_ID
g2071.t1	chr19	-	2121	10	NNC	ENSG00000213023.11	novel	1773	8	NA	NA	0	19007	at_least_one_novel_splicesite	TRUE	canonical	0	0	junction_1	115.578202908915	NA	NA	NA	TRUE	0	NA	NA	A	non_coding	NA	NA	NA	NA	NA	NA	NA	25	ATCTGCTGGGAGCGAACTAG	2437	False	NA	NA	NA	NA	NA	NA	50637411	50603682	Fake_Experiment_ID
g2072.t1	chr19	+	597	5	FSM	ENSG00000235034.7	ENST00000425202.6	597	5	0	0	0	0	multi-exon	FALSE	canonical	0	0	junction_1	3.53553390593274	NA	NA	NA	FALSE	0	NA	NA	A	non_coding	NA	NA	NA	NA	NA	NA	NA	5	CGCCCGGGCGGGCCCCGGCA	NA	False	NA	NA	NA	NA	NA	NA	50649444	50659142	Fake_Experiment_ID
g2073.t1	chr19	-	3201	2	ISM	ENSG00000161681.16	ENST00000391814.5	6510	24	48245	0	48245	0	3prime_fragment	FALSE	canonical	1	1	junction_1	0	NA	NA	NA	FALSE	0	NA	NA	B	non_coding	NA	NA	NA	NA	NA	NA	NA	15	TGGCTGGCCTGGACGGACCA	NA	False	NA	NA	NA	NA	NA	NA	50668674	50661964	Fake_Experiment_ID
g2074.t1	chr19	-	993	8	NNC	ENSG00000161681.16	novel	6510	24	NA	NA	21880	-21516	at_least_one_novel_splicesite	FALSE	canonical	0	0	junction_1	0	NA	NA	NA	TRUE	0	NA	NA	B	non_coding	NA	NA	NA	NA	NA	NA	NA	20	AGCACTGGTGGCCAGGAGTT	436	False	NA	NA	NA	NA	NA	NA	50695039	50683480	Fake_Experiment_ID
g2075.t1	chr19	-	2085	12	NNC	ENSG00000161681.16	novel	6510	24	NA	NA	0	-35430	intron_retention	TRUE	canonical	0	0	junction_1	0.287479787288034	NA	NA	NA	TRUE	0	NA	NA	B	non_coding	NA	NA	NA	NA	NA	NA	NA	15	GACTGCCCAGCTCTGGGGTA	7027	False	NA	NA	NA	NA	NA	NA	50716919	50697394	Fake_Experiment_ID
g2076.t1	chr19	+	741	3	ISM	ENSG00000105472.13	ENST00000250340.9	972	4	463	0	463	0	3prime_fragment	FALSE	canonical	3	37	junction_2	6.5	NA	NA	NA	FALSE	0	NA	NA	A	non_coding	NA	NA	NA	NA	NA	NA	NA	5	CGGGGCCGGTACCCCGCCTC	42	False	NA	NA	NA	NA	NA	NA	50723988	50725467	Fake_Experiment_ID
g2077.t1	chr19	+	501	1	Intergenic	novelGene_786	novel	NA	NA	NA	NA	NA	NA	mono-exon	FALSE	NA	NA	NA	NA	NA	NA	NA	NA	NA	0	NA	NA	A	non_coding	NA	NA	NA	NA	NA	NA	NA	15	CTCCTACGGGTCACCTCGCA	2854	False	NA	NA	NA	NA	NA	NA	50727993	50728494	Fake_Experiment_ID
g2078.t1	chr19	+	681	1	Intergenic	novelGene_787	novel	NA	NA	NA	NA	NA	NA	mono-exon	FALSE	NA	NA	NA	NA	NA	NA	NA	NA	NA	0	NA	NA	A	non_coding	NA	NA	NA	NA	NA	NA	NA	5	TGCTGTTGGTCCATCTGTGG	5837	False	NA	NA	NA	NA	NA	NA	50758511	50759192	Fake_Experiment_ID
g2079.t1	chr19	+	219	1	Intergenic	novelGene_788	novel	NA	NA	NA	NA	NA	NA	mono-exon	FALSE	NA	NA	NA	NA	NA	NA	NA	NA	NA	0	NA	NA	A	non_coding	NA	NA	NA	NA	NA	NA	NA	30	TGGAAGACTTCAGCTGGAAG	6547	False	NA	NA	NA	NA	NA	NA	50759221	50759440	Fake_Experiment_ID
g208.t1	chr19	+	540	3	NNC	ENSG00000064961.19	novel	954	9	NA	NA	3614	376	at_least_one_novel_splicesite	FALSE	canonical	0	0	junction_2	455.5	NA	NA	NA	TRUE	0	NA	NA	B	non_coding	NA	NA	NA	NA	NA	NA	NA	25	GCCACACAGGAAGCTGCCTT	665	False	NA	NA	NA	NA	NA	NA	3576923	3578897	Fake_Experiment_ID
g2080.t1	chr19	+	987	1	FSM	ENSG00000142511.4	ENST00000270590.4	1071	1	84	0	84	0	mono-exon	FALSE	NA	NA	NA	NA	NA	NA	NA	NA	NA	0	NA	NA	A	non_coding	NA	NA	NA	NA	NA	NA	NA	30	TGGAAGACTTCAGCTGGAAG	6834	False	NA	NA	NA	NA	NA	NA	50770684	50771671	Fake_Experiment_ID
g2081.t1	chr19	+	1173	10	NNC	ENSG00000142513.6	novel	1281	11	NA	NA	0	10954	at_least_one_novel_splicesite	FALSE	canonical	0	0	junction_1	0	NA	NA	NA	TRUE	0	NA	NA	A	non_coding	NA	NA	NA	NA	NA	NA	NA	30	AAGCAAAGTCCTCGCTGTGA	NA	False	NA	NA	NA	NA	NA	NA	50790414	50806112	Fake_Experiment_ID
g2082.t1	chr19	-	372	2	Intergenic	novelGene_789	novel	NA	NA	NA	NA	NA	NA	multi-exon	FALSE	canonical	0	0	junction_1	0	NA	NA	NA	FALSE	0	NA	NA	A	non_coding	NA	NA	NA	NA	NA	NA	NA	20	CCCCACGCTGACAACCCTGC	NA	False	NA	NA	NA	NA	NA	NA	50808822	50808064	Fake_Experiment_ID
g2083.t1	chr19	+	237	3	Intergenic	novelGene_790	novel	NA	NA	NA	NA	NA	NA	multi-exon	FALSE	canonical	0	0	junction_1	0	NA	NA	NA	FALSE	0	NA	NA	A	non_coding	NA	NA	NA	NA	NA	NA	NA	10	GCTCGGCAGTGTGGCTAGTT	NA	False	NA	NA	NA	NA	NA	NA	50817451	50818620	Fake_Experiment_ID
g2084.t1	chr19	-	789	5	FSM	ENSG00000167748.11	ENST00000301420.3	789	5	0	0	0	0	multi-exon	FALSE	canonical	0	0	junction_3	5	NA	NA	NA	FALSE	0	NA	NA	A	non_coding	NA	NA	NA	NA	NA	NA	NA	15	ACGCCCAGCCCTGTCCCCTA	3333	False	NA	NA	NA	NA	NA	NA	50823748	50819193	Fake_Experiment_ID
g2085.t1	chr19	-	315	2	NNC	ENSG00000174562.13	novel	771	5	NA	NA	4335	0	at_least_one_novel_splicesite	TRUE	canonical	0	0	junction_1	0	NA	NA	NA	TRUE	0	NA	NA	A	non_coding	NA	NA	NA	NA	NA	NA	NA	15	CTATTCTAGCCTATCTCCTG	NA	False	NA	NA	NA	NA	NA	NA	50827157	50825795	Fake_Experiment_ID
g2086.t1	chr19	+	786	5	FSM	ENSG00000142515.15	ENST00000326003.7	786	5	0	0	0	0	multi-exon	FALSE	canonical	0	0	junction_1	0	NA	NA	NA	FALSE	0	NA	NA	A	non_coding	NA	NA	NA	NA	NA	NA	NA	25	GCACCCCTATCAACCCCCTA	16	False	NA	NA	NA	NA	NA	NA	50854955	50860127	Fake_Experiment_ID
g2087.t1	chr19	+	978	6	NNC	ENSG00000167751.13	novel	786	5	NA	NA	-2459	0	at_least_one_novel_splicesite	FALSE	canonical	0	0	junction_1	0	NA	NA	NA	TRUE	0	NA	NA	A	non_coding	NA	NA	NA	NA	NA	NA	NA	10	GTGCCCCTGTCCCACCCCTA	NA	False	NA	NA	NA	NA	NA	NA	50871014	50878559	Fake_Experiment_ID
g2088.t1	chr19	-	357	3	Intergenic	novelGene_791	novel	NA	NA	NA	NA	NA	NA	multi-exon	FALSE	canonical	0	0	junction_1	0	NA	NA	NA	FALSE	0	NA	NA	A	non_coding	NA	NA	NA	NA	NA	NA	NA	20	GACTCAGGAGGCTCGAGCTT	996	False	NA	NA	NA	NA	NA	NA	50895667	50878688	Fake_Experiment_ID
g2089.t1	chr19	-	480	3	ISM	ENSG00000167749.11	ENST00000324041.5	765	5	1970	0	1970	0	3prime_fragment	FALSE	canonical	1	1	junction_1	0	NA	NA	NA	FALSE	0	NA	NA	A	non_coding	NA	NA	NA	NA	NA	NA	NA	20	CTCTGGGGACTGGGAACCCA	637	False	NA	NA	NA	NA	NA	NA	50908768	50906933	Fake_Experiment_ID
g209.t1	chr19	+	4122	6	NNC	ENSG00000179855.9	novel	4050	6	NA	NA	0	0	at_least_one_novel_splicesite	FALSE	canonical	0	0	junction_4	4.9152822909778	NA	NA	NA	FALSE	0	NA	NA	A	non_coding	NA	NA	NA	NA	NA	NA	NA	10	CTTGGCTGTGACTTAGCCCT	120	False	NA	NA	NA	NA	NA	NA	3585597	3593288	Fake_Experiment_ID
g2090.t1	chr19	+	279	2	Intergenic	novelGene_792	novel	NA	NA	NA	NA	NA	NA	multi-exon	FALSE	canonical	0	0	junction_1	0	NA	NA	NA	FALSE	0	NA	NA	A	non_coding	NA	NA	NA	NA	NA	NA	NA	25	GATCTAATTGTGCAGGCCAT	NA	False	NA	NA	NA	NA	NA	NA	50912632	50918225	Fake_Experiment_ID
g2091.t1	chr19	-	657	2	Intergenic	novelGene_793	novel	NA	NA	NA	NA	NA	NA	multi-exon	FALSE	canonical	0	0	junction_1	0	NA	NA	NA	FALSE	0	NA	NA	A	non_coding	NA	NA	NA	NA	NA	NA	NA	15	GTTTGACTTGTATTTTATCT	NA	False	NA	NA	NA	NA	NA	NA	50935894	50927077	Fake_Experiment_ID
g2092.t1	chr19	-	735	5	NNC	ENSG00000167754.13	novel	882	5	NA	NA	0	0	at_least_one_novel_splicesite	TRUE	canonical	0	0	junction_3	3.24037034920393	NA	NA	NA	TRUE	0	NA	NA	A	non_coding	NA	NA	NA	NA	NA	NA	NA	25	GTCATCCCAGGACTCAGCAC	6496	False	NA	NA	NA	NA	NA	NA	50952657	50943630	Fake_Experiment_ID
g2093.t1	chr19	+	573	2	Antisense	novelGene_ENSG00000167755.15_AS	novel	NA	NA	NA	NA	NA	NA	multi-exon	FALSE	canonical	0	0	junction_1	0	NA	NA	NA	FALSE	0	NA	NA	A	non_coding	NA	NA	NA	NA	NA	NA	NA	30	GGAGGGCCCAGGGAGAGATA	NA	False	NA	NA	NA	NA	NA	NA	50958732	50960186	Fake_Experiment_ID
g2094.t1	chr19	-	591	4	ISM	ENSG00000167755.15	ENST00000310157.7	735	5	0	2571	0	-2571	5prime_fragment	FALSE	canonical	1	1	junction_3	2.86744175568088	NA	NA	NA	FALSE	0	NA	NA	A	non_coding	NA	NA	NA	NA	NA	NA	NA	20	CCCGGATCTGCCACTTACAC	1478	False	NA	NA	NA	NA	NA	NA	50968104	50961734	Fake_Experiment_ID
g2095.t1	chr19	-	720	5	NNC	ENSG00000169035.12	novel	762	5	NA	NA	-1520	9267	at_least_one_novel_splicesite	FALSE	canonical	0	0	junction_1	0.866025403784439	NA	NA	NA	FALSE	0	NA	NA	A	non_coding	NA	NA	NA	NA	NA	NA	NA	45	GGAAGAATAAATCAGGAGGC	-5	True	NA	NA	NA	NA	NA	NA	50983919	50968268	Fake_Experiment_ID
g2096.t1	chr19	-	390	3	NNC	ENSG00000129455.15	novel	918	5	NA	NA	156	0	at_least_one_novel_splicesite	FALSE	canonical	0	0	junction_2	18	NA	NA	NA	FALSE	0	NA	NA	A	non_coding	NA	NA	NA	NA	NA	NA	NA	35	TTCTAGGATAAGCACTAGAT	8612	False	NA	NA	NA	NA	NA	NA	51001011	50996058	Fake_Experiment_ID
g2097.t1	chr19	-	1473	9	Fusion	ENSG00000269741.5_ENSG00000129451.12	novel	753	5	NA	NA	0	0	multi-exon	FALSE	canonical	0	0	junction_1	11.0672659225303	NA	NA	NA	TRUE	0	NA	NA	A	non_coding	NA	NA	NA	NA	NA	NA	NA	10	GCCCGCGCGCCACGGGGGCA	8890	False	NA	NA	NA	NA	NA	NA	51019130	51003110	Fake_Experiment_ID
g2098.t1	chr19	-	426	4	NIC	ENSG00000167757.14	novel	849	6	NA	NA	0	0	combination_of_known_splicesites	FALSE	canonical	0	0	junction_2	0.471404520791032	NA	NA	NA	FALSE	0	NA	NA	A	non_coding	NA	NA	NA	NA	NA	NA	NA	30	ACTGGACCCACCCACCACAG	-5	True	NA	NA	NA	NA	NA	NA	51027517	51022544	Fake_Experiment_ID
g2099.t1	chr19	-	780	5	NNC	ENSG00000186474.16	novel	765	6	NA	NA	-373	-147	at_least_one_novel_splicesite	TRUE	canonical	0	0	junction_1	0	NA	NA	NA	TRUE	0	NA	NA	A	non_coding	NA	NA	NA	NA	NA	NA	NA	10	CCTGTTTCCTCCACCTCCAC	7	True	NA	NA	NA	NA	NA	NA	51034994	51029301	Fake_Experiment_ID
g21.t1	chr19	+	906	3	Antisense	novelGene_ENSG00000129946.11_AS	novel	NA	NA	NA	NA	NA	NA	multi-exon	FALSE	canonical	0	0	junction_1	0	NA	NA	NA	FALSE	0	NA	NA	B	non_coding	NA	NA	NA	NA	NA	NA	NA	30	AACTCTGTCTGTAAACCCAC	NA	False	NA	NA	NA	NA	NA	NA	451282	456893	Fake_Experiment_ID
g210.t1	chr19	-	1032	2	ISM	ENSG00000006638.13	ENST00000411851.3	1224	3	0	852	0	-852	5prime_fragment	FALSE	canonical	1	2	junction_1	0	NA	NA	NA	FALSE	0	NA	NA	A	non_coding	NA	NA	NA	NA	NA	NA	NA	25	GAAGTGGACAGAGCGCCCCT	6226	False	NA	NA	NA	NA	NA	NA	3600634	3595687	Fake_Experiment_ID
g2100.t1	chr19	-	273	1	Intergenic	novelGene_794	novel	NA	NA	NA	NA	NA	NA	mono-exon	FALSE	NA	NA	NA	NA	NA	NA	NA	NA	NA	0	NA	NA	A	non_coding	NA	NA	NA	NA	NA	NA	NA	25	ACCCTCTGTTGCAGATTTAA	NA	False	NA	NA	NA	NA	NA	NA	51043717	51043444	Fake_Experiment_ID
g2101.t1	chr19	-	1248	6	NNC	ENSG00000167759.13	novel	834	5	NA	NA	0	392	at_least_one_novel_splicesite	FALSE	canonical	0	0	junction_1	10.1666120217111	NA	NA	NA	FALSE	0	NA	NA	A	non_coding	NA	NA	NA	NA	NA	NA	NA	30	CTCTTCAAGTATTTATTCAA	723	False	NA	NA	NA	NA	NA	NA	51065067	51056194	Fake_Experiment_ID
g2102.t1	chr19	-	273	2	Intergenic	novelGene_795	novel	NA	NA	NA	NA	NA	NA	multi-exon	FALSE	canonical	0	0	junction_1	0	NA	NA	NA	FALSE	0	NA	NA	A	non_coding	NA	NA	NA	NA	NA	NA	NA	20	TTTTCTATCCACCCAGCTGA	NA	False	NA	NA	NA	NA	NA	NA	51068987	51066330	Fake_Experiment_ID
g2103.t1	chr19	-	819	6	NNC	ENSG00000129437.11	novel	804	6	NA	NA	-3793	0	at_least_one_novel_splicesite	FALSE	canonical	0	0	junction_1	2.0976176963403	NA	NA	NA	TRUE	0	NA	NA	A	non_coding	NA	NA	NA	NA	NA	NA	NA	10	TGGTCTTCACGGTGGGATGG	NA	False	NA	NA	NA	NA	NA	NA	51086540	51078006	Fake_Experiment_ID
g2104.t1	chr19	-	1047	2	FSM	ENSG00000142544.7	ENST00000421832.3	1047	2	0	0	0	0	multi-exon	FALSE	canonical	3	105	junction_1	0	NA	NA	NA	FALSE	0	NA	NA	A	non_coding	NA	NA	NA	NA	NA	NA	NA	5	CGACTTCGGGCCTCCCGCCG	3809	False	NA	NA	NA	NA	NA	NA	51104569	51098600	Fake_Experiment_ID
g2105.t1	chr19	+	1653	8	NNC	ENSG00000129450.9	novel	1440	7	NA	NA	-18734	-6119	at_least_one_novel_splicesite	TRUE	canonical	0	0	junction_1	0	NA	NA	NA	TRUE	0	NA	NA	A	non_coding	NA	NA	NA	NA	NA	NA	NA	35	GAAACTGCAGAGACTCACCC	NA	False	NA	NA	NA	NA	NA	NA	51106240	51130079	Fake_Experiment_ID
g2106.t1	chr19	+	2523	14	NNC	ENSG00000168995.13	novel	1404	7	NA	NA	0	31951	at_least_one_novel_splicesite	TRUE	canonical	0	0	junction_1	0	NA	NA	NA	FALSE	0	NA	NA	A	non_coding	NA	NA	NA	NA	NA	NA	NA	30	GATGGAATTACGCGTCTAAC	4891	False	NA	NA	NA	NA	NA	NA	51142369	51185196	Fake_Experiment_ID
g2107.t1	chr19	+	1182	7	Intergenic	novelGene_796	novel	NA	NA	NA	NA	NA	NA	multi-exon	FALSE	canonical	0	0	junction_1	0	NA	NA	NA	TRUE	0	NA	NA	A	non_coding	NA	NA	NA	NA	NA	NA	NA	25	GGAGTGTGTATCAGGATCTA	NA	False	NA	NA	NA	NA	NA	NA	51185557	51195601	Fake_Experiment_ID
g2108.t1	chr19	+	288	1	Intergenic	novelGene_797	novel	NA	NA	NA	NA	NA	NA	mono-exon	FALSE	NA	NA	NA	NA	NA	NA	NA	NA	NA	0	NA	NA	A	non_coding	NA	NA	NA	NA	NA	NA	NA	5	TTCCGCCTCCTTGGGGATCC	74	False	NA	NA	NA	NA	NA	NA	51211149	51211437	Fake_Experiment_ID
g2109.t1	chr19	+	423	4	Intergenic	novelGene_798	novel	NA	NA	NA	NA	NA	NA	multi-exon	FALSE	canonical	0	0	junction_1	0	NA	NA	NA	FALSE	0	NA	NA	A	non_coding	NA	NA	NA	NA	NA	NA	NA	35	TACATGGCAAATTCCCAACT	835	False	NA	NA	NA	NA	NA	NA	51211910	51223855	Fake_Experiment_ID
g211.t1	chr19	-	867	2	ISM	ENSG00000105298.14	ENST00000221899.7	2277	10	13329	0	13329	0	3prime_fragment	FALSE	canonical	3	138	junction_1	0	NA	NA	NA	FALSE	0	NA	NA	B	non_coding	NA	NA	NA	NA	NA	NA	NA	15	CGGCCCTGGGGAACGGCAGG	7272	False	NA	NA	NA	NA	NA	NA	3613433	3611922	Fake_Experiment_ID
g2110.t1	chr19	+	1008	6	NNC	ENSG00000105383.15	novel	1095	7	NA	NA	-412	-4431	at_least_one_novel_splicesite	FALSE	canonical	0	0	junction_1	0.4	NA	NA	NA	FALSE	0	NA	NA	A	non_coding	NA	NA	NA	NA	NA	NA	NA	10	GCATTTTCTCTGGGTCAGGC	NA	False	NA	NA	NA	NA	NA	NA	51224706	51235257	Fake_Experiment_ID
g2111.t1	chr19	-	258	3	Antisense	novelGene_ENSG00000105383.15_AS	novel	NA	NA	NA	NA	NA	NA	multi-exon	FALSE	canonical	0	0	junction_1	0	NA	NA	NA	FALSE	0	NA	NA	A	non_coding	NA	NA	NA	NA	NA	NA	NA	30	GACACTTATCGAGCAGAGCC	NA	False	NA	NA	NA	NA	NA	NA	51240209	51238053	Fake_Experiment_ID
g2112.t1	chr19	+	1983	11	NNC	ENSG00000179213.13	novel	594	5	NA	NA	266	30776	at_least_one_novel_splicesite	FALSE	canonical	0	0	junction_1	0	NA	NA	NA	TRUE	0	NA	NA	A	non_coding	NA	NA	NA	NA	NA	NA	NA	40	TTTATTCTCTCAAAAATATA	NA	False	NA	NA	NA	NA	NA	NA	51264338	51299373	Fake_Experiment_ID
g2113.t1	chr19	-	597	1	Intergenic	novelGene_799	novel	NA	NA	NA	NA	NA	NA	mono-exon	FALSE	NA	NA	NA	NA	NA	NA	NA	NA	NA	0	NA	NA	A	non_coding	NA	NA	NA	NA	NA	NA	NA	30	AGGATGTAGCCATAATTTTT	NA	False	NA	NA	NA	NA	NA	NA	51305964	51305367	Fake_Experiment_ID
g2114.t1	chr19	+	771	6	ISM	ENSG00000142549.10	ENST00000270642.9	1011	8	0	1555	0	-1555	5prime_fragment	FALSE	canonical	2	6	junction_1	4.97995983919549	NA	NA	NA	FALSE	0	NA	NA	B	non_coding	NA	NA	NA	NA	NA	NA	NA	20	GGACAGCACTGAGGGGGCCG	201	False	NA	NA	NA	NA	NA	NA	51311847	51327204	Fake_Experiment_ID
g2115.t1	chr19	+	279	2	NNC	ENSG00000142549.10	novel	1011	8	NA	NA	15939	181	at_least_one_novel_splicesite	FALSE	canonical	0	0	junction_1	0	NA	NA	NA	FALSE	0	NA	NA	B	non_coding	NA	NA	NA	NA	NA	NA	NA	40	GGGATAACGCAAAATTATGC	709	False	NA	NA	NA	NA	NA	NA	51327786	51328940	Fake_Experiment_ID
g2116.t1	chr19	-	1716	8	NNC	ENSG00000186806.6	novel	2604	10	NA	NA	1568	2060	at_least_one_novel_splicesite	FALSE	canonical	0	0	junction_1	44.1934522807372	NA	NA	NA	TRUE	0	NA	NA	B	non_coding	NA	NA	NA	NA	NA	NA	NA	30	GCCAATCACGGTGGGAAATG	1644	False	NA	NA	NA	NA	NA	NA	51340556	51330550	Fake_Experiment_ID
g2117.t1	chr19	-	1038	2	NNC	ENSG00000186806.6	novel	2604	10	NA	NA	-445	-8447	at_least_one_novel_splicesite	FALSE	canonical	0	0	junction_1	0	NA	NA	NA	TRUE	0	NA	NA	B	non_coding	NA	NA	NA	NA	NA	NA	NA	25	GAGAAGAGGACTTCTGGGTT	NA	False	NA	NA	NA	NA	NA	NA	51342569	51341057	Fake_Experiment_ID
g2118.t1	chr19	-	954	5	FSM	ENSG00000105379.10	ENST00000354232.8	1041	5	87	0	87	0	multi-exon	FALSE	canonical	3	726	junction_1	7.43303437365925	NA	NA	NA	FALSE	0	NA	NA	A	non_coding	NA	NA	NA	NA	NA	NA	NA	25	GCCCCTCCCAGAGATGGCAA	237	False	NA	NA	NA	NA	NA	NA	51354551	51345210	Fake_Experiment_ID
g2119.t1	chr19	-	222	1	Intergenic	novelGene_800	novel	NA	NA	NA	NA	NA	NA	mono-exon	FALSE	NA	NA	NA	NA	NA	NA	NA	NA	NA	0	NA	NA	A	non_coding	NA	NA	NA	NA	NA	NA	NA	10	CATCCGATCCCTCCGGGGTC	6623	False	NA	NA	NA	NA	NA	NA	51366326	51366104	Fake_Experiment_ID
g212.t1	chr19	-	1707	8	NNC	ENSG00000105298.14	novel	2277	10	NA	NA	0	-1537	at_least_one_novel_splicesite	FALSE	canonical	0	0	junction_7	54.9641812864505	NA	NA	NA	FALSE	0	NA	NA	B	non_coding	NA	NA	NA	NA	NA	NA	NA	5	GCCCGGCCGGCACCCCGGGG	12	True	NA	NA	NA	NA	NA	NA	3626762	3613459	Fake_Experiment_ID
g2120.t1	chr19	-	384	3	NIC	ENSG00000160318.6	novel	504	4	NA	NA	0	0	combination_of_known_splicesites	FALSE	canonical	0	0	junction_1	0	NA	NA	NA	FALSE	0	NA	NA	A	non_coding	NA	NA	NA	NA	NA	NA	NA	10	CTGCAGCCTGCCTGGGGCAG	4372	False	NA	NA	NA	NA	NA	NA	51368577	51367141	Fake_Experiment_ID
g2121.t1	chr19	-	1038	6	Fusion	ENSG00000105370.8_ENSG00000105374.10	novel	498	4	NA	NA	0	-50	intron_retention	FALSE	canonical	0	0	junction_1	0	NA	NA	NA	TRUE	0	NA	NA	A	non_coding	NA	NA	NA	NA	NA	NA	NA	5	GCCTGGGTGCTCACTGTGGC	3161	False	NA	NA	NA	NA	NA	NA	51387443	51371826	Fake_Experiment_ID
g2122.t1	chr19	+	393	2	Antisense	novelGene_ENSG00000262874.2_AS	novel	NA	NA	NA	NA	NA	NA	multi-exon	FALSE	canonical	0	0	junction_1	0	NA	NA	NA	FALSE	0	NA	NA	A	non_coding	NA	NA	NA	NA	NA	NA	NA	10	GTATCTGTTTCTAGCTCTTT	1279	False	NA	NA	NA	NA	NA	NA	51388386	51389966	Fake_Experiment_ID
g2123.t1	chr19	-	972	4	Intergenic	novelGene_801	novel	NA	NA	NA	NA	NA	NA	multi-exon	FALSE	canonical	0	0	junction_1	0	NA	NA	NA	FALSE	0	NA	NA	A	non_coding	NA	NA	NA	NA	NA	NA	NA	55	GAAACACAAGAGACTCAAAC	NA	False	NA	NA	NA	NA	NA	NA	51403326	51396817	Fake_Experiment_ID
g2124.t1	chr19	-	303	1	NIC	ENSG00000142512.15	novel	2094	11	NA	NA	6180	0	mono-exon	FALSE	NA	NA	NA	NA	NA	NA	NA	NA	NA	0	NA	NA	B	non_coding	NA	NA	NA	NA	NA	NA	NA	15	GGGTCTCTTAGGCTTTAGGA	6499	False	NA	NA	NA	NA	NA	NA	51411401	51411098	Fake_Experiment_ID
g2125.t1	chr19	-	1491	5	NNC	ENSG00000142512.15	novel	2094	11	NA	NA	127	-3319	at_least_one_novel_splicesite	FALSE	canonical	0	0	junction_1	0	NA	NA	NA	TRUE	0	NA	NA	B	non_coding	NA	NA	NA	NA	NA	NA	NA	20	GTTAAGAGGAGGCGTGGCGG	9870	False	NA	NA	NA	NA	NA	NA	51417454	51414417	Fake_Experiment_ID
g2126.t1	chr19	+	210	1	Intergenic	novelGene_802	novel	NA	NA	NA	NA	NA	NA	mono-exon	FALSE	NA	NA	NA	NA	NA	NA	NA	NA	NA	0	NA	NA	A	non_coding	NA	NA	NA	NA	NA	NA	NA	15	GCCAGGAGGGAGGCTGCTGC	NA	False	NA	NA	NA	NA	NA	NA	51426941	51427151	Fake_Experiment_ID
g2127.t1	chr19	+	684	4	Intergenic	novelGene_803	novel	NA	NA	NA	NA	NA	NA	multi-exon	FALSE	canonical	0	0	junction_1	0	NA	NA	NA	FALSE	0	NA	NA	A	non_coding	NA	NA	NA	NA	NA	NA	NA	50	TTGGAAAAAAAGTACTTTAA	5815	False	NA	NA	NA	NA	NA	NA	51439187	51444783	Fake_Experiment_ID
g2128.t1	chr19	+	846	1	Intergenic	novelGene_804	novel	NA	NA	NA	NA	NA	NA	mono-exon	FALSE	NA	NA	NA	NA	NA	NA	NA	NA	NA	0	NA	NA	A	non_coding	NA	NA	NA	NA	NA	NA	NA	30	GAAAGGATGAAGCCTGTTTT	NA	False	NA	NA	NA	NA	NA	NA	51445234	51446080	Fake_Experiment_ID
g2129.t1	chr19	-	1374	6	NNC	ENSG00000105366.15	novel	1500	7	NA	NA	0	0	at_least_one_novel_splicesite	FALSE	canonical	0	0	junction_1	0	NA	NA	NA	TRUE	0	NA	NA	A	non_coding	NA	NA	NA	NA	NA	NA	NA	40	TTCTCATAGAACAAGAACCC	66	False	NA	NA	NA	NA	NA	NA	51458387	51452378	Fake_Experiment_ID
g213.t1	chr19	-	1866	12	NNC	ENSG00000186111.11	novel	2124	17	NA	NA	43725	4458	at_least_one_novel_splicesite	FALSE	canonical	0	0	junction_1	73.6382715802205	NA	NA	NA	TRUE	0	NA	NA	B	non_coding	NA	NA	NA	NA	NA	NA	NA	15	GACCCACCCTCCCGAGCGGC	167	False	NA	NA	NA	NA	NA	NA	3656665	3632951	Fake_Experiment_ID
g2130.t1	chr19	+	966	4	ISM	ENSG00000213822.6	ENST00000396477.4	1155	6	48	7295	48	-7295	5prime_fragment	TRUE	canonical	0	0	junction_1	0	NA	NA	NA	FALSE	0	NA	NA	B	non_coding	NA	NA	NA	NA	NA	NA	NA	20	GCAGTGCCCACCCTCAGGAG	152	False	NA	NA	NA	NA	NA	NA	51478690	51483357	Fake_Experiment_ID
g2131.t1	chr19	+	453	2	NNC	ENSG00000213822.6	novel	1155	6	NA	NA	6259	-4297	at_least_one_novel_splicesite	FALSE	canonical	0	0	junction_1	0	NA	NA	NA	TRUE	0	NA	NA	B	non_coding	NA	NA	NA	NA	NA	NA	NA	15	GCTCTGGGGTGACAGGCAGG	6363	False	NA	NA	NA	NA	NA	NA	51484901	51486355	Fake_Experiment_ID
g2132.t1	chr19	-	1563	8	NNC	ENSG00000254521.7	novel	1788	8	NA	NA	1360	1132	at_least_one_novel_splicesite	FALSE	canonical	0	0	junction_1	0	NA	NA	NA	TRUE	0	NA	NA	B	non_coding	NA	NA	NA	NA	NA	NA	NA	20	AGGGGCCCGACTTCCCACCA	1594	False	NA	NA	NA	NA	NA	NA	51500373	51490508	Fake_Experiment_ID
g2133.t1	chr19	-	639	1	NIC	ENSG00000254521.7	novel	1788	8	NA	NA	0	-9454	mono-exon	FALSE	NA	NA	NA	NA	NA	NA	NA	NA	NA	0	NA	NA	B	non_coding	NA	NA	NA	NA	NA	NA	NA	15	CATCCTCATCCTGCCTCTGA	4	True	NA	NA	NA	NA	NA	NA	51501733	51501094	Fake_Experiment_ID
g2134.t1	chr19	-	276	1	Intergenic	novelGene_805	novel	NA	NA	NA	NA	NA	NA	mono-exon	FALSE	NA	NA	NA	NA	NA	NA	NA	NA	NA	0	NA	NA	A	non_coding	NA	NA	NA	NA	NA	NA	NA	40	AATAAAACAGATTGTGGTTT	NA	False	NA	NA	NA	NA	NA	NA	51503514	51503238	Fake_Experiment_ID
g2135.t1	chr19	+	246	1	Intergenic	novelGene_806	novel	NA	NA	NA	NA	NA	NA	mono-exon	FALSE	NA	NA	NA	NA	NA	NA	NA	NA	NA	0	NA	NA	A	non_coding	NA	NA	NA	NA	NA	NA	NA	55	GCAAAGAAAGAAATCACTGA	NA	False	NA	NA	NA	NA	NA	NA	51504430	51504676	Fake_Experiment_ID
g2136.t1	chr19	-	1977	10	NNC	ENSG00000105492.16	novel	1362	8	NA	NA	-17473	15024	at_least_one_novel_splicesite	FALSE	canonical	0	0	junction_1	0	NA	NA	NA	TRUE	0	NA	NA	A	non_coding	NA	NA	NA	NA	NA	NA	NA	30	GCATTGACCCTGGAGAGGAA	NA	False	NA	NA	NA	NA	NA	NA	51549121	51505057	Fake_Experiment_ID
g2137.t1	chr19	-	543	4	Intergenic	novelGene_807	novel	NA	NA	NA	NA	NA	NA	multi-exon	FALSE	canonical	0	0	junction_1	0	NA	NA	NA	FALSE	0	NA	NA	A	non_coding	NA	NA	NA	NA	NA	NA	NA	15	TGTCGCCACCAGTTCCTATG	5476	False	NA	NA	NA	NA	NA	NA	51565718	51554859	Fake_Experiment_ID
g2138.t1	chr19	+	2136	4	FSM	ENSG00000105497.8	ENST00000262259.7	2136	4	0	0	0	0	multi-exon	FALSE	canonical	2	8	junction_1	3.09120616516523	NA	NA	NA	FALSE	0	NA	NA	A	non_coding	NA	NA	NA	NA	NA	NA	NA	30	ATTCCTAGTGCATCAGCATA	151	False	NA	NA	NA	NA	NA	NA	51573329	51588467	Fake_Experiment_ID
g2139.t1	chr19	-	336	2	Intergenic	novelGene_808	novel	NA	NA	NA	NA	NA	NA	multi-exon	FALSE	canonical	0	0	junction_1	0	NA	NA	NA	FALSE	0	NA	NA	A	non_coding	NA	NA	NA	NA	NA	NA	NA	0	GCCGGTCCGGCCCGCTTCCC	NA	False	NA	NA	NA	NA	NA	NA	51595320	51594420	Fake_Experiment_ID
g214.t1	chr19	-	1104	8	NNC	ENSG00000186111.11	novel	2124	17	NA	NA	24059	-20010	at_least_one_novel_splicesite	FALSE	canonical	0	0	junction_1	51.0322027183397	NA	NA	NA	TRUE	0	NA	NA	B	non_coding	NA	NA	NA	NA	NA	NA	NA	25	AGGGCGTGACACAGATGGCC	2799	False	NA	NA	NA	NA	NA	NA	3676331	3657419	Fake_Experiment_ID
g2140.t1	chr19	+	597	3	Intergenic	novelGene_809	novel	NA	NA	NA	NA	NA	NA	multi-exon	FALSE	canonical	0	0	junction_1	0	NA	NA	NA	TRUE	0	NA	NA	A	non_coding	NA	NA	NA	NA	NA	NA	NA	5	CGACTCCGGGCCTCCCGCCG	4079	False	NA	NA	NA	NA	NA	NA	51598663	51601709	Fake_Experiment_ID
g2141.t1	chr19	-	3105	17	Fusion	ENSG00000105501.12_ENSG00000254415.3	novel	1656	9	NA	NA	0	6985	multi-exon	FALSE	canonical	0	0	junction_1	0.463512405443479	NA	NA	NA	FALSE	0	NA	NA	A	non_coding	NA	NA	NA	NA	NA	NA	NA	35	TCATGAGAGCATCATTAAGC	NA	False	NA	NA	NA	NA	NA	NA	51646759	51605245	Fake_Experiment_ID
g2142.t1	chr19	+	210	2	Intergenic	novelGene_810	novel	NA	NA	NA	NA	NA	NA	multi-exon	TRUE	canonical	1	1	junction_1	0	NA	NA	NA	FALSE	0	NA	NA	A	non_coding	NA	NA	NA	NA	NA	NA	NA	50	GAAAAAGCGAAGCACTATCA	NA	False	NA	NA	NA	NA	NA	NA	51646981	51649020	Fake_Experiment_ID
g2143.t1	chr19	+	804	5	NNC	ENSG00000182310.15	novel	975	9	NA	NA	-4093	-2248	at_least_one_novel_splicesite	FALSE	canonical	0	0	junction_1	3.03108891324554	NA	NA	NA	TRUE	0	NA	NA	A	non_coding	NA	NA	NA	NA	NA	NA	NA	35	GAGTCGGCCAAAGACAGCAG	52	False	NA	NA	NA	NA	NA	NA	51689433	51702875	Fake_Experiment_ID
g2144.t1	chr19	-	2166	7	NNC	ENSG00000105509.11	novel	1758	4	NA	NA	-15528	0	at_least_one_novel_splicesite	FALSE	canonical	0	0	junction_4	1.89296944860009	NA	NA	NA	FALSE	0	NA	NA	A	non_coding	NA	NA	NA	NA	NA	NA	NA	15	GTCCAGCCACGCGGATGCCG	9191	False	NA	NA	NA	NA	NA	NA	51735456	51713426	Fake_Experiment_ID
g2145.t1	chr19	-	1053	1	FSM	ENSG00000171051.9	ENST00000304748.5	1053	1	0	0	0	0	mono-exon	FALSE	NA	NA	NA	NA	NA	NA	NA	NA	NA	0	NA	NA	A	non_coding	NA	NA	NA	NA	NA	NA	NA	20	GGAGGGAGCTGGGGGACACT	4883	False	NA	NA	NA	NA	NA	NA	51746994	51745941	Fake_Experiment_ID
g2146.t1	chr19	+	1803	1	Intergenic	novelGene_811	novel	NA	NA	NA	NA	NA	NA	mono-exon	FALSE	NA	NA	NA	NA	NA	NA	NA	NA	NA	0	NA	NA	A	non_coding	NA	NA	NA	NA	NA	NA	NA	25	GAACACTTTTACACTGTTGG	2827	False	NA	NA	NA	NA	NA	NA	51757197	51759000	Fake_Experiment_ID
g2147.t1	chr19	+	1056	1	FSM	ENSG00000171049.9	ENST00000340023.7	1056	1	0	0	0	0	mono-exon	FALSE	NA	NA	NA	NA	NA	NA	NA	NA	NA	0	NA	NA	A	non_coding	NA	NA	NA	NA	NA	NA	NA	20	GGATGGGGTCAGGGATATTT	7399	False	NA	NA	NA	NA	NA	NA	51768658	51769714	Fake_Experiment_ID
g2148.t1	chr19	-	687	5	Intergenic	novelGene_812	novel	NA	NA	NA	NA	NA	NA	multi-exon	FALSE	canonical	0	0	junction_1	0	NA	NA	NA	FALSE	0	NA	NA	A	non_coding	NA	NA	NA	NA	NA	NA	NA	25	TTTCAGGAGCTATGAAGCTT	9351	False	NA	NA	NA	NA	NA	NA	51811558	51777877	Fake_Experiment_ID
g2149.t1	chr19	+	1062	1	FSM	ENSG00000187474.5	ENST00000339223.5	1062	1	0	0	0	0	mono-exon	FALSE	NA	NA	NA	NA	NA	NA	NA	NA	NA	0	NA	NA	A	non_coding	NA	NA	NA	NA	NA	NA	NA	10	GGTCGGGGATATTTTTGGGC	1117	False	NA	NA	NA	NA	NA	NA	51823748	51824810	Fake_Experiment_ID
g215.t1	chr19	+	1161	2	Antisense	novelGene_ENSG00000186111.11_AS	novel	NA	NA	NA	NA	NA	NA	multi-exon	FALSE	canonical	0	0	junction_1	0	NA	NA	NA	FALSE	0	NA	NA	A	non_coding	NA	NA	NA	NA	NA	NA	NA	20	GCTGGACCGGGGAGGACCGA	NA	False	NA	NA	NA	NA	NA	NA	3691235	3697217	Fake_Experiment_ID
g2150.t1	chr19	-	3432	11	Fusion	ENSG00000161551.15_ENSG00000198093.11	novel	1518	4	NA	NA	-4499	0	multi-exon	FALSE	canonical	0	0	junction_3	85.8431127115041	NA	NA	NA	TRUE	0	NA	NA	A	non_coding	NA	NA	NA	NA	NA	NA	NA	35	ATCTTCTGATACCAGAAAGG	431	False	NA	NA	NA	NA	NA	NA	51904606	51872531	Fake_Experiment_ID
g2151.t1	chr19	-	1518	4	Intergenic	novelGene_813	novel	NA	NA	NA	NA	NA	NA	multi-exon	FALSE	canonical	0	0	junction_1	0	NA	NA	NA	TRUE	0	NA	NA	A	non_coding	NA	NA	NA	NA	NA	NA	NA	40	GAATGTGGAGAATGTCACAA	NA	False	NA	NA	NA	NA	NA	NA	51919820	51915080	Fake_Experiment_ID
g2152.t1	chr19	+	2190	4	NNC	ENSG00000176024.18	novel	1854	4	NA	NA	-9031	0	at_least_one_novel_splicesite	FALSE	canonical	0	0	junction_1	58.7593964116946	NA	NA	NA	TRUE	0	NA	NA	A	non_coding	NA	NA	NA	NA	NA	NA	NA	45	AAACCATATGAATGCAGTGA	NA	False	NA	NA	NA	NA	NA	NA	51927189	51945737	Fake_Experiment_ID
g2153.t1	chr19	-	1587	4	NNC	ENSG00000256683.7	novel	1599	4	NA	NA	2826	0	at_least_one_novel_splicesite	FALSE	canonical	0	0	junction_3	28.5228952870419	NA	NA	NA	TRUE	0	NA	NA	A	non_coding	NA	NA	NA	NA	NA	NA	NA	45	GAAGAAAACTCAGATCTATG	NA	False	NA	NA	NA	NA	NA	NA	51971534	51964853	Fake_Experiment_ID
g2154.t1	chr19	+	906	4	Intergenic	novelGene_814	novel	NA	NA	NA	NA	NA	NA	multi-exon	FALSE	canonical	0	0	junction_1	0	NA	NA	NA	FALSE	0	NA	NA	A	non_coding	NA	NA	NA	NA	NA	NA	NA	35	AAATATTGTTAAGAGTTTTT	NA	False	NA	NA	NA	NA	NA	NA	51976487	51987948	Fake_Experiment_ID
g2155.t1	chr19	-	2244	5	NNC	ENSG00000197619.14	novel	2229	5	NA	NA	-4459	0	at_least_one_novel_splicesite	FALSE	canonical	1	2	junction_4	12.4373429638327	NA	NA	NA	TRUE	0	NA	NA	A	non_coding	NA	NA	NA	NA	NA	NA	NA	20	TCATTTTGGGAAAGCCTCTT	30	False	NA	NA	NA	NA	NA	NA	52008170	51992879	Fake_Experiment_ID
g2156.t1	chr19	-	2085	6	NNC	ENSG00000142556.19	novel	1758	4	NA	NA	-2545	0	at_least_one_novel_splicesite	TRUE	canonical	0	0	junction_3	46.9655192667983	NA	NA	NA	TRUE	0	NA	NA	A	non_coding	NA	NA	NA	NA	NA	NA	NA	45	ACTCATGCAGAAGAAAACCC	87	False	NA	NA	NA	NA	NA	NA	52028290	52015839	Fake_Experiment_ID
g2157.t1	chr19	-	2028	4	NNC	ENSG00000256087.7	novel	1959	4	NA	NA	-1956	0	at_least_one_novel_splicesite	FALSE	canonical	0	0	junction_3	9.7410927974683	NA	NA	NA	TRUE	0	NA	NA	A	non_coding	NA	NA	NA	NA	NA	NA	NA	30	CAATGCAGTGGACATGTTCA	11	True	NA	NA	NA	NA	NA	NA	52048824	52033719	Fake_Experiment_ID
g2158.t1	chr19	+	1134	1	Intergenic	novelGene_815	novel	NA	NA	NA	NA	NA	NA	mono-exon	FALSE	NA	NA	NA	NA	NA	NA	NA	NA	NA	0	NA	NA	A	non_coding	NA	NA	NA	NA	NA	NA	NA	30	ATTGTGAAGATTTCACTTTA	6422	False	NA	NA	NA	NA	NA	NA	52055329	52056463	Fake_Experiment_ID
g2159.t1	chr19	-	2838	4	NNC	ENSG00000197608.12	novel	2775	4	NA	NA	-9762	0	at_least_one_novel_splicesite	FALSE	canonical	0	0	junction_3	10.8423039781937	NA	NA	NA	TRUE	0	NA	NA	A	non_coding	NA	NA	NA	NA	NA	NA	NA	30	TTTATACTTACTCATATAGC	1201	False	NA	NA	NA	NA	NA	NA	52094563	52065106	Fake_Experiment_ID
g216.t1	chr19	+	2676	18	NIC	ENSG00000105289.15	novel	2817	20	NA	NA	0	0	combination_of_known_splicesites	FALSE	canonical	0	0	junction_7	32.0531565417613	NA	NA	NA	FALSE	0	NA	NA	A	non_coding	NA	NA	NA	NA	NA	NA	NA	15	CCTCTCGAAGGCTGCCAGCT	6639	False	NA	NA	NA	NA	NA	NA	3728375	3750684	Fake_Experiment_ID
g2160.t1	chr19	-	255	3	Intergenic	novelGene_816	novel	NA	NA	NA	NA	NA	NA	multi-exon	TRUE	canonical	0	0	junction_1	0	NA	NA	NA	FALSE	0	NA	NA	A	non_coding	NA	NA	NA	NA	NA	NA	NA	10	CGCCCTTCGCGATCCCCGAG	NA	False	NA	NA	NA	NA	NA	NA	52111657	52095401	Fake_Experiment_ID
g2161.t1	chr19	-	2658	4	NNC	ENSG00000204611.7	novel	2346	3	NA	NA	-8177	0	at_least_one_novel_splicesite	FALSE	canonical	0	0	junction_2	30.6412938514171	NA	NA	NA	TRUE	0	NA	NA	A	non_coding	NA	NA	NA	NA	NA	NA	NA	15	ACGTTGTCCTAGTTTCTGGA	1248	False	NA	NA	NA	NA	NA	NA	52138689	52114817	Fake_Experiment_ID
g2162.t1	chr19	+	294	1	Intergenic	novelGene_817	novel	NA	NA	NA	NA	NA	NA	mono-exon	FALSE	NA	NA	NA	NA	NA	NA	NA	NA	NA	0	NA	NA	A	non_coding	NA	NA	NA	NA	NA	NA	NA	30	GAATGTCTATGATTAGTCAT	21	False	NA	NA	NA	NA	NA	NA	52143042	52143336	Fake_Experiment_ID
g2163.t1	chr19	-	2964	4	NNC	ENSG00000196267.13	novel	2811	3	NA	NA	-2245	0	at_least_one_novel_splicesite	FALSE	canonical	0	0	junction_3	11.4697670227235	NA	NA	NA	FALSE	0	NA	NA	A	non_coding	NA	NA	NA	NA	NA	NA	NA	30	TTCATACTTATTGATATAGC	1344	False	NA	NA	NA	NA	NA	NA	52170317	52154871	Fake_Experiment_ID
g2164.t1	chr19	+	2139	16	NNC	ENSG00000105568.18	novel	1770	15	NA	NA	0	48613	at_least_one_novel_splicesite	FALSE	canonical	0	0	junction_3	1205.98819599899	NA	NA	NA	TRUE	0	NA	NA	A	non_coding	NA	NA	NA	NA	NA	NA	NA	15	GGAACTGGCTGGGCACGGTG	45	False	NA	NA	NA	NA	NA	NA	52190096	52274594	Fake_Experiment_ID
g2165.t1	chr19	+	3201	10	Fusion	ENSG00000196214.11_ENSG00000198464.14	novel	1416	5	NA	NA	48	0	multi-exon	FALSE	canonical	0	0	junction_4	118.391065728983	NA	NA	NA	TRUE	0	NA	NA	A	non_coding	NA	NA	NA	NA	NA	NA	NA	60	AAACTACAAATGCAACAAAT	7940	False	NA	NA	NA	NA	NA	NA	52277526	52322858	Fake_Experiment_ID
g2166.t1	chr19	+	285	3	Intergenic	novelGene_818	novel	NA	NA	NA	NA	NA	NA	multi-exon	FALSE	canonical	0	0	junction_1	0	NA	NA	NA	FALSE	0	NA	NA	A	non_coding	NA	NA	NA	NA	NA	NA	NA	20	GCCTAGGCTAATGTATGTGT	NA	False	NA	NA	NA	NA	NA	NA	52328187	52347243	Fake_Experiment_ID
g2167.t1	chr19	+	1176	5	NNC	ENSG00000167554.15	novel	1389	4	NA	NA	0	0	at_least_one_novel_splicesite	TRUE	canonical	0	0	junction_2	12.1243556529821	NA	NA	NA	TRUE	0	NA	NA	A	non_coding	NA	NA	NA	NA	NA	NA	NA	30	ATGTGGCAAAATCTTTAGTT	3744	False	NA	NA	NA	NA	NA	NA	52349172	52366767	Fake_Experiment_ID
g2168.t1	chr19	+	1734	4	FSM	ENSG00000221923.9	ENST00000422689.3	1734	4	0	0	0	0	multi-exon	FALSE	canonical	3	109	junction_3	108.941370572534	NA	NA	NA	FALSE	0	NA	NA	A	non_coding	NA	NA	NA	NA	NA	NA	NA	25	AATGTGTGTGGTAAGATCTT	21	False	NA	NA	NA	NA	NA	NA	52369965	52385314	Fake_Experiment_ID
g2169.t1	chr19	+	2163	6	NNC	ENSG00000167555.14	novel	1887	4	NA	NA	-12632	0	at_least_one_novel_splicesite	FALSE	canonical	0	0	junction_1	13.7608139294157	NA	NA	NA	FALSE	0	NA	NA	A	non_coding	NA	NA	NA	NA	NA	NA	NA	30	GAGTCCCTACAAACTGTATG	NA	False	NA	NA	NA	NA	NA	NA	52389381	52416739	Fake_Experiment_ID
g217.t1	chr19	-	1782	9	NIC	ENSG00000011132.12	novel	1728	10	NA	NA	45	0	intron_retention	FALSE	canonical	3	78	junction_4	15.6744218394172	NA	NA	NA	FALSE	0	NA	NA	A	non_coding	NA	NA	NA	NA	NA	NA	NA	10	CCACCTCATCCCTTGCCTGC	1472	False	NA	NA	NA	NA	NA	NA	3760219	3751025	Fake_Experiment_ID
g2170.t1	chr19	+	1947	4	NNC	ENSG00000198633.11	novel	2025	4	NA	NA	-5425	0	at_least_one_novel_splicesite	FALSE	canonical	0	0	junction_1	0	NA	NA	NA	TRUE	0	NA	NA	A	non_coding	NA	NA	NA	NA	NA	NA	NA	35	AAATTTAGTGAAGCTGGCAG	NA	False	NA	NA	NA	NA	NA	NA	52426049	52439446	Fake_Experiment_ID
g2171.t1	chr19	+	342	1	Intergenic	novelGene_819	novel	NA	NA	NA	NA	NA	NA	mono-exon	FALSE	NA	NA	NA	NA	NA	NA	NA	NA	NA	0	NA	NA	A	non_coding	NA	NA	NA	NA	NA	NA	NA	10	CTCCAAGGTCTGGCTTGGCT	NA	False	NA	NA	NA	NA	NA	NA	52451351	52451693	Fake_Experiment_ID
g2172.t1	chr19	-	756	4	Intergenic	novelGene_820	novel	NA	NA	NA	NA	NA	NA	multi-exon	FALSE	canonical	0	0	junction_1	0	NA	NA	NA	FALSE	0	NA	NA	A	non_coding	NA	NA	NA	NA	NA	NA	NA	35	TAGCAACGGTGGTTTTAAAA	NA	False	NA	NA	NA	NA	NA	NA	52465772	52460923	Fake_Experiment_ID
g2173.t1	chr19	-	678	2	Intergenic	novelGene_821	novel	NA	NA	NA	NA	NA	NA	multi-exon	FALSE	canonical	0	0	junction_1	0	NA	NA	NA	FALSE	0	NA	NA	A	non_coding	NA	NA	NA	NA	NA	NA	NA	30	TATAGCTAAGCATTTAGTGT	NA	False	NA	NA	NA	NA	NA	NA	52485486	52473553	Fake_Experiment_ID
g2174.t1	chr19	+	2097	3	NNC	ENSG00000258405.11	novel	1773	3	NA	NA	356	676	at_least_one_novel_splicesite	FALSE	canonical	0	0	junction_1	0	NA	NA	NA	FALSE	0	NA	NA	A	non_coding	NA	NA	NA	NA	NA	NA	NA	20	GTTTGTGTTGACTTAACATT	9371	False	NA	NA	NA	NA	NA	NA	52502201	52512830	Fake_Experiment_ID
g2175.t1	chr19	+	2985	4	NNC	ENSG00000198482.14	novel	2712	3	NA	NA	0	403	at_least_one_novel_splicesite	FALSE	canonical	0	0	junction_3	12.1197726417986	NA	NA	NA	FALSE	0	NA	NA	A	non_coding	NA	NA	NA	NA	NA	NA	NA	30	GATAACTGTTCCCAATGCAG	7297	False	NA	NA	NA	NA	NA	NA	52543284	52556031	Fake_Experiment_ID
g2176.t1	chr19	+	1539	4	NNC	ENSG00000167562.13	novel	1596	4	NA	NA	-12616	0	at_least_one_novel_splicesite	FALSE	canonical	0	0	junction_1	37.4640568486056	NA	NA	NA	FALSE	0	NA	NA	A	non_coding	NA	NA	NA	NA	NA	NA	NA	35	AAGTGTAAATTTGCAAGGTT	1580	False	NA	NA	NA	NA	NA	NA	52559625	52583457	Fake_Experiment_ID
g2177.t1	chr19	-	846	2	Intergenic	novelGene_822	novel	NA	NA	NA	NA	NA	NA	multi-exon	FALSE	canonical	0	0	junction_1	0	NA	NA	NA	FALSE	0	NA	NA	A	non_coding	NA	NA	NA	NA	NA	NA	NA	45	TTGAATTTCCATAAACAATA	NA	False	NA	NA	NA	NA	NA	NA	52594892	52584744	Fake_Experiment_ID
g2178.t1	chr19	+	624	1	Intergenic	novelGene_823	novel	NA	NA	NA	NA	NA	NA	mono-exon	FALSE	NA	NA	NA	NA	NA	NA	NA	NA	NA	0	NA	NA	A	non_coding	NA	NA	NA	NA	NA	NA	NA	40	GATAACTGTTCCAAATACAG	NA	False	NA	NA	NA	NA	NA	NA	52596789	52597413	Fake_Experiment_ID
g2179.t1	chr19	-	1551	1	FSM	ENSG00000167766.19	ENST00000301096.7	1551	1	0	0	0	0	mono-exon	FALSE	NA	NA	NA	NA	NA	NA	NA	NA	NA	0	NA	NA	A	non_coding	NA	NA	NA	NA	NA	NA	NA	20	TGTGGCAGAGTGTTCAGTTA	NA	False	NA	NA	NA	NA	NA	NA	52614564	52613013	Fake_Experiment_ID
g218.t1	chr19	+	417	3	FSM	ENSG00000183617.5	ENST00000330133.5	417	3	0	0	0	0	multi-exon	FALSE	canonical	3	392	junction_2	49	NA	NA	NA	FALSE	0	NA	NA	A	non_coding	NA	NA	NA	NA	NA	NA	NA	15	CATGGAGGGCCCGGCATCGC	19	False	NA	NA	NA	NA	NA	NA	3762700	3767393	Fake_Experiment_ID
g2180.t1	chr19	-	1956	4	NNC	ENSG00000269825.2	novel	1926	3	NA	NA	-5016	0	at_least_one_novel_splicesite	FALSE	canonical	0	0	junction_3	12.4988888395018	NA	NA	NA	FALSE	0	NA	NA	A	non_coding	NA	NA	NA	NA	NA	NA	NA	50	AGAATCCATAATGAAGAGAG	NA	False	NA	NA	NA	NA	NA	NA	52665840	52652667	Fake_Experiment_ID
g2181.t1	chr19	-	480	1	Intergenic	novelGene_824	novel	NA	NA	NA	NA	NA	NA	mono-exon	FALSE	NA	NA	NA	NA	NA	NA	NA	NA	NA	0	NA	NA	A	non_coding	NA	NA	NA	NA	NA	NA	NA	20	GTTTGTGTTGACTTAACATT	7774	False	NA	NA	NA	NA	NA	NA	52704680	52704200	Fake_Experiment_ID
g2182.t1	chr19	-	2238	3	NNC	ENSG00000213020.10	novel	2118	3	NA	NA	-35158	0	at_least_one_novel_splicesite	FALSE	canonical	0	0	junction_2	4.5	NA	NA	NA	FALSE	0	NA	NA	A	non_coding	NA	NA	NA	NA	NA	NA	NA	45	AAATGTGAAGCATGTGACAA	NA	False	NA	NA	NA	NA	NA	NA	52751052	52704936	Fake_Experiment_ID
g2183.t1	chr19	-	474	2	Intergenic	novelGene_825	novel	NA	NA	NA	NA	NA	NA	multi-exon	FALSE	canonical	0	0	junction_1	0	NA	NA	NA	FALSE	0	NA	NA	A	non_coding	NA	NA	NA	NA	NA	NA	NA	35	TTTGGCAGAGAGATCCAATA	NA	False	NA	NA	NA	NA	NA	NA	52754912	52751248	Fake_Experiment_ID
g2184.t1	chr19	-	2913	4	NNC	ENSG00000189190.10	novel	2376	3	NA	NA	-20487	0	at_least_one_novel_splicesite	FALSE	canonical	0	0	junction_2	25.4558441227157	NA	NA	NA	FALSE	0	NA	NA	A	non_coding	NA	NA	NA	NA	NA	NA	NA	35	TGTAATGATTGTCACAAAGT	NA	False	NA	NA	NA	NA	NA	NA	52799375	52765586	Fake_Experiment_ID
g2185.t1	chr19	-	1998	1	ISM	ENSG00000198538.11	ENST00000457749.7	2157	3	16273	0	16273	0	mono-exon	FALSE	NA	NA	NA	NA	NA	NA	NA	NA	NA	0	NA	NA	A	non_coding	NA	NA	NA	NA	NA	NA	NA	35	AAGTGTAATGAGTGTGGCAA	NA	False	NA	NA	NA	NA	NA	NA	52801685	52799687	Fake_Experiment_ID
g2186.t1	chr19	+	708	1	Intergenic	novelGene_826	novel	NA	NA	NA	NA	NA	NA	mono-exon	FALSE	NA	NA	NA	NA	NA	NA	NA	NA	NA	0	NA	NA	A	non_coding	NA	NA	NA	NA	NA	NA	NA	10	GGACTTCCTTGGCCTTGGAT	NA	False	NA	NA	NA	NA	NA	NA	52809759	52810467	Fake_Experiment_ID
g2187.t1	chr19	+	279	3	Intergenic	novelGene_827	novel	NA	NA	NA	NA	NA	NA	multi-exon	FALSE	canonical	0	0	junction_1	0	NA	NA	NA	TRUE	0	NA	NA	A	non_coding	NA	NA	NA	NA	NA	NA	NA	35	AGCACAGCACCACAGGGAGG	NA	False	NA	NA	NA	NA	NA	NA	52827877	52835192	Fake_Experiment_ID
g2188.t1	chr19	-	1764	5	NNC	ENSG00000204604.13	novel	1569	3	NA	NA	-12273	0	at_least_one_novel_splicesite	FALSE	canonical	0	0	junction_2	33.3419780457009	NA	NA	NA	TRUE	0	NA	NA	A	non_coding	NA	NA	NA	NA	NA	NA	NA	30	TAGTGTAATGAGTGTGGCAA	NA	False	NA	NA	NA	NA	NA	NA	52866545	52840724	Fake_Experiment_ID
g2189.t1	chr19	-	1617	3	NNC	ENSG00000182986.15	novel	1530	3	NA	NA	-13409	0	at_least_one_novel_splicesite	FALSE	canonical	0	0	junction_2	22.5	NA	NA	NA	FALSE	0	NA	NA	A	non_coding	NA	NA	NA	NA	NA	NA	NA	40	CATCAGAGTCAAATCAGCAT	NA	False	NA	NA	NA	NA	NA	NA	52903664	52880595	Fake_Experiment_ID
g219.t1	chr19	-	555	2	FSM	ENSG00000173976.16	ENST00000555633.3	555	2	0	0	0	0	multi-exon	FALSE	canonical	0	0	junction_1	0	NA	NA	NA	FALSE	0	NA	NA	A	non_coding	NA	NA	NA	NA	NA	NA	NA	0	GCCTGCCGCCCTCCCGGGCC	528	False	NA	NA	NA	NA	NA	NA	3771742	3770620	Fake_Experiment_ID
g2190.t1	chr19	-	4959	10	Fusion	ENSG00000213793.5_ENSG00000180257.14	novel	2157	3	NA	NA	-2028	0	multi-exon	FALSE	canonical	0	0	junction_2	22.420228961067	NA	NA	NA	TRUE	0	NA	NA	A	non_coding	NA	NA	NA	NA	NA	NA	NA	30	TGTAATGATTGTCACCAAGT	4755	False	NA	NA	NA	NA	NA	NA	52958117	52906164	Fake_Experiment_ID
g2191.t1	chr19	+	660	2	Intergenic	novelGene_828	novel	NA	NA	NA	NA	NA	NA	multi-exon	FALSE	canonical	0	0	junction_1	0	NA	NA	NA	FALSE	0	NA	NA	A	non_coding	NA	NA	NA	NA	NA	NA	NA	25	CCTCAGAGTTCTGGAAAGGT	3616	False	NA	NA	NA	NA	NA	NA	52959788	52960514	Fake_Experiment_ID
g2192.t1	chr19	-	630	5	Intergenic	novelGene_829	novel	NA	NA	NA	NA	NA	NA	multi-exon	FALSE	canonical	0	0	junction_1	0	NA	NA	NA	FALSE	0	NA	NA	A	non_coding	NA	NA	NA	NA	NA	NA	NA	40	TCACACCTTGAAAGACATAG	1386	False	NA	NA	NA	NA	NA	NA	52992181	52969991	Fake_Experiment_ID
g2193.t1	chr19	+	357	1	Intergenic	novelGene_830	novel	NA	NA	NA	NA	NA	NA	mono-exon	FALSE	NA	NA	NA	NA	NA	NA	NA	NA	NA	0	NA	NA	A	non_coding	NA	NA	NA	NA	NA	NA	NA	10	CTCATTTGTTTGTTACTTTG	NA	False	NA	NA	NA	NA	NA	NA	53004036	53004393	Fake_Experiment_ID
g2194.t1	chr19	+	2316	7	Intergenic	novelGene_831	novel	NA	NA	NA	NA	NA	NA	multi-exon	FALSE	canonical	0	0	junction_1	0.74535599249993	NA	NA	NA	FALSE	0	NA	NA	A	non_coding	NA	NA	NA	NA	NA	NA	NA	45	AAAGATAAGTAAAGCCTTCT	NA	False	NA	NA	NA	NA	NA	NA	53004845	53049014	Fake_Experiment_ID
g2195.t1	chr19	+	624	1	FSM	ENSG00000268964.3	ENST00000601417.3	1608	1	984	0	984	0	mono-exon	FALSE	NA	NA	NA	NA	NA	NA	NA	NA	NA	0	NA	NA	A	non_coding	NA	NA	NA	NA	NA	NA	NA	45	GACAGAGCAAGAGAGGGAGA	5496	False	NA	NA	NA	NA	NA	NA	53050235	53050859	Fake_Experiment_ID
g2196.t1	chr19	-	2850	8	NNC	ENSG00000170949.18	novel	2457	4	NA	NA	-17042	0	at_least_one_novel_splicesite	FALSE	canonical	0	0	junction_4	74.897753433516	NA	NA	NA	TRUE	0	NA	NA	A	non_coding	NA	NA	NA	NA	NA	NA	NA	15	GTGTGGTGAGGTCATTAGGT	103	False	NA	NA	NA	NA	NA	NA	53103318	53068076	Fake_Experiment_ID
g2197.t1	chr19	-	1998	6	NNC	ENSG00000170954.12	novel	1668	3	NA	NA	-10498	0	at_least_one_novel_splicesite	FALSE	canonical	0	0	junction_4	20.3627110179367	NA	NA	NA	TRUE	0	NA	NA	A	non_coding	NA	NA	NA	NA	NA	NA	NA	25	TATGGCAAGGTCTTCAGTCA	-17	True	NA	NA	NA	NA	NA	NA	53132916	53108376	Fake_Experiment_ID
g2198.t1	chr19	-	2556	4	NNC	ENSG00000197937.13	novel	2523	4	NA	NA	-4196	0	at_least_one_novel_splicesite	FALSE	canonical	0	0	junction_2	12.7279220613579	NA	NA	NA	FALSE	0	NA	NA	A	non_coding	NA	NA	NA	NA	NA	NA	NA	45	TGGAGAGAAACCTTACAAAT	1109	False	NA	NA	NA	NA	NA	NA	53157943	53140307	Fake_Experiment_ID
g2199.t1	chr19	-	2031	3	NNC	ENSG00000197497.11	novel	2037	3	NA	NA	3283	0	at_least_one_novel_splicesite	FALSE	canonical	0	0	junction_2	3	NA	NA	NA	FALSE	0	NA	NA	A	non_coding	NA	NA	NA	NA	NA	NA	NA	40	AAACCTTACAAAGGACGCCG	NA	False	NA	NA	NA	NA	NA	NA	53179615	53164452	Fake_Experiment_ID
g22.t1	chr19	-	762	3	NIC	ENSG00000181781.10	novel	870	4	NA	NA	0	0	combination_of_known_splicesites	FALSE	canonical	0	0	junction_1	0	NA	NA	NA	FALSE	0	NA	NA	A	non_coding	NA	NA	NA	NA	NA	NA	NA	15	GCCAGGCCTGTTTCCCACAC	NA	False	NA	NA	NA	NA	NA	NA	474747	463843	Fake_Experiment_ID
g220.t1	chr19	-	1590	11	NNC	ENSG00000007264.15	novel	1527	13	NA	NA	3618	0	intron_retention	FALSE	canonical	0	0	junction_10	65.3746128095609	NA	NA	NA	TRUE	0	NA	NA	A	non_coding	NA	NA	NA	NA	NA	NA	NA	5	CCCCACCCGGTGGGGCCCTT	651	False	NA	NA	NA	NA	NA	NA	3785729	3778182	Fake_Experiment_ID
g2200.t1	chr19	+	552	4	Intergenic	novelGene_832	novel	NA	NA	NA	NA	NA	NA	multi-exon	FALSE	canonical	0	0	junction_1	0	NA	NA	NA	FALSE	0	NA	NA	A	non_coding	NA	NA	NA	NA	NA	NA	NA	15	TGCTCAGTTCTCTGTCTATA	NA	False	NA	NA	NA	NA	NA	NA	53193195	53205429	Fake_Experiment_ID
g2201.t1	chr19	-	789	1	Intergenic	novelGene_833	novel	NA	NA	NA	NA	NA	NA	mono-exon	FALSE	NA	NA	NA	NA	NA	NA	NA	NA	NA	0	NA	NA	A	non_coding	NA	NA	NA	NA	NA	NA	NA	55	AAAATCCAGAAGAAATGGAT	NA	False	NA	NA	NA	NA	NA	NA	53207897	53207108	Fake_Experiment_ID
g2202.t1	chr19	+	2346	3	Intergenic	novelGene_834	novel	NA	NA	NA	NA	NA	NA	multi-exon	FALSE	canonical	0	0	junction_1	0	NA	NA	NA	TRUE	0	NA	NA	A	non_coding	NA	NA	NA	NA	NA	NA	NA	25	ATGTGGCAAAGCCTTTACTC	NA	False	NA	NA	NA	NA	NA	NA	53210133	53213263	Fake_Experiment_ID
g2203.t1	chr19	-	2529	5	NNC	ENSG00000197928.11	novel	1755	3	NA	NA	-1570	13001	at_least_one_novel_splicesite	FALSE	canonical	0	0	junction_1	131.38374138378	NA	NA	NA	FALSE	0	NA	NA	A	non_coding	NA	NA	NA	NA	NA	NA	NA	40	TTTATATTGAACTGTAAATA	1802	False	NA	NA	NA	NA	NA	NA	53253120	53223970	Fake_Experiment_ID
g2204.t1	chr19	+	588	1	FSM	ENSG00000196131.6	ENST00000341702.3	1188	1	600	0	600	0	mono-exon	FALSE	NA	NA	NA	NA	NA	NA	NA	NA	NA	0	NA	NA	A	non_coding	NA	NA	NA	NA	NA	NA	NA	10	ATTGGCTGTCTTGGTTTATG	NA	False	NA	NA	NA	NA	NA	NA	53258975	53259563	Fake_Experiment_ID
g2205.t1	chr19	-	879	1	FSM	ENSG00000228567.3	ENST00000311170.5	906	1	27	0	27	0	mono-exon	FALSE	NA	NA	NA	NA	NA	NA	NA	NA	NA	0	NA	NA	A	non_coding	NA	NA	NA	NA	NA	NA	NA	30	CAAGATCTCCTAACCTCATC	NA	False	NA	NA	NA	NA	NA	NA	53267638	53266759	Fake_Experiment_ID
g2206.t1	chr19	+	1683	6	Intergenic	novelGene_835	novel	NA	NA	NA	NA	NA	NA	multi-exon	FALSE	canonical	0	0	junction_1	0.979795897113271	NA	NA	NA	FALSE	0	NA	NA	A	non_coding	NA	NA	NA	NA	NA	NA	NA	35	GGCCCCCAAGGCAAGAAGAC	NA	False	NA	NA	NA	NA	NA	NA	53279700	53284947	Fake_Experiment_ID
g2207.t1	chr19	-	711	1	Intergenic	novelGene_836	novel	NA	NA	NA	NA	NA	NA	mono-exon	FALSE	NA	NA	NA	NA	NA	NA	NA	NA	NA	0	NA	NA	A	non_coding	NA	NA	NA	NA	NA	NA	NA	20	TGTAACTCTACAGTGGGTGT	1059	False	NA	NA	NA	NA	NA	NA	53290374	53289663	Fake_Experiment_ID
g2208.t1	chr19	-	1287	5	Intergenic	novelGene_837	novel	NA	NA	NA	NA	NA	NA	multi-exon	FALSE	canonical	0	0	junction_1	2.59807621135332	NA	NA	NA	FALSE	0	NA	NA	A	non_coding	NA	NA	NA	NA	NA	NA	NA	35	GGCCCCCAAGGCAAGAAGAC	NA	False	NA	NA	NA	NA	NA	NA	53306134	53299047	Fake_Experiment_ID
g2209.t1	chr19	+	3834	6	NNC	ENSG00000213799.13	novel	2913	3	NA	NA	-35118	0	at_least_one_novel_splicesite	FALSE	canonical	0	0	junction_1	25.2	NA	NA	NA	TRUE	0	NA	NA	A	non_coding	NA	NA	NA	NA	NA	NA	NA	55	AAATATGAAGAATGTGACAA	NA	False	NA	NA	NA	NA	NA	NA	53306189	53353588	Fake_Experiment_ID
g221.t1	chr19	-	2637	17	NNC	ENSG00000105278.12	novel	2820	19	NA	NA	34101	0	at_least_one_novel_splicesite	FALSE	canonical	0	0	junction_3	1.40867845869808	NA	NA	NA	TRUE	0	NA	NA	A	non_coding	NA	NA	NA	NA	NA	NA	NA	10	GCCGCCTACCTCCCCCACCT	NA	False	NA	NA	NA	NA	NA	NA	3834916	3805948	Fake_Experiment_ID
g2210.t1	chr19	+	5034	10	Fusion	ENSG00000203326.12_ENSG00000196417.13	novel	1572	3	NA	NA	-10526	0	multi-exon	TRUE	canonical	0	0	junction_1	21.8733729553639	NA	NA	NA	TRUE	0	NA	NA	A	non_coding	NA	NA	NA	NA	NA	NA	NA	25	TGAGTGTGGTAAGACCTTCA	NA	False	NA	NA	NA	NA	NA	NA	53361755	53409127	Fake_Experiment_ID
g2211.t1	chr19	+	420	3	Intergenic	novelGene_838	novel	NA	NA	NA	NA	NA	NA	multi-exon	FALSE	canonical	0	0	junction_1	0	NA	NA	NA	FALSE	0	NA	NA	A	non_coding	NA	NA	NA	NA	NA	NA	NA	5	TCTGCCTGGGGCTCATGCTC	NA	False	NA	NA	NA	NA	NA	NA	53412861	53423359	Fake_Experiment_ID
g2212.t1	chr19	+	381	4	Intergenic	novelGene_839	novel	NA	NA	NA	NA	NA	NA	multi-exon	FALSE	canonical	0	0	junction_1	0	NA	NA	NA	FALSE	0	NA	NA	A	non_coding	NA	NA	NA	NA	NA	NA	NA	30	GCACATTGCAGATGAGGCAG	3053	False	NA	NA	NA	NA	NA	NA	53435036	53442207	Fake_Experiment_ID
g2213.t1	chr19	+	279	1	Intergenic	novelGene_840	novel	NA	NA	NA	NA	NA	NA	mono-exon	FALSE	NA	NA	NA	NA	NA	NA	NA	NA	NA	0	NA	NA	A	non_coding	NA	NA	NA	NA	NA	NA	NA	20	AATGCCCCAGTCCCACCCTG	NA	False	NA	NA	NA	NA	NA	NA	53442328	53442607	Fake_Experiment_ID
g2214.t1	chr19	+	2355	3	NNC	ENSG00000160336.17	novel	2241	3	NA	NA	277	0	at_least_one_novel_splicesite	FALSE	canonical	0	0	junction_1	97	NA	NA	NA	FALSE	0	NA	NA	A	non_coding	NA	NA	NA	NA	NA	NA	NA	20	TGAATGTGGTGAGGTTTTTA	NA	False	NA	NA	NA	NA	NA	NA	53447545	53456748	Fake_Experiment_ID
g2215.t1	chr19	+	390	3	Intergenic	novelGene_841	novel	NA	NA	NA	NA	NA	NA	multi-exon	FALSE	canonical	0	0	junction_1	0	NA	NA	NA	FALSE	0	NA	NA	A	non_coding	NA	NA	NA	NA	NA	NA	NA	15	CTGTTCTCTAAGTGAGCTTG	NA	False	NA	NA	NA	NA	NA	NA	53457020	53470266	Fake_Experiment_ID
g2216.t1	chr19	+	309	2	Intergenic	novelGene_842	novel	NA	NA	NA	NA	NA	NA	multi-exon	FALSE	canonical	0	0	junction_1	0	NA	NA	NA	FALSE	0	NA	NA	A	non_coding	NA	NA	NA	NA	NA	NA	NA	30	GCACATTGCAGATGAGGCAG	NA	False	NA	NA	NA	NA	NA	NA	53479295	53479691	Fake_Experiment_ID
g2217.t1	chr19	+	279	1	Intergenic	novelGene_843	novel	NA	NA	NA	NA	NA	NA	mono-exon	FALSE	NA	NA	NA	NA	NA	NA	NA	NA	NA	0	NA	NA	A	non_coding	NA	NA	NA	NA	NA	NA	NA	20	AATGCCCCAGTCCCACCCTG	NA	False	NA	NA	NA	NA	NA	NA	53479812	53480091	Fake_Experiment_ID
g2218.t1	chr19	+	1902	3	NNC	ENSG00000198346.11	novel	1854	3	NA	NA	-2968	0	at_least_one_novel_splicesite	FALSE	canonical	0	0	junction_1	26	NA	NA	NA	TRUE	0	NA	NA	A	non_coding	NA	NA	NA	NA	NA	NA	NA	45	AAAGCAAAGCTTGCACATCA	NA	False	NA	NA	NA	NA	NA	NA	53480854	53492086	Fake_Experiment_ID
g2219.t1	chr19	+	564	3	Intergenic	novelGene_844	novel	NA	NA	NA	NA	NA	NA	multi-exon	FALSE	canonical	0	0	junction_1	0	NA	NA	NA	FALSE	0	NA	NA	A	non_coding	NA	NA	NA	NA	NA	NA	NA	5	TCTGCCTGGGGCTCATGCTC	NA	False	NA	NA	NA	NA	NA	NA	53492216	53503953	Fake_Experiment_ID
g222.t1	chr19	-	426	1	Intergenic	novelGene_56	novel	NA	NA	NA	NA	NA	NA	mono-exon	FALSE	NA	NA	NA	NA	NA	NA	NA	NA	NA	0	NA	NA	A	non_coding	NA	NA	NA	NA	NA	NA	NA	30	AGCCAGGAGGCAAAGGTTGC	NA	False	NA	NA	NA	NA	NA	NA	3837660	3837234	Fake_Experiment_ID
g2220.t1	chr19	-	450	1	Intergenic	novelGene_845	novel	NA	NA	NA	NA	NA	NA	mono-exon	FALSE	NA	NA	NA	NA	NA	NA	NA	NA	NA	0	NA	NA	A	non_coding	NA	NA	NA	NA	NA	NA	NA	15	CGTGCCTGTGCGGGCACACA	NA	False	NA	NA	NA	NA	NA	NA	53538398	53537948	Fake_Experiment_ID
g2221.t1	chr19	+	1662	6	NNC	ENSG00000130844.19	novel	1392	3	NA	NA	-30828	0	at_least_one_novel_splicesite	FALSE	canonical	0	0	junction_1	118.800673398765	NA	NA	NA	FALSE	0	NA	NA	A	non_coding	NA	NA	NA	NA	NA	NA	NA	30	AGAGCCTTTTGAACGCAGTA	86	False	NA	NA	NA	NA	NA	NA	53538548	53577952	Fake_Experiment_ID
g2222.t1	chr19	-	1092	8	Intergenic	novelGene_846	novel	NA	NA	NA	NA	NA	NA	multi-exon	FALSE	canonical	0	0	junction_1	0	NA	NA	NA	TRUE	0	NA	NA	A	non_coding	NA	NA	NA	NA	NA	NA	NA	40	AAATCAGTAGTATTTCTATA	NA	False	NA	NA	NA	NA	NA	NA	53614727	53591528	Fake_Experiment_ID
g2223.t1	chr19	+	627	2	NNC	ENSG00000204595.1	novel	576	3	NA	NA	-15303	0	at_least_one_novel_splicesite	FALSE	canonical	0	0	junction_1	0	NA	NA	NA	TRUE	0	NA	NA	A	non_coding	NA	NA	NA	NA	NA	NA	NA	55	TAAATACAAAAAGTCACATG	NA	False	NA	NA	NA	NA	NA	NA	53616803	53636988	Fake_Experiment_ID
g2224.t1	chr19	-	339	2	Intergenic	novelGene_847	novel	NA	NA	NA	NA	NA	NA	multi-exon	FALSE	canonical	0	0	junction_1	0	NA	NA	NA	FALSE	0	NA	NA	A	non_coding	NA	NA	NA	NA	NA	NA	NA	10	GATTTGTTGCTTGTATCTGT	4855	False	NA	NA	NA	NA	NA	NA	53650292	53645375	Fake_Experiment_ID
g2225.t1	chr19	-	501	4	Intergenic	novelGene_848	novel	NA	NA	NA	NA	NA	NA	multi-exon	FALSE	canonical	0	0	junction_1	0	NA	NA	NA	FALSE	0	NA	NA	A	non_coding	NA	NA	NA	NA	NA	NA	NA	25	ACTCTCTATTGACCACCAGT	NA	False	NA	NA	NA	NA	NA	NA	53787969	53772502	Fake_Experiment_ID
g2226.t1	chr19	-	3108	9	NIC	ENSG00000142405.22	novel	3189	10	NA	NA	0	0	combination_of_known_splicesites	TRUE	canonical	0	0	junction_8	8.63767185067828	NA	NA	NA	FALSE	0	NA	NA	A	non_coding	NA	NA	NA	NA	NA	NA	NA	10	ATGGTCCTATCTGCTGGCTC	139	False	NA	NA	NA	NA	NA	NA	53824174	53794048	Fake_Experiment_ID
g2227.t1	chr19	+	969	1	FSM	ENSG00000179820.16	ENST00000391768.2	969	1	0	0	0	0	mono-exon	FALSE	NA	NA	NA	NA	NA	NA	NA	NA	NA	0	NA	NA	A	non_coding	NA	NA	NA	NA	NA	NA	NA	20	GACTCTCCCAAGAGGCTCCC	3728	False	NA	NA	NA	NA	NA	NA	53873529	53874498	Fake_Experiment_ID
g2228.t1	chr19	+	2094	18	ISM	ENSG00000126583.12	ENST00000682028.1	2133	19	0	141	0	-141	5prime_fragment	FALSE	canonical	3	27	junction_7	12.4983043832653	NA	NA	NA	FALSE	0	NA	NA	A	non_coding	NA	NA	NA	NA	NA	NA	NA	15	TCTCACCCGCCGCCACTAGG	166	False	NA	NA	NA	NA	NA	NA	53882494	53906895	Fake_Experiment_ID
g2229.t1	chr19	+	480	4	NNC	ENSG00000105605.8	novel	828	5	NA	NA	0	-26443	at_least_one_novel_splicesite	FALSE	canonical	0	0	junction_3	6.0184900284226	NA	NA	NA	TRUE	0	NA	NA	B	non_coding	NA	NA	NA	NA	NA	NA	NA	30	TGAGAGGTAGAGCTGGGAAT	3417	False	NA	NA	NA	NA	NA	NA	53912831	53915850	Fake_Experiment_ID
g223.t1	chr19	-	207	2	Intergenic	novelGene_57	novel	NA	NA	NA	NA	NA	NA	multi-exon	FALSE	canonical	0	0	junction_1	0	NA	NA	NA	FALSE	0	NA	NA	A	non_coding	NA	NA	NA	NA	NA	NA	NA	10	CCTGGGCTCATTGGTTATGG	8323	False	NA	NA	NA	NA	NA	NA	3860731	3857764	Fake_Experiment_ID
g2230.t1	chr19	-	276	1	Intergenic	novelGene_849	novel	NA	NA	NA	NA	NA	NA	mono-exon	FALSE	NA	NA	NA	NA	NA	NA	NA	NA	NA	0	NA	NA	A	non_coding	NA	NA	NA	NA	NA	NA	NA	20	CCAGGCCTGGGGCAACTCCA	NA	False	NA	NA	NA	NA	NA	NA	53922271	53921995	Fake_Experiment_ID
g2231.t1	chr19	-	327	1	Intergenic	novelGene_850	novel	NA	NA	NA	NA	NA	NA	mono-exon	FALSE	NA	NA	NA	NA	NA	NA	NA	NA	NA	0	NA	NA	A	non_coding	NA	NA	NA	NA	NA	NA	NA	30	CCAGACCTGGGACAACTCCA	NA	False	NA	NA	NA	NA	NA	NA	53923081	53922754	Fake_Experiment_ID
g2232.t1	chr19	-	516	1	Intergenic	novelGene_851	novel	NA	NA	NA	NA	NA	NA	mono-exon	FALSE	NA	NA	NA	NA	NA	NA	NA	NA	NA	0	NA	NA	A	non_coding	NA	NA	NA	NA	NA	NA	NA	30	CCAGACCTGGGACAACTCCA	NA	False	NA	NA	NA	NA	NA	NA	53923996	53923480	Fake_Experiment_ID
g2233.t1	chr19	-	222	1	Intergenic	novelGene_852	novel	NA	NA	NA	NA	NA	NA	mono-exon	FALSE	NA	NA	NA	NA	NA	NA	NA	NA	NA	0	NA	NA	A	non_coding	NA	NA	NA	NA	NA	NA	NA	25	CCAGACCTGGGGCAAGTCCA	NA	False	NA	NA	NA	NA	NA	NA	53924379	53924157	Fake_Experiment_ID
g2234.t1	chr19	+	435	2	ISM	ENSG00000105605.8	ENST00000222212.6	828	5	28607	0	28607	0	3prime_fragment	FALSE	canonical	1	1	junction_1	0	NA	NA	NA	FALSE	0	NA	NA	B	non_coding	NA	NA	NA	NA	NA	NA	NA	5	GGCCCGCCCCTCGGAGCTCC	NA	False	NA	NA	NA	NA	NA	NA	53941438	53942293	Fake_Experiment_ID
g2235.t1	chr19	+	1401	5	Intergenic	novelGene_853	novel	NA	NA	NA	NA	NA	NA	multi-exon	FALSE	canonical	0	0	junction_1	0.433012701892219	NA	NA	NA	FALSE	0	NA	NA	A	non_coding	NA	NA	NA	NA	NA	NA	NA	10	GGGCGCGGCGGGGGAGCCGA	1783	False	NA	NA	NA	NA	NA	NA	53962294	53982849	Fake_Experiment_ID
g2236.t1	chr19	+	783	4	FSM	ENSG00000130433.8	ENST00000252729.7	783	4	0	0	0	0	multi-exon	FALSE	canonical	1	1	junction_2	0.942809041582063	NA	NA	NA	FALSE	0	NA	NA	A	non_coding	NA	NA	NA	NA	NA	NA	NA	20	AGCCACGCGTGAGACTTCTC	1220	False	NA	NA	NA	NA	NA	NA	53992877	54012189	Fake_Experiment_ID
g2237.t1	chr19	-	1164	9	NNC	ENSG00000189068.11	novel	711	9	NA	NA	0	0	at_least_one_novel_splicesite	FALSE	canonical	0	0	junction_3	1.69096865730859	NA	NA	NA	TRUE	0	NA	NA	A	non_coding	NA	NA	NA	NA	NA	NA	NA	35	CAAGAAGACAGCCCTGGCCA	166	False	NA	NA	NA	NA	NA	NA	54063777	54040960	Fake_Experiment_ID
g2238.t1	chr19	-	825	4	NNC	ENSG00000248385.8	novel	840	5	NA	NA	175	0	at_least_one_novel_splicesite	FALSE	canonical	0	0	junction_1	0	NA	NA	NA	TRUE	0	NA	NA	A	non_coding	NA	NA	NA	NA	NA	NA	NA	15	CTCCATCTTGAACCGGGGCT	NA	False	NA	NA	NA	NA	NA	NA	54076100	54070002	Fake_Experiment_ID
g2239.t1	chr19	-	507	4	NNC	ENSG00000170909.13	novel	861	5	NA	NA	0	5867	at_least_one_novel_splicesite	FALSE	canonical	0	0	junction_1	0.942809041582063	NA	NA	NA	TRUE	0	NA	NA	A	non_coding	NA	NA	NA	NA	NA	NA	NA	35	CCATGGAAAGTTAATGCCAC	10	False	NA	NA	NA	NA	NA	NA	54100792	54089810	Fake_Experiment_ID
g224.t1	chr19	+	903	4	NNC	ENSG00000167654.18	novel	1134	12	NA	NA	-14443	-28523	at_least_one_novel_splicesite	FALSE	canonical	0	0	junction_1	0	NA	NA	NA	TRUE	0	NA	NA	A	non_coding	NA	NA	NA	NA	NA	NA	NA	20	ACAGGCGGGGAGAGCTTGCT	533	False	NA	NA	NA	NA	NA	NA	3871324	3893663	Fake_Experiment_ID
g2240.t1	chr19	+	300	4	NNC	ENSG00000170906.16	novel	255	4	NA	NA	0	0	at_least_one_novel_splicesite	FALSE	canonical	0	0	junction_2	1494.26600339059	NA	NA	NA	FALSE	0	NA	NA	A	non_coding	NA	NA	NA	NA	NA	NA	NA	25	GCACCTCCACTGACAGAGGC	24	False	NA	NA	NA	NA	NA	NA	54102878	54106902	Fake_Experiment_ID
g2241.t1	chr19	-	813	6	NNC	ENSG00000105619.14	novel	762	6	NA	NA	0	0	at_least_one_novel_splicesite	FALSE	canonical	0	0	junction_3	105.952819688765	NA	NA	NA	FALSE	0	NA	NA	A	non_coding	NA	NA	NA	NA	NA	NA	NA	35	CGCATGCCCAATAAACTGAC	387	False	NA	NA	NA	NA	NA	NA	54115269	54107049	Fake_Experiment_ID
g2242.t1	chr19	+	1569	14	NNC	ENSG00000105618.14	novel	1500	13	NA	NA	0	0	at_least_one_novel_splicesite	FALSE	canonical	0	0	junction_10	276.623727092476	NA	NA	NA	TRUE	0	NA	NA	A	non_coding	NA	NA	NA	NA	NA	NA	NA	20	ATGACTGCGTGTGTCCAAGG	2508	False	NA	NA	NA	NA	NA	NA	54118278	54131432	Fake_Experiment_ID
g2243.t1	chr19	+	2106	15	NNC	ENSG00000088038.19	novel	2262	17	NA	NA	0	0	at_least_one_novel_splicesite	FALSE	canonical	0	0	junction_7	147.362388245399	NA	NA	NA	FALSE	0	NA	NA	A	non_coding	NA	NA	NA	NA	NA	NA	NA	10	CACCGGCCCCTCCCTCTACC	5122	False	NA	NA	NA	NA	NA	NA	54142978	54155407	Fake_Experiment_ID
g2244.t1	chr19	-	2991	17	Fusion	ENSG00000167608.12_ENSG00000105617.4	novel	795	4	NA	NA	0	0	multi-exon	FALSE	canonical	0	0	junction_4	34.2828309799526	NA	NA	NA	TRUE	0	NA	NA	A	non_coding	NA	NA	NA	NA	NA	NA	NA	20	CTCCTGAGGGGGTACAGGAG	8012	False	NA	NA	NA	NA	NA	NA	54173117	54155720	Fake_Experiment_ID
g2245.t1	chr19	-	375	1	ISM	ENSG00000125505.17	ENST00000245615.6	1419	7	14090	0	14090	0	mono-exon	FALSE	NA	NA	NA	NA	NA	NA	NA	NA	NA	0	NA	NA	B	non_coding	NA	NA	NA	NA	NA	NA	NA	10	GCTGTCACGACGCTCCCTCT	9171	False	NA	NA	NA	NA	NA	NA	54174418	54174043	Fake_Experiment_ID
g2246.t1	chr19	-	1035	6	ISM	ENSG00000125505.17	ENST00000245615.6	1419	7	0	4717	0	-4717	5prime_fragment	TRUE	canonical	3	492	junction_1	81.2265966294292	NA	NA	NA	FALSE	0	NA	NA	B	non_coding	NA	NA	NA	NA	NA	NA	NA	15	GTGAGCCCGCCCAGTCTCAG	1071	False	NA	NA	NA	NA	NA	NA	54188508	54178760	Fake_Experiment_ID
g2247.t1	chr19	-	510	1	Intergenic	novelGene_854	novel	NA	NA	NA	NA	NA	NA	mono-exon	FALSE	NA	NA	NA	NA	NA	NA	NA	NA	NA	0	NA	NA	A	non_coding	NA	NA	NA	NA	NA	NA	NA	0	CCGTGGCTTCTTCCCCGGCC	NA	False	NA	NA	NA	NA	NA	NA	54190003	54189493	Fake_Experiment_ID
g2248.t1	chr19	+	318	1	Intergenic	novelGene_855	novel	NA	NA	NA	NA	NA	NA	mono-exon	FALSE	NA	NA	NA	NA	NA	NA	NA	NA	NA	0	NA	NA	A	non_coding	NA	NA	NA	NA	NA	NA	NA	30	CGGGAACACCCGAAGGGGGA	256	False	NA	NA	NA	NA	NA	NA	54190601	54190919	Fake_Experiment_ID
g2249.t1	chr19	+	1152	5	NNC	ENSG00000170892.13	novel	939	5	NA	NA	0	4001	at_least_one_novel_splicesite	FALSE	canonical	0	0	junction_4	172.599246811798	NA	NA	NA	TRUE	0	NA	NA	A	non_coding	NA	NA	NA	NA	NA	NA	NA	25	TAAATATATTTTCTCTTTTT	57	False	NA	NA	NA	NA	NA	NA	54191364	54197672	Fake_Experiment_ID
g225.t1	chr19	+	1578	13	Fusion	ENSG00000077009.13_ENSG00000167654.18	novel	1134	12	NA	NA	16693	0	multi-exon	FALSE	canonical	0	0	junction_9	111.314369642418	NA	NA	NA	TRUE	0	NA	NA	A	non_coding	NA	NA	NA	NA	NA	NA	NA	5	GCGTTTCCCTATGGGGGTGT	NA	False	NA	NA	NA	NA	NA	NA	3902460	3942273	Fake_Experiment_ID
g2250.t1	chr19	+	585	4	FSM	ENSG00000170889.14	ENST00000302907.9	585	4	0	0	0	0	multi-exon	FALSE	canonical	3	7634	junction_1	607.54935784858	NA	NA	NA	FALSE	0	NA	NA	A	non_coding	NA	NA	NA	NA	NA	NA	NA	5	GTCCACCTGTCCCTCCTGGG	23	False	NA	NA	NA	NA	NA	NA	54201184	54207575	Fake_Experiment_ID
g2251.t1	chr19	-	342	3	Intergenic	novelGene_856	novel	NA	NA	NA	NA	NA	NA	multi-exon	FALSE	canonical	0	0	junction_1	0	NA	NA	NA	FALSE	0	NA	NA	A	non_coding	NA	NA	NA	NA	NA	NA	NA	25	CCCAGACCCCACGCTCCAAG	638	False	NA	NA	NA	NA	NA	NA	54210290	54208603	Fake_Experiment_ID
g2252.t1	chr19	-	2925	14	Fusion	ENSG00000204577.11_ENSG00000244482.10	novel	1932	14	NA	NA	-4498	0	multi-exon	FALSE	canonical	0	0	junction_1	0	NA	NA	NA	TRUE	0	NA	NA	A	non_coding	NA	NA	NA	NA	NA	NA	NA	15	CCCGGGGGGTACGCAGACCC	10023	False	NA	NA	NA	NA	NA	NA	54247249	54217092	Fake_Experiment_ID
g2253.t1	chr19	-	1584	8	NNC	ENSG00000105609.17	novel	1776	13	NA	NA	380	0	at_least_one_novel_splicesite	FALSE	canonical	0	0	junction_1	0	NA	NA	NA	FALSE	0	NA	NA	A	non_coding	NA	NA	NA	NA	NA	NA	NA	20	CCCACGGGGGACCCAGATCT	477	False	NA	NA	NA	NA	NA	NA	54256813	54250785	Fake_Experiment_ID
g2254.t1	chr19	+	525	2	Intergenic	novelGene_857	novel	NA	NA	NA	NA	NA	NA	multi-exon	FALSE	canonical	0	0	junction_1	0	NA	NA	NA	FALSE	0	NA	NA	A	non_coding	NA	NA	NA	NA	NA	NA	NA	45	GCAAAACTTATTCAAAATTC	NA	False	NA	NA	NA	NA	NA	NA	54267047	54268526	Fake_Experiment_ID
g2255.t1	chr19	-	1836	9	NNC	ENSG00000131042.15	novel	1797	13	NA	NA	0	0	at_least_one_novel_splicesite	TRUE	canonical	0	0	junction_1	0	NA	NA	NA	FALSE	0	NA	NA	A	non_coding	NA	NA	NA	NA	NA	NA	NA	20	CCCGGAGGGTACGCAGACTC	613	False	NA	NA	NA	NA	NA	NA	54280496	54274682	Fake_Experiment_ID
g2256.t1	chr19	-	345	3	Intergenic	novelGene_858	novel	NA	NA	NA	NA	NA	NA	multi-exon	FALSE	canonical	0	0	junction_1	0	NA	NA	NA	FALSE	0	NA	NA	A	non_coding	NA	NA	NA	NA	NA	NA	NA	15	ACACCCTGGTGTTTAGTGCT	NA	False	NA	NA	NA	NA	NA	NA	54286971	54282050	Fake_Experiment_ID
g2257.t1	chr19	-	1287	7	NNC	ENSG00000187116.14	novel	900	7	NA	NA	-7532	2741	at_least_one_novel_splicesite	FALSE	canonical	0	0	junction_1	0	NA	NA	NA	TRUE	0	NA	NA	A	non_coding	NA	NA	NA	NA	NA	NA	NA	30	TTCCTAGGGATTGCAAAGAT	NA	False	NA	NA	NA	NA	NA	NA	54320551	54304671	Fake_Experiment_ID
g2258.t1	chr19	-	1485	7	NNC	ENSG00000239961.3	novel	1500	8	NA	NA	-2212	0	at_least_one_novel_splicesite	FALSE	canonical	0	0	junction_1	0	NA	NA	NA	TRUE	0	NA	NA	A	non_coding	NA	NA	NA	NA	NA	NA	NA	20	TGATCTGAGGAGGTTCTGGA	NA	False	NA	NA	NA	NA	NA	NA	54341305	54333571	Fake_Experiment_ID
g2259.t1	chr19	+	456	1	Intergenic	novelGene_859	novel	NA	NA	NA	NA	NA	NA	mono-exon	FALSE	NA	NA	NA	NA	NA	NA	NA	NA	NA	0	NA	NA	A	non_coding	NA	NA	NA	NA	NA	NA	NA	20	TTTTTGTCTTTTTAATAGAG	NA	False	NA	NA	NA	NA	NA	NA	54349465	54349921	Fake_Experiment_ID
g226.t1	chr19	-	576	2	ISM	ENSG00000167657.14	ENST00000301264.7	1365	8	9638	0	9638	0	3prime_fragment	FALSE	canonical	3	304	junction_1	0	NA	NA	NA	FALSE	0	NA	NA	B	non_coding	NA	NA	NA	NA	NA	NA	NA	10	GCGCAGTGGGGTGGGCCAGG	NA	False	NA	NA	NA	NA	NA	NA	3960097	3959100	Fake_Experiment_ID
g2260.t1	chr19	-	837	7	NNC	ENSG00000167613.16	novel	864	10	NA	NA	3304	0	at_least_one_novel_splicesite	FALSE	canonical	0	0	junction_2	0.74535599249993	NA	NA	NA	TRUE	0	NA	NA	A	non_coding	NA	NA	NA	NA	NA	NA	NA	15	CCCCATACCCACCTGGCCTC	7628	False	NA	NA	NA	NA	NA	NA	54361500	54355267	Fake_Experiment_ID
g2261.t1	chr19	+	201	2	Intergenic	novelGene_860	novel	NA	NA	NA	NA	NA	NA	multi-exon	FALSE	canonical	0	0	junction_1	0	NA	NA	NA	FALSE	0	NA	NA	A	non_coding	NA	NA	NA	NA	NA	NA	NA	10	ACAGCTTCTCCCTGCCCTGT	NA	False	NA	NA	NA	NA	NA	NA	54366946	54370664	Fake_Experiment_ID
g2262.t1	chr19	-	501	2	Intergenic	novelGene_861	novel	NA	NA	NA	NA	NA	NA	multi-exon	FALSE	canonical	0	0	junction_1	0	NA	NA	NA	FALSE	0	NA	NA	A	non_coding	NA	NA	NA	NA	NA	NA	NA	30	GGGAACTGGGAGGGGAGAAG	568	False	NA	NA	NA	NA	NA	NA	54375517	54374410	Fake_Experiment_ID
g2263.t1	chr19	-	213	2	Intergenic	novelGene_862	novel	NA	NA	NA	NA	NA	NA	multi-exon	FALSE	canonical	0	0	junction_1	0	NA	NA	NA	FALSE	0	NA	NA	A	non_coding	NA	NA	NA	NA	NA	NA	NA	30	AGGTGTATTAAGTGACTCTA	7393	False	NA	NA	NA	NA	NA	NA	54413584	54413244	Fake_Experiment_ID
g2264.t1	chr19	-	633	1	Intergenic	novelGene_863	novel	NA	NA	NA	NA	NA	NA	mono-exon	FALSE	NA	NA	NA	NA	NA	NA	NA	NA	NA	0	NA	NA	A	non_coding	NA	NA	NA	NA	NA	NA	NA	30	TGATGATGATAGTGATGATG	6717	False	NA	NA	NA	NA	NA	NA	54414260	54413627	Fake_Experiment_ID
g2265.t1	chr19	-	240	3	Antisense	novelGene_ENSG00000167614.14_AS	novel	NA	NA	NA	NA	NA	NA	multi-exon	FALSE	canonical	0	0	junction_1	0	NA	NA	NA	FALSE	0	NA	NA	A	non_coding	NA	NA	NA	NA	NA	NA	NA	20	TGTCATGATGATGGTGATGG	1692	False	NA	NA	NA	NA	NA	NA	54419285	54414353	Fake_Experiment_ID
g2266.t1	chr19	+	855	8	NNC	ENSG00000167614.14	novel	1383	13	NA	NA	5650	-3961	at_least_one_novel_splicesite	FALSE	canonical	0	0	junction_7	39.0264170080959	NA	NA	NA	FALSE	0	NA	NA	A	non_coding	NA	NA	NA	NA	NA	NA	NA	30	TTATCCCACCTAACAGGTTA	1962	False	NA	NA	NA	NA	NA	NA	54421202	54432405	Fake_Experiment_ID
g2267.t1	chr19	+	2625	15	Fusion	ENSG00000167615.17_ENSG00000167614.14	novel	1383	13	NA	NA	-15851	2022	multi-exon	FALSE	canonical	0	0	junction_1	111.750816095271	NA	NA	NA	FALSE	0	NA	NA	A	non_coding	NA	NA	NA	NA	NA	NA	NA	20	GCACCCAGCGAGGAGGGGCG	4397	False	NA	NA	NA	NA	NA	NA	54435493	54460928	Fake_Experiment_ID
g2268.t1	chr19	-	1437	1	FSM	ENSG00000275183.2	ENST00000611161.2	1437	1	0	0	0	0	mono-exon	FALSE	NA	NA	NA	NA	NA	NA	NA	NA	NA	0	NA	NA	A	non_coding	NA	NA	NA	NA	NA	NA	NA	20	CACCCCCAGACCTCTGGAGG	9738	False	NA	NA	NA	NA	NA	NA	54463526	54462089	Fake_Experiment_ID
g2269.t1	chr19	-	447	1	FSM	ENSG00000167617.3	ENST00000301200.3	447	1	0	0	0	0	mono-exon	FALSE	NA	NA	NA	NA	NA	NA	NA	NA	NA	0	NA	NA	A	non_coding	NA	NA	NA	NA	NA	NA	NA	5	GTTCCCTCATTCCCCGCGCC	7999	False	NA	NA	NA	NA	NA	NA	54465547	54465100	Fake_Experiment_ID
g227.t1	chr19	-	1116	7	NNC	ENSG00000167657.14	novel	1365	8	NA	NA	-1556	-1757	at_least_one_novel_splicesite	FALSE	canonical	0	0	junction_6	107.93735322965	NA	NA	NA	FALSE	0	NA	NA	B	non_coding	NA	NA	NA	NA	NA	NA	NA	25	TAAACTGGTGGCCCAAGCTG	9684	False	NA	NA	NA	NA	NA	NA	3971291	3960857	Fake_Experiment_ID
g2270.t1	chr19	+	795	5	Intergenic	novelGene_864	novel	NA	NA	NA	NA	NA	NA	multi-exon	FALSE	canonical	0	0	junction_1	0	NA	NA	NA	FALSE	0	NA	NA	A	non_coding	NA	NA	NA	NA	NA	NA	NA	35	GAGAACTGGGAGGGGAGAAG	4261	False	NA	NA	NA	NA	NA	NA	54465947	54493852	Fake_Experiment_ID
g2271.t1	chr19	+	849	4	NNC	ENSG00000167618.10	novel	459	5	NA	NA	-5586	-2200	at_least_one_novel_splicesite	FALSE	canonical	0	0	junction_1	0	NA	NA	NA	TRUE	0	NA	NA	A	non_coding	NA	NA	NA	NA	NA	NA	NA	10	GTCCCTGGAGCCCTGATCTC	NA	False	NA	NA	NA	NA	NA	NA	54497332	54508369	Fake_Experiment_ID
g2272.t1	chr19	-	216	3	Intergenic	novelGene_865	novel	NA	NA	NA	NA	NA	NA	multi-exon	FALSE	canonical	0	0	junction_1	0	NA	NA	NA	FALSE	0	NA	NA	A	non_coding	NA	NA	NA	NA	NA	NA	NA	15	TGTTTGAACATGGGGCCCTC	NA	False	NA	NA	NA	NA	NA	NA	54527970	54523051	Fake_Experiment_ID
g2273.t1	chr19	+	2112	12	NNC	ENSG00000239998.6	novel	1452	8	NA	NA	-44668	-11151	at_least_one_novel_splicesite	TRUE	canonical	0	0	junction_1	0	NA	NA	NA	TRUE	0	NA	NA	A	non_coding	NA	NA	NA	NA	NA	NA	NA	20	GGGGAGTGAAGCGGGAGGGT	NA	False	NA	NA	NA	NA	NA	NA	54529210	54576195	Fake_Experiment_ID
g2274.t1	chr19	-	825	1	Intergenic	novelGene_866	novel	NA	NA	NA	NA	NA	NA	mono-exon	FALSE	NA	NA	NA	NA	NA	NA	NA	NA	NA	0	NA	NA	A	non_coding	NA	NA	NA	NA	NA	NA	NA	20	AGTAGTTTTTTCCAATTCTG	NA	False	NA	NA	NA	NA	NA	NA	54582641	54581816	Fake_Experiment_ID
g2275.t1	chr19	-	282	2	Antisense	novelGene_ENSG00000239998.6_AS	novel	NA	NA	NA	NA	NA	NA	multi-exon	FALSE	canonical	0	0	junction_1	0	NA	NA	NA	FALSE	0	NA	NA	A	non_coding	NA	NA	NA	NA	NA	NA	NA	40	TTCGATCAAGTGGAAGAAAG	NA	False	NA	NA	NA	NA	NA	NA	54586767	54584562	Fake_Experiment_ID
g2276.t1	chr19	+	1200	7	NNC	ENSG00000104974.12	novel	1470	9	NA	NA	-2329	918	at_least_one_novel_splicesite	TRUE	canonical	0	0	junction_1	0	NA	NA	NA	TRUE	0	NA	NA	A	non_coding	NA	NA	NA	NA	NA	NA	NA	20	CAAGCAGTTGAGCTGTTTTT	NA	False	NA	NA	NA	NA	NA	NA	54591915	54601735	Fake_Experiment_ID
g2277.t1	chr19	+	1941	10	NNC	ENSG00000104972.16	novel	2106	15	NA	NA	-21239	0	at_least_one_novel_splicesite	FALSE	canonical	0	0	junction_1	0	NA	NA	NA	TRUE	0	NA	NA	A	non_coding	NA	NA	NA	NA	NA	NA	NA	20	CCCAGGGGGGGACGCAGACC	2620	False	NA	NA	NA	NA	NA	NA	54609726	54636878	Fake_Experiment_ID
g2278.t1	chr19	+	1614	5	NNC	ENSG00000186818.12	novel	1350	12	NA	NA	-123	0	at_least_one_novel_splicesite	FALSE	canonical	0	0	junction_1	0	NA	NA	NA	TRUE	0	NA	NA	A	non_coding	NA	NA	NA	NA	NA	NA	NA	20	TCCAGGGGGGACCCAGACCC	547	False	NA	NA	NA	NA	NA	NA	54662910	54668019	Fake_Experiment_ID
g2279.t1	chr19	+	3843	19	Fusion	ENSG00000243772.8_ENSG00000242019.1	novel	1026	8	NA	NA	-27655	0	multi-exon	FALSE	canonical	0	0	junction_1	0	NA	NA	NA	TRUE	0	NA	NA	A	non_coding	NA	NA	NA	NA	NA	NA	NA	15	TCCAAAGTTGTCTCCTGCCC	450	False	NA	NA	NA	NA	NA	NA	54696841	54752519	Fake_Experiment_ID
g228.t1	chr19	-	2577	15	FSM	ENSG00000167658.16	ENST00000309311.7	2577	15	0	0	0	0	multi-exon	FALSE	canonical	3	7008	junction_9	696.629538769147	NA	NA	NA	FALSE	0	NA	NA	A	non_coding	NA	NA	NA	NA	NA	NA	NA	5	GCGGCCCTTCCTGCAGCGCC	4950	False	NA	NA	NA	NA	NA	NA	3985380	3976553	Fake_Experiment_ID
g2280.t1	chr19	+	279	1	Intergenic	novelGene_867	novel	NA	NA	NA	NA	NA	NA	mono-exon	FALSE	NA	NA	NA	NA	NA	NA	NA	NA	NA	0	NA	NA	A	non_coding	NA	NA	NA	NA	NA	NA	NA	20	GTTGGAGATCTGAGCCTGGA	NA	False	NA	NA	NA	NA	NA	NA	54755412	54755691	Fake_Experiment_ID
g2281.t1	chr19	+	873	6	Intergenic	novelGene_868	novel	NA	NA	NA	NA	NA	NA	multi-exon	FALSE	canonical	0	0	junction_1	0	NA	NA	NA	FALSE	0	NA	NA	A	non_coding	NA	NA	NA	NA	NA	NA	NA	25	GCACCACAGTCAGGCCTTGA	NA	False	NA	NA	NA	NA	NA	NA	54757610	54767371	Fake_Experiment_ID
g2282.t1	chr19	+	1530	7	NNC	ENSG00000125498.20	novel	1125	9	NA	NA	314	0	at_least_one_novel_splicesite	FALSE	canonical	0	0	junction_1	0	NA	NA	NA	TRUE	0	NA	NA	A	non_coding	NA	NA	NA	NA	NA	NA	NA	25	GCACCACAGTCAGGCCTTGA	346	False	NA	NA	NA	NA	NA	NA	54770164	54783813	Fake_Experiment_ID
g2283.t1	chr19	+	666	4	Intergenic	novelGene_869	novel	NA	NA	NA	NA	NA	NA	multi-exon	FALSE	canonical	0	0	junction_1	0	NA	NA	NA	FALSE	0	NA	NA	A	non_coding	NA	NA	NA	NA	NA	NA	NA	20	TTTTGCTCCATTTGTCTAAA	NA	False	NA	NA	NA	NA	NA	NA	54786354	54797979	Fake_Experiment_ID
g2284.t1	chr19	-	315	3	Antisense	novelGene_ENSG00000189013.14_AS	novel	NA	NA	NA	NA	NA	NA	multi-exon	FALSE	canonical	0	0	junction_1	0	NA	NA	NA	FALSE	0	NA	NA	A	non_coding	NA	NA	NA	NA	NA	NA	NA	5	AGTTTTCCTTTGTGTTTTCT	NA	False	NA	NA	NA	NA	NA	NA	54804439	54798777	Fake_Experiment_ID
g2285.t1	chr19	+	1479	10	Fusion	ENSG00000167633.18_ENSG00000189013.14	novel	1335	9	NA	NA	1889	0	multi-exon	FALSE	canonical	0	0	junction_1	0	NA	NA	NA	TRUE	0	NA	NA	A	non_coding	NA	NA	NA	NA	NA	NA	NA	25	GCACCACAGTCAGGCCTTGA	1787	False	NA	NA	NA	NA	NA	NA	54805423	54830275	Fake_Experiment_ID
g2286.t1	chr19	+	423	1	Intergenic	novelGene_870	novel	NA	NA	NA	NA	NA	NA	mono-exon	FALSE	NA	NA	NA	NA	NA	NA	NA	NA	NA	0	NA	NA	A	non_coding	NA	NA	NA	NA	NA	NA	NA	20	GCATGGGGTGGAGACATGGG	NA	False	NA	NA	NA	NA	NA	NA	54833787	54834210	Fake_Experiment_ID
g2287.t1	chr19	+	1170	7	Intergenic	novelGene_871	novel	NA	NA	NA	NA	NA	NA	multi-exon	FALSE	canonical	0	0	junction_1	0	NA	NA	NA	FALSE	0	NA	NA	A	non_coding	NA	NA	NA	NA	NA	NA	NA	15	TTGGATCACTGTGTTTTCAC	NA	False	NA	NA	NA	NA	NA	NA	54834550	54847943	Fake_Experiment_ID
g2288.t1	chr19	+	363	1	Intergenic	novelGene_872	novel	NA	NA	NA	NA	NA	NA	mono-exon	FALSE	NA	NA	NA	NA	NA	NA	NA	NA	NA	0	NA	NA	A	non_coding	NA	NA	NA	NA	NA	NA	NA	5	TCTGGGCCTGGAGCCTGGGT	230	False	NA	NA	NA	NA	NA	NA	54850672	54851035	Fake_Experiment_ID
g2289.t1	chr19	+	582	4	NNC	ENSG00000240403.5	novel	1368	9	NA	NA	776	-10699	at_least_one_novel_splicesite	FALSE	canonical	0	0	junction_1	0	NA	NA	NA	TRUE	0	NA	NA	A	non_coding	NA	NA	NA	NA	NA	NA	NA	10	GGGGGGGGTCAGGGTGCAGG	809	False	NA	NA	NA	NA	NA	NA	54851251	54856032	Fake_Experiment_ID
g229.t1	chr19	-	363	1	Intergenic	novelGene_58	novel	NA	NA	NA	NA	NA	NA	mono-exon	FALSE	NA	NA	NA	NA	NA	NA	NA	NA	NA	0	NA	NA	A	non_coding	NA	NA	NA	NA	NA	NA	NA	30	TCAAGTATTTTAGTGCAATT	4769	False	NA	NA	NA	NA	NA	NA	4007337	4006974	Fake_Experiment_ID
g2290.t1	chr19	-	1671	1	Intergenic	novelGene_873	novel	NA	NA	NA	NA	NA	NA	mono-exon	FALSE	NA	NA	NA	NA	NA	NA	NA	NA	NA	0	NA	NA	A	non_coding	NA	NA	NA	NA	NA	NA	NA	35	CTGGCCATCAGAGAAATGCA	NA	False	NA	NA	NA	NA	NA	NA	54865277	54863606	Fake_Experiment_ID
g2291.t1	chr19	-	411	1	Intergenic	novelGene_874	novel	NA	NA	NA	NA	NA	NA	mono-exon	FALSE	NA	NA	NA	NA	NA	NA	NA	NA	NA	0	NA	NA	A	non_coding	NA	NA	NA	NA	NA	NA	NA	55	AAATTAATGAACAAAACCTC	NA	False	NA	NA	NA	NA	NA	NA	54880664	54880253	Fake_Experiment_ID
g2292.t1	chr19	+	855	4	NNC	ENSG00000186431.19	novel	864	5	NA	NA	10005	0	at_least_one_novel_splicesite	FALSE	canonical	0	0	junction_1	0	NA	NA	NA	TRUE	0	NA	NA	A	non_coding	NA	NA	NA	NA	NA	NA	NA	30	ACACCTGGAGGTGAAGGCAG	5235	False	NA	NA	NA	NA	NA	NA	54884294	54889863	Fake_Experiment_ID
g2293.t1	chr19	+	882	5	NNC	ENSG00000189430.13	novel	915	7	NA	NA	376	4156	at_least_one_novel_splicesite	FALSE	canonical	0	0	junction_1	0	NA	NA	NA	TRUE	0	NA	NA	A	non_coding	NA	NA	NA	NA	NA	NA	NA	10	CCCTTTTCAGCCCTTCTCAT	388	False	NA	NA	NA	NA	NA	NA	54906563	54917027	Fake_Experiment_ID
g2294.t1	chr19	-	2979	9	NNC	ENSG00000167634.12	novel	3114	10	NA	NA	0	0	at_least_one_novel_splicesite	FALSE	canonical	0	0	junction_2	12.9903810567666	NA	NA	NA	TRUE	0	NA	NA	A	non_coding	NA	NA	NA	NA	NA	NA	NA	15	GCAGCCTGGGATCGCTCTAC	2	True	NA	NA	NA	NA	NA	NA	54941711	54923739	Fake_Experiment_ID
g2295.t1	chr19	+	2952	10	NIC	ENSG00000022556.16	novel	3189	12	NA	NA	0	0	combination_of_known_splicesites	FALSE	canonical	0	0	junction_3	7.56372107783	NA	NA	NA	FALSE	0	NA	NA	A	non_coding	NA	NA	NA	NA	NA	NA	NA	20	ATCCCCCCGAGTCATTCATT	3642	False	NA	NA	NA	NA	NA	NA	54970015	55000898	Fake_Experiment_ID
g2296.t1	chr19	-	1110	7	NNC	ENSG00000088053.11	novel	1863	8	NA	NA	-6355	-839	at_least_one_novel_splicesite	FALSE	canonical	0	0	junction_1	0	NA	NA	NA	FALSE	0	NA	NA	A	non_coding	NA	NA	NA	NA	NA	NA	NA	20	CCGCTGAACCCCAGGCACGG	NA	False	NA	NA	NA	NA	NA	NA	55044591	55014920	Fake_Experiment_ID
g2297.t1	chr19	-	996	7	FSM	ENSG00000160439.16	ENST00000415061.8	996	7	0	0	0	0	multi-exon	FALSE	canonical	3	61	junction_2	6.4485140407177	NA	NA	NA	FALSE	0	NA	NA	A	non_coding	NA	NA	NA	NA	NA	NA	NA	30	CCTCTGGAGCAGATTTGAAA	8260	False	NA	NA	NA	NA	NA	NA	55063032	55045073	Fake_Experiment_ID
g2298.t1	chr19	-	804	3	Antisense	novelGene_ENSG00000131037.15_AS	novel	NA	NA	NA	NA	NA	NA	multi-exon	FALSE	canonical	0	0	junction_1	0	NA	NA	NA	FALSE	0	NA	NA	A	non_coding	NA	NA	NA	NA	NA	NA	NA	55	AGAAGAACGAGAAAGGAGAG	NA	False	NA	NA	NA	NA	NA	NA	55079824	55066386	Fake_Experiment_ID
g2299.t1	chr19	+	1518	11	NIC	ENSG00000131037.15	novel	2172	19	NA	NA	3735	0	intron_retention	FALSE	canonical	0	0	junction_1	64.1376644414185	NA	NA	NA	FALSE	0	NA	NA	A	non_coding	NA	NA	NA	NA	NA	NA	NA	10	CCTGCCAGGCGCCCTTCGCA	3781	False	NA	NA	NA	NA	NA	NA	55080179	55087614	Fake_Experiment_ID
g23.t1	chr19	-	1299	1	Intergenic	novelGene_11	novel	NA	NA	NA	NA	NA	NA	mono-exon	FALSE	NA	NA	NA	NA	NA	NA	NA	NA	NA	0	NA	NA	A	non_coding	NA	NA	NA	NA	NA	NA	NA	5	CGCCCTCTCCCGGCACCGCC	4176	False	NA	NA	NA	NA	NA	NA	481703	480404	Fake_Experiment_ID
g230.t1	chr19	+	1707	12	NNC	ENSG00000105229.7	novel	1533	11	NA	NA	0	0	at_least_one_novel_splicesite	FALSE	canonical	0	0	junction_2	45.8048321100307	NA	NA	NA	TRUE	0	NA	NA	A	non_coding	NA	NA	NA	NA	NA	NA	NA	15	CCCCGGCCGCACACTCGACT	10	True	NA	NA	NA	NA	NA	NA	4007760	4037875	Fake_Experiment_ID
g2300.t1	chr19	-	1761	18	NNC	ENSG00000125503.13	novel	2349	22	NA	NA	3818	0	at_least_one_novel_splicesite	TRUE	canonical	0	0	junction_4	55.9718787523937	NA	NA	NA	TRUE	0	NA	NA	B	non_coding	NA	NA	NA	NA	NA	NA	NA	15	CCCGGAGGGACTTTCCCGCA	3911	False	NA	NA	NA	NA	NA	NA	55113725	55091471	Fake_Experiment_ID
g2301.t1	chr19	+	342	1	Intergenic	novelGene_875	novel	NA	NA	NA	NA	NA	NA	mono-exon	FALSE	NA	NA	NA	NA	NA	NA	NA	NA	NA	0	NA	NA	A	non_coding	NA	NA	NA	NA	NA	NA	NA	30	AGGTGACCCAGGCCACAAGC	NA	False	NA	NA	NA	NA	NA	NA	55116154	55116496	Fake_Experiment_ID
g2302.t1	chr19	-	456	1	NIC	ENSG00000125503.13	novel	2349	22	NA	NA	0	-25616	mono-exon	FALSE	NA	NA	NA	NA	NA	NA	NA	NA	NA	0	NA	NA	B	non_coding	NA	NA	NA	NA	NA	NA	NA	10	CACCCCGTCCCAGTCCCCCT	93	False	NA	NA	NA	NA	NA	NA	55117543	55117087	Fake_Experiment_ID
[truncated: 1,041 more rows]
[truncated: 2 more columns]
