# Supplementary material for: Evaluation of strategies for evidence-driven genome annotation using long-read RNA-seq
Source: Genome Res. 2025 Apr;35(4):1053–64. doi: 10.1101/gr.279864.124 (PMC12047274; doi:10.1101/gr.279864.124)
Supplement: Supplement 2 [file Supplemental_Code.zip › Supplemental_Code/lr_evidence_driven-main/plotting/fig_sup4/PB/FN_newGTF_classification.txt]

isoform	chrom	strand	length	exons	structural_category	associated_gene	associated_transcript	ref_length	ref_exons	diff_to_TSS	diff_to_TTS	diff_to_gene_TSS	diff_to_gene_TTS	subcategory	RTS_stage	all_canonical	min_sample_cov	min_cov	min_cov_pos	sd_cov	FL	n_indels	n_indels_junc	bite	iso_exp	gene_exp	ratio_exp	FSM_class	coding	ORF_length	CDS_length	CDS_start	CDS_end	CDS_genomic_start	CDS_genomic_end	predicted_NMD	perc_A_downstream_TTS	seq_A_downstream_TTS	dist_to_cage_peak	within_cage_peak	pos_cage_peak	dist_to_polya_site	within_polya_site	polyA_motif	polyA_dist	ORF_seq	TSS_genomic_coord	TTS_genomic_coord	experiment_id
ENST00000160262.10	chr19	-	1644	7	FSM	ENSG00000076662.10	ENST00000160262.10	1644	7	0	0	0	0	multi-exon	TRUE	canonical	3	32	junction_4	46.6240877182123	NA	NA	NA	FALSE	0	NA	NA	A	non_coding	NA	NA	NA	NA	NA	NA	NA	25	CGCTGGGATCCGGGATCAAA	9	True	NA	NA	NA	NA	NA	NA	10339614	10333856	Fake_Experiment_ID
ENST00000205194.5	chr19	+	621	2	FSM	ENSG00000090971.5	ENST00000205194.5	621	2	0	0	0	0	multi-exon	FALSE	canonical	3	166	junction_1	0	NA	NA	NA	FALSE	0	NA	NA	A	non_coding	NA	NA	NA	NA	NA	NA	NA	35	AGCTACAGACTGACAGCCAG	498	False	NA	NA	NA	NA	NA	NA	55485708	55486956	Fake_Experiment_ID
ENST00000221418.9	chr19	-	987	10	FSM	ENSG00000104823.9	ENST00000221418.9	987	10	0	0	0	0	multi-exon	FALSE	canonical	3	1680	junction_3	79.884639046287	NA	NA	NA	FALSE	0	NA	NA	A	non_coding	NA	NA	NA	NA	NA	NA	NA	10	GAGCCCTCGCGTCCCAGGCC	8547	False	NA	NA	NA	NA	NA	NA	38831772	38815612	Fake_Experiment_ID
ENST00000221496.5	chr19	+	1683	5	FSM	ENSG00000104899.8	ENST00000221496.5	1683	5	0	0	0	0	multi-exon	FALSE	canonical	0	0	junction_1	5.88960949469487	NA	NA	NA	FALSE	0	NA	NA	A	non_coding	NA	NA	NA	NA	NA	NA	NA	5	CCCCTGCGCCGCGCGGACTC	10	False	NA	NA	NA	NA	NA	NA	2249332	2251957	Fake_Experiment_ID
ENST00000221515.6	chr19	+	327	3	FSM	ENSG00000104918.8	ENST00000221515.6	327	3	0	0	0	0	multi-exon	FALSE	canonical	0	0	junction_1	0	NA	NA	NA	FALSE	0	NA	NA	A	non_coding	NA	NA	NA	NA	NA	NA	NA	10	GGTCGCGCGCAGCGCGTGCA	237	False	NA	NA	NA	NA	NA	NA	7669326	7670349	Fake_Experiment_ID
ENST00000221730.8	chr19	-	1083	7	FSM	ENSG00000105131.8	ENST00000221730.8	1083	7	0	0	0	0	multi-exon	FALSE	canonical	3	161	junction_6	23.3434501877222	NA	NA	NA	FALSE	0	NA	NA	A	non_coding	NA	NA	NA	NA	NA	NA	NA	0	TGGTCCTTGCTGGCCTGCCC	8406	False	NA	NA	NA	NA	NA	NA	15232211	15227436	Fake_Experiment_ID
ENST00000221801.8	chr19	-	966	9	FSM	ENSG00000105202.9	ENST00000221801.8	966	9	0	0	0	0	multi-exon	FALSE	canonical	3	1666	junction_7	386.713395164946	NA	NA	NA	FALSE	0	NA	NA	A	non_coding	NA	NA	NA	NA	NA	NA	NA	20	AGTTCAGCGCTGTCAGGATT	78	False	NA	NA	NA	NA	NA	NA	39846300	39834537	Fake_Experiment_ID
ENST00000221978.10	chr19	-	498	4	FSM	ENSG00000105374.10	ENST00000221978.10	498	4	0	0	0	0	multi-exon	FALSE	canonical	0	0	junction_1	0	NA	NA	NA	FALSE	0	NA	NA	A	non_coding	NA	NA	NA	NA	NA	NA	NA	40	GCAGAAGGCAAGAGCGGCAA	8156	False	NA	NA	NA	NA	NA	NA	51372535	51371776	Fake_Experiment_ID
ENST00000222008.11	chr19	-	558	5	FSM	ENSG00000105404.11	ENST00000222008.11	558	5	0	0	0	0	multi-exon	FALSE	canonical	3	1365	junction_2	199.233531314385	NA	NA	NA	FALSE	0	NA	NA	A	non_coding	NA	NA	NA	NA	NA	NA	NA	5	GGTGTCTTCTGGGACCTGCC	9592	False	NA	NA	NA	NA	NA	NA	41959292	41956845	Fake_Experiment_ID
ENST00000222032.10	chr19	-	339	3	FSM	ENSG00000105427.10	ENST00000222032.10	339	3	0	0	0	0	multi-exon	FALSE	canonical	1	1	junction_2	134.5	NA	NA	NA	FALSE	0	NA	NA	A	non_coding	NA	NA	NA	NA	NA	NA	NA	10	GGAAGTTCCCTGTCTTCCCC	1259	False	NA	NA	NA	NA	NA	NA	42389037	42387152	Fake_Experiment_ID
ENST00000222122.10	chr19	-	978	4	FSM	ENSG00000105516.11	ENST00000222122.10	978	4	0	0	0	0	multi-exon	TRUE	canonical	3	59	junction_2	13.1993265821489	NA	NA	NA	FALSE	0	NA	NA	A	non_coding	NA	NA	NA	NA	NA	NA	NA	15	GGCTGCCCCACATCCCCACC	9401	False	NA	NA	NA	NA	NA	NA	48636994	48630836	Fake_Experiment_ID
ENST00000222224.4	chr19	-	795	4	FSM	ENSG00000105617.4	ENST00000222224.4	795	4	0	0	0	0	multi-exon	FALSE	canonical	3	88	junction_3	11.7756811551038	NA	NA	NA	FALSE	0	NA	NA	A	non_coding	NA	NA	NA	NA	NA	NA	NA	20	CTCCTGAGGGGGTACAGGAG	2595	False	NA	NA	NA	NA	NA	NA	54159695	54155720	Fake_Experiment_ID
ENST00000222304.5	chr19	+	255	3	FSM	ENSG00000105697.9	ENST00000222304.5	255	3	0	0	0	0	multi-exon	FALSE	canonical	0	0	junction_1	0	NA	NA	NA	FALSE	0	NA	NA	A	non_coding	NA	NA	NA	NA	NA	NA	NA	15	AACCTACCTGCCCTGCCCCC	50	False	NA	NA	NA	NA	NA	NA	35282577	35285042	Fake_Experiment_ID
ENST00000236877.11	chr19	-	2766	9	FSM	ENSG00000118160.14	ENST00000236877.11	2766	9	0	0	0	0	multi-exon	FALSE	canonical	2	3	junction_6	2.99739470207045	NA	NA	NA	FALSE	0	NA	NA	A	non_coding	NA	NA	NA	NA	NA	NA	NA	15	GGCCTCGCGCAGAGACTCGT	5764	False	NA	NA	NA	NA	NA	NA	47466403	47430088	Fake_Experiment_ID
ENST00000244336.10	chr19	-	1050	5	FSM	ENSG00000124469.12	ENST00000244336.10	1050	5	0	0	0	0	multi-exon	FALSE	canonical	0	0	junction_1	0	NA	NA	NA	FALSE	0	NA	NA	A	non_coding	NA	NA	NA	NA	NA	NA	NA	10	TAGCTCTGGTGTAGTTTCTG	130	False	NA	NA	NA	NA	NA	NA	42594828	42583245	Fake_Experiment_ID
ENST00000246551.9	chr19	+	282	4	FSM	ENSG00000126264.10	ENST00000246551.9	282	4	0	0	0	0	multi-exon	FALSE	canonical	3	12	junction_1	0.942809041582063	NA	NA	NA	FALSE	0	NA	NA	A	non_coding	NA	NA	NA	NA	NA	NA	NA	10	CCCTCCTGCAGCTTGGACCT	65	False	NA	NA	NA	NA	NA	NA	35902593	35904160	Fake_Experiment_ID
ENST00000246794.10	chr19	+	609	6	FSM	ENSG00000126460.11	ENST00000246794.10	609	6	0	0	0	0	multi-exon	TRUE	canonical	3	9	junction_5	2.31516738055805	NA	NA	NA	FALSE	0	NA	NA	A	non_coding	NA	NA	NA	NA	NA	NA	NA	20	AGAGCTGCTTTCGAGACCCG	1837	False	NA	NA	NA	NA	NA	NA	49583219	49590389	Fake_Experiment_ID
ENST00000248073.2	chr19	-	963	1	FSM	ENSG00000127530.4	ENST00000248073.2	963	1	0	0	0	0	mono-exon	FALSE	NA	NA	NA	NA	NA	NA	NA	NA	NA	0	NA	NA	A	non_coding	NA	NA	NA	NA	NA	NA	NA	25	GTAGCAAGGCTTGGACCATT	615	False	NA	NA	NA	NA	NA	NA	14800136	14799173	Fake_Experiment_ID
ENST00000250366.6	chr19	-	753	5	FSM	ENSG00000269741.5	ENST00000250366.6	753	5	0	0	0	0	multi-exon	FALSE	canonical	0	0	junction_1	0	NA	NA	NA	FALSE	0	NA	NA	C	non_coding	NA	NA	NA	NA	NA	NA	NA	10	GCCCGCGCGCCACGGGGGCA	9823	False	NA	NA	NA	NA	NA	NA	51009547	51003110	Fake_Experiment_ID
ENST00000252490.7	chr19	+	306	3	FSM	ENSG00000234906.11	ENST00000252490.7	306	3	0	0	0	0	multi-exon	FALSE	canonical	0	0	junction_1	0	NA	NA	NA	FALSE	0	NA	NA	A	non_coding	NA	NA	NA	NA	NA	NA	NA	25	CAGCCAGACCCCCCATCAGT	-6	True	NA	NA	NA	NA	NA	NA	44948478	44949249	Fake_Experiment_ID
ENST00000253107.12	chr19	+	1422	12	FSM	ENSG00000130810.20	ENST00000253107.12	1422	12	0	0	0	0	multi-exon	FALSE	canonical	3	843	junction_9	75.619972000056	NA	NA	NA	FALSE	0	NA	NA	A	non_coding	NA	NA	NA	NA	NA	NA	NA	25	GCCCAAGCCGCACCGGAGCA	33	False	NA	NA	NA	NA	NA	NA	10106394	10111165	Fake_Experiment_ID
ENST00000253108.9	chr19	-	963	11	FSM	ENSG00000130811.12	ENST00000253108.9	963	11	0	0	0	0	multi-exon	FALSE	canonical	3	1805	junction_4	114.989956083129	NA	NA	NA	FALSE	0	NA	NA	A	non_coding	NA	NA	NA	NA	NA	NA	NA	15	GCCAGCTGCCACTGTGTACT	39	False	NA	NA	NA	NA	NA	NA	10119859	10115113	Fake_Experiment_ID
ENST00000263390.8	chr19	-	1803	3	FSM	ENSG00000105085.11	ENST00000263390.8	1803	3	0	0	0	0	multi-exon	FALSE	canonical	3	61	junction_1	8.5	NA	NA	NA	FALSE	0	NA	NA	A	non_coding	NA	NA	NA	NA	NA	NA	NA	25	CCGGCCTGTCAGCCACAAAG	280	False	NA	NA	NA	NA	NA	NA	16627943	16576026	Fake_Experiment_ID
ENST00000264824.5	chr19	-	843	3	FSM	ENSG00000104903.5	ENST00000264824.5	843	3	0	0	0	0	multi-exon	FALSE	canonical	2	4	junction_2	1	NA	NA	NA	FALSE	0	NA	NA	A	non_coding	NA	NA	NA	NA	NA	NA	NA	15	CCGCACGCGGCAGCACCTCT	4411	False	NA	NA	NA	NA	NA	NA	13101171	13099318	Fake_Experiment_ID
ENST00000269720.6	chr19	+	1086	4	FSM	ENSG00000141854.9	ENST00000269720.6	1086	4	0	0	0	0	multi-exon	FALSE	canonical	0	0	junction_1	9.80929264637477	NA	NA	NA	FALSE	0	NA	NA	A	non_coding	NA	NA	NA	NA	NA	NA	NA	25	GGTTTGAAAAGGCTGGGACC	2212	False	NA	NA	NA	NA	NA	NA	14072535	14074723	Fake_Experiment_ID
ENST00000269834.1	chr19	-	1419	4	FSM	ENSG00000141946.1	ENST00000269834.1	1419	4	0	0	0	0	multi-exon	FALSE	canonical	0	0	junction_1	0	NA	NA	NA	FALSE	0	NA	NA	A	non_coding	NA	NA	NA	NA	NA	NA	NA	40	GAGCCCCATGCACTTAAAAA	NA	False	NA	NA	NA	NA	NA	NA	57142643	57134917	Fake_Experiment_ID
ENST00000270625.7	chr19	+	477	5	FSM	ENSG00000142534.7	ENST00000270625.7	477	5	0	0	0	0	multi-exon	FALSE	canonical	3	6134	junction_1	1174.02672456806	NA	NA	NA	FALSE	0	NA	NA	A	non_coding	NA	NA	NA	NA	NA	NA	NA	10	GGCTGGACATCGGCCCGCTC	14	False	NA	NA	NA	NA	NA	NA	49496456	49499635	Fake_Experiment_ID
ENST00000270645.8	chr19	+	987	6	FSM	ENSG00000142552.8	ENST00000270645.8	987	6	0	0	0	0	multi-exon	FALSE	canonical	3	109	junction_2	8.83176086632785	NA	NA	NA	FALSE	0	NA	NA	A	non_coding	NA	NA	NA	NA	NA	NA	NA	20	GCACCGCGCACCTGCCACAG	124	False	NA	NA	NA	NA	NA	NA	49528472	49543213	Fake_Experiment_ID
ENST00000282282.4	chr19	+	1209	3	FSM	ENSG00000152433.15	ENST00000282282.4	1209	3	0	0	0	0	multi-exon	FALSE	canonical	3	13	junction_2	3.5	NA	NA	NA	FALSE	0	NA	NA	A	non_coding	NA	NA	NA	NA	NA	NA	NA	20	GGCCCTTATGAATGCAGTGG	5005	False	NA	NA	NA	NA	NA	NA	57368555	57378185	Fake_Experiment_ID
ENST00000293255.3	chr19	-	522	6	FSM	ENSG00000105507.3	ENST00000293255.3	522	6	0	0	0	0	multi-exon	TRUE	canonical	0	0	junction_1	0	NA	NA	NA	FALSE	0	NA	NA	A	non_coding	NA	NA	NA	NA	NA	NA	NA	20	GGAGGTCCTGGAAGCTCCAG	207	False	NA	NA	NA	NA	NA	NA	48043922	48030556	Fake_Experiment_ID
ENST00000293695.8	chr19	-	657	6	FSM	ENSG00000161860.8	ENST00000293695.8	657	6	0	0	0	0	multi-exon	FALSE	canonical	2	25	junction_4	3.96988664825584	NA	NA	NA	FALSE	0	NA	NA	A	non_coding	NA	NA	NA	NA	NA	NA	NA	20	CAGCTGCCGGGAGACTCACG	35	True	NA	NA	NA	NA	NA	NA	12919257	12899340	Fake_Experiment_ID
ENST00000301215.8	chr19	+	2013	1	FSM	ENSG00000167625.11	ENST00000301215.8	2013	1	0	0	0	0	mono-exon	FALSE	NA	NA	NA	NA	NA	NA	NA	NA	NA	0	NA	NA	A	non_coding	NA	NA	NA	NA	NA	NA	NA	45	CGCAGCTGAAAAGCAACAAC	4079	False	NA	NA	NA	NA	NA	NA	42224403	42226416	Fake_Experiment_ID
ENST00000301399.12	chr19	-	1458	4	FSM	ENSG00000161551.15	ENST00000301399.12	1458	4	0	0	0	0	multi-exon	FALSE	canonical	3	29	junction_1	61.7215971565509	NA	NA	NA	FALSE	0	NA	NA	A	non_coding	NA	NA	NA	NA	NA	NA	NA	35	ATCTTCTGATACCAGAAAGG	7593	False	NA	NA	NA	NA	NA	NA	51880382	51872531	Fake_Experiment_ID
ENST00000305625.2	chr19	+	585	1	FSM	ENSG00000170948.3	ENST00000305625.2	585	1	0	0	0	0	mono-exon	FALSE	NA	NA	NA	NA	NA	NA	NA	NA	NA	0	NA	NA	A	non_coding	NA	NA	NA	NA	NA	NA	NA	55	GAAAAAAAGGGAAGATAGTG	NA	False	NA	NA	NA	NA	NA	NA	8842678	8843263	Fake_Experiment_ID
ENST00000307522.5	chr19	-	1617	1	FSM	ENSG00000169515.8	ENST00000307522.5	1617	1	0	0	0	0	mono-exon	FALSE	NA	NA	NA	NA	NA	NA	NA	NA	NA	0	NA	NA	A	non_coding	NA	NA	NA	NA	NA	NA	NA	25	GGTGAGGGCTAGAGACAGCC	801	False	NA	NA	NA	NA	NA	NA	46412810	46411193	Fake_Experiment_ID
ENST00000311044.8	chr19	-	1497	1	FSM	ENSG00000174586.11	ENST00000311044.8	1497	1	0	0	0	0	mono-exon	FALSE	NA	NA	NA	NA	NA	NA	NA	NA	NA	0	NA	NA	A	non_coding	NA	NA	NA	NA	NA	NA	NA	15	CCCGAGGACGCCCTGAGCGG	5115	False	NA	NA	NA	NA	NA	NA	58357635	58356138	Fake_Experiment_ID
ENST00000311170.5	chr19	-	906	1	FSM	ENSG00000228567.3	ENST00000311170.5	906	1	0	0	0	0	mono-exon	FALSE	NA	NA	NA	NA	NA	NA	NA	NA	NA	0	NA	NA	A	non_coding	NA	NA	NA	NA	NA	NA	NA	30	CAAGATCTCCTAACCTCATC	NA	False	NA	NA	NA	NA	NA	NA	53267665	53266759	Fake_Experiment_ID
ENST00000312439.10	chr19	-	1287	6	FSM	ENSG00000231924.10	ENST00000312439.10	1287	6	0	0	0	0	multi-exon	FALSE	canonical	0	0	junction_1	0	NA	NA	NA	FALSE	0	NA	NA	A	non_coding	NA	NA	NA	NA	NA	NA	NA	20	AACATTTACTTTTGCTTTCT	130	False	NA	NA	NA	NA	NA	NA	42879581	42867701	Fake_Experiment_ID
ENST00000313683.15	chr19	-	1320	2	FSM	ENSG00000182013.18	ENST00000313683.15	1320	2	0	0	0	0	multi-exon	FALSE	canonical	3	70	junction_1	0	NA	NA	NA	FALSE	0	NA	NA	A	non_coding	NA	NA	NA	NA	NA	NA	NA	20	TCTGGGGGACCACCCATACT	1665	False	NA	NA	NA	NA	NA	NA	46471035	46468560	Fake_Experiment_ID
ENST00000317243.10	chr19	+	1617	5	FSM	ENSG00000172006.12	ENST00000317243.10	1617	5	0	0	0	0	multi-exon	FALSE	canonical	3	39	junction_3	6.64736790015417	NA	NA	NA	FALSE	0	NA	NA	A	non_coding	NA	NA	NA	NA	NA	NA	NA	20	CAATTGCACGCTGCTTTGTA	116	False	NA	NA	NA	NA	NA	NA	2820071	2834852	Fake_Experiment_ID
ENST00000318438.7	chr19	-	405	2	FSM	ENSG00000179751.7	ENST00000318438.7	405	2	0	0	0	0	multi-exon	FALSE	canonical	0	0	junction_1	0	NA	NA	NA	FALSE	0	NA	NA	A	non_coding	NA	NA	NA	NA	NA	NA	NA	10	TGCATTGCTGGTCTCTCATC	8	True	NA	NA	NA	NA	NA	NA	39204254	39202986	Fake_Experiment_ID
ENST00000318683.7	chr19	+	1119	2	FSM	ENSG00000179913.11	ENST00000318683.7	1119	2	0	0	0	0	multi-exon	FALSE	canonical	2	7	junction_1	0	NA	NA	NA	FALSE	0	NA	NA	A	non_coding	NA	NA	NA	NA	NA	NA	NA	20	GTCAGCATCAGGGTCCCCAG	NA	False	NA	NA	NA	NA	NA	NA	17807807	17812122	Fake_Experiment_ID
ENST00000320078.12	chr19	-	1008	5	FSM	ENSG00000243130.8	ENST00000320078.12	1008	5	0	0	0	0	multi-exon	TRUE	canonical	0	0	junction_1	0	NA	NA	NA	FALSE	0	NA	NA	A	non_coding	NA	NA	NA	NA	NA	NA	NA	15	CAGCCGTGATGTCATTTTTG	130	False	NA	NA	NA	NA	NA	NA	43026372	43009997	Fake_Experiment_ID
ENST00000321039.5	chr19	-	1062	1	FSM	ENSG00000178201.5	ENST00000321039.5	1062	1	0	0	0	0	mono-exon	FALSE	NA	NA	NA	NA	NA	NA	NA	NA	NA	0	NA	NA	A	non_coding	NA	NA	NA	NA	NA	NA	NA	15	GTCTTTTCTCTTCATGGAAT	NA	False	NA	NA	NA	NA	NA	NA	57456486	57455424	Fake_Experiment_ID
ENST00000321762.3	chr19	+	375	1	FSM	ENSG00000177202.3	ENST00000321762.3	375	1	0	0	0	0	mono-exon	FALSE	NA	NA	NA	NA	NA	NA	NA	NA	NA	0	NA	NA	A	non_coding	NA	NA	NA	NA	NA	NA	NA	30	CCAACAGGGAGGACAGGGCC	195	False	NA	NA	NA	NA	NA	NA	48606978	48607353	Fake_Experiment_ID
ENST00000322301.5	chr19	-	960	1	FSM	ENSG00000188269.10	ENST00000322301.5	960	1	0	0	0	0	mono-exon	FALSE	NA	NA	NA	NA	NA	NA	NA	NA	NA	0	NA	NA	A	non_coding	NA	NA	NA	NA	NA	NA	NA	20	TTGCAGGGCTCTAAGCTTCA	7016	False	NA	NA	NA	NA	NA	NA	14828241	14827281	Fake_Experiment_ID
ENST00000324096.9	chr19	+	3180	7	FSM	ENSG00000130479.11	ENST00000324096.9	3180	7	0	0	0	0	multi-exon	TRUE	canonical	0	0	junction_6	221.807474075054	NA	NA	NA	FALSE	0	NA	NA	A	non_coding	NA	NA	NA	NA	NA	NA	NA	15	CCCCATCGCCGACACGCCCC	23	True	NA	NA	NA	NA	NA	NA	17719502	17734428	Fake_Experiment_ID
ENST00000324444.9	chr19	-	1215	8	FSM	ENSG00000181392.17	ENST00000324444.9	1215	8	0	0	0	0	multi-exon	FALSE	canonical	3	97	junction_4	65.6956495313574	NA	NA	NA	FALSE	0	NA	NA	A	non_coding	NA	NA	NA	NA	NA	NA	NA	30	TGTGTGTAATAAATGGTCAC	9203	False	NA	NA	NA	NA	NA	NA	36008681	36003336	Fake_Experiment_ID
ENST00000326441.15	chr19	-	4767	7	FSM	ENSG00000198300.14	ENST00000326441.15	4767	7	0	0	0	0	multi-exon	FALSE	canonical	0	0	junction_1	0	NA	NA	NA	FALSE	0	NA	NA	A	non_coding	NA	NA	NA	NA	NA	NA	NA	25	GGGCATGGGGTAAAGGTTAG	NA	False	NA	NA	NA	NA	NA	NA	56824655	56813674	Fake_Experiment_ID
ENST00000327042.5	chr19	-	681	3	FSM	ENSG00000180089.6	ENST00000327042.5	681	3	0	0	0	0	multi-exon	FALSE	canonical	0	0	junction_2	9.5	NA	NA	NA	FALSE	0	NA	NA	A	non_coding	NA	NA	NA	NA	NA	NA	NA	20	CTAGGGAGCTTGAAGGGCCG	3113	False	NA	NA	NA	NA	NA	NA	55228741	55227180	Fake_Experiment_ID
ENST00000329478.4	chr19	+	1104	1	FSM	ENSG00000213638.6	ENST00000329478.4	1104	1	0	0	0	0	mono-exon	FALSE	NA	NA	NA	NA	NA	NA	NA	NA	NA	0	NA	NA	A	non_coding	NA	NA	NA	NA	NA	NA	NA	0	GCGCCGCCCTCCTGCCTCCG	3784	False	NA	NA	NA	NA	NA	NA	1912047	1913151	Fake_Experiment_ID
ENST00000331825.11	chr19	+	528	4	FSM	ENSG00000087086.15	ENST00000331825.11	528	4	0	0	0	0	multi-exon	FALSE	canonical	3	17632	junction_2	999.221474726977	NA	NA	NA	FALSE	0	NA	NA	A	non_coding	NA	NA	NA	NA	NA	NA	NA	20	GAGCCTTCTGAGCCCAGCGA	18	False	NA	NA	NA	NA	NA	NA	48965507	48966735	Fake_Experiment_ID
ENST00000332955.7	chr19	-	1053	9	FSM	ENSG00000182264.9	ENST00000332955.7	1053	9	0	0	0	0	multi-exon	FALSE	canonical	0	0	junction_1	0.484122918275927	NA	NA	NA	FALSE	0	NA	NA	A	non_coding	NA	NA	NA	NA	NA	NA	NA	25	AGATTTATCTTGTTGTCTAA	9498	False	NA	NA	NA	NA	NA	NA	48745859	48740907	Fake_Experiment_ID
ENST00000339485.4	chr19	+	510	2	FSM	ENSG00000187650.4	ENST00000339485.4	510	2	0	0	0	0	multi-exon	FALSE	canonical	3	11	junction_1	0	NA	NA	NA	FALSE	0	NA	NA	A	non_coding	NA	NA	NA	NA	NA	NA	NA	30	GCCCGGAATGCAGATTACAG	17	False	NA	NA	NA	NA	NA	NA	5904890	5909142	Fake_Experiment_ID
ENST00000341415.3	chr19	-	378	4	FSM	ENSG00000188624.3	ENST00000341415.3	378	4	0	0	0	0	multi-exon	FALSE	canonical	0	0	junction_1	0.471404520791032	NA	NA	NA	FALSE	0	NA	NA	A	non_coding	NA	NA	NA	NA	NA	NA	NA	25	AAACCCCAGGCTCCACTGGC	8676	False	NA	NA	NA	NA	NA	NA	46124649	46120329	Fake_Experiment_ID
ENST00000341702.3	chr19	+	1188	1	FSM	ENSG00000196131.6	ENST00000341702.3	1188	1	0	0	0	0	mono-exon	FALSE	NA	NA	NA	NA	NA	NA	NA	NA	NA	0	NA	NA	A	non_coding	NA	NA	NA	NA	NA	NA	NA	10	ATTGGCTGTCTTGGTTTATG	NA	False	NA	NA	NA	NA	NA	NA	53258375	53259563	Fake_Experiment_ID
ENST00000341750.5	chr19	+	864	2	FSM	ENSG00000229292.2	ENST00000341750.5	864	2	0	0	0	0	multi-exon	FALSE	canonical	0	0	junction_1	0	NA	NA	NA	FALSE	0	NA	NA	A	non_coding	NA	NA	NA	NA	NA	NA	NA	50	ATAAACATTTGAACATAATC	NA	False	NA	NA	NA	NA	NA	NA	55771804	55773179	Fake_Experiment_ID
ENST00000342376.4	chr19	+	1026	8	FSM	ENSG00000243772.8	ENST00000342376.4	1026	8	0	0	0	0	multi-exon	FALSE	canonical	0	0	junction_1	0	NA	NA	NA	FALSE	0	NA	NA	A	non_coding	NA	NA	NA	NA	NA	NA	NA	15	TCCAAAGTTGTCTCCTGCCC	12	False	NA	NA	NA	NA	NA	NA	54738545	54752519	Fake_Experiment_ID
ENST00000343949.9	chr19	+	1194	4	FSM	ENSG00000197054.12	ENST00000343949.9	1194	4	0	0	0	0	multi-exon	FALSE	canonical	0	0	junction_1	3.39934634239519	NA	NA	NA	FALSE	0	NA	NA	A	non_coding	NA	NA	NA	NA	NA	NA	NA	35	ATGTTAGATATGTGGGAAAG	167	False	NA	NA	NA	NA	NA	NA	11965208	11979109	Fake_Experiment_ID
ENST00000344839.3	chr19	-	399	5	FSM	ENSG00000188334.3	ENST00000344839.3	399	5	0	0	0	0	multi-exon	FALSE	canonical	0	0	junction_1	0	NA	NA	NA	FALSE	0	NA	NA	A	non_coding	NA	NA	NA	NA	NA	NA	NA	25	TGGTGAGATTTACCAGGGGA	NA	False	NA	NA	NA	NA	NA	NA	47992081	47976711	Fake_Experiment_ID
ENST00000351325.9	chr19	+	279	6	FSM	ENSG00000266964.6	ENST00000351325.9	279	6	0	0	0	0	multi-exon	FALSE	canonical	0	0	junction_3	86.7608206507984	NA	NA	NA	FALSE	0	NA	NA	A	non_coding	NA	NA	NA	NA	NA	NA	NA	40	AAACACCTGGAGCGATGGAA	25	True	NA	NA	NA	NA	NA	NA	35140079	35142742	Fake_Experiment_ID
ENST00000355202.9	chr19	-	2091	4	FSM	ENSG00000198182.13	ENST00000355202.9	2091	4	0	0	0	0	multi-exon	FALSE	canonical	3	18	junction_2	29.6910012555245	NA	NA	NA	FALSE	0	NA	NA	A	non_coding	NA	NA	NA	NA	NA	NA	NA	40	TAGAGAAATTGTGGCATATA	8128	False	NA	NA	NA	NA	NA	NA	37711618	37698039	Fake_Experiment_ID
ENST00000355502.7	chr19	-	2139	15	FSM	ENSG00000285188.1	ENST00000355502.7	2139	15	0	0	0	0	multi-exon	FALSE	canonical	0	0	junction_14	4.86973158544552	NA	NA	NA	FALSE	0	NA	NA	A	non_coding	NA	NA	NA	NA	NA	NA	NA	15	GGCCAGCCCTGCGTGAACTG	1054	False	NA	NA	NA	NA	NA	NA	18233191	18210928	Fake_Experiment_ID
ENST00000355524.8	chr19	+	864	5	FSM	ENSG00000186431.19	ENST00000355524.8	864	5	0	0	0	0	multi-exon	FALSE	canonical	0	0	junction_1	0	NA	NA	NA	FALSE	0	NA	NA	A	non_coding	NA	NA	NA	NA	NA	NA	NA	30	ACACCTGGAGGTGAAGGCAG	9	False	NA	NA	NA	NA	NA	NA	54874289	54889863	Fake_Experiment_ID
ENST00000357052.8	chr19	+	642	7	FSM	ENSG00000167578.18	ENST00000357052.8	642	7	0	0	0	0	multi-exon	FALSE	canonical	3	220	junction_2	25.1975527912269	NA	NA	NA	FALSE	0	NA	NA	A	non_coding	NA	NA	NA	NA	NA	NA	NA	10	GCTCTGTGGAGCCAGGTGGG	129	False	NA	NA	NA	NA	NA	NA	40778375	40786963	Fake_Experiment_ID
ENST00000357330.7	chr19	+	351	5	FSM	ENSG00000197487.9	ENST00000357330.7	351	5	0	0	0	0	multi-exon	FALSE	canonical	0	0	junction_1	0	NA	NA	NA	FALSE	0	NA	NA	A	non_coding	NA	NA	NA	NA	NA	NA	NA	20	ATGTCTTCAAATCCCTGTTC	1101	False	NA	NA	NA	NA	NA	NA	56177108	56185270	Fake_Experiment_ID
ENST00000357666.8	chr19	-	1956	3	FSM	ENSG00000180257.14	ENST00000357666.8	1956	3	0	0	0	0	multi-exon	FALSE	canonical	3	45	junction_1	8.5	NA	NA	NA	FALSE	0	NA	NA	A	non_coding	NA	NA	NA	NA	NA	NA	NA	30	TGATTGTCACAAAGTCTTCA	6783	False	NA	NA	NA	NA	NA	NA	52956089	52949818	Fake_Experiment_ID
ENST00000358582.9	chr19	-	984	1	FSM	ENSG00000196381.11	ENST00000358582.9	984	1	0	0	0	0	mono-exon	FALSE	NA	NA	NA	NA	NA	NA	NA	NA	NA	0	NA	NA	A	non_coding	NA	NA	NA	NA	NA	NA	NA	40	TGAGACATCAGAGAATTCAC	NA	False	NA	NA	NA	NA	NA	NA	37670148	37669164	Fake_Experiment_ID
ENST00000358666.7	chr19	+	222	4	FSM	ENSG00000198258.11	ENST00000358666.7	222	4	0	0	0	0	multi-exon	FALSE	canonical	3	4710	junction_1	128.779743058535	NA	NA	NA	FALSE	0	NA	NA	A	non_coding	NA	NA	NA	NA	NA	NA	NA	25	ATGAGAATCCTCATCTTCCT	420	False	NA	NA	NA	NA	NA	NA	9828337	9830008	Fake_Experiment_ID
ENST00000359649.8	chr19	-	861	5	FSM	ENSG00000170909.13	ENST00000359649.8	861	5	0	0	0	0	multi-exon	FALSE	canonical	0	0	junction_2	0.82915619758885	NA	NA	NA	FALSE	0	NA	NA	A	non_coding	NA	NA	NA	NA	NA	NA	NA	5	TCCTCCAGCTCCTCCTCCCT	10	False	NA	NA	NA	NA	NA	NA	54100792	54095677	Fake_Experiment_ID
ENST00000359798.9	chr19	+	2712	3	FSM	ENSG00000198482.14	ENST00000359798.9	2712	3	0	0	0	0	multi-exon	FALSE	canonical	3	20	junction_2	4.5	NA	NA	NA	FALSE	0	NA	NA	A	non_coding	NA	NA	NA	NA	NA	NA	NA	40	TATAATGATTGTCACAAAGT	7297	False	NA	NA	NA	NA	NA	NA	52543284	52555628	Fake_Experiment_ID
ENST00000360844.6	chr19	-	1191	7	FSM	ENSG00000254415.3	ENST00000360844.6	1191	7	0	0	0	0	multi-exon	FALSE	canonical	0	0	junction_1	0.471404520791032	NA	NA	NA	FALSE	0	NA	NA	A	non_coding	NA	NA	NA	NA	NA	NA	NA	20	GCCCCTCCCGCTCAAGACAG	NA	False	NA	NA	NA	NA	NA	NA	51646759	51643354	Fake_Experiment_ID
ENST00000360957.10	chr19	-	2487	12	FSM	ENSG00000104881.16	ENST00000360957.10	2487	12	0	0	0	0	multi-exon	TRUE	canonical	2	5	junction_6	26.592113414841	NA	NA	NA	FALSE	0	NA	NA	A	non_coding	NA	NA	NA	NA	NA	NA	NA	30	CAGGATAGAAGGAGGTTTCT	8038	False	NA	NA	NA	NA	NA	NA	45398318	45380189	Fake_Experiment_ID
ENST00000376531.3	chr19	+	1383	13	FSM	ENSG00000167614.14	ENST00000376531.3	1383	13	0	0	0	0	multi-exon	FALSE	canonical	3	32	junction_11	23.0776166206324	NA	NA	NA	FALSE	0	NA	NA	A	non_coding	NA	NA	NA	NA	NA	NA	NA	5	CCCAGCCTGCCTGGGCTCTG	85	False	NA	NA	NA	NA	NA	NA	54415552	54436366	Fake_Experiment_ID
ENST00000377697.1	chr19	-	375	4	FSM	ENSG00000204869.8	ENST00000377697.1	375	4	0	0	0	0	multi-exon	FALSE	canonical	0	0	junction_1	0	NA	NA	NA	FALSE	0	NA	NA	A	non_coding	NA	NA	NA	NA	NA	NA	NA	20	ACTGTTCTGGGGTAGCAGAG	NA	False	NA	NA	NA	NA	NA	NA	46040962	46039891	Fake_Experiment_ID
ENST00000378875.7	chr19	-	801	7	FSM	ENSG00000239382.10	ENST00000378875.7	801	7	0	0	0	0	multi-exon	FALSE	canonical	3	166	junction_2	49.0407993409569	NA	NA	NA	FALSE	0	NA	NA	A	non_coding	NA	NA	NA	NA	NA	NA	NA	10	CCGCCAGGGCCGGGACCCCT	3651	False	NA	NA	NA	NA	NA	NA	36014233	36009289	Fake_Experiment_ID
ENST00000379026.6	chr19	+	1113	5	FSM	ENSG00000105672.14	ENST00000379026.6	1113	5	0	0	0	0	multi-exon	FALSE	canonical	2	4	junction_4	1.08972473588517	NA	NA	NA	FALSE	0	NA	NA	A	non_coding	NA	NA	NA	NA	NA	NA	NA	30	AAATTCCCGGTCAAACCTCT	716	False	NA	NA	NA	NA	NA	NA	35642460	35644852	Fake_Experiment_ID
ENST00000379695.5	chr19	-	474	3	FSM	ENSG00000248099.4	ENST00000379695.5	474	3	0	0	0	0	multi-exon	FALSE	canonical	0	0	junction_1	0	NA	NA	NA	FALSE	0	NA	NA	A	non_coding	NA	NA	NA	NA	NA	NA	NA	10	CCCTCTGTCCCTACTGATTC	9295	False	NA	NA	NA	NA	NA	NA	17821506	17816870	Fake_Experiment_ID
ENST00000391777.3	chr19	-	702	3	FSM	ENSG00000221874.4	ENST00000391777.3	702	3	0	0	0	0	multi-exon	FALSE	canonical	2	3	junction_1	29.5	NA	NA	NA	FALSE	0	NA	NA	A	non_coding	NA	NA	NA	NA	NA	NA	NA	30	TGAGAGTGGCAAATCCTTTA	6783	False	NA	NA	NA	NA	NA	NA	52956089	52928902	Fake_Experiment_ID
ENST00000391781.6	chr19	-	1530	3	FSM	ENSG00000182986.15	ENST00000391781.6	1530	3	0	0	0	0	multi-exon	FALSE	canonical	3	44	junction_2	0.5	NA	NA	NA	FALSE	0	NA	NA	A	non_coding	NA	NA	NA	NA	NA	NA	NA	40	CATCAGAGTCAAATCAGCAT	7379	False	NA	NA	NA	NA	NA	NA	52890255	52880595	Fake_Experiment_ID
ENST00000391857.9	chr19	+	612	8	FSM	ENSG00000142541.18	ENST00000391857.9	612	8	0	0	0	0	multi-exon	FALSE	canonical	3	15539	junction_1	1432.16912694111	NA	NA	NA	FALSE	0	NA	NA	A	non_coding	NA	NA	NA	NA	NA	NA	NA	40	GCCCAATAAAGACTGTTAAT	22	False	NA	NA	NA	NA	NA	NA	49487629	49491815	Fake_Experiment_ID
ENST00000391958.6	chr19	+	2013	4	FSM	ENSG00000159915.13	ENST00000391958.6	2013	4	0	0	0	0	multi-exon	FALSE	canonical	2	5	junction_2	4.18993502999218	NA	NA	NA	FALSE	0	NA	NA	A	non_coding	NA	NA	NA	NA	NA	NA	NA	30	TGGTGATGAATCTATTAATC	4475	False	NA	NA	NA	NA	NA	NA	44264360	44274673	Fake_Experiment_ID
ENST00000391960.4	chr19	+	1476	4	FSM	ENSG00000159885.14	ENST00000391960.4	1476	4	0	0	0	0	multi-exon	FALSE	canonical	3	8	junction_2	0.471404520791032	NA	NA	NA	FALSE	0	NA	NA	A	non_coding	NA	NA	NA	NA	NA	NA	NA	30	GTTATACATATTTATGGAGT	58	False	NA	NA	NA	NA	NA	NA	44025436	44033030	Fake_Experiment_ID
ENST00000392201.1	chr19	+	261	3	FSM	ENSG00000126267.11	ENST00000392201.1	261	3	0	0	0	0	multi-exon	FALSE	canonical	3	6576	junction_2	274.5	NA	NA	NA	FALSE	0	NA	NA	A	non_coding	NA	NA	NA	NA	NA	NA	NA	10	ACTGGCTGCATCTCCCTTTC	2907	False	NA	NA	NA	NA	NA	NA	35651243	35658647	Fake_Experiment_ID
ENST00000392413.5	chr19	-	4104	3	FSM	ENSG00000130518.17	ENST00000392413.5	4104	3	0	0	0	0	multi-exon	FALSE	canonical	0	0	junction_1	0	NA	NA	NA	FALSE	0	NA	NA	A	non_coding	NA	NA	NA	NA	NA	NA	NA	10	GACCCTGGCTCCCTGCAGTG	6827	False	NA	NA	NA	NA	NA	NA	18269478	18257179	Fake_Experiment_ID
ENST00000393927.9	chr19	-	1173	8	FSM	ENSG00000133250.14	ENST00000393927.9	1173	8	0	0	0	0	multi-exon	TRUE	canonical	3	196	junction_1	39.8737804496506	NA	NA	NA	FALSE	0	NA	NA	A	non_coding	NA	NA	NA	NA	NA	NA	NA	5	ATCCCGCCGCTTTGGGGGTG	120	False	NA	NA	NA	NA	NA	NA	8514046	8510690	Fake_Experiment_ID
ENST00000396284.6	chr19	+	1251	8	FSM	ENSG00000189013.14	ENST00000396284.6	1251	8	0	0	0	0	multi-exon	FALSE	non_canonical	0	0	junction_1	0	NA	NA	NA	FALSE	0	NA	NA	A	non_coding	NA	NA	NA	NA	NA	NA	NA	20	AGGCGTGAGTCTCCATCTTA	NA	False	NA	NA	NA	NA	NA	NA	54803534	54814111	Fake_Experiment_ID
ENST00000396365.6	chr19	-	1446	8	FSM	ENSG00000244482.10	ENST00000396365.6	1446	8	0	0	0	0	multi-exon	FALSE	canonical	0	0	junction_1	0	NA	NA	NA	FALSE	0	NA	NA	A	non_coding	NA	NA	NA	NA	NA	NA	NA	40	ACAGCGGAGAGGACAATGCA	5194	False	NA	NA	NA	NA	NA	NA	54242751	54238952	Fake_Experiment_ID
ENST00000396908.8	chr19	+	1443	11	FSM	ENSG00000167595.15	ENST00000396908.8	1443	11	0	0	0	0	multi-exon	FALSE	canonical	0	0	junction_8	11.2356575241505	NA	NA	NA	FALSE	0	NA	NA	A	non_coding	NA	NA	NA	NA	NA	NA	NA	30	ATTGTACAGATTCTATTTTA	39	False	NA	NA	NA	NA	NA	NA	35758215	35768545	Fake_Experiment_ID
ENST00000397820.5	chr19	+	693	7	FSM	ENSG00000214212.9	ENST00000397820.5	693	7	0	0	0	0	multi-exon	TRUE	canonical	1	1	junction_2	0.897527467855751	NA	NA	NA	FALSE	0	NA	NA	A	non_coding	NA	NA	NA	NA	NA	NA	NA	15	GGCTGAGGACTGGGGGACCC	21	False	NA	NA	NA	NA	NA	NA	10848508	10869367	Fake_Experiment_ID
ENST00000402377.3	chr19	-	1938	4	FSM	ENSG00000196172.9	ENST00000402377.3	1938	4	0	0	0	0	multi-exon	FALSE	canonical	3	21	junction_1	3.68178700572909	NA	NA	NA	FALSE	0	NA	NA	A	non_coding	NA	NA	NA	NA	NA	NA	NA	55	AAATGTGAAGAATGTAACAA	141	False	NA	NA	NA	NA	NA	NA	23758749	23743611	Fake_Experiment_ID
ENST00000405312.8	chr19	-	1260	6	FSM	ENSG00000243137.8	ENST00000405312.8	1260	6	0	0	0	0	multi-exon	FALSE	canonical	0	0	junction_1	0	NA	NA	NA	FALSE	0	NA	NA	A	non_coding	NA	NA	NA	NA	NA	NA	NA	25	ATTCTACTAGTTCCTCCAAT	130	False	NA	NA	NA	NA	NA	NA	43205536	43193371	Fake_Experiment_ID
ENST00000405314.2	chr19	+	1278	6	FSM	ENSG00000213892.12	ENST00000405314.2	1278	6	0	0	0	0	multi-exon	TRUE	canonical	0	0	junction_1	0	NA	NA	NA	FALSE	0	NA	NA	A	non_coding	NA	NA	NA	NA	NA	NA	NA	20	CAGCGTGACCCTGGAGACGT	NA	False	NA	NA	NA	NA	NA	NA	44701456	44710506	Fake_Experiment_ID
ENST00000407951.6	chr19	+	1650	4	FSM	ENSG00000204920.11	ENST00000407951.6	1650	4	0	0	0	0	multi-exon	FALSE	canonical	0	0	junction_1	15.9652400197707	NA	NA	NA	FALSE	0	NA	NA	A	non_coding	NA	NA	NA	NA	NA	NA	NA	20	TTGTTCATATTTATGGGGTA	5813	False	NA	NA	NA	NA	NA	NA	43990064	43997474	Fake_Experiment_ID
ENST00000408991.4	chr19	-	390	1	FSM	ENSG00000221916.4	ENST00000408991.4	390	1	0	0	0	0	mono-exon	FALSE	NA	NA	NA	NA	NA	NA	NA	NA	NA	0	NA	NA	A	non_coding	NA	NA	NA	NA	NA	NA	NA	10	TCTCTTGGAAGCCGGCCTGT	111	False	NA	NA	NA	NA	NA	NA	49119022	49118632	Fake_Experiment_ID
ENST00000410050.5	chr19	-	1128	8	FSM	ENSG00000213999.17	ENST00000410050.5	1128	8	0	0	0	0	multi-exon	TRUE	canonical	0	0	junction_2	10.889050857234	NA	NA	NA	FALSE	0	NA	NA	A	non_coding	NA	NA	NA	NA	NA	NA	NA	25	GAGATCACCCGGTGGCACCA	NA	False	NA	NA	NA	NA	NA	NA	19150735	19145796	Fake_Experiment_ID
ENST00000413518.5	chr19	+	330	2	FSM	ENSG00000142396.10	ENST00000413518.5	330	2	0	0	0	0	multi-exon	FALSE	canonical	3	248	junction_1	0	NA	NA	NA	FALSE	0	NA	NA	A	non_coding	NA	NA	NA	NA	NA	NA	NA	35	AAGCTGCACAGCCTGAAATT	6504	False	NA	NA	NA	NA	NA	NA	58312168	58314783	Fake_Experiment_ID
ENST00000414468.3	chr19	+	1884	4	FSM	ENSG00000204524.7	ENST00000414468.3	1884	4	0	0	0	0	multi-exon	FALSE	canonical	3	12	junction_1	6.34209919681348	NA	NA	NA	FALSE	0	NA	NA	A	non_coding	NA	NA	NA	NA	NA	NA	NA	35	GAAAACCTTCTGTTGCCAAA	13	False	NA	NA	NA	NA	NA	NA	57240891	57254703	Fake_Experiment_ID
ENST00000419343.7	chr19	+	390	4	FSM	ENSG00000105185.12	ENST00000419343.7	390	4	0	0	0	0	multi-exon	FALSE	canonical	3	2098	junction_1	121.172970950162	NA	NA	NA	FALSE	0	NA	NA	A	non_coding	NA	NA	NA	NA	NA	NA	NA	40	TCATACCTACTTTAAAAGAG	72	False	NA	NA	NA	NA	NA	NA	32581261	32586039	Fake_Experiment_ID
ENST00000420022.3	chr19	+	462	2	FSM	ENSG00000224420.3	ENST00000420022.3	462	2	0	0	0	0	multi-exon	FALSE	canonical	3	39	junction_1	0	NA	NA	NA	FALSE	0	NA	NA	A	non_coding	NA	NA	NA	NA	NA	NA	NA	30	GTTGGACCTAGAAGCACACG	242	False	NA	NA	NA	NA	NA	NA	49689837	49690493	Fake_Experiment_ID
ENST00000421176.4	chr19	+	1782	4	FSM	ENSG00000186026.7	ENST00000421176.4	1782	4	0	0	0	0	multi-exon	FALSE	canonical	2	10	junction_3	2.49443825784929	NA	NA	NA	FALSE	0	NA	NA	A	non_coding	NA	NA	NA	NA	NA	NA	NA	20	TTATTGTCCATATTTATGGG	4229	False	NA	NA	NA	NA	NA	NA	44076389	44087260	Fake_Experiment_ID
ENST00000421239.7	chr19	+	1773	3	FSM	ENSG00000258405.11	ENST00000421239.7	1773	3	0	0	0	0	multi-exon	FALSE	canonical	3	18	junction_2	5.5	NA	NA	NA	FALSE	0	NA	NA	A	non_coding	NA	NA	NA	NA	NA	NA	NA	40	ACTTCATACTGGAGAGAAAC	9015	False	NA	NA	NA	NA	NA	NA	52501845	52512154	Fake_Experiment_ID
ENST00000423345.5	chr19	-	2013	10	FSM	ENSG00000133246.12	ENST00000423345.5	2013	10	0	0	0	0	multi-exon	TRUE	canonical	0	0	junction_1	1.24721912892465	NA	NA	NA	FALSE	0	NA	NA	A	non_coding	NA	NA	NA	NA	NA	NA	NA	15	GACCGGTAGGCGTGGGGCCA	9326	False	NA	NA	NA	NA	NA	NA	8502591	8490188	Fake_Experiment_ID
ENST00000426739.7	chr19	+	2103	4	FSM	ENSG00000263002.8	ENST00000426739.7	2103	4	0	0	0	0	multi-exon	FALSE	canonical	3	44	junction_2	2.62466929133727	NA	NA	NA	FALSE	0	NA	NA	A	non_coding	NA	NA	NA	NA	NA	NA	NA	80	TTAAAAAAAAAAAAACAGAA	3015	False	NA	NA	NA	NA	NA	NA	44144632	44158119	Fake_Experiment_ID
ENST00000428311.1	chr19	-	1926	4	FSM	ENSG00000196826.7	ENST00000428311.1	1926	4	0	0	0	0	multi-exon	FALSE	canonical	0	0	junction_3	4.18993502999218	NA	NA	NA	FALSE	0	NA	NA	A	non_coding	NA	NA	NA	NA	NA	NA	NA	40	CCCTATGTATATAAGCAATA	176	False	NA	NA	NA	NA	NA	NA	12551332	12463995	Fake_Experiment_ID
ENST00000428459.6	chr19	+	453	4	FSM	ENSG00000186010.19	ENST00000428459.6	453	4	0	0	0	0	multi-exon	FALSE	canonical	3	8955	junction_3	375.716500687538	NA	NA	NA	FALSE	0	NA	NA	A	non_coding	NA	NA	NA	NA	NA	NA	NA	15	CGCCTGCCACGCACAGGGGC	14	True	NA	NA	NA	NA	NA	NA	19516238	19527908	Fake_Experiment_ID
ENST00000429154.7	chr19	+	1425	4	FSM	ENSG00000159882.13	ENST00000429154.7	1425	4	0	0	0	0	multi-exon	FALSE	canonical	3	22	junction_3	5.24933858267454	NA	NA	NA	FALSE	0	NA	NA	A	non_coding	NA	NA	NA	NA	NA	NA	NA	30	GTTGTACATATATATGGGAT	4114	False	NA	NA	NA	NA	NA	NA	44007078	44011464	Fake_Experiment_ID
ENST00000430024.5	chr19	-	378	5	FSM	ENSG00000213297.8	ENST00000430024.5	378	5	0	0	0	0	multi-exon	FALSE	canonical	0	0	junction_2	17.5926120857592	NA	NA	NA	FALSE	0	NA	NA	A	non_coding	NA	NA	NA	NA	NA	NA	NA	35	AGAGGACACCGGGACACCCA	215	False	NA	NA	NA	NA	NA	NA	12156558	12140213	Fake_Experiment_ID
ENST00000434646.6	chr19	+	393	4	FSM	ENSG00000204866.8	ENST00000434646.6	393	4	0	0	0	0	multi-exon	FALSE	canonical	0	0	junction_1	0	NA	NA	NA	FALSE	0	NA	NA	A	non_coding	NA	NA	NA	NA	NA	NA	NA	60	GAAGACATAGAAAGAAAATC	747	False	NA	NA	NA	NA	NA	NA	46148985	46161088	Fake_Experiment_ID
ENST00000434772.8	chr19	+	1449	4	FSM	ENSG00000178386.13	ENST00000434772.8	1449	4	0	0	0	0	multi-exon	FALSE	canonical	3	32	junction_3	3.55902608401044	NA	NA	NA	FALSE	0	NA	NA	A	non_coding	NA	NA	NA	NA	NA	NA	NA	20	GTGTTGTACATATTTATGGG	3141	False	NA	NA	NA	NA	NA	NA	44055176	44067277	Fake_Experiment_ID
ENST00000436120.7	chr19	+	1830	4	FSM	ENSG00000189164.15	ENST00000436120.7	1830	4	0	0	0	0	multi-exon	FALSE	canonical	3	17	junction_2	0.471404520791032	NA	NA	NA	FALSE	0	NA	NA	A	non_coding	NA	NA	NA	NA	NA	NA	NA	50	TTATAACAAGTATAGGAAAG	3031	False	NA	NA	NA	NA	NA	NA	37374198	37389879	Fake_Experiment_ID
ENST00000446844.3	chr19	-	1281	5	FSM	ENSG00000221878.13	ENST00000446844.3	1281	5	0	0	0	0	multi-exon	FALSE	canonical	0	0	junction_1	0	NA	NA	NA	FALSE	0	NA	NA	A	non_coding	NA	NA	NA	NA	NA	NA	NA	15	GTGCAGTCTATCTGACTTTC	130	False	NA	NA	NA	NA	NA	NA	42937076	42925734	Fake_Experiment_ID
ENST00000452032.6	chr19	-	438	5	FSM	ENSG00000167807.15	ENST00000452032.6	438	5	0	0	0	0	multi-exon	FALSE	canonical	3	35	junction_1	147.117937383584	NA	NA	NA	FALSE	0	NA	NA	A	non_coding	NA	NA	NA	NA	NA	NA	NA	25	CACCGGAGCTGGAAGGAGCG	-5	True	NA	NA	NA	NA	NA	NA	10316005	10310571	Fake_Experiment_ID
ENST00000452271.7	chr19	-	1773	4	FSM	ENSG00000189001.11	ENST00000452271.7	1773	4	0	0	0	0	multi-exon	FALSE	canonical	0	0	junction_3	0.471404520791032	NA	NA	NA	FALSE	0	NA	NA	A	non_coding	NA	NA	NA	NA	NA	NA	NA	10	ACTGGCATCCGGCCTTGCTG	29	False	NA	NA	NA	NA	NA	NA	35528281	35523509	Fake_Experiment_ID
ENST00000453372.7	chr19	-	1281	5	FSM	ENSG00000171466.10	ENST00000453372.7	1281	5	0	0	0	0	multi-exon	FALSE	canonical	3	7	junction_3	6.86931583201704	NA	NA	NA	FALSE	0	NA	NA	A	non_coding	NA	NA	NA	NA	NA	NA	NA	40	ATGCAAGATATGTGGGAAAG	NA	False	NA	NA	NA	NA	NA	NA	9660744	9652948	Fake_Experiment_ID
ENST00000455521.5	chr19	-	1929	4	FSM	ENSG00000197782.15	ENST00000455521.5	1929	4	0	0	0	0	multi-exon	FALSE	canonical	3	20	junction_2	42.7629122799964	NA	NA	NA	FALSE	0	NA	NA	A	non_coding	NA	NA	NA	NA	NA	NA	NA	40	ATGTAAGGAATGTGGAAAGT	6180	False	NA	NA	NA	NA	NA	NA	40084753	40074515	Fake_Experiment_ID
ENST00000456448.3	chr19	+	1020	1	FSM	ENSG00000237521.4	ENST00000456448.3	1020	1	0	0	0	0	mono-exon	FALSE	NA	NA	NA	NA	NA	NA	NA	NA	NA	0	NA	NA	A	non_coding	NA	NA	NA	NA	NA	NA	NA	50	AAATGGCAGCAAAATTTAAC	NA	False	NA	NA	NA	NA	NA	NA	9251043	9252063	Fake_Experiment_ID
ENST00000457836.6	chr19	+	1347	9	FSM	ENSG00000248098.12	ENST00000457836.6	1347	9	0	0	0	0	multi-exon	TRUE	canonical	0	0	junction_1	199.789107560948	NA	NA	NA	FALSE	0	NA	NA	A	non_coding	NA	NA	NA	NA	NA	NA	NA	15	GACCTGCTCAGCCCACCCCC	10	False	NA	NA	NA	NA	NA	NA	41397827	41424608	Fake_Experiment_ID
ENST00000462790.8	chr19	-	360	5	FSM	ENSG00000254901.8	ENST00000462790.8	360	5	0	0	0	0	multi-exon	FALSE	canonical	3	106	junction_1	24.4271877218807	NA	NA	NA	FALSE	0	NA	NA	A	non_coding	NA	NA	NA	NA	NA	NA	NA	20	TCCTGGAAGAGACTCGGGGC	24	False	NA	NA	NA	NA	NA	NA	19192117	19180727	Fake_Experiment_ID
ENST00000468240.6	chr19	+	1608	4	FSM	ENSG00000198464.14	ENST00000468240.6	1608	4	0	0	0	0	multi-exon	FALSE	canonical	3	97	junction_1	19.4821855949366	NA	NA	NA	FALSE	0	NA	NA	A	non_coding	NA	NA	NA	NA	NA	NA	NA	60	AAACTACAAATGCAACAAAT	3244	False	NA	NA	NA	NA	NA	NA	52300412	52322858	Fake_Experiment_ID
ENST00000469144.5	chr19	+	399	1	FSM	ENSG00000228300.14	ENST00000469144.5	399	1	0	0	0	0	mono-exon	FALSE	NA	NA	NA	NA	NA	NA	NA	NA	NA	0	NA	NA	A	non_coding	NA	NA	NA	NA	NA	NA	NA	20	ATGCAGCCATGTCTCTGCAG	2699	False	NA	NA	NA	NA	NA	NA	1278810	1279209	Fake_Experiment_ID
ENST00000474037.6	chr19	+	1440	3	FSM	ENSG00000203326.12	ENST00000474037.6	1440	3	0	0	0	0	multi-exon	FALSE	canonical	3	29	junction_2	13	NA	NA	NA	FALSE	0	NA	NA	A	non_coding	NA	NA	NA	NA	NA	NA	NA	45	AATCTTGAAATACGTCAGAA	6555	False	NA	NA	NA	NA	NA	NA	53372281	53382019	Fake_Experiment_ID
ENST00000509570.6	chr19	+	267	6	FSM	ENSG00000178980.15	ENST00000509570.6	267	6	0	0	0	0	multi-exon	FALSE	non_canonical	0	0	junction_1	1788.2259812451	NA	NA	NA	FALSE	0	NA	NA	A	non_coding	NA	NA	NA	NA	NA	NA	NA	20	TGCGCCCTGAAGGCAGAGGT	48	False	NA	NA	NA	NA	NA	NA	47778785	47781370	Fake_Experiment_ID
ENST00000536220.7	chr19	-	1998	4	FSM	ENSG00000189144.15	ENST00000536220.7	1998	4	0	0	0	0	multi-exon	FALSE	canonical	2	6	junction_3	1.69967317119759	NA	NA	NA	FALSE	0	NA	NA	A	non_coding	NA	NA	NA	NA	NA	NA	NA	35	GACCGTAAAGAGTACGAGCG	6164	False	NA	NA	NA	NA	NA	NA	37773729	37738491	Fake_Experiment_ID
ENST00000537055.4	chr19	-	1614	1	FSM	ENSG00000127903.14	ENST00000537055.4	1614	1	0	0	0	0	mono-exon	FALSE	NA	NA	NA	NA	NA	NA	NA	NA	NA	0	NA	NA	A	non_coding	NA	NA	NA	NA	NA	NA	NA	10	GAGCTGAGGGCCTCCTTTCC	6558	False	NA	NA	NA	NA	NA	NA	56665198	56663584	Fake_Experiment_ID
ENST00000543226.2	chr19	+	423	1	FSM	ENSG00000256060.3	ENST00000543226.2	423	1	0	0	0	0	mono-exon	FALSE	NA	NA	NA	NA	NA	NA	NA	NA	NA	0	NA	NA	A	non_coding	NA	NA	NA	NA	NA	NA	NA	55	ATGGAGAAAATTCCAAAATA	1283	False	NA	NA	NA	NA	NA	NA	57364833	57365256	Fake_Experiment_ID
ENST00000547473.1	chr19	-	231	4	FSM	ENSG00000257355.1	ENST00000547473.1	231	4	0	0	0	0	multi-exon	FALSE	canonical	0	0	junction_1	7.71722460186015	NA	NA	NA	FALSE	0	NA	NA	A	non_coding	NA	NA	NA	NA	NA	NA	NA	25	CCTTCACCCAAGAGGAGTGG	159	False	NA	NA	NA	NA	NA	NA	12052801	12018261	Fake_Experiment_ID
ENST00000565886.2	chr19	+	951	5	FSM	ENSG00000260001.7	ENST00000565886.2	951	5	0	0	0	0	multi-exon	FALSE	canonical	2	9	junction_1	14.9895797139213	NA	NA	NA	FALSE	0	NA	NA	A	non_coding	NA	NA	NA	NA	NA	NA	NA	25	GGAAGGTAGGTATGGAGGTG	1434	False	NA	NA	NA	NA	NA	NA	7916267	7918124	Fake_Experiment_ID
ENST00000571838.2	chr19	-	801	5	FSM	ENSG00000262484.2	ENST00000571838.2	801	5	0	0	0	0	multi-exon	FALSE	canonical	1	2	junction_1	0.5	NA	NA	NA	FALSE	0	NA	NA	A	non_coding	NA	NA	NA	NA	NA	NA	NA	10	CCCCTACCTCAGTCCCTCCT	89	False	NA	NA	NA	NA	NA	NA	38912158	38909235	Fake_Experiment_ID
ENST00000574814.2	chr19	-	561	2	FSM	ENSG00000262874.2	ENST00000574814.2	561	2	0	0	0	0	multi-exon	FALSE	canonical	3	23	junction_1	0	NA	NA	NA	FALSE	0	NA	NA	A	non_coding	NA	NA	NA	NA	NA	NA	NA	20	GACCTTGGAGGGTCAGGCAC	92	False	NA	NA	NA	NA	NA	NA	51390512	51388983	Fake_Experiment_ID
ENST00000585671.2	chr19	-	171	2	FSM	ENSG00000267059.2	ENST00000585937.1	171	2	0	0	0	0	multi-exon	FALSE	canonical	3	5016	junction_1	0	NA	NA	NA	FALSE	0	NA	NA	C	non_coding	NA	NA	NA	NA	NA	NA	NA	40	TTACACAAACCCTTCACAGA	5962	False	NA	NA	NA	NA	NA	NA	1605409	1599439	Fake_Experiment_ID
ENST00000585860.2	chr19	-	447	4	FSM	ENSG00000267360.6	ENST00000585860.2	447	4	0	0	0	0	multi-exon	FALSE	canonical	0	0	junction_1	15.6914697279198	NA	NA	NA	FALSE	0	NA	NA	A	non_coding	NA	NA	NA	NA	NA	NA	NA	30	TTGGACCTCACCTCAGAAAT	3393	False	NA	NA	NA	NA	NA	NA	37207111	37169899	Fake_Experiment_ID
ENST00000585901.6	chr19	-	435	5	FSM	ENSG00000011600.12	ENST00000585901.6	435	5	0	0	0	0	multi-exon	FALSE	canonical	0	0	junction_1	0	NA	NA	NA	FALSE	0	NA	NA	A	non_coding	NA	NA	NA	NA	NA	NA	NA	30	GCCCGAATCATGACAGTCAG	5529	False	NA	NA	NA	NA	NA	NA	35908228	35904568	Fake_Experiment_ID
ENST00000585937.1	chr19	-	171	2	FSM	ENSG00000267059.2	ENST00000585937.1	171	2	0	0	0	0	multi-exon	FALSE	canonical	3	5016	junction_1	0	NA	NA	NA	FALSE	0	NA	NA	C	non_coding	NA	NA	NA	NA	NA	NA	NA	40	TTACACAAACCCTTCACAGA	5962	False	NA	NA	NA	NA	NA	NA	1605409	1599439	Fake_Experiment_ID
ENST00000586020.1	chr19	-	255	3	FSM	ENSG00000267385.1	ENST00000586020.1	255	3	0	0	0	0	multi-exon	FALSE	canonical	0	0	junction_2	2	NA	NA	NA	FALSE	0	NA	NA	A	non_coding	NA	NA	NA	NA	NA	NA	NA	15	CCACCCGTGCCCTGGACCAC	3359	False	NA	NA	NA	NA	NA	NA	4540013	4531680	Fake_Experiment_ID
ENST00000588265.1	chr19	+	354	5	FSM	ENSG00000221946.8	ENST00000588265.1	354	5	0	0	0	0	multi-exon	FALSE	canonical	3	57	junction_3	24.8834784545891	NA	NA	NA	FALSE	0	NA	NA	A	non_coding	NA	NA	NA	NA	NA	NA	NA	25	CACCTTCCCGAGGAAACTCC	31	False	NA	NA	NA	NA	NA	NA	35143333	35153916	Fake_Experiment_ID
ENST00000588891.1	chr19	+	207	2	FSM	ENSG00000267314.1	ENST00000588891.1	207	2	0	0	0	0	multi-exon	FALSE	canonical	0	0	junction_1	0	NA	NA	NA	FALSE	0	NA	NA	A	non_coding	NA	NA	NA	NA	NA	NA	NA	30	CAACAGTCTCCCCAGGCACA	17	False	NA	NA	NA	NA	NA	NA	5904890	5914236	Fake_Experiment_ID
ENST00000589807.1	chr19	-	294	4	FSM	ENSG00000267120.3	ENST00000589807.1	294	4	0	0	0	0	multi-exon	TRUE	canonical	3	52	junction_2	22.9830855679176	NA	NA	NA	FALSE	0	NA	NA	A	non_coding	NA	NA	NA	NA	NA	NA	NA	20	ATGTGTGCGACAACCTTGGG	26	True	NA	NA	NA	NA	NA	NA	35745391	35744372	Fake_Experiment_ID
ENST00000591912.1	chr19	-	363	2	FSM	ENSG00000130165.10	ENST00000591912.1	363	2	0	0	0	0	multi-exon	FALSE	canonical	3	710	junction_1	0	NA	NA	NA	FALSE	0	NA	NA	A	non_coding	NA	NA	NA	NA	NA	NA	NA	15	TCGCCCTTGACCTAAGTGGC	4983	False	NA	NA	NA	NA	NA	NA	11554347	11553834	Fake_Experiment_ID
ENST00000592091.5	chr19	-	366	4	FSM	ENSG00000267740.5	ENST00000592091.5	366	4	0	0	0	0	multi-exon	FALSE	canonical	0	0	junction_1	1320.53886307404	NA	NA	NA	FALSE	0	NA	NA	A	non_coding	NA	NA	NA	NA	NA	NA	NA	5	TCTACCTGCCTCGGCCTCCC	329	False	NA	NA	NA	NA	NA	NA	5903708	5870570	Fake_Experiment_ID
ENST00000592563.1	chr19	-	1095	2	FSM	ENSG00000156413.15	ENST00000592563.1	1095	2	0	0	0	0	multi-exon	FALSE	canonical	0	0	junction_1	0	NA	NA	NA	FALSE	0	NA	NA	A	non_coding	NA	NA	NA	NA	NA	NA	NA	15	GGACTCACCTGCCTGGGACG	7186	False	NA	NA	NA	NA	NA	NA	5832567	5831377	Fake_Experiment_ID
ENST00000592954.2	chr19	+	384	3	FSM	ENSG00000267467.4	ENST00000592954.2	384	3	0	0	0	0	multi-exon	FALSE	canonical	0	0	junction_1	0	NA	NA	NA	FALSE	0	NA	NA	A	non_coding	NA	NA	NA	NA	NA	NA	NA	40	AATGTTCATAAAAGCCAGGT	4	True	NA	NA	NA	NA	NA	NA	44942277	44945305	Fake_Experiment_ID
ENST00000593537.1	chr19	-	633	1	FSM	ENSG00000225950.8	ENST00000593537.1	633	1	0	0	0	0	mono-exon	FALSE	NA	NA	NA	NA	NA	NA	NA	NA	NA	0	NA	NA	A	non_coding	NA	NA	NA	NA	NA	NA	NA	40	GACCCATGCCCAGGAAAATA	2820	False	NA	NA	NA	NA	NA	NA	49061997	49061364	Fake_Experiment_ID
ENST00000593612.1	chr19	+	1416	5	FSM	ENSG00000196214.11	ENST00000593612.1	1416	5	0	0	0	0	multi-exon	FALSE	canonical	0	0	junction_4	144.498053620109	NA	NA	NA	FALSE	0	NA	NA	A	non_coding	NA	NA	NA	NA	NA	NA	NA	25	CAGGGCTGACTTCATTAGAT	7892	False	NA	NA	NA	NA	NA	NA	52277478	52292186	Fake_Experiment_ID
ENST00000593731.1	chr19	+	2187	15	FSM	ENSG00000268173.3	ENST00000593731.1	2187	15	0	0	0	0	multi-exon	TRUE	canonical	3	367	junction_4	75.4224835205535	NA	NA	NA	FALSE	0	NA	NA	A	non_coding	NA	NA	NA	NA	NA	NA	NA	25	GCACCGAGGACCCGCCCCAA	311	False	NA	NA	NA	NA	NA	NA	18155879	18169294	Fake_Experiment_ID
ENST00000593863.5	chr19	+	438	5	FSM	ENSG00000105372.8	ENST00000593863.5	438	5	0	0	0	0	multi-exon	FALSE	canonical	3	32468	junction_4	5535.37322025354	NA	NA	NA	FALSE	0	NA	NA	A	non_coding	NA	NA	NA	NA	NA	NA	NA	40	AACAAACCATGCTGGGTTAA	336	False	NA	NA	NA	NA	NA	NA	41860774	41871377	Fake_Experiment_ID
ENST00000593873.6	chr19	+	228	2	FSM	ENSG00000268750.7	ENST00000593873.6	228	2	0	0	0	0	multi-exon	FALSE	canonical	1	3	junction_1	0	NA	NA	NA	FALSE	0	NA	NA	A	non_coding	NA	NA	NA	NA	NA	NA	NA	30	ACAGGAGTGGAGCATGTGGA	154	False	NA	NA	NA	NA	NA	NA	57819912	57858770	Fake_Experiment_ID
ENST00000594009.5	chr19	+	708	7	FSM	ENSG00000090554.13	ENST00000594009.5	708	7	0	0	0	0	multi-exon	FALSE	canonical	1	2	junction_3	3.8151743807532	NA	NA	NA	FALSE	0	NA	NA	A	non_coding	NA	NA	NA	NA	NA	NA	NA	15	CCTGGCCAAGGCCTCATCCT	54	False	NA	NA	NA	NA	NA	NA	49474639	49480599	Fake_Experiment_ID
ENST00000594211.2	chr19	-	753	5	FSM	ENSG00000269741.5	ENST00000250366.6	753	5	0	0	0	0	multi-exon	FALSE	canonical	0	0	junction_1	0	NA	NA	NA	FALSE	0	NA	NA	C	non_coding	NA	NA	NA	NA	NA	NA	NA	10	GCCCGCGCGCCACGGGGGCA	9823	False	NA	NA	NA	NA	NA	NA	51009547	51003110	Fake_Experiment_ID
ENST00000595444.1	chr19	+	555	3	FSM	ENSG00000130312.7	ENST00000595444.1	555	3	0	0	0	0	multi-exon	FALSE	canonical	3	46	junction_1	420.5	NA	NA	NA	FALSE	0	NA	NA	A	non_coding	NA	NA	NA	NA	NA	NA	NA	15	GGATCGCGACGCAGTCGGCG	31	False	NA	NA	NA	NA	NA	NA	17292640	17306379	Fake_Experiment_ID
ENST00000596542.1	chr19	+	327	2	FSM	ENSG00000269307.1	ENST00000596542.1	327	2	0	0	0	0	multi-exon	FALSE	canonical	3	21	junction_1	0	NA	NA	NA	FALSE	0	NA	NA	A	non_coding	NA	NA	NA	NA	NA	NA	NA	30	GATGTTCGTGCGGACAAAAC	1279	False	NA	NA	NA	NA	NA	NA	17268806	17273945	Fake_Experiment_ID
ENST00000596731.7	chr19	-	321	4	FSM	ENSG00000105583.11	ENST00000596731.7	321	4	0	0	0	0	multi-exon	FALSE	canonical	3	1786	junction_3	100.249688278817	NA	NA	NA	FALSE	0	NA	NA	A	non_coding	NA	NA	NA	NA	NA	NA	NA	30	TACCAGCCTAGAAGGGTCAC	7	True	NA	NA	NA	NA	NA	NA	12669403	12668358	Fake_Experiment_ID
ENST00000596831.1	chr19	-	399	6	FSM	ENSG00000268163.1	ENST00000596831.1	399	6	0	0	0	0	multi-exon	FALSE	canonical	0	0	junction_1	14.3303872941383	NA	NA	NA	FALSE	0	NA	NA	A	non_coding	NA	NA	NA	NA	NA	NA	NA	20	GCTGTACAACCATCTCTGCC	256	False	NA	NA	NA	NA	NA	NA	57477309	57438040	Fake_Experiment_ID
ENST00000597721.1	chr19	-	495	1	FSM	ENSG00000125650.4	ENST00000597721.1	495	1	0	0	0	0	mono-exon	FALSE	NA	NA	NA	NA	NA	NA	NA	NA	NA	0	NA	NA	A	non_coding	NA	NA	NA	NA	NA	NA	NA	10	CCGCCACCGCTGGCAGCGGC	NA	False	NA	NA	NA	NA	NA	NA	6375849	6375354	Fake_Experiment_ID
ENST00000598239.5	chr19	-	771	5	FSM	ENSG00000174562.13	ENST00000598239.5	771	5	0	0	0	0	multi-exon	FALSE	canonical	0	0	junction_1	0	NA	NA	NA	FALSE	0	NA	NA	A	non_coding	NA	NA	NA	NA	NA	NA	NA	15	CTATTCTAGCCTATCTCCTG	NA	False	NA	NA	NA	NA	NA	NA	50831492	50825795	Fake_Experiment_ID
ENST00000598418.6	chr19	-	567	4	FSM	ENSG00000161677.12	ENST00000598418.6	567	4	0	0	0	0	multi-exon	FALSE	canonical	3	18	junction_3	2.86744175568088	NA	NA	NA	FALSE	0	NA	NA	A	non_coding	NA	NA	NA	NA	NA	NA	NA	15	CCATGGCTGACCATCGGCGC	9770	False	NA	NA	NA	NA	NA	NA	50510431	50506172	Fake_Experiment_ID
ENST00000598664.5	chr19	+	186	4	FSM	ENSG00000268400.5	ENST00000598664.5	186	4	0	0	0	0	multi-exon	FALSE	canonical	0	0	junction_2	153.077322509465	NA	NA	NA	FALSE	0	NA	NA	A	non_coding	NA	NA	NA	NA	NA	NA	NA	10	CCCCGTGTCCCCACTACTGC	41	False	NA	NA	NA	NA	NA	NA	7629833	7642252	Fake_Experiment_ID
ENST00000598753.1	chr19	-	243	4	FSM	ENSG00000269755.1	ENST00000598753.1	243	4	0	0	0	0	multi-exon	FALSE	canonical	1	1	junction_1	4.78423336480244	NA	NA	NA	FALSE	0	NA	NA	A	non_coding	NA	NA	NA	NA	NA	NA	NA	10	TCCACCTGCTTCAGCCTCCC	137	False	NA	NA	NA	NA	NA	NA	12484657	12457521	Fake_Experiment_ID
ENST00000598884.1	chr19	-	342	4	FSM	ENSG00000167774.2	ENST00000598884.1	342	4	0	0	0	0	multi-exon	FALSE	canonical	3	1995	junction_2	76.630426217151	NA	NA	NA	FALSE	0	NA	NA	A	non_coding	NA	NA	NA	NA	NA	NA	NA	20	CACTGCACCCTCACGGCCAC	16	True	NA	NA	NA	NA	NA	NA	8321358	8311504	Fake_Experiment_ID
ENST00000600067.1	chr19	-	132	2	FSM	ENSG00000269403.1	ENST00000600067.1	132	2	0	0	0	0	multi-exon	FALSE	canonical	3	13	junction_1	0	NA	NA	NA	FALSE	0	NA	NA	A	non_coding	NA	NA	NA	NA	NA	NA	NA	15	CAGGACCGGTGTGGTCACGG	4949	False	NA	NA	NA	NA	NA	NA	51368000	51354291	Fake_Experiment_ID
ENST00000600659.3	chr19	+	210	3	FSM	ENSG00000233927.5	ENST00000600659.3	210	3	0	0	0	0	multi-exon	FALSE	canonical	3	10126	junction_1	599.5	NA	NA	NA	FALSE	0	NA	NA	A	non_coding	NA	NA	NA	NA	NA	NA	NA	0	GCTTGGCTGCTCGCTGGTGG	35	False	NA	NA	NA	NA	NA	NA	8321530	8322075	Fake_Experiment_ID
ENST00000600729.2	chr19	+	396	4	FSM	ENSG00000268975.2	ENST00000600729.2	396	4	0	0	0	0	multi-exon	FALSE	canonical	0	0	junction_1	1.4142135623731	NA	NA	NA	FALSE	0	NA	NA	A	non_coding	NA	NA	NA	NA	NA	NA	NA	20	TTGGCAGTGCAGGAACTGGC	22	False	NA	NA	NA	NA	NA	NA	40775542	40780042	Fake_Experiment_ID
ENST00000601382.3	chr19	+	990	1	FSM	ENSG00000269855.3	ENST00000601382.3	990	1	0	0	0	0	mono-exon	FALSE	NA	NA	NA	NA	NA	NA	NA	NA	NA	0	NA	NA	A	non_coding	NA	NA	NA	NA	NA	NA	NA	15	GTGCGCCAGTACTGCAGTCC	434	False	NA	NA	NA	NA	NA	NA	58396089	58397079	Fake_Experiment_ID
ENST00000601417.3	chr19	+	1608	1	FSM	ENSG00000268964.3	ENST00000601417.3	1608	1	0	0	0	0	mono-exon	FALSE	NA	NA	NA	NA	NA	NA	NA	NA	NA	0	NA	NA	A	non_coding	NA	NA	NA	NA	NA	NA	NA	45	GACAGAGCAAGAGAGGGAGA	4512	False	NA	NA	NA	NA	NA	NA	53049251	53050859	Fake_Experiment_ID
ENST00000601636.5	chr19	-	192	4	FSM	ENSG00000268790.5	ENST00000601636.5	192	4	0	0	0	0	multi-exon	FALSE	canonical	3	640	junction_1	41.6999866773227	NA	NA	NA	FALSE	0	NA	NA	A	non_coding	NA	NA	NA	NA	NA	NA	NA	35	ATCCCAGCGATGAAACCAGG	153	False	NA	NA	NA	NA	NA	NA	16659990	16647245	Fake_Experiment_ID
ENST00000601674.6	chr19	+	180	3	FSM	ENSG00000268107.6	ENST00000601674.6	180	3	0	0	0	0	multi-exon	FALSE	canonical	0	0	junction_2	30	NA	NA	NA	FALSE	0	NA	NA	A	non_coding	NA	NA	NA	NA	NA	NA	NA	10	GGACGTGGCTGTCTACTTCT	198	False	NA	NA	NA	NA	NA	NA	57487950	57504676	Fake_Experiment_ID
ENST00000602124.1	chr19	-	129	3	FSM	ENSG00000269476.1	ENST00000602124.1	129	3	0	0	0	0	multi-exon	FALSE	canonical	0	0	junction_1	0	NA	NA	NA	FALSE	0	NA	NA	A	non_coding	NA	NA	NA	NA	NA	NA	NA	30	CTGAACCCAGAAGTCGGGGA	4498	False	NA	NA	NA	NA	NA	NA	57912093	57888972	Fake_Experiment_ID
ENST00000602168.1	chr19	+	1434	1	FSM	ENSG00000269526.1	ENST00000602168.1	1434	1	0	0	0	0	mono-exon	FALSE	NA	NA	NA	NA	NA	NA	NA	NA	NA	0	NA	NA	A	non_coding	NA	NA	NA	NA	NA	NA	NA	35	TTCACTAATTAAATATGTCT	1822	False	NA	NA	NA	NA	NA	NA	53014090	53015524	Fake_Experiment_ID
ENST00000604123.5	chr19	+	573	4	FSM	ENSG00000142046.15	ENST00000604123.5	573	4	0	0	0	0	multi-exon	FALSE	canonical	0	0	junction_1	13.4742552876052	NA	NA	NA	FALSE	0	NA	NA	A	non_coding	NA	NA	NA	NA	NA	NA	NA	25	GGCCGGCAGCCCAGCAAATC	2	True	NA	NA	NA	NA	NA	NA	41354173	41383904	Fake_Experiment_ID
ENST00000612042.4	chr19	+	687	5	FSM	ENSG00000234465.11	ENST00000612042.4	687	5	0	0	0	0	multi-exon	FALSE	canonical	0	0	junction_1	49.2817156763033	NA	NA	NA	FALSE	0	NA	NA	A	non_coding	NA	NA	NA	NA	NA	NA	NA	45	AAAGCTATCTGAACAGAGGA	2422	False	NA	NA	NA	NA	NA	NA	43577119	43582001	Fake_Experiment_ID
ENST00000612591.4	chr19	-	1623	5	FSM	ENSG00000188171.16	ENST00000612591.4	1623	5	0	0	0	0	multi-exon	TRUE	non_canonical	0	0	junction_1	49.520197899443	NA	NA	NA	FALSE	0	NA	NA	A	non_coding	NA	NA	NA	NA	NA	NA	NA	20	TGTGGTAAAGCTTTTCACCT	124	False	NA	NA	NA	NA	NA	NA	20661446	20624086	Fake_Experiment_ID
ENST00000613986.4	chr19	+	1059	5	FSM	ENSG00000196684.12	ENST00000613986.4	1059	5	0	0	0	0	multi-exon	TRUE	canonical	2	4	junction_4	2.17944947177034	NA	NA	NA	FALSE	0	NA	NA	A	non_coding	NA	NA	NA	NA	NA	NA	NA	25	AGAACAGGTCCACCCTGGCT	5023	False	NA	NA	NA	NA	NA	NA	16148750	16157794	Fake_Experiment_ID
ENST00000616041.4	chr19	-	840	5	FSM	ENSG00000248385.8	ENST00000616041.4	840	5	0	0	0	0	multi-exon	FALSE	canonical	0	0	junction_1	0	NA	NA	NA	FALSE	0	NA	NA	A	non_coding	NA	NA	NA	NA	NA	NA	NA	15	CTCCATCTTGAACCGGGGCT	NA	False	NA	NA	NA	NA	NA	NA	54076275	54070002	Fake_Experiment_ID
ENST00000618231.3	chr19	+	981	2	FSM	ENSG00000176695.8	ENST00000618231.3	981	2	0	0	0	0	multi-exon	FALSE	canonical	0	0	junction_1	0	NA	NA	NA	FALSE	0	NA	NA	A	non_coding	NA	NA	NA	NA	NA	NA	NA	35	ATCTTATATAACTGTGAGAT	NA	False	NA	NA	NA	NA	NA	NA	107148	111596	Fake_Experiment_ID
ENST00000621615.1	chr19	+	393	3	FSM	ENSG00000273734.1	ENST00000621615.1	393	3	0	0	0	0	multi-exon	FALSE	canonical	0	0	junction_1	71.5	NA	NA	NA	FALSE	0	NA	NA	A	non_coding	NA	NA	NA	NA	NA	NA	NA	15	GGCTGGCCCAGGGCAGCGGA	74	False	NA	NA	NA	NA	NA	NA	2269598	2337569	Fake_Experiment_ID
ENST00000636079.1	chr19	-	705	4	FSM	ENSG00000269720.2	ENST00000636079.1	705	4	0	0	0	0	multi-exon	FALSE	canonical	0	0	junction_1	0	NA	NA	NA	FALSE	0	NA	NA	A	non_coding	NA	NA	NA	NA	NA	NA	NA	10	GTCGGCCCCCTGCCGGAAGG	37	False	NA	NA	NA	NA	NA	NA	17394158	17390508	Fake_Experiment_ID
ENST00000636757.1	chr19	-	111	3	FSM	ENSG00000261341.7	ENST00000636757.1	111	3	0	0	0	0	multi-exon	FALSE	canonical	2	10	junction_2	3	NA	NA	NA	FALSE	0	NA	NA	A	non_coding	NA	NA	NA	NA	NA	NA	NA	30	GAAGACACAGGACCTCCCCG	NA	False	NA	NA	NA	NA	NA	NA	50789656	50785811	Fake_Experiment_ID
ENST00000637233.1	chr19	+	219	4	FSM	ENSG00000283515.1	ENST00000637233.1	219	4	0	0	0	0	multi-exon	FALSE	canonical	1	1	junction_3	85.0346334671285	NA	NA	NA	FALSE	0	NA	NA	A	non_coding	NA	NA	NA	NA	NA	NA	NA	5	CCTTCCGGGATGTGGCTGTG	NA	False	NA	NA	NA	NA	NA	NA	58244023	58285726	Fake_Experiment_ID
ENST00000640151.1	chr19	+	324	1	FSM	ENSG00000283980.1	ENST00000640151.1	324	1	0	0	0	0	mono-exon	FALSE	NA	NA	NA	NA	NA	NA	NA	NA	NA	0	NA	NA	A	non_coding	NA	NA	NA	NA	NA	NA	NA	25	ACCCAGGGCAATGCCACCCT	6483	False	NA	NA	NA	NA	NA	NA	12688048	12688372	Fake_Experiment_ID
ENST00000640449.2	chr19	+	453	2	FSM	ENSG00000283758.2	ENST00000640449.2	453	2	0	0	0	0	multi-exon	FALSE	canonical	0	0	junction_1	0	NA	NA	NA	FALSE	0	NA	NA	A	non_coding	NA	NA	NA	NA	NA	NA	NA	35	TGAAGTCTAGGCATAGCAAC	NA	False	NA	NA	NA	NA	NA	NA	35586259	35587146	Fake_Experiment_ID
ENST00000641113.1	chr19	-	930	1	FSM	ENSG00000185385.5	ENST00000641113.1	930	1	0	0	0	0	mono-exon	FALSE	NA	NA	NA	NA	NA	NA	NA	NA	NA	0	NA	NA	A	non_coding	NA	NA	NA	NA	NA	NA	NA	40	AAGGGCCATTTTTCAAGAAA	NA	False	NA	NA	NA	NA	NA	NA	14881355	14880425	Fake_Experiment_ID
ENST00000641129.1	chr19	-	930	1	FSM	ENSG00000127515.3	ENST00000641129.1	930	1	0	0	0	0	mono-exon	FALSE	NA	NA	NA	NA	NA	NA	NA	NA	NA	0	NA	NA	A	non_coding	NA	NA	NA	NA	NA	NA	NA	45	AAAGGCTATTTTTCAAGAAA	NA	False	NA	NA	NA	NA	NA	NA	14841877	14840947	Fake_Experiment_ID
ENST00000648033.1	chr19	-	414	3	FSM	ENSG00000285589.1	ENST00000648033.1	414	3	0	0	0	0	multi-exon	FALSE	canonical	0	0	junction_1	182	NA	NA	NA	FALSE	0	NA	NA	A	non_coding	NA	NA	NA	NA	NA	NA	NA	20	CCTCAGGGGGAAGGAGCTCC	129	False	NA	NA	NA	NA	NA	NA	12681766	12679839	Fake_Experiment_ID
ENST00000648240.1	chr19	+	342	6	FSM	ENSG00000285526.1	ENST00000648240.1	342	6	0	0	0	0	multi-exon	FALSE	canonical	2	3	junction_2	2.92574776766556	NA	NA	NA	FALSE	0	NA	NA	A	non_coding	NA	NA	NA	NA	NA	NA	NA	40	TGAGGACAGACCAGCTGAAA	887	False	NA	NA	NA	NA	NA	NA	35119376	35123457	Fake_Experiment_ID
ENST00000652448.1	chr19	+	1905	3	FSM	ENSG00000286098.1	ENST00000652448.1	1905	3	0	0	0	0	multi-exon	FALSE	canonical	0	0	junction_2	0.5	NA	NA	NA	FALSE	0	NA	NA	A	non_coding	NA	NA	NA	NA	NA	NA	NA	45	AACCGTATGAATGCAAGGAA	9339	False	NA	NA	NA	NA	NA	NA	12074123	12077121	Fake_Experiment_ID
ENST00000683217.1	chr19	+	1446	5	FSM	ENSG00000270011.8	ENST00000683217.1	1446	5	0	0	0	0	multi-exon	FALSE	canonical	3	23	junction_4	14.9080515158756	NA	NA	NA	FALSE	0	NA	NA	A	non_coding	NA	NA	NA	NA	NA	NA	NA	30	AATGACTCAGGGAAGTGTTT	NA	False	NA	NA	NA	NA	NA	NA	9378311	9381777	Fake_Experiment_ID
[truncated: 2 more columns]
