# Supplementary material for: Evaluation of strategies for evidence-driven genome annotation using long-read RNA-seq
Source: Genome Res. 2025 Apr;35(4):1053–64. doi: 10.1101/gr.279864.124 (PMC12047274; doi:10.1101/gr.279864.124)
Supplement: Supplement 2 [file Supplemental_Code.zip › Supplemental_Code/lr_evidence_driven-main/plotting/fig_sup4/PB/FP_newGTF_classification.txt]

isoform	chrom	strand	length	exons	structural_category	associated_gene	associated_transcript	ref_length	ref_exons	diff_to_TSS	diff_to_TTS	diff_to_gene_TSS	diff_to_gene_TTS	subcategory	RTS_stage	all_canonical	min_sample_cov	min_cov	min_cov_pos	sd_cov	FL	n_indels	n_indels_junc	bite	iso_exp	gene_exp	ratio_exp	FSM_class	coding	ORF_length	CDS_length	CDS_start	CDS_end	CDS_genomic_start	CDS_genomic_end	predicted_NMD	perc_A_downstream_TTS	seq_A_downstream_TTS	dist_to_cage_peak	within_cage_peak	pos_cage_peak	dist_to_polya_site	within_polya_site	polyA_motif	polyA_dist	ORF_seq	TSS_genomic_coord	TTS_genomic_coord	experiment_id
g1.t1	chr19	-	285	3	Intergenic	novelGene_1	novel	NA	NA	NA	NA	NA	NA	multi-exon	FALSE	canonical	0	0	junction_1	0	NA	NA	NA	FALSE	0	NA	NA	A	non_coding	NA	NA	NA	NA	NA	NA	NA	50	AAGAAGGATGAAGGGCAGAA	NA	False	NA	NA	NA	NA	NA	NA	71177	62376	Fake_Experiment_ID
g1000.t1	chr19	-	747	1	Intergenic	novelGene_295	novel	NA	NA	NA	NA	NA	NA	mono-exon	FALSE	NA	NA	NA	NA	NA	NA	NA	NA	NA	0	NA	NA	A	non_coding	NA	NA	NA	NA	NA	NA	NA	40	AGACTGTCGAAGCTACAAAG	NA	False	NA	NA	NA	NA	NA	NA	24152399	24151652	Fake_Experiment_ID
g1001.t1	chr19	-	504	3	Intergenic	novelGene_296	novel	NA	NA	NA	NA	NA	NA	multi-exon	FALSE	canonical	0	0	junction_1	0	NA	NA	NA	FALSE	0	NA	NA	A	non_coding	NA	NA	NA	NA	NA	NA	NA	30	CACCATGACAGAGTCTTCAG	NA	False	NA	NA	NA	NA	NA	NA	24169419	24162709	Fake_Experiment_ID
g1002.t1	chr19	+	285	1	Intergenic	novelGene_297	novel	NA	NA	NA	NA	NA	NA	mono-exon	FALSE	NA	NA	NA	NA	NA	NA	NA	NA	NA	0	NA	NA	A	non_coding	NA	NA	NA	NA	NA	NA	NA	45	ATAAGGAAGCGAAGGAGGAG	NA	False	NA	NA	NA	NA	NA	NA	24179233	24179518	Fake_Experiment_ID
g1003.t1	chr19	+	393	1	Intergenic	novelGene_298	novel	NA	NA	NA	NA	NA	NA	mono-exon	FALSE	NA	NA	NA	NA	NA	NA	NA	NA	NA	0	NA	NA	A	non_coding	NA	NA	NA	NA	NA	NA	NA	40	AAGATTGGTAGTAGGAGGAA	NA	False	NA	NA	NA	NA	NA	NA	24180302	24180695	Fake_Experiment_ID
g1004.t1	chr19	+	252	1	Intergenic	novelGene_299	novel	NA	NA	NA	NA	NA	NA	mono-exon	FALSE	NA	NA	NA	NA	NA	NA	NA	NA	NA	0	NA	NA	A	non_coding	NA	NA	NA	NA	NA	NA	NA	50	GAGGAAGAAAAGGAGAGGAG	NA	False	NA	NA	NA	NA	NA	NA	24181125	24181377	Fake_Experiment_ID
g1005.t1	chr19	-	894	1	Intergenic	novelGene_300	novel	NA	NA	NA	NA	NA	NA	mono-exon	FALSE	NA	NA	NA	NA	NA	NA	NA	NA	NA	0	NA	NA	A	non_coding	NA	NA	NA	NA	NA	NA	NA	55	ACAAATGGAACAGAACAGAG	NA	False	NA	NA	NA	NA	NA	NA	24200026	24199132	Fake_Experiment_ID
g1006.t1	chr19	-	1470	2	Intergenic	novelGene_301	novel	NA	NA	NA	NA	NA	NA	multi-exon	FALSE	canonical	0	0	junction_1	0	NA	NA	NA	FALSE	0	NA	NA	A	non_coding	NA	NA	NA	NA	NA	NA	NA	25	ACTTGTTCAACCATTGTGGA	NA	False	NA	NA	NA	NA	NA	NA	24284000	24281969	Fake_Experiment_ID
g1007.t1	chr19	+	3024	2	Intergenic	novelGene_302	novel	NA	NA	NA	NA	NA	NA	multi-exon	FALSE	canonical	0	0	junction_1	0	NA	NA	NA	FALSE	0	NA	NA	A	non_coding	NA	NA	NA	NA	NA	NA	NA	40	ACAGGCACCCTACAAAATGG	NA	False	NA	NA	NA	NA	NA	NA	24395302	24399006	Fake_Experiment_ID
g1008.t1	chr19	-	744	3	Intergenic	novelGene_303	novel	NA	NA	NA	NA	NA	NA	multi-exon	FALSE	canonical	0	0	junction_1	0	NA	NA	NA	FALSE	0	NA	NA	A	non_coding	NA	NA	NA	NA	NA	NA	NA	50	GAAGGGAAGTTTAGAGAAAA	NA	False	NA	NA	NA	NA	NA	NA	24423189	24410649	Fake_Experiment_ID
g1009.t1	chr19	+	429	1	Intergenic	novelGene_304	novel	NA	NA	NA	NA	NA	NA	mono-exon	FALSE	NA	NA	NA	NA	NA	NA	NA	NA	NA	0	NA	NA	A	non_coding	NA	NA	NA	NA	NA	NA	NA	30	GGCTGGTTCAATATTCAGAA	NA	False	NA	NA	NA	NA	NA	NA	27327323	27327752	Fake_Experiment_ID
g1010.t1	chr19	+	1050	1	Intergenic	novelGene_305	novel	NA	NA	NA	NA	NA	NA	mono-exon	FALSE	NA	NA	NA	NA	NA	NA	NA	NA	NA	0	NA	NA	A	non_coding	NA	NA	NA	NA	NA	NA	NA	50	TTCCAATCAATAGAAAGAGA	NA	False	NA	NA	NA	NA	NA	NA	27501954	27503004	Fake_Experiment_ID
g1011.t1	chr19	-	2139	5	Intergenic	novelGene_306	novel	NA	NA	NA	NA	NA	NA	multi-exon	FALSE	canonical	0	0	junction_1	0	NA	NA	NA	FALSE	0	NA	NA	A	non_coding	NA	NA	NA	NA	NA	NA	NA	55	AAAGAAGTAGACATAGGAGA	4033	False	NA	NA	NA	NA	NA	NA	27650350	27638538	Fake_Experiment_ID
g1012.t1	chr19	-	681	1	Intergenic	novelGene_307	novel	NA	NA	NA	NA	NA	NA	mono-exon	FALSE	NA	NA	NA	NA	NA	NA	NA	NA	NA	0	NA	NA	A	non_coding	NA	NA	NA	NA	NA	NA	NA	45	TACTGGTATCAAAACAGAGA	9604	False	NA	NA	NA	NA	NA	NA	27697501	27696820	Fake_Experiment_ID
g1013.t1	chr19	+	513	4	Intergenic	novelGene_308	novel	NA	NA	NA	NA	NA	NA	multi-exon	FALSE	canonical	0	0	junction_1	0	NA	NA	NA	FALSE	0	NA	NA	A	non_coding	NA	NA	NA	NA	NA	NA	NA	30	TCTGGTCTCATAGAAAGAGT	175	False	NA	NA	NA	NA	NA	NA	27746331	27818944	Fake_Experiment_ID
g1014.t1	chr19	-	708	1	Intergenic	novelGene_309	novel	NA	NA	NA	NA	NA	NA	mono-exon	FALSE	NA	NA	NA	NA	NA	NA	NA	NA	NA	0	NA	NA	A	non_coding	NA	NA	NA	NA	NA	NA	NA	35	TTATCTCAATAGATGCAGGA	NA	False	NA	NA	NA	NA	NA	NA	27865471	27864763	Fake_Experiment_ID
g1015.t1	chr19	+	372	3	Intergenic	novelGene_310	novel	NA	NA	NA	NA	NA	NA	multi-exon	FALSE	canonical	0	0	junction_1	0	NA	NA	NA	FALSE	0	NA	NA	A	non_coding	NA	NA	NA	NA	NA	NA	NA	35	TTCCCCAGAGTAAAGGAAGG	NA	False	NA	NA	NA	NA	NA	NA	27868096	27878392	Fake_Experiment_ID
g1016.t1	chr19	-	981	5	Intergenic	novelGene_311	novel	NA	NA	NA	NA	NA	NA	multi-exon	FALSE	canonical	0	0	junction_1	0	NA	NA	NA	FALSE	0	NA	NA	A	non_coding	NA	NA	NA	NA	NA	NA	NA	40	CTGGAGAAGGGAGCAGATAA	693	False	NA	NA	NA	NA	NA	NA	27909560	27889172	Fake_Experiment_ID
g1017.t1	chr19	+	612	7	Intergenic	novelGene_312	novel	NA	NA	NA	NA	NA	NA	multi-exon	FALSE	canonical	0	0	junction_1	0	NA	NA	NA	FALSE	0	NA	NA	A	non_coding	NA	NA	NA	NA	NA	NA	NA	20	AGTCACTAAGGGGGGTTTTC	501	False	NA	NA	NA	NA	NA	NA	27936938	27983585	Fake_Experiment_ID
g1018.t1	chr19	+	453	3	Intergenic	novelGene_313	novel	NA	NA	NA	NA	NA	NA	multi-exon	FALSE	canonical	0	0	junction_1	0	NA	NA	NA	FALSE	0	NA	NA	A	non_coding	NA	NA	NA	NA	NA	NA	NA	35	AAAGCACATTCCACTCCAGT	NA	False	NA	NA	NA	NA	NA	NA	28008235	28023203	Fake_Experiment_ID
g1019.t1	chr19	-	444	5	Intergenic	novelGene_314	novel	NA	NA	NA	NA	NA	NA	multi-exon	FALSE	canonical	0	0	junction_1	0	NA	NA	NA	FALSE	0	NA	NA	A	non_coding	NA	NA	NA	NA	NA	NA	NA	20	TCCTGAGGTGGGACAGCACC	NA	False	NA	NA	NA	NA	NA	NA	28060984	28043887	Fake_Experiment_ID
g1020.t1	chr19	+	1428	5	Intergenic	novelGene_315	novel	NA	NA	NA	NA	NA	NA	multi-exon	FALSE	canonical	0	0	junction_1	0	NA	NA	NA	FALSE	0	NA	NA	A	non_coding	NA	NA	NA	NA	NA	NA	NA	50	AACTATTCCAATCAATAGAA	NA	False	NA	NA	NA	NA	NA	NA	28061915	28091224	Fake_Experiment_ID
g1021.t1	chr19	+	444	5	Intergenic	novelGene_316	novel	NA	NA	NA	NA	NA	NA	multi-exon	FALSE	canonical	0	0	junction_1	0	NA	NA	NA	FALSE	0	NA	NA	A	non_coding	NA	NA	NA	NA	NA	NA	NA	20	AGTGGAGATGGCTTTGGAGT	NA	False	NA	NA	NA	NA	NA	NA	28118344	28133870	Fake_Experiment_ID
g1022.t1	chr19	+	1833	2	Intergenic	novelGene_317	novel	NA	NA	NA	NA	NA	NA	multi-exon	FALSE	canonical	0	0	junction_1	0	NA	NA	NA	FALSE	0	NA	NA	A	non_coding	NA	NA	NA	NA	NA	NA	NA	35	AATTTTAGACCAATATCCTT	NA	False	NA	NA	NA	NA	NA	NA	28178755	28181157	Fake_Experiment_ID
g1023.t1	chr19	+	786	4	Intergenic	novelGene_318	novel	NA	NA	NA	NA	NA	NA	multi-exon	FALSE	canonical	0	0	junction_1	0	NA	NA	NA	FALSE	0	NA	NA	A	non_coding	NA	NA	NA	NA	NA	NA	NA	35	CCAGCCTGAGGCAGAGCAAA	NA	False	NA	NA	NA	NA	NA	NA	28219808	28237884	Fake_Experiment_ID
g1024.t1	chr19	+	657	1	Intergenic	novelGene_319	novel	NA	NA	NA	NA	NA	NA	mono-exon	FALSE	NA	NA	NA	NA	NA	NA	NA	NA	NA	0	NA	NA	A	non_coding	NA	NA	NA	NA	NA	NA	NA	45	AGACCATAGAGACTAGGAAG	NA	False	NA	NA	NA	NA	NA	NA	28270973	28271630	Fake_Experiment_ID
g1025.t1	chr19	-	483	4	Intergenic	novelGene_320	novel	NA	NA	NA	NA	NA	NA	multi-exon	FALSE	canonical	0	0	junction_1	0	NA	NA	NA	FALSE	0	NA	NA	A	non_coding	NA	NA	NA	NA	NA	NA	NA	45	ATAAAAGTGGTGTATATAAG	NA	False	NA	NA	NA	NA	NA	NA	28317318	28287481	Fake_Experiment_ID
g1026.t1	chr19	-	327	2	Intergenic	novelGene_321	novel	NA	NA	NA	NA	NA	NA	multi-exon	FALSE	canonical	0	0	junction_1	0	NA	NA	NA	FALSE	0	NA	NA	A	non_coding	NA	NA	NA	NA	NA	NA	NA	15	TTGGTTTAGCCACAGGCTTG	NA	False	NA	NA	NA	NA	NA	NA	28336616	28336079	Fake_Experiment_ID
g1027.t1	chr19	-	450	3	Intergenic	novelGene_322	novel	NA	NA	NA	NA	NA	NA	multi-exon	FALSE	canonical	0	0	junction_1	0	NA	NA	NA	FALSE	0	NA	NA	A	non_coding	NA	NA	NA	NA	NA	NA	NA	25	TACATGCAGGGGGAAGGGCC	NA	False	NA	NA	NA	NA	NA	NA	28599468	28586808	Fake_Experiment_ID
g1028.t1	chr19	+	1089	3	Intergenic	novelGene_323	novel	NA	NA	NA	NA	NA	NA	multi-exon	FALSE	canonical	0	0	junction_1	0	NA	NA	NA	FALSE	0	NA	NA	A	non_coding	NA	NA	NA	NA	NA	NA	NA	15	CAGTGTCACCTGCCGGCAGC	503	False	NA	NA	NA	NA	NA	NA	28607823	28611741	Fake_Experiment_ID
g1029.t1	chr19	+	741	5	Intergenic	novelGene_324	novel	NA	NA	NA	NA	NA	NA	multi-exon	FALSE	canonical	0	0	junction_1	0	NA	NA	NA	FALSE	0	NA	NA	A	non_coding	NA	NA	NA	NA	NA	NA	NA	25	ATGAATGGGTTTTCATTCAT	4444	False	NA	NA	NA	NA	NA	NA	28611764	28638953	Fake_Experiment_ID
g1030.t1	chr19	+	387	1	Intergenic	novelGene_325	novel	NA	NA	NA	NA	NA	NA	mono-exon	FALSE	NA	NA	NA	NA	NA	NA	NA	NA	NA	0	NA	NA	A	non_coding	NA	NA	NA	NA	NA	NA	NA	25	AACAAGAGTTCCCCTGCCTG	NA	False	NA	NA	NA	NA	NA	NA	28641388	28641775	Fake_Experiment_ID
g1031.t1	chr19	+	390	1	Intergenic	novelGene_326	novel	NA	NA	NA	NA	NA	NA	mono-exon	FALSE	NA	NA	NA	NA	NA	NA	NA	NA	NA	0	NA	NA	A	non_coding	NA	NA	NA	NA	NA	NA	NA	50	GAAACATCTATAGGAAAAGG	NA	False	NA	NA	NA	NA	NA	NA	28655220	28655610	Fake_Experiment_ID
g1032.t1	chr19	-	351	3	Intergenic	novelGene_327	novel	NA	NA	NA	NA	NA	NA	multi-exon	FALSE	canonical	0	0	junction_1	0	NA	NA	NA	FALSE	0	NA	NA	A	non_coding	NA	NA	NA	NA	NA	NA	NA	15	CTGTTTGGTGTATTTACTCA	NA	False	NA	NA	NA	NA	NA	NA	28714906	28704245	Fake_Experiment_ID
g1033.t1	chr19	+	750	3	Intergenic	novelGene_328	novel	NA	NA	NA	NA	NA	NA	multi-exon	FALSE	canonical	0	0	junction_1	0	NA	NA	NA	FALSE	0	NA	NA	A	non_coding	NA	NA	NA	NA	NA	NA	NA	25	GCCTCAGCCCCCTGAAATTA	NA	False	NA	NA	NA	NA	NA	NA	28727090	28755181	Fake_Experiment_ID
g1034.t1	chr19	+	555	2	Intergenic	novelGene_329	novel	NA	NA	NA	NA	NA	NA	multi-exon	FALSE	canonical	0	0	junction_1	0	NA	NA	NA	FALSE	0	NA	NA	A	non_coding	NA	NA	NA	NA	NA	NA	NA	35	AGATACTCCTCGAGAAGAGC	NA	False	NA	NA	NA	NA	NA	NA	28757626	28758498	Fake_Experiment_ID
g1035.t1	chr19	+	636	1	Intergenic	novelGene_330	novel	NA	NA	NA	NA	NA	NA	mono-exon	FALSE	NA	NA	NA	NA	NA	NA	NA	NA	NA	0	NA	NA	A	non_coding	NA	NA	NA	NA	NA	NA	NA	60	AAAAGATCAACAAAATTGAT	NA	False	NA	NA	NA	NA	NA	NA	28759433	28760069	Fake_Experiment_ID
g1036.t1	chr19	+	2202	5	Intergenic	novelGene_331	novel	NA	NA	NA	NA	NA	NA	multi-exon	FALSE	canonical	0	0	junction_1	0	NA	NA	NA	FALSE	0	NA	NA	A	non_coding	NA	NA	NA	NA	NA	NA	NA	20	CCCCTTTATCATTGTGTAAT	NA	False	NA	NA	NA	NA	NA	NA	28761360	28809624	Fake_Experiment_ID
g1037.t1	chr19	-	1161	11	Intergenic	novelGene_332	novel	NA	NA	NA	NA	NA	NA	multi-exon	FALSE	canonical	0	0	junction_1	0	NA	NA	NA	FALSE	0	NA	NA	A	non_coding	NA	NA	NA	NA	NA	NA	NA	20	GGGATGGAGGGGAGGGAGGT	NA	False	NA	NA	NA	NA	NA	NA	28889224	28833217	Fake_Experiment_ID
g1038.t1	chr19	-	738	5	Intergenic	novelGene_333	novel	NA	NA	NA	NA	NA	NA	multi-exon	FALSE	canonical	0	0	junction_1	0	NA	NA	NA	FALSE	0	NA	NA	A	non_coding	NA	NA	NA	NA	NA	NA	NA	15	GTTCCTCTAGAGACCCCGCC	NA	False	NA	NA	NA	NA	NA	NA	29013236	28972816	Fake_Experiment_ID
g1039.t1	chr19	-	1410	3	Intergenic	novelGene_334	novel	NA	NA	NA	NA	NA	NA	multi-exon	FALSE	canonical	0	0	junction_1	0	NA	NA	NA	FALSE	0	NA	NA	A	non_coding	NA	NA	NA	NA	NA	NA	NA	55	AGAGGAGGCAGAAAAAGAGA	NA	False	NA	NA	NA	NA	NA	NA	29023537	29015595	Fake_Experiment_ID
g104.t1	chr19	-	237	1	Intergenic	novelGene_30	novel	NA	NA	NA	NA	NA	NA	mono-exon	FALSE	NA	NA	NA	NA	NA	NA	NA	NA	NA	0	NA	NA	A	non_coding	NA	NA	NA	NA	NA	NA	NA	25	TGATAATGTTCCACAGTTTT	NA	False	NA	NA	NA	NA	NA	NA	1574561	1574324	Fake_Experiment_ID
g1040.t1	chr19	+	630	4	Intergenic	novelGene_335	novel	NA	NA	NA	NA	NA	NA	multi-exon	FALSE	canonical	0	0	junction_1	0	NA	NA	NA	FALSE	0	NA	NA	A	non_coding	NA	NA	NA	NA	NA	NA	NA	10	GCCCTGCTGCCTCAGCAGCC	NA	False	NA	NA	NA	NA	NA	NA	29052849	29076378	Fake_Experiment_ID
g1041.t1	chr19	-	1782	7	Intergenic	novelGene_336	novel	NA	NA	NA	NA	NA	NA	multi-exon	FALSE	canonical	0	0	junction_1	0	NA	NA	NA	FALSE	0	NA	NA	A	non_coding	NA	NA	NA	NA	NA	NA	NA	10	TCCCGGGGGAGCCTGAGTTC	NA	False	NA	NA	NA	NA	NA	NA	29129305	29084441	Fake_Experiment_ID
g1042.t1	chr19	+	849	1	Intergenic	novelGene_337	novel	NA	NA	NA	NA	NA	NA	mono-exon	FALSE	NA	NA	NA	NA	NA	NA	NA	NA	NA	0	NA	NA	A	non_coding	NA	NA	NA	NA	NA	NA	NA	25	CTGGAAGTATTCCCTTTGAA	NA	False	NA	NA	NA	NA	NA	NA	29135789	29136638	Fake_Experiment_ID
g1043.t1	chr19	+	762	5	Intergenic	novelGene_338	novel	NA	NA	NA	NA	NA	NA	multi-exon	FALSE	canonical	0	0	junction_1	0	NA	NA	NA	FALSE	0	NA	NA	A	non_coding	NA	NA	NA	NA	NA	NA	NA	40	GTAGTGAGGGCAAATGACAA	NA	False	NA	NA	NA	NA	NA	NA	29149519	29193430	Fake_Experiment_ID
g1045.t1	chr19	+	3666	6	Intergenic	novelGene_339	novel	NA	NA	NA	NA	NA	NA	multi-exon	FALSE	canonical	0	0	junction_1	0	NA	NA	NA	FALSE	0	NA	NA	A	non_coding	NA	NA	NA	NA	NA	NA	NA	55	GAAGAGGCAAATCATAATAA	8712	False	NA	NA	NA	NA	NA	NA	29221964	29241611	Fake_Experiment_ID
g1046.t1	chr19	-	960	2	Intergenic	novelGene_340	novel	NA	NA	NA	NA	NA	NA	multi-exon	FALSE	canonical	0	0	junction_1	0	NA	NA	NA	FALSE	0	NA	NA	A	non_coding	NA	NA	NA	NA	NA	NA	NA	15	AGCCTTCGAGCCTGGCTACC	NA	False	NA	NA	NA	NA	NA	NA	29252385	29243344	Fake_Experiment_ID
g1047.t1	chr19	-	399	1	Intergenic	novelGene_341	novel	NA	NA	NA	NA	NA	NA	mono-exon	FALSE	NA	NA	NA	NA	NA	NA	NA	NA	NA	0	NA	NA	A	non_coding	NA	NA	NA	NA	NA	NA	NA	55	GAAGACAAGGTTAGAGAAAA	NA	False	NA	NA	NA	NA	NA	NA	29254741	29254342	Fake_Experiment_ID
g1048.t1	chr19	-	768	7	Intergenic	novelGene_342	novel	NA	NA	NA	NA	NA	NA	multi-exon	TRUE	canonical	0	0	junction_1	0	NA	NA	NA	FALSE	0	NA	NA	A	non_coding	NA	NA	NA	NA	NA	NA	NA	10	AGCTGGGGTGGCACCTTCCT	NA	False	NA	NA	NA	NA	NA	NA	29325019	29294409	Fake_Experiment_ID
g1049.t1	chr19	+	495	3	Intergenic	novelGene_343	novel	NA	NA	NA	NA	NA	NA	multi-exon	FALSE	canonical	0	0	junction_1	0	NA	NA	NA	FALSE	0	NA	NA	A	non_coding	NA	NA	NA	NA	NA	NA	NA	15	GCTGGGGAAGTGCCTTAGCT	NA	False	NA	NA	NA	NA	NA	NA	29330410	29340589	Fake_Experiment_ID
g1050.t1	chr19	+	1398	5	Intergenic	novelGene_344	novel	NA	NA	NA	NA	NA	NA	multi-exon	TRUE	canonical	0	0	junction_1	0	NA	NA	NA	FALSE	0	NA	NA	A	non_coding	NA	NA	NA	NA	NA	NA	NA	25	GGCAGCAGACAATCTTGCGT	NA	False	NA	NA	NA	NA	NA	NA	29351716	29367000	Fake_Experiment_ID
g1051.t1	chr19	-	390	3	Intergenic	novelGene_345	novel	NA	NA	NA	NA	NA	NA	multi-exon	FALSE	canonical	0	0	junction_1	0	NA	NA	NA	FALSE	0	NA	NA	A	non_coding	NA	NA	NA	NA	NA	NA	NA	25	ACTATGTGATCATAGTGTTG	NA	False	NA	NA	NA	NA	NA	NA	29418275	29396773	Fake_Experiment_ID
g1052.t1	chr19	-	618	5	Intergenic	novelGene_346	novel	NA	NA	NA	NA	NA	NA	multi-exon	FALSE	canonical	0	0	junction_1	0	NA	NA	NA	FALSE	0	NA	NA	A	non_coding	NA	NA	NA	NA	NA	NA	NA	35	GAAAATATATGATGGTTTTT	NA	False	NA	NA	NA	NA	NA	NA	29432999	29421449	Fake_Experiment_ID
g1053.t1	chr19	+	903	4	Intergenic	novelGene_347	novel	NA	NA	NA	NA	NA	NA	multi-exon	FALSE	canonical	0	0	junction_1	0	NA	NA	NA	FALSE	0	NA	NA	A	non_coding	NA	NA	NA	NA	NA	NA	NA	55	CCACCAAAACAAGACACACA	NA	False	NA	NA	NA	NA	NA	NA	29434179	29441321	Fake_Experiment_ID
g1054.t1	chr19	+	747	1	Intergenic	novelGene_348	novel	NA	NA	NA	NA	NA	NA	mono-exon	FALSE	NA	NA	NA	NA	NA	NA	NA	NA	NA	0	NA	NA	A	non_coding	NA	NA	NA	NA	NA	NA	NA	40	AGACCATCGAGACTAGGAAG	NA	False	NA	NA	NA	NA	NA	NA	29460465	29461212	Fake_Experiment_ID
g1055.t1	chr19	+	1098	1	Intergenic	novelGene_349	novel	NA	NA	NA	NA	NA	NA	mono-exon	FALSE	NA	NA	NA	NA	NA	NA	NA	NA	NA	0	NA	NA	A	non_coding	NA	NA	NA	NA	NA	NA	NA	25	CTCATTTTATGAGGCCAGCA	NA	False	NA	NA	NA	NA	NA	NA	29461701	29462799	Fake_Experiment_ID
g1056.t1	chr19	+	2061	4	Intergenic	novelGene_350	novel	NA	NA	NA	NA	NA	NA	multi-exon	FALSE	canonical	0	0	junction_1	0	NA	NA	NA	FALSE	0	NA	NA	A	non_coding	NA	NA	NA	NA	NA	NA	NA	65	CAAAAACCAAGATGAACAAA	NA	False	NA	NA	NA	NA	NA	NA	29462884	29485735	Fake_Experiment_ID
g1057.t1	chr19	+	276	1	Intergenic	novelGene_351	novel	NA	NA	NA	NA	NA	NA	mono-exon	FALSE	NA	NA	NA	NA	NA	NA	NA	NA	NA	0	NA	NA	A	non_coding	NA	NA	NA	NA	NA	NA	NA	30	GGAGGAAGGAGGGGGGATCA	NA	False	NA	NA	NA	NA	NA	NA	29512465	29512741	Fake_Experiment_ID
g1060.t1	chr19	+	363	2	Intergenic	novelGene_352	novel	NA	NA	NA	NA	NA	NA	multi-exon	FALSE	canonical	0	0	junction_1	0	NA	NA	NA	FALSE	0	NA	NA	A	non_coding	NA	NA	NA	NA	NA	NA	NA	20	AGTCCCGTATCTCCCCACAG	NA	False	NA	NA	NA	NA	NA	NA	29624288	29641935	Fake_Experiment_ID
g1062.t1	chr19	+	684	2	Intergenic	novelGene_353	novel	NA	NA	NA	NA	NA	NA	multi-exon	FALSE	canonical	0	0	junction_1	0	NA	NA	NA	FALSE	0	NA	NA	A	non_coding	NA	NA	NA	NA	NA	NA	NA	35	CACCAAGATAGCCGGACACC	NA	False	NA	NA	NA	NA	NA	NA	29689889	29697742	Fake_Experiment_ID
g1064.t1	chr19	+	465	2	Intergenic	novelGene_354	novel	NA	NA	NA	NA	NA	NA	multi-exon	FALSE	canonical	0	0	junction_1	0	NA	NA	NA	FALSE	0	NA	NA	A	non_coding	NA	NA	NA	NA	NA	NA	NA	45	GACTAAACCAACTTAAAGGT	NA	False	NA	NA	NA	NA	NA	NA	29745191	29748729	Fake_Experiment_ID
g1066.t1	chr19	-	744	4	Intergenic	novelGene_355	novel	NA	NA	NA	NA	NA	NA	multi-exon	FALSE	canonical	0	0	junction_1	0	NA	NA	NA	TRUE	0	NA	NA	A	non_coding	NA	NA	NA	NA	NA	NA	NA	15	CGTGCTAACTCCCCATCTGC	NA	False	NA	NA	NA	NA	NA	NA	29901869	29883002	Fake_Experiment_ID
g1067.t1	chr19	+	471	1	Intergenic	novelGene_356	novel	NA	NA	NA	NA	NA	NA	mono-exon	FALSE	NA	NA	NA	NA	NA	NA	NA	NA	NA	0	NA	NA	A	non_coding	NA	NA	NA	NA	NA	NA	NA	35	CAACTCTAATAAGCTTGACT	NA	False	NA	NA	NA	NA	NA	NA	29921181	29921652	Fake_Experiment_ID
g1068.t1	chr19	-	525	2	Antisense	novelGene_ENSG00000105176.18_AS	novel	NA	NA	NA	NA	NA	NA	multi-exon	FALSE	canonical	0	0	junction_1	0	NA	NA	NA	FALSE	0	NA	NA	A	non_coding	NA	NA	NA	NA	NA	NA	NA	30	CTCCTAAGACATACTTGTGA	NA	False	NA	NA	NA	NA	NA	NA	29956988	29956369	Fake_Experiment_ID
g107.t1	chr19	-	669	1	NIC	ENSG00000071564.17	novel	2040	18	NA	NA	37873	0	mono-exon_by_intron_retention	FALSE	NA	NA	NA	NA	NA	NA	NA	NA	NA	0	NA	NA	A	non_coding	NA	NA	NA	NA	NA	NA	NA	20	AAGGTATGCCTCCGTGGGAC	9772	False	NA	NA	NA	NA	NA	NA	1612375	1611706	Fake_Experiment_ID
g1070.t1	chr19	+	342	1	Intergenic	novelGene_357	novel	NA	NA	NA	NA	NA	NA	mono-exon	FALSE	NA	NA	NA	NA	NA	NA	NA	NA	NA	0	NA	NA	A	non_coding	NA	NA	NA	NA	NA	NA	NA	30	ATTGCCACCTGATAGATATT	NA	False	NA	NA	NA	NA	NA	NA	30037422	30037764	Fake_Experiment_ID
g1071.t1	chr19	-	993	7	Intergenic	novelGene_358	novel	NA	NA	NA	NA	NA	NA	multi-exon	FALSE	canonical	0	0	junction_1	0	NA	NA	NA	FALSE	0	NA	NA	A	non_coding	NA	NA	NA	NA	NA	NA	NA	45	TAACTCCCAGAAAAAGCGGA	NA	False	NA	NA	NA	NA	NA	NA	30089217	30063917	Fake_Experiment_ID
g1072.t1	chr19	+	804	3	Intergenic	novelGene_359	novel	NA	NA	NA	NA	NA	NA	multi-exon	FALSE	canonical	0	0	junction_1	0	NA	NA	NA	FALSE	0	NA	NA	A	non_coding	NA	NA	NA	NA	NA	NA	NA	35	CTCAGGCAAGGTGACACATA	NA	False	NA	NA	NA	NA	NA	NA	30090508	30101047	Fake_Experiment_ID
g1073.t1	chr19	+	636	4	Intergenic	novelGene_360	novel	NA	NA	NA	NA	NA	NA	multi-exon	FALSE	canonical	0	0	junction_1	0	NA	NA	NA	FALSE	0	NA	NA	A	non_coding	NA	NA	NA	NA	NA	NA	NA	10	GTTAGGATCTGTTTTCTTGC	NA	False	NA	NA	NA	NA	NA	NA	30104130	30105777	Fake_Experiment_ID
g1074.t1	chr19	-	1014	4	Intergenic	novelGene_361	novel	NA	NA	NA	NA	NA	NA	multi-exon	FALSE	canonical	0	0	junction_1	0	NA	NA	NA	FALSE	0	NA	NA	A	non_coding	NA	NA	NA	NA	NA	NA	NA	25	GCACTCTCTACCTAACACTT	NA	False	NA	NA	NA	NA	NA	NA	30126899	30117693	Fake_Experiment_ID
g1075.t1	chr19	+	1506	3	Intergenic	novelGene_362	novel	NA	NA	NA	NA	NA	NA	multi-exon	FALSE	canonical	0	0	junction_1	0	NA	NA	NA	FALSE	0	NA	NA	A	non_coding	NA	NA	NA	NA	NA	NA	NA	20	TATTGTCAAGTGCATTGGCT	NA	False	NA	NA	NA	NA	NA	NA	30142680	30162511	Fake_Experiment_ID
g1076.t1	chr19	-	813	2	Intergenic	novelGene_363	novel	NA	NA	NA	NA	NA	NA	multi-exon	FALSE	canonical	0	0	junction_1	0	NA	NA	NA	FALSE	0	NA	NA	A	non_coding	NA	NA	NA	NA	NA	NA	NA	15	AGCCCAGTTTCCCCCATCTC	NA	False	NA	NA	NA	NA	NA	NA	30186918	30172659	Fake_Experiment_ID
g1077.t1	chr19	-	1518	3	Intergenic	novelGene_364	novel	NA	NA	NA	NA	NA	NA	multi-exon	FALSE	canonical	0	0	junction_1	0	NA	NA	NA	FALSE	0	NA	NA	A	non_coding	NA	NA	NA	NA	NA	NA	NA	45	CTGACCATAAGAGAAATGCA	NA	False	NA	NA	NA	NA	NA	NA	30228968	30191549	Fake_Experiment_ID
g1078.t1	chr19	-	642	3	Intergenic	novelGene_365	novel	NA	NA	NA	NA	NA	NA	multi-exon	FALSE	canonical	0	0	junction_1	0	NA	NA	NA	FALSE	0	NA	NA	A	non_coding	NA	NA	NA	NA	NA	NA	NA	40	CATACCAACGGAGAAATGGT	NA	False	NA	NA	NA	NA	NA	NA	30301249	30277893	Fake_Experiment_ID
g1079.t1	chr19	+	822	5	Intergenic	novelGene_366	novel	NA	NA	NA	NA	NA	NA	multi-exon	FALSE	canonical	0	0	junction_1	0	NA	NA	NA	FALSE	0	NA	NA	A	non_coding	NA	NA	NA	NA	NA	NA	NA	30	TGATGATGATGACAATGTTG	NA	False	NA	NA	NA	NA	NA	NA	30312197	30338317	Fake_Experiment_ID
g108.t1	chr19	-	633	1	Intergenic	novelGene_31	novel	NA	NA	NA	NA	NA	NA	mono-exon	FALSE	NA	NA	NA	NA	NA	NA	NA	NA	NA	0	NA	NA	A	non_coding	NA	NA	NA	NA	NA	NA	NA	25	CTGGATACCCTCTCCACAAC	8997	False	NA	NA	NA	NA	NA	NA	1613150	1612517	Fake_Experiment_ID
g1080.t1	chr19	-	618	1	Intergenic	novelGene_367	novel	NA	NA	NA	NA	NA	NA	mono-exon	FALSE	NA	NA	NA	NA	NA	NA	NA	NA	NA	0	NA	NA	A	non_coding	NA	NA	NA	NA	NA	NA	NA	50	CTCAAATAAAGGGGGTAAAA	NA	False	NA	NA	NA	NA	NA	NA	30354020	30353402	Fake_Experiment_ID
g1081.t1	chr19	-	774	6	Intergenic	novelGene_368	novel	NA	NA	NA	NA	NA	NA	multi-exon	FALSE	canonical	0	0	junction_1	0	NA	NA	NA	FALSE	0	NA	NA	A	non_coding	NA	NA	NA	NA	NA	NA	NA	35	GGCCAGGAGCCAAGATCAGA	NA	False	NA	NA	NA	NA	NA	NA	30403894	30367773	Fake_Experiment_ID
g1082.t1	chr19	-	438	1	Intergenic	novelGene_369	novel	NA	NA	NA	NA	NA	NA	mono-exon	FALSE	NA	NA	NA	NA	NA	NA	NA	NA	NA	0	NA	NA	A	non_coding	NA	NA	NA	NA	NA	NA	NA	35	GAATGAGAATTGGACTGTCA	NA	False	NA	NA	NA	NA	NA	NA	30415422	30414984	Fake_Experiment_ID
g1083.t1	chr19	+	906	3	Intergenic	novelGene_370	novel	NA	NA	NA	NA	NA	NA	multi-exon	FALSE	canonical	0	0	junction_1	0	NA	NA	NA	FALSE	0	NA	NA	A	non_coding	NA	NA	NA	NA	NA	NA	NA	15	TGATGATGCTGTTGATGGTG	1781	False	NA	NA	NA	NA	NA	NA	30424384	30435391	Fake_Experiment_ID
g1084.t1	chr19	+	231	1	Intergenic	novelGene_371	novel	NA	NA	NA	NA	NA	NA	mono-exon	FALSE	NA	NA	NA	NA	NA	NA	NA	NA	NA	0	NA	NA	A	non_coding	NA	NA	NA	NA	NA	NA	NA	30	TGAGAGGACAGTCCATAGTC	NA	False	NA	NA	NA	NA	NA	NA	30435414	30435645	Fake_Experiment_ID
g1085.t1	chr19	+	2331	1	NIC	ENSG00000198597.9	novel	3903	4	NA	NA	0	-111271	mono-exon	FALSE	NA	NA	NA	NA	NA	NA	NA	NA	NA	0	NA	NA	A	non_coding	NA	NA	NA	NA	NA	NA	NA	20	CTGGAGGGAAAGGGCCGTCC	NA	False	NA	NA	NA	NA	NA	NA	30443562	30445893	Fake_Experiment_ID
g1087.t1	chr19	-	1074	5	Intergenic	novelGene_372	novel	NA	NA	NA	NA	NA	NA	multi-exon	FALSE	canonical	0	0	junction_1	0	NA	NA	NA	FALSE	0	NA	NA	A	non_coding	NA	NA	NA	NA	NA	NA	NA	15	ATTGCACACTCTCCCTCTCT	NA	False	NA	NA	NA	NA	NA	NA	30653335	30635418	Fake_Experiment_ID
g1088.t1	chr19	+	450	2	Intergenic	novelGene_373	novel	NA	NA	NA	NA	NA	NA	multi-exon	FALSE	canonical	0	0	junction_1	0	NA	NA	NA	FALSE	0	NA	NA	A	non_coding	NA	NA	NA	NA	NA	NA	NA	30	GCAGACCAACCTGTATATTG	NA	False	NA	NA	NA	NA	NA	NA	30694946	30711001	Fake_Experiment_ID
g1089.t1	chr19	+	417	2	Intergenic	novelGene_374	novel	NA	NA	NA	NA	NA	NA	multi-exon	FALSE	canonical	0	0	junction_1	0	NA	NA	NA	FALSE	0	NA	NA	A	non_coding	NA	NA	NA	NA	NA	NA	NA	15	TGTGTTTTCAGCCGTATGGA	NA	False	NA	NA	NA	NA	NA	NA	30744055	30750057	Fake_Experiment_ID
g1090.t1	chr19	-	828	7	Intergenic	novelGene_375	novel	NA	NA	NA	NA	NA	NA	multi-exon	FALSE	canonical	0	0	junction_1	0	NA	NA	NA	FALSE	0	NA	NA	A	non_coding	NA	NA	NA	NA	NA	NA	NA	25	AAATGCATCCTTTATGGTGG	NA	False	NA	NA	NA	NA	NA	NA	30819111	30780755	Fake_Experiment_ID
g1091.t1	chr19	+	936	4	Intergenic	novelGene_376	novel	NA	NA	NA	NA	NA	NA	multi-exon	FALSE	canonical	0	0	junction_1	0	NA	NA	NA	FALSE	0	NA	NA	A	non_coding	NA	NA	NA	NA	NA	NA	NA	25	GTCTGCCATGGTGGGAAAAG	NA	False	NA	NA	NA	NA	NA	NA	30871118	30893216	Fake_Experiment_ID
g1092.t1	chr19	+	375	2	Intergenic	novelGene_377	novel	NA	NA	NA	NA	NA	NA	multi-exon	FALSE	canonical	0	0	junction_1	0	NA	NA	NA	FALSE	0	NA	NA	A	non_coding	NA	NA	NA	NA	NA	NA	NA	5	GTTGAGGTCTCCTGCCTGGC	NA	False	NA	NA	NA	NA	NA	NA	30912027	30920009	Fake_Experiment_ID
g1093.t1	chr19	-	651	3	Intergenic	novelGene_378	novel	NA	NA	NA	NA	NA	NA	multi-exon	FALSE	canonical	0	0	junction_1	0	NA	NA	NA	FALSE	0	NA	NA	A	non_coding	NA	NA	NA	NA	NA	NA	NA	25	CAGAGCATCCACATGCCTGT	NA	False	NA	NA	NA	NA	NA	NA	31020520	30980496	Fake_Experiment_ID
g1094.t1	chr19	+	402	4	Intergenic	novelGene_379	novel	NA	NA	NA	NA	NA	NA	multi-exon	FALSE	canonical	0	0	junction_1	0	NA	NA	NA	FALSE	0	NA	NA	A	non_coding	NA	NA	NA	NA	NA	NA	NA	45	TTGGACATAAAGAACGCATA	NA	False	NA	NA	NA	NA	NA	NA	31061824	31082559	Fake_Experiment_ID
g1095.t1	chr19	+	408	3	Intergenic	novelGene_380	novel	NA	NA	NA	NA	NA	NA	multi-exon	FALSE	canonical	0	0	junction_1	0	NA	NA	NA	FALSE	0	NA	NA	A	non_coding	NA	NA	NA	NA	NA	NA	NA	15	CATGCATCTGCCCTTTTCAT	NA	False	NA	NA	NA	NA	NA	NA	31092326	31150490	Fake_Experiment_ID
g1096.t1	chr19	+	468	2	Intergenic	novelGene_381	novel	NA	NA	NA	NA	NA	NA	multi-exon	FALSE	canonical	0	0	junction_1	0	NA	NA	NA	FALSE	0	NA	NA	A	non_coding	NA	NA	NA	NA	NA	NA	NA	20	AGGCAGGGTGCCTCGACACC	NA	False	NA	NA	NA	NA	NA	NA	31179558	31183337	Fake_Experiment_ID
g1097.t1	chr19	-	891	4	Intergenic	novelGene_382	novel	NA	NA	NA	NA	NA	NA	multi-exon	FALSE	canonical	0	0	junction_1	0	NA	NA	NA	FALSE	0	NA	NA	A	non_coding	NA	NA	NA	NA	NA	NA	NA	15	GCCATGCTGCAGGCATCCCT	NA	False	NA	NA	NA	NA	NA	NA	31254722	31242342	Fake_Experiment_ID
g1099.t1	chr19	+	207	2	Antisense	novelGene_ENSG00000121297.8_AS	novel	NA	NA	NA	NA	NA	NA	multi-exon	FALSE	canonical	0	0	junction_1	0	NA	NA	NA	FALSE	0	NA	NA	B	non_coding	NA	NA	NA	NA	NA	NA	NA	45	AGGAGAAAAACCACAGTCTT	NA	False	NA	NA	NA	NA	NA	NA	31301724	31310313	Fake_Experiment_ID
g1100.t1	chr19	+	888	6	Antisense	novelGene_ENSG00000121297.8_AS	novel	NA	NA	NA	NA	NA	NA	multi-exon	FALSE	canonical	0	0	junction_1	0	NA	NA	NA	FALSE	0	NA	NA	B	non_coding	NA	NA	NA	NA	NA	NA	NA	10	TTTGATACTTTTGTCTGGTT	NA	False	NA	NA	NA	NA	NA	NA	31331499	31380792	Fake_Experiment_ID
g1101.t1	chr19	-	654	5	Intergenic	novelGene_383	novel	NA	NA	NA	NA	NA	NA	multi-exon	FALSE	canonical	0	0	junction_1	0	NA	NA	NA	FALSE	0	NA	NA	A	non_coding	NA	NA	NA	NA	NA	NA	NA	20	GGCCTCCAAGCCCACGCATG	NA	False	NA	NA	NA	NA	NA	NA	31418279	31390140	Fake_Experiment_ID
g1102.t1	chr19	+	714	2	Intergenic	novelGene_384	novel	NA	NA	NA	NA	NA	NA	multi-exon	FALSE	canonical	0	0	junction_1	0	NA	NA	NA	FALSE	0	NA	NA	A	non_coding	NA	NA	NA	NA	NA	NA	NA	45	ATAGAAAATGCTGATGTAAT	NA	False	NA	NA	NA	NA	NA	NA	31500449	31507494	Fake_Experiment_ID
g1103.t1	chr19	-	450	3	Intergenic	novelGene_385	novel	NA	NA	NA	NA	NA	NA	multi-exon	FALSE	canonical	0	0	junction_1	0	NA	NA	NA	FALSE	0	NA	NA	A	non_coding	NA	NA	NA	NA	NA	NA	NA	30	ACCACGGGATAGATGCCGCA	NA	False	NA	NA	NA	NA	NA	NA	31518100	31514039	Fake_Experiment_ID
g1104.t1	chr19	-	282	2	Intergenic	novelGene_386	novel	NA	NA	NA	NA	NA	NA	multi-exon	FALSE	canonical	0	0	junction_1	0	NA	NA	NA	FALSE	0	NA	NA	A	non_coding	NA	NA	NA	NA	NA	NA	NA	30	ACAGAGGGCATCATGTATGC	NA	False	NA	NA	NA	NA	NA	NA	31540738	31536203	Fake_Experiment_ID
g1105.t1	chr19	+	273	2	Intergenic	novelGene_387	novel	NA	NA	NA	NA	NA	NA	multi-exon	FALSE	canonical	0	0	junction_1	0	NA	NA	NA	FALSE	0	NA	NA	A	non_coding	NA	NA	NA	NA	NA	NA	NA	5	GCTCACCTGCTTGTTCTTGG	NA	False	NA	NA	NA	NA	NA	NA	31556627	31560895	Fake_Experiment_ID
g1106.t1	chr19	-	255	1	Intergenic	novelGene_388	novel	NA	NA	NA	NA	NA	NA	mono-exon	FALSE	NA	NA	NA	NA	NA	NA	NA	NA	NA	0	NA	NA	A	non_coding	NA	NA	NA	NA	NA	NA	NA	20	TTAGGAGAGGAGTGTTGTTC	NA	False	NA	NA	NA	NA	NA	NA	31596366	31596111	Fake_Experiment_ID
g1107.t1	chr19	+	213	2	Intergenic	novelGene_389	novel	NA	NA	NA	NA	NA	NA	multi-exon	FALSE	canonical	0	0	junction_1	0	NA	NA	NA	FALSE	0	NA	NA	A	non_coding	NA	NA	NA	NA	NA	NA	NA	20	GACGGGAGCCTCTGACCCAC	NA	False	NA	NA	NA	NA	NA	NA	31604556	31612033	Fake_Experiment_ID
g1108.t1	chr19	-	369	1	Intergenic	novelGene_390	novel	NA	NA	NA	NA	NA	NA	mono-exon	FALSE	NA	NA	NA	NA	NA	NA	NA	NA	NA	0	NA	NA	A	non_coding	NA	NA	NA	NA	NA	NA	NA	25	GGGGGAGGGGGAGGAGGAGA	NA	False	NA	NA	NA	NA	NA	NA	31626026	31625657	Fake_Experiment_ID
g1109.t1	chr19	-	390	4	Intergenic	novelGene_391	novel	NA	NA	NA	NA	NA	NA	multi-exon	FALSE	canonical	0	0	junction_1	0	NA	NA	NA	FALSE	0	NA	NA	A	non_coding	NA	NA	NA	NA	NA	NA	NA	20	GGAGGCATGATTGTTGGCAG	NA	False	NA	NA	NA	NA	NA	NA	31733952	31693957	Fake_Experiment_ID
g111.t1	chr19	+	636	4	Intergenic	novelGene_32	novel	NA	NA	NA	NA	NA	NA	multi-exon	TRUE	canonical	0	0	junction_1	0	NA	NA	NA	FALSE	0	NA	NA	A	non_coding	NA	NA	NA	NA	NA	NA	NA	25	GGCTTTGGAAGCCAATGACC	NA	False	NA	NA	NA	NA	NA	NA	1652345	1721330	Fake_Experiment_ID
g1110.t1	chr19	+	348	4	Intergenic	novelGene_392	novel	NA	NA	NA	NA	NA	NA	multi-exon	FALSE	canonical	0	0	junction_1	0	NA	NA	NA	FALSE	0	NA	NA	A	non_coding	NA	NA	NA	NA	NA	NA	NA	40	ACTTTCCAGACACCAATAAT	NA	False	NA	NA	NA	NA	NA	NA	31775504	31788649	Fake_Experiment_ID
g1111.t1	chr19	-	351	3	Intergenic	novelGene_393	novel	NA	NA	NA	NA	NA	NA	multi-exon	FALSE	canonical	0	0	junction_1	0	NA	NA	NA	FALSE	0	NA	NA	A	non_coding	NA	NA	NA	NA	NA	NA	NA	45	ACAATAAGTTCACATGGACA	NA	False	NA	NA	NA	NA	NA	NA	31805715	31794285	Fake_Experiment_ID
g1112.t1	chr19	+	285	2	Intergenic	novelGene_394	novel	NA	NA	NA	NA	NA	NA	multi-exon	FALSE	canonical	0	0	junction_1	0	NA	NA	NA	FALSE	0	NA	NA	A	non_coding	NA	NA	NA	NA	NA	NA	NA	40	ACATCTGTGTTACAGAAAGA	NA	False	NA	NA	NA	NA	NA	NA	31857349	31859118	Fake_Experiment_ID
g1113.t1	chr19	+	570	2	Intergenic	novelGene_395	novel	NA	NA	NA	NA	NA	NA	multi-exon	FALSE	canonical	0	0	junction_1	0	NA	NA	NA	FALSE	0	NA	NA	A	non_coding	NA	NA	NA	NA	NA	NA	NA	55	AAACTTATTTACAAAAAGAC	NA	False	NA	NA	NA	NA	NA	NA	31873615	31893977	Fake_Experiment_ID
g1114.t1	chr19	-	612	5	Intergenic	novelGene_396	novel	NA	NA	NA	NA	NA	NA	multi-exon	FALSE	canonical	0	0	junction_1	0	NA	NA	NA	FALSE	0	NA	NA	A	non_coding	NA	NA	NA	NA	NA	NA	NA	25	CCCTATCATTAGGGGCTAAT	NA	False	NA	NA	NA	NA	NA	NA	31945557	31925282	Fake_Experiment_ID
g1115.t1	chr19	-	555	4	Intergenic	novelGene_397	novel	NA	NA	NA	NA	NA	NA	multi-exon	FALSE	canonical	0	0	junction_1	0	NA	NA	NA	FALSE	0	NA	NA	A	non_coding	NA	NA	NA	NA	NA	NA	NA	20	TCTTGAATAAGGCTGTTCTC	NA	False	NA	NA	NA	NA	NA	NA	31984508	31956746	Fake_Experiment_ID
g1116.t1	chr19	+	519	1	Intergenic	novelGene_398	novel	NA	NA	NA	NA	NA	NA	mono-exon	FALSE	NA	NA	NA	NA	NA	NA	NA	NA	NA	0	NA	NA	A	non_coding	NA	NA	NA	NA	NA	NA	NA	25	CAGTGGCTCACGCCTATAAT	NA	False	NA	NA	NA	NA	NA	NA	32018995	32019514	Fake_Experiment_ID
g1117.t1	chr19	+	669	5	Intergenic	novelGene_399	novel	NA	NA	NA	NA	NA	NA	multi-exon	FALSE	canonical	0	0	junction_1	0	NA	NA	NA	FALSE	0	NA	NA	A	non_coding	NA	NA	NA	NA	NA	NA	NA	35	AGAGTGGTTCAAGAGCACAC	NA	False	NA	NA	NA	NA	NA	NA	32044900	32072030	Fake_Experiment_ID
g1118.t1	chr19	+	561	4	Intergenic	novelGene_400	novel	NA	NA	NA	NA	NA	NA	multi-exon	FALSE	canonical	0	0	junction_1	0	NA	NA	NA	FALSE	0	NA	NA	A	non_coding	NA	NA	NA	NA	NA	NA	NA	15	GCTTGAGCTGCAGCTGCACC	8280	False	NA	NA	NA	NA	NA	NA	32111433	32164795	Fake_Experiment_ID
g1119.t1	chr19	+	732	4	Intergenic	novelGene_401	novel	NA	NA	NA	NA	NA	NA	multi-exon	FALSE	canonical	0	0	junction_1	0	NA	NA	NA	FALSE	0	NA	NA	A	non_coding	NA	NA	NA	NA	NA	NA	NA	20	TGGTTTTTGAGATGGAATCT	NA	False	NA	NA	NA	NA	NA	NA	32230518	32248083	Fake_Experiment_ID
g112.t1	chr19	+	255	1	Intergenic	novelGene_33	novel	NA	NA	NA	NA	NA	NA	mono-exon	FALSE	NA	NA	NA	NA	NA	NA	NA	NA	NA	0	NA	NA	A	non_coding	NA	NA	NA	NA	NA	NA	NA	15	GACTCTCTGCGTGGCCAACC	NA	False	NA	NA	NA	NA	NA	NA	1746672	1746927	Fake_Experiment_ID
g1120.t1	chr19	+	477	3	Intergenic	novelGene_402	novel	NA	NA	NA	NA	NA	NA	multi-exon	FALSE	canonical	0	0	junction_1	0	NA	NA	NA	FALSE	0	NA	NA	A	non_coding	NA	NA	NA	NA	NA	NA	NA	15	GGTCAGGCCTGATGCCAGTG	NA	False	NA	NA	NA	NA	NA	NA	32251322	32253486	Fake_Experiment_ID
g1124.t1	chr19	-	1029	1	Intergenic	novelGene_403	novel	NA	NA	NA	NA	NA	NA	mono-exon	FALSE	NA	NA	NA	NA	NA	NA	NA	NA	NA	0	NA	NA	A	non_coding	NA	NA	NA	NA	NA	NA	NA	30	CCATCACTGGCCATCAGAGA	NA	False	NA	NA	NA	NA	NA	NA	32589299	32588270	Fake_Experiment_ID
g1129.t1	chr19	-	399	1	Intergenic	novelGene_404	novel	NA	NA	NA	NA	NA	NA	mono-exon	FALSE	NA	NA	NA	NA	NA	NA	NA	NA	NA	0	NA	NA	A	non_coding	NA	NA	NA	NA	NA	NA	NA	60	TAAGACAAGATTAGAGAAAA	NA	False	NA	NA	NA	NA	NA	NA	32787052	32786653	Fake_Experiment_ID
g1132.t1	chr19	+	930	1	Intergenic	novelGene_405	novel	NA	NA	NA	NA	NA	NA	mono-exon	FALSE	NA	NA	NA	NA	NA	NA	NA	NA	NA	0	NA	NA	A	non_coding	NA	NA	NA	NA	NA	NA	NA	40	AGACCATCAAGGCTAGGAAG	NA	False	NA	NA	NA	NA	NA	NA	32847165	32848095	Fake_Experiment_ID
g1133.t1	chr19	+	975	1	Intergenic	novelGene_406	novel	NA	NA	NA	NA	NA	NA	mono-exon	FALSE	NA	NA	NA	NA	NA	NA	NA	NA	NA	0	NA	NA	A	non_coding	NA	NA	NA	NA	NA	NA	NA	30	GTGAACTCCCATTCACAATT	NA	False	NA	NA	NA	NA	NA	NA	32849435	32850410	Fake_Experiment_ID
g114.t1	chr19	+	441	1	Intergenic	novelGene_34	novel	NA	NA	NA	NA	NA	NA	mono-exon	FALSE	NA	NA	NA	NA	NA	NA	NA	NA	NA	0	NA	NA	A	non_coding	NA	NA	NA	NA	NA	NA	NA	25	TGGGATAGCACTGACATTGG	5107	False	NA	NA	NA	NA	NA	NA	1768856	1769297	Fake_Experiment_ID
g1144.t1	chr19	-	756	5	Intergenic	novelGene_407	novel	NA	NA	NA	NA	NA	NA	multi-exon	FALSE	canonical	0	0	junction_1	0	NA	NA	NA	FALSE	0	NA	NA	A	non_coding	NA	NA	NA	NA	NA	NA	NA	25	AATTGCGAGGGCAACTGGGG	NA	False	NA	NA	NA	NA	NA	NA	33261338	33227446	Fake_Experiment_ID
g1145.t1	chr19	-	1059	7	Intergenic	novelGene_408	novel	NA	NA	NA	NA	NA	NA	multi-exon	FALSE	canonical	0	0	junction_1	0	NA	NA	NA	FALSE	0	NA	NA	A	non_coding	NA	NA	NA	NA	NA	NA	NA	20	ACGCTGGGTGAATTCTGGAC	6090	False	NA	NA	NA	NA	NA	NA	33296626	33269923	Fake_Experiment_ID
g1147.t1	chr19	-	666	2	Intergenic	novelGene_409	novel	NA	NA	NA	NA	NA	NA	multi-exon	FALSE	canonical	0	0	junction_1	0	NA	NA	NA	FALSE	0	NA	NA	A	non_coding	NA	NA	NA	NA	NA	NA	NA	15	AGCTGTGGATGCCTGCTCAT	NA	False	NA	NA	NA	NA	NA	NA	33361446	33360496	Fake_Experiment_ID
g1150.t1	chr19	+	369	1	Intergenic	novelGene_410	novel	NA	NA	NA	NA	NA	NA	mono-exon	FALSE	NA	NA	NA	NA	NA	NA	NA	NA	NA	0	NA	NA	A	non_coding	NA	NA	NA	NA	NA	NA	NA	15	GAGGCAGGCGGGAGCCGTCC	NA	False	NA	NA	NA	NA	NA	NA	33435989	33436358	Fake_Experiment_ID
g1151.t1	chr19	+	864	4	Antisense	novelGene_ENSG00000124299.15_AS	novel	NA	NA	NA	NA	NA	NA	multi-exon	FALSE	canonical	0	0	junction_1	0	NA	NA	NA	FALSE	0	NA	NA	A	non_coding	NA	NA	NA	NA	NA	NA	NA	40	GATCAATATGGACTAGATAT	NA	False	NA	NA	NA	NA	NA	NA	33436946	33461039	Fake_Experiment_ID
g1153.t1	chr19	+	582	3	Intergenic	novelGene_411	novel	NA	NA	NA	NA	NA	NA	multi-exon	FALSE	canonical	0	0	junction_1	0	NA	NA	NA	FALSE	0	NA	NA	A	non_coding	NA	NA	NA	NA	NA	NA	NA	55	AAACATCGAAGGAAACAAGC	NA	False	NA	NA	NA	NA	NA	NA	33523360	33525591	Fake_Experiment_ID
g1154.t1	chr19	-	834	4	Intergenic	novelGene_412	novel	NA	NA	NA	NA	NA	NA	multi-exon	FALSE	canonical	0	0	junction_1	0	NA	NA	NA	FALSE	0	NA	NA	A	non_coding	NA	NA	NA	NA	NA	NA	NA	30	TGAATCCCTGCCAGAATTGA	NA	False	NA	NA	NA	NA	NA	NA	33580650	33546107	Fake_Experiment_ID
g1155.t1	chr19	+	369	1	Intergenic	novelGene_413	novel	NA	NA	NA	NA	NA	NA	mono-exon	FALSE	NA	NA	NA	NA	NA	NA	NA	NA	NA	0	NA	NA	A	non_coding	NA	NA	NA	NA	NA	NA	NA	35	GAGGAGAAGTCAATGCCTGA	NA	False	NA	NA	NA	NA	NA	NA	33588548	33588917	Fake_Experiment_ID
g1156.t1	chr19	-	483	1	Intergenic	novelGene_414	novel	NA	NA	NA	NA	NA	NA	mono-exon	FALSE	NA	NA	NA	NA	NA	NA	NA	NA	NA	0	NA	NA	A	non_coding	NA	NA	NA	NA	NA	NA	NA	65	TACTTGTTAAAAAAAAAAAA	NA	False	NA	NA	NA	NA	NA	NA	33589688	33589205	Fake_Experiment_ID
g1157.t1	chr19	-	219	3	Intergenic	novelGene_415	novel	NA	NA	NA	NA	NA	NA	multi-exon	FALSE	canonical	0	0	junction_1	0	NA	NA	NA	TRUE	0	NA	NA	A	non_coding	NA	NA	NA	NA	NA	NA	NA	20	TTTACATTATGGTTCACTCT	NA	False	NA	NA	NA	NA	NA	NA	33614680	33608092	Fake_Experiment_ID
g1158.t1	chr19	-	930	3	Intergenic	novelGene_416	novel	NA	NA	NA	NA	NA	NA	multi-exon	FALSE	canonical	0	0	junction_1	0	NA	NA	NA	TRUE	0	NA	NA	A	non_coding	NA	NA	NA	NA	NA	NA	NA	15	TGGGATGGGCCAGGAGGTCT	NA	False	NA	NA	NA	NA	NA	NA	33621501	33618302	Fake_Experiment_ID
g1159.t1	chr19	+	843	6	Intergenic	novelGene_417	novel	NA	NA	NA	NA	NA	NA	multi-exon	FALSE	canonical	0	0	junction_1	0	NA	NA	NA	TRUE	0	NA	NA	A	non_coding	NA	NA	NA	NA	NA	NA	NA	25	AGCCAAACCACTCTCGTGCC	2904	False	NA	NA	NA	NA	NA	NA	33624856	33669430	Fake_Experiment_ID
g116.t1	chr19	-	630	1	Intergenic	novelGene_35	novel	NA	NA	NA	NA	NA	NA	mono-exon	FALSE	NA	NA	NA	NA	NA	NA	NA	NA	NA	0	NA	NA	A	non_coding	NA	NA	NA	NA	NA	NA	NA	25	CGTAGCATCTGAATCCCTAG	7928	False	NA	NA	NA	NA	NA	NA	1782922	1782292	Fake_Experiment_ID
g1160.t1	chr19	-	567	1	Intergenic	novelGene_418	novel	NA	NA	NA	NA	NA	NA	mono-exon	FALSE	NA	NA	NA	NA	NA	NA	NA	NA	NA	0	NA	NA	A	non_coding	NA	NA	NA	NA	NA	NA	NA	45	AAATCCTGCAGCTAATTAAA	NA	False	NA	NA	NA	NA	NA	NA	33685165	33684598	Fake_Experiment_ID
g1163.t1	chr19	+	534	4	Intergenic	novelGene_419	novel	NA	NA	NA	NA	NA	NA	multi-exon	TRUE	canonical	0	0	junction_1	0	NA	NA	NA	FALSE	0	NA	NA	A	non_coding	NA	NA	NA	NA	NA	NA	NA	30	GCTATGCGTCTATCAATGAA	NA	False	NA	NA	NA	NA	NA	NA	33774097	33785544	Fake_Experiment_ID
g1165.t1	chr19	-	453	2	Intergenic	novelGene_420	novel	NA	NA	NA	NA	NA	NA	multi-exon	FALSE	canonical	0	0	junction_1	0	NA	NA	NA	FALSE	0	NA	NA	A	non_coding	NA	NA	NA	NA	NA	NA	NA	40	AACCTTTGGAGACCAAAATG	NA	False	NA	NA	NA	NA	NA	NA	33888333	33868863	Fake_Experiment_ID
g1166.t1	chr19	-	309	3	Intergenic	novelGene_421	novel	NA	NA	NA	NA	NA	NA	multi-exon	FALSE	canonical	0	0	junction_1	0	NA	NA	NA	FALSE	0	NA	NA	A	non_coding	NA	NA	NA	NA	NA	NA	NA	15	TGTCCACCTGTGCATAGGTG	NA	False	NA	NA	NA	NA	NA	NA	33919893	33912426	Fake_Experiment_ID
g1167.t1	chr19	-	555	4	Intergenic	novelGene_422	novel	NA	NA	NA	NA	NA	NA	multi-exon	FALSE	canonical	0	0	junction_1	0	NA	NA	NA	FALSE	0	NA	NA	A	non_coding	NA	NA	NA	NA	NA	NA	NA	30	GAAGCTTTAGATTCTGAAGC	NA	False	NA	NA	NA	NA	NA	NA	33948006	33935155	Fake_Experiment_ID
g1168.t1	chr19	-	585	3	Intergenic	novelGene_423	novel	NA	NA	NA	NA	NA	NA	multi-exon	FALSE	canonical	0	0	junction_1	0	NA	NA	NA	FALSE	0	NA	NA	A	non_coding	NA	NA	NA	NA	NA	NA	NA	20	AGTGGTCTCTGGGTAACATG	NA	False	NA	NA	NA	NA	NA	NA	34039180	34022627	Fake_Experiment_ID
g1169.t1	chr19	+	207	1	Intergenic	novelGene_424	novel	NA	NA	NA	NA	NA	NA	mono-exon	FALSE	NA	NA	NA	NA	NA	NA	NA	NA	NA	0	NA	NA	A	non_coding	NA	NA	NA	NA	NA	NA	NA	15	GCATGGTGGCGGGCATCTAT	NA	False	NA	NA	NA	NA	NA	NA	34044748	34044955	Fake_Experiment_ID
g1170.t1	chr19	-	822	1	Intergenic	novelGene_425	novel	NA	NA	NA	NA	NA	NA	mono-exon	FALSE	NA	NA	NA	NA	NA	NA	NA	NA	NA	0	NA	NA	A	non_coding	NA	NA	NA	NA	NA	NA	NA	20	CATGTTAGATCTTCGTATGT	NA	False	NA	NA	NA	NA	NA	NA	34093343	34092521	Fake_Experiment_ID
g1171.t1	chr19	+	270	1	Intergenic	novelGene_426	novel	NA	NA	NA	NA	NA	NA	mono-exon	FALSE	NA	NA	NA	NA	NA	NA	NA	NA	NA	0	NA	NA	A	non_coding	NA	NA	NA	NA	NA	NA	NA	20	CCTCAGGGAATCCAGTCGGC	NA	False	NA	NA	NA	NA	NA	NA	34127004	34127274	Fake_Experiment_ID
g1173.t1	chr19	-	339	1	Intergenic	novelGene_427	novel	NA	NA	NA	NA	NA	NA	mono-exon	FALSE	NA	NA	NA	NA	NA	NA	NA	NA	NA	0	NA	NA	A	non_coding	NA	NA	NA	NA	NA	NA	NA	30	ATATCTCTGTCTACAAATGT	170	False	NA	NA	NA	NA	NA	NA	34296614	34296275	Fake_Experiment_ID
g1176.t1	chr19	-	1083	1	Intergenic	novelGene_428	novel	NA	NA	NA	NA	NA	NA	mono-exon	FALSE	NA	NA	NA	NA	NA	NA	NA	NA	NA	0	NA	NA	A	non_coding	NA	NA	NA	NA	NA	NA	NA	15	CCCACCTCCTTGGATACCTC	NA	False	NA	NA	NA	NA	NA	NA	34391583	34390500	Fake_Experiment_ID
g1181.t1	chr19	-	1875	5	Intergenic	novelGene_429	novel	NA	NA	NA	NA	NA	NA	multi-exon	FALSE	canonical	0	0	junction_1	0	NA	NA	NA	FALSE	0	NA	NA	A	non_coding	NA	NA	NA	NA	NA	NA	NA	30	TAAAACCTTGGTCTCCACCA	NA	False	NA	NA	NA	NA	NA	NA	34557974	34520474	Fake_Experiment_ID
g1182.t1	chr19	-	447	2	Intergenic	novelGene_430	novel	NA	NA	NA	NA	NA	NA	multi-exon	FALSE	canonical	0	0	junction_1	0	NA	NA	NA	FALSE	0	NA	NA	A	non_coding	NA	NA	NA	NA	NA	NA	NA	15	ACTTGGTCCCAGGCCAGGCT	NA	False	NA	NA	NA	NA	NA	NA	34565147	34559238	Fake_Experiment_ID
g1183.t1	chr19	-	663	3	Intergenic	novelGene_431	novel	NA	NA	NA	NA	NA	NA	multi-exon	FALSE	canonical	0	0	junction_1	0	NA	NA	NA	FALSE	0	NA	NA	A	non_coding	NA	NA	NA	NA	NA	NA	NA	20	AGGCATGCTTGGGGGACATG	5531	False	NA	NA	NA	NA	NA	NA	34588642	34575413	Fake_Experiment_ID
g1185.t1	chr19	-	615	1	Intergenic	novelGene_432	novel	NA	NA	NA	NA	NA	NA	mono-exon	FALSE	NA	NA	NA	NA	NA	NA	NA	NA	NA	0	NA	NA	A	non_coding	NA	NA	NA	NA	NA	NA	NA	35	CCAAAACAGCATGGTACTGG	NA	False	NA	NA	NA	NA	NA	NA	34617694	34617079	Fake_Experiment_ID
g1186.t1	chr19	+	513	2	Intergenic	novelGene_433	novel	NA	NA	NA	NA	NA	NA	multi-exon	FALSE	canonical	0	0	junction_1	0	NA	NA	NA	FALSE	0	NA	NA	A	non_coding	NA	NA	NA	NA	NA	NA	NA	25	CACACTCTGGAAGCATGTTT	NA	False	NA	NA	NA	NA	NA	NA	34628844	34634160	Fake_Experiment_ID
g1187.t1	chr19	-	756	3	Intergenic	novelGene_434	novel	NA	NA	NA	NA	NA	NA	multi-exon	FALSE	canonical	0	0	junction_1	0	NA	NA	NA	TRUE	0	NA	NA	A	non_coding	NA	NA	NA	NA	NA	NA	NA	25	AAGTAGCTTTGTGTAGTAGC	NA	False	NA	NA	NA	NA	NA	NA	34637535	34634561	Fake_Experiment_ID
g1188.t1	chr19	+	456	3	Intergenic	novelGene_435	novel	NA	NA	NA	NA	NA	NA	multi-exon	FALSE	canonical	0	0	junction_1	0	NA	NA	NA	FALSE	0	NA	NA	A	non_coding	NA	NA	NA	NA	NA	NA	NA	20	CCTCCTTTGAGATCAGGGAC	NA	False	NA	NA	NA	NA	NA	NA	34647691	34667101	Fake_Experiment_ID
g1190.t1	chr19	-	966	1	Intergenic	novelGene_436	novel	NA	NA	NA	NA	NA	NA	mono-exon	FALSE	NA	NA	NA	NA	NA	NA	NA	NA	NA	0	NA	NA	A	non_coding	NA	NA	NA	NA	NA	NA	NA	50	ACAGACACTTCTCAAAAGAA	NA	False	NA	NA	NA	NA	NA	NA	34702162	34701196	Fake_Experiment_ID
g1191.t1	chr19	-	984	1	Intergenic	novelGene_437	novel	NA	NA	NA	NA	NA	NA	mono-exon	FALSE	NA	NA	NA	NA	NA	NA	NA	NA	NA	0	NA	NA	A	non_coding	NA	NA	NA	NA	NA	NA	NA	30	AAGGAGGAACTGGTACCCTT	NA	False	NA	NA	NA	NA	NA	NA	34703955	34702971	Fake_Experiment_ID
g1192.t1	chr19	-	780	3	Intergenic	novelGene_438	novel	NA	NA	NA	NA	NA	NA	multi-exon	TRUE	canonical	0	0	junction_1	0	NA	NA	NA	FALSE	0	NA	NA	A	non_coding	NA	NA	NA	NA	NA	NA	NA	40	TGTGATCAACTGGAAGAAAG	NA	False	NA	NA	NA	NA	NA	NA	34707839	34705172	Fake_Experiment_ID
g1195.t1	chr19	+	1329	8	Intergenic	novelGene_439	novel	NA	NA	NA	NA	NA	NA	multi-exon	FALSE	canonical	0	0	junction_1	0.699854212223765	NA	NA	NA	FALSE	0	NA	NA	A	non_coding	NA	NA	NA	NA	NA	NA	NA	20	AGCACCAACTTGGGGGTGTC	NA	False	NA	NA	NA	NA	NA	NA	34787195	34849005	Fake_Experiment_ID
g1196.t1	chr19	+	855	1	Intergenic	novelGene_440	novel	NA	NA	NA	NA	NA	NA	mono-exon	FALSE	NA	NA	NA	NA	NA	NA	NA	NA	NA	0	NA	NA	A	non_coding	NA	NA	NA	NA	NA	NA	NA	40	GCTTCATAAGTGAAGGAGAA	NA	False	NA	NA	NA	NA	NA	NA	34861094	34861949	Fake_Experiment_ID
g1197.t1	chr19	+	2886	1	Intergenic	novelGene_441	novel	NA	NA	NA	NA	NA	NA	mono-exon	FALSE	NA	NA	NA	NA	NA	NA	NA	NA	NA	0	NA	NA	A	non_coding	NA	NA	NA	NA	NA	NA	NA	50	AATGGCAATCATTAAAAAGT	NA	False	NA	NA	NA	NA	NA	NA	34862638	34865524	Fake_Experiment_ID
g1198.t1	chr19	+	450	1	Intergenic	novelGene_442	novel	NA	NA	NA	NA	NA	NA	mono-exon	FALSE	NA	NA	NA	NA	NA	NA	NA	NA	NA	0	NA	NA	A	non_coding	NA	NA	NA	NA	NA	NA	NA	40	GTACATGTGGGATTAAAAAG	NA	False	NA	NA	NA	NA	NA	NA	34866439	34866889	Fake_Experiment_ID
g12.t1	chr19	-	2376	5	Intergenic	novelGene_7	novel	NA	NA	NA	NA	NA	NA	multi-exon	FALSE	canonical	0	0	junction_1	0	NA	NA	NA	FALSE	0	NA	NA	A	non_coding	NA	NA	NA	NA	NA	NA	NA	15	CTCCCCCGAGAAGGTGCCGG	NA	False	NA	NA	NA	NA	NA	NA	389008	378466	Fake_Experiment_ID
g1203.t1	chr19	-	345	3	Antisense	novelGene_ENSG00000105707.15_AS	novel	NA	NA	NA	NA	NA	NA	multi-exon	FALSE	canonical	0	0	junction_1	0	NA	NA	NA	FALSE	0	NA	NA	A	non_coding	NA	NA	NA	NA	NA	NA	NA	20	TGGCATGCGTCTTATATGCA	NA	False	NA	NA	NA	NA	NA	NA	35049389	35043059	Fake_Experiment_ID
g1205.t1	chr19	+	2532	8	Intergenic	novelGene_443	novel	NA	NA	NA	NA	NA	NA	multi-exon	FALSE	canonical	0	0	junction_1	0	NA	NA	NA	FALSE	0	NA	NA	A	non_coding	NA	NA	NA	NA	NA	NA	NA	40	AGTGCACATTATAATAGTGA	NA	False	NA	NA	NA	NA	NA	NA	35075444	35094606	Fake_Experiment_ID
g1206.t1	chr19	+	1050	3	Intergenic	novelGene_444	novel	NA	NA	NA	NA	NA	NA	multi-exon	FALSE	canonical	0	0	junction_1	0	NA	NA	NA	FALSE	0	NA	NA	A	non_coding	NA	NA	NA	NA	NA	NA	NA	10	CTAGGATGCCTCCTTCGCCG	4523	False	NA	NA	NA	NA	NA	NA	35095470	35099072	Fake_Experiment_ID
g1207.t1	chr19	+	1107	3	Intergenic	novelGene_445	novel	NA	NA	NA	NA	NA	NA	multi-exon	FALSE	canonical	0	0	junction_1	0	NA	NA	NA	FALSE	0	NA	NA	A	non_coding	NA	NA	NA	NA	NA	NA	NA	30	TCACGCCACCAGCATTATCA	8945	False	NA	NA	NA	NA	NA	NA	35099892	35105918	Fake_Experiment_ID
g1210.t1	chr19	+	552	1	Intergenic	novelGene_446	novel	NA	NA	NA	NA	NA	NA	mono-exon	FALSE	NA	NA	NA	NA	NA	NA	NA	NA	NA	0	NA	NA	A	non_coding	NA	NA	NA	NA	NA	NA	NA	30	TTTCATCCATAGCATCATCA	NA	False	NA	NA	NA	NA	NA	NA	35132512	35133064	Fake_Experiment_ID
g1212.t1	chr19	+	363	1	Intergenic	novelGene_447	novel	NA	NA	NA	NA	NA	NA	mono-exon	FALSE	NA	NA	NA	NA	NA	NA	NA	NA	NA	0	NA	NA	A	non_coding	NA	NA	NA	NA	NA	NA	NA	35	AAGCTCATCTATTAACTCAT	NA	False	NA	NA	NA	NA	NA	NA	35135408	35135771	Fake_Experiment_ID
g1214.t1	chr19	-	336	4	Intergenic	novelGene_448	novel	NA	NA	NA	NA	NA	NA	multi-exon	FALSE	canonical	0	0	junction_1	0	NA	NA	NA	FALSE	0	NA	NA	A	non_coding	NA	NA	NA	NA	NA	NA	NA	10	CTGCCCCCCACTCCCAGCCC	NA	False	NA	NA	NA	NA	NA	NA	35218572	35211805	Fake_Experiment_ID
g1216.t1	chr19	-	576	1	Intergenic	novelGene_449	novel	NA	NA	NA	NA	NA	NA	mono-exon	FALSE	NA	NA	NA	NA	NA	NA	NA	NA	NA	0	NA	NA	A	non_coding	NA	NA	NA	NA	NA	NA	NA	20	CCATACCTCATCTTTGATTT	NA	False	NA	NA	NA	NA	NA	NA	35232949	35232373	Fake_Experiment_ID
g122.t1	chr19	-	768	5	Intergenic	novelGene_36	novel	NA	NA	NA	NA	NA	NA	multi-exon	TRUE	canonical	0	0	junction_1	0	NA	NA	NA	TRUE	0	NA	NA	A	non_coding	NA	NA	NA	NA	NA	NA	NA	45	AAGATGAATTTTCATACAGA	8507	False	NA	NA	NA	NA	NA	NA	1874058	1868181	Fake_Experiment_ID
g1224.t1	chr19	+	801	4	Intergenic	novelGene_450	novel	NA	NA	NA	NA	NA	NA	multi-exon	FALSE	canonical	0	0	junction_1	0	NA	NA	NA	FALSE	0	NA	NA	A	non_coding	NA	NA	NA	NA	NA	NA	NA	30	ATATTATCCCTAATACCTGC	61	False	NA	NA	NA	NA	NA	NA	35382171	35384055	Fake_Experiment_ID
g1225.t1	chr19	+	606	2	Intergenic	novelGene_451	novel	NA	NA	NA	NA	NA	NA	multi-exon	FALSE	canonical	0	0	junction_1	0	NA	NA	NA	FALSE	0	NA	NA	A	non_coding	NA	NA	NA	NA	NA	NA	NA	5	AGCTGCTGGTGCTTCTGCCT	8174	False	NA	NA	NA	NA	NA	NA	35407737	35421771	Fake_Experiment_ID
g1229.t1	chr19	+	1512	1	Antisense	novelGene_ENSG00000189001.11_AS	novel	NA	NA	NA	NA	NA	NA	mono-exon	FALSE	NA	NA	NA	NA	NA	NA	NA	NA	NA	0	NA	NA	A	non_coding	NA	NA	NA	NA	NA	NA	NA	35	CAGAAGGAGGGAGCAGGAGC	NA	False	NA	NA	NA	NA	NA	NA	35526727	35528239	Fake_Experiment_ID
g1236.t1	chr19	+	372	3	Intergenic	novelGene_452	novel	NA	NA	NA	NA	NA	NA	multi-exon	FALSE	canonical	0	0	junction_1	0	NA	NA	NA	FALSE	0	NA	NA	A	non_coding	NA	NA	NA	NA	NA	NA	NA	30	AACTGCTCAACTAAGCTCCC	NA	False	NA	NA	NA	NA	NA	NA	35690361	35702393	Fake_Experiment_ID
g124.t1	chr19	-	282	2	Intergenic	novelGene_37	novel	NA	NA	NA	NA	NA	NA	multi-exon	FALSE	canonical	0	0	junction_1	0	NA	NA	NA	FALSE	0	NA	NA	A	non_coding	NA	NA	NA	NA	NA	NA	NA	15	CTGTTGTCGACTTAATGTGT	1838	False	NA	NA	NA	NA	NA	NA	1883680	1882698	Fake_Experiment_ID
g1245.t1	chr19	-	855	6	Intergenic	novelGene_453	novel	NA	NA	NA	NA	NA	NA	multi-exon	FALSE	canonical	0	0	junction_1	0.4	NA	NA	NA	FALSE	0	NA	NA	A	non_coding	NA	NA	NA	NA	NA	NA	NA	20	GCTGACTAGAGGAGGTCTCT	5239	False	NA	NA	NA	NA	NA	NA	35792662	35789206	Fake_Experiment_ID
g1246.t1	chr19	-	390	4	Intergenic	novelGene_454	novel	NA	NA	NA	NA	NA	NA	multi-exon	FALSE	canonical	0	0	junction_1	0	NA	NA	NA	FALSE	0	NA	NA	A	non_coding	NA	NA	NA	NA	NA	NA	NA	10	TGCCCCCCATCCCCAGGGGC	64	False	NA	NA	NA	NA	NA	NA	35797837	35793053	Fake_Experiment_ID
g125.t1	chr19	-	678	2	Intergenic	novelGene_38	novel	NA	NA	NA	NA	NA	NA	multi-exon	FALSE	canonical	0	0	junction_1	0	NA	NA	NA	FALSE	0	NA	NA	A	non_coding	NA	NA	NA	NA	NA	NA	NA	55	TGAAAAACAAACGACCCAGA	NA	False	NA	NA	NA	NA	NA	NA	1910153	1908029	Fake_Experiment_ID
g1252.t1	chr19	+	1440	1	NIC	ENSG00000126243.9	novel	1887	2	NA	NA	0	-4154	mono-exon	FALSE	NA	NA	NA	NA	NA	NA	NA	NA	NA	0	NA	NA	A	non_coding	NA	NA	NA	NA	NA	NA	NA	10	CTTGGGTGGGGGAGTGAGGC	2768	False	NA	NA	NA	NA	NA	NA	35939425	35940865	Fake_Experiment_ID
g1254.t1	chr19	-	594	1	Intergenic	novelGene_455	novel	NA	NA	NA	NA	NA	NA	mono-exon	FALSE	NA	NA	NA	NA	NA	NA	NA	NA	NA	0	NA	NA	A	non_coding	NA	NA	NA	NA	NA	NA	NA	10	TTCTGACTCTGCCACTTTCT	NA	False	NA	NA	NA	NA	NA	NA	35959483	35958889	Fake_Experiment_ID
g1255.t1	chr19	-	594	3	Intergenic	novelGene_456	novel	NA	NA	NA	NA	NA	NA	multi-exon	FALSE	canonical	0	0	junction_1	0	NA	NA	NA	FALSE	0	NA	NA	A	non_coding	NA	NA	NA	NA	NA	NA	NA	25	GCGCGAAGGAGGGATCGTAG	NA	False	NA	NA	NA	NA	NA	NA	35990098	35959930	Fake_Experiment_ID
g1268.t1	chr19	-	231	1	Intergenic	novelGene_457	novel	NA	NA	NA	NA	NA	NA	mono-exon	FALSE	NA	NA	NA	NA	NA	NA	NA	NA	NA	0	NA	NA	A	non_coding	NA	NA	NA	NA	NA	NA	NA	10	GAATTTTTTCCTTTGCTGGG	NA	False	NA	NA	NA	NA	NA	NA	36256322	36256091	Fake_Experiment_ID
g1269.t1	chr19	-	354	1	Intergenic	novelGene_458	novel	NA	NA	NA	NA	NA	NA	mono-exon	FALSE	NA	NA	NA	NA	NA	NA	NA	NA	NA	0	NA	NA	A	non_coding	NA	NA	NA	NA	NA	NA	NA	10	GGCGGGAAGGGTCTCGCTGG	NA	False	NA	NA	NA	NA	NA	NA	36257676	36257322	Fake_Experiment_ID
g127.t1	chr19	+	285	2	Intergenic	novelGene_39	novel	NA	NA	NA	NA	NA	NA	multi-exon	FALSE	canonical	0	0	junction_1	0	NA	NA	NA	FALSE	0	NA	NA	A	non_coding	NA	NA	NA	NA	NA	NA	NA	40	CATCATGTTGAAAACAGCCA	25	False	NA	NA	NA	NA	NA	NA	1941251	1945514	Fake_Experiment_ID
g1270.t1	chr19	-	1299	4	Intergenic	novelGene_459	novel	NA	NA	NA	NA	NA	NA	multi-exon	FALSE	canonical	0	0	junction_1	0	NA	NA	NA	TRUE	0	NA	NA	A	non_coding	NA	NA	NA	NA	NA	NA	NA	20	GTACCCATGACGCCACCTCC	NA	False	NA	NA	NA	NA	NA	NA	36274111	36268221	Fake_Experiment_ID
g1271.t1	chr19	-	1011	3	Intergenic	novelGene_460	novel	NA	NA	NA	NA	NA	NA	multi-exon	FALSE	canonical	0	0	junction_1	0	NA	NA	NA	TRUE	0	NA	NA	A	non_coding	NA	NA	NA	NA	NA	NA	NA	35	CATCCGTGGCAGCCAAAACA	NA	False	NA	NA	NA	NA	NA	NA	36279207	36275732	Fake_Experiment_ID
g1272.t1	chr19	-	669	2	Intergenic	novelGene_461	novel	NA	NA	NA	NA	NA	NA	multi-exon	FALSE	canonical	0	0	junction_1	0	NA	NA	NA	TRUE	0	NA	NA	A	non_coding	NA	NA	NA	NA	NA	NA	NA	35	CATCCGTGGCAGCCAAAAGA	NA	False	NA	NA	NA	NA	NA	NA	36281741	36280821	Fake_Experiment_ID
g1273.t1	chr19	-	1011	3	Intergenic	novelGene_462	novel	NA	NA	NA	NA	NA	NA	multi-exon	FALSE	canonical	0	0	junction_1	0	NA	NA	NA	TRUE	0	NA	NA	A	non_coding	NA	NA	NA	NA	NA	NA	NA	35	CATCCGTGGCAGCCAAAAGA	NA	False	NA	NA	NA	NA	NA	NA	36286811	36283358	Fake_Experiment_ID
g1274.t1	chr19	-	1011	3	Intergenic	novelGene_463	novel	NA	NA	NA	NA	NA	NA	multi-exon	FALSE	canonical	0	0	junction_1	0	NA	NA	NA	TRUE	0	NA	NA	A	non_coding	NA	NA	NA	NA	NA	NA	NA	35	CATCCGTGGCAGCCAAAAGA	NA	False	NA	NA	NA	NA	NA	NA	36291884	36288427	Fake_Experiment_ID
g1275.t1	chr19	-	2037	6	Intergenic	novelGene_464	novel	NA	NA	NA	NA	NA	NA	multi-exon	FALSE	canonical	0	0	junction_1	0	NA	NA	NA	TRUE	0	NA	NA	A	non_coding	NA	NA	NA	NA	NA	NA	NA	35	CATCCGTGGCAGCCAAAAGA	NA	False	NA	NA	NA	NA	NA	NA	36304535	36293490	Fake_Experiment_ID
g1276.t1	chr19	-	669	2	Intergenic	novelGene_465	novel	NA	NA	NA	NA	NA	NA	multi-exon	FALSE	canonical	0	0	junction_1	0	NA	NA	NA	FALSE	0	NA	NA	A	non_coding	NA	NA	NA	NA	NA	NA	NA	35	CATCCGTGGCAGCCAAAAGA	NA	False	NA	NA	NA	NA	NA	NA	36307050	36306130	Fake_Experiment_ID
g1277.t1	chr19	-	714	4	Intergenic	novelGene_466	novel	NA	NA	NA	NA	NA	NA	multi-exon	FALSE	canonical	0	0	junction_1	27.8128667266709	NA	NA	NA	FALSE	0	NA	NA	A	non_coding	NA	NA	NA	NA	NA	NA	NA	35	CATCCGTGGCAGCCAAAAGA	1442	False	NA	NA	NA	NA	NA	NA	36330310	36308658	Fake_Experiment_ID
g128.t1	chr19	-	441	1	Intergenic	novelGene_40	novel	NA	NA	NA	NA	NA	NA	mono-exon	FALSE	NA	NA	NA	NA	NA	NA	NA	NA	NA	0	NA	NA	A	non_coding	NA	NA	NA	NA	NA	NA	NA	10	GCCCTCGCACGCCTGCCATC	6671	False	NA	NA	NA	NA	NA	NA	1947869	1947428	Fake_Experiment_ID
g1280.t1	chr19	+	372	2	Intergenic	novelGene_467	novel	NA	NA	NA	NA	NA	NA	multi-exon	FALSE	canonical	0	0	junction_1	0	NA	NA	NA	FALSE	0	NA	NA	A	non_coding	NA	NA	NA	NA	NA	NA	NA	20	CAGGCGCGGCACGAGCGCGA	NA	False	NA	NA	NA	NA	NA	NA	36420124	36421889	Fake_Experiment_ID
g1281.t1	chr19	+	411	1	Intergenic	novelGene_468	novel	NA	NA	NA	NA	NA	NA	mono-exon	FALSE	NA	NA	NA	NA	NA	NA	NA	NA	NA	0	NA	NA	A	non_coding	NA	NA	NA	NA	NA	NA	NA	35	ACAAACACGTGATATGGGTT	NA	False	NA	NA	NA	NA	NA	NA	36422246	36422657	Fake_Experiment_ID
g1287.t1	chr19	-	2304	2	Antisense	novelGene_ENSG00000189042.14_AS	novel	NA	NA	NA	NA	NA	NA	multi-exon	FALSE	canonical	0	0	junction_1	0	NA	NA	NA	FALSE	0	NA	NA	A	non_coding	NA	NA	NA	NA	NA	NA	NA	50	ACAGACACTTCTCAAAAGAA	NA	False	NA	NA	NA	NA	NA	NA	36702775	36698740	Fake_Experiment_ID
g129.t1	chr19	+	486	3	Intergenic	novelGene_41	novel	NA	NA	NA	NA	NA	NA	multi-exon	FALSE	canonical	0	0	junction_1	0	NA	NA	NA	TRUE	0	NA	NA	A	non_coding	NA	NA	NA	NA	NA	NA	NA	15	GTAAGGGGCCCCTCCCGAGC	5439	False	NA	NA	NA	NA	NA	NA	1947921	1958086	Fake_Experiment_ID
g1290.t1	chr19	+	423	2	Intergenic	novelGene_469	novel	NA	NA	NA	NA	NA	NA	multi-exon	FALSE	canonical	0	0	junction_1	0	NA	NA	NA	FALSE	0	NA	NA	A	non_coding	NA	NA	NA	NA	NA	NA	NA	10	TTTCCTGACCTCTGACCCGT	-21	True	NA	NA	NA	NA	NA	NA	36773131	36797773	Fake_Experiment_ID
g1295.t1	chr19	-	363	2	Intergenic	novelGene_470	novel	NA	NA	NA	NA	NA	NA	multi-exon	FALSE	canonical	0	0	junction_1	0	NA	NA	NA	FALSE	0	NA	NA	A	non_coding	NA	NA	NA	NA	NA	NA	NA	40	AAACCCAAAGTGGAACTGCC	NA	False	NA	NA	NA	NA	NA	NA	37014642	37010732	Fake_Experiment_ID
g1296.t1	chr19	-	558	5	Intergenic	novelGene_471	novel	NA	NA	NA	NA	NA	NA	multi-exon	FALSE	canonical	0	0	junction_1	0	NA	NA	NA	TRUE	0	NA	NA	A	non_coding	NA	NA	NA	NA	NA	NA	NA	30	GGAGCATCAGAAGGTAGGTG	NA	False	NA	NA	NA	NA	NA	NA	37031568	37015234	Fake_Experiment_ID
g1297.t1	chr19	-	708	4	Intergenic	novelGene_472	novel	NA	NA	NA	NA	NA	NA	multi-exon	FALSE	canonical	0	0	junction_1	0	NA	NA	NA	FALSE	0	NA	NA	A	non_coding	NA	NA	NA	NA	NA	NA	NA	25	GGTGGGAAAATTGCTTGAGC	NA	False	NA	NA	NA	NA	NA	NA	37056462	37039979	Fake_Experiment_ID
g13.t1	chr19	-	531	2	Intergenic	novelGene_8	novel	NA	NA	NA	NA	NA	NA	multi-exon	FALSE	canonical	0	0	junction_1	0	NA	NA	NA	FALSE	0	NA	NA	A	non_coding	NA	NA	NA	NA	NA	NA	NA	15	GAGTGTTGTGAGCCCACTCC	NA	False	NA	NA	NA	NA	NA	NA	397481	391778	Fake_Experiment_ID
g130.t1	chr19	+	312	2	NNC	ENSG00000133275.16	novel	1248	11	NA	NA	51	-7932	at_least_one_novel_splicesite	FALSE	canonical	0	0	junction_1	0	NA	NA	NA	FALSE	0	NA	NA	A	non_coding	NA	NA	NA	NA	NA	NA	NA	50	AACTAACTGCCCAAATAGAA	NA	False	NA	NA	NA	NA	NA	NA	1969823	1972271	Fake_Experiment_ID
g1300.t1	chr19	+	327	2	Antisense	novelGene_ENSG00000267360.6_AS	novel	NA	NA	NA	NA	NA	NA	multi-exon	FALSE	canonical	0	0	junction_1	0	NA	NA	NA	FALSE	0	NA	NA	A	non_coding	NA	NA	NA	NA	NA	NA	NA	25	GTAGGATACTTGGGAGGAGG	NA	False	NA	NA	NA	NA	NA	NA	37178126	37179369	Fake_Experiment_ID
g1303.t1	chr19	-	498	3	Intergenic	novelGene_473	novel	NA	NA	NA	NA	NA	NA	multi-exon	FALSE	canonical	0	0	junction_1	0	NA	NA	NA	FALSE	0	NA	NA	A	non_coding	NA	NA	NA	NA	NA	NA	NA	15	AGGCCAGGACTCCCCGCCGC	NA	False	NA	NA	NA	NA	NA	NA	37266722	37252041	Fake_Experiment_ID
g1304.t1	chr19	+	588	2	Intergenic	novelGene_474	novel	NA	NA	NA	NA	NA	NA	multi-exon	FALSE	canonical	0	0	junction_1	0	NA	NA	NA	FALSE	0	NA	NA	A	non_coding	NA	NA	NA	NA	NA	NA	NA	20	GTACCCCTGACGCAACCTCC	NA	False	NA	NA	NA	NA	NA	NA	37269023	37269885	Fake_Experiment_ID
g1305.t1	chr19	+	1014	3	Intergenic	novelGene_475	novel	NA	NA	NA	NA	NA	NA	multi-exon	FALSE	canonical	0	0	junction_1	0	NA	NA	NA	FALSE	0	NA	NA	A	non_coding	NA	NA	NA	NA	NA	NA	NA	35	CATCCGTGGCAGCCAAAAGA	NA	False	NA	NA	NA	NA	NA	NA	37271562	37275012	Fake_Experiment_ID
g1306.t1	chr19	+	648	2	Intergenic	novelGene_476	novel	NA	NA	NA	NA	NA	NA	multi-exon	FALSE	canonical	0	0	junction_1	0	NA	NA	NA	FALSE	0	NA	NA	A	non_coding	NA	NA	NA	NA	NA	NA	NA	35	CATCCGTGGCAGCCAAAAGA	NA	False	NA	NA	NA	NA	NA	NA	37276628	37277550	Fake_Experiment_ID
g1307.t1	chr19	+	3447	10	Intergenic	novelGene_477	novel	NA	NA	NA	NA	NA	NA	multi-exon	FALSE	canonical	0	0	junction_1	0	NA	NA	NA	TRUE	0	NA	NA	A	non_coding	NA	NA	NA	NA	NA	NA	NA	35	CATCCGTGGCAGCCAAAAGA	NA	False	NA	NA	NA	NA	NA	NA	37279152	37300279	Fake_Experiment_ID
g1308.t1	chr19	+	648	2	Intergenic	novelGene_478	novel	NA	NA	NA	NA	NA	NA	multi-exon	FALSE	canonical	0	0	junction_1	0	NA	NA	NA	FALSE	0	NA	NA	A	non_coding	NA	NA	NA	NA	NA	NA	NA	35	CATCCGTGGCAGCCAAAAGA	NA	False	NA	NA	NA	NA	NA	NA	37301895	37302817	Fake_Experiment_ID
g1309.t1	chr19	+	231	2	Intergenic	novelGene_479	novel	NA	NA	NA	NA	NA	NA	multi-exon	FALSE	canonical	0	0	junction_1	0	NA	NA	NA	FALSE	0	NA	NA	A	non_coding	NA	NA	NA	NA	NA	NA	NA	20	TGAGGTGGGAAAGGTCTCGC	NA	False	NA	NA	NA	NA	NA	NA	37304386	37304728	Fake_Experiment_ID
g1317.t1	chr19	-	834	8	Genic_Genomic	ENSG00000196381.11	novel	984	1	NA	NA	-16335	7035	multi-exon	FALSE	canonical	0	0	junction_1	0	NA	NA	NA	TRUE	0	NA	NA	A	non_coding	NA	NA	NA	NA	NA	NA	NA	15	CCCTGGACCAGGCGGCATCC	5849	False	NA	NA	NA	NA	NA	NA	37686483	37662129	Fake_Experiment_ID
g1318.t1	chr19	-	684	2	Intergenic	novelGene_480	novel	NA	NA	NA	NA	NA	NA	multi-exon	TRUE	canonical	0	0	junction_1	0	NA	NA	NA	FALSE	0	NA	NA	A	non_coding	NA	NA	NA	NA	NA	NA	NA	15	TGAGGCCCCAGCCTACCTGC	NA	False	NA	NA	NA	NA	NA	NA	37697402	37696620	Fake_Experiment_ID
g1320.t1	chr19	+	354	2	Intergenic	novelGene_481	novel	NA	NA	NA	NA	NA	NA	multi-exon	FALSE	canonical	0	0	junction_1	0	NA	NA	NA	FALSE	0	NA	NA	A	non_coding	NA	NA	NA	NA	NA	NA	NA	30	TATGGCAAGCTATGTAGGAC	286	False	NA	NA	NA	NA	NA	NA	37779960	37792169	Fake_Experiment_ID
g1321.t1	chr19	+	495	1	Intergenic	novelGene_482	novel	NA	NA	NA	NA	NA	NA	mono-exon	FALSE	NA	NA	NA	NA	NA	NA	NA	NA	NA	0	NA	NA	A	non_coding	NA	NA	NA	NA	NA	NA	NA	35	CCTGCGGATAACTATGACAA	1686	False	NA	NA	NA	NA	NA	NA	37792220	37792715	Fake_Experiment_ID
g1322.t1	chr19	+	933	4	Intergenic	novelGene_483	novel	NA	NA	NA	NA	NA	NA	multi-exon	FALSE	canonical	0	0	junction_1	0	NA	NA	NA	FALSE	0	NA	NA	A	non_coding	NA	NA	NA	NA	NA	NA	NA	30	TACAGTGGCCAGAAACCTCC	4828	False	NA	NA	NA	NA	NA	NA	37795362	37819642	Fake_Experiment_ID
g1323.t1	chr19	-	1422	3	Intergenic	novelGene_484	novel	NA	NA	NA	NA	NA	NA	multi-exon	FALSE	canonical	0	0	junction_1	0	NA	NA	NA	FALSE	0	NA	NA	A	non_coding	NA	NA	NA	NA	NA	NA	NA	25	AGGTGAAGCTCACTGGGTAG	NA	False	NA	NA	NA	NA	NA	NA	37829564	37824079	Fake_Experiment_ID
g1324.t1	chr19	-	2535	3	Intergenic	novelGene_485	novel	NA	NA	NA	NA	NA	NA	multi-exon	FALSE	canonical	1	2	junction_1	1	NA	NA	NA	FALSE	0	NA	NA	A	non_coding	NA	NA	NA	NA	NA	NA	NA	15	GGGTACCCCAGTCTTCCTAT	NA	False	NA	NA	NA	NA	NA	NA	37837000	37829634	Fake_Experiment_ID
g1325.t1	chr19	+	3921	3	Intergenic	novelGene_486	novel	NA	NA	NA	NA	NA	NA	multi-exon	FALSE	canonical	0	0	junction_1	0	NA	NA	NA	FALSE	0	NA	NA	A	non_coding	NA	NA	NA	NA	NA	NA	NA	55	ACAAACAGAAAGCAACCATC	NA	False	NA	NA	NA	NA	NA	NA	37838677	37862651	Fake_Experiment_ID
g1327.t1	chr19	+	360	2	Intergenic	novelGene_487	novel	NA	NA	NA	NA	NA	NA	multi-exon	FALSE	canonical	0	0	junction_1	0	NA	NA	NA	FALSE	0	NA	NA	A	non_coding	NA	NA	NA	NA	NA	NA	NA	15	TTTCACCATGCCTGGGACCC	NA	False	NA	NA	NA	NA	NA	NA	37985958	37987651	Fake_Experiment_ID
g1328.t1	chr19	+	291	3	Intergenic	novelGene_488	novel	NA	NA	NA	NA	NA	NA	multi-exon	FALSE	canonical	0	0	junction_1	0	NA	NA	NA	FALSE	0	NA	NA	A	non_coding	NA	NA	NA	NA	NA	NA	NA	35	CAAACCTGGCGATAGGGACA	NA	False	NA	NA	NA	NA	NA	NA	37991397	37999808	Fake_Experiment_ID
g1329.t1	chr19	-	309	3	Intergenic	novelGene_489	novel	NA	NA	NA	NA	NA	NA	multi-exon	FALSE	canonical	0	0	junction_1	0	NA	NA	NA	FALSE	0	NA	NA	A	non_coding	NA	NA	NA	NA	NA	NA	NA	15	GGTTGGGTCACTGACTTTGA	NA	False	NA	NA	NA	NA	NA	NA	38025471	38023314	Fake_Experiment_ID
g1330.t1	chr19	+	732	3	Intergenic	novelGene_490	novel	NA	NA	NA	NA	NA	NA	multi-exon	FALSE	canonical	0	0	junction_1	0	NA	NA	NA	FALSE	0	NA	NA	A	non_coding	NA	NA	NA	NA	NA	NA	NA	20	GGGCTGGGGGACCCCATAGA	NA	False	NA	NA	NA	NA	NA	NA	38063884	38081497	Fake_Experiment_ID
g1339.t1	chr19	+	300	1	Intergenic	novelGene_491	novel	NA	NA	NA	NA	NA	NA	mono-exon	FALSE	NA	NA	NA	NA	NA	NA	NA	NA	NA	0	NA	NA	A	non_coding	NA	NA	NA	NA	NA	NA	NA	20	GGGCGCGGTCAGGAGCGGAA	297	False	NA	NA	NA	NA	NA	NA	38336142	38336442	Fake_Experiment_ID
g134.t1	chr19	-	951	4	Intergenic	novelGene_42	novel	NA	NA	NA	NA	NA	NA	multi-exon	FALSE	canonical	0	0	junction_1	0	NA	NA	NA	FALSE	0	NA	NA	A	non_coding	NA	NA	NA	NA	NA	NA	NA	15	TCCCAGTACTTTGGGAGGCT	6719	False	NA	NA	NA	NA	NA	NA	2071679	2063975	Fake_Experiment_ID
g136.t1	chr19	-	519	3	Intergenic	novelGene_43	novel	NA	NA	NA	NA	NA	NA	multi-exon	FALSE	canonical	0	0	junction_1	0	NA	NA	NA	FALSE	0	NA	NA	A	non_coding	NA	NA	NA	NA	NA	NA	NA	15	GCCCCTCCCGCCAGCCAGGA	163	False	NA	NA	NA	NA	NA	NA	2096351	2089238	Fake_Experiment_ID
g1368.t1	chr19	-	225	1	Intergenic	novelGene_492	novel	NA	NA	NA	NA	NA	NA	mono-exon	FALSE	NA	NA	NA	NA	NA	NA	NA	NA	NA	0	NA	NA	A	non_coding	NA	NA	NA	NA	NA	NA	NA	20	CAGGGAAGGTGGCCATGGCC	NA	False	NA	NA	NA	NA	NA	NA	39054824	39054599	Fake_Experiment_ID
g1369.t1	chr19	-	258	2	Intergenic	novelGene_493	novel	NA	NA	NA	NA	NA	NA	multi-exon	FALSE	canonical	0	0	junction_1	0	NA	NA	NA	FALSE	0	NA	NA	A	non_coding	NA	NA	NA	NA	NA	NA	NA	25	ATCAGGATGAACGCCGGGGG	NA	False	NA	NA	NA	NA	NA	NA	39058037	39057541	Fake_Experiment_ID
g1373.t1	chr19	-	453	1	NIC	ENSG00000179751.7	novel	405	2	NA	NA	0	-815	mono-exon	FALSE	NA	NA	NA	NA	NA	NA	NA	NA	NA	0	NA	NA	A	non_coding	NA	NA	NA	NA	NA	NA	NA	25	GCCCCCACACCCACCACCCA	8	True	NA	NA	NA	NA	NA	NA	39204254	39203801	Fake_Experiment_ID
g138.t1	chr19	+	636	1	Intergenic	novelGene_44	novel	NA	NA	NA	NA	NA	NA	mono-exon	FALSE	NA	NA	NA	NA	NA	NA	NA	NA	NA	0	NA	NA	A	non_coding	NA	NA	NA	NA	NA	NA	NA	25	GACTCTCTGACACAAGTTTT	6989	False	NA	NA	NA	NA	NA	NA	2104014	2104650	Fake_Experiment_ID
g1380.t1	chr19	+	222	2	Intergenic	novelGene_494	novel	NA	NA	NA	NA	NA	NA	multi-exon	FALSE	canonical	0	0	junction_1	0	NA	NA	NA	FALSE	0	NA	NA	A	non_coding	NA	NA	NA	NA	NA	NA	NA	30	TGAAGTAATACCTTGACGTG	NA	False	NA	NA	NA	NA	NA	NA	39320846	39324573	Fake_Experiment_ID
g1384.t1	chr19	-	408	1	Intergenic	novelGene_495	novel	NA	NA	NA	NA	NA	NA	mono-exon	FALSE	NA	NA	NA	NA	NA	NA	NA	NA	NA	0	NA	NA	A	non_coding	NA	NA	NA	NA	NA	NA	NA	5	GACCCCGTCCGGGCTGCCGT	7114	False	NA	NA	NA	NA	NA	NA	39391304	39390896	Fake_Experiment_ID
g1395.t1	chr19	+	315	1	Intergenic	novelGene_496	novel	NA	NA	NA	NA	NA	NA	mono-exon	FALSE	NA	NA	NA	NA	NA	NA	NA	NA	NA	0	NA	NA	A	non_coding	NA	NA	NA	NA	NA	NA	NA	30	GTGCTGGACAAGGAGGACCA	6020	False	NA	NA	NA	NA	NA	NA	39553020	39553335	Fake_Experiment_ID
g1396.t1	chr19	-	612	3	Intergenic	novelGene_497	novel	NA	NA	NA	NA	NA	NA	multi-exon	FALSE	canonical	0	0	junction_1	0	NA	NA	NA	FALSE	0	NA	NA	A	non_coding	NA	NA	NA	NA	NA	NA	NA	10	TGTCCACACTCCCTGCTGTT	NA	False	NA	NA	NA	NA	NA	NA	39572231	39569045	Fake_Experiment_ID
g1398.t1	chr19	-	597	1	Intergenic	novelGene_498	novel	NA	NA	NA	NA	NA	NA	mono-exon	FALSE	NA	NA	NA	NA	NA	NA	NA	NA	NA	0	NA	NA	A	non_coding	NA	NA	NA	NA	NA	NA	NA	35	TTAAACTAAAGAGCTTCTGC	NA	False	NA	NA	NA	NA	NA	NA	39629656	39629059	Fake_Experiment_ID
g1399.t1	chr19	-	1227	2	Intergenic	novelGene_499	novel	NA	NA	NA	NA	NA	NA	multi-exon	FALSE	canonical	0	0	junction_1	0	NA	NA	NA	FALSE	0	NA	NA	A	non_coding	NA	NA	NA	NA	NA	NA	NA	50	TAAAAGCTATTTATGACAAA	NA	False	NA	NA	NA	NA	NA	NA	39645168	39635100	Fake_Experiment_ID
g1401.t1	chr19	+	882	1	Intergenic	novelGene_500	novel	NA	NA	NA	NA	NA	NA	mono-exon	FALSE	NA	NA	NA	NA	NA	NA	NA	NA	NA	0	NA	NA	A	non_coding	NA	NA	NA	NA	NA	NA	NA	40	TACTGGTACCAAAACAGCAT	NA	False	NA	NA	NA	NA	NA	NA	39668139	39669021	Fake_Experiment_ID
g1403.t1	chr19	-	1410	2	Intergenic	novelGene_501	novel	NA	NA	NA	NA	NA	NA	multi-exon	FALSE	canonical	0	0	junction_1	0	NA	NA	NA	FALSE	0	NA	NA	A	non_coding	NA	NA	NA	NA	NA	NA	NA	40	TCTGATAAGCAACTTCAGAA	NA	False	NA	NA	NA	NA	NA	NA	39717557	39715823	Fake_Experiment_ID
g1404.t1	chr19	-	657	1	Intergenic	novelGene_502	novel	NA	NA	NA	NA	NA	NA	mono-exon	FALSE	NA	NA	NA	NA	NA	NA	NA	NA	NA	0	NA	NA	A	non_coding	NA	NA	NA	NA	NA	NA	NA	40	AGACCATCAAGGCTAGGAAG	NA	False	NA	NA	NA	NA	NA	NA	39718703	39718046	Fake_Experiment_ID
g1405.t1	chr19	+	312	3	Intergenic	novelGene_503	novel	NA	NA	NA	NA	NA	NA	multi-exon	FALSE	canonical	0	0	junction_1	0	NA	NA	NA	FALSE	0	NA	NA	A	non_coding	NA	NA	NA	NA	NA	NA	NA	25	ATCTCTTGGAGTTGAAGCAT	NA	False	NA	NA	NA	NA	NA	NA	39724778	39728734	Fake_Experiment_ID
g1409.t1	chr19	+	372	1	Antisense	novelGene_ENSG00000105202.9_AS	novel	NA	NA	NA	NA	NA	NA	mono-exon	FALSE	NA	NA	NA	NA	NA	NA	NA	NA	NA	0	NA	NA	A	non_coding	NA	NA	NA	NA	NA	NA	NA	10	CGCCACCCCGTAGTCCCGCC	5569	False	NA	NA	NA	NA	NA	NA	39846039	39846411	Fake_Experiment_ID
g141.t1	chr19	+	903	1	Antisense	novelGene_ENSG00000065000.19_AS	novel	NA	NA	NA	NA	NA	NA	mono-exon	FALSE	NA	NA	NA	NA	NA	NA	NA	NA	NA	0	NA	NA	A	non_coding	NA	NA	NA	NA	NA	NA	NA	10	GGGACAGGGGGGGCCTCGGT	NA	False	NA	NA	NA	NA	NA	NA	2128314	2129217	Fake_Experiment_ID
g1411.t1	chr19	-	483	3	Intergenic	novelGene_504	novel	NA	NA	NA	NA	NA	NA	multi-exon	FALSE	canonical	0	0	junction_1	0	NA	NA	NA	FALSE	0	NA	NA	A	non_coding	NA	NA	NA	NA	NA	NA	NA	20	ATACAGGCCCTGGACCCTTC	2008	False	NA	NA	NA	NA	NA	NA	39968962	39943234	Fake_Experiment_ID
g1414.t1	chr19	-	393	1	Intergenic	novelGene_505	novel	NA	NA	NA	NA	NA	NA	mono-exon	FALSE	NA	NA	NA	NA	NA	NA	NA	NA	NA	0	NA	NA	A	non_coding	NA	NA	NA	NA	NA	NA	NA	20	CTGGATTCCACTGAATCCCT	NA	False	NA	NA	NA	NA	NA	NA	40023772	40023379	Fake_Experiment_ID
g1415.t1	chr19	-	660	2	Intergenic	novelGene_506	novel	NA	NA	NA	NA	NA	NA	multi-exon	FALSE	canonical	0	0	junction_1	0	NA	NA	NA	TRUE	0	NA	NA	A	non_coding	NA	NA	NA	NA	NA	NA	NA	30	AAAATGATTGATGCTGTTGT	NA	False	NA	NA	NA	NA	NA	NA	40025502	40023947	Fake_Experiment_ID
g1417.t1	chr19	+	333	2	Intergenic	novelGene_507	novel	NA	NA	NA	NA	NA	NA	multi-exon	FALSE	canonical	0	0	junction_1	0	NA	NA	NA	FALSE	0	NA	NA	A	non_coding	NA	NA	NA	NA	NA	NA	NA	35	AAAGACCCAGAATTTTGCCT	NA	False	NA	NA	NA	NA	NA	NA	40170131	40190094	Fake_Experiment_ID
g1434.t1	chr19	+	351	1	Intergenic	novelGene_508	novel	NA	NA	NA	NA	NA	NA	mono-exon	FALSE	NA	NA	NA	NA	NA	NA	NA	NA	NA	0	NA	NA	A	non_coding	NA	NA	NA	NA	NA	NA	NA	5	TAGGCTTGGCGTGGTGGCCC	7456	False	NA	NA	NA	NA	NA	NA	40634494	40634845	Fake_Experiment_ID
g1442.t1	chr19	+	912	1	NIC	ENSG00000269858.6	novel	1224	5	NA	NA	0	-6380	mono-exon	FALSE	NA	NA	NA	NA	NA	NA	NA	NA	NA	0	NA	NA	A	non_coding	NA	NA	NA	NA	NA	NA	NA	25	GCACAGTGGGTTTGGAGACA	730	False	NA	NA	NA	NA	NA	NA	40800572	40801484	Fake_Experiment_ID
g1443.t1	chr19	-	561	2	Antisense	novelGene_ENSG00000269858.6_AS	novel	NA	NA	NA	NA	NA	NA	multi-exon	FALSE	canonical	0	0	junction_1	0	NA	NA	NA	FALSE	0	NA	NA	A	non_coding	NA	NA	NA	NA	NA	NA	NA	30	AAGCGGGAAAGCCTGGAGTT	6454	False	NA	NA	NA	NA	NA	NA	40805654	40803485	Fake_Experiment_ID
g1445.t1	chr19	-	651	2	Intergenic	novelGene_509	novel	NA	NA	NA	NA	NA	NA	multi-exon	FALSE	canonical	0	0	junction_1	0	NA	NA	NA	FALSE	0	NA	NA	A	non_coding	NA	NA	NA	NA	NA	NA	NA	5	CGGTGGCCTCCACGGCTGCC	3172	False	NA	NA	NA	NA	NA	NA	40808936	40808096	Fake_Experiment_ID
g1446.t1	chr19	-	756	5	Intergenic	novelGene_510	novel	NA	NA	NA	NA	NA	NA	multi-exon	FALSE	canonical	0	0	junction_1	1.73205080756888	NA	NA	NA	FALSE	0	NA	NA	A	non_coding	NA	NA	NA	NA	NA	NA	NA	5	GTCTGGGGATCCCGTGCGGG	196	False	NA	NA	NA	NA	NA	NA	40811912	40809435	Fake_Experiment_ID
g1447.t1	chr19	-	1152	8	Intergenic	novelGene_511	novel	NA	NA	NA	NA	NA	NA	multi-exon	FALSE	canonical	0	0	junction_1	0	NA	NA	NA	TRUE	0	NA	NA	A	non_coding	NA	NA	NA	NA	NA	NA	NA	10	CGCCCCGGCCCTTCCAGATT	NA	False	NA	NA	NA	NA	NA	NA	40828856	40818717	Fake_Experiment_ID
g1450.t1	chr19	+	1089	7	Intergenic	novelGene_512	novel	NA	NA	NA	NA	NA	NA	multi-exon	FALSE	canonical	0	0	junction_1	0	NA	NA	NA	FALSE	0	NA	NA	A	non_coding	NA	NA	NA	NA	NA	NA	NA	15	GCCACACCTCCTGCGGGGCA	NA	False	NA	NA	NA	NA	NA	NA	40891218	40900155	Fake_Experiment_ID
g1451.t1	chr19	-	711	5	Intergenic	novelGene_513	novel	NA	NA	NA	NA	NA	NA	multi-exon	TRUE	canonical	0	0	junction_1	0	NA	NA	NA	FALSE	0	NA	NA	A	non_coding	NA	NA	NA	NA	NA	NA	NA	5	GGGAGGGCTGTGCTGGTGCC	NA	False	NA	NA	NA	NA	NA	NA	40913120	40908471	Fake_Experiment_ID
g1452.t1	chr19	+	714	1	Intergenic	novelGene_514	novel	NA	NA	NA	NA	NA	NA	mono-exon	FALSE	NA	NA	NA	NA	NA	NA	NA	NA	NA	0	NA	NA	A	non_coding	NA	NA	NA	NA	NA	NA	NA	40	TAAAGGGGATATCACCACCA	6832	False	NA	NA	NA	NA	NA	NA	40915257	40915971	Fake_Experiment_ID
g1453.t1	chr19	+	1125	7	Intergenic	novelGene_515	novel	NA	NA	NA	NA	NA	NA	multi-exon	FALSE	canonical	0	0	junction_1	0	NA	NA	NA	TRUE	0	NA	NA	A	non_coding	NA	NA	NA	NA	NA	NA	NA	25	GGGTACACCATCCCCAAGGT	9578	False	NA	NA	NA	NA	NA	NA	40933828	40944500	Fake_Experiment_ID
g1454.t1	chr19	+	360	2	Intergenic	novelGene_516	novel	NA	NA	NA	NA	NA	NA	multi-exon	FALSE	canonical	0	0	junction_1	0	NA	NA	NA	FALSE	0	NA	NA	A	non_coding	NA	NA	NA	NA	NA	NA	NA	20	AGGGGCTGAGGGAAGGGGGT	2594	False	NA	NA	NA	NA	NA	NA	40944674	40949234	Fake_Experiment_ID
g1455.t1	chr19	+	273	2	Intergenic	novelGene_517	novel	NA	NA	NA	NA	NA	NA	multi-exon	FALSE	canonical	0	0	junction_1	0	NA	NA	NA	FALSE	0	NA	NA	A	non_coding	NA	NA	NA	NA	NA	NA	NA	35	TAGTAATAGCGGTTATTAAT	NA	False	NA	NA	NA	NA	NA	NA	40957343	40958669	Fake_Experiment_ID
g1457.t1	chr19	-	777	4	Intergenic	novelGene_518	novel	NA	NA	NA	NA	NA	NA	multi-exon	FALSE	canonical	0	0	junction_1	0	NA	NA	NA	FALSE	0	NA	NA	A	non_coding	NA	NA	NA	NA	NA	NA	NA	25	GCCCTCACCCACAGGCAGGA	NA	False	NA	NA	NA	NA	NA	NA	41027722	41024104	Fake_Experiment_ID
g1458.t1	chr19	+	597	1	Intergenic	novelGene_519	novel	NA	NA	NA	NA	NA	NA	mono-exon	FALSE	NA	NA	NA	NA	NA	NA	NA	NA	NA	0	NA	NA	A	non_coding	NA	NA	NA	NA	NA	NA	NA	25	TTATTATCTTCATTATTTCA	NA	False	NA	NA	NA	NA	NA	NA	41035632	41036229	Fake_Experiment_ID
g1459.t1	chr19	-	1068	7	Intergenic	novelGene_520	novel	NA	NA	NA	NA	NA	NA	multi-exon	FALSE	canonical	0	0	junction_1	0	NA	NA	NA	TRUE	0	NA	NA	A	non_coding	NA	NA	NA	NA	NA	NA	NA	15	GCTACACCTCCTGCGGGGCA	NA	False	NA	NA	NA	NA	NA	NA	41059364	41050448	Fake_Experiment_ID
g1462.t1	chr19	+	612	5	Intergenic	novelGene_521	novel	NA	NA	NA	NA	NA	NA	multi-exon	FALSE	canonical	0	0	junction_1	0	NA	NA	NA	FALSE	0	NA	NA	A	non_coding	NA	NA	NA	NA	NA	NA	NA	10	GTCTGGAGATCCTGTGTGGG	6747	False	NA	NA	NA	NA	NA	NA	41134906	41137353	Fake_Experiment_ID
g1463.t1	chr19	+	534	2	Intergenic	novelGene_522	novel	NA	NA	NA	NA	NA	NA	multi-exon	FALSE	canonical	0	0	junction_1	0	NA	NA	NA	FALSE	0	NA	NA	A	non_coding	NA	NA	NA	NA	NA	NA	NA	10	CTTGCAGGCTGGGGGCACCC	35	False	NA	NA	NA	NA	NA	NA	41169860	41174832	Fake_Experiment_ID
g1476.t1	chr19	+	1542	2	Intergenic	novelGene_523	novel	NA	NA	NA	NA	NA	NA	multi-exon	FALSE	canonical	0	0	junction_1	0	NA	NA	NA	FALSE	0	NA	NA	A	non_coding	NA	NA	NA	NA	NA	NA	NA	25	GTATTGATGGGACATATCTC	NA	False	NA	NA	NA	NA	NA	NA	41487392	41490340	Fake_Experiment_ID
g1477.t1	chr19	+	1575	4	Intergenic	novelGene_524	novel	NA	NA	NA	NA	NA	NA	multi-exon	FALSE	canonical	0	0	junction_1	0	NA	NA	NA	FALSE	0	NA	NA	A	non_coding	NA	NA	NA	NA	NA	NA	NA	20	AACGCCTCAGTCTCACCCTG	NA	False	NA	NA	NA	NA	NA	NA	41490919	41506897	Fake_Experiment_ID
g1478.t1	chr19	-	483	1	Intergenic	novelGene_525	novel	NA	NA	NA	NA	NA	NA	mono-exon	FALSE	NA	NA	NA	NA	NA	NA	NA	NA	NA	0	NA	NA	A	non_coding	NA	NA	NA	NA	NA	NA	NA	45	CCACTGTATAAAAGAACCAG	9801	False	NA	NA	NA	NA	NA	NA	41521764	41521281	Fake_Experiment_ID
g1479.t1	chr19	+	999	5	Intergenic	novelGene_526	novel	NA	NA	NA	NA	NA	NA	multi-exon	FALSE	canonical	0	0	junction_1	0	NA	NA	NA	FALSE	0	NA	NA	A	non_coding	NA	NA	NA	NA	NA	NA	NA	25	GAATGGCTGGGACCAGGACT	NA	False	NA	NA	NA	NA	NA	NA	41530841	41547777	Fake_Experiment_ID
g1482.t1	chr19	+	585	2	Intergenic	novelGene_527	novel	NA	NA	NA	NA	NA	NA	multi-exon	FALSE	canonical	0	0	junction_1	0	NA	NA	NA	FALSE	0	NA	NA	A	non_coding	NA	NA	NA	NA	NA	NA	NA	5	GGAGCGTCTCCGCCCGGCCG	2223	False	NA	NA	NA	NA	NA	NA	41641375	41644423	Fake_Experiment_ID
g1483.t1	chr19	+	759	1	Intergenic	novelGene_528	novel	NA	NA	NA	NA	NA	NA	mono-exon	FALSE	NA	NA	NA	NA	NA	NA	NA	NA	NA	0	NA	NA	A	non_coding	NA	NA	NA	NA	NA	NA	NA	50	GATCTAATTAAACTAAAAGC	NA	False	NA	NA	NA	NA	NA	NA	41661411	41662170	Fake_Experiment_ID
g1489.t1	chr19	+	729	2	Intergenic	novelGene_529	novel	NA	NA	NA	NA	NA	NA	multi-exon	FALSE	canonical	0	0	junction_1	0	NA	NA	NA	FALSE	0	NA	NA	A	non_coding	NA	NA	NA	NA	NA	NA	NA	50	AAAACAAAGCTTAGCAGGAG	273	False	NA	NA	NA	NA	NA	NA	41829879	41830941	Fake_Experiment_ID
g1497.t1	chr19	-	411	1	Intergenic	novelGene_530	novel	NA	NA	NA	NA	NA	NA	mono-exon	FALSE	NA	NA	NA	NA	NA	NA	NA	NA	NA	0	NA	NA	A	non_coding	NA	NA	NA	NA	NA	NA	NA	5	CCACGGGCGGGGCTGTGCGG	NA	False	NA	NA	NA	NA	NA	NA	41999281	41998870	Fake_Experiment_ID
g15.t1	chr19	+	258	1	Intergenic	novelGene_9	novel	NA	NA	NA	NA	NA	NA	mono-exon	FALSE	NA	NA	NA	NA	NA	NA	NA	NA	NA	0	NA	NA	A	non_coding	NA	NA	NA	NA	NA	NA	NA	10	CGGCCACCCCCGGCGCTCAC	NA	False	NA	NA	NA	NA	NA	NA	409109	409367	Fake_Experiment_ID
g150.t1	chr19	+	303	3	Intergenic	novelGene_45	novel	NA	NA	NA	NA	NA	NA	multi-exon	FALSE	canonical	0	0	junction_1	0	NA	NA	NA	FALSE	0	NA	NA	A	non_coding	NA	NA	NA	NA	NA	NA	NA	30	CCATGGGCAGGGAGTTGAAA	6952	False	NA	NA	NA	NA	NA	NA	2316311	2317917	Fake_Experiment_ID
g1503.t1	chr19	+	228	2	Antisense	novelGene_ENSG00000028277.21_AS	novel	NA	NA	NA	NA	NA	NA	multi-exon	FALSE	canonical	0	0	junction_1	0	NA	NA	NA	FALSE	0	NA	NA	B	non_coding	NA	NA	NA	NA	NA	NA	NA	15	CCAGGCATGGTGGTGCATGC	NA	False	NA	NA	NA	NA	NA	NA	42102155	42106880	Fake_Experiment_ID
g1505.t1	chr19	+	231	2	Antisense	novelGene_ENSG00000028277.21_AS	novel	NA	NA	NA	NA	NA	NA	multi-exon	FALSE	canonical	0	0	junction_1	0	NA	NA	NA	FALSE	0	NA	NA	B	non_coding	NA	NA	NA	NA	NA	NA	NA	35	CCCAGATCGCATGAGACACA	NA	False	NA	NA	NA	NA	NA	NA	42132092	42145475	Fake_Experiment_ID
g1506.t1	chr19	-	243	3	Intergenic	novelGene_531	novel	NA	NA	NA	NA	NA	NA	multi-exon	FALSE	canonical	0	0	junction_1	0	NA	NA	NA	FALSE	0	NA	NA	A	non_coding	NA	NA	NA	NA	NA	NA	NA	0	CTCCCCCTCCTCCTCTCCCT	953	False	NA	NA	NA	NA	NA	NA	42177189	42157880	Fake_Experiment_ID
g1508.t1	chr19	+	2121	2	Genic_Genomic	ENSG00000167625.11	novel	2013	1	NA	NA	-4107	0	multi-exon	FALSE	canonical	1	1	junction_1	0	NA	NA	NA	FALSE	0	NA	NA	A	non_coding	NA	NA	NA	NA	NA	NA	NA	45	CGCAGCTGAAAAGCAACAAC	-28	True	NA	NA	NA	NA	NA	NA	42220296	42226416	Fake_Experiment_ID
g1516.t1	chr19	+	408	2	Intergenic	novelGene_532	novel	NA	NA	NA	NA	NA	NA	multi-exon	FALSE	canonical	0	0	junction_1	0	NA	NA	NA	TRUE	0	NA	NA	A	non_coding	NA	NA	NA	NA	NA	NA	NA	30	AAAAGGATTCGTTTTTATCT	614	False	NA	NA	NA	NA	NA	NA	42324343	42325040	Fake_Experiment_ID
g1521.t1	chr19	+	948	6	Intergenic	novelGene_533	novel	NA	NA	NA	NA	NA	NA	multi-exon	FALSE	canonical	0	0	junction_1	0.4	NA	NA	NA	FALSE	0	NA	NA	A	non_coding	NA	NA	NA	NA	NA	NA	NA	25	GAGAGGAATGGGATGCTCCT	NA	False	NA	NA	NA	NA	NA	NA	42646226	42662081	Fake_Experiment_ID
g1522.t1	chr19	+	1731	2	Intergenic	novelGene_534	novel	NA	NA	NA	NA	NA	NA	multi-exon	FALSE	canonical	0	0	junction_1	0	NA	NA	NA	FALSE	0	NA	NA	A	non_coding	NA	NA	NA	NA	NA	NA	NA	30	ATTAGGTATTGATGGGACAT	NA	False	NA	NA	NA	NA	NA	NA	42715196	42718128	Fake_Experiment_ID
g1524.t1	chr19	-	591	2	Intergenic	novelGene_535	novel	NA	NA	NA	NA	NA	NA	multi-exon	FALSE	canonical	0	0	junction_1	0	NA	NA	NA	FALSE	0	NA	NA	A	non_coding	NA	NA	NA	NA	NA	NA	NA	40	AAAAAGAGGGAATCCTCCCT	NA	False	NA	NA	NA	NA	NA	NA	42748979	42746489	Fake_Experiment_ID
g1526.t1	chr19	-	540	2	Intergenic	novelGene_536	novel	NA	NA	NA	NA	NA	NA	multi-exon	FALSE	canonical	0	0	junction_1	0	NA	NA	NA	FALSE	0	NA	NA	A	non_coding	NA	NA	NA	NA	NA	NA	NA	50	GACTATGTGAAAAGACCAAA	NA	False	NA	NA	NA	NA	NA	NA	42777889	42773757	Fake_Experiment_ID
g1527.t1	chr19	-	687	4	Intergenic	novelGene_537	novel	NA	NA	NA	NA	NA	NA	multi-exon	FALSE	canonical	0	0	junction_1	0	NA	NA	NA	FALSE	0	NA	NA	A	non_coding	NA	NA	NA	NA	NA	NA	NA	15	CAGCCCTGTTGTAGTTTATT	NA	False	NA	NA	NA	NA	NA	NA	42800008	42781205	Fake_Experiment_ID
g1528.t1	chr19	-	2178	1	Intergenic	novelGene_538	novel	NA	NA	NA	NA	NA	NA	mono-exon	FALSE	NA	NA	NA	NA	NA	NA	NA	NA	NA	0	NA	NA	A	non_coding	NA	NA	NA	NA	NA	NA	NA	20	AAGTCAGTGTGGCGATTCCT	NA	False	NA	NA	NA	NA	NA	NA	42808211	42806033	Fake_Experiment_ID
g1529.t1	chr19	+	288	1	Intergenic	novelGene_539	novel	NA	NA	NA	NA	NA	NA	mono-exon	FALSE	NA	NA	NA	NA	NA	NA	NA	NA	NA	0	NA	NA	A	non_coding	NA	NA	NA	NA	NA	NA	NA	50	GAAGGGAAGTTTAGAGAAAA	NA	False	NA	NA	NA	NA	NA	NA	42809549	42809837	Fake_Experiment_ID
g1530.t1	chr19	-	1293	8	Intergenic	novelGene_540	novel	NA	NA	NA	NA	NA	NA	multi-exon	TRUE	canonical	0	0	junction_1	0	NA	NA	NA	FALSE	0	NA	NA	A	non_coding	NA	NA	NA	NA	NA	NA	NA	30	TATAGTTGGGGAGACATATG	7923	False	NA	NA	NA	NA	NA	NA	42860291	42819075	Fake_Experiment_ID
g1531.t1	chr19	-	438	1	Intergenic	novelGene_541	novel	NA	NA	NA	NA	NA	NA	mono-exon	FALSE	NA	NA	NA	NA	NA	NA	NA	NA	NA	0	NA	NA	A	non_coding	NA	NA	NA	NA	NA	NA	NA	30	CAGCGGATCTCTCAGCAGAA	9638	False	NA	NA	NA	NA	NA	NA	42862344	42861906	Fake_Experiment_ID
g1535.t1	chr19	-	1026	1	Intergenic	novelGene_542	novel	NA	NA	NA	NA	NA	NA	mono-exon	FALSE	NA	NA	NA	NA	NA	NA	NA	NA	NA	0	NA	NA	A	non_coding	NA	NA	NA	NA	NA	NA	NA	40	AAAAAGAGGGAATCCTCCCT	NA	False	NA	NA	NA	NA	NA	NA	43245625	43244599	Fake_Experiment_ID
g1536.t1	chr19	-	657	1	Intergenic	novelGene_543	novel	NA	NA	NA	NA	NA	NA	mono-exon	FALSE	NA	NA	NA	NA	NA	NA	NA	NA	NA	0	NA	NA	A	non_coding	NA	NA	NA	NA	NA	NA	NA	40	AGACCATCGAGACTAGGAAG	NA	False	NA	NA	NA	NA	NA	NA	43246812	43246155	Fake_Experiment_ID
g1538.t1	chr19	-	849	5	Intergenic	novelGene_544	novel	NA	NA	NA	NA	NA	NA	multi-exon	FALSE	canonical	0	0	junction_1	0	NA	NA	NA	FALSE	0	NA	NA	A	non_coding	NA	NA	NA	NA	NA	NA	NA	35	GACTCAGAGTGAACAGATGG	NA	False	NA	NA	NA	NA	NA	NA	43341741	43302577	Fake_Experiment_ID
g1540.t1	chr19	-	735	6	Intergenic	novelGene_545	novel	NA	NA	NA	NA	NA	NA	multi-exon	TRUE	canonical	0	0	junction_1	2.4	NA	NA	NA	FALSE	0	NA	NA	A	non_coding	NA	NA	NA	NA	NA	NA	NA	10	CACCGTTCACTCCCTTGCCC	NA	False	NA	NA	NA	NA	NA	NA	43379088	43371323	Fake_Experiment_ID
g1553.t1	chr19	+	801	5	Intergenic	novelGene_546	novel	NA	NA	NA	NA	NA	NA	multi-exon	FALSE	canonical	0	0	junction_1	0	NA	NA	NA	FALSE	0	NA	NA	A	non_coding	NA	NA	NA	NA	NA	NA	NA	20	GGAATCCCGCCTGGACCACC	1944	False	NA	NA	NA	NA	NA	NA	43685458	43699771	Fake_Experiment_ID
g1555.t1	chr19	+	339	2	Intergenic	novelGene_547	novel	NA	NA	NA	NA	NA	NA	multi-exon	FALSE	canonical	0	0	junction_1	0	NA	NA	NA	FALSE	0	NA	NA	A	non_coding	NA	NA	NA	NA	NA	NA	NA	15	GCTGGGCCAGCAGGAGGTGG	8833	False	NA	NA	NA	NA	NA	NA	43728378	43729434	Fake_Experiment_ID
g1560.t1	chr19	-	915	1	Intergenic	novelGene_548	novel	NA	NA	NA	NA	NA	NA	mono-exon	FALSE	NA	NA	NA	NA	NA	NA	NA	NA	NA	0	NA	NA	A	non_coding	NA	NA	NA	NA	NA	NA	NA	45	AGACTATCAAGACTAGGAAG	NA	False	NA	NA	NA	NA	NA	NA	43866302	43865387	Fake_Experiment_ID
g1569.t1	chr19	-	1236	1	Intergenic	novelGene_549	novel	NA	NA	NA	NA	NA	NA	mono-exon	FALSE	NA	NA	NA	NA	NA	NA	NA	NA	NA	0	NA	NA	A	non_coding	NA	NA	NA	NA	NA	NA	NA	50	GAAAAAACTACTGTAAAGTT	NA	False	NA	NA	NA	NA	NA	NA	44223522	44222286	Fake_Experiment_ID
g1570.t1	chr19	-	564	1	Intergenic	novelGene_550	novel	NA	NA	NA	NA	NA	NA	mono-exon	FALSE	NA	NA	NA	NA	NA	NA	NA	NA	NA	0	NA	NA	A	non_coding	NA	NA	NA	NA	NA	NA	NA	35	CAAGGCAGGCCAACATTCAG	NA	False	NA	NA	NA	NA	NA	NA	44225884	44225320	Fake_Experiment_ID
g1575.t1	chr19	+	444	3	Intergenic	novelGene_551	novel	NA	NA	NA	NA	NA	NA	multi-exon	FALSE	canonical	0	0	junction_1	0	NA	NA	NA	FALSE	0	NA	NA	A	non_coding	NA	NA	NA	NA	NA	NA	NA	40	AAAATGGAAACACCGTGGCT	NA	False	NA	NA	NA	NA	NA	NA	44412512	44426095	Fake_Experiment_ID
g1577.t1	chr19	+	1269	3	Intergenic	novelGene_552	novel	NA	NA	NA	NA	NA	NA	multi-exon	FALSE	canonical	0	0	junction_1	0	NA	NA	NA	FALSE	0	NA	NA	A	non_coding	NA	NA	NA	NA	NA	NA	NA	40	GTTCACACTCGAGAAAAACC	NA	False	NA	NA	NA	NA	NA	NA	44458560	44472883	Fake_Experiment_ID
g1579.t1	chr19	+	495	1	Antisense	novelGene_ENSG00000167384.11_AS	novel	NA	NA	NA	NA	NA	NA	mono-exon	FALSE	NA	NA	NA	NA	NA	NA	NA	NA	NA	0	NA	NA	A	non_coding	NA	NA	NA	NA	NA	NA	NA	5	GCTAGTTCGGTCCCCTCTCC	NA	False	NA	NA	NA	NA	NA	NA	44499911	44500406	Fake_Experiment_ID
g1581.t1	chr19	+	594	4	Intergenic	novelGene_553	novel	NA	NA	NA	NA	NA	NA	multi-exon	FALSE	canonical	0	0	junction_1	0	NA	NA	NA	TRUE	0	NA	NA	A	non_coding	NA	NA	NA	NA	NA	NA	NA	45	GAAGGATATAAGGACCCAGA	NA	False	NA	NA	NA	NA	NA	NA	44572169	44582956	Fake_Experiment_ID
g1585.t1	chr19	-	1032	2	Antisense	novelGene_ENSG00000213892.12_AS	novel	NA	NA	NA	NA	NA	NA	multi-exon	FALSE	canonical	0	0	junction_1	0	NA	NA	NA	FALSE	0	NA	NA	A	non_coding	NA	NA	NA	NA	NA	NA	NA	25	TCTGATGGAGGAGGCATAGT	3380	False	NA	NA	NA	NA	NA	NA	44724912	44709030	Fake_Experiment_ID
g1589.t1	chr19	-	1293	3	Antisense	novelGene_ENSG00000142273.13_AS	novel	NA	NA	NA	NA	NA	NA	multi-exon	FALSE	canonical	0	0	junction_1	0	NA	NA	NA	TRUE	0	NA	NA	A	non_coding	NA	NA	NA	NA	NA	NA	NA	30	CACAGTCCCATCACATCCAG	NA	False	NA	NA	NA	NA	NA	NA	44803896	44797970	Fake_Experiment_ID
g16.t1	chr19	-	1164	1	Intergenic	novelGene_10	novel	NA	NA	NA	NA	NA	NA	mono-exon	FALSE	NA	NA	NA	NA	NA	NA	NA	NA	NA	0	NA	NA	A	non_coding	NA	NA	NA	NA	NA	NA	NA	30	TTCAATAAAGCGCCAGGCGT	4278	False	NA	NA	NA	NA	NA	NA	411456	410292	Fake_Experiment_ID
g160.t1	chr19	+	330	1	Intergenic	novelGene_46	novel	NA	NA	NA	NA	NA	NA	mono-exon	FALSE	NA	NA	NA	NA	NA	NA	NA	NA	NA	0	NA	NA	A	non_coding	NA	NA	NA	NA	NA	NA	NA	15	CTCATGCCTGTGATCCTACC	NA	False	NA	NA	NA	NA	NA	NA	2538025	2538355	Fake_Experiment_ID
g1605.t1	chr19	+	219	1	NIC	ENSG00000104866.11	novel	2076	12	NA	NA	0	-52928	mono-exon	FALSE	NA	NA	NA	NA	NA	NA	NA	NA	NA	0	NA	NA	A	non_coding	NA	NA	NA	NA	NA	NA	NA	15	AGCGGGGGCGGGCTCGAGAG	106	False	NA	NA	NA	NA	NA	NA	45093325	45093544	Fake_Experiment_ID
g1606.t1	chr19	-	624	3	Antisense	novelGene_ENSG00000104866.11_AS	novel	NA	NA	NA	NA	NA	NA	multi-exon	FALSE	canonical	0	0	junction_1	0	NA	NA	NA	FALSE	0	NA	NA	A	non_coding	NA	NA	NA	NA	NA	NA	NA	30	CTTGATAACATCCCCCAATT	572	False	NA	NA	NA	NA	NA	NA	45097799	45094766	Fake_Experiment_ID
g1607.t1	chr19	+	1080	5	Intergenic	novelGene_554	novel	NA	NA	NA	NA	NA	NA	multi-exon	FALSE	canonical	0	0	junction_1	0	NA	NA	NA	FALSE	0	NA	NA	A	non_coding	NA	NA	NA	NA	NA	NA	NA	15	GACTGCAGAGGCCCCCTCCT	4835	False	NA	NA	NA	NA	NA	NA	45098054	45129074	Fake_Experiment_ID
g161.t1	chr19	-	555	4	Intergenic	novelGene_47	novel	NA	NA	NA	NA	NA	NA	multi-exon	FALSE	canonical	0	0	junction_1	0	NA	NA	NA	FALSE	0	NA	NA	A	non_coding	NA	NA	NA	NA	NA	NA	NA	5	CCGTGGTCATCCCCCGCCCC	NA	False	NA	NA	NA	NA	NA	NA	2574670	2546824	Fake_Experiment_ID
g1611.t1	chr19	+	249	2	Antisense	novelGene_ENSG00000007255.10_AS	novel	NA	NA	NA	NA	NA	NA	multi-exon	FALSE	canonical	0	0	junction_1	0	NA	NA	NA	FALSE	0	NA	NA	A	non_coding	NA	NA	NA	NA	NA	NA	NA	15	CAGCGCCTTAGCTCTTTACT	NA	False	NA	NA	NA	NA	NA	NA	45170293	45171920	Fake_Experiment_ID
g1612.t1	chr19	+	255	1	Intergenic	novelGene_555	novel	NA	NA	NA	NA	NA	NA	mono-exon	FALSE	NA	NA	NA	NA	NA	NA	NA	NA	NA	0	NA	NA	A	non_coding	NA	NA	NA	NA	NA	NA	NA	20	CCCCCATCATCACCCAGTTT	82	False	NA	NA	NA	NA	NA	NA	45178865	45179120	Fake_Experiment_ID
g1617.t1	chr19	-	294	1	Intergenic	novelGene_556	novel	NA	NA	NA	NA	NA	NA	mono-exon	FALSE	NA	NA	NA	NA	NA	NA	NA	NA	NA	0	NA	NA	A	non_coding	NA	NA	NA	NA	NA	NA	NA	35	GTCTTCCAAGGAGATCAAAG	NA	False	NA	NA	NA	NA	NA	NA	45333124	45332830	Fake_Experiment_ID
g162.t1	chr19	+	486	1	Intergenic	novelGene_48	novel	NA	NA	NA	NA	NA	NA	mono-exon	FALSE	NA	NA	NA	NA	NA	NA	NA	NA	NA	0	NA	NA	A	non_coding	NA	NA	NA	NA	NA	NA	NA	20	AGCTCTGACACCCCGGGCAC	5443	False	NA	NA	NA	NA	NA	NA	2622430	2622916	Fake_Experiment_ID
g1628.t1	chr19	+	639	2	Intergenic	novelGene_557	novel	NA	NA	NA	NA	NA	NA	multi-exon	FALSE	canonical	0	0	junction_1	0	NA	NA	NA	FALSE	0	NA	NA	A	non_coding	NA	NA	NA	NA	NA	NA	NA	35	GGACAAGAGGGAGAAGTGCT	NA	False	NA	NA	NA	NA	NA	NA	45598230	45599293	Fake_Experiment_ID
g163.t1	chr19	+	321	1	Intergenic	novelGene_49	novel	NA	NA	NA	NA	NA	NA	mono-exon	FALSE	NA	NA	NA	NA	NA	NA	NA	NA	NA	0	NA	NA	A	non_coding	NA	NA	NA	NA	NA	NA	NA	10	GCTTTTCTGTTGGTGTCACA	NA	False	NA	NA	NA	NA	NA	NA	2643358	2643679	Fake_Experiment_ID
g164.t1	chr19	+	507	3	Intergenic	novelGene_50	novel	NA	NA	NA	NA	NA	NA	multi-exon	FALSE	canonical	0	0	junction_1	0	NA	NA	NA	FALSE	0	NA	NA	A	non_coding	NA	NA	NA	NA	NA	NA	NA	45	ACTGAAGTTGTAAACTCAAA	NA	False	NA	NA	NA	NA	NA	NA	2689798	2699842	Fake_Experiment_ID
g1648.t1	chr19	-	513	3	Intergenic	novelGene_558	novel	NA	NA	NA	NA	NA	NA	multi-exon	FALSE	canonical	0	0	junction_1	0	NA	NA	NA	FALSE	0	NA	NA	A	non_coding	NA	NA	NA	NA	NA	NA	NA	25	ATTTCCAGAGTTCACAGCCT	NA	False	NA	NA	NA	NA	NA	NA	46033591	46031984	Fake_Experiment_ID
g1649.t1	chr19	-	324	2	Intergenic	novelGene_559	novel	NA	NA	NA	NA	NA	NA	multi-exon	FALSE	canonical	0	0	junction_1	0	NA	NA	NA	FALSE	0	NA	NA	A	non_coding	NA	NA	NA	NA	NA	NA	NA	15	ATGTTACAGGTTTTGTTTGT	NA	False	NA	NA	NA	NA	NA	NA	46037563	46035622	Fake_Experiment_ID
g1650.t1	chr19	-	879	1	Intergenic	novelGene_560	novel	NA	NA	NA	NA	NA	NA	mono-exon	FALSE	NA	NA	NA	NA	NA	NA	NA	NA	NA	0	NA	NA	A	non_coding	NA	NA	NA	NA	NA	NA	NA	45	CAAAGGGCTAATATCCAGAA	NA	False	NA	NA	NA	NA	NA	NA	46039676	46038797	Fake_Experiment_ID
g1651.t1	chr19	+	438	1	Intergenic	novelGene_561	novel	NA	NA	NA	NA	NA	NA	mono-exon	FALSE	NA	NA	NA	NA	NA	NA	NA	NA	NA	0	NA	NA	A	non_coding	NA	NA	NA	NA	NA	NA	NA	10	CTGCCTTGGTGTCAGTAGTC	NA	False	NA	NA	NA	NA	NA	NA	46078754	46079192	Fake_Experiment_ID
g1652.t1	chr19	-	492	2	Intergenic	novelGene_562	novel	NA	NA	NA	NA	NA	NA	multi-exon	FALSE	canonical	0	0	junction_1	0	NA	NA	NA	TRUE	0	NA	NA	A	non_coding	NA	NA	NA	NA	NA	NA	NA	40	CCCATTTTCAAGCAAAACAG	NA	False	NA	NA	NA	NA	NA	NA	46137607	46136744	Fake_Experiment_ID
g1653.t1	chr19	-	606	6	Intergenic	novelGene_563	novel	NA	NA	NA	NA	NA	NA	multi-exon	FALSE	canonical	0	0	junction_1	0	NA	NA	NA	FALSE	0	NA	NA	A	non_coding	NA	NA	NA	NA	NA	NA	NA	35	CAGAAGAACGTGGATTGTGA	8380	False	NA	NA	NA	NA	NA	NA	46202906	46167187	Fake_Experiment_ID
g1654.t1	chr19	+	933	6	Intergenic	novelGene_564	novel	NA	NA	NA	NA	NA	NA	multi-exon	FALSE	canonical	0	0	junction_1	0	NA	NA	NA	FALSE	0	NA	NA	A	non_coding	NA	NA	NA	NA	NA	NA	NA	35	CTCTCTGGAACCATTAAAGA	NA	False	NA	NA	NA	NA	NA	NA	46209445	46219794	Fake_Experiment_ID
g1656.t1	chr19	-	528	5	Intergenic	novelGene_565	novel	NA	NA	NA	NA	NA	NA	multi-exon	FALSE	canonical	0	0	junction_1	0	NA	NA	NA	FALSE	0	NA	NA	A	non_coding	NA	NA	NA	NA	NA	NA	NA	25	TCGCCTTTTCAAAGACCTTA	NA	False	NA	NA	NA	NA	NA	NA	46278345	46235132	Fake_Experiment_ID
g1659.t1	chr19	-	1947	3	Genic_Genomic	ENSG00000169515.8	novel	1617	1	NA	NA	-13613	0	multi-exon	FALSE	canonical	0	0	junction_1	0	NA	NA	NA	FALSE	0	NA	NA	A	non_coding	NA	NA	NA	NA	NA	NA	NA	25	GGTGAGGGCTAGAGACAGCC	2512	False	NA	NA	NA	NA	NA	NA	46426423	46411193	Fake_Experiment_ID
g166.t1	chr19	+	258	2	Intergenic	novelGene_51	novel	NA	NA	NA	NA	NA	NA	multi-exon	FALSE	canonical	0	0	junction_1	0	NA	NA	NA	FALSE	0	NA	NA	A	non_coding	NA	NA	NA	NA	NA	NA	NA	15	TTCTCCAGCTTGCAGAGCTG	5684	False	NA	NA	NA	NA	NA	NA	2722876	2727952	Fake_Experiment_ID
g1661.t1	chr19	-	1593	1	NIC	ENSG00000182013.18	novel	1320	2	NA	NA	0	-882	mono-exon	FALSE	NA	NA	NA	NA	NA	NA	NA	NA	NA	0	NA	NA	A	non_coding	NA	NA	NA	NA	NA	NA	NA	25	CCCATCTTCCTTGATGAGAA	1665	False	NA	NA	NA	NA	NA	NA	46471035	46469442	Fake_Experiment_ID
g1663.t1	chr19	-	639	5	Intergenic	novelGene_566	novel	NA	NA	NA	NA	NA	NA	multi-exon	FALSE	canonical	0	0	junction_1	0	NA	NA	NA	FALSE	0	NA	NA	A	non_coding	NA	NA	NA	NA	NA	NA	NA	35	ACCCAGTCCTGATTGCAAAA	NA	False	NA	NA	NA	NA	NA	NA	46528794	46511424	Fake_Experiment_ID
g1664.t1	chr19	+	822	2	Intergenic	novelGene_567	novel	NA	NA	NA	NA	NA	NA	multi-exon	FALSE	canonical	0	0	junction_1	0	NA	NA	NA	FALSE	0	NA	NA	A	non_coding	NA	NA	NA	NA	NA	NA	NA	25	CCACAGTCCACGCCATTACT	NA	False	NA	NA	NA	NA	NA	NA	46533711	46559159	Fake_Experiment_ID
g1665.t1	chr19	+	228	1	Intergenic	novelGene_568	novel	NA	NA	NA	NA	NA	NA	mono-exon	FALSE	NA	NA	NA	NA	NA	NA	NA	NA	NA	0	NA	NA	A	non_coding	NA	NA	NA	NA	NA	NA	NA	25	GACCCCCAGACCACCAGCTC	857	False	NA	NA	NA	NA	NA	NA	46559414	46559642	Fake_Experiment_ID
g1674.t1	chr19	+	456	1	Intergenic	novelGene_569	novel	NA	NA	NA	NA	NA	NA	mono-exon	FALSE	NA	NA	NA	NA	NA	NA	NA	NA	NA	0	NA	NA	A	non_coding	NA	NA	NA	NA	NA	NA	NA	40	CATCGAAATGGAGAACGGGA	NA	False	NA	NA	NA	NA	NA	NA	46809583	46810039	Fake_Experiment_ID
g1677.t1	chr19	-	621	3	Antisense	novelGene_ENSG00000160007.19_AS	novel	NA	NA	NA	NA	NA	NA	multi-exon	FALSE	canonical	0	0	junction_1	0	NA	NA	NA	FALSE	0	NA	NA	A	non_coding	NA	NA	NA	NA	NA	NA	NA	10	CCCGCCCGGCCAGGTGTCTA	NA	False	NA	NA	NA	NA	NA	NA	46997619	46994272	Fake_Experiment_ID
g1678.t1	chr19	+	483	1	NIC	ENSG00000160007.19	novel	4500	6	NA	NA	81530	0	mono-exon	FALSE	NA	NA	NA	NA	NA	NA	NA	NA	NA	0	NA	NA	A	non_coding	NA	NA	NA	NA	NA	NA	NA	25	GCCACCAAGACCTGGGGCGA	1117	False	NA	NA	NA	NA	NA	NA	47000205	47000688	Fake_Experiment_ID
g168.t1	chr19	+	528	2	Antisense	novelGene_ENSG00000104969.11_AS	novel	NA	NA	NA	NA	NA	NA	multi-exon	FALSE	canonical	0	0	junction_1	0	NA	NA	NA	FALSE	0	NA	NA	A	non_coding	NA	NA	NA	NA	NA	NA	NA	25	AAGGGTCTACAGTATGGTGG	NA	False	NA	NA	NA	NA	NA	NA	2754789	2756143	Fake_Experiment_ID
g1682.t1	chr19	+	501	1	Intergenic	novelGene_570	novel	NA	NA	NA	NA	NA	NA	mono-exon	FALSE	NA	NA	NA	NA	NA	NA	NA	NA	NA	0	NA	NA	A	non_coding	NA	NA	NA	NA	NA	NA	NA	20	ACCCCTCTGCTCACTGGACA	NA	False	NA	NA	NA	NA	NA	NA	47070799	47071300	Fake_Experiment_ID
g1689.t1	chr19	-	330	1	Intergenic	novelGene_571	novel	NA	NA	NA	NA	NA	NA	mono-exon	FALSE	NA	NA	NA	NA	NA	NA	NA	NA	NA	0	NA	NA	A	non_coding	NA	NA	NA	NA	NA	NA	NA	25	GCACCGGGGGAGGGATACAG	NA	False	NA	NA	NA	NA	NA	NA	47300388	47300058	Fake_Experiment_ID
g1697.t1	chr19	-	396	3	Intergenic	novelGene_572	novel	NA	NA	NA	NA	NA	NA	multi-exon	FALSE	canonical	0	0	junction_1	0	NA	NA	NA	FALSE	0	NA	NA	A	non_coding	NA	NA	NA	NA	NA	NA	NA	40	GATGCAGAAAGAGCCACATT	NA	False	NA	NA	NA	NA	NA	NA	47651291	47643415	Fake_Experiment_ID
g1698.t1	chr19	-	468	2	Intergenic	novelGene_573	novel	NA	NA	NA	NA	NA	NA	multi-exon	FALSE	canonical	0	0	junction_1	0	NA	NA	NA	FALSE	0	NA	NA	A	non_coding	NA	NA	NA	NA	NA	NA	NA	35	GGGCAAGGATGCCAAGAATG	NA	False	NA	NA	NA	NA	NA	NA	47661570	47651489	Fake_Experiment_ID
g1699.t1	chr19	-	603	1	Intergenic	novelGene_574	novel	NA	NA	NA	NA	NA	NA	mono-exon	FALSE	NA	NA	NA	NA	NA	NA	NA	NA	NA	0	NA	NA	A	non_coding	NA	NA	NA	NA	NA	NA	NA	45	AAACCACAACCAGCTCCAGA	NA	False	NA	NA	NA	NA	NA	NA	47665009	47664406	Fake_Experiment_ID
g1703.t1	chr19	-	348	1	Intergenic	novelGene_575	novel	NA	NA	NA	NA	NA	NA	mono-exon	FALSE	NA	NA	NA	NA	NA	NA	NA	NA	NA	0	NA	NA	A	non_coding	NA	NA	NA	NA	NA	NA	NA	25	TTCGGCCTGACGGAGAGAAG	10	False	NA	NA	NA	NA	NA	NA	47794902	47794554	Fake_Experiment_ID
g1706.t1	chr19	+	201	2	Intergenic	novelGene_576	novel	NA	NA	NA	NA	NA	NA	multi-exon	FALSE	canonical	1	1	junction_1	0	NA	NA	NA	FALSE	0	NA	NA	A	non_coding	NA	NA	NA	NA	NA	NA	NA	10	CCCCCACCCCCACCCCGCCC	NA	False	NA	NA	NA	NA	NA	NA	47859246	47860288	Fake_Experiment_ID
g1708.t1	chr19	+	957	9	Intergenic	novelGene_577	novel	NA	NA	NA	NA	NA	NA	multi-exon	FALSE	canonical	0	0	junction_1	0	NA	NA	NA	FALSE	0	NA	NA	A	non_coding	NA	NA	NA	NA	NA	NA	NA	35	TGATGATGACAATTATGACG	NA	False	NA	NA	NA	NA	NA	NA	47901311	48011334	Fake_Experiment_ID
g1714.t1	chr19	-	393	3	Antisense	novelGene_ENSG00000185453.13_AS	novel	NA	NA	NA	NA	NA	NA	multi-exon	FALSE	canonical	0	0	junction_1	0	NA	NA	NA	FALSE	0	NA	NA	A	non_coding	NA	NA	NA	NA	NA	NA	NA	55	GCAAGAAATAAAATTCAATG	4135	False	NA	NA	NA	NA	NA	NA	48193140	48190400	Fake_Experiment_ID
g1716.t1	chr19	-	258	2	Intergenic	novelGene_578	novel	NA	NA	NA	NA	NA	NA	multi-exon	FALSE	canonical	0	0	junction_1	0	NA	NA	NA	TRUE	0	NA	NA	A	non_coding	NA	NA	NA	NA	NA	NA	NA	30	CTTGAACCACTGAATCATTT	NA	False	NA	NA	NA	NA	NA	NA	48204001	48199528	Fake_Experiment_ID
g1719.t1	chr19	+	330	2	Intergenic	novelGene_579	novel	NA	NA	NA	NA	NA	NA	multi-exon	FALSE	canonical	0	0	junction_1	0	NA	NA	NA	FALSE	0	NA	NA	A	non_coding	NA	NA	NA	NA	NA	NA	NA	40	CCAACATAGCTCCAAGAGAG	NA	False	NA	NA	NA	NA	NA	NA	48290900	48295974	Fake_Experiment_ID
g1729.t1	chr19	+	471	1	Intergenic	novelGene_580	novel	NA	NA	NA	NA	NA	NA	mono-exon	FALSE	NA	NA	NA	NA	NA	NA	NA	NA	NA	0	NA	NA	A	non_coding	NA	NA	NA	NA	NA	NA	NA	20	AGGGGCGGTTGGGCGACGAA	NA	False	NA	NA	NA	NA	NA	NA	48468862	48469333	Fake_Experiment_ID
g1738.t1	chr19	-	489	1	Intergenic	novelGene_581	novel	NA	NA	NA	NA	NA	NA	mono-exon	FALSE	NA	NA	NA	NA	NA	NA	NA	NA	NA	0	NA	NA	A	non_coding	NA	NA	NA	NA	NA	NA	NA	10	TGATGGTGGTGGTGGTGATG	NA	False	NA	NA	NA	NA	NA	NA	48669621	48669132	Fake_Experiment_ID
g1739.t1	chr19	-	1347	2	NNC	ENSG00000142233.14	novel	1470	6	NA	NA	-4372	-8101	at_least_one_novel_splicesite	FALSE	canonical	0	0	junction_1	0	NA	NA	NA	FALSE	0	NA	NA	A	non_coding	NA	NA	NA	NA	NA	NA	NA	15	TGGTGATGGTAGTGGTGACG	NA	False	NA	NA	NA	NA	NA	NA	48675358	48669777	Fake_Experiment_ID
g1740.t1	chr19	+	1095	3	Intergenic	novelGene_582	novel	NA	NA	NA	NA	NA	NA	multi-exon	FALSE	canonical	0	0	junction_1	0	NA	NA	NA	FALSE	0	NA	NA	A	non_coding	NA	NA	NA	NA	NA	NA	NA	10	GCGGCCTTCCTGCCAGAGTG	NA	False	NA	NA	NA	NA	NA	NA	48676762	48680978	Fake_Experiment_ID
g1748.t1	chr19	+	1539	4	Antisense	novelGene_ENSG00000087076.9_AS	novel	NA	NA	NA	NA	NA	NA	multi-exon	FALSE	canonical	0	0	junction_1	0	NA	NA	NA	FALSE	0	NA	NA	A	non_coding	NA	NA	NA	NA	NA	NA	NA	55	ACAAATCAGCTGTAATAAAA	8129	False	NA	NA	NA	NA	NA	NA	48818883	48823078	Fake_Experiment_ID
g1749.t1	chr19	-	249	1	Intergenic	novelGene_583	novel	NA	NA	NA	NA	NA	NA	mono-exon	FALSE	NA	NA	NA	NA	NA	NA	NA	NA	NA	0	NA	NA	A	non_coding	NA	NA	NA	NA	NA	NA	NA	15	CCAGTGAACCCTGGCTCCTG	9723	False	NA	NA	NA	NA	NA	NA	48826941	48826692	Fake_Experiment_ID
g1761.t1	chr19	-	600	2	Intergenic	novelGene_584	novel	NA	NA	NA	NA	NA	NA	multi-exon	FALSE	canonical	0	0	junction_1	0	NA	NA	NA	FALSE	0	NA	NA	A	non_coding	NA	NA	NA	NA	NA	NA	NA	25	GTGCAAGGCCAAGCAGTCCT	NA	False	NA	NA	NA	NA	NA	NA	49029024	49025588	Fake_Experiment_ID
g1762.t1	chr19	+	615	2	Intergenic	novelGene_585	novel	NA	NA	NA	NA	NA	NA	multi-exon	FALSE	canonical	0	0	junction_1	0	NA	NA	NA	FALSE	0	NA	NA	A	non_coding	NA	NA	NA	NA	NA	NA	NA	30	GACTTATACCCAGGAACTGG	NA	False	NA	NA	NA	NA	NA	NA	49029384	49030340	Fake_Experiment_ID
g1765.t1	chr19	-	648	2	Intergenic	novelGene_586	novel	NA	NA	NA	NA	NA	NA	multi-exon	FALSE	canonical	0	0	junction_1	0	NA	NA	NA	FALSE	0	NA	NA	A	non_coding	NA	NA	NA	NA	NA	NA	NA	30	GACTTATACCCAGGAACTGG	7919	False	NA	NA	NA	NA	NA	NA	49042636	49038478	Fake_Experiment_ID
g1783.t1	chr19	+	420	2	Intergenic	novelGene_587	novel	NA	NA	NA	NA	NA	NA	multi-exon	FALSE	canonical	0	0	junction_1	0	NA	NA	NA	FALSE	0	NA	NA	A	non_coding	NA	NA	NA	NA	NA	NA	NA	30	CCCAGTGAGTTCAAGGAGGA	6655	False	NA	NA	NA	NA	NA	NA	49370593	49371166	Fake_Experiment_ID
g1800.t1	chr19	-	420	2	Intergenic	novelGene_588	novel	NA	NA	NA	NA	NA	NA	multi-exon	FALSE	canonical	0	0	junction_1	0	NA	NA	NA	FALSE	0	NA	NA	A	non_coding	NA	NA	NA	NA	NA	NA	NA	50	AGAGGAAGAACGCCAAGAAG	NA	False	NA	NA	NA	NA	NA	NA	49720081	49719562	Fake_Experiment_ID
g1805.t1	chr19	+	261	1	NIC	ENSG00000104973.19	novel	2391	18	NA	NA	20222	0	mono-exon	FALSE	NA	NA	NA	NA	NA	NA	NA	NA	NA	0	NA	NA	A	non_coding	NA	NA	NA	NA	NA	NA	NA	30	GGTTTGTTTTGAAAAGCGAA	3573	False	NA	NA	NA	NA	NA	NA	49838563	49838824	Fake_Experiment_ID
g1806.t1	chr19	-	510	4	Intergenic	novelGene_589	novel	NA	NA	NA	NA	NA	NA	multi-exon	FALSE	canonical	0	0	junction_1	0	NA	NA	NA	FALSE	0	NA	NA	A	non_coding	NA	NA	NA	NA	NA	NA	NA	35	AACTTTTCTCTCAATATACA	NA	False	NA	NA	NA	NA	NA	NA	49850207	49839245	Fake_Experiment_ID
g181.t1	chr19	+	759	1	NIC	ENSG00000088256.9	novel	1080	7	NA	NA	0	-25769	mono-exon	FALSE	NA	NA	NA	NA	NA	NA	NA	NA	NA	0	NA	NA	A	non_coding	NA	NA	NA	NA	NA	NA	NA	25	CCCACAGGGCACACTCACCC	246	False	NA	NA	NA	NA	NA	NA	3094651	3095410	Fake_Experiment_ID
g1814.t1	chr19	-	702	4	Intergenic	novelGene_590	novel	NA	NA	NA	NA	NA	NA	multi-exon	FALSE	canonical	0	0	junction_1	0	NA	NA	NA	FALSE	0	NA	NA	A	non_coding	NA	NA	NA	NA	NA	NA	NA	10	CTGAAGTCCTCTCCCCTTTC	2790	False	NA	NA	NA	NA	NA	NA	49929817	49921241	Fake_Experiment_ID
g1817.t1	chr19	+	1302	7	Intergenic	novelGene_591	novel	NA	NA	NA	NA	NA	NA	multi-exon	FALSE	canonical	0	0	junction_1	0	NA	NA	NA	TRUE	0	NA	NA	A	non_coding	NA	NA	NA	NA	NA	NA	NA	20	ACGGCCGGCCACGGCGTTAA	NA	False	NA	NA	NA	NA	NA	NA	49969665	49974226	Fake_Experiment_ID
g182.t1	chr19	-	612	1	Intergenic	novelGene_52	novel	NA	NA	NA	NA	NA	NA	mono-exon	FALSE	NA	NA	NA	NA	NA	NA	NA	NA	NA	0	NA	NA	A	non_coding	NA	NA	NA	NA	NA	NA	NA	20	CCCAGAGGCAGGGAGTGGGG	NA	False	NA	NA	NA	NA	NA	NA	3100323	3099711	Fake_Experiment_ID
g1820.t1	chr19	-	1686	5	Intergenic	novelGene_592	novel	NA	NA	NA	NA	NA	NA	multi-exon	TRUE	canonical	0	0	junction_1	0	NA	NA	NA	FALSE	0	NA	NA	A	non_coding	NA	NA	NA	NA	NA	NA	NA	30	ACAACCTGAGTGTGTGATGA	NA	False	NA	NA	NA	NA	NA	NA	50072973	50058715	Fake_Experiment_ID
g1822.t1	chr19	+	294	2	Intergenic	novelGene_593	novel	NA	NA	NA	NA	NA	NA	multi-exon	FALSE	canonical	0	0	junction_1	0	NA	NA	NA	FALSE	0	NA	NA	A	non_coding	NA	NA	NA	NA	NA	NA	NA	30	CGTTATCAGGAGGATTATAG	2	True	NA	NA	NA	NA	NA	NA	50188190	50199905	Fake_Experiment_ID
g1825.t1	chr19	-	1350	9	Intergenic	novelGene_594	novel	NA	NA	NA	NA	NA	NA	multi-exon	FALSE	canonical	0	0	junction_1	0	NA	NA	NA	FALSE	0	NA	NA	A	non_coding	NA	NA	NA	NA	NA	NA	NA	10	GTTGCTTCTTTTCAGAGCGT	11	True	NA	NA	NA	NA	NA	NA	50344755	50333786	Fake_Experiment_ID
g1835.t1	chr19	-	492	1	Intergenic	novelGene_595	novel	NA	NA	NA	NA	NA	NA	mono-exon	FALSE	NA	NA	NA	NA	NA	NA	NA	NA	NA	0	NA	NA	A	non_coding	NA	NA	NA	NA	NA	NA	NA	25	TTCCGCATATGTTGTGAAGA	NA	False	NA	NA	NA	NA	NA	NA	50553600	50553108	Fake_Experiment_ID
g1836.t1	chr19	-	762	3	Intergenic	novelGene_596	novel	NA	NA	NA	NA	NA	NA	multi-exon	FALSE	canonical	0	0	junction_1	0	NA	NA	NA	FALSE	0	NA	NA	A	non_coding	NA	NA	NA	NA	NA	NA	NA	40	AATGGGCACAAGAACCATCC	NA	False	NA	NA	NA	NA	NA	NA	50580624	50555220	Fake_Experiment_ID
g184.t1	chr19	+	318	2	Intergenic	novelGene_53	novel	NA	NA	NA	NA	NA	NA	multi-exon	FALSE	canonical	0	0	junction_1	0	NA	NA	NA	FALSE	0	NA	NA	A	non_coding	NA	NA	NA	NA	NA	NA	NA	40	AGCACAGCTGGCTGAGAAAA	3455	False	NA	NA	NA	NA	NA	NA	3124809	3131420	Fake_Experiment_ID
g1841.t1	chr19	+	501	1	Intergenic	novelGene_597	novel	NA	NA	NA	NA	NA	NA	mono-exon	FALSE	NA	NA	NA	NA	NA	NA	NA	NA	NA	0	NA	NA	A	non_coding	NA	NA	NA	NA	NA	NA	NA	15	CTCCTACGGGTCACCTCGCA	2854	False	NA	NA	NA	NA	NA	NA	50727993	50728494	Fake_Experiment_ID
g1842.t1	chr19	+	819	2	Intergenic	novelGene_598	novel	NA	NA	NA	NA	NA	NA	multi-exon	FALSE	canonical	0	0	junction_1	0	NA	NA	NA	FALSE	0	NA	NA	A	non_coding	NA	NA	NA	NA	NA	NA	NA	30	TGGAAGACTTCAGCTGGAAG	5837	False	NA	NA	NA	NA	NA	NA	50758511	50759440	Fake_Experiment_ID
g1845.t1	chr19	-	348	3	Intergenic	novelGene_599	novel	NA	NA	NA	NA	NA	NA	multi-exon	FALSE	canonical	0	0	junction_1	0	NA	NA	NA	FALSE	0	NA	NA	A	non_coding	NA	NA	NA	NA	NA	NA	NA	30	GGGCAACAGCAGCACGGCAC	NA	False	NA	NA	NA	NA	NA	NA	50808822	50798671	Fake_Experiment_ID
g1846.t1	chr19	+	219	3	Intergenic	novelGene_600	novel	NA	NA	NA	NA	NA	NA	multi-exon	FALSE	canonical	0	0	junction_1	0	NA	NA	NA	FALSE	0	NA	NA	A	non_coding	NA	NA	NA	NA	NA	NA	NA	20	GATTGACACAGCTGGGGTGG	NA	False	NA	NA	NA	NA	NA	NA	50817451	50819053	Fake_Experiment_ID
g1848.t1	chr19	-	279	2	Intergenic	novelGene_601	novel	NA	NA	NA	NA	NA	NA	multi-exon	FALSE	canonical	0	0	junction_1	0	NA	NA	NA	FALSE	0	NA	NA	A	non_coding	NA	NA	NA	NA	NA	NA	NA	25	GATCCAGTTTCCACACTCCA	NA	False	NA	NA	NA	NA	NA	NA	50838520	50833888	Fake_Experiment_ID
g1850.t1	chr19	+	231	1	Intergenic	novelGene_602	novel	NA	NA	NA	NA	NA	NA	mono-exon	FALSE	NA	NA	NA	NA	NA	NA	NA	NA	NA	0	NA	NA	A	non_coding	NA	NA	NA	NA	NA	NA	NA	35	AAGGTGCTAGAGAATGGCCA	NA	False	NA	NA	NA	NA	NA	NA	50870515	50870746	Fake_Experiment_ID
g1852.t1	chr19	-	426	4	Antisense	novelGene_ENSG00000167751.13_AS	novel	NA	NA	NA	NA	NA	NA	multi-exon	FALSE	canonical	0	0	junction_1	0	NA	NA	NA	FALSE	0	NA	NA	A	non_coding	NA	NA	NA	NA	NA	NA	NA	10	CACTCCCCACCCCTCCTCCC	996	False	NA	NA	NA	NA	NA	NA	50895667	50877432	Fake_Experiment_ID
g1854.t1	chr19	+	279	2	Intergenic	novelGene_603	novel	NA	NA	NA	NA	NA	NA	multi-exon	FALSE	canonical	0	0	junction_1	0	NA	NA	NA	FALSE	0	NA	NA	A	non_coding	NA	NA	NA	NA	NA	NA	NA	25	GATCTAATTGTGCAGGCCAT	NA	False	NA	NA	NA	NA	NA	NA	50912632	50918225	Fake_Experiment_ID
g1855.t1	chr19	-	657	2	Intergenic	novelGene_604	novel	NA	NA	NA	NA	NA	NA	multi-exon	FALSE	canonical	0	0	junction_1	0	NA	NA	NA	FALSE	0	NA	NA	A	non_coding	NA	NA	NA	NA	NA	NA	NA	15	GTTTGACTTGTATTTTATCT	NA	False	NA	NA	NA	NA	NA	NA	50935894	50927077	Fake_Experiment_ID
g1857.t1	chr19	+	573	2	Antisense	novelGene_ENSG00000167755.15_AS	novel	NA	NA	NA	NA	NA	NA	multi-exon	FALSE	canonical	0	0	junction_1	0	NA	NA	NA	FALSE	0	NA	NA	A	non_coding	NA	NA	NA	NA	NA	NA	NA	30	GGAGGGCCCAGGGAGAGATA	NA	False	NA	NA	NA	NA	NA	NA	50954954	50960186	Fake_Experiment_ID
g186.t1	chr19	+	3249	1	Intergenic	novelGene_54	novel	NA	NA	NA	NA	NA	NA	mono-exon	FALSE	NA	NA	NA	NA	NA	NA	NA	NA	NA	0	NA	NA	A	non_coding	NA	NA	NA	NA	NA	NA	NA	30	GACTGTCACTACGACAGTTA	NA	False	NA	NA	NA	NA	NA	NA	3172657	3175906	Fake_Experiment_ID
g1868.t1	chr19	+	645	1	NIC	ENSG00000168995.13	novel	1404	7	NA	NA	0	-10231	mono-exon	FALSE	NA	NA	NA	NA	NA	NA	NA	NA	NA	0	NA	NA	A	non_coding	NA	NA	NA	NA	NA	NA	NA	15	CATCCTCATCCTGCCTCTGA	4891	False	NA	NA	NA	NA	NA	NA	51142369	51143014	Fake_Experiment_ID
g187.t1	chr19	-	717	1	Intergenic	novelGene_55	novel	NA	NA	NA	NA	NA	NA	mono-exon	FALSE	NA	NA	NA	NA	NA	NA	NA	NA	NA	0	NA	NA	A	non_coding	NA	NA	NA	NA	NA	NA	NA	15	GGCCAACTTTCTGCCCATGG	6914	False	NA	NA	NA	NA	NA	NA	3178335	3177618	Fake_Experiment_ID
g1871.t1	chr19	-	258	3	Antisense	novelGene_ENSG00000105383.15_AS	novel	NA	NA	NA	NA	NA	NA	multi-exon	FALSE	canonical	0	0	junction_1	0	NA	NA	NA	FALSE	0	NA	NA	A	non_coding	NA	NA	NA	NA	NA	NA	NA	30	GACACTTATCGAGCAGAGCC	NA	False	NA	NA	NA	NA	NA	NA	51240209	51238053	Fake_Experiment_ID
g1873.t1	chr19	-	591	1	Intergenic	novelGene_605	novel	NA	NA	NA	NA	NA	NA	mono-exon	FALSE	NA	NA	NA	NA	NA	NA	NA	NA	NA	0	NA	NA	A	non_coding	NA	NA	NA	NA	NA	NA	NA	30	AGGATGTAGCCATAATTTTT	NA	False	NA	NA	NA	NA	NA	NA	51305958	51305367	Fake_Experiment_ID
g1877.t1	chr19	-	222	1	Intergenic	novelGene_606	novel	NA	NA	NA	NA	NA	NA	mono-exon	FALSE	NA	NA	NA	NA	NA	NA	NA	NA	NA	0	NA	NA	A	non_coding	NA	NA	NA	NA	NA	NA	NA	10	CATCCGATCCCTCCGGGGTC	6623	False	NA	NA	NA	NA	NA	NA	51366326	51366104	Fake_Experiment_ID
g1885.t1	chr19	-	639	1	NIC	ENSG00000254521.7	novel	1788	8	NA	NA	0	-9454	mono-exon	FALSE	NA	NA	NA	NA	NA	NA	NA	NA	NA	0	NA	NA	A	non_coding	NA	NA	NA	NA	NA	NA	NA	15	CATCCTCATCCTGCCTCTGA	4	True	NA	NA	NA	NA	NA	NA	51501733	51501094	Fake_Experiment_ID
g1888.t1	chr19	+	459	2	Intergenic	novelGene_607	novel	NA	NA	NA	NA	NA	NA	multi-exon	FALSE	canonical	0	0	junction_1	0	NA	NA	NA	FALSE	0	NA	NA	A	non_coding	NA	NA	NA	NA	NA	NA	NA	30	GGAGCTGGGGAAATACGCAT	NA	False	NA	NA	NA	NA	NA	NA	51593323	51598846	Fake_Experiment_ID
g1889.t1	chr19	+	408	2	Intergenic	novelGene_608	novel	NA	NA	NA	NA	NA	NA	multi-exon	FALSE	canonical	0	0	junction_1	0	NA	NA	NA	TRUE	0	NA	NA	A	non_coding	NA	NA	NA	NA	NA	NA	NA	5	CGACTCCGGGCCTCCCGCCG	4316	False	NA	NA	NA	NA	NA	NA	51598900	51601709	Fake_Experiment_ID
g1894.t1	chr19	+	1626	1	Intergenic	novelGene_609	novel	NA	NA	NA	NA	NA	NA	mono-exon	FALSE	NA	NA	NA	NA	NA	NA	NA	NA	NA	0	NA	NA	A	non_coding	NA	NA	NA	NA	NA	NA	NA	25	GAACACTTTTACACTGTTGG	3004	False	NA	NA	NA	NA	NA	NA	51757374	51759000	Fake_Experiment_ID
g1896.t1	chr19	-	399	3	Intergenic	novelGene_610	novel	NA	NA	NA	NA	NA	NA	multi-exon	FALSE	canonical	0	0	junction_1	0	NA	NA	NA	FALSE	0	NA	NA	A	non_coding	NA	NA	NA	NA	NA	NA	NA	15	TGCCGTCTGGGCCAGACCGA	9351	False	NA	NA	NA	NA	NA	NA	51811558	51799572	Fake_Experiment_ID
g1899.t1	chr19	-	1341	3	Intergenic	novelGene_611	novel	NA	NA	NA	NA	NA	NA	multi-exon	FALSE	canonical	0	0	junction_1	0	NA	NA	NA	TRUE	0	NA	NA	A	non_coding	NA	NA	NA	NA	NA	NA	NA	40	GAATGTGGAGAATGTCACAA	NA	False	NA	NA	NA	NA	NA	NA	51919820	51915080	Fake_Experiment_ID
g1902.t1	chr19	+	390	3	Intergenic	novelGene_612	novel	NA	NA	NA	NA	NA	NA	multi-exon	FALSE	canonical	0	0	junction_1	0	NA	NA	NA	FALSE	0	NA	NA	A	non_coding	NA	NA	NA	NA	NA	NA	NA	30	GAAACTACTGGAGTGTCAGG	NA	False	NA	NA	NA	NA	NA	NA	51976487	51979189	Fake_Experiment_ID
g1908.t1	chr19	+	294	1	Intergenic	novelGene_613	novel	NA	NA	NA	NA	NA	NA	mono-exon	FALSE	NA	NA	NA	NA	NA	NA	NA	NA	NA	0	NA	NA	A	non_coding	NA	NA	NA	NA	NA	NA	NA	30	GAATGTCTATGATTAGTCAT	21	False	NA	NA	NA	NA	NA	NA	52143042	52143336	Fake_Experiment_ID
g191.t1	chr19	-	270	1	Intergenic	novelGene_56	novel	NA	NA	NA	NA	NA	NA	mono-exon	FALSE	NA	NA	NA	NA	NA	NA	NA	NA	NA	0	NA	NA	A	non_coding	NA	NA	NA	NA	NA	NA	NA	40	GGACAAAGGAATGGGGGAGA	NA	False	NA	NA	NA	NA	NA	NA	3254193	3253923	Fake_Experiment_ID
g1911.t1	chr19	+	285	3	Intergenic	novelGene_614	novel	NA	NA	NA	NA	NA	NA	multi-exon	FALSE	canonical	0	0	junction_1	0	NA	NA	NA	FALSE	0	NA	NA	A	non_coding	NA	NA	NA	NA	NA	NA	NA	20	GCCTAGGCTAATGTATGTGT	NA	False	NA	NA	NA	NA	NA	NA	52328187	52347243	Fake_Experiment_ID
g1916.t1	chr19	-	297	2	Intergenic	novelGene_615	novel	NA	NA	NA	NA	NA	NA	multi-exon	FALSE	canonical	0	0	junction_1	0	NA	NA	NA	FALSE	0	NA	NA	A	non_coding	NA	NA	NA	NA	NA	NA	NA	25	CCACACCCGGCTATTTTTAA	NA	False	NA	NA	NA	NA	NA	NA	52426051	52422270	Fake_Experiment_ID
g1918.t1	chr19	+	342	1	Intergenic	novelGene_616	novel	NA	NA	NA	NA	NA	NA	mono-exon	FALSE	NA	NA	NA	NA	NA	NA	NA	NA	NA	0	NA	NA	A	non_coding	NA	NA	NA	NA	NA	NA	NA	10	CTCCAAGGTCTGGCTTGGCT	NA	False	NA	NA	NA	NA	NA	NA	52451351	52451693	Fake_Experiment_ID
g1919.t1	chr19	-	555	4	Intergenic	novelGene_617	novel	NA	NA	NA	NA	NA	NA	multi-exon	FALSE	canonical	0	0	junction_1	0	NA	NA	NA	FALSE	0	NA	NA	A	non_coding	NA	NA	NA	NA	NA	NA	NA	35	TAGCAACGGTGGTTTTAAAA	NA	False	NA	NA	NA	NA	NA	NA	52485486	52460923	Fake_Experiment_ID
g1921.t1	chr19	+	624	1	Intergenic	novelGene_618	novel	NA	NA	NA	NA	NA	NA	mono-exon	FALSE	NA	NA	NA	NA	NA	NA	NA	NA	NA	0	NA	NA	A	non_coding	NA	NA	NA	NA	NA	NA	NA	40	GATAACTGTTCCAAATACAG	NA	False	NA	NA	NA	NA	NA	NA	52596789	52597413	Fake_Experiment_ID
g1925.t1	chr19	-	219	1	Intergenic	novelGene_619	novel	NA	NA	NA	NA	NA	NA	mono-exon	FALSE	NA	NA	NA	NA	NA	NA	NA	NA	NA	0	NA	NA	A	non_coding	NA	NA	NA	NA	NA	NA	NA	30	AAAGGAGTTGCCCCAGTGAC	NA	False	NA	NA	NA	NA	NA	NA	52754912	52754693	Fake_Experiment_ID
g1928.t1	chr19	+	708	1	Intergenic	novelGene_620	novel	NA	NA	NA	NA	NA	NA	mono-exon	FALSE	NA	NA	NA	NA	NA	NA	NA	NA	NA	0	NA	NA	A	non_coding	NA	NA	NA	NA	NA	NA	NA	10	GGACTTCCTTGGCCTTGGAT	NA	False	NA	NA	NA	NA	NA	NA	52809759	52810467	Fake_Experiment_ID
g193.t1	chr19	-	561	2	Antisense	novelGene_ENSG00000141905.19_AS	novel	NA	NA	NA	NA	NA	NA	multi-exon	FALSE	canonical	0	0	junction_1	0	NA	NA	NA	FALSE	0	NA	NA	B	non_coding	NA	NA	NA	NA	NA	NA	NA	40	CCATGAAAAGGAAGGAGCCT	NA	False	NA	NA	NA	NA	NA	NA	3315849	3299259	Fake_Experiment_ID
g1931.t1	chr19	+	660	2	Intergenic	novelGene_621	novel	NA	NA	NA	NA	NA	NA	multi-exon	FALSE	canonical	0	0	junction_1	0	NA	NA	NA	FALSE	0	NA	NA	A	non_coding	NA	NA	NA	NA	NA	NA	NA	25	CCTCAGAGTTCTGGAAAGGT	3616	False	NA	NA	NA	NA	NA	NA	52959788	52960514	Fake_Experiment_ID
g1932.t1	chr19	-	630	5	Intergenic	novelGene_622	novel	NA	NA	NA	NA	NA	NA	multi-exon	FALSE	canonical	0	0	junction_1	0	NA	NA	NA	FALSE	0	NA	NA	A	non_coding	NA	NA	NA	NA	NA	NA	NA	40	TCACACCTTGAAAGACATAG	1386	False	NA	NA	NA	NA	NA	NA	52992181	52969991	Fake_Experiment_ID
g1933.t1	chr19	+	357	1	Intergenic	novelGene_623	novel	NA	NA	NA	NA	NA	NA	mono-exon	FALSE	NA	NA	NA	NA	NA	NA	NA	NA	NA	0	NA	NA	A	non_coding	NA	NA	NA	NA	NA	NA	NA	10	CTCATTTGTTTGTTACTTTG	NA	False	NA	NA	NA	NA	NA	NA	53004036	53004393	Fake_Experiment_ID
g1934.t1	chr19	+	1812	5	Genic_Genomic	ENSG00000268964.3	novel	1608	1	NA	NA	-44406	0	multi-exon	FALSE	canonical	0	0	junction_1	0	NA	NA	NA	FALSE	0	NA	NA	A	non_coding	NA	NA	NA	NA	NA	NA	NA	45	GACAGAGCAAGAGAGGGAGA	NA	False	NA	NA	NA	NA	NA	NA	53004845	53050859	Fake_Experiment_ID
g1939.t1	chr19	+	2466	5	Intergenic	novelGene_624	novel	NA	NA	NA	NA	NA	NA	multi-exon	FALSE	canonical	0	0	junction_1	0.866025403784439	NA	NA	NA	TRUE	0	NA	NA	A	non_coding	NA	NA	NA	NA	NA	NA	NA	25	ATGTGGCAAAGCCTTTACTC	NA	False	NA	NA	NA	NA	NA	NA	53183075	53213263	Fake_Experiment_ID
g194.t1	chr19	+	771	2	Genic_Genomic	ENSG00000141905.19	novel	1593	11	NA	NA	51876	-80407	multi-exon	FALSE	canonical	0	0	junction_1	0	NA	NA	NA	FALSE	0	NA	NA	A	non_coding	NA	NA	NA	NA	NA	NA	NA	20	GAGGGGAAGTGGGCCTTGGA	7	False	NA	NA	NA	NA	NA	NA	3366636	3382362	Fake_Experiment_ID
g1941.t1	chr19	+	1683	6	Intergenic	novelGene_625	novel	NA	NA	NA	NA	NA	NA	multi-exon	FALSE	canonical	0	0	junction_1	0.979795897113271	NA	NA	NA	FALSE	0	NA	NA	A	non_coding	NA	NA	NA	NA	NA	NA	NA	35	GGCCCCCAAGGCAAGAAGAC	NA	False	NA	NA	NA	NA	NA	NA	53279700	53284947	Fake_Experiment_ID
g1942.t1	chr19	-	711	1	Intergenic	novelGene_626	novel	NA	NA	NA	NA	NA	NA	mono-exon	FALSE	NA	NA	NA	NA	NA	NA	NA	NA	NA	0	NA	NA	A	non_coding	NA	NA	NA	NA	NA	NA	NA	20	TGTAACTCTACAGTGGGTGT	1059	False	NA	NA	NA	NA	NA	NA	53290374	53289663	Fake_Experiment_ID
g1943.t1	chr19	-	1107	4	Intergenic	novelGene_627	novel	NA	NA	NA	NA	NA	NA	multi-exon	FALSE	canonical	0	0	junction_1	0	NA	NA	NA	FALSE	0	NA	NA	A	non_coding	NA	NA	NA	NA	NA	NA	NA	35	GGCCCCCAAGGCAAGAAGAC	NA	False	NA	NA	NA	NA	NA	NA	53306134	53299047	Fake_Experiment_ID
g1946.t1	chr19	+	420	3	Intergenic	novelGene_628	novel	NA	NA	NA	NA	NA	NA	multi-exon	FALSE	canonical	0	0	junction_1	0	NA	NA	NA	FALSE	0	NA	NA	A	non_coding	NA	NA	NA	NA	NA	NA	NA	5	TCTGCCTGGGGCTCATGCTC	NA	False	NA	NA	NA	NA	NA	NA	53412861	53423359	Fake_Experiment_ID
g1947.t1	chr19	+	312	2	Intergenic	novelGene_629	novel	NA	NA	NA	NA	NA	NA	multi-exon	FALSE	canonical	0	0	junction_1	0	NA	NA	NA	FALSE	0	NA	NA	A	non_coding	NA	NA	NA	NA	NA	NA	NA	30	GCACATTGCAGATGAGGCAG	9825	False	NA	NA	NA	NA	NA	NA	53441808	53442207	Fake_Experiment_ID
g1948.t1	chr19	+	279	1	Intergenic	novelGene_630	novel	NA	NA	NA	NA	NA	NA	mono-exon	FALSE	NA	NA	NA	NA	NA	NA	NA	NA	NA	0	NA	NA	A	non_coding	NA	NA	NA	NA	NA	NA	NA	20	AATGCCCCAGTCCCACCCTG	NA	False	NA	NA	NA	NA	NA	NA	53442328	53442607	Fake_Experiment_ID
g195.t1	chr19	-	201	2	Antisense	novelGene_ENSG00000141905.19_AS	novel	NA	NA	NA	NA	NA	NA	multi-exon	TRUE	canonical	0	0	junction_1	0	NA	NA	NA	FALSE	0	NA	NA	B	non_coding	NA	NA	NA	NA	NA	NA	NA	30	ACCCAGAGGTTTAAATGTTG	NA	False	NA	NA	NA	NA	NA	NA	3409390	3403317	Fake_Experiment_ID
g1950.t1	chr19	+	309	2	Intergenic	novelGene_631	novel	NA	NA	NA	NA	NA	NA	multi-exon	FALSE	canonical	0	0	junction_1	0	NA	NA	NA	FALSE	0	NA	NA	A	non_coding	NA	NA	NA	NA	NA	NA	NA	30	GCACATTGCAGATGAGGCAG	NA	False	NA	NA	NA	NA	NA	NA	53479295	53479691	Fake_Experiment_ID
g1951.t1	chr19	+	279	1	Intergenic	novelGene_632	novel	NA	NA	NA	NA	NA	NA	mono-exon	FALSE	NA	NA	NA	NA	NA	NA	NA	NA	NA	0	NA	NA	A	non_coding	NA	NA	NA	NA	NA	NA	NA	20	AATGCCCCAGTCCCACCCTG	NA	False	NA	NA	NA	NA	NA	NA	53479812	53480091	Fake_Experiment_ID
g1953.t1	chr19	+	564	3	Intergenic	novelGene_633	novel	NA	NA	NA	NA	NA	NA	multi-exon	FALSE	canonical	0	0	junction_1	0	NA	NA	NA	FALSE	0	NA	NA	A	non_coding	NA	NA	NA	NA	NA	NA	NA	5	TCTGCCTGGGGCTCATGCTC	NA	False	NA	NA	NA	NA	NA	NA	53492216	53503953	Fake_Experiment_ID
g1954.t1	chr19	-	450	1	Intergenic	novelGene_634	novel	NA	NA	NA	NA	NA	NA	mono-exon	FALSE	NA	NA	NA	NA	NA	NA	NA	NA	NA	0	NA	NA	A	non_coding	NA	NA	NA	NA	NA	NA	NA	15	CGTGCCTGTGCGGGCACACA	NA	False	NA	NA	NA	NA	NA	NA	53538398	53537948	Fake_Experiment_ID
g1956.t1	chr19	-	1092	8	Intergenic	novelGene_635	novel	NA	NA	NA	NA	NA	NA	multi-exon	FALSE	canonical	0	0	junction_1	0	NA	NA	NA	TRUE	0	NA	NA	A	non_coding	NA	NA	NA	NA	NA	NA	NA	40	AAATCAGTAGTATTTCTATA	NA	False	NA	NA	NA	NA	NA	NA	53614727	53591528	Fake_Experiment_ID
g1959.t1	chr19	-	372	2	Intergenic	novelGene_636	novel	NA	NA	NA	NA	NA	NA	multi-exon	FALSE	canonical	0	0	junction_1	0	NA	NA	NA	FALSE	0	NA	NA	A	non_coding	NA	NA	NA	NA	NA	NA	NA	25	CATTCCCTGTAATAGAGGTT	5128	False	NA	NA	NA	NA	NA	NA	53868791	53864303	Fake_Experiment_ID
g1963.t1	chr19	-	276	1	Intergenic	novelGene_637	novel	NA	NA	NA	NA	NA	NA	mono-exon	FALSE	NA	NA	NA	NA	NA	NA	NA	NA	NA	0	NA	NA	A	non_coding	NA	NA	NA	NA	NA	NA	NA	20	CCAGGCCTGGGGCAACTCCA	NA	False	NA	NA	NA	NA	NA	NA	53922271	53921995	Fake_Experiment_ID
g1964.t1	chr19	-	327	1	Intergenic	novelGene_638	novel	NA	NA	NA	NA	NA	NA	mono-exon	FALSE	NA	NA	NA	NA	NA	NA	NA	NA	NA	0	NA	NA	A	non_coding	NA	NA	NA	NA	NA	NA	NA	30	CCAGACCTGGGACAACTCCA	NA	False	NA	NA	NA	NA	NA	NA	53923081	53922754	Fake_Experiment_ID
g1965.t1	chr19	-	516	1	Intergenic	novelGene_639	novel	NA	NA	NA	NA	NA	NA	mono-exon	FALSE	NA	NA	NA	NA	NA	NA	NA	NA	NA	0	NA	NA	A	non_coding	NA	NA	NA	NA	NA	NA	NA	30	CCAGACCTGGGACAACTCCA	NA	False	NA	NA	NA	NA	NA	NA	53923996	53923480	Fake_Experiment_ID
g1966.t1	chr19	-	222	1	Intergenic	novelGene_640	novel	NA	NA	NA	NA	NA	NA	mono-exon	FALSE	NA	NA	NA	NA	NA	NA	NA	NA	NA	0	NA	NA	A	non_coding	NA	NA	NA	NA	NA	NA	NA	25	CCAGACCTGGGGCAAGTCCA	NA	False	NA	NA	NA	NA	NA	NA	53924379	53924157	Fake_Experiment_ID
g1968.t1	chr19	+	1401	5	Intergenic	novelGene_641	novel	NA	NA	NA	NA	NA	NA	multi-exon	FALSE	canonical	0	0	junction_1	0.433012701892219	NA	NA	NA	FALSE	0	NA	NA	A	non_coding	NA	NA	NA	NA	NA	NA	NA	10	GGGCGCGGCGGGGGAGCCGA	1783	False	NA	NA	NA	NA	NA	NA	53962294	53982849	Fake_Experiment_ID
g1977.t1	chr19	+	318	1	Intergenic	novelGene_642	novel	NA	NA	NA	NA	NA	NA	mono-exon	FALSE	NA	NA	NA	NA	NA	NA	NA	NA	NA	0	NA	NA	A	non_coding	NA	NA	NA	NA	NA	NA	NA	30	CGGGAACACCCGAAGGGGGA	256	False	NA	NA	NA	NA	NA	NA	54190601	54190919	Fake_Experiment_ID
g1980.t1	chr19	-	342	3	Intergenic	novelGene_643	novel	NA	NA	NA	NA	NA	NA	multi-exon	FALSE	canonical	0	0	junction_1	0	NA	NA	NA	FALSE	0	NA	NA	A	non_coding	NA	NA	NA	NA	NA	NA	NA	25	CCCAGACCCCACGCTCCAAG	638	False	NA	NA	NA	NA	NA	NA	54210290	54208603	Fake_Experiment_ID
g1983.t1	chr19	+	525	2	Intergenic	novelGene_644	novel	NA	NA	NA	NA	NA	NA	multi-exon	FALSE	canonical	0	0	junction_1	0	NA	NA	NA	FALSE	0	NA	NA	A	non_coding	NA	NA	NA	NA	NA	NA	NA	45	GCAAAACTTATTCAAAATTC	NA	False	NA	NA	NA	NA	NA	NA	54267047	54268526	Fake_Experiment_ID
g1985.t1	chr19	-	345	3	Intergenic	novelGene_645	novel	NA	NA	NA	NA	NA	NA	multi-exon	FALSE	canonical	0	0	junction_1	0	NA	NA	NA	FALSE	0	NA	NA	A	non_coding	NA	NA	NA	NA	NA	NA	NA	15	ACACCCTGGTGTTTAGTGCT	NA	False	NA	NA	NA	NA	NA	NA	54286971	54282050	Fake_Experiment_ID
g1988.t1	chr19	+	456	1	Intergenic	novelGene_646	novel	NA	NA	NA	NA	NA	NA	mono-exon	FALSE	NA	NA	NA	NA	NA	NA	NA	NA	NA	0	NA	NA	A	non_coding	NA	NA	NA	NA	NA	NA	NA	20	TTTTTGTCTTTTTAATAGAG	NA	False	NA	NA	NA	NA	NA	NA	54349465	54349921	Fake_Experiment_ID
g199.t1	chr19	+	423	2	Intergenic	novelGene_57	novel	NA	NA	NA	NA	NA	NA	multi-exon	FALSE	canonical	0	0	junction_1	0	NA	NA	NA	FALSE	0	NA	NA	A	non_coding	NA	NA	NA	NA	NA	NA	NA	20	GATTCTACCGCTATGCCTAT	2868	False	NA	NA	NA	NA	NA	NA	3484889	3490379	Fake_Experiment_ID
g1990.t1	chr19	-	501	2	Intergenic	novelGene_647	novel	NA	NA	NA	NA	NA	NA	multi-exon	FALSE	canonical	0	0	junction_1	0	NA	NA	NA	FALSE	0	NA	NA	A	non_coding	NA	NA	NA	NA	NA	NA	NA	30	GGGAACTGGGAGGGGAGAAG	568	False	NA	NA	NA	NA	NA	NA	54375517	54374410	Fake_Experiment_ID
g1991.t1	chr19	+	750	2	Intergenic	novelGene_648	novel	NA	NA	NA	NA	NA	NA	multi-exon	FALSE	canonical	0	0	junction_1	0	NA	NA	NA	FALSE	0	NA	NA	A	non_coding	NA	NA	NA	NA	NA	NA	NA	15	CCCTTTCTTGCCAATCTGGA	NA	False	NA	NA	NA	NA	NA	NA	54393428	54414431	Fake_Experiment_ID
g1995.t1	chr19	+	795	5	Intergenic	novelGene_649	novel	NA	NA	NA	NA	NA	NA	multi-exon	FALSE	canonical	0	0	junction_1	0	NA	NA	NA	FALSE	0	NA	NA	A	non_coding	NA	NA	NA	NA	NA	NA	NA	35	GAGAACTGGGAGGGGAGAAG	4261	False	NA	NA	NA	NA	NA	NA	54465947	54493852	Fake_Experiment_ID
g1998.t1	chr19	-	825	1	Intergenic	novelGene_650	novel	NA	NA	NA	NA	NA	NA	mono-exon	FALSE	NA	NA	NA	NA	NA	NA	NA	NA	NA	0	NA	NA	A	non_coding	NA	NA	NA	NA	NA	NA	NA	20	AGTAGTTTTTTCCAATTCTG	NA	False	NA	NA	NA	NA	NA	NA	54582641	54581816	Fake_Experiment_ID
g1999.t1	chr19	-	282	2	Antisense	novelGene_ENSG00000239998.6_AS	novel	NA	NA	NA	NA	NA	NA	multi-exon	FALSE	canonical	0	0	junction_1	0	NA	NA	NA	FALSE	0	NA	NA	A	non_coding	NA	NA	NA	NA	NA	NA	NA	40	TTCGATCAAGTGGAAGAAAG	NA	False	NA	NA	NA	NA	NA	NA	54586767	54584562	Fake_Experiment_ID
g2.t1	chr19	-	249	2	Intergenic	novelGene_2	novel	NA	NA	NA	NA	NA	NA	multi-exon	FALSE	canonical	0	0	junction_1	0	NA	NA	NA	FALSE	0	NA	NA	A	non_coding	NA	NA	NA	NA	NA	NA	NA	20	GATGTGGCCATCGGAGCCAG	NA	False	NA	NA	NA	NA	NA	NA	77430	76476	Fake_Experiment_ID
g20.t1	chr19	-	1299	1	Intergenic	novelGene_11	novel	NA	NA	NA	NA	NA	NA	mono-exon	FALSE	NA	NA	NA	NA	NA	NA	NA	NA	NA	0	NA	NA	A	non_coding	NA	NA	NA	NA	NA	NA	NA	5	CGCCCTCTCCCGGCACCGCC	4176	False	NA	NA	NA	NA	NA	NA	481703	480404	Fake_Experiment_ID
g2004.t1	chr19	+	279	1	Intergenic	novelGene_651	novel	NA	NA	NA	NA	NA	NA	mono-exon	FALSE	NA	NA	NA	NA	NA	NA	NA	NA	NA	0	NA	NA	A	non_coding	NA	NA	NA	NA	NA	NA	NA	20	GTTGGAGATCTGAGCCTGGA	NA	False	NA	NA	NA	NA	NA	NA	54755412	54755691	Fake_Experiment_ID
g2005.t1	chr19	+	708	6	Intergenic	novelGene_652	novel	NA	NA	NA	NA	NA	NA	multi-exon	FALSE	canonical	0	0	junction_1	0	NA	NA	NA	FALSE	0	NA	NA	A	non_coding	NA	NA	NA	NA	NA	NA	NA	40	CAGGCAGAAAGTGGGAGACA	NA	False	NA	NA	NA	NA	NA	NA	54757610	54766827	Fake_Experiment_ID
g2007.t1	chr19	+	1122	6	Intergenic	novelGene_653	novel	NA	NA	NA	NA	NA	NA	multi-exon	FALSE	canonical	0	0	junction_1	0	NA	NA	NA	FALSE	0	NA	NA	A	non_coding	NA	NA	NA	NA	NA	NA	NA	25	CTGAAGCTGGCTGGAGTGAA	NA	False	NA	NA	NA	NA	NA	NA	54786354	54796833	Fake_Experiment_ID
g2008.t1	chr19	-	315	3	Antisense	novelGene_ENSG00000189013.14_AS	novel	NA	NA	NA	NA	NA	NA	multi-exon	FALSE	canonical	0	0	junction_1	0	NA	NA	NA	FALSE	0	NA	NA	A	non_coding	NA	NA	NA	NA	NA	NA	NA	5	AGTTTTCCTTTGTGTTTTCT	NA	False	NA	NA	NA	NA	NA	NA	54804439	54798777	Fake_Experiment_ID
g2010.t1	chr19	+	576	1	Intergenic	novelGene_654	novel	NA	NA	NA	NA	NA	NA	mono-exon	FALSE	NA	NA	NA	NA	NA	NA	NA	NA	NA	0	NA	NA	A	non_coding	NA	NA	NA	NA	NA	NA	NA	15	TCCTGGAGTGTAGTTATGGG	NA	False	NA	NA	NA	NA	NA	NA	54834035	54834611	Fake_Experiment_ID
g2011.t1	chr19	+	684	6	Intergenic	novelGene_655	novel	NA	NA	NA	NA	NA	NA	multi-exon	FALSE	canonical	0	0	junction_1	0	NA	NA	NA	FALSE	0	NA	NA	A	non_coding	NA	NA	NA	NA	NA	NA	NA	15	TTGGATCACTGTGTTTTCAC	NA	False	NA	NA	NA	NA	NA	NA	54837664	54847943	Fake_Experiment_ID
g2012.t1	chr19	+	363	1	Intergenic	novelGene_656	novel	NA	NA	NA	NA	NA	NA	mono-exon	FALSE	NA	NA	NA	NA	NA	NA	NA	NA	NA	0	NA	NA	A	non_coding	NA	NA	NA	NA	NA	NA	NA	5	TCTGGGCCTGGAGCCTGGGT	230	False	NA	NA	NA	NA	NA	NA	54850672	54851035	Fake_Experiment_ID
g2019.t1	chr19	-	552	2	Antisense	novelGene_ENSG00000131037.15_AS	novel	NA	NA	NA	NA	NA	NA	multi-exon	FALSE	canonical	0	0	junction_1	0	NA	NA	NA	FALSE	0	NA	NA	A	non_coding	NA	NA	NA	NA	NA	NA	NA	55	AGAAGAACGAGAAAGGAGAG	NA	False	NA	NA	NA	NA	NA	NA	55078160	55066386	Fake_Experiment_ID
g202.t1	chr19	+	228	1	Intergenic	novelGene_58	novel	NA	NA	NA	NA	NA	NA	mono-exon	FALSE	NA	NA	NA	NA	NA	NA	NA	NA	NA	0	NA	NA	A	non_coding	NA	NA	NA	NA	NA	NA	NA	20	GGAAGTGGATGGTTGAGTGG	NA	False	NA	NA	NA	NA	NA	NA	3529057	3529285	Fake_Experiment_ID
g2022.t1	chr19	+	339	1	Intergenic	novelGene_657	novel	NA	NA	NA	NA	NA	NA	mono-exon	FALSE	NA	NA	NA	NA	NA	NA	NA	NA	NA	0	NA	NA	A	non_coding	NA	NA	NA	NA	NA	NA	NA	30	AGGTGACCCAGGCCACAAGC	NA	False	NA	NA	NA	NA	NA	NA	55116157	55116496	Fake_Experiment_ID
g2023.t1	chr19	-	456	1	NIC	ENSG00000125503.13	novel	2349	22	NA	NA	0	-25616	mono-exon	FALSE	NA	NA	NA	NA	NA	NA	NA	NA	NA	0	NA	NA	A	non_coding	NA	NA	NA	NA	NA	NA	NA	10	CACCCCGTCCCAGTCCCCCT	93	False	NA	NA	NA	NA	NA	NA	55117543	55117087	Fake_Experiment_ID
g2030.t1	chr19	-	213	3	Intergenic	novelGene_658	novel	NA	NA	NA	NA	NA	NA	multi-exon	FALSE	canonical	0	0	junction_1	0	NA	NA	NA	FALSE	0	NA	NA	A	non_coding	NA	NA	NA	NA	NA	NA	NA	5	CCTCCATTTCTGGGTGCTCG	4084	False	NA	NA	NA	NA	NA	NA	55258474	55254618	Fake_Experiment_ID
g204.t1	chr19	-	1029	1	Intergenic	novelGene_59	novel	NA	NA	NA	NA	NA	NA	mono-exon	FALSE	NA	NA	NA	NA	NA	NA	NA	NA	NA	0	NA	NA	A	non_coding	NA	NA	NA	NA	NA	NA	NA	20	AGCCAGCCAGTCCCGGCCAC	9740	False	NA	NA	NA	NA	NA	NA	3537802	3536773	Fake_Experiment_ID
g2041.t1	chr19	-	384	1	Intergenic	novelGene_659	novel	NA	NA	NA	NA	NA	NA	mono-exon	FALSE	NA	NA	NA	NA	NA	NA	NA	NA	NA	0	NA	NA	A	non_coding	NA	NA	NA	NA	NA	NA	NA	15	TTGGCATATGATGGGCGCTC	2026	False	NA	NA	NA	NA	NA	NA	55385997	55385613	Fake_Experiment_ID
g2044.t1	chr19	+	474	1	Intergenic	novelGene_660	novel	NA	NA	NA	NA	NA	NA	mono-exon	FALSE	NA	NA	NA	NA	NA	NA	NA	NA	NA	0	NA	NA	A	non_coding	NA	NA	NA	NA	NA	NA	NA	25	CAGCACTGGACCTCATGGAT	NA	False	NA	NA	NA	NA	NA	NA	55430453	55430927	Fake_Experiment_ID
g2058.t1	chr19	+	888	3	Intergenic	novelGene_661	novel	NA	NA	NA	NA	NA	NA	multi-exon	FALSE	canonical	0	0	junction_1	0	NA	NA	NA	FALSE	0	NA	NA	A	non_coding	NA	NA	NA	NA	NA	NA	NA	10	TCTCGGTTTATTGGCCGATC	1047	False	NA	NA	NA	NA	NA	NA	55636141	55640793	Fake_Experiment_ID
g2067.t1	chr19	+	1017	1	Intergenic	novelGene_662	novel	NA	NA	NA	NA	NA	NA	mono-exon	FALSE	NA	NA	NA	NA	NA	NA	NA	NA	NA	0	NA	NA	A	non_coding	NA	NA	NA	NA	NA	NA	NA	40	AGACCATCGAGACCAGGAAG	NA	False	NA	NA	NA	NA	NA	NA	55823305	55824322	Fake_Experiment_ID
g2068.t1	chr19	+	3402	1	Intergenic	novelGene_663	novel	NA	NA	NA	NA	NA	NA	mono-exon	FALSE	NA	NA	NA	NA	NA	NA	NA	NA	NA	0	NA	NA	A	non_coding	NA	NA	NA	NA	NA	NA	NA	45	ACAATGAGATCACATGGACA	NA	False	NA	NA	NA	NA	NA	NA	55824809	55828211	Fake_Experiment_ID
g2069.t1	chr19	-	1491	2	Intergenic	novelGene_664	novel	NA	NA	NA	NA	NA	NA	multi-exon	FALSE	canonical	0	0	junction_1	0	NA	NA	NA	FALSE	0	NA	NA	A	non_coding	NA	NA	NA	NA	NA	NA	NA	50	ATATAGAAATTACACTGTAA	NA	False	NA	NA	NA	NA	NA	NA	55851874	55849746	Fake_Experiment_ID
g2074.t1	chr19	-	882	3	Intergenic	novelGene_665	novel	NA	NA	NA	NA	NA	NA	multi-exon	FALSE	canonical	0	0	junction_1	0	NA	NA	NA	TRUE	0	NA	NA	A	non_coding	NA	NA	NA	NA	NA	NA	NA	20	AGCCCAGCCGCTCCCAGTGA	NA	False	NA	NA	NA	NA	NA	NA	56086772	56079989	Fake_Experiment_ID
g2076.t1	chr19	+	255	1	Intergenic	novelGene_666	novel	NA	NA	NA	NA	NA	NA	mono-exon	FALSE	NA	NA	NA	NA	NA	NA	NA	NA	NA	0	NA	NA	A	non_coding	NA	NA	NA	NA	NA	NA	NA	35	AGGGATTCAACGAATTCCCA	NA	False	NA	NA	NA	NA	NA	NA	56091870	56092125	Fake_Experiment_ID
g2078.t1	chr19	+	312	2	Intergenic	novelGene_667	novel	NA	NA	NA	NA	NA	NA	multi-exon	FALSE	canonical	0	0	junction_1	0	NA	NA	NA	FALSE	0	NA	NA	A	non_coding	NA	NA	NA	NA	NA	NA	NA	20	ATCCTCAGGACAGGCTGCGG	3930	False	NA	NA	NA	NA	NA	NA	56145648	56146238	Fake_Experiment_ID
g2079.t1	chr19	+	750	1	NIC	ENSG00000167685.15	novel	984	3	NA	NA	0	-12540	mono-exon	FALSE	NA	NA	NA	NA	NA	NA	NA	NA	NA	0	NA	NA	A	non_coding	NA	NA	NA	NA	NA	NA	NA	5	CCTCAGCCTCCCGCCCCCTG	5193	False	NA	NA	NA	NA	NA	NA	56146911	56147661	Fake_Experiment_ID
g2080.t1	chr19	-	1188	1	Intergenic	novelGene_668	novel	NA	NA	NA	NA	NA	NA	mono-exon	FALSE	NA	NA	NA	NA	NA	NA	NA	NA	NA	0	NA	NA	A	non_coding	NA	NA	NA	NA	NA	NA	NA	30	CACTGACTTAAGACCATGTT	NA	False	NA	NA	NA	NA	NA	NA	56151833	56150645	Fake_Experiment_ID
g2082.t1	chr19	-	264	2	Intergenic	novelGene_669	novel	NA	NA	NA	NA	NA	NA	multi-exon	FALSE	canonical	0	0	junction_1	0	NA	NA	NA	FALSE	0	NA	NA	A	non_coding	NA	NA	NA	NA	NA	NA	NA	20	GCACTCTTGTGGAAGTACCG	NA	False	NA	NA	NA	NA	NA	NA	56170676	56163337	Fake_Experiment_ID
g2083.t1	chr19	-	429	3	Antisense	novelGene_ENSG00000197487.9_AS	novel	NA	NA	NA	NA	NA	NA	multi-exon	TRUE	canonical	0	0	junction_1	0	NA	NA	NA	FALSE	0	NA	NA	A	non_coding	NA	NA	NA	NA	NA	NA	NA	30	AAACAAAGCTTCCTTGCTCT	NA	False	NA	NA	NA	NA	NA	NA	56180514	56173290	Fake_Experiment_ID
g2086.t1	chr19	+	540	1	Intergenic	novelGene_670	novel	NA	NA	NA	NA	NA	NA	mono-exon	FALSE	NA	NA	NA	NA	NA	NA	NA	NA	NA	0	NA	NA	A	non_coding	NA	NA	NA	NA	NA	NA	NA	10	CCTCCCAGCCTGGGCCGGAG	NA	False	NA	NA	NA	NA	NA	NA	56217333	56217873	Fake_Experiment_ID
g2088.t1	chr19	+	1506	4	Intergenic	novelGene_671	novel	NA	NA	NA	NA	NA	NA	multi-exon	FALSE	canonical	0	0	junction_1	0	NA	NA	NA	FALSE	0	NA	NA	A	non_coding	NA	NA	NA	NA	NA	NA	NA	20	TTTTTCACTGACGCTATTAG	9232	False	NA	NA	NA	NA	NA	NA	56244042	56247497	Fake_Experiment_ID
g2091.t1	chr19	-	930	3	Intergenic	novelGene_672	novel	NA	NA	NA	NA	NA	NA	multi-exon	FALSE	canonical	0	0	junction_1	0	NA	NA	NA	FALSE	0	NA	NA	A	non_coding	NA	NA	NA	NA	NA	NA	NA	30	AGCACCCAGGGCAAGGCCAG	NA	False	NA	NA	NA	NA	NA	NA	56321936	56317282	Fake_Experiment_ID
g2092.t1	chr19	-	498	1	Intergenic	novelGene_673	novel	NA	NA	NA	NA	NA	NA	mono-exon	FALSE	NA	NA	NA	NA	NA	NA	NA	NA	NA	0	NA	NA	A	non_coding	NA	NA	NA	NA	NA	NA	NA	45	GCTTCATAAGTGAAAGAGAA	NA	False	NA	NA	NA	NA	NA	NA	56336344	56335846	Fake_Experiment_ID
g2093.t1	chr19	-	636	4	Intergenic	novelGene_674	novel	NA	NA	NA	NA	NA	NA	multi-exon	FALSE	canonical	0	0	junction_1	0	NA	NA	NA	FALSE	0	NA	NA	A	non_coding	NA	NA	NA	NA	NA	NA	NA	35	GAACTACGTGACGAATGCAC	NA	False	NA	NA	NA	NA	NA	NA	56368291	56336410	Fake_Experiment_ID
g2094.t1	chr19	+	1191	6	Intergenic	novelGene_675	novel	NA	NA	NA	NA	NA	NA	multi-exon	FALSE	canonical	0	0	junction_2	49.4060725012624	NA	NA	NA	FALSE	0	NA	NA	A	non_coding	NA	NA	NA	NA	NA	NA	NA	50	CCAAAACTCAAAATGTTAAT	68	False	NA	NA	NA	NA	NA	NA	56368520	56377972	Fake_Experiment_ID
g2098.t1	chr19	-	660	1	Intergenic	novelGene_676	novel	NA	NA	NA	NA	NA	NA	mono-exon	FALSE	NA	NA	NA	NA	NA	NA	NA	NA	NA	0	NA	NA	A	non_coding	NA	NA	NA	NA	NA	NA	NA	25	AGAGCTCGAGGAAGGGCCTC	NA	False	NA	NA	NA	NA	NA	NA	56478339	56477679	Fake_Experiment_ID
g2104.t1	chr19	-	1818	2	Genic_Genomic	ENSG00000127903.14	novel	1614	1	NA	NA	-30088	0	multi-exon	FALSE	canonical	0	0	junction_1	0	NA	NA	NA	FALSE	0	NA	NA	A	non_coding	NA	NA	NA	NA	NA	NA	NA	10	GAGCTGAGGGCCTCCTTTCC	NA	False	NA	NA	NA	NA	NA	NA	56695286	56663584	Fake_Experiment_ID
g2105.t1	chr19	+	372	1	Intergenic	novelGene_677	novel	NA	NA	NA	NA	NA	NA	mono-exon	FALSE	NA	NA	NA	NA	NA	NA	NA	NA	NA	0	NA	NA	A	non_coding	NA	NA	NA	NA	NA	NA	NA	10	GGTCTGCCATCTGGATGCGG	NA	False	NA	NA	NA	NA	NA	NA	56760863	56761235	Fake_Experiment_ID
g2108.t1	chr19	+	621	1	Intergenic	novelGene_678	novel	NA	NA	NA	NA	NA	NA	mono-exon	FALSE	NA	NA	NA	NA	NA	NA	NA	NA	NA	0	NA	NA	A	non_coding	NA	NA	NA	NA	NA	NA	NA	30	AAGATGGCACCCAATGGGTG	5230	False	NA	NA	NA	NA	NA	NA	56839046	56839667	Fake_Experiment_ID
g2109.t1	chr19	-	852	1	Intergenic	novelGene_679	novel	NA	NA	NA	NA	NA	NA	mono-exon	FALSE	NA	NA	NA	NA	NA	NA	NA	NA	NA	0	NA	NA	A	non_coding	NA	NA	NA	NA	NA	NA	NA	45	AAAGCTCTCAATAAATTAGG	NA	False	NA	NA	NA	NA	NA	NA	56853555	56852703	Fake_Experiment_ID
g2110.t1	chr19	+	366	3	Intergenic	novelGene_680	novel	NA	NA	NA	NA	NA	NA	multi-exon	FALSE	canonical	0	0	junction_1	0	NA	NA	NA	FALSE	0	NA	NA	A	non_coding	NA	NA	NA	NA	NA	NA	NA	20	CTTCAGGTCAGCCACAGTGG	NA	False	NA	NA	NA	NA	NA	NA	56864915	56880929	Fake_Experiment_ID
g2111.t1	chr19	+	315	2	Intergenic	novelGene_681	novel	NA	NA	NA	NA	NA	NA	multi-exon	FALSE	canonical	0	0	junction_1	0	NA	NA	NA	FALSE	0	NA	NA	A	non_coding	NA	NA	NA	NA	NA	NA	NA	25	ACAGTGGAGGCGTGTTCCAA	NA	False	NA	NA	NA	NA	NA	NA	56916197	56919633	Fake_Experiment_ID
g2112.t1	chr19	-	510	4	Intergenic	novelGene_682	novel	NA	NA	NA	NA	NA	NA	multi-exon	FALSE	canonical	0	0	junction_1	0	NA	NA	NA	FALSE	0	NA	NA	A	non_coding	NA	NA	NA	NA	NA	NA	NA	45	AAAAAATCTTCTTTGAAGGA	NA	False	NA	NA	NA	NA	NA	NA	56965918	56958950	Fake_Experiment_ID
g2113.t1	chr19	+	456	4	Intergenic	novelGene_683	novel	NA	NA	NA	NA	NA	NA	multi-exon	FALSE	canonical	0	0	junction_1	0	NA	NA	NA	FALSE	0	NA	NA	A	non_coding	NA	NA	NA	NA	NA	NA	NA	30	ACAGCCGATACGGACACTTT	NA	False	NA	NA	NA	NA	NA	NA	56994267	57010642	Fake_Experiment_ID
g2114.t1	chr19	-	390	2	Intergenic	novelGene_684	novel	NA	NA	NA	NA	NA	NA	multi-exon	FALSE	canonical	0	0	junction_1	0	NA	NA	NA	FALSE	0	NA	NA	A	non_coding	NA	NA	NA	NA	NA	NA	NA	45	AGGACTCACAGGAGAAATAG	NA	False	NA	NA	NA	NA	NA	NA	57013396	57010988	Fake_Experiment_ID
g2115.t1	chr19	-	207	2	Intergenic	novelGene_685	novel	NA	NA	NA	NA	NA	NA	multi-exon	FALSE	canonical	0	0	junction_1	0	NA	NA	NA	FALSE	0	NA	NA	A	non_coding	NA	NA	NA	NA	NA	NA	NA	35	CGAGTCAACGTATAATTCAC	NA	False	NA	NA	NA	NA	NA	NA	57103431	57057055	Fake_Experiment_ID
g2118.t1	chr19	+	330	2	Intergenic	novelGene_686	novel	NA	NA	NA	NA	NA	NA	multi-exon	FALSE	canonical	0	0	junction_1	0	NA	NA	NA	TRUE	0	NA	NA	A	non_coding	NA	NA	NA	NA	NA	NA	NA	30	AAGTGGAGATTCGGGAGCAG	4708	False	NA	NA	NA	NA	NA	NA	57176951	57177922	Fake_Experiment_ID
g2122.t1	chr19	-	588	2	Intergenic	novelGene_687	novel	NA	NA	NA	NA	NA	NA	multi-exon	FALSE	canonical	0	0	junction_1	0	NA	NA	NA	FALSE	0	NA	NA	A	non_coding	NA	NA	NA	NA	NA	NA	NA	20	TCTGAAGCAGCTTCCTGCAT	NA	False	NA	NA	NA	NA	NA	NA	57317562	57302462	Fake_Experiment_ID
g2125.t1	chr19	+	612	2	Genic_Genomic	ENSG00000256060.3	novel	423	1	NA	NA	-1493	0	multi-exon	FALSE	canonical	0	0	junction_1	0	NA	NA	NA	FALSE	0	NA	NA	A	non_coding	NA	NA	NA	NA	NA	NA	NA	55	ATGGAGAAAATTCCAAAATA	NA	False	NA	NA	NA	NA	NA	NA	57363340	57365256	Fake_Experiment_ID
g2130.t1	chr19	-	471	2	Intergenic	novelGene_688	novel	NA	NA	NA	NA	NA	NA	multi-exon	FALSE	canonical	0	0	junction_1	0	NA	NA	NA	FALSE	0	NA	NA	A	non_coding	NA	NA	NA	NA	NA	NA	NA	50	AAATACTGAGAAAAAGTTTT	NA	False	NA	NA	NA	NA	NA	NA	57487583	57484819	Fake_Experiment_ID
g2132.t1	chr19	-	699	2	Antisense	novelGene_ENSG00000152439.13_AS	novel	NA	NA	NA	NA	NA	NA	multi-exon	FALSE	canonical	0	0	junction_1	0	NA	NA	NA	FALSE	0	NA	NA	A	non_coding	NA	NA	NA	NA	NA	NA	NA	35	TGCCTGATGTATGATAATAA	NA	False	NA	NA	NA	NA	NA	NA	57500392	57499099	Fake_Experiment_ID
g214.t1	chr19	+	1161	2	Antisense	novelGene_ENSG00000186111.11_AS	novel	NA	NA	NA	NA	NA	NA	multi-exon	FALSE	canonical	0	0	junction_1	0	NA	NA	NA	FALSE	0	NA	NA	A	non_coding	NA	NA	NA	NA	NA	NA	NA	20	GCTGGACCGGGGAGGACCGA	NA	False	NA	NA	NA	NA	NA	NA	3691235	3697217	Fake_Experiment_ID
g2145.t1	chr19	+	1236	2	Intergenic	novelGene_689	novel	NA	NA	NA	NA	NA	NA	multi-exon	FALSE	canonical	0	0	junction_1	0	NA	NA	NA	FALSE	0	NA	NA	A	non_coding	NA	NA	NA	NA	NA	NA	NA	45	TGGTACCAAAACAGAGATAT	NA	False	NA	NA	NA	NA	NA	NA	57730679	57732057	Fake_Experiment_ID
g215.t1	chr19	-	810	2	NNC	ENSG00000186111.11	novel	2124	17	NA	NA	0	-61914	at_least_one_novel_splicesite	FALSE	canonical	0	0	junction_1	0	NA	NA	NA	FALSE	0	NA	NA	A	non_coding	NA	NA	NA	NA	NA	NA	NA	20	AAGACACTCGTGGCTTCCCT	77	False	NA	NA	NA	NA	NA	NA	3700390	3699323	Fake_Experiment_ID
g2151.t1	chr19	+	318	1	Intergenic	novelGene_690	novel	NA	NA	NA	NA	NA	NA	mono-exon	FALSE	NA	NA	NA	NA	NA	NA	NA	NA	NA	0	NA	NA	A	non_coding	NA	NA	NA	NA	NA	NA	NA	25	CGTAGAGAGTCCAAGGCCTG	6428	False	NA	NA	NA	NA	NA	NA	57868218	57868536	Fake_Experiment_ID
g2158.t1	chr19	-	1206	9	Intergenic	novelGene_691	novel	NA	NA	NA	NA	NA	NA	multi-exon	FALSE	canonical	0	0	junction_1	0	NA	NA	NA	TRUE	0	NA	NA	A	non_coding	NA	NA	NA	NA	NA	NA	NA	25	AGCCCGAGCGGAATGCCCCA	NA	False	NA	NA	NA	NA	NA	NA	58033804	58012602	Fake_Experiment_ID
g2161.t1	chr19	-	417	3	Antisense	novelGene_ENSG00000176293.20_AS	novel	NA	NA	NA	NA	NA	NA	multi-exon	FALSE	canonical	0	0	junction_1	0	NA	NA	NA	FALSE	0	NA	NA	A	non_coding	NA	NA	NA	NA	NA	NA	NA	45	AAGATGGGACGCGAATGAAA	-1	True	NA	NA	NA	NA	NA	NA	58060578	58054346	Fake_Experiment_ID
g2171.t1	chr19	-	2052	3	Genic_Genomic	ENSG00000174586.11	novel	1497	1	NA	NA	-1630	0	multi-exon	FALSE	canonical	0	0	junction_1	0	NA	NA	NA	FALSE	0	NA	NA	A	non_coding	NA	NA	NA	NA	NA	NA	NA	15	CCCGAGGACGCCCTGAGCGG	3485	False	NA	NA	NA	NA	NA	NA	58359265	58356138	Fake_Experiment_ID
g2174.t1	chr19	-	558	1	Intergenic	novelGene_692	novel	NA	NA	NA	NA	NA	NA	mono-exon	FALSE	NA	NA	NA	NA	NA	NA	NA	NA	NA	0	NA	NA	A	non_coding	NA	NA	NA	NA	NA	NA	NA	25	TGACACTGCATGGACACTGG	NA	False	NA	NA	NA	NA	NA	NA	58395912	58395354	Fake_Experiment_ID
g2175.t1	chr19	+	1050	2	Genic_Genomic	ENSG00000269855.3	novel	990	1	NA	NA	0	238	multi-exon	FALSE	canonical	0	0	junction_1	0	NA	NA	NA	FALSE	0	NA	NA	A	non_coding	NA	NA	NA	NA	NA	NA	NA	20	CCGTGACCTCTATAAGGGTC	434	False	NA	NA	NA	NA	NA	NA	58396089	58397317	Fake_Experiment_ID
g2186.t1	chr19	+	228	1	Intergenic	novelGene_693	novel	NA	NA	NA	NA	NA	NA	mono-exon	FALSE	NA	NA	NA	NA	NA	NA	NA	NA	NA	0	NA	NA	A	non_coding	NA	NA	NA	NA	NA	NA	NA	35	AGCTCAGGACAAGGCATTAG	4264	False	NA	NA	NA	NA	NA	NA	58554471	58554699	Fake_Experiment_ID
g2187.t1	chr19	-	441	1	Intergenic	novelGene_694	novel	NA	NA	NA	NA	NA	NA	mono-exon	FALSE	NA	NA	NA	NA	NA	NA	NA	NA	NA	0	NA	NA	A	non_coding	NA	NA	NA	NA	NA	NA	NA	25	TGCGACCGAATCTCCATCAT	8099	False	NA	NA	NA	NA	NA	NA	58555249	58554808	Fake_Experiment_ID
g2190.t1	chr19	+	381	2	Intergenic	novelGene_695	novel	NA	NA	NA	NA	NA	NA	multi-exon	FALSE	canonical	0	0	junction_1	0	NA	NA	NA	FALSE	0	NA	NA	A	non_coding	NA	NA	NA	NA	NA	NA	NA	25	GATTAGCAGGATCCTGCACC	NA	False	NA	NA	NA	NA	NA	NA	58572614	58573392	Fake_Experiment_ID
g2191.t1	chr19	+	360	1	Intergenic	novelGene_696	novel	NA	NA	NA	NA	NA	NA	mono-exon	FALSE	NA	NA	NA	NA	NA	NA	NA	NA	NA	0	NA	NA	A	non_coding	NA	NA	NA	NA	NA	NA	NA	0	GGTCCCTTGCGGGCCTTCTC	74	False	NA	NA	NA	NA	NA	NA	58575525	58575885	Fake_Experiment_ID
g2192.t1	chr19	+	693	4	Intergenic	novelGene_697	novel	NA	NA	NA	NA	NA	NA	multi-exon	FALSE	canonical	0	0	junction_1	0	NA	NA	NA	FALSE	0	NA	NA	A	non_coding	NA	NA	NA	NA	NA	NA	NA	10	CCCGAGAGCTTCGGGGCCGG	2274	False	NA	NA	NA	NA	NA	NA	58578065	58581768	Fake_Experiment_ID
g2193.t1	chr19	+	492	4	Intergenic	novelGene_698	novel	NA	NA	NA	NA	NA	NA	multi-exon	FALSE	canonical	0	0	junction_1	0	NA	NA	NA	FALSE	0	NA	NA	A	non_coding	NA	NA	NA	NA	NA	NA	NA	20	AACGCTGTTTCTTGGAGATT	6090	False	NA	NA	NA	NA	NA	NA	58581881	58590858	Fake_Experiment_ID
g2194.t1	chr19	+	366	1	Intergenic	novelGene_699	novel	NA	NA	NA	NA	NA	NA	mono-exon	FALSE	NA	NA	NA	NA	NA	NA	NA	NA	NA	0	NA	NA	A	non_coding	NA	NA	NA	NA	NA	NA	NA	30	CTCTAAATATATGTGTATCT	NA	False	NA	NA	NA	NA	NA	NA	58599088	58599454	Fake_Experiment_ID
g223.t1	chr19	-	426	1	Intergenic	novelGene_60	novel	NA	NA	NA	NA	NA	NA	mono-exon	FALSE	NA	NA	NA	NA	NA	NA	NA	NA	NA	0	NA	NA	A	non_coding	NA	NA	NA	NA	NA	NA	NA	30	AGCCAGGAGGCAAAGGTTGC	NA	False	NA	NA	NA	NA	NA	NA	3837660	3837234	Fake_Experiment_ID
g229.t1	chr19	-	363	1	Intergenic	novelGene_61	novel	NA	NA	NA	NA	NA	NA	mono-exon	FALSE	NA	NA	NA	NA	NA	NA	NA	NA	NA	0	NA	NA	A	non_coding	NA	NA	NA	NA	NA	NA	NA	30	TCAAGTATTTTAGTGCAATT	4769	False	NA	NA	NA	NA	NA	NA	4007337	4006974	Fake_Experiment_ID
g23.t1	chr19	-	201	1	Intergenic	novelGene_12	novel	NA	NA	NA	NA	NA	NA	mono-exon	FALSE	NA	NA	NA	NA	NA	NA	NA	NA	NA	0	NA	NA	A	non_coding	NA	NA	NA	NA	NA	NA	NA	5	GCCCCCGGCCCGTGCTCACC	NA	False	NA	NA	NA	NA	NA	NA	523412	523211	Fake_Experiment_ID
g230.t1	chr19	+	282	2	NNC	ENSG00000105229.7	novel	1533	11	NA	NA	0	-26825	at_least_one_novel_splicesite	FALSE	canonical	0	0	junction_1	0	NA	NA	NA	FALSE	0	NA	NA	A	non_coding	NA	NA	NA	NA	NA	NA	NA	5	GCTCCTGGTCTCACCCTGGG	10	True	NA	NA	NA	NA	NA	NA	4007760	4011050	Fake_Experiment_ID
g241.t1	chr19	-	237	2	Intergenic	novelGene_62	novel	NA	NA	NA	NA	NA	NA	multi-exon	FALSE	canonical	0	0	junction_1	0	NA	NA	NA	FALSE	0	NA	NA	A	non_coding	NA	NA	NA	NA	NA	NA	NA	40	GGTATAAATATTTGAAAGGG	NA	False	NA	NA	NA	NA	NA	NA	4278839	4277305	Fake_Experiment_ID
g26.t1	chr19	-	294	1	Intergenic	novelGene_13	novel	NA	NA	NA	NA	NA	NA	mono-exon	FALSE	NA	NA	NA	NA	NA	NA	NA	NA	NA	0	NA	NA	A	non_coding	NA	NA	NA	NA	NA	NA	NA	25	CAGTGGGGACAGAGTCTATT	NA	False	NA	NA	NA	NA	NA	NA	551389	551095	Fake_Experiment_ID
g260.t1	chr19	-	246	1	Intergenic	novelGene_63	novel	NA	NA	NA	NA	NA	NA	mono-exon	FALSE	NA	NA	NA	NA	NA	NA	NA	NA	NA	0	NA	NA	A	non_coding	NA	NA	NA	NA	NA	NA	NA	25	CTTGTGGGAACCGGCGAAAT	NA	False	NA	NA	NA	NA	NA	NA	4791721	4791475	Fake_Experiment_ID
g262.t1	chr19	+	423	3	Intergenic	novelGene_64	novel	NA	NA	NA	NA	NA	NA	multi-exon	FALSE	canonical	0	0	junction_1	0	NA	NA	NA	FALSE	0	NA	NA	A	non_coding	NA	NA	NA	NA	NA	NA	NA	15	ATGTGCCCACATCTCCTCTG	2064	False	NA	NA	NA	NA	NA	NA	4797458	4811713	Fake_Experiment_ID
g267.t1	chr19	-	270	2	Intergenic	novelGene_65	novel	NA	NA	NA	NA	NA	NA	multi-exon	FALSE	canonical	0	0	junction_1	0	NA	NA	NA	FALSE	0	NA	NA	A	non_coding	NA	NA	NA	NA	NA	NA	NA	15	CCAGGCCCTGGGCAGCCAGC	NA	False	NA	NA	NA	NA	NA	NA	4972177	4971686	Fake_Experiment_ID
g268.t1	chr19	-	294	2	Intergenic	novelGene_66	novel	NA	NA	NA	NA	NA	NA	multi-exon	FALSE	canonical	0	0	junction_1	0	NA	NA	NA	FALSE	0	NA	NA	A	non_coding	NA	NA	NA	NA	NA	NA	NA	20	CCCCCAGACCCTGGGACTAT	NA	False	NA	NA	NA	NA	NA	NA	5018679	5013801	Fake_Experiment_ID
g269.t1	chr19	-	408	1	Intergenic	novelGene_67	novel	NA	NA	NA	NA	NA	NA	mono-exon	FALSE	NA	NA	NA	NA	NA	NA	NA	NA	NA	0	NA	NA	A	non_coding	NA	NA	NA	NA	NA	NA	NA	20	GCGCCCATCAGCAGGGGAGC	NA	False	NA	NA	NA	NA	NA	NA	5019375	5018967	Fake_Experiment_ID
g271.t1	chr19	-	279	2	Antisense	novelGene_ENSG00000127663.15_AS	novel	NA	NA	NA	NA	NA	NA	multi-exon	FALSE	canonical	0	0	junction_1	0	NA	NA	NA	FALSE	0	NA	NA	B	non_coding	NA	NA	NA	NA	NA	NA	NA	35	GCAGCAGGTGAAGAGATGAT	NA	False	NA	NA	NA	NA	NA	NA	5062368	5057508	Fake_Experiment_ID
g273.t1	chr19	-	1017	1	Intergenic	novelGene_68	novel	NA	NA	NA	NA	NA	NA	mono-exon	FALSE	NA	NA	NA	NA	NA	NA	NA	NA	NA	0	NA	NA	A	non_coding	NA	NA	NA	NA	NA	NA	NA	5	CAGTGCTGCCTCCCCCTTGG	NA	False	NA	NA	NA	NA	NA	NA	5076990	5075973	Fake_Experiment_ID
g275.t1	chr19	+	204	2	Intergenic	novelGene_69	novel	NA	NA	NA	NA	NA	NA	multi-exon	FALSE	canonical	0	0	junction_1	0	NA	NA	NA	FALSE	0	NA	NA	A	non_coding	NA	NA	NA	NA	NA	NA	NA	20	CGCGGGGAACAGCACTGCTG	NA	False	NA	NA	NA	NA	NA	NA	5093420	5094299	Fake_Experiment_ID
g276.t1	chr19	-	408	1	Intergenic	novelGene_70	novel	NA	NA	NA	NA	NA	NA	mono-exon	FALSE	NA	NA	NA	NA	NA	NA	NA	NA	NA	0	NA	NA	A	non_coding	NA	NA	NA	NA	NA	NA	NA	20	CAAAGGGCTTGACCCGCGGC	NA	False	NA	NA	NA	NA	NA	NA	5095266	5094858	Fake_Experiment_ID
g277.t1	chr19	+	732	2	Intergenic	novelGene_71	novel	NA	NA	NA	NA	NA	NA	multi-exon	FALSE	canonical	0	0	junction_1	0	NA	NA	NA	FALSE	0	NA	NA	A	non_coding	NA	NA	NA	NA	NA	NA	NA	45	GGAAAGGGCAGAATTTGAAA	NA	False	NA	NA	NA	NA	NA	NA	5096384	5099891	Fake_Experiment_ID
g278.t1	chr19	-	690	2	Antisense	novelGene_ENSG00000127663.15_AS	novel	NA	NA	NA	NA	NA	NA	multi-exon	FALSE	canonical	0	0	junction_1	0	NA	NA	NA	FALSE	0	NA	NA	B	non_coding	NA	NA	NA	NA	NA	NA	NA	25	ATTTCTTTTTTCCAAAGCAT	NA	False	NA	NA	NA	NA	NA	NA	5106747	5103349	Fake_Experiment_ID
g28.t1	chr19	-	357	2	Antisense	novelGene_ENSG00000172270.22_AS	novel	NA	NA	NA	NA	NA	NA	multi-exon	FALSE	canonical	0	0	junction_1	0	NA	NA	NA	FALSE	0	NA	NA	A	non_coding	NA	NA	NA	NA	NA	NA	NA	5	CCCCCAGGGGTGGCTCGGGG	276	False	NA	NA	NA	NA	NA	NA	583015	582194	Fake_Experiment_ID
g282.t1	chr19	-	288	3	Intergenic	novelGene_72	novel	NA	NA	NA	NA	NA	NA	multi-exon	FALSE	canonical	0	0	junction_1	0	NA	NA	NA	FALSE	0	NA	NA	A	non_coding	NA	NA	NA	NA	NA	NA	NA	15	GATATTGTGGCGGGATCTCC	NA	False	NA	NA	NA	NA	NA	NA	5340867	5325425	Fake_Experiment_ID
g283.t1	chr19	+	300	1	Intergenic	novelGene_73	novel	NA	NA	NA	NA	NA	NA	mono-exon	FALSE	NA	NA	NA	NA	NA	NA	NA	NA	NA	0	NA	NA	A	non_coding	NA	NA	NA	NA	NA	NA	NA	10	TCCATGTATCCTGTCCTGGC	NA	False	NA	NA	NA	NA	NA	NA	5375525	5375825	Fake_Experiment_ID
g285.t1	chr19	-	861	6	Intergenic	novelGene_74	novel	NA	NA	NA	NA	NA	NA	multi-exon	FALSE	canonical	0	0	junction_1	0	NA	NA	NA	FALSE	0	NA	NA	A	non_coding	NA	NA	NA	NA	NA	NA	NA	50	TAAAGCTACAGTAAACAAGG	NA	False	NA	NA	NA	NA	NA	NA	5516713	5463366	Fake_Experiment_ID
g286.t1	chr19	+	714	4	Intergenic	novelGene_75	novel	NA	NA	NA	NA	NA	NA	multi-exon	FALSE	canonical	0	0	junction_1	0	NA	NA	NA	FALSE	0	NA	NA	A	non_coding	NA	NA	NA	NA	NA	NA	NA	30	GGGGAAGGGGGAAACAGCCC	NA	False	NA	NA	NA	NA	NA	NA	5536680	5560713	Fake_Experiment_ID
g288.t1	chr19	-	279	1	Intergenic	novelGene_76	novel	NA	NA	NA	NA	NA	NA	mono-exon	FALSE	NA	NA	NA	NA	NA	NA	NA	NA	NA	0	NA	NA	A	non_coding	NA	NA	NA	NA	NA	NA	NA	50	AAATGATCAATGAAGTGAGA	NA	False	NA	NA	NA	NA	NA	NA	5576938	5576659	Fake_Experiment_ID
g295.t1	chr19	-	246	2	Antisense	novelGene_ENSG00000174898.16_AS	novel	NA	NA	NA	NA	NA	NA	multi-exon	FALSE	canonical	0	0	junction_1	0	NA	NA	NA	TRUE	0	NA	NA	A	non_coding	NA	NA	NA	NA	NA	NA	NA	15	AGCGGCTGTTTCGAGCCACG	NA	False	NA	NA	NA	NA	NA	NA	5720772	5720248	Fake_Experiment_ID
g299.t1	chr19	-	309	2	Intergenic	novelGene_77	novel	NA	NA	NA	NA	NA	NA	multi-exon	FALSE	canonical	0	0	junction_1	0	NA	NA	NA	FALSE	0	NA	NA	A	non_coding	NA	NA	NA	NA	NA	NA	NA	25	AATGGGGCCTGGTACCCAGA	NA	False	NA	NA	NA	NA	NA	NA	5800060	5796121	Fake_Experiment_ID
g3.t1	chr19	+	2259	4	NNC	ENSG00000176695.8	novel	981	2	NA	NA	3952	36884	at_least_one_novel_splicesite	FALSE	canonical	0	0	junction_1	0	NA	NA	NA	FALSE	0	NA	NA	A	non_coding	NA	NA	NA	NA	NA	NA	NA	30	TCATCAGATTGAGCAAGGTT	NA	False	NA	NA	NA	NA	NA	NA	111100	148480	Fake_Experiment_ID
g301.t1	chr19	-	1080	1	NIC	ENSG00000156413.15	novel	1095	2	NA	NA	0	-110	mono-exon	FALSE	NA	NA	NA	NA	NA	NA	NA	NA	NA	0	NA	NA	A	non_coding	NA	NA	NA	NA	NA	NA	NA	5	GAGGCTGGTGTGGGGCCTGG	7186	False	NA	NA	NA	NA	NA	NA	5832567	5831487	Fake_Experiment_ID
g304.t1	chr19	+	312	1	Intergenic	novelGene_78	novel	NA	NA	NA	NA	NA	NA	mono-exon	FALSE	NA	NA	NA	NA	NA	NA	NA	NA	NA	0	NA	NA	A	non_coding	NA	NA	NA	NA	NA	NA	NA	45	GCACAAAGGGAAAAGGCTGA	NA	False	NA	NA	NA	NA	NA	NA	5873873	5874185	Fake_Experiment_ID
g305.t1	chr19	+	576	1	Intergenic	novelGene_79	novel	NA	NA	NA	NA	NA	NA	mono-exon	FALSE	NA	NA	NA	NA	NA	NA	NA	NA	NA	0	NA	NA	A	non_coding	NA	NA	NA	NA	NA	NA	NA	15	GGGAAGGGCTGTGGGCGGCA	NA	False	NA	NA	NA	NA	NA	NA	5893785	5894361	Fake_Experiment_ID
g310.t1	chr19	-	348	2	Intergenic	novelGene_80	novel	NA	NA	NA	NA	NA	NA	multi-exon	FALSE	canonical	0	0	junction_1	0	NA	NA	NA	FALSE	0	NA	NA	A	non_coding	NA	NA	NA	NA	NA	NA	NA	0	GCGCTTCTCCCCTTCCTCTT	NA	False	NA	NA	NA	NA	NA	NA	5992405	5990508	Fake_Experiment_ID
g313.t1	chr19	+	327	3	Intergenic	novelGene_81	novel	NA	NA	NA	NA	NA	NA	multi-exon	FALSE	canonical	0	0	junction_1	0	NA	NA	NA	FALSE	0	NA	NA	A	non_coding	NA	NA	NA	NA	NA	NA	NA	35	CAGATATTTTGGAAGTATCA	905	False	NA	NA	NA	NA	NA	NA	6068383	6075402	Fake_Experiment_ID
g315.t1	chr19	+	216	2	Intergenic	novelGene_82	novel	NA	NA	NA	NA	NA	NA	multi-exon	FALSE	canonical	0	0	junction_1	0	NA	NA	NA	FALSE	0	NA	NA	A	non_coding	NA	NA	NA	NA	NA	NA	NA	10	AGGGCACGCGGCCTCTCCCC	NA	False	NA	NA	NA	NA	NA	NA	6199404	6205121	Fake_Experiment_ID
g317.t1	chr19	+	528	1	Antisense	novelGene_ENSG00000130382.9_AS	novel	NA	NA	NA	NA	NA	NA	mono-exon	FALSE	NA	NA	NA	NA	NA	NA	NA	NA	NA	0	NA	NA	A	non_coding	NA	NA	NA	NA	NA	NA	NA	20	GGTCCCAAGGGTACCCACGT	NA	False	NA	NA	NA	NA	NA	NA	6217634	6218162	Fake_Experiment_ID
g318.t1	chr19	-	285	1	Intergenic	novelGene_83	novel	NA	NA	NA	NA	NA	NA	mono-exon	FALSE	NA	NA	NA	NA	NA	NA	NA	NA	NA	0	NA	NA	A	non_coding	NA	NA	NA	NA	NA	NA	NA	20	GGCTGGCACGGGAGGCTATA	7635	False	NA	NA	NA	NA	NA	NA	6218536	6218251	Fake_Experiment_ID
g320.t1	chr19	+	522	1	Intergenic	novelGene_84	novel	NA	NA	NA	NA	NA	NA	mono-exon	FALSE	NA	NA	NA	NA	NA	NA	NA	NA	NA	0	NA	NA	A	non_coding	NA	NA	NA	NA	NA	NA	NA	20	GGACACTGATGTCATGCGGC	NA	False	NA	NA	NA	NA	NA	NA	6227495	6228017	Fake_Experiment_ID
g326.t1	chr19	-	618	2	Genic_Genomic	ENSG00000125650.4	novel	495	1	NA	NA	-147	61	multi-exon	FALSE	canonical	0	0	junction_1	0	NA	NA	NA	FALSE	0	NA	NA	A	non_coding	NA	NA	NA	NA	NA	NA	NA	5	GGGTGCCCGGCCTGGCACCC	NA	False	NA	NA	NA	NA	NA	NA	6375996	6375293	Fake_Experiment_ID
g328.t1	chr19	+	594	4	Intergenic	novelGene_85	novel	NA	NA	NA	NA	NA	NA	multi-exon	FALSE	canonical	0	0	junction_1	0	NA	NA	NA	FALSE	0	NA	NA	A	non_coding	NA	NA	NA	NA	NA	NA	NA	15	AACGTAGGTGCTCCCCGCTT	NA	False	NA	NA	NA	NA	NA	NA	6393531	6411909	Fake_Experiment_ID
g33.t1	chr19	+	993	1	Intergenic	novelGene_14	novel	NA	NA	NA	NA	NA	NA	mono-exon	FALSE	NA	NA	NA	NA	NA	NA	NA	NA	NA	0	NA	NA	A	non_coding	NA	NA	NA	NA	NA	NA	NA	25	CAGTGACCAGGGCAGGCAGG	NA	False	NA	NA	NA	NA	NA	NA	657366	658359	Fake_Experiment_ID
g337.t1	chr19	+	999	3	Intergenic	novelGene_86	novel	NA	NA	NA	NA	NA	NA	multi-exon	FALSE	canonical	0	0	junction_1	0	NA	NA	NA	FALSE	0	NA	NA	A	non_coding	NA	NA	NA	NA	NA	NA	NA	35	TCAATGCCTCCCTAATAAAG	NA	False	NA	NA	NA	NA	NA	NA	6551130	6574983	Fake_Experiment_ID
g338.t1	chr19	+	567	1	Intergenic	novelGene_87	novel	NA	NA	NA	NA	NA	NA	mono-exon	FALSE	NA	NA	NA	NA	NA	NA	NA	NA	NA	0	NA	NA	A	non_coding	NA	NA	NA	NA	NA	NA	NA	15	GTTGAGGCTTTTCCCACTAG	NA	False	NA	NA	NA	NA	NA	NA	6575033	6575600	Fake_Experiment_ID
g34.t1	chr19	-	420	3	Intergenic	novelGene_15	novel	NA	NA	NA	NA	NA	NA	multi-exon	FALSE	canonical	0	0	junction_1	0	NA	NA	NA	FALSE	0	NA	NA	A	non_coding	NA	NA	NA	NA	NA	NA	NA	25	ATTTCCTCCCACTTAGAACT	NA	False	NA	NA	NA	NA	NA	NA	663767	658931	Fake_Experiment_ID
g340.t1	chr19	+	381	1	Intergenic	novelGene_88	novel	NA	NA	NA	NA	NA	NA	mono-exon	FALSE	NA	NA	NA	NA	NA	NA	NA	NA	NA	0	NA	NA	A	non_coding	NA	NA	NA	NA	NA	NA	NA	25	CATGCTGAGGATTGTAGAGC	NA	False	NA	NA	NA	NA	NA	NA	6593326	6593707	Fake_Experiment_ID
g348.t1	chr19	-	243	1	Intergenic	novelGene_89	novel	NA	NA	NA	NA	NA	NA	mono-exon	FALSE	NA	NA	NA	NA	NA	NA	NA	NA	NA	0	NA	NA	A	non_coding	NA	NA	NA	NA	NA	NA	NA	40	GAGGAAGAGGAAGAGGAGGG	NA	False	NA	NA	NA	NA	NA	NA	6832847	6832604	Fake_Experiment_ID
g351.t1	chr19	-	2151	12	Intergenic	novelGene_90	novel	NA	NA	NA	NA	NA	NA	multi-exon	FALSE	canonical	0	0	junction_1	0	NA	NA	NA	FALSE	0	NA	NA	A	non_coding	NA	NA	NA	NA	NA	NA	NA	20	GCATAATGTGTGTCTTTATG	2163	False	NA	NA	NA	NA	NA	NA	6995704	6963605	Fake_Experiment_ID
g358.t1	chr19	+	417	2	Intergenic	novelGene_91	novel	NA	NA	NA	NA	NA	NA	multi-exon	FALSE	canonical	0	0	junction_1	0	NA	NA	NA	FALSE	0	NA	NA	A	non_coding	NA	NA	NA	NA	NA	NA	NA	20	TGATGGTGATGGAGATGGTG	NA	False	NA	NA	NA	NA	NA	NA	7104501	7106833	Fake_Experiment_ID
g359.t1	chr19	-	918	3	Intergenic	novelGene_92	novel	NA	NA	NA	NA	NA	NA	multi-exon	FALSE	canonical	0	0	junction_1	0	NA	NA	NA	FALSE	0	NA	NA	A	non_coding	NA	NA	NA	NA	NA	NA	NA	30	TCATCACCATCATCACCATC	3676	False	NA	NA	NA	NA	NA	NA	7113022	7106925	Fake_Experiment_ID
g364.t1	chr19	-	894	2	Intergenic	novelGene_93	novel	NA	NA	NA	NA	NA	NA	multi-exon	FALSE	canonical	0	0	junction_1	0	NA	NA	NA	FALSE	0	NA	NA	A	non_coding	NA	NA	NA	NA	NA	NA	NA	10	GGTGGGTGCGGATGGAGTTC	NA	False	NA	NA	NA	NA	NA	NA	7331872	7313027	Fake_Experiment_ID
g365.t1	chr19	+	918	5	NNC	ENSG00000104880.19	novel	4086	28	NA	NA	-7272	-99507	at_least_one_novel_splicesite	FALSE	canonical	0	0	junction_1	0	NA	NA	NA	FALSE	0	NA	NA	A	non_coding	NA	NA	NA	NA	NA	NA	NA	25	GGACGTTATGCTCGGTGAAA	10	False	NA	NA	NA	NA	NA	NA	7355618	7370791	Fake_Experiment_ID
g367.t1	chr19	+	324	3	Intergenic	novelGene_94	novel	NA	NA	NA	NA	NA	NA	multi-exon	FALSE	canonical	0	0	junction_1	0	NA	NA	NA	FALSE	0	NA	NA	A	non_coding	NA	NA	NA	NA	NA	NA	NA	15	CCTCCTGTCCCAACTTTTCA	NA	False	NA	NA	NA	NA	NA	NA	7395099	7422038	Fake_Experiment_ID
g369.t1	chr19	+	339	1	Intergenic	novelGene_95	novel	NA	NA	NA	NA	NA	NA	mono-exon	FALSE	NA	NA	NA	NA	NA	NA	NA	NA	NA	0	NA	NA	A	non_coding	NA	NA	NA	NA	NA	NA	NA	5	TCGTCCTTGTTCCCAGTGGG	8830	False	NA	NA	NA	NA	NA	NA	7471164	7471503	Fake_Experiment_ID
g37.t1	chr19	+	420	1	Intergenic	novelGene_16	novel	NA	NA	NA	NA	NA	NA	mono-exon	FALSE	NA	NA	NA	NA	NA	NA	NA	NA	NA	0	NA	NA	A	non_coding	NA	NA	NA	NA	NA	NA	NA	10	TGGCTGGTATCGGTGACTGC	7688	False	NA	NA	NA	NA	NA	NA	690532	690952	Fake_Experiment_ID
g387.t1	chr19	+	495	1	Intergenic	novelGene_96	novel	NA	NA	NA	NA	NA	NA	mono-exon	FALSE	NA	NA	NA	NA	NA	NA	NA	NA	NA	0	NA	NA	A	non_coding	NA	NA	NA	NA	NA	NA	NA	30	TTGTCCCTTCTACAGTAAAA	NA	False	NA	NA	NA	NA	NA	NA	7740456	7740951	Fake_Experiment_ID
g390.t1	chr19	+	1302	7	Intergenic	novelGene_97	novel	NA	NA	NA	NA	NA	NA	multi-exon	FALSE	canonical	0	0	junction_1	5.02493781056044	NA	NA	NA	FALSE	0	NA	NA	A	non_coding	NA	NA	NA	NA	NA	NA	NA	10	GGGGCCTGGGGGAGCAGGTG	2615	False	NA	NA	NA	NA	NA	NA	7772560	7789626	Fake_Experiment_ID
g391.t1	chr19	-	1323	5	Intergenic	novelGene_98	novel	NA	NA	NA	NA	NA	NA	multi-exon	FALSE	canonical	0	0	junction_1	0	NA	NA	NA	FALSE	0	NA	NA	A	non_coding	NA	NA	NA	NA	NA	NA	NA	35	TAGCAATGGCAGTTATTAAT	NA	False	NA	NA	NA	NA	NA	NA	7816858	7793756	Fake_Experiment_ID
g392.t1	chr19	-	561	2	Intergenic	novelGene_99	novel	NA	NA	NA	NA	NA	NA	multi-exon	FALSE	canonical	0	0	junction_1	0	NA	NA	NA	FALSE	0	NA	NA	A	non_coding	NA	NA	NA	NA	NA	NA	NA	30	CCACAAGTCCTGCAGCAGAC	NA	False	NA	NA	NA	NA	NA	NA	7846216	7832777	Fake_Experiment_ID
g4.t1	chr19	-	477	2	Intergenic	novelGene_3	novel	NA	NA	NA	NA	NA	NA	multi-exon	FALSE	canonical	0	0	junction_1	0	NA	NA	NA	FALSE	0	NA	NA	A	non_coding	NA	NA	NA	NA	NA	NA	NA	35	CCATTATGAGCCCAAGAATG	NA	False	NA	NA	NA	NA	NA	NA	160598	156817	Fake_Experiment_ID
g401.t1	chr19	-	594	2	Antisense	novelGene_ENSG00000131142.14_AS	novel	NA	NA	NA	NA	NA	NA	multi-exon	FALSE	canonical	0	0	junction_1	0	NA	NA	NA	FALSE	0	NA	NA	A	non_coding	NA	NA	NA	NA	NA	NA	NA	30	CTCTAACCTGAACCCTAAGT	4669	False	NA	NA	NA	NA	NA	NA	8053223	8046639	Fake_Experiment_ID
g405.t1	chr19	+	408	2	Intergenic	novelGene_100	novel	NA	NA	NA	NA	NA	NA	multi-exon	FALSE	canonical	0	0	junction_1	0	NA	NA	NA	FALSE	0	NA	NA	A	non_coding	NA	NA	NA	NA	NA	NA	NA	10	TTGCCTGACTGCCCCTGGCA	NA	False	NA	NA	NA	NA	NA	NA	8191795	8192603	Fake_Experiment_ID
g406.t1	chr19	+	249	1	Intergenic	novelGene_101	novel	NA	NA	NA	NA	NA	NA	mono-exon	FALSE	NA	NA	NA	NA	NA	NA	NA	NA	NA	0	NA	NA	A	non_coding	NA	NA	NA	NA	NA	NA	NA	15	GTGATGGGGGAGCCCTAGGG	5230	False	NA	NA	NA	NA	NA	NA	8214866	8215115	Fake_Experiment_ID
g41.t1	chr19	+	504	3	Intergenic	novelGene_17	novel	NA	NA	NA	NA	NA	NA	multi-exon	FALSE	canonical	0	0	junction_1	0	NA	NA	NA	FALSE	0	NA	NA	A	non_coding	NA	NA	NA	NA	NA	NA	NA	5	TCCCATTTTCTCCCCCTCCC	6304	False	NA	NA	NA	NA	NA	NA	789099	797180	Fake_Experiment_ID
g411.t1	chr19	-	294	2	NNC	ENSG00000186994.11	novel	2523	10	NA	NA	-25825	-14305	at_least_one_novel_splicesite	FALSE	canonical	0	0	junction_1	0	NA	NA	NA	FALSE	0	NA	NA	A	non_coding	NA	NA	NA	NA	NA	NA	NA	20	AGTGCAGTCCTCTCCAATGT	NA	False	NA	NA	NA	NA	NA	NA	8363653	8337702	Fake_Experiment_ID
g413.t1	chr19	+	393	1	Intergenic	novelGene_102	novel	NA	NA	NA	NA	NA	NA	mono-exon	FALSE	NA	NA	NA	NA	NA	NA	NA	NA	NA	0	NA	NA	A	non_coding	NA	NA	NA	NA	NA	NA	NA	40	ATACACCAATCATCACCCTA	2130	False	NA	NA	NA	NA	NA	NA	8375883	8376276	Fake_Experiment_ID
g414.t1	chr19	-	312	2	Intergenic	novelGene_103	novel	NA	NA	NA	NA	NA	NA	multi-exon	FALSE	canonical	0	0	junction_1	0	NA	NA	NA	FALSE	0	NA	NA	A	non_coding	NA	NA	NA	NA	NA	NA	NA	20	TTTGTCCATTTTGACAGAGT	3633	False	NA	NA	NA	NA	NA	NA	8387070	8379468	Fake_Experiment_ID
g419.t1	chr19	+	531	2	Antisense	novelGene_ENSG00000142347.19_AS	novel	NA	NA	NA	NA	NA	NA	multi-exon	FALSE	canonical	0	0	junction_1	0	NA	NA	NA	FALSE	0	NA	NA	A	non_coding	NA	NA	NA	NA	NA	NA	NA	10	TTCTGGTTAGTAGGGGGTGG	NA	False	NA	NA	NA	NA	NA	NA	8543314	8544127	Fake_Experiment_ID
g426.t1	chr19	-	1128	5	Intergenic	novelGene_104	novel	NA	NA	NA	NA	NA	NA	multi-exon	TRUE	canonical	0	0	junction_1	0	NA	NA	NA	FALSE	0	NA	NA	A	non_coding	NA	NA	NA	NA	NA	NA	NA	15	GGCTCATGGGCCATGCACCC	NA	False	NA	NA	NA	NA	NA	NA	8746937	8742533	Fake_Experiment_ID
g427.t1	chr19	-	1128	5	Intergenic	novelGene_105	novel	NA	NA	NA	NA	NA	NA	multi-exon	TRUE	canonical	0	0	junction_1	0	NA	NA	NA	FALSE	0	NA	NA	A	non_coding	NA	NA	NA	NA	NA	NA	NA	15	GGCTCATGGGCCATGCACCC	NA	False	NA	NA	NA	NA	NA	NA	8754388	8750001	Fake_Experiment_ID
g428.t1	chr19	-	1128	5	Intergenic	novelGene_106	novel	NA	NA	NA	NA	NA	NA	multi-exon	TRUE	canonical	0	0	junction_1	0	NA	NA	NA	FALSE	0	NA	NA	A	non_coding	NA	NA	NA	NA	NA	NA	NA	15	GGCTCATGGGCCATGCACCC	NA	False	NA	NA	NA	NA	NA	NA	8761844	8757457	Fake_Experiment_ID
g429.t1	chr19	-	837	4	Intergenic	novelGene_107	novel	NA	NA	NA	NA	NA	NA	multi-exon	TRUE	canonical	0	0	junction_1	0	NA	NA	NA	FALSE	0	NA	NA	A	non_coding	NA	NA	NA	NA	NA	NA	NA	15	GGCTCATGGGCCATGCACCC	NA	False	NA	NA	NA	NA	NA	NA	8767312	8764913	Fake_Experiment_ID
g430.t1	chr19	-	1128	5	Intergenic	novelGene_108	novel	NA	NA	NA	NA	NA	NA	multi-exon	TRUE	canonical	0	0	junction_1	0	NA	NA	NA	FALSE	0	NA	NA	A	non_coding	NA	NA	NA	NA	NA	NA	NA	15	GGCTCATGGGCCATGCACCC	NA	False	NA	NA	NA	NA	NA	NA	8775600	8771211	Fake_Experiment_ID
g431.t1	chr19	-	3309	5	Intergenic	novelGene_109	novel	NA	NA	NA	NA	NA	NA	multi-exon	TRUE	canonical	0	0	junction_1	0	NA	NA	NA	FALSE	0	NA	NA	A	non_coding	NA	NA	NA	NA	NA	NA	NA	15	GGCTCATGGGCCATGGACCC	NA	False	NA	NA	NA	NA	NA	NA	8799419	8783975	Fake_Experiment_ID
g434.t1	chr19	+	573	2	Antisense	novelGene_ENSG00000181143.15_AS	novel	NA	NA	NA	NA	NA	NA	multi-exon	FALSE	canonical	0	0	junction_1	0	NA	NA	NA	FALSE	0	NA	NA	A	non_coding	NA	NA	NA	NA	NA	NA	NA	40	GCCTTCTAGGAAAACCAAAG	NA	False	NA	NA	NA	NA	NA	NA	8880109	8880869	Fake_Experiment_ID
g441.t1	chr19	-	795	4	Intergenic	novelGene_110	novel	NA	NA	NA	NA	NA	NA	multi-exon	FALSE	canonical	0	0	junction_1	0	NA	NA	NA	FALSE	0	NA	NA	A	non_coding	NA	NA	NA	NA	NA	NA	NA	30	AAAATTAGCTGGGCGTGGTA	NA	False	NA	NA	NA	NA	NA	NA	9054218	9021916	Fake_Experiment_ID
g442.t1	chr19	-	384	1	Intergenic	novelGene_111	novel	NA	NA	NA	NA	NA	NA	mono-exon	FALSE	NA	NA	NA	NA	NA	NA	NA	NA	NA	0	NA	NA	A	non_coding	NA	NA	NA	NA	NA	NA	NA	25	AACAGCGTGTTGCTCCACAC	NA	False	NA	NA	NA	NA	NA	NA	9077587	9077203	Fake_Experiment_ID
g449.t1	chr19	+	810	2	Intergenic	novelGene_112	novel	NA	NA	NA	NA	NA	NA	multi-exon	FALSE	canonical	0	0	junction_1	0	NA	NA	NA	FALSE	0	NA	NA	A	non_coding	NA	NA	NA	NA	NA	NA	NA	20	CCCTTCTTAACTTCTCAAGC	NA	False	NA	NA	NA	NA	NA	NA	9191327	9204844	Fake_Experiment_ID
g451.t1	chr19	-	492	3	Intergenic	novelGene_113	novel	NA	NA	NA	NA	NA	NA	multi-exon	FALSE	canonical	0	0	junction_1	0	NA	NA	NA	FALSE	0	NA	NA	A	non_coding	NA	NA	NA	NA	NA	NA	NA	20	TGGGAGGGACCCAGTGGGAG	NA	False	NA	NA	NA	NA	NA	NA	9235397	9216158	Fake_Experiment_ID
g452.t1	chr19	+	1593	2	Genic_Genomic	ENSG00000237521.4	novel	1020	1	NA	NA	-15573	0	multi-exon	FALSE	canonical	0	0	junction_1	0	NA	NA	NA	FALSE	0	NA	NA	A	non_coding	NA	NA	NA	NA	NA	NA	NA	50	AAATGGCAGCAAAATTTAAC	NA	False	NA	NA	NA	NA	NA	NA	9235470	9252063	Fake_Experiment_ID
g453.t1	chr19	+	234	1	Intergenic	novelGene_114	novel	NA	NA	NA	NA	NA	NA	mono-exon	FALSE	NA	NA	NA	NA	NA	NA	NA	NA	NA	0	NA	NA	A	non_coding	NA	NA	NA	NA	NA	NA	NA	35	CTCAGGGATCGTAAATACAC	NA	False	NA	NA	NA	NA	NA	NA	9259779	9260013	Fake_Experiment_ID
g454.t1	chr19	-	426	2	Intergenic	novelGene_115	novel	NA	NA	NA	NA	NA	NA	multi-exon	FALSE	canonical	0	0	junction_1	0	NA	NA	NA	FALSE	0	NA	NA	A	non_coding	NA	NA	NA	NA	NA	NA	NA	20	ATGACATGGTCCTGACTGTG	NA	False	NA	NA	NA	NA	NA	NA	9271450	9265988	Fake_Experiment_ID
g455.t1	chr19	-	585	2	Intergenic	novelGene_116	novel	NA	NA	NA	NA	NA	NA	multi-exon	FALSE	canonical	0	0	junction_1	0	NA	NA	NA	FALSE	0	NA	NA	A	non_coding	NA	NA	NA	NA	NA	NA	NA	10	CGGGGACATTGGTCCTGGGC	3614	False	NA	NA	NA	NA	NA	NA	9279270	9278429	Fake_Experiment_ID
g459.t1	chr19	+	396	1	Intergenic	novelGene_117	novel	NA	NA	NA	NA	NA	NA	mono-exon	FALSE	NA	NA	NA	NA	NA	NA	NA	NA	NA	0	NA	NA	A	non_coding	NA	NA	NA	NA	NA	NA	NA	45	TCAAACTACTCCAAGCTAAA	NA	False	NA	NA	NA	NA	NA	NA	9398449	9398845	Fake_Experiment_ID
g461.t1	chr19	+	648	2	Intergenic	novelGene_118	novel	NA	NA	NA	NA	NA	NA	multi-exon	FALSE	canonical	0	0	junction_1	0	NA	NA	NA	FALSE	0	NA	NA	A	non_coding	NA	NA	NA	NA	NA	NA	NA	40	GGAAAGCAGGACAAGCAGTC	NA	False	NA	NA	NA	NA	NA	NA	9454691	9460316	Fake_Experiment_ID
g463.t1	chr19	+	432	2	Intergenic	novelGene_119	novel	NA	NA	NA	NA	NA	NA	multi-exon	FALSE	canonical	0	0	junction_1	0	NA	NA	NA	FALSE	0	NA	NA	A	non_coding	NA	NA	NA	NA	NA	NA	NA	50	GGAAAAATTACAAGCATACT	NA	False	NA	NA	NA	NA	NA	NA	9518982	9526232	Fake_Experiment_ID
g465.t1	chr19	-	600	4	Intergenic	novelGene_120	novel	NA	NA	NA	NA	NA	NA	multi-exon	FALSE	canonical	0	0	junction_1	0	NA	NA	NA	FALSE	0	NA	NA	A	non_coding	NA	NA	NA	NA	NA	NA	NA	30	CTCAGGGATTGTGGAAACAC	9117	False	NA	NA	NA	NA	NA	NA	9552771	9541208	Fake_Experiment_ID
g468.t1	chr19	-	2610	6	Intergenic	novelGene_121	novel	NA	NA	NA	NA	NA	NA	multi-exon	FALSE	canonical	0	0	junction_1	0	NA	NA	NA	FALSE	0	NA	NA	A	non_coding	NA	NA	NA	NA	NA	NA	NA	25	CTGGAAGTGCTAACCTGGGA	NA	False	NA	NA	NA	NA	NA	NA	9729599	9683532	Fake_Experiment_ID
g471.t1	chr19	+	240	1	Intergenic	novelGene_122	novel	NA	NA	NA	NA	NA	NA	mono-exon	FALSE	NA	NA	NA	NA	NA	NA	NA	NA	NA	0	NA	NA	A	non_coding	NA	NA	NA	NA	NA	NA	NA	10	GGGCTTCCAATGTGCTGCCC	NA	False	NA	NA	NA	NA	NA	NA	9820218	9820458	Fake_Experiment_ID
g477.t1	chr19	+	2103	18	Intergenic	novelGene_123	novel	NA	NA	NA	NA	NA	NA	multi-exon	FALSE	canonical	0	0	junction_1	1.85457444358052	NA	NA	NA	FALSE	0	NA	NA	A	non_coding	NA	NA	NA	NA	NA	NA	NA	10	GCCTCTTCTGCTTTCAGGGA	NA	False	NA	NA	NA	NA	NA	NA	10049274	10074049	Fake_Experiment_ID
g478.t1	chr19	+	318	1	Intergenic	novelGene_124	novel	NA	NA	NA	NA	NA	NA	mono-exon	FALSE	NA	NA	NA	NA	NA	NA	NA	NA	NA	0	NA	NA	A	non_coding	NA	NA	NA	NA	NA	NA	NA	35	ACTTCATCACTGAAATCATT	5117	False	NA	NA	NA	NA	NA	NA	10076563	10076881	Fake_Experiment_ID
g495.t1	chr19	+	360	3	Intergenic	novelGene_125	novel	NA	NA	NA	NA	NA	NA	multi-exon	FALSE	canonical	0	0	junction_1	0	NA	NA	NA	TRUE	0	NA	NA	A	non_coding	NA	NA	NA	NA	NA	NA	NA	10	CCGTTTAACTCCTTCGTGCC	123	False	NA	NA	NA	NA	NA	NA	10416942	10420264	Fake_Experiment_ID
g5.t1	chr19	+	864	4	Intergenic	novelGene_4	novel	NA	NA	NA	NA	NA	NA	multi-exon	FALSE	canonical	0	0	junction_1	0	NA	NA	NA	FALSE	0	NA	NA	A	non_coding	NA	NA	NA	NA	NA	NA	NA	15	GTCATTGTGAGCGCACTTCC	NA	False	NA	NA	NA	NA	NA	NA	193287	209413	Fake_Experiment_ID
g50.t1	chr19	-	552	1	Intergenic	novelGene_18	novel	NA	NA	NA	NA	NA	NA	mono-exon	FALSE	NA	NA	NA	NA	NA	NA	NA	NA	NA	0	NA	NA	A	non_coding	NA	NA	NA	NA	NA	NA	NA	10	CCTGGCTGAGGTCTGGACGC	5593	False	NA	NA	NA	NA	NA	NA	866936	866384	Fake_Experiment_ID
g515.t1	chr19	+	375	3	Intergenic	novelGene_126	novel	NA	NA	NA	NA	NA	NA	multi-exon	FALSE	canonical	0	0	junction_1	0	NA	NA	NA	FALSE	0	NA	NA	A	non_coding	NA	NA	NA	NA	NA	NA	NA	5	TTGTCCCTTGCTATCCCTGT	NA	False	NA	NA	NA	NA	NA	NA	10974555	10984049	Fake_Experiment_ID
g53.t1	chr19	+	2373	1	Antisense	novelGene_ENSG00000175221.15_AS	novel	NA	NA	NA	NA	NA	NA	mono-exon	FALSE	NA	NA	NA	NA	NA	NA	NA	NA	NA	0	NA	NA	A	non_coding	NA	NA	NA	NA	NA	NA	NA	25	AAGACGGCCATGGTCTGCAG	NA	False	NA	NA	NA	NA	NA	NA	877702	880075	Fake_Experiment_ID
g536.t1	chr19	+	255	1	Intergenic	novelGene_127	novel	NA	NA	NA	NA	NA	NA	mono-exon	FALSE	NA	NA	NA	NA	NA	NA	NA	NA	NA	0	NA	NA	A	non_coding	NA	NA	NA	NA	NA	NA	NA	15	GGGTAGGGCCCTCACCCAGG	NA	False	NA	NA	NA	NA	NA	NA	11522243	11522498	Fake_Experiment_ID
g540.t1	chr19	+	342	1	Intergenic	novelGene_128	novel	NA	NA	NA	NA	NA	NA	mono-exon	FALSE	NA	NA	NA	NA	NA	NA	NA	NA	NA	0	NA	NA	A	non_coding	NA	NA	NA	NA	NA	NA	NA	30	AGATTTGTGGAACTTTGAAC	NA	False	NA	NA	NA	NA	NA	NA	11632735	11633077	Fake_Experiment_ID
g541.t1	chr19	+	1344	4	Intergenic	novelGene_129	novel	NA	NA	NA	NA	NA	NA	multi-exon	FALSE	canonical	3	8	junction_2	0.816496580927726	NA	NA	NA	FALSE	0	NA	NA	A	non_coding	NA	NA	NA	NA	NA	NA	NA	35	GTGTAAGGAATGTGGGAAAG	91	False	NA	NA	NA	NA	NA	NA	11639893	11652805	Fake_Experiment_ID
g542.t1	chr19	-	966	1	Intergenic	novelGene_130	novel	NA	NA	NA	NA	NA	NA	mono-exon	FALSE	NA	NA	NA	NA	NA	NA	NA	NA	NA	0	NA	NA	A	non_coding	NA	NA	NA	NA	NA	NA	NA	45	GAAACAAAGCTTAGCAGGAG	60	False	NA	NA	NA	NA	NA	NA	11667030	11666064	Fake_Experiment_ID
g543.t1	chr19	+	834	4	Intergenic	novelGene_131	novel	NA	NA	NA	NA	NA	NA	multi-exon	FALSE	canonical	0	0	junction_1	0	NA	NA	NA	FALSE	0	NA	NA	A	non_coding	NA	NA	NA	NA	NA	NA	NA	45	TTCTAAGTACTTAAAAATAC	8247	False	NA	NA	NA	NA	NA	NA	11682322	11685790	Fake_Experiment_ID
g549.t1	chr19	-	381	2	Antisense	novelGene_ENSG00000198429.10_AS	novel	NA	NA	NA	NA	NA	NA	multi-exon	FALSE	canonical	0	0	junction_1	0	NA	NA	NA	FALSE	0	NA	NA	A	non_coding	NA	NA	NA	NA	NA	NA	NA	20	ATTAGGAGCTTGGAGTTCTT	NA	False	NA	NA	NA	NA	NA	NA	11888285	11882230	Fake_Experiment_ID
g551.t1	chr19	-	1056	5	Antisense	novelGene_ENSG00000267179.1_AS	novel	NA	NA	NA	NA	NA	NA	multi-exon	FALSE	canonical	0	0	junction_1	0	NA	NA	NA	FALSE	0	NA	NA	B	non_coding	NA	NA	NA	NA	NA	NA	NA	20	TGTTTAGAATTTTCAGCTTT	NA	False	NA	NA	NA	NA	NA	NA	11944973	11906755	Fake_Experiment_ID
g553.t1	chr19	-	213	2	Antisense	novelGene_ENSG00000267179.1_AS	novel	NA	NA	NA	NA	NA	NA	multi-exon	FALSE	canonical	0	0	junction_1	0	NA	NA	NA	FALSE	0	NA	NA	B	non_coding	NA	NA	NA	NA	NA	NA	NA	30	GAGTATCACTGTGAGGGAAT	NA	False	NA	NA	NA	NA	NA	NA	11965092	11963468	Fake_Experiment_ID
g555.t1	chr19	-	2199	1	Intergenic	novelGene_132	novel	NA	NA	NA	NA	NA	NA	mono-exon	FALSE	NA	NA	NA	NA	NA	NA	NA	NA	NA	0	NA	NA	A	non_coding	NA	NA	NA	NA	NA	NA	NA	50	ATCAATGGAACAGAACAGAG	NA	False	NA	NA	NA	NA	NA	NA	12008362	12006163	Fake_Experiment_ID
g556.t1	chr19	-	747	1	Intergenic	novelGene_133	novel	NA	NA	NA	NA	NA	NA	mono-exon	FALSE	NA	NA	NA	NA	NA	NA	NA	NA	NA	0	NA	NA	A	non_coding	NA	NA	NA	NA	NA	NA	NA	40	AGACCATCGAGACTAGGAAG	NA	False	NA	NA	NA	NA	NA	NA	12009639	12008892	Fake_Experiment_ID
g560.t1	chr19	+	2655	5	Intergenic	novelGene_134	novel	NA	NA	NA	NA	NA	NA	multi-exon	FALSE	canonical	0	0	junction_1	26.7710197788579	NA	NA	NA	FALSE	0	NA	NA	A	non_coding	NA	NA	NA	NA	NA	NA	NA	35	ACAATGTGGGAAAGGATTTT	4127	False	NA	NA	NA	NA	NA	NA	12096423	12113395	Fake_Experiment_ID
g564.t1	chr19	+	1332	5	Intergenic	novelGene_135	novel	NA	NA	NA	NA	NA	NA	multi-exon	FALSE	canonical	0	0	junction_1	1.73205080756888	NA	NA	NA	FALSE	0	NA	NA	A	non_coding	NA	NA	NA	NA	NA	NA	NA	50	ATACATGAAAGAACCCACAC	-2	True	NA	NA	NA	NA	NA	NA	12195088	12209222	Fake_Experiment_ID
g565.t1	chr19	-	1602	4	Intergenic	novelGene_136	novel	NA	NA	NA	NA	NA	NA	multi-exon	FALSE	canonical	0	0	junction_1	0.942809041582063	NA	NA	NA	FALSE	0	NA	NA	A	non_coding	NA	NA	NA	NA	NA	NA	NA	55	AAACTATAAATGTAAATATC	NA	False	NA	NA	NA	NA	NA	NA	12255565	12247276	Fake_Experiment_ID
g566.t1	chr19	+	423	2	Intergenic	novelGene_137	novel	NA	NA	NA	NA	NA	NA	multi-exon	FALSE	canonical	0	0	junction_1	0	NA	NA	NA	FALSE	0	NA	NA	A	non_coding	NA	NA	NA	NA	NA	NA	NA	25	GCCCCCTGCCCCCAAAGCAA	NA	False	NA	NA	NA	NA	NA	NA	12255699	12260537	Fake_Experiment_ID
g568.t1	chr19	+	552	2	Antisense	novelGene_ENSG00000197857.15_AS	novel	NA	NA	NA	NA	NA	NA	multi-exon	FALSE	canonical	0	0	junction_1	0	NA	NA	NA	FALSE	0	NA	NA	A	non_coding	NA	NA	NA	NA	NA	NA	NA	15	TACACCTCAGCCCGGGGCTG	NA	False	NA	NA	NA	NA	NA	NA	12284336	12284969	Fake_Experiment_ID
g573.t1	chr19	+	444	2	Intergenic	novelGene_138	novel	NA	NA	NA	NA	NA	NA	multi-exon	FALSE	canonical	0	0	junction_1	0	NA	NA	NA	FALSE	0	NA	NA	A	non_coding	NA	NA	NA	NA	NA	NA	NA	45	GAAGATGAATTAGCTGTAAA	NA	False	NA	NA	NA	NA	NA	NA	12440963	12451812	Fake_Experiment_ID
g575.t1	chr19	-	465	1	Intergenic	novelGene_139	novel	NA	NA	NA	NA	NA	NA	mono-exon	FALSE	NA	NA	NA	NA	NA	NA	NA	NA	NA	0	NA	NA	A	non_coding	NA	NA	NA	NA	NA	NA	NA	10	TGTGGGAGGAGCTGTGGTCT	NA	False	NA	NA	NA	NA	NA	NA	12513911	12513446	Fake_Experiment_ID
g577.t1	chr19	+	420	1	Intergenic	novelGene_140	novel	NA	NA	NA	NA	NA	NA	mono-exon	FALSE	NA	NA	NA	NA	NA	NA	NA	NA	NA	0	NA	NA	A	non_coding	NA	NA	NA	NA	NA	NA	NA	25	AAGCTTTCCAAGCTTCACTT	7835	False	NA	NA	NA	NA	NA	NA	12559591	12560011	Fake_Experiment_ID
g578.t1	chr19	+	597	2	Intergenic	novelGene_141	novel	NA	NA	NA	NA	NA	NA	multi-exon	FALSE	canonical	0	0	junction_1	0	NA	NA	NA	FALSE	0	NA	NA	A	non_coding	NA	NA	NA	NA	NA	NA	NA	45	ACAAGATTTTACTAATGAGA	8338	False	NA	NA	NA	NA	NA	NA	12560094	12574316	Fake_Experiment_ID
g581.t1	chr19	-	645	1	Intergenic	novelGene_142	novel	NA	NA	NA	NA	NA	NA	mono-exon	FALSE	NA	NA	NA	NA	NA	NA	NA	NA	NA	0	NA	NA	A	non_coding	NA	NA	NA	NA	NA	NA	NA	10	GGGCTTCCAATGTGCTGCCC	3691	False	NA	NA	NA	NA	NA	NA	12643919	12643274	Fake_Experiment_ID
g585.t1	chr19	+	438	2	Genic_Genomic	ENSG00000283980.1	novel	324	1	NA	NA	-3783	0	multi-exon	FALSE	canonical	0	0	junction_1	0	NA	NA	NA	FALSE	0	NA	NA	A	non_coding	NA	NA	NA	NA	NA	NA	NA	25	ACCCAGGGCAATGCCACCCT	2700	False	NA	NA	NA	NA	NA	NA	12684265	12688372	Fake_Experiment_ID
g587.t1	chr19	+	273	2	Intergenic	novelGene_143	novel	NA	NA	NA	NA	NA	NA	multi-exon	FALSE	canonical	0	0	junction_1	0	NA	NA	NA	FALSE	0	NA	NA	A	non_coding	NA	NA	NA	NA	NA	NA	NA	20	TCCCTCCGACGACGACGCAG	NA	False	NA	NA	NA	NA	NA	NA	12700824	12701215	Fake_Experiment_ID
g590.t1	chr19	-	477	1	NIC	ENSG00000123144.11	novel	531	3	NA	NA	0	-3220	mono-exon	FALSE	NA	NA	NA	NA	NA	NA	NA	NA	NA	0	NA	NA	A	non_coding	NA	NA	NA	NA	NA	NA	NA	15	GGGTGTGGAACTTGGATTCC	24	True	NA	NA	NA	NA	NA	NA	12734657	12734180	Fake_Experiment_ID
g6.t1	chr19	+	309	1	Intergenic	novelGene_5	novel	NA	NA	NA	NA	NA	NA	mono-exon	FALSE	NA	NA	NA	NA	NA	NA	NA	NA	NA	0	NA	NA	A	non_coding	NA	NA	NA	NA	NA	NA	NA	10	GTCGTGTGCACTGTAGCTGC	NA	False	NA	NA	NA	NA	NA	NA	279487	279796	Fake_Experiment_ID
g609.t1	chr19	-	378	2	Intergenic	novelGene_144	novel	NA	NA	NA	NA	NA	NA	multi-exon	FALSE	canonical	0	0	junction_1	0	NA	NA	NA	FALSE	0	NA	NA	A	non_coding	NA	NA	NA	NA	NA	NA	NA	20	TTTGGACAAAGCGGGTTTTT	NA	False	NA	NA	NA	NA	NA	NA	13021010	13018535	Fake_Experiment_ID
g611.t1	chr19	-	312	1	Intergenic	novelGene_145	novel	NA	NA	NA	NA	NA	NA	mono-exon	FALSE	NA	NA	NA	NA	NA	NA	NA	NA	NA	0	NA	NA	A	non_coding	NA	NA	NA	NA	NA	NA	NA	35	ACAAATCTTCAGGTGCTAAC	6552	False	NA	NA	NA	NA	NA	NA	13030058	13029746	Fake_Experiment_ID
g614.t1	chr19	+	339	2	Intergenic	novelGene_146	novel	NA	NA	NA	NA	NA	NA	multi-exon	FALSE	canonical	0	0	junction_1	0	NA	NA	NA	FALSE	0	NA	NA	A	non_coding	NA	NA	NA	NA	NA	NA	NA	20	GTAGTTGTTGGGAAGTCATG	7	True	NA	NA	NA	NA	NA	NA	13118293	13128795	Fake_Experiment_ID
g618.t1	chr19	-	468	1	Intergenic	novelGene_147	novel	NA	NA	NA	NA	NA	NA	mono-exon	FALSE	NA	NA	NA	NA	NA	NA	NA	NA	NA	0	NA	NA	A	non_coding	NA	NA	NA	NA	NA	NA	NA	70	AAATACAATACAAAAAAATT	NA	False	NA	NA	NA	NA	NA	NA	13158658	13158190	Fake_Experiment_ID
g619.t1	chr19	+	684	3	Intergenic	novelGene_148	novel	NA	NA	NA	NA	NA	NA	multi-exon	FALSE	canonical	0	0	junction_1	0	NA	NA	NA	FALSE	0	NA	NA	A	non_coding	NA	NA	NA	NA	NA	NA	NA	25	TTCGTCATCACAGTAACCGT	107	False	NA	NA	NA	NA	NA	NA	13186728	13199028	Fake_Experiment_ID
g623.t1	chr19	+	633	4	Antisense	novelGene_ENSG00000141837.22_AS	novel	NA	NA	NA	NA	NA	NA	multi-exon	FALSE	canonical	0	0	junction_1	0	NA	NA	NA	FALSE	0	NA	NA	A	non_coding	NA	NA	NA	NA	NA	NA	NA	30	AACTCCAAACCCTCCGGACT	NA	False	NA	NA	NA	NA	NA	NA	13468918	13505586	Fake_Experiment_ID
g624.t1	chr19	-	414	1	Genic_Genomic	ENSG00000141837.22	novel	NA	NA	NA	NA	-152	-298650	mono-exon	FALSE	NA	NA	NA	NA	NA	NA	NA	NA	NA	0	NA	NA	A	non_coding	NA	NA	NA	NA	NA	NA	NA	55	GAAAATACGCCAAAAAGATC	1110	False	NA	NA	NA	NA	NA	NA	13506376	13505962	Fake_Experiment_ID
g625.t1	chr19	+	357	3	Intergenic	novelGene_149	novel	NA	NA	NA	NA	NA	NA	multi-exon	FALSE	canonical	0	0	junction_1	0	NA	NA	NA	FALSE	0	NA	NA	A	non_coding	NA	NA	NA	NA	NA	NA	NA	15	TACGCCAGGTATCGGTGGTC	NA	False	NA	NA	NA	NA	NA	NA	13597453	13610414	Fake_Experiment_ID
g626.t1	chr19	+	324	1	Intergenic	novelGene_150	novel	NA	NA	NA	NA	NA	NA	mono-exon	FALSE	NA	NA	NA	NA	NA	NA	NA	NA	NA	0	NA	NA	A	non_coding	NA	NA	NA	NA	NA	NA	NA	5	GGAGCGTCTCCTCCCGGCCG	NA	False	NA	NA	NA	NA	NA	NA	13702629	13702953	Fake_Experiment_ID
g63.t1	chr19	+	564	1	Intergenic	novelGene_19	novel	NA	NA	NA	NA	NA	NA	mono-exon	FALSE	NA	NA	NA	NA	NA	NA	NA	NA	NA	0	NA	NA	A	non_coding	NA	NA	NA	NA	NA	NA	NA	45	CTGAGCATGACCAGAAAAAT	6802	False	NA	NA	NA	NA	NA	NA	1016455	1017019	Fake_Experiment_ID
g631.t1	chr19	+	240	2	Intergenic	novelGene_151	novel	NA	NA	NA	NA	NA	NA	multi-exon	FALSE	canonical	0	0	junction_1	0	NA	NA	NA	FALSE	0	NA	NA	A	non_coding	NA	NA	NA	NA	NA	NA	NA	10	GGGGGCCTGGGGAGCCCCCA	117	False	NA	NA	NA	NA	NA	NA	13865342	13874839	Fake_Experiment_ID
g636.t1	chr19	+	828	1	Intergenic	novelGene_152	novel	NA	NA	NA	NA	NA	NA	mono-exon	FALSE	NA	NA	NA	NA	NA	NA	NA	NA	NA	0	NA	NA	A	non_coding	NA	NA	NA	NA	NA	NA	NA	30	CCCCAAACTCCCCATCACAC	NA	False	NA	NA	NA	NA	NA	NA	13936659	13937487	Fake_Experiment_ID
g637.t1	chr19	-	327	1	NIC	ENSG00000132000.14	novel	1725	10	NA	NA	109	-6009	mono-exon	FALSE	NA	NA	NA	NA	NA	NA	NA	NA	NA	0	NA	NA	A	non_coding	NA	NA	NA	NA	NA	NA	NA	20	GACCCAGTGGTGAGGGGAGC	334	False	NA	NA	NA	NA	NA	NA	13938072	13937745	Fake_Experiment_ID
g64.t1	chr19	-	255	1	NIC	ENSG00000182087.14	novel	1863	11	NA	NA	0	-10392	mono-exon	FALSE	NA	NA	NA	NA	NA	NA	NA	NA	NA	0	NA	NA	A	non_coding	NA	NA	NA	NA	NA	NA	NA	10	CCCCAGCGGCTGTCCCGACC	126	False	NA	NA	NA	NA	NA	NA	1020996	1020741	Fake_Experiment_ID
g644.t1	chr19	+	843	1	Intergenic	novelGene_153	novel	NA	NA	NA	NA	NA	NA	mono-exon	FALSE	NA	NA	NA	NA	NA	NA	NA	NA	NA	0	NA	NA	A	non_coding	NA	NA	NA	NA	NA	NA	NA	15	AGCCTGAGTGTGTGTATGTG	74	False	NA	NA	NA	NA	NA	NA	14070397	14071240	Fake_Experiment_ID
g645.t1	chr19	+	522	1	Intergenic	novelGene_154	novel	NA	NA	NA	NA	NA	NA	mono-exon	FALSE	NA	NA	NA	NA	NA	NA	NA	NA	NA	0	NA	NA	A	non_coding	NA	NA	NA	NA	NA	NA	NA	30	CGGGGACATGGCTCTGAAAA	1633	False	NA	NA	NA	NA	NA	NA	14071956	14072478	Fake_Experiment_ID
g646.t1	chr19	+	585	1	NIC	ENSG00000141854.9	novel	1086	4	NA	NA	774	-829	mono-exon	FALSE	NA	NA	NA	NA	NA	NA	NA	NA	NA	0	NA	NA	A	non_coding	NA	NA	NA	NA	NA	NA	NA	20	CAACGCCGGGACCCCCAGGG	488	False	NA	NA	NA	NA	NA	NA	14073309	14073894	Fake_Experiment_ID
g647.t1	chr19	+	246	1	Intergenic	novelGene_155	novel	NA	NA	NA	NA	NA	NA	mono-exon	FALSE	NA	NA	NA	NA	NA	NA	NA	NA	NA	0	NA	NA	A	non_coding	NA	NA	NA	NA	NA	NA	NA	50	CTACTAAAAAAAAGAGGTGG	382	False	NA	NA	NA	NA	NA	NA	14075169	14075415	Fake_Experiment_ID
g653.t1	chr19	+	327	1	Intergenic	novelGene_156	novel	NA	NA	NA	NA	NA	NA	mono-exon	FALSE	NA	NA	NA	NA	NA	NA	NA	NA	NA	0	NA	NA	A	non_coding	NA	NA	NA	NA	NA	NA	NA	55	AAATACAGAAAATTAGCCAG	177	False	NA	NA	NA	NA	NA	NA	14278717	14279044	Fake_Experiment_ID
g654.t1	chr19	+	750	3	Intergenic	novelGene_157	novel	NA	NA	NA	NA	NA	NA	multi-exon	FALSE	canonical	0	0	junction_1	0	NA	NA	NA	FALSE	0	NA	NA	A	non_coding	NA	NA	NA	NA	NA	NA	NA	50	ACAAGACAGAAAAACCCCTG	NA	False	NA	NA	NA	NA	NA	NA	14348373	14355132	Fake_Experiment_ID
g660.t1	chr19	+	627	2	Intergenic	novelGene_158	novel	NA	NA	NA	NA	NA	NA	multi-exon	FALSE	canonical	0	0	junction_1	0	NA	NA	NA	FALSE	0	NA	NA	A	non_coding	NA	NA	NA	NA	NA	NA	NA	20	ATTCTTTCTCAGCCCCAATC	NA	False	NA	NA	NA	NA	NA	NA	14474760	14477707	Fake_Experiment_ID
g662.t1	chr19	-	588	1	NIC	ENSG00000123159.16	novel	1002	6	NA	NA	0	-3973	mono-exon	FALSE	NA	NA	NA	NA	NA	NA	NA	NA	NA	0	NA	NA	A	non_coding	NA	NA	NA	NA	NA	NA	NA	30	CATCCCATCAGGCATTAGGA	NA	False	NA	NA	NA	NA	NA	NA	14482976	14482388	Fake_Experiment_ID
g671.t1	chr19	-	4425	16	Genic_Genomic	ENSG00000185385.5_ENSG00000127530.4	novel	963	1	NA	NA	0	0	multi-exon	FALSE	canonical	0	0	junction_1	0	NA	NA	NA	FALSE	0	NA	NA	A	non_coding	NA	NA	NA	NA	NA	NA	NA	25	GTAGCAAGGCTTGGACCATT	NA	False	NA	NA	NA	NA	NA	NA	14881355	14799173	Fake_Experiment_ID
g672.t1	chr19	-	1533	4	Intergenic	novelGene_159	novel	NA	NA	NA	NA	NA	NA	multi-exon	TRUE	canonical	0	0	junction_1	0	NA	NA	NA	FALSE	0	NA	NA	A	non_coding	NA	NA	NA	NA	NA	NA	NA	35	ATCCCCTAGCCAGAAATTAT	NA	False	NA	NA	NA	NA	NA	NA	14904173	14891834	Fake_Experiment_ID
g673.t1	chr19	+	903	3	Intergenic	novelGene_160	novel	NA	NA	NA	NA	NA	NA	multi-exon	FALSE	canonical	0	0	junction_1	0	NA	NA	NA	FALSE	0	NA	NA	A	non_coding	NA	NA	NA	NA	NA	NA	NA	20	GATAGTTTCCTCCATATGTG	NA	False	NA	NA	NA	NA	NA	NA	14916588	14927771	Fake_Experiment_ID
g676.t1	chr19	+	330	3	Intergenic	novelGene_161	novel	NA	NA	NA	NA	NA	NA	multi-exon	FALSE	canonical	0	0	junction_1	0	NA	NA	NA	FALSE	0	NA	NA	A	non_coding	NA	NA	NA	NA	NA	NA	NA	45	AACCTTATGTTCAGAAAACA	NA	False	NA	NA	NA	NA	NA	NA	14979570	14988424	Fake_Experiment_ID
g677.t1	chr19	-	228	1	Intergenic	novelGene_162	novel	NA	NA	NA	NA	NA	NA	mono-exon	FALSE	NA	NA	NA	NA	NA	NA	NA	NA	NA	0	NA	NA	A	non_coding	NA	NA	NA	NA	NA	NA	NA	20	GTACAATCCCATTGTTGTGC	NA	False	NA	NA	NA	NA	NA	NA	14996623	14996395	Fake_Experiment_ID
g679.t1	chr19	-	363	3	Intergenic	novelGene_163	novel	NA	NA	NA	NA	NA	NA	multi-exon	FALSE	canonical	0	0	junction_1	0	NA	NA	NA	FALSE	0	NA	NA	A	non_coding	NA	NA	NA	NA	NA	NA	NA	15	CGTGTCCTAGGGTAAGTGGT	NA	False	NA	NA	NA	NA	NA	NA	15026563	15023317	Fake_Experiment_ID
g68.t1	chr19	+	678	2	Genic_Genomic	ENSG00000180448.11	novel	3492	23	NA	NA	167	-17119	multi-exon	FALSE	canonical	0	0	junction_1	0	NA	NA	NA	FALSE	0	NA	NA	A	non_coding	NA	NA	NA	NA	NA	NA	NA	15	GGCTCTGAGGGATGTGTAGG	13	False	NA	NA	NA	NA	NA	NA	1067572	1068887	Fake_Experiment_ID
g682.t1	chr19	-	405	3	Intergenic	novelGene_164	novel	NA	NA	NA	NA	NA	NA	multi-exon	FALSE	canonical	0	0	junction_1	0	NA	NA	NA	FALSE	0	NA	NA	A	non_coding	NA	NA	NA	NA	NA	NA	NA	15	CTGGCAGGTTCGTTCTGAAG	NA	False	NA	NA	NA	NA	NA	NA	15107170	15092430	Fake_Experiment_ID
g685.t1	chr19	-	642	1	Intergenic	novelGene_165	novel	NA	NA	NA	NA	NA	NA	mono-exon	FALSE	NA	NA	NA	NA	NA	NA	NA	NA	NA	0	NA	NA	A	non_coding	NA	NA	NA	NA	NA	NA	NA	15	GAATCTGCTTGGCTGGGCAC	NA	False	NA	NA	NA	NA	NA	NA	15141746	15141104	Fake_Experiment_ID
g688.t1	chr19	+	309	3	Antisense	novelGene_ENSG00000141867.19_AS	novel	NA	NA	NA	NA	NA	NA	multi-exon	FALSE	canonical	0	0	junction_1	0	NA	NA	NA	FALSE	0	NA	NA	A	non_coding	NA	NA	NA	NA	NA	NA	NA	15	AGGAGCTACGCCCCCTCTGC	NA	False	NA	NA	NA	NA	NA	NA	15246855	15251611	Fake_Experiment_ID
g690.t1	chr19	+	294	2	Intergenic	novelGene_166	novel	NA	NA	NA	NA	NA	NA	multi-exon	FALSE	canonical	0	0	junction_1	0	NA	NA	NA	FALSE	0	NA	NA	A	non_coding	NA	NA	NA	NA	NA	NA	NA	25	CCTTGAGAGGGCACAGCACT	NA	False	NA	NA	NA	NA	NA	NA	15324608	15325110	Fake_Experiment_ID
g693.t1	chr19	+	321	2	Antisense	novelGene_ENSG00000011243.19_AS	novel	NA	NA	NA	NA	NA	NA	multi-exon	FALSE	canonical	0	0	junction_1	0	NA	NA	NA	FALSE	0	NA	NA	A	non_coding	NA	NA	NA	NA	NA	NA	NA	20	ACCCCACCACCCTCCTCCAG	NA	False	NA	NA	NA	NA	NA	NA	15390820	15396251	Fake_Experiment_ID
g699.t1	chr19	+	297	3	Intergenic	novelGene_167	novel	NA	NA	NA	NA	NA	NA	multi-exon	FALSE	canonical	0	0	junction_1	0	NA	NA	NA	FALSE	0	NA	NA	A	non_coding	NA	NA	NA	NA	NA	NA	NA	15	GGTCACCTGAGCCTGGTGAG	NA	False	NA	NA	NA	NA	NA	NA	15554603	15564255	Fake_Experiment_ID
g700.t1	chr19	-	429	2	Intergenic	novelGene_168	novel	NA	NA	NA	NA	NA	NA	multi-exon	FALSE	canonical	0	0	junction_1	0	NA	NA	NA	FALSE	0	NA	NA	A	non_coding	NA	NA	NA	NA	NA	NA	NA	50	GAGAAAGAGAACATCAGGAG	NA	False	NA	NA	NA	NA	NA	NA	15569848	15566848	Fake_Experiment_ID
g701.t1	chr19	+	1047	7	Intergenic	novelGene_169	novel	NA	NA	NA	NA	NA	NA	multi-exon	FALSE	canonical	0	0	junction_1	0	NA	NA	NA	FALSE	0	NA	NA	A	non_coding	NA	NA	NA	NA	NA	NA	NA	10	TGGAGTCCTTGTCCTGACTG	8080	False	NA	NA	NA	NA	NA	NA	15571733	15583542	Fake_Experiment_ID
g702.t1	chr19	+	222	1	Intergenic	novelGene_170	novel	NA	NA	NA	NA	NA	NA	mono-exon	FALSE	NA	NA	NA	NA	NA	NA	NA	NA	NA	0	NA	NA	A	non_coding	NA	NA	NA	NA	NA	NA	NA	20	CCCACCACTGTCAGGTCTCA	NA	False	NA	NA	NA	NA	NA	NA	15584514	15584736	Fake_Experiment_ID
g703.t1	chr19	+	990	2	Intergenic	novelGene_171	novel	NA	NA	NA	NA	NA	NA	multi-exon	FALSE	canonical	0	0	junction_1	0	NA	NA	NA	FALSE	0	NA	NA	A	non_coding	NA	NA	NA	NA	NA	NA	NA	35	CTAATCTTTGACAAACCTGA	NA	False	NA	NA	NA	NA	NA	NA	15591970	15598152	Fake_Experiment_ID
g704.t1	chr19	+	468	1	Intergenic	novelGene_172	novel	NA	NA	NA	NA	NA	NA	mono-exon	FALSE	NA	NA	NA	NA	NA	NA	NA	NA	NA	0	NA	NA	A	non_coding	NA	NA	NA	NA	NA	NA	NA	25	ACTGAGTGCAGCTGCCTAAT	NA	False	NA	NA	NA	NA	NA	NA	15611655	15612123	Fake_Experiment_ID
g710.t1	chr19	-	1356	10	Intergenic	novelGene_173	novel	NA	NA	NA	NA	NA	NA	multi-exon	FALSE	canonical	0	0	junction_1	0	NA	NA	NA	FALSE	0	NA	NA	A	non_coding	NA	NA	NA	NA	NA	NA	NA	15	CCCTCTGACCCATCCACCTG	186	False	NA	NA	NA	NA	NA	NA	15779796	15760242	Fake_Experiment_ID
g713.t1	chr19	+	288	2	Intergenic	novelGene_174	novel	NA	NA	NA	NA	NA	NA	multi-exon	FALSE	canonical	0	0	junction_1	0	NA	NA	NA	FALSE	0	NA	NA	A	non_coding	NA	NA	NA	NA	NA	NA	NA	60	GAAGAAGAAGGAGAAGAAAG	72	False	NA	NA	NA	NA	NA	NA	15835040	15845626	Fake_Experiment_ID
g714.t1	chr19	-	366	4	Intergenic	novelGene_175	novel	NA	NA	NA	NA	NA	NA	multi-exon	FALSE	canonical	0	0	junction_1	0	NA	NA	NA	FALSE	0	NA	NA	A	non_coding	NA	NA	NA	NA	NA	NA	NA	35	GCCTACTCAGAAGGAGTGAA	36	False	NA	NA	NA	NA	NA	NA	15864903	15853388	Fake_Experiment_ID
g715.t1	chr19	+	210	1	Intergenic	novelGene_176	novel	NA	NA	NA	NA	NA	NA	mono-exon	FALSE	NA	NA	NA	NA	NA	NA	NA	NA	NA	0	NA	NA	A	non_coding	NA	NA	NA	NA	NA	NA	NA	35	GAGGATTACTGTCTGCAAAA	NA	False	NA	NA	NA	NA	NA	NA	15871719	15871929	Fake_Experiment_ID
g717.t1	chr19	-	945	3	Intergenic	novelGene_177	novel	NA	NA	NA	NA	NA	NA	multi-exon	FALSE	canonical	0	0	junction_1	0	NA	NA	NA	FALSE	0	NA	NA	A	non_coding	NA	NA	NA	NA	NA	NA	NA	5	CACCCGGCGGGCCTTGTGCC	896	False	NA	NA	NA	NA	NA	NA	15911770	15902322	Fake_Experiment_ID
g720.t1	chr19	+	435	1	Intergenic	novelGene_178	novel	NA	NA	NA	NA	NA	NA	mono-exon	FALSE	NA	NA	NA	NA	NA	NA	NA	NA	NA	0	NA	NA	A	non_coding	NA	NA	NA	NA	NA	NA	NA	35	AAAATATCAGTGGTTTCCAG	NA	False	NA	NA	NA	NA	NA	NA	15972009	15972444	Fake_Experiment_ID
g721.t1	chr19	-	225	2	Intergenic	novelGene_179	novel	NA	NA	NA	NA	NA	NA	multi-exon	FALSE	canonical	0	0	junction_1	0	NA	NA	NA	FALSE	0	NA	NA	A	non_coding	NA	NA	NA	NA	NA	NA	NA	55	TACAGGCATTAAAAAGAAAT	NA	False	NA	NA	NA	NA	NA	NA	15979957	15977688	Fake_Experiment_ID
g722.t1	chr19	-	882	8	Intergenic	novelGene_180	novel	NA	NA	NA	NA	NA	NA	multi-exon	FALSE	canonical	0	0	junction_1	0	NA	NA	NA	TRUE	0	NA	NA	A	non_coding	NA	NA	NA	NA	NA	NA	NA	20	GGACAGAGGCCTCTCCATCC	NA	False	NA	NA	NA	NA	NA	NA	16013892	15990217	Fake_Experiment_ID
g723.t1	chr19	+	681	3	Intergenic	novelGene_181	novel	NA	NA	NA	NA	NA	NA	multi-exon	FALSE	canonical	0	0	junction_1	0	NA	NA	NA	FALSE	0	NA	NA	A	non_coding	NA	NA	NA	NA	NA	NA	NA	10	GTCCTGCTACCCCCAGGTGG	2802	False	NA	NA	NA	NA	NA	NA	16018435	16023852	Fake_Experiment_ID
g724.t1	chr19	+	393	1	Intergenic	novelGene_182	novel	NA	NA	NA	NA	NA	NA	mono-exon	FALSE	NA	NA	NA	NA	NA	NA	NA	NA	NA	0	NA	NA	A	non_coding	NA	NA	NA	NA	NA	NA	NA	15	GACCTGGACATTGTGGCCTG	NA	False	NA	NA	NA	NA	NA	NA	16031414	16031807	Fake_Experiment_ID
g725.t1	chr19	-	687	2	Intergenic	novelGene_183	novel	NA	NA	NA	NA	NA	NA	multi-exon	FALSE	canonical	0	0	junction_1	0	NA	NA	NA	FALSE	0	NA	NA	A	non_coding	NA	NA	NA	NA	NA	NA	NA	25	GACACATTGTTTAGGTCCCA	NA	False	NA	NA	NA	NA	NA	NA	16036059	16031952	Fake_Experiment_ID
g73.t1	chr19	+	723	1	Intergenic	novelGene_20	novel	NA	NA	NA	NA	NA	NA	mono-exon	FALSE	NA	NA	NA	NA	NA	NA	NA	NA	NA	0	NA	NA	A	non_coding	NA	NA	NA	NA	NA	NA	NA	10	CAGCCTGGCTCCTGCAGCGC	1174	False	NA	NA	NA	NA	NA	NA	1133653	1134376	Fake_Experiment_ID
g739.t1	chr19	+	213	1	Intergenic	novelGene_184	novel	NA	NA	NA	NA	NA	NA	mono-exon	FALSE	NA	NA	NA	NA	NA	NA	NA	NA	NA	0	NA	NA	A	non_coding	NA	NA	NA	NA	NA	NA	NA	20	CTAGATTCCTGATTCCTGAT	2	True	NA	NA	NA	NA	NA	NA	16572551	16572764	Fake_Experiment_ID
g741.t1	chr19	+	510	2	Antisense	novelGene_ENSG00000105085.11_AS	novel	NA	NA	NA	NA	NA	NA	multi-exon	FALSE	canonical	0	0	junction_1	0	NA	NA	NA	FALSE	0	NA	NA	A	non_coding	NA	NA	NA	NA	NA	NA	NA	30	GAAGGGCTACCTGACCCAGA	NA	False	NA	NA	NA	NA	NA	NA	16607924	16615312	Fake_Experiment_ID
g745.t1	chr19	+	204	2	NNC	ENSG00000188039.16	novel	4695	18	NA	NA	-3642	-84052	at_least_one_novel_splicesite	FALSE	canonical	0	0	junction_1	0	NA	NA	NA	FALSE	0	NA	NA	A	non_coding	NA	NA	NA	NA	NA	NA	NA	25	GGTAACTGGAAGTCACTCCG	302	False	NA	NA	NA	NA	NA	NA	16727555	16731277	Fake_Experiment_ID
g749.t1	chr19	-	1134	2	Antisense	novelGene_ENSG00000127511.10_AS	novel	NA	NA	NA	NA	NA	NA	multi-exon	FALSE	canonical	0	0	junction_1	0	NA	NA	NA	FALSE	0	NA	NA	A	non_coding	NA	NA	NA	NA	NA	NA	NA	55	ACCAGACTAAAACCAAACCA	NA	False	NA	NA	NA	NA	NA	NA	16876349	16874873	Fake_Experiment_ID
g75.t1	chr19	-	204	2	Intergenic	novelGene_21	novel	NA	NA	NA	NA	NA	NA	multi-exon	FALSE	canonical	0	0	junction_1	0	NA	NA	NA	FALSE	0	NA	NA	A	non_coding	NA	NA	NA	NA	NA	NA	NA	5	ACGCCCCGGCGGCCCCGGGT	NA	False	NA	NA	NA	NA	NA	NA	1156107	1154351	Fake_Experiment_ID
g753.t1	chr19	+	696	1	Intergenic	novelGene_185	novel	NA	NA	NA	NA	NA	NA	mono-exon	FALSE	NA	NA	NA	NA	NA	NA	NA	NA	NA	0	NA	NA	A	non_coding	NA	NA	NA	NA	NA	NA	NA	55	TCAAGAAAAAGAAGGAATCC	NA	False	NA	NA	NA	NA	NA	NA	16963955	16964651	Fake_Experiment_ID
g756.t1	chr19	+	951	1	NIC	ENSG00000099331.14	novel	6474	39	NA	NA	0	-109642	mono-exon	FALSE	NA	NA	NA	NA	NA	NA	NA	NA	NA	0	NA	NA	A	non_coding	NA	NA	NA	NA	NA	NA	NA	20	GGGAGGAGGATTGCTTGAGC	NA	False	NA	NA	NA	NA	NA	NA	17101717	17102668	Fake_Experiment_ID
g757.t1	chr19	+	534	1	Intergenic	novelGene_186	novel	NA	NA	NA	NA	NA	NA	mono-exon	FALSE	NA	NA	NA	NA	NA	NA	NA	NA	NA	0	NA	NA	A	non_coding	NA	NA	NA	NA	NA	NA	NA	35	CATGTGAGGAAACTGAGGCA	366	False	NA	NA	NA	NA	NA	NA	17110694	17111228	Fake_Experiment_ID
g76.t1	chr19	-	354	1	Intergenic	novelGene_22	novel	NA	NA	NA	NA	NA	NA	mono-exon	FALSE	NA	NA	NA	NA	NA	NA	NA	NA	NA	0	NA	NA	A	non_coding	NA	NA	NA	NA	NA	NA	NA	15	GGGCGGAGCGCGCGAAGGGG	NA	False	NA	NA	NA	NA	NA	NA	1158606	1158252	Fake_Experiment_ID
g766.t1	chr19	-	828	3	NNC	ENSG00000127220.6	novel	1320	4	NA	NA	-1630	-8191	at_least_one_novel_splicesite	FALSE	canonical	0	0	junction_1	0	NA	NA	NA	TRUE	0	NA	NA	A	non_coding	NA	NA	NA	NA	NA	NA	NA	15	GTGAACCCTGGCATGTGGGG	2442	False	NA	NA	NA	NA	NA	NA	17303246	17300851	Fake_Experiment_ID
g77.t1	chr19	+	651	2	Intergenic	novelGene_23	novel	NA	NA	NA	NA	NA	NA	multi-exon	FALSE	canonical	0	0	junction_1	0	NA	NA	NA	FALSE	0	NA	NA	A	non_coding	NA	NA	NA	NA	NA	NA	NA	35	AGCAAACAAGGCGTCCAGCC	713	False	NA	NA	NA	NA	NA	NA	1164163	1165058	Fake_Experiment_ID
g772.t1	chr19	+	243	1	Intergenic	novelGene_187	novel	NA	NA	NA	NA	NA	NA	mono-exon	FALSE	NA	NA	NA	NA	NA	NA	NA	NA	NA	0	NA	NA	A	non_coding	NA	NA	NA	NA	NA	NA	NA	25	ACCCGCCCCACCCATCCATA	NA	False	NA	NA	NA	NA	NA	NA	17403176	17403419	Fake_Experiment_ID
g777.t1	chr19	+	246	2	Intergenic	novelGene_188	novel	NA	NA	NA	NA	NA	NA	multi-exon	FALSE	canonical	0	0	junction_1	0	NA	NA	NA	FALSE	0	NA	NA	A	non_coding	NA	NA	NA	NA	NA	NA	NA	20	ATTCTGTCTGGACCACCCAC	NA	False	NA	NA	NA	NA	NA	NA	17461824	17464001	Fake_Experiment_ID
g78.t1	chr19	-	729	2	Intergenic	novelGene_24	novel	NA	NA	NA	NA	NA	NA	multi-exon	FALSE	canonical	0	0	junction_1	0	NA	NA	NA	FALSE	0	NA	NA	A	non_coding	NA	NA	NA	NA	NA	NA	NA	25	CTCCAGCAGTCAGCGCTGAA	NA	False	NA	NA	NA	NA	NA	NA	1174293	1167152	Fake_Experiment_ID
g785.t1	chr19	+	576	1	NIC	ENSG00000179913.11	novel	1119	2	NA	NA	3739	0	mono-exon	FALSE	NA	NA	NA	NA	NA	NA	NA	NA	NA	0	NA	NA	A	non_coding	NA	NA	NA	NA	NA	NA	NA	20	GTCAGCATCAGGGTCCCCAG	NA	False	NA	NA	NA	NA	NA	NA	17811546	17812122	Fake_Experiment_ID
g79.t1	chr19	-	501	2	Intergenic	novelGene_25	novel	NA	NA	NA	NA	NA	NA	multi-exon	FALSE	canonical	0	0	junction_1	0	NA	NA	NA	TRUE	0	NA	NA	A	non_coding	NA	NA	NA	NA	NA	NA	NA	25	CTCAATCCTGGCTCATAATG	NA	False	NA	NA	NA	NA	NA	NA	1184061	1183417	Fake_Experiment_ID
g790.t1	chr19	+	609	1	Intergenic	novelGene_189	novel	NA	NA	NA	NA	NA	NA	mono-exon	FALSE	NA	NA	NA	NA	NA	NA	NA	NA	NA	0	NA	NA	A	non_coding	NA	NA	NA	NA	NA	NA	NA	25	ATGGCTGTATTTACCCAATG	NA	False	NA	NA	NA	NA	NA	NA	17900429	17901038	Fake_Experiment_ID
g793.t1	chr19	+	354	2	Intergenic	novelGene_190	novel	NA	NA	NA	NA	NA	NA	multi-exon	FALSE	canonical	0	0	junction_1	0	NA	NA	NA	FALSE	0	NA	NA	A	non_coding	NA	NA	NA	NA	NA	NA	NA	15	GCTGTTGGGTACACCTCCCA	11	False	NA	NA	NA	NA	NA	NA	18001314	18005496	Fake_Experiment_ID
g794.t1	chr19	-	321	1	Intergenic	novelGene_191	novel	NA	NA	NA	NA	NA	NA	mono-exon	FALSE	NA	NA	NA	NA	NA	NA	NA	NA	NA	0	NA	NA	A	non_coding	NA	NA	NA	NA	NA	NA	NA	15	GCCTGGCTCAGGAGACTTCC	NA	False	NA	NA	NA	NA	NA	NA	18007413	18007092	Fake_Experiment_ID
g796.t1	chr19	+	282	1	Intergenic	novelGene_192	novel	NA	NA	NA	NA	NA	NA	mono-exon	FALSE	NA	NA	NA	NA	NA	NA	NA	NA	NA	0	NA	NA	A	non_coding	NA	NA	NA	NA	NA	NA	NA	20	GGCTTTAGTATCCCTGAATG	115	False	NA	NA	NA	NA	NA	NA	18030628	18030910	Fake_Experiment_ID
g797.t1	chr19	+	528	1	Intergenic	novelGene_193	novel	NA	NA	NA	NA	NA	NA	mono-exon	FALSE	NA	NA	NA	NA	NA	NA	NA	NA	NA	0	NA	NA	A	non_coding	NA	NA	NA	NA	NA	NA	NA	35	GACTACATCTGGAACACACT	574	False	NA	NA	NA	NA	NA	NA	18031087	18031615	Fake_Experiment_ID
g798.t1	chr19	+	285	1	Intergenic	novelGene_194	novel	NA	NA	NA	NA	NA	NA	mono-exon	FALSE	NA	NA	NA	NA	NA	NA	NA	NA	NA	0	NA	NA	A	non_coding	NA	NA	NA	NA	NA	NA	NA	35	AACTGGAGACTGGGGGAAAG	1231	False	NA	NA	NA	NA	NA	NA	18031744	18032029	Fake_Experiment_ID
g799.t1	chr19	+	363	1	Intergenic	novelGene_195	novel	NA	NA	NA	NA	NA	NA	mono-exon	FALSE	NA	NA	NA	NA	NA	NA	NA	NA	NA	0	NA	NA	A	non_coding	NA	NA	NA	NA	NA	NA	NA	30	AAGCCATTCTGTAACATTCT	9935	False	NA	NA	NA	NA	NA	NA	18040448	18040811	Fake_Experiment_ID
g80.t1	chr19	+	444	3	Intergenic	novelGene_26	novel	NA	NA	NA	NA	NA	NA	multi-exon	FALSE	canonical	0	0	junction_1	0	NA	NA	NA	FALSE	0	NA	NA	A	non_coding	NA	NA	NA	NA	NA	NA	NA	25	ATGGCTATCCTTTAATGATG	NA	False	NA	NA	NA	NA	NA	NA	1200132	1203823	Fake_Experiment_ID
g800.t1	chr19	+	381	2	Intergenic	novelGene_196	novel	NA	NA	NA	NA	NA	NA	multi-exon	FALSE	canonical	0	0	junction_1	0	NA	NA	NA	FALSE	0	NA	NA	A	non_coding	NA	NA	NA	NA	NA	NA	NA	30	TCACCATTGTGCAGAATCCA	NA	False	NA	NA	NA	NA	NA	NA	18043937	18048837	Fake_Experiment_ID
g803.t1	chr19	+	393	3	Intergenic	novelGene_197	novel	NA	NA	NA	NA	NA	NA	multi-exon	FALSE	canonical	1	1	junction_2	3	NA	NA	NA	TRUE	0	NA	NA	A	non_coding	NA	NA	NA	NA	NA	NA	NA	35	CCTGACACCACACCACCAAC	NA	False	NA	NA	NA	NA	NA	NA	18153130	18155623	Fake_Experiment_ID
g810.t1	chr19	-	1443	1	NIC	ENSG00000130518.17	novel	4104	3	NA	NA	10856	0	mono-exon	FALSE	NA	NA	NA	NA	NA	NA	NA	NA	NA	0	NA	NA	B	non_coding	NA	NA	NA	NA	NA	NA	NA	10	GACCCTGGCTCCCTGCAGTG	9924	False	NA	NA	NA	NA	NA	NA	18258622	18257179	Fake_Experiment_ID
g811.t1	chr19	-	4143	1	Intergenic	novelGene_198	novel	NA	NA	NA	NA	NA	NA	mono-exon	FALSE	NA	NA	NA	NA	NA	NA	NA	NA	NA	0	NA	NA	A	non_coding	NA	NA	NA	NA	NA	NA	NA	15	ATCACGCCTCTGTTCAGGGG	5826	False	NA	NA	NA	NA	NA	NA	18264223	18260080	Fake_Experiment_ID
g812.t1	chr19	-	3120	1	NIC	ENSG00000130518.17	novel	4104	3	NA	NA	2077	-7102	mono-exon	FALSE	NA	NA	NA	NA	NA	NA	NA	NA	NA	0	NA	NA	B	non_coding	NA	NA	NA	NA	NA	NA	NA	5	TGGGGCCATCTTGTGGGGGT	8904	False	NA	NA	NA	NA	NA	NA	18267401	18264281	Fake_Experiment_ID
g814.t1	chr19	+	297	1	Intergenic	novelGene_199	novel	NA	NA	NA	NA	NA	NA	mono-exon	FALSE	NA	NA	NA	NA	NA	NA	NA	NA	NA	0	NA	NA	A	non_coding	NA	NA	NA	NA	NA	NA	NA	0	TGTGGGCGCTGGGTTCGGCC	NA	False	NA	NA	NA	NA	NA	NA	18292373	18292670	Fake_Experiment_ID
g815.t1	chr19	+	756	1	Intergenic	novelGene_200	novel	NA	NA	NA	NA	NA	NA	mono-exon	FALSE	NA	NA	NA	NA	NA	NA	NA	NA	NA	0	NA	NA	A	non_coding	NA	NA	NA	NA	NA	NA	NA	25	CCCATCCATCCACCATCCAC	NA	False	NA	NA	NA	NA	NA	NA	18294720	18295476	Fake_Experiment_ID
g833.t1	chr19	-	678	2	Intergenic	novelGene_201	novel	NA	NA	NA	NA	NA	NA	multi-exon	FALSE	canonical	0	0	junction_1	0	NA	NA	NA	FALSE	0	NA	NA	A	non_coding	NA	NA	NA	NA	NA	NA	NA	20	AGGTGCTCCTGAAACCTGCC	9728	False	NA	NA	NA	NA	NA	NA	18781203	18778977	Fake_Experiment_ID
g836.t1	chr19	-	627	2	Intergenic	novelGene_202	novel	NA	NA	NA	NA	NA	NA	multi-exon	FALSE	canonical	0	0	junction_1	0	NA	NA	NA	TRUE	0	NA	NA	A	non_coding	NA	NA	NA	NA	NA	NA	NA	40	GATTTTACAGACAAACTTAG	NA	False	NA	NA	NA	NA	NA	NA	18867997	18867135	Fake_Experiment_ID
g837.t1	chr19	-	957	1	NIC	ENSG00000130283.9	novel	1119	2	NA	NA	754	0	mono-exon	FALSE	NA	NA	NA	NA	NA	NA	NA	NA	NA	0	NA	NA	A	non_coding	NA	NA	NA	NA	NA	NA	NA	10	CCCGGGGCGGGCAGGGACGC	NA	False	NA	NA	NA	NA	NA	NA	18869553	18868596	Fake_Experiment_ID
g84.t1	chr19	-	330	1	Intergenic	novelGene_27	novel	NA	NA	NA	NA	NA	NA	mono-exon	FALSE	NA	NA	NA	NA	NA	NA	NA	NA	NA	0	NA	NA	A	non_coding	NA	NA	NA	NA	NA	NA	NA	30	ACATGCTAAAACGCTTCCCC	2937	False	NA	NA	NA	NA	NA	NA	1246621	1246291	Fake_Experiment_ID
g840.t1	chr19	-	429	1	NIC	ENSG00000223802.9	novel	1053	7	NA	NA	0	-25067	mono-exon	FALSE	NA	NA	NA	NA	NA	NA	NA	NA	NA	0	NA	NA	A	non_coding	NA	NA	NA	NA	NA	NA	NA	0	GGTCTCTCGGGCCGCCGCGC	9667	False	NA	NA	NA	NA	NA	NA	18896072	18895643	Fake_Experiment_ID
g841.t1	chr19	+	486	1	Intergenic	novelGene_203	novel	NA	NA	NA	NA	NA	NA	mono-exon	FALSE	NA	NA	NA	NA	NA	NA	NA	NA	NA	0	NA	NA	A	non_coding	NA	NA	NA	NA	NA	NA	NA	20	AATGCTGTTCCCCTAGGTAC	902	False	NA	NA	NA	NA	NA	NA	18897186	18897672	Fake_Experiment_ID
g852.t1	chr19	+	300	1	Intergenic	novelGene_204	novel	NA	NA	NA	NA	NA	NA	mono-exon	FALSE	NA	NA	NA	NA	NA	NA	NA	NA	NA	0	NA	NA	A	non_coding	NA	NA	NA	NA	NA	NA	NA	20	TAGGGGGTCAGGCGCCAGGA	NA	False	NA	NA	NA	NA	NA	NA	19204914	19205214	Fake_Experiment_ID
g858.t1	chr19	-	261	2	Intergenic	novelGene_205	novel	NA	NA	NA	NA	NA	NA	multi-exon	FALSE	canonical	0	0	junction_1	0	NA	NA	NA	FALSE	0	NA	NA	A	non_coding	NA	NA	NA	NA	NA	NA	NA	25	AGACCCCGCCACAGAGGGGG	2575	False	NA	NA	NA	NA	NA	NA	19362492	19358859	Fake_Experiment_ID
g859.t1	chr19	+	843	6	Intergenic	novelGene_206	novel	NA	NA	NA	NA	NA	NA	multi-exon	FALSE	canonical	0	0	junction_1	0	NA	NA	NA	FALSE	0	NA	NA	A	non_coding	NA	NA	NA	NA	NA	NA	NA	25	TCACTGTTACTCAGAGATGT	NA	False	NA	NA	NA	NA	NA	NA	19436563	19459968	Fake_Experiment_ID
g860.t1	chr19	-	426	1	Intergenic	novelGene_207	novel	NA	NA	NA	NA	NA	NA	mono-exon	FALSE	NA	NA	NA	NA	NA	NA	NA	NA	NA	0	NA	NA	A	non_coding	NA	NA	NA	NA	NA	NA	NA	30	CCCGAGGAAGCTCCCAAAGC	NA	False	NA	NA	NA	NA	NA	NA	19460655	19460229	Fake_Experiment_ID
g862.t1	chr19	-	402	2	Antisense	novelGene_ENSG00000167491.18_AS	novel	NA	NA	NA	NA	NA	NA	multi-exon	FALSE	canonical	0	0	junction_1	0	NA	NA	NA	FALSE	0	NA	NA	A	non_coding	NA	NA	NA	NA	NA	NA	NA	5	TTTTCTTTTGGATTGTCGGG	NA	False	NA	NA	NA	NA	NA	NA	19490313	19486374	Fake_Experiment_ID
g87.t1	chr19	+	528	3	Intergenic	novelGene_28	novel	NA	NA	NA	NA	NA	NA	multi-exon	FALSE	canonical	0	0	junction_2	127	NA	NA	NA	FALSE	0	NA	NA	A	non_coding	NA	NA	NA	NA	NA	NA	NA	25	ACCCCAGTCCCAGCAGTGCA	8	True	NA	NA	NA	NA	NA	NA	1275549	1283304	Fake_Experiment_ID
g870.t1	chr19	+	648	1	Intergenic	novelGene_208	novel	NA	NA	NA	NA	NA	NA	mono-exon	FALSE	NA	NA	NA	NA	NA	NA	NA	NA	NA	0	NA	NA	A	non_coding	NA	NA	NA	NA	NA	NA	NA	10	GGCCGGGCGCAGTGGCTCAC	9486	False	NA	NA	NA	NA	NA	NA	19628430	19629078	Fake_Experiment_ID
g875.t1	chr19	-	270	2	Intergenic	novelGene_209	novel	NA	NA	NA	NA	NA	NA	multi-exon	FALSE	canonical	0	0	junction_1	0	NA	NA	NA	FALSE	0	NA	NA	A	non_coding	NA	NA	NA	NA	NA	NA	NA	35	TTTCATCAAGTGGGAGAAAG	NA	False	NA	NA	NA	NA	NA	NA	19739679	19725867	Fake_Experiment_ID
g876.t1	chr19	-	795	2	Intergenic	novelGene_210	novel	NA	NA	NA	NA	NA	NA	multi-exon	FALSE	canonical	0	0	junction_1	0	NA	NA	NA	FALSE	0	NA	NA	A	non_coding	NA	NA	NA	NA	NA	NA	NA	20	GGATTCTGGAAGTCTCCAGT	9230	False	NA	NA	NA	NA	NA	NA	19745728	19743698	Fake_Experiment_ID
g877.t1	chr19	-	792	2	Intergenic	novelGene_211	novel	NA	NA	NA	NA	NA	NA	multi-exon	FALSE	canonical	0	0	junction_1	0	NA	NA	NA	FALSE	0	NA	NA	A	non_coding	NA	NA	NA	NA	NA	NA	NA	5	GGCCGGGCCCCTCTGGACCT	2812	False	NA	NA	NA	NA	NA	NA	19752146	19750534	Fake_Experiment_ID
g879.t1	chr19	+	753	4	Intergenic	novelGene_212	novel	NA	NA	NA	NA	NA	NA	multi-exon	FALSE	canonical	0	0	junction_1	0	NA	NA	NA	FALSE	0	NA	NA	A	non_coding	NA	NA	NA	NA	NA	NA	NA	25	GTGCACTTCTAACCTTACTA	5184	False	NA	NA	NA	NA	NA	NA	19827088	19835538	Fake_Experiment_ID
g881.t1	chr19	-	573	3	Antisense	novelGene_ENSG00000184635.16_AS	novel	NA	NA	NA	NA	NA	NA	multi-exon	FALSE	canonical	0	0	junction_1	0	NA	NA	NA	TRUE	0	NA	NA	A	non_coding	NA	NA	NA	NA	NA	NA	NA	30	GGGTCCACCACAATACCACC	NA	False	NA	NA	NA	NA	NA	NA	19920843	19898977	Fake_Experiment_ID
g882.t1	chr19	-	627	1	Intergenic	novelGene_213	novel	NA	NA	NA	NA	NA	NA	mono-exon	FALSE	NA	NA	NA	NA	NA	NA	NA	NA	NA	0	NA	NA	A	non_coding	NA	NA	NA	NA	NA	NA	NA	35	TTTTTTGCAAAGATCAACCA	NA	False	NA	NA	NA	NA	NA	NA	19921515	19920888	Fake_Experiment_ID
g884.t1	chr19	+	1134	1	Intergenic	novelGene_214	novel	NA	NA	NA	NA	NA	NA	mono-exon	FALSE	NA	NA	NA	NA	NA	NA	NA	NA	NA	0	NA	NA	A	non_coding	NA	NA	NA	NA	NA	NA	NA	15	TCCTGCCTCCTGAGAAGGTG	NA	False	NA	NA	NA	NA	NA	NA	19944774	19945908	Fake_Experiment_ID
g885.t1	chr19	-	441	1	Intergenic	novelGene_215	novel	NA	NA	NA	NA	NA	NA	mono-exon	FALSE	NA	NA	NA	NA	NA	NA	NA	NA	NA	0	NA	NA	A	non_coding	NA	NA	NA	NA	NA	NA	NA	25	GAAATATGGTGTTCTGTGTA	NA	False	NA	NA	NA	NA	NA	NA	19965385	19964944	Fake_Experiment_ID
g887.t1	chr19	-	321	2	Antisense	novelGene_ENSG00000213988.11_AS	novel	NA	NA	NA	NA	NA	NA	multi-exon	FALSE	canonical	0	0	junction_1	0	NA	NA	NA	FALSE	0	NA	NA	A	non_coding	NA	NA	NA	NA	NA	NA	NA	10	TGCTTAAGGCCCCGCCTCCT	23	False	NA	NA	NA	NA	NA	NA	20080539	20077913	Fake_Experiment_ID
g889.t1	chr19	+	441	1	Intergenic	novelGene_216	novel	NA	NA	NA	NA	NA	NA	mono-exon	FALSE	NA	NA	NA	NA	NA	NA	NA	NA	NA	0	NA	NA	A	non_coding	NA	NA	NA	NA	NA	NA	NA	40	GCCCATCATGACTATCAAAA	27	False	NA	NA	NA	NA	NA	NA	20125043	20125484	Fake_Experiment_ID
g89.t1	chr19	-	903	4	Intergenic	novelGene_29	novel	NA	NA	NA	NA	NA	NA	multi-exon	FALSE	canonical	0	0	junction_1	0	NA	NA	NA	FALSE	0	NA	NA	A	non_coding	NA	NA	NA	NA	NA	NA	NA	15	TCCCAGCACTTTGGGAGGCC	8551	False	NA	NA	NA	NA	NA	NA	1316777	1307385	Fake_Experiment_ID
g891.t1	chr19	-	891	2	Intergenic	novelGene_217	novel	NA	NA	NA	NA	NA	NA	multi-exon	FALSE	canonical	0	0	junction_1	0	NA	NA	NA	FALSE	0	NA	NA	A	non_coding	NA	NA	NA	NA	NA	NA	NA	40	ACACCATCAATGTTAGGAAG	9519	False	NA	NA	NA	NA	NA	NA	20228920	20227595	Fake_Experiment_ID
g892.t1	chr19	+	321	2	Intergenic	novelGene_218	novel	NA	NA	NA	NA	NA	NA	multi-exon	FALSE	canonical	0	0	junction_1	0	NA	NA	NA	FALSE	0	NA	NA	A	non_coding	NA	NA	NA	NA	NA	NA	NA	10	CTCTGGAGCTCAGGCTGTTG	NA	False	NA	NA	NA	NA	NA	NA	20229952	20239195	Fake_Experiment_ID
g893.t1	chr19	+	387	1	Intergenic	novelGene_219	novel	NA	NA	NA	NA	NA	NA	mono-exon	FALSE	NA	NA	NA	NA	NA	NA	NA	NA	NA	0	NA	NA	A	non_coding	NA	NA	NA	NA	NA	NA	NA	15	TGCCTCCCCCTTATCGAGAT	NA	False	NA	NA	NA	NA	NA	NA	20244718	20245105	Fake_Experiment_ID
g894.t1	chr19	+	1179	2	Intergenic	novelGene_220	novel	NA	NA	NA	NA	NA	NA	multi-exon	FALSE	canonical	0	0	junction_1	0	NA	NA	NA	FALSE	0	NA	NA	A	non_coding	NA	NA	NA	NA	NA	NA	NA	25	ACTCCAAAGCTTGTTCCCAT	NA	False	NA	NA	NA	NA	NA	NA	20257719	20259418	Fake_Experiment_ID
g895.t1	chr19	+	915	7	Intergenic	novelGene_221	novel	NA	NA	NA	NA	NA	NA	multi-exon	FALSE	canonical	0	0	junction_1	0	NA	NA	NA	FALSE	0	NA	NA	A	non_coding	NA	NA	NA	NA	NA	NA	NA	40	TTCATATGGGAGAGAAACCA	NA	False	NA	NA	NA	NA	NA	NA	20274940	20303592	Fake_Experiment_ID
g896.t1	chr19	+	594	4	Intergenic	novelGene_222	novel	NA	NA	NA	NA	NA	NA	multi-exon	FALSE	canonical	0	0	junction_1	0	NA	NA	NA	TRUE	0	NA	NA	A	non_coding	NA	NA	NA	NA	NA	NA	NA	15	CTTTAGCCACCTACTCTGGG	2592	False	NA	NA	NA	NA	NA	NA	20365317	20369897	Fake_Experiment_ID
g897.t1	chr19	-	1266	4	Intergenic	novelGene_223	novel	NA	NA	NA	NA	NA	NA	multi-exon	FALSE	canonical	0	0	junction_1	12.2836838484589	NA	NA	NA	FALSE	0	NA	NA	A	non_coding	NA	NA	NA	NA	NA	NA	NA	40	ACATAGGAGAACTCATACTG	7440	False	NA	NA	NA	NA	NA	NA	20424788	20397532	Fake_Experiment_ID
g898.t1	chr19	+	495	1	Intergenic	novelGene_224	novel	NA	NA	NA	NA	NA	NA	mono-exon	FALSE	NA	NA	NA	NA	NA	NA	NA	NA	NA	0	NA	NA	A	non_coding	NA	NA	NA	NA	NA	NA	NA	55	AACTAGAGAAGCAAGAGCAA	NA	False	NA	NA	NA	NA	NA	NA	20485022	20485517	Fake_Experiment_ID
g899.t1	chr19	+	225	1	Intergenic	novelGene_225	novel	NA	NA	NA	NA	NA	NA	mono-exon	FALSE	NA	NA	NA	NA	NA	NA	NA	NA	NA	0	NA	NA	A	non_coding	NA	NA	NA	NA	NA	NA	NA	35	GAAATATGGGACTATGTGGA	NA	False	NA	NA	NA	NA	NA	NA	20491703	20491928	Fake_Experiment_ID
g9.t1	chr19	+	1041	1	Intergenic	novelGene_6	novel	NA	NA	NA	NA	NA	NA	mono-exon	FALSE	NA	NA	NA	NA	NA	NA	NA	NA	NA	0	NA	NA	A	non_coding	NA	NA	NA	NA	NA	NA	NA	15	CCTGAGTAGCTGTTCCAGTG	NA	False	NA	NA	NA	NA	NA	NA	312299	313340	Fake_Experiment_ID
g900.t1	chr19	-	804	4	Intergenic	novelGene_226	novel	NA	NA	NA	NA	NA	NA	multi-exon	FALSE	canonical	0	0	junction_1	0	NA	NA	NA	FALSE	0	NA	NA	A	non_coding	NA	NA	NA	NA	NA	NA	NA	25	CTGGTCTATGCACGGCCAAA	NA	False	NA	NA	NA	NA	NA	NA	20524009	20512439	Fake_Experiment_ID
g902.t1	chr19	-	1317	1	NIC	ENSG00000188171.16	novel	1623	5	NA	NA	35840	-203	mono-exon_by_intron_retention	FALSE	NA	NA	NA	NA	NA	NA	NA	NA	NA	0	NA	NA	A	non_coding	NA	NA	NA	NA	NA	NA	NA	35	TTCATACTGGAGAGAAATTC	NA	False	NA	NA	NA	NA	NA	NA	20625606	20624289	Fake_Experiment_ID
g903.t1	chr19	-	975	1	Intergenic	novelGene_227	novel	NA	NA	NA	NA	NA	NA	mono-exon	FALSE	NA	NA	NA	NA	NA	NA	NA	NA	NA	0	NA	NA	A	non_coding	NA	NA	NA	NA	NA	NA	NA	35	GTAAACTCCCATTCACAATT	6479	False	NA	NA	NA	NA	NA	NA	20630537	20629562	Fake_Experiment_ID
g904.t1	chr19	-	381	1	Intergenic	novelGene_228	novel	NA	NA	NA	NA	NA	NA	mono-exon	FALSE	NA	NA	NA	NA	NA	NA	NA	NA	NA	0	NA	NA	A	non_coding	NA	NA	NA	NA	NA	NA	NA	30	TTGTCAGATTCACCAAAGTT	4378	False	NA	NA	NA	NA	NA	NA	20632638	20632257	Fake_Experiment_ID
g905.t1	chr19	+	561	1	Intergenic	novelGene_229	novel	NA	NA	NA	NA	NA	NA	mono-exon	FALSE	NA	NA	NA	NA	NA	NA	NA	NA	NA	0	NA	NA	A	non_coding	NA	NA	NA	NA	NA	NA	NA	45	CTTAAAGTACATTTTATAAA	NA	False	NA	NA	NA	NA	NA	NA	20691478	20692039	Fake_Experiment_ID
g906.t1	chr19	+	645	2	Intergenic	novelGene_230	novel	NA	NA	NA	NA	NA	NA	multi-exon	FALSE	canonical	0	0	junction_1	0	NA	NA	NA	FALSE	0	NA	NA	A	non_coding	NA	NA	NA	NA	NA	NA	NA	40	TCACCAACCCTTAGTAAACA	NA	False	NA	NA	NA	NA	NA	NA	20692465	20696137	Fake_Experiment_ID
g907.t1	chr19	-	2418	6	Intergenic	novelGene_231	novel	NA	NA	NA	NA	NA	NA	multi-exon	FALSE	canonical	0	0	junction_1	0	NA	NA	NA	FALSE	0	NA	NA	A	non_coding	NA	NA	NA	NA	NA	NA	NA	40	TCCCTAGGAAGATAGAACTA	NA	False	NA	NA	NA	NA	NA	NA	20753984	20718310	Fake_Experiment_ID
g909.t1	chr19	+	378	1	Intergenic	novelGene_232	novel	NA	NA	NA	NA	NA	NA	mono-exon	FALSE	NA	NA	NA	NA	NA	NA	NA	NA	NA	0	NA	NA	A	non_coding	NA	NA	NA	NA	NA	NA	NA	50	GAAGGGAAGTTTAGAGAAAA	NA	False	NA	NA	NA	NA	NA	NA	20808738	20809116	Fake_Experiment_ID
g910.t1	chr19	+	783	1	Intergenic	novelGene_233	novel	NA	NA	NA	NA	NA	NA	mono-exon	FALSE	NA	NA	NA	NA	NA	NA	NA	NA	NA	0	NA	NA	A	non_coding	NA	NA	NA	NA	NA	NA	NA	45	ATGGGCAAAAACTGGAAGCA	NA	False	NA	NA	NA	NA	NA	NA	20810938	20811721	Fake_Experiment_ID
g911.t1	chr19	+	1119	1	Intergenic	novelGene_234	novel	NA	NA	NA	NA	NA	NA	mono-exon	FALSE	NA	NA	NA	NA	NA	NA	NA	NA	NA	0	NA	NA	A	non_coding	NA	NA	NA	NA	NA	NA	NA	35	AACAACAGGTGCTGGAGAGG	NA	False	NA	NA	NA	NA	NA	NA	20828887	20830006	Fake_Experiment_ID
g912.t1	chr19	+	1092	1	Intergenic	novelGene_235	novel	NA	NA	NA	NA	NA	NA	mono-exon	FALSE	NA	NA	NA	NA	NA	NA	NA	NA	NA	0	NA	NA	A	non_coding	NA	NA	NA	NA	NA	NA	NA	45	AATGGCGATCATTAAAAAGT	NA	False	NA	NA	NA	NA	NA	NA	20845366	20846458	Fake_Experiment_ID
g913.t1	chr19	+	879	3	Intergenic	novelGene_236	novel	NA	NA	NA	NA	NA	NA	multi-exon	FALSE	canonical	0	0	junction_1	0	NA	NA	NA	FALSE	0	NA	NA	A	non_coding	NA	NA	NA	NA	NA	NA	NA	15	TTGGAGCAGTACTTGTCCTC	NA	False	NA	NA	NA	NA	NA	NA	20852816	20862125	Fake_Experiment_ID
g914.t1	chr19	-	1935	1	Intergenic	novelGene_237	novel	NA	NA	NA	NA	NA	NA	mono-exon	FALSE	NA	NA	NA	NA	NA	NA	NA	NA	NA	0	NA	NA	A	non_coding	NA	NA	NA	NA	NA	NA	NA	35	AGGACATGAGCAGACACTTC	NA	False	NA	NA	NA	NA	NA	NA	20895716	20893781	Fake_Experiment_ID
g916.t1	chr19	+	642	3	Intergenic	novelGene_238	novel	NA	NA	NA	NA	NA	NA	multi-exon	FALSE	canonical	0	0	junction_1	0	NA	NA	NA	FALSE	0	NA	NA	A	non_coding	NA	NA	NA	NA	NA	NA	NA	20	TGGTCACCACGCAGTCCACC	NA	False	NA	NA	NA	NA	NA	NA	20961308	20962918	Fake_Experiment_ID
g917.t1	chr19	+	528	2	Intergenic	novelGene_239	novel	NA	NA	NA	NA	NA	NA	multi-exon	FALSE	canonical	0	0	junction_1	0	NA	NA	NA	FALSE	0	NA	NA	A	non_coding	NA	NA	NA	NA	NA	NA	NA	30	GCCAGCAGAAGCAGGGTACT	NA	False	NA	NA	NA	NA	NA	NA	20963079	20965197	Fake_Experiment_ID
g918.t1	chr19	-	660	5	Intergenic	novelGene_240	novel	NA	NA	NA	NA	NA	NA	multi-exon	FALSE	canonical	0	0	junction_1	0	NA	NA	NA	TRUE	0	NA	NA	A	non_coding	NA	NA	NA	NA	NA	NA	NA	0	GTGCTGTGTTTTTGTTTTTG	NA	False	NA	NA	NA	NA	NA	NA	20985791	20969501	Fake_Experiment_ID
g919.t1	chr19	+	513	2	Intergenic	novelGene_241	novel	NA	NA	NA	NA	NA	NA	multi-exon	FALSE	canonical	0	0	junction_1	0	NA	NA	NA	FALSE	0	NA	NA	A	non_coding	NA	NA	NA	NA	NA	NA	NA	40	GAGGTAAATTTATAGCACTA	NA	False	NA	NA	NA	NA	NA	NA	20990130	20991205	Fake_Experiment_ID
g920.t1	chr19	-	438	2	Intergenic	novelGene_242	novel	NA	NA	NA	NA	NA	NA	multi-exon	FALSE	canonical	0	0	junction_1	0	NA	NA	NA	FALSE	0	NA	NA	A	non_coding	NA	NA	NA	NA	NA	NA	NA	25	AACGGTACAGGACGCCTGGG	NA	False	NA	NA	NA	NA	NA	NA	21003156	21000259	Fake_Experiment_ID
g923.t1	chr19	-	1161	5	Antisense	novelGene_ENSG00000196705.8_AS	novel	NA	NA	NA	NA	NA	NA	multi-exon	FALSE	canonical	0	0	junction_1	0	NA	NA	NA	TRUE	0	NA	NA	A	non_coding	NA	NA	NA	NA	NA	NA	NA	35	CTCATGAAAAATTTATTCTT	NA	False	NA	NA	NA	NA	NA	NA	21160570	21130220	Fake_Experiment_ID
g925.t1	chr19	+	324	1	Intergenic	novelGene_243	novel	NA	NA	NA	NA	NA	NA	mono-exon	FALSE	NA	NA	NA	NA	NA	NA	NA	NA	NA	0	NA	NA	A	non_coding	NA	NA	NA	NA	NA	NA	NA	50	AAATGGAAATGATGAAGGAG	NA	False	NA	NA	NA	NA	NA	NA	21210606	21210930	Fake_Experiment_ID
g926.t1	chr19	-	693	5	Intergenic	novelGene_244	novel	NA	NA	NA	NA	NA	NA	multi-exon	FALSE	canonical	0	0	junction_1	0	NA	NA	NA	FALSE	0	NA	NA	A	non_coding	NA	NA	NA	NA	NA	NA	NA	30	TTCTCATACTTACTAAACTT	NA	False	NA	NA	NA	NA	NA	NA	21276317	21222500	Fake_Experiment_ID
g929.t1	chr19	+	816	1	Intergenic	novelGene_245	novel	NA	NA	NA	NA	NA	NA	mono-exon	FALSE	NA	NA	NA	NA	NA	NA	NA	NA	NA	0	NA	NA	A	non_coding	NA	NA	NA	NA	NA	NA	NA	45	AAATCCTCAAACCTTACTAA	NA	False	NA	NA	NA	NA	NA	NA	21383798	21384614	Fake_Experiment_ID
g930.t1	chr19	-	591	1	Intergenic	novelGene_246	novel	NA	NA	NA	NA	NA	NA	mono-exon	FALSE	NA	NA	NA	NA	NA	NA	NA	NA	NA	0	NA	NA	A	non_coding	NA	NA	NA	NA	NA	NA	NA	45	CACAGAGAACAATTATACTT	NA	False	NA	NA	NA	NA	NA	NA	21413958	21413367	Fake_Experiment_ID
g933.t1	chr19	+	591	4	Intergenic	novelGene_247	novel	NA	NA	NA	NA	NA	NA	multi-exon	FALSE	canonical	0	0	junction_1	0	NA	NA	NA	FALSE	0	NA	NA	A	non_coding	NA	NA	NA	NA	NA	NA	NA	40	GACAACACAGACCCCGGACA	NA	False	NA	NA	NA	NA	NA	NA	21587198	21627178	Fake_Experiment_ID
g934.t1	chr19	+	723	3	Intergenic	novelGene_248	novel	NA	NA	NA	NA	NA	NA	multi-exon	FALSE	canonical	0	0	junction_1	0	NA	NA	NA	FALSE	0	NA	NA	A	non_coding	NA	NA	NA	NA	NA	NA	NA	35	TCCTCAACTCTTACTAAACA	NA	False	NA	NA	NA	NA	NA	NA	21633293	21656064	Fake_Experiment_ID
g935.t1	chr19	+	345	2	Intergenic	novelGene_249	novel	NA	NA	NA	NA	NA	NA	multi-exon	FALSE	canonical	0	0	junction_1	0	NA	NA	NA	FALSE	0	NA	NA	A	non_coding	NA	NA	NA	NA	NA	NA	NA	60	AAAGATGAAAAATTAGCAGA	NA	False	NA	NA	NA	NA	NA	NA	21696719	21709901	Fake_Experiment_ID
g937.t1	chr19	+	216	1	Intergenic	novelGene_250	novel	NA	NA	NA	NA	NA	NA	mono-exon	FALSE	NA	NA	NA	NA	NA	NA	NA	NA	NA	0	NA	NA	A	non_coding	NA	NA	NA	NA	NA	NA	NA	30	GATTTAGCTTTGGAGTCAAA	NA	False	NA	NA	NA	NA	NA	NA	21750846	21751062	Fake_Experiment_ID
g940.t1	chr19	-	2976	5	Intergenic	novelGene_251	novel	NA	NA	NA	NA	NA	NA	multi-exon	FALSE	canonical	0	0	junction_1	0	NA	NA	NA	FALSE	0	NA	NA	A	non_coding	NA	NA	NA	NA	NA	NA	NA	15	TGGCGATGGCGATTCTAGTT	NA	False	NA	NA	NA	NA	NA	NA	21889081	21881309	Fake_Experiment_ID
g941.t1	chr19	-	411	1	Intergenic	novelGene_252	novel	NA	NA	NA	NA	NA	NA	mono-exon	FALSE	NA	NA	NA	NA	NA	NA	NA	NA	NA	0	NA	NA	A	non_coding	NA	NA	NA	NA	NA	NA	NA	45	AATGGCAATCATTAAAAGGT	NA	False	NA	NA	NA	NA	NA	NA	21895096	21894685	Fake_Experiment_ID
g942.t1	chr19	-	399	1	Intergenic	novelGene_253	novel	NA	NA	NA	NA	NA	NA	mono-exon	FALSE	NA	NA	NA	NA	NA	NA	NA	NA	NA	0	NA	NA	A	non_coding	NA	NA	NA	NA	NA	NA	NA	55	GAAGAAAAGTTTAGAGAAAC	NA	False	NA	NA	NA	NA	NA	NA	21955957	21955558	Fake_Experiment_ID
g944.t1	chr19	-	414	1	Intergenic	novelGene_254	novel	NA	NA	NA	NA	NA	NA	mono-exon	FALSE	NA	NA	NA	NA	NA	NA	NA	NA	NA	0	NA	NA	A	non_coding	NA	NA	NA	NA	NA	NA	NA	10	TCCGTGCTGCCATTAGCCTT	NA	False	NA	NA	NA	NA	NA	NA	22024663	22024249	Fake_Experiment_ID
g946.t1	chr19	+	1395	3	Intergenic	novelGene_255	novel	NA	NA	NA	NA	NA	NA	multi-exon	FALSE	canonical	0	0	junction_1	0	NA	NA	NA	TRUE	0	NA	NA	A	non_coding	NA	NA	NA	NA	NA	NA	NA	45	TTCAATCAAGTGGAAGAAAG	NA	False	NA	NA	NA	NA	NA	NA	22137930	22149743	Fake_Experiment_ID
g949.t1	chr19	-	789	4	Intergenic	novelGene_256	novel	NA	NA	NA	NA	NA	NA	multi-exon	FALSE	canonical	0	0	junction_1	0	NA	NA	NA	FALSE	0	NA	NA	A	non_coding	NA	NA	NA	NA	NA	NA	NA	15	TGCAACTCTTCGACCTGGGC	NA	False	NA	NA	NA	NA	NA	NA	22381142	22336940	Fake_Experiment_ID
g951.t1	chr19	+	948	2	Intergenic	novelGene_257	novel	NA	NA	NA	NA	NA	NA	multi-exon	FALSE	canonical	0	0	junction_1	0	NA	NA	NA	FALSE	0	NA	NA	A	non_coding	NA	NA	NA	NA	NA	NA	NA	25	TTTATACTGGGGAGCAACCT	NA	False	NA	NA	NA	NA	NA	NA	22459216	22472573	Fake_Experiment_ID
g952.t1	chr19	-	897	8	Intergenic	novelGene_258	novel	NA	NA	NA	NA	NA	NA	multi-exon	FALSE	canonical	0	0	junction_1	0	NA	NA	NA	FALSE	0	NA	NA	A	non_coding	NA	NA	NA	NA	NA	NA	NA	55	CTATCAAAAATAAAGTGGAA	NA	False	NA	NA	NA	NA	NA	NA	22540999	22486959	Fake_Experiment_ID
g953.t1	chr19	-	714	3	Intergenic	novelGene_259	novel	NA	NA	NA	NA	NA	NA	multi-exon	FALSE	canonical	0	0	junction_1	0	NA	NA	NA	FALSE	0	NA	NA	A	non_coding	NA	NA	NA	NA	NA	NA	NA	20	GGGAGGGAAGAGGCTTTCCT	NA	False	NA	NA	NA	NA	NA	NA	22565832	22545903	Fake_Experiment_ID
g954.t1	chr19	+	903	7	Intergenic	novelGene_260	novel	NA	NA	NA	NA	NA	NA	multi-exon	FALSE	canonical	0	0	junction_1	0	NA	NA	NA	FALSE	0	NA	NA	A	non_coding	NA	NA	NA	NA	NA	NA	NA	30	GGCAAAGCGATGGCCGAGAT	NA	False	NA	NA	NA	NA	NA	NA	22579091	22601229	Fake_Experiment_ID
g955.t1	chr19	+	642	3	Intergenic	novelGene_261	novel	NA	NA	NA	NA	NA	NA	multi-exon	FALSE	canonical	0	0	junction_1	0	NA	NA	NA	FALSE	0	NA	NA	A	non_coding	NA	NA	NA	NA	NA	NA	NA	25	AGGGAACCCAGCGTCTGAGC	5357	False	NA	NA	NA	NA	NA	NA	22601631	22602752	Fake_Experiment_ID
g956.t1	chr19	+	483	1	Intergenic	novelGene_262	novel	NA	NA	NA	NA	NA	NA	mono-exon	FALSE	NA	NA	NA	NA	NA	NA	NA	NA	NA	0	NA	NA	A	non_coding	NA	NA	NA	NA	NA	NA	NA	30	AAGCCAGTTGCCTTCAGCAA	6676	False	NA	NA	NA	NA	NA	NA	22602950	22603433	Fake_Experiment_ID
g957.t1	chr19	+	756	4	Intergenic	novelGene_263	novel	NA	NA	NA	NA	NA	NA	multi-exon	FALSE	canonical	0	0	junction_1	0	NA	NA	NA	FALSE	0	NA	NA	A	non_coding	NA	NA	NA	NA	NA	NA	NA	30	GAGCCCAGTACCCTGAGAAG	9338	False	NA	NA	NA	NA	NA	NA	22605612	22608182	Fake_Experiment_ID
g959.t1	chr19	+	1422	1	Intergenic	novelGene_264	novel	NA	NA	NA	NA	NA	NA	mono-exon	FALSE	NA	NA	NA	NA	NA	NA	NA	NA	NA	0	NA	NA	A	non_coding	NA	NA	NA	NA	NA	NA	NA	55	AAATATGAATAATGTGACAA	NA	False	NA	NA	NA	NA	NA	NA	22685316	22686738	Fake_Experiment_ID
g962.t1	chr19	+	360	2	Intergenic	novelGene_265	novel	NA	NA	NA	NA	NA	NA	multi-exon	FALSE	canonical	0	0	junction_1	0	NA	NA	NA	FALSE	0	NA	NA	A	non_coding	NA	NA	NA	NA	NA	NA	NA	20	GATTGTGACTCATGTACTTG	NA	False	NA	NA	NA	NA	NA	NA	22925376	22929498	Fake_Experiment_ID
g964.t1	chr19	-	1377	11	Intergenic	novelGene_266	novel	NA	NA	NA	NA	NA	NA	multi-exon	FALSE	canonical	0	0	junction_1	0	NA	NA	NA	TRUE	0	NA	NA	A	non_coding	NA	NA	NA	NA	NA	NA	NA	5	TCCCTGCTGCCTTTCCACCT	NA	False	NA	NA	NA	NA	NA	NA	23075409	23013282	Fake_Experiment_ID
g965.t1	chr19	+	672	6	Intergenic	novelGene_267	novel	NA	NA	NA	NA	NA	NA	multi-exon	FALSE	canonical	0	0	junction_1	0	NA	NA	NA	FALSE	0	NA	NA	A	non_coding	NA	NA	NA	NA	NA	NA	NA	25	AAATGGTGAGAGTGCCGGTC	7924	False	NA	NA	NA	NA	NA	NA	23093452	23117171	Fake_Experiment_ID
g966.t1	chr19	+	600	1	Intergenic	novelGene_268	novel	NA	NA	NA	NA	NA	NA	mono-exon	FALSE	NA	NA	NA	NA	NA	NA	NA	NA	NA	0	NA	NA	A	non_coding	NA	NA	NA	NA	NA	NA	NA	40	GAGAATCCAGTCTATGAGAA	NA	False	NA	NA	NA	NA	NA	NA	23127809	23128409	Fake_Experiment_ID
g969.t1	chr19	-	294	3	Intergenic	novelGene_269	novel	NA	NA	NA	NA	NA	NA	multi-exon	FALSE	canonical	0	0	junction_1	0	NA	NA	NA	FALSE	0	NA	NA	A	non_coding	NA	NA	NA	NA	NA	NA	NA	30	AAGGATGATCATCTTTACTC	1336	False	NA	NA	NA	NA	NA	NA	23323323	23310287	Fake_Experiment_ID
g970.t1	chr19	-	219	1	Intergenic	novelGene_270	novel	NA	NA	NA	NA	NA	NA	mono-exon	FALSE	NA	NA	NA	NA	NA	NA	NA	NA	NA	0	NA	NA	A	non_coding	NA	NA	NA	NA	NA	NA	NA	60	AGGAGAAGAAAGGAAAAGGA	-13	True	NA	NA	NA	NA	NA	NA	23323736	23323517	Fake_Experiment_ID
g971.t1	chr19	-	243	1	Intergenic	novelGene_271	novel	NA	NA	NA	NA	NA	NA	mono-exon	FALSE	NA	NA	NA	NA	NA	NA	NA	NA	NA	0	NA	NA	A	non_coding	NA	NA	NA	NA	NA	NA	NA	50	GAGGAGTAGAAAAAGAGGAG	601	False	NA	NA	NA	NA	NA	NA	23324058	23323815	Fake_Experiment_ID
g973.t1	chr19	-	2757	1	Intergenic	novelGene_272	novel	NA	NA	NA	NA	NA	NA	mono-exon	FALSE	NA	NA	NA	NA	NA	NA	NA	NA	NA	0	NA	NA	A	non_coding	NA	NA	NA	NA	NA	NA	NA	50	ACAGACACTTCTCAAAAGAA	NA	False	NA	NA	NA	NA	NA	NA	23433704	23430947	Fake_Experiment_ID
g974.t1	chr19	-	930	1	Intergenic	novelGene_273	novel	NA	NA	NA	NA	NA	NA	mono-exon	FALSE	NA	NA	NA	NA	NA	NA	NA	NA	NA	0	NA	NA	A	non_coding	NA	NA	NA	NA	NA	NA	NA	45	AGACCATCAAGACTAGGAAG	NA	False	NA	NA	NA	NA	NA	NA	23435165	23434235	Fake_Experiment_ID
g975.t1	chr19	-	1182	1	Intergenic	novelGene_274	novel	NA	NA	NA	NA	NA	NA	mono-exon	FALSE	NA	NA	NA	NA	NA	NA	NA	NA	NA	0	NA	NA	A	non_coding	NA	NA	NA	NA	NA	NA	NA	35	GGCTGGTTCAACATACACAA	NA	False	NA	NA	NA	NA	NA	NA	23455258	23454076	Fake_Experiment_ID
g976.t1	chr19	-	372	1	Intergenic	novelGene_275	novel	NA	NA	NA	NA	NA	NA	mono-exon	FALSE	NA	NA	NA	NA	NA	NA	NA	NA	NA	0	NA	NA	A	non_coding	NA	NA	NA	NA	NA	NA	NA	50	GAGGAAGAAAAGGAGAGGAG	NA	False	NA	NA	NA	NA	NA	NA	23465989	23465617	Fake_Experiment_ID
g977.t1	chr19	-	663	2	Intergenic	novelGene_276	novel	NA	NA	NA	NA	NA	NA	multi-exon	FALSE	canonical	0	0	junction_1	0	NA	NA	NA	FALSE	0	NA	NA	A	non_coding	NA	NA	NA	NA	NA	NA	NA	35	GAGGAGGAGTGGAGAAGGAG	NA	False	NA	NA	NA	NA	NA	NA	23467496	23466263	Fake_Experiment_ID
g978.t1	chr19	-	1074	2	Intergenic	novelGene_277	novel	NA	NA	NA	NA	NA	NA	multi-exon	FALSE	canonical	0	0	junction_1	0	NA	NA	NA	FALSE	0	NA	NA	A	non_coding	NA	NA	NA	NA	NA	NA	NA	45	AGAAGGAGGAGGAGAGGAGA	NA	False	NA	NA	NA	NA	NA	NA	23468926	23467641	Fake_Experiment_ID
g979.t1	chr19	-	378	2	Intergenic	novelGene_278	novel	NA	NA	NA	NA	NA	NA	multi-exon	FALSE	canonical	0	0	junction_1	0	NA	NA	NA	FALSE	0	NA	NA	A	non_coding	NA	NA	NA	NA	NA	NA	NA	60	AGGAGAAAGAAAAGGAGAAT	NA	False	NA	NA	NA	NA	NA	NA	23469765	23469213	Fake_Experiment_ID
g980.t1	chr19	-	1620	4	Intergenic	novelGene_279	novel	NA	NA	NA	NA	NA	NA	multi-exon	FALSE	canonical	0	0	junction_1	0	NA	NA	NA	FALSE	0	NA	NA	A	non_coding	NA	NA	NA	NA	NA	NA	NA	45	TAATATGAATAATGTGGCAA	266	False	NA	NA	NA	NA	NA	NA	23512354	23492061	Fake_Experiment_ID
g981.t1	chr19	+	360	2	Intergenic	novelGene_280	novel	NA	NA	NA	NA	NA	NA	multi-exon	FALSE	canonical	0	0	junction_1	0	NA	NA	NA	FALSE	0	NA	NA	A	non_coding	NA	NA	NA	NA	NA	NA	NA	30	GCCTATCATAAACAGGCCTT	NA	False	NA	NA	NA	NA	NA	NA	23538125	23540205	Fake_Experiment_ID
g982.t1	chr19	+	567	1	Intergenic	novelGene_281	novel	NA	NA	NA	NA	NA	NA	mono-exon	FALSE	NA	NA	NA	NA	NA	NA	NA	NA	NA	0	NA	NA	A	non_coding	NA	NA	NA	NA	NA	NA	NA	40	AGAATGTAGCAAAGCCTTTA	NA	False	NA	NA	NA	NA	NA	NA	23596526	23597093	Fake_Experiment_ID
g983.t1	chr19	+	360	3	Intergenic	novelGene_282	novel	NA	NA	NA	NA	NA	NA	multi-exon	TRUE	canonical	0	0	junction_1	0	NA	NA	NA	FALSE	0	NA	NA	A	non_coding	NA	NA	NA	NA	NA	NA	NA	15	ACTCTCCTGTATGAGGTGTC	NA	False	NA	NA	NA	NA	NA	NA	23597316	23609988	Fake_Experiment_ID
g985.t1	chr19	+	450	1	Intergenic	novelGene_283	novel	NA	NA	NA	NA	NA	NA	mono-exon	FALSE	NA	NA	NA	NA	NA	NA	NA	NA	NA	0	NA	NA	A	non_coding	NA	NA	NA	NA	NA	NA	NA	10	AGGGGCCTGGGATCTTCCTC	NA	False	NA	NA	NA	NA	NA	NA	23671181	23671631	Fake_Experiment_ID
g986.t1	chr19	+	507	1	Intergenic	novelGene_284	novel	NA	NA	NA	NA	NA	NA	mono-exon	FALSE	NA	NA	NA	NA	NA	NA	NA	NA	NA	0	NA	NA	A	non_coding	NA	NA	NA	NA	NA	NA	NA	25	CAGCTAGGGCGCATGCAGAT	NA	False	NA	NA	NA	NA	NA	NA	23702620	23703127	Fake_Experiment_ID
g987.t1	chr19	-	1368	2	NNC	ENSG00000196172.9	novel	1938	4	NA	NA	13672	0	at_least_one_novel_splicesite	FALSE	canonical	0	0	junction_1	0	NA	NA	NA	FALSE	0	NA	NA	A	non_coding	NA	NA	NA	NA	NA	NA	NA	55	AAATGTGAAGAATGTAACAA	NA	False	NA	NA	NA	NA	NA	NA	23745077	23743611	Fake_Experiment_ID
g988.t1	chr19	+	1314	2	Intergenic	novelGene_285	novel	NA	NA	NA	NA	NA	NA	multi-exon	FALSE	canonical	0	0	junction_1	0	NA	NA	NA	FALSE	0	NA	NA	A	non_coding	NA	NA	NA	NA	NA	NA	NA	45	CCAAAACTCAAACCTTACTA	78	False	NA	NA	NA	NA	NA	NA	23827161	23832497	Fake_Experiment_ID
g989.t1	chr19	+	516	1	Intergenic	novelGene_286	novel	NA	NA	NA	NA	NA	NA	mono-exon	FALSE	NA	NA	NA	NA	NA	NA	NA	NA	NA	0	NA	NA	A	non_coding	NA	NA	NA	NA	NA	NA	NA	45	AAGCAACCCTACAAATGGGA	5612	False	NA	NA	NA	NA	NA	NA	23832695	23833211	Fake_Experiment_ID
g990.t1	chr19	+	1404	3	Intergenic	novelGene_287	novel	NA	NA	NA	NA	NA	NA	multi-exon	FALSE	canonical	0	0	junction_1	0	NA	NA	NA	FALSE	0	NA	NA	A	non_coding	NA	NA	NA	NA	NA	NA	NA	55	GGAGAAGGAAAAGGAGAGAA	NA	False	NA	NA	NA	NA	NA	NA	23878813	23880640	Fake_Experiment_ID
g991.t1	chr19	+	702	2	Intergenic	novelGene_288	novel	NA	NA	NA	NA	NA	NA	multi-exon	FALSE	canonical	0	0	junction_1	0	NA	NA	NA	FALSE	0	NA	NA	A	non_coding	NA	NA	NA	NA	NA	NA	NA	50	GAGAAGATGGATGAGAAAAG	NA	False	NA	NA	NA	NA	NA	NA	23880771	23882126	Fake_Experiment_ID
g992.t1	chr19	-	966	2	Intergenic	novelGene_289	novel	NA	NA	NA	NA	NA	NA	multi-exon	FALSE	canonical	0	0	junction_1	0	NA	NA	NA	FALSE	0	NA	NA	A	non_coding	NA	NA	NA	NA	NA	NA	NA	40	AGACCATCGAGACTAGGAAG	NA	False	NA	NA	NA	NA	NA	NA	23900024	23894534	Fake_Experiment_ID
g994.t1	chr19	-	468	3	Intergenic	novelGene_290	novel	NA	NA	NA	NA	NA	NA	multi-exon	FALSE	canonical	0	0	junction_1	0	NA	NA	NA	FALSE	0	NA	NA	A	non_coding	NA	NA	NA	NA	NA	NA	NA	15	GTCCACAGCTTGCCATGCCT	635	False	NA	NA	NA	NA	NA	NA	24003870	23997507	Fake_Experiment_ID
g995.t1	chr19	+	327	3	Intergenic	novelGene_291	novel	NA	NA	NA	NA	NA	NA	multi-exon	FALSE	canonical	0	0	junction_1	0	NA	NA	NA	FALSE	0	NA	NA	A	non_coding	NA	NA	NA	NA	NA	NA	NA	25	CTCTCATACCTAGAACTGGG	8031	False	NA	NA	NA	NA	NA	NA	24041580	24065515	Fake_Experiment_ID
g996.t1	chr19	-	966	1	Intergenic	novelGene_292	novel	NA	NA	NA	NA	NA	NA	mono-exon	FALSE	NA	NA	NA	NA	NA	NA	NA	NA	NA	0	NA	NA	A	non_coding	NA	NA	NA	NA	NA	NA	NA	50	ACAGACACTTCTCAAAAGAA	NA	False	NA	NA	NA	NA	NA	NA	24112734	24111768	Fake_Experiment_ID
g997.t1	chr19	+	966	1	Intergenic	novelGene_293	novel	NA	NA	NA	NA	NA	NA	mono-exon	FALSE	NA	NA	NA	NA	NA	NA	NA	NA	NA	0	NA	NA	A	non_coding	NA	NA	NA	NA	NA	NA	NA	50	ACAGACACTTCTCAAAAGAA	7837	False	NA	NA	NA	NA	NA	NA	24113905	24114871	Fake_Experiment_ID
g998.t1	chr19	-	645	1	Intergenic	novelGene_294	novel	NA	NA	NA	NA	NA	NA	mono-exon	FALSE	NA	NA	NA	NA	NA	NA	NA	NA	NA	0	NA	NA	A	non_coding	NA	NA	NA	NA	NA	NA	NA	40	AAACCGTCGAGGCTAGAAAG	NA	False	NA	NA	NA	NA	NA	NA	24116444	24115799	Fake_Experiment_ID
[truncated: 2 more columns]
