# Supplementary material for: Evaluation of strategies for evidence-driven genome annotation using long-read RNA-seq
Source: Genome Res. 2025 Apr;35(4):1053–64. doi: 10.1101/gr.279864.124 (PMC12047274; doi:10.1101/gr.279864.124)
Supplement: Supplement 2 [file Supplemental_Code.zip › Supplemental_Code/lr_evidence_driven-main/plotting/fig_sup4/PB/subset_newGTF_classification.txt]

isoform	chrom	strand	length	exons	structural_category	associated_gene	associated_transcript	ref_length	ref_exons	diff_to_TSS	diff_to_TTS	diff_to_gene_TSS	diff_to_gene_TTS	subcategory	RTS_stage	all_canonical	min_sample_cov	min_cov	min_cov_pos	sd_cov	FL	n_indels	n_indels_junc	bite	iso_exp	gene_exp	ratio_exp	FSM_class	coding	ORF_length	CDS_length	CDS_start	CDS_end	CDS_genomic_start	CDS_genomic_end	predicted_NMD	perc_A_downstream_TTS	seq_A_downstream_TTS	dist_to_cage_peak	within_cage_peak	pos_cage_peak	dist_to_polya_site	within_polya_site	polyA_motif	polyA_dist	ORF_seq	TSS_genomic_coord	TTS_genomic_coord	experiment_id
g1.t1	chr19	-	285	3	Intergenic	novelGene_1	novel	NA	NA	NA	NA	NA	NA	multi-exon	FALSE	canonical	0	0	junction_1	0	NA	NA	NA	FALSE	0	NA	NA	A	non_coding	NA	NA	NA	NA	NA	NA	NA	50	AAGAAGGATGAAGGGCAGAA	NA	False	NA	NA	NA	NA	NA	NA	71177	62376	Fake_Experiment_ID
g10.t1	chr19	-	753	7	NNC	ENSG00000105556.12	novel	1638	14	NA	NA	3226	-17953	at_least_one_novel_splicesite	FALSE	canonical	0	0	junction_1	118.513595094496	NA	NA	NA	TRUE	0	NA	NA	B	non_coding	NA	NA	NA	NA	NA	NA	NA	15	TGACGTCTGTGTCATTCGAG	3237	False	NA	NA	NA	NA	NA	NA	341556	324642	Fake_Experiment_ID
g100.t1	chr19	+	1209	5	NNC	ENSG00000115255.12	novel	636	6	NA	NA	0	686	at_least_one_novel_splicesite	FALSE	canonical	3	12	junction_3	96.222073870812	NA	NA	NA	TRUE	0	NA	NA	A	non_coding	NA	NA	NA	NA	NA	NA	NA	40	GAGGCTCCAATAAAGCTAAC	79	False	NA	NA	NA	NA	NA	NA	1491269	1497897	Fake_Experiment_ID
g1000.t1	chr19	-	747	1	Intergenic	novelGene_295	novel	NA	NA	NA	NA	NA	NA	mono-exon	FALSE	NA	NA	NA	NA	NA	NA	NA	NA	NA	0	NA	NA	A	non_coding	NA	NA	NA	NA	NA	NA	NA	40	AGACTGTCGAAGCTACAAAG	NA	False	NA	NA	NA	NA	NA	NA	24152399	24151652	Fake_Experiment_ID
g1001.t1	chr19	-	504	3	Intergenic	novelGene_296	novel	NA	NA	NA	NA	NA	NA	multi-exon	FALSE	canonical	0	0	junction_1	0	NA	NA	NA	FALSE	0	NA	NA	A	non_coding	NA	NA	NA	NA	NA	NA	NA	30	CACCATGACAGAGTCTTCAG	NA	False	NA	NA	NA	NA	NA	NA	24169419	24162709	Fake_Experiment_ID
g1002.t1	chr19	+	285	1	Intergenic	novelGene_297	novel	NA	NA	NA	NA	NA	NA	mono-exon	FALSE	NA	NA	NA	NA	NA	NA	NA	NA	NA	0	NA	NA	A	non_coding	NA	NA	NA	NA	NA	NA	NA	45	ATAAGGAAGCGAAGGAGGAG	NA	False	NA	NA	NA	NA	NA	NA	24179233	24179518	Fake_Experiment_ID
g1003.t1	chr19	+	393	1	Intergenic	novelGene_298	novel	NA	NA	NA	NA	NA	NA	mono-exon	FALSE	NA	NA	NA	NA	NA	NA	NA	NA	NA	0	NA	NA	A	non_coding	NA	NA	NA	NA	NA	NA	NA	40	AAGATTGGTAGTAGGAGGAA	NA	False	NA	NA	NA	NA	NA	NA	24180302	24180695	Fake_Experiment_ID
g1004.t1	chr19	+	252	1	Intergenic	novelGene_299	novel	NA	NA	NA	NA	NA	NA	mono-exon	FALSE	NA	NA	NA	NA	NA	NA	NA	NA	NA	0	NA	NA	A	non_coding	NA	NA	NA	NA	NA	NA	NA	50	GAGGAAGAAAAGGAGAGGAG	NA	False	NA	NA	NA	NA	NA	NA	24181125	24181377	Fake_Experiment_ID
g1005.t1	chr19	-	894	1	Intergenic	novelGene_300	novel	NA	NA	NA	NA	NA	NA	mono-exon	FALSE	NA	NA	NA	NA	NA	NA	NA	NA	NA	0	NA	NA	A	non_coding	NA	NA	NA	NA	NA	NA	NA	55	ACAAATGGAACAGAACAGAG	NA	False	NA	NA	NA	NA	NA	NA	24200026	24199132	Fake_Experiment_ID
g1006.t1	chr19	-	1470	2	Intergenic	novelGene_301	novel	NA	NA	NA	NA	NA	NA	multi-exon	FALSE	canonical	0	0	junction_1	0	NA	NA	NA	FALSE	0	NA	NA	A	non_coding	NA	NA	NA	NA	NA	NA	NA	25	ACTTGTTCAACCATTGTGGA	NA	False	NA	NA	NA	NA	NA	NA	24284000	24281969	Fake_Experiment_ID
g1007.t1	chr19	+	3024	2	Intergenic	novelGene_302	novel	NA	NA	NA	NA	NA	NA	multi-exon	FALSE	canonical	0	0	junction_1	0	NA	NA	NA	FALSE	0	NA	NA	A	non_coding	NA	NA	NA	NA	NA	NA	NA	40	ACAGGCACCCTACAAAATGG	NA	False	NA	NA	NA	NA	NA	NA	24395302	24399006	Fake_Experiment_ID
g1008.t1	chr19	-	744	3	Intergenic	novelGene_303	novel	NA	NA	NA	NA	NA	NA	multi-exon	FALSE	canonical	0	0	junction_1	0	NA	NA	NA	FALSE	0	NA	NA	A	non_coding	NA	NA	NA	NA	NA	NA	NA	50	GAAGGGAAGTTTAGAGAAAA	NA	False	NA	NA	NA	NA	NA	NA	24423189	24410649	Fake_Experiment_ID
g1009.t1	chr19	+	429	1	Intergenic	novelGene_304	novel	NA	NA	NA	NA	NA	NA	mono-exon	FALSE	NA	NA	NA	NA	NA	NA	NA	NA	NA	0	NA	NA	A	non_coding	NA	NA	NA	NA	NA	NA	NA	30	GGCTGGTTCAATATTCAGAA	NA	False	NA	NA	NA	NA	NA	NA	27327323	27327752	Fake_Experiment_ID
g101.t1	chr19	-	1203	8	NNC	ENSG00000185761.11	novel	1416	11	NA	NA	0	0	at_least_one_novel_splicesite	FALSE	canonical	0	0	junction_6	3.18157963590287	NA	NA	NA	FALSE	0	NA	NA	A	non_coding	NA	NA	NA	NA	NA	NA	NA	10	GCCCCTGCAGGAGCCCCGGC	2640	False	NA	NA	NA	NA	NA	NA	1510943	1506014	Fake_Experiment_ID
g1010.t1	chr19	+	1050	1	Intergenic	novelGene_305	novel	NA	NA	NA	NA	NA	NA	mono-exon	FALSE	NA	NA	NA	NA	NA	NA	NA	NA	NA	0	NA	NA	A	non_coding	NA	NA	NA	NA	NA	NA	NA	50	TTCCAATCAATAGAAAGAGA	NA	False	NA	NA	NA	NA	NA	NA	27501954	27503004	Fake_Experiment_ID
g1011.t1	chr19	-	2139	5	Intergenic	novelGene_306	novel	NA	NA	NA	NA	NA	NA	multi-exon	FALSE	canonical	0	0	junction_1	0	NA	NA	NA	FALSE	0	NA	NA	A	non_coding	NA	NA	NA	NA	NA	NA	NA	55	AAAGAAGTAGACATAGGAGA	4033	False	NA	NA	NA	NA	NA	NA	27650350	27638538	Fake_Experiment_ID
g1012.t1	chr19	-	681	1	Intergenic	novelGene_307	novel	NA	NA	NA	NA	NA	NA	mono-exon	FALSE	NA	NA	NA	NA	NA	NA	NA	NA	NA	0	NA	NA	A	non_coding	NA	NA	NA	NA	NA	NA	NA	45	TACTGGTATCAAAACAGAGA	9604	False	NA	NA	NA	NA	NA	NA	27697501	27696820	Fake_Experiment_ID
g1013.t1	chr19	+	513	4	Intergenic	novelGene_308	novel	NA	NA	NA	NA	NA	NA	multi-exon	FALSE	canonical	0	0	junction_1	0	NA	NA	NA	FALSE	0	NA	NA	A	non_coding	NA	NA	NA	NA	NA	NA	NA	30	TCTGGTCTCATAGAAAGAGT	175	False	NA	NA	NA	NA	NA	NA	27746331	27818944	Fake_Experiment_ID
g1014.t1	chr19	-	708	1	Intergenic	novelGene_309	novel	NA	NA	NA	NA	NA	NA	mono-exon	FALSE	NA	NA	NA	NA	NA	NA	NA	NA	NA	0	NA	NA	A	non_coding	NA	NA	NA	NA	NA	NA	NA	35	TTATCTCAATAGATGCAGGA	NA	False	NA	NA	NA	NA	NA	NA	27865471	27864763	Fake_Experiment_ID
g1015.t1	chr19	+	372	3	Intergenic	novelGene_310	novel	NA	NA	NA	NA	NA	NA	multi-exon	FALSE	canonical	0	0	junction_1	0	NA	NA	NA	FALSE	0	NA	NA	A	non_coding	NA	NA	NA	NA	NA	NA	NA	35	TTCCCCAGAGTAAAGGAAGG	NA	False	NA	NA	NA	NA	NA	NA	27868096	27878392	Fake_Experiment_ID
g1016.t1	chr19	-	981	5	Intergenic	novelGene_311	novel	NA	NA	NA	NA	NA	NA	multi-exon	FALSE	canonical	0	0	junction_1	0	NA	NA	NA	FALSE	0	NA	NA	A	non_coding	NA	NA	NA	NA	NA	NA	NA	40	CTGGAGAAGGGAGCAGATAA	693	False	NA	NA	NA	NA	NA	NA	27909560	27889172	Fake_Experiment_ID
g1017.t1	chr19	+	612	7	Intergenic	novelGene_312	novel	NA	NA	NA	NA	NA	NA	multi-exon	FALSE	canonical	0	0	junction_1	0	NA	NA	NA	FALSE	0	NA	NA	A	non_coding	NA	NA	NA	NA	NA	NA	NA	20	AGTCACTAAGGGGGGTTTTC	501	False	NA	NA	NA	NA	NA	NA	27936938	27983585	Fake_Experiment_ID
g1018.t1	chr19	+	453	3	Intergenic	novelGene_313	novel	NA	NA	NA	NA	NA	NA	multi-exon	FALSE	canonical	0	0	junction_1	0	NA	NA	NA	FALSE	0	NA	NA	A	non_coding	NA	NA	NA	NA	NA	NA	NA	35	AAAGCACATTCCACTCCAGT	NA	False	NA	NA	NA	NA	NA	NA	28008235	28023203	Fake_Experiment_ID
g1019.t1	chr19	-	444	5	Intergenic	novelGene_314	novel	NA	NA	NA	NA	NA	NA	multi-exon	FALSE	canonical	0	0	junction_1	0	NA	NA	NA	FALSE	0	NA	NA	A	non_coding	NA	NA	NA	NA	NA	NA	NA	20	TCCTGAGGTGGGACAGCACC	NA	False	NA	NA	NA	NA	NA	NA	28060984	28043887	Fake_Experiment_ID
g102.t1	chr19	+	1488	12	NNC	ENSG00000185988.15	novel	1011	9	NA	NA	-2858	0	at_least_one_novel_splicesite	TRUE	canonical	0	0	junction_1	0.574959574576069	NA	NA	NA	TRUE	0	NA	NA	A	non_coding	NA	NA	NA	NA	NA	NA	NA	15	TGCCCCTGAGGGTCAGAGTG	62	False	NA	NA	NA	NA	NA	NA	1524138	1535250	Fake_Experiment_ID
g1020.t1	chr19	+	1428	5	Intergenic	novelGene_315	novel	NA	NA	NA	NA	NA	NA	multi-exon	FALSE	canonical	0	0	junction_1	0	NA	NA	NA	FALSE	0	NA	NA	A	non_coding	NA	NA	NA	NA	NA	NA	NA	50	AACTATTCCAATCAATAGAA	NA	False	NA	NA	NA	NA	NA	NA	28061915	28091224	Fake_Experiment_ID
g1021.t1	chr19	+	444	5	Intergenic	novelGene_316	novel	NA	NA	NA	NA	NA	NA	multi-exon	FALSE	canonical	0	0	junction_1	0	NA	NA	NA	FALSE	0	NA	NA	A	non_coding	NA	NA	NA	NA	NA	NA	NA	20	AGTGGAGATGGCTTTGGAGT	NA	False	NA	NA	NA	NA	NA	NA	28118344	28133870	Fake_Experiment_ID
g1022.t1	chr19	+	1833	2	Intergenic	novelGene_317	novel	NA	NA	NA	NA	NA	NA	multi-exon	FALSE	canonical	0	0	junction_1	0	NA	NA	NA	FALSE	0	NA	NA	A	non_coding	NA	NA	NA	NA	NA	NA	NA	35	AATTTTAGACCAATATCCTT	NA	False	NA	NA	NA	NA	NA	NA	28178755	28181157	Fake_Experiment_ID
g1023.t1	chr19	+	786	4	Intergenic	novelGene_318	novel	NA	NA	NA	NA	NA	NA	multi-exon	FALSE	canonical	0	0	junction_1	0	NA	NA	NA	FALSE	0	NA	NA	A	non_coding	NA	NA	NA	NA	NA	NA	NA	35	CCAGCCTGAGGCAGAGCAAA	NA	False	NA	NA	NA	NA	NA	NA	28219808	28237884	Fake_Experiment_ID
g1024.t1	chr19	+	657	1	Intergenic	novelGene_319	novel	NA	NA	NA	NA	NA	NA	mono-exon	FALSE	NA	NA	NA	NA	NA	NA	NA	NA	NA	0	NA	NA	A	non_coding	NA	NA	NA	NA	NA	NA	NA	45	AGACCATAGAGACTAGGAAG	NA	False	NA	NA	NA	NA	NA	NA	28270973	28271630	Fake_Experiment_ID
g1025.t1	chr19	-	483	4	Intergenic	novelGene_320	novel	NA	NA	NA	NA	NA	NA	multi-exon	FALSE	canonical	0	0	junction_1	0	NA	NA	NA	FALSE	0	NA	NA	A	non_coding	NA	NA	NA	NA	NA	NA	NA	45	ATAAAAGTGGTGTATATAAG	NA	False	NA	NA	NA	NA	NA	NA	28317318	28287481	Fake_Experiment_ID
g1026.t1	chr19	-	327	2	Intergenic	novelGene_321	novel	NA	NA	NA	NA	NA	NA	multi-exon	FALSE	canonical	0	0	junction_1	0	NA	NA	NA	FALSE	0	NA	NA	A	non_coding	NA	NA	NA	NA	NA	NA	NA	15	TTGGTTTAGCCACAGGCTTG	NA	False	NA	NA	NA	NA	NA	NA	28336616	28336079	Fake_Experiment_ID
g1027.t1	chr19	-	450	3	Intergenic	novelGene_322	novel	NA	NA	NA	NA	NA	NA	multi-exon	FALSE	canonical	0	0	junction_1	0	NA	NA	NA	FALSE	0	NA	NA	A	non_coding	NA	NA	NA	NA	NA	NA	NA	25	TACATGCAGGGGGAAGGGCC	NA	False	NA	NA	NA	NA	NA	NA	28599468	28586808	Fake_Experiment_ID
g1028.t1	chr19	+	1089	3	Intergenic	novelGene_323	novel	NA	NA	NA	NA	NA	NA	multi-exon	FALSE	canonical	0	0	junction_1	0	NA	NA	NA	FALSE	0	NA	NA	A	non_coding	NA	NA	NA	NA	NA	NA	NA	15	CAGTGTCACCTGCCGGCAGC	503	False	NA	NA	NA	NA	NA	NA	28607823	28611741	Fake_Experiment_ID
g1029.t1	chr19	+	741	5	Intergenic	novelGene_324	novel	NA	NA	NA	NA	NA	NA	multi-exon	FALSE	canonical	0	0	junction_1	0	NA	NA	NA	FALSE	0	NA	NA	A	non_coding	NA	NA	NA	NA	NA	NA	NA	25	ATGAATGGGTTTTCATTCAT	4444	False	NA	NA	NA	NA	NA	NA	28611764	28638953	Fake_Experiment_ID
g103.t1	chr19	-	1956	2	FSM	ENSG00000181588.17	ENST00000402693.5	1956	2	0	0	0	0	multi-exon	FALSE	canonical	3	11	junction_1	0	NA	NA	NA	FALSE	0	NA	NA	A	non_coding	NA	NA	NA	NA	NA	NA	NA	20	AGCGCGGACCACCACGTGGC	308	False	NA	NA	NA	NA	NA	NA	1568058	1555562	Fake_Experiment_ID
g1030.t1	chr19	+	387	1	Intergenic	novelGene_325	novel	NA	NA	NA	NA	NA	NA	mono-exon	FALSE	NA	NA	NA	NA	NA	NA	NA	NA	NA	0	NA	NA	A	non_coding	NA	NA	NA	NA	NA	NA	NA	25	AACAAGAGTTCCCCTGCCTG	NA	False	NA	NA	NA	NA	NA	NA	28641388	28641775	Fake_Experiment_ID
g1031.t1	chr19	+	390	1	Intergenic	novelGene_326	novel	NA	NA	NA	NA	NA	NA	mono-exon	FALSE	NA	NA	NA	NA	NA	NA	NA	NA	NA	0	NA	NA	A	non_coding	NA	NA	NA	NA	NA	NA	NA	50	GAAACATCTATAGGAAAAGG	NA	False	NA	NA	NA	NA	NA	NA	28655220	28655610	Fake_Experiment_ID
g1032.t1	chr19	-	351	3	Intergenic	novelGene_327	novel	NA	NA	NA	NA	NA	NA	multi-exon	FALSE	canonical	0	0	junction_1	0	NA	NA	NA	FALSE	0	NA	NA	A	non_coding	NA	NA	NA	NA	NA	NA	NA	15	CTGTTTGGTGTATTTACTCA	NA	False	NA	NA	NA	NA	NA	NA	28714906	28704245	Fake_Experiment_ID
g1033.t1	chr19	+	750	3	Intergenic	novelGene_328	novel	NA	NA	NA	NA	NA	NA	multi-exon	FALSE	canonical	0	0	junction_1	0	NA	NA	NA	FALSE	0	NA	NA	A	non_coding	NA	NA	NA	NA	NA	NA	NA	25	GCCTCAGCCCCCTGAAATTA	NA	False	NA	NA	NA	NA	NA	NA	28727090	28755181	Fake_Experiment_ID
g1034.t1	chr19	+	555	2	Intergenic	novelGene_329	novel	NA	NA	NA	NA	NA	NA	multi-exon	FALSE	canonical	0	0	junction_1	0	NA	NA	NA	FALSE	0	NA	NA	A	non_coding	NA	NA	NA	NA	NA	NA	NA	35	AGATACTCCTCGAGAAGAGC	NA	False	NA	NA	NA	NA	NA	NA	28757626	28758498	Fake_Experiment_ID
g1035.t1	chr19	+	636	1	Intergenic	novelGene_330	novel	NA	NA	NA	NA	NA	NA	mono-exon	FALSE	NA	NA	NA	NA	NA	NA	NA	NA	NA	0	NA	NA	A	non_coding	NA	NA	NA	NA	NA	NA	NA	60	AAAAGATCAACAAAATTGAT	NA	False	NA	NA	NA	NA	NA	NA	28759433	28760069	Fake_Experiment_ID
g1036.t1	chr19	+	2202	5	Intergenic	novelGene_331	novel	NA	NA	NA	NA	NA	NA	multi-exon	FALSE	canonical	0	0	junction_1	0	NA	NA	NA	FALSE	0	NA	NA	A	non_coding	NA	NA	NA	NA	NA	NA	NA	20	CCCCTTTATCATTGTGTAAT	NA	False	NA	NA	NA	NA	NA	NA	28761360	28809624	Fake_Experiment_ID
g1037.t1	chr19	-	1161	11	Intergenic	novelGene_332	novel	NA	NA	NA	NA	NA	NA	multi-exon	FALSE	canonical	0	0	junction_1	0	NA	NA	NA	FALSE	0	NA	NA	A	non_coding	NA	NA	NA	NA	NA	NA	NA	20	GGGATGGAGGGGAGGGAGGT	NA	False	NA	NA	NA	NA	NA	NA	28889224	28833217	Fake_Experiment_ID
g1038.t1	chr19	-	738	5	Intergenic	novelGene_333	novel	NA	NA	NA	NA	NA	NA	multi-exon	FALSE	canonical	0	0	junction_1	0	NA	NA	NA	FALSE	0	NA	NA	A	non_coding	NA	NA	NA	NA	NA	NA	NA	15	GTTCCTCTAGAGACCCCGCC	NA	False	NA	NA	NA	NA	NA	NA	29013236	28972816	Fake_Experiment_ID
g1039.t1	chr19	-	1410	3	Intergenic	novelGene_334	novel	NA	NA	NA	NA	NA	NA	multi-exon	FALSE	canonical	0	0	junction_1	0	NA	NA	NA	FALSE	0	NA	NA	A	non_coding	NA	NA	NA	NA	NA	NA	NA	55	AGAGGAGGCAGAAAAAGAGA	NA	False	NA	NA	NA	NA	NA	NA	29023537	29015595	Fake_Experiment_ID
g104.t1	chr19	-	237	1	Intergenic	novelGene_30	novel	NA	NA	NA	NA	NA	NA	mono-exon	FALSE	NA	NA	NA	NA	NA	NA	NA	NA	NA	0	NA	NA	A	non_coding	NA	NA	NA	NA	NA	NA	NA	25	TGATAATGTTCCACAGTTTT	NA	False	NA	NA	NA	NA	NA	NA	1574561	1574324	Fake_Experiment_ID
g1040.t1	chr19	+	630	4	Intergenic	novelGene_335	novel	NA	NA	NA	NA	NA	NA	multi-exon	FALSE	canonical	0	0	junction_1	0	NA	NA	NA	FALSE	0	NA	NA	A	non_coding	NA	NA	NA	NA	NA	NA	NA	10	GCCCTGCTGCCTCAGCAGCC	NA	False	NA	NA	NA	NA	NA	NA	29052849	29076378	Fake_Experiment_ID
g1041.t1	chr19	-	1782	7	Intergenic	novelGene_336	novel	NA	NA	NA	NA	NA	NA	multi-exon	FALSE	canonical	0	0	junction_1	0	NA	NA	NA	FALSE	0	NA	NA	A	non_coding	NA	NA	NA	NA	NA	NA	NA	10	TCCCGGGGGAGCCTGAGTTC	NA	False	NA	NA	NA	NA	NA	NA	29129305	29084441	Fake_Experiment_ID
g1042.t1	chr19	+	849	1	Intergenic	novelGene_337	novel	NA	NA	NA	NA	NA	NA	mono-exon	FALSE	NA	NA	NA	NA	NA	NA	NA	NA	NA	0	NA	NA	A	non_coding	NA	NA	NA	NA	NA	NA	NA	25	CTGGAAGTATTCCCTTTGAA	NA	False	NA	NA	NA	NA	NA	NA	29135789	29136638	Fake_Experiment_ID
g1043.t1	chr19	+	762	5	Intergenic	novelGene_338	novel	NA	NA	NA	NA	NA	NA	multi-exon	FALSE	canonical	0	0	junction_1	0	NA	NA	NA	FALSE	0	NA	NA	A	non_coding	NA	NA	NA	NA	NA	NA	NA	40	GTAGTGAGGGCAAATGACAA	NA	False	NA	NA	NA	NA	NA	NA	29149519	29193430	Fake_Experiment_ID
g1044.t1	chr19	-	825	2	FSM	ENSG00000169021.6	ENST00000304863.6	825	2	0	0	0	0	multi-exon	FALSE	canonical	3	4096	junction_1	0	NA	NA	NA	FALSE	0	NA	NA	A	non_coding	NA	NA	NA	NA	NA	NA	NA	30	GAGACTTGGACTCAAGTCAT	32	True	NA	NA	NA	NA	NA	NA	29213118	29207547	Fake_Experiment_ID
g1045.t1	chr19	+	3666	6	Intergenic	novelGene_339	novel	NA	NA	NA	NA	NA	NA	multi-exon	FALSE	canonical	0	0	junction_1	0	NA	NA	NA	FALSE	0	NA	NA	A	non_coding	NA	NA	NA	NA	NA	NA	NA	55	GAAGAGGCAAATCATAATAA	8712	False	NA	NA	NA	NA	NA	NA	29221964	29241611	Fake_Experiment_ID
g1046.t1	chr19	-	960	2	Intergenic	novelGene_340	novel	NA	NA	NA	NA	NA	NA	multi-exon	FALSE	canonical	0	0	junction_1	0	NA	NA	NA	FALSE	0	NA	NA	A	non_coding	NA	NA	NA	NA	NA	NA	NA	15	AGCCTTCGAGCCTGGCTACC	NA	False	NA	NA	NA	NA	NA	NA	29252385	29243344	Fake_Experiment_ID
g1047.t1	chr19	-	399	1	Intergenic	novelGene_341	novel	NA	NA	NA	NA	NA	NA	mono-exon	FALSE	NA	NA	NA	NA	NA	NA	NA	NA	NA	0	NA	NA	A	non_coding	NA	NA	NA	NA	NA	NA	NA	55	GAAGACAAGGTTAGAGAAAA	NA	False	NA	NA	NA	NA	NA	NA	29254741	29254342	Fake_Experiment_ID
g1048.t1	chr19	-	768	7	Intergenic	novelGene_342	novel	NA	NA	NA	NA	NA	NA	multi-exon	TRUE	canonical	0	0	junction_1	0	NA	NA	NA	FALSE	0	NA	NA	A	non_coding	NA	NA	NA	NA	NA	NA	NA	10	AGCTGGGGTGGCACCTTCCT	NA	False	NA	NA	NA	NA	NA	NA	29325019	29294409	Fake_Experiment_ID
g1049.t1	chr19	+	495	3	Intergenic	novelGene_343	novel	NA	NA	NA	NA	NA	NA	multi-exon	FALSE	canonical	0	0	junction_1	0	NA	NA	NA	FALSE	0	NA	NA	A	non_coding	NA	NA	NA	NA	NA	NA	NA	15	GCTGGGGAAGTGCCTTAGCT	NA	False	NA	NA	NA	NA	NA	NA	29330410	29340589	Fake_Experiment_ID
g105.t1	chr19	-	813	4	ISM	ENSG00000071655.18	ENST00000434436.8	876	6	7747	0	7747	0	3prime_fragment	FALSE	canonical	3	614	junction_1	3.39934634239519	NA	NA	NA	FALSE	0	NA	NA	B	non_coding	NA	NA	NA	NA	NA	NA	NA	10	GGCAGGTGCTGCGGGGCCAC	7980	False	NA	NA	NA	NA	NA	NA	1584884	1578339	Fake_Experiment_ID
g1050.t1	chr19	+	1398	5	Intergenic	novelGene_344	novel	NA	NA	NA	NA	NA	NA	multi-exon	TRUE	canonical	0	0	junction_1	0	NA	NA	NA	FALSE	0	NA	NA	A	non_coding	NA	NA	NA	NA	NA	NA	NA	25	GGCAGCAGACAATCTTGCGT	NA	False	NA	NA	NA	NA	NA	NA	29351716	29367000	Fake_Experiment_ID
g1051.t1	chr19	-	390	3	Intergenic	novelGene_345	novel	NA	NA	NA	NA	NA	NA	multi-exon	FALSE	canonical	0	0	junction_1	0	NA	NA	NA	FALSE	0	NA	NA	A	non_coding	NA	NA	NA	NA	NA	NA	NA	25	ACTATGTGATCATAGTGTTG	NA	False	NA	NA	NA	NA	NA	NA	29418275	29396773	Fake_Experiment_ID
g1052.t1	chr19	-	618	5	Intergenic	novelGene_346	novel	NA	NA	NA	NA	NA	NA	multi-exon	FALSE	canonical	0	0	junction_1	0	NA	NA	NA	FALSE	0	NA	NA	A	non_coding	NA	NA	NA	NA	NA	NA	NA	35	GAAAATATATGATGGTTTTT	NA	False	NA	NA	NA	NA	NA	NA	29432999	29421449	Fake_Experiment_ID
g1053.t1	chr19	+	903	4	Intergenic	novelGene_347	novel	NA	NA	NA	NA	NA	NA	multi-exon	FALSE	canonical	0	0	junction_1	0	NA	NA	NA	FALSE	0	NA	NA	A	non_coding	NA	NA	NA	NA	NA	NA	NA	55	CCACCAAAACAAGACACACA	NA	False	NA	NA	NA	NA	NA	NA	29434179	29441321	Fake_Experiment_ID
g1054.t1	chr19	+	747	1	Intergenic	novelGene_348	novel	NA	NA	NA	NA	NA	NA	mono-exon	FALSE	NA	NA	NA	NA	NA	NA	NA	NA	NA	0	NA	NA	A	non_coding	NA	NA	NA	NA	NA	NA	NA	40	AGACCATCGAGACTAGGAAG	NA	False	NA	NA	NA	NA	NA	NA	29460465	29461212	Fake_Experiment_ID
g1055.t1	chr19	+	1098	1	Intergenic	novelGene_349	novel	NA	NA	NA	NA	NA	NA	mono-exon	FALSE	NA	NA	NA	NA	NA	NA	NA	NA	NA	0	NA	NA	A	non_coding	NA	NA	NA	NA	NA	NA	NA	25	CTCATTTTATGAGGCCAGCA	NA	False	NA	NA	NA	NA	NA	NA	29461701	29462799	Fake_Experiment_ID
g1056.t1	chr19	+	2061	4	Intergenic	novelGene_350	novel	NA	NA	NA	NA	NA	NA	multi-exon	FALSE	canonical	0	0	junction_1	0	NA	NA	NA	FALSE	0	NA	NA	A	non_coding	NA	NA	NA	NA	NA	NA	NA	65	CAAAAACCAAGATGAACAAA	NA	False	NA	NA	NA	NA	NA	NA	29462884	29485735	Fake_Experiment_ID
g1057.t1	chr19	+	276	1	Intergenic	novelGene_351	novel	NA	NA	NA	NA	NA	NA	mono-exon	FALSE	NA	NA	NA	NA	NA	NA	NA	NA	NA	0	NA	NA	A	non_coding	NA	NA	NA	NA	NA	NA	NA	30	GGAGGAAGGAGGGGGGATCA	NA	False	NA	NA	NA	NA	NA	NA	29512465	29512741	Fake_Experiment_ID
g1058.t1	chr19	+	858	5	FSM	ENSG00000187135.7	ENST00000335523.7	858	5	0	0	0	0	multi-exon	FALSE	canonical	2	8	junction_2	2.34520787991171	NA	NA	NA	FALSE	0	NA	NA	A	non_coding	NA	NA	NA	NA	NA	NA	NA	40	CAGACAAGACCAACCCGAGC	414	False	NA	NA	NA	NA	NA	NA	29526583	29563934	Fake_Experiment_ID
g1059.t1	chr19	+	561	6	NIC	ENSG00000105171.10	novel	663	7	NA	NA	0	0	combination_of_known_splicesites	TRUE	canonical	0	0	junction_5	119.117756862694	NA	NA	NA	FALSE	0	NA	NA	A	non_coding	NA	NA	NA	NA	NA	NA	NA	20	ATTCTTTGCCGTCTAAGGCA	36	False	NA	NA	NA	NA	NA	NA	29606318	29615380	Fake_Experiment_ID
g106.t1	chr19	-	339	2	ISM	ENSG00000071655.18	ENST00000434436.8	876	6	0	6646	0	-6646	5prime_fragment	FALSE	canonical	3	103	junction_1	0	NA	NA	NA	FALSE	0	NA	NA	B	non_coding	NA	NA	NA	NA	NA	NA	NA	20	GCTGCAGGCGACACAGCCCG	233	False	NA	NA	NA	NA	NA	NA	1592631	1584985	Fake_Experiment_ID
g1060.t1	chr19	+	363	2	Intergenic	novelGene_352	novel	NA	NA	NA	NA	NA	NA	multi-exon	FALSE	canonical	0	0	junction_1	0	NA	NA	NA	FALSE	0	NA	NA	A	non_coding	NA	NA	NA	NA	NA	NA	NA	20	AGTCCCGTATCTCCCCACAG	NA	False	NA	NA	NA	NA	NA	NA	29624288	29641935	Fake_Experiment_ID
g1061.t1	chr19	+	840	1	FSM	ENSG00000166289.6	ENST00000436066.4	840	1	0	0	0	0	mono-exon	FALSE	NA	NA	NA	NA	NA	NA	NA	NA	NA	0	NA	NA	A	non_coding	NA	NA	NA	NA	NA	NA	NA	20	CCCCCGGCCTGCAGAACATC	8341	False	NA	NA	NA	NA	NA	NA	29673839	29674679	Fake_Experiment_ID
g1062.t1	chr19	+	684	2	Intergenic	novelGene_353	novel	NA	NA	NA	NA	NA	NA	multi-exon	FALSE	canonical	0	0	junction_1	0	NA	NA	NA	FALSE	0	NA	NA	A	non_coding	NA	NA	NA	NA	NA	NA	NA	35	CACCAAGATAGCCGGACACC	NA	False	NA	NA	NA	NA	NA	NA	29689889	29697742	Fake_Experiment_ID
g1063.t1	chr19	-	426	2	FSM	ENSG00000131943.19	ENST00000323670.14	426	2	0	0	0	0	multi-exon	FALSE	canonical	3	75	junction_1	0	NA	NA	NA	FALSE	0	NA	NA	A	non_coding	NA	NA	NA	NA	NA	NA	NA	10	GCCGCACCTCCGGGGAGGTG	6847	False	NA	NA	NA	NA	NA	NA	29708413	29702711	Fake_Experiment_ID
g1064.t1	chr19	+	465	2	Intergenic	novelGene_354	novel	NA	NA	NA	NA	NA	NA	multi-exon	FALSE	canonical	0	0	junction_1	0	NA	NA	NA	FALSE	0	NA	NA	A	non_coding	NA	NA	NA	NA	NA	NA	NA	45	GACTAAACCAACTTAAAGGT	NA	False	NA	NA	NA	NA	NA	NA	29745191	29748729	Fake_Experiment_ID
g1065.t1	chr19	+	1338	11	NNC	ENSG00000105173.14	novel	1233	11	NA	NA	155	52868	at_least_one_novel_splicesite	FALSE	canonical	0	0	junction_1	159.882581915605	NA	NA	NA	FALSE	0	NA	NA	A	non_coding	NA	NA	NA	NA	NA	NA	NA	0	TTCTCTGCTCTTCCTCCTCT	717	False	NA	NA	NA	NA	NA	NA	29812710	29876645	Fake_Experiment_ID
g1066.t1	chr19	-	744	4	Intergenic	novelGene_355	novel	NA	NA	NA	NA	NA	NA	multi-exon	FALSE	canonical	0	0	junction_1	0	NA	NA	NA	TRUE	0	NA	NA	A	non_coding	NA	NA	NA	NA	NA	NA	NA	15	CGTGCTAACTCCCCATCTGC	NA	False	NA	NA	NA	NA	NA	NA	29901869	29883002	Fake_Experiment_ID
g1067.t1	chr19	+	471	1	Intergenic	novelGene_356	novel	NA	NA	NA	NA	NA	NA	mono-exon	FALSE	NA	NA	NA	NA	NA	NA	NA	NA	NA	0	NA	NA	A	non_coding	NA	NA	NA	NA	NA	NA	NA	35	CAACTCTAATAAGCTTGACT	NA	False	NA	NA	NA	NA	NA	NA	29921181	29921652	Fake_Experiment_ID
g1068.t1	chr19	-	525	2	Antisense	novelGene_ENSG00000105176.18_AS	novel	NA	NA	NA	NA	NA	NA	multi-exon	FALSE	canonical	0	0	junction_1	0	NA	NA	NA	FALSE	0	NA	NA	A	non_coding	NA	NA	NA	NA	NA	NA	NA	30	CTCCTAAGACATACTTGTGA	NA	False	NA	NA	NA	NA	NA	NA	29956988	29956369	Fake_Experiment_ID
g1069.t1	chr19	+	1515	10	NNC	ENSG00000105176.18	novel	1608	11	NA	NA	33936	0	at_least_one_novel_splicesite	TRUE	canonical	0	0	junction_1	150.121021138461	NA	NA	NA	FALSE	0	NA	NA	A	non_coding	NA	NA	NA	NA	NA	NA	NA	25	GCCCTGTCTAGGAAATGGGA	6326	False	NA	NA	NA	NA	NA	NA	29976483	30015069	Fake_Experiment_ID
g107.t1	chr19	-	669	1	NIC	ENSG00000071564.17	novel	2040	18	NA	NA	37873	0	mono-exon_by_intron_retention	FALSE	NA	NA	NA	NA	NA	NA	NA	NA	NA	0	NA	NA	B	non_coding	NA	NA	NA	NA	NA	NA	NA	20	AAGGTATGCCTCCGTGGGAC	9772	False	NA	NA	NA	NA	NA	NA	1612375	1611706	Fake_Experiment_ID
g1070.t1	chr19	+	342	1	Intergenic	novelGene_357	novel	NA	NA	NA	NA	NA	NA	mono-exon	FALSE	NA	NA	NA	NA	NA	NA	NA	NA	NA	0	NA	NA	A	non_coding	NA	NA	NA	NA	NA	NA	NA	30	ATTGCCACCTGATAGATATT	NA	False	NA	NA	NA	NA	NA	NA	30037422	30037764	Fake_Experiment_ID
g1071.t1	chr19	-	993	7	Intergenic	novelGene_358	novel	NA	NA	NA	NA	NA	NA	multi-exon	FALSE	canonical	0	0	junction_1	0	NA	NA	NA	FALSE	0	NA	NA	A	non_coding	NA	NA	NA	NA	NA	NA	NA	45	TAACTCCCAGAAAAAGCGGA	NA	False	NA	NA	NA	NA	NA	NA	30089217	30063917	Fake_Experiment_ID
g1072.t1	chr19	+	804	3	Intergenic	novelGene_359	novel	NA	NA	NA	NA	NA	NA	multi-exon	FALSE	canonical	0	0	junction_1	0	NA	NA	NA	FALSE	0	NA	NA	A	non_coding	NA	NA	NA	NA	NA	NA	NA	35	CTCAGGCAAGGTGACACATA	NA	False	NA	NA	NA	NA	NA	NA	30090508	30101047	Fake_Experiment_ID
g1073.t1	chr19	+	636	4	Intergenic	novelGene_360	novel	NA	NA	NA	NA	NA	NA	multi-exon	FALSE	canonical	0	0	junction_1	0	NA	NA	NA	FALSE	0	NA	NA	A	non_coding	NA	NA	NA	NA	NA	NA	NA	10	GTTAGGATCTGTTTTCTTGC	NA	False	NA	NA	NA	NA	NA	NA	30104130	30105777	Fake_Experiment_ID
g1074.t1	chr19	-	1014	4	Intergenic	novelGene_361	novel	NA	NA	NA	NA	NA	NA	multi-exon	FALSE	canonical	0	0	junction_1	0	NA	NA	NA	FALSE	0	NA	NA	A	non_coding	NA	NA	NA	NA	NA	NA	NA	25	GCACTCTCTACCTAACACTT	NA	False	NA	NA	NA	NA	NA	NA	30126899	30117693	Fake_Experiment_ID
g1075.t1	chr19	+	1506	3	Intergenic	novelGene_362	novel	NA	NA	NA	NA	NA	NA	multi-exon	FALSE	canonical	0	0	junction_1	0	NA	NA	NA	FALSE	0	NA	NA	A	non_coding	NA	NA	NA	NA	NA	NA	NA	20	TATTGTCAAGTGCATTGGCT	NA	False	NA	NA	NA	NA	NA	NA	30142680	30162511	Fake_Experiment_ID
g1076.t1	chr19	-	813	2	Intergenic	novelGene_363	novel	NA	NA	NA	NA	NA	NA	multi-exon	FALSE	canonical	0	0	junction_1	0	NA	NA	NA	FALSE	0	NA	NA	A	non_coding	NA	NA	NA	NA	NA	NA	NA	15	AGCCCAGTTTCCCCCATCTC	NA	False	NA	NA	NA	NA	NA	NA	30186918	30172659	Fake_Experiment_ID
g1077.t1	chr19	-	1518	3	Intergenic	novelGene_364	novel	NA	NA	NA	NA	NA	NA	multi-exon	FALSE	canonical	0	0	junction_1	0	NA	NA	NA	FALSE	0	NA	NA	A	non_coding	NA	NA	NA	NA	NA	NA	NA	45	CTGACCATAAGAGAAATGCA	NA	False	NA	NA	NA	NA	NA	NA	30228968	30191549	Fake_Experiment_ID
g1078.t1	chr19	-	642	3	Intergenic	novelGene_365	novel	NA	NA	NA	NA	NA	NA	multi-exon	FALSE	canonical	0	0	junction_1	0	NA	NA	NA	FALSE	0	NA	NA	A	non_coding	NA	NA	NA	NA	NA	NA	NA	40	CATACCAACGGAGAAATGGT	NA	False	NA	NA	NA	NA	NA	NA	30301249	30277893	Fake_Experiment_ID
g1079.t1	chr19	+	822	5	Intergenic	novelGene_366	novel	NA	NA	NA	NA	NA	NA	multi-exon	FALSE	canonical	0	0	junction_1	0	NA	NA	NA	FALSE	0	NA	NA	A	non_coding	NA	NA	NA	NA	NA	NA	NA	30	TGATGATGATGACAATGTTG	NA	False	NA	NA	NA	NA	NA	NA	30312197	30338317	Fake_Experiment_ID
g108.t1	chr19	-	633	1	Intergenic	novelGene_31	novel	NA	NA	NA	NA	NA	NA	mono-exon	FALSE	NA	NA	NA	NA	NA	NA	NA	NA	NA	0	NA	NA	A	non_coding	NA	NA	NA	NA	NA	NA	NA	25	CTGGATACCCTCTCCACAAC	8997	False	NA	NA	NA	NA	NA	NA	1613150	1612517	Fake_Experiment_ID
g1080.t1	chr19	-	618	1	Intergenic	novelGene_367	novel	NA	NA	NA	NA	NA	NA	mono-exon	FALSE	NA	NA	NA	NA	NA	NA	NA	NA	NA	0	NA	NA	A	non_coding	NA	NA	NA	NA	NA	NA	NA	50	CTCAAATAAAGGGGGTAAAA	NA	False	NA	NA	NA	NA	NA	NA	30354020	30353402	Fake_Experiment_ID
g1081.t1	chr19	-	774	6	Intergenic	novelGene_368	novel	NA	NA	NA	NA	NA	NA	multi-exon	FALSE	canonical	0	0	junction_1	0	NA	NA	NA	FALSE	0	NA	NA	A	non_coding	NA	NA	NA	NA	NA	NA	NA	35	GGCCAGGAGCCAAGATCAGA	NA	False	NA	NA	NA	NA	NA	NA	30403894	30367773	Fake_Experiment_ID
g1082.t1	chr19	-	438	1	Intergenic	novelGene_369	novel	NA	NA	NA	NA	NA	NA	mono-exon	FALSE	NA	NA	NA	NA	NA	NA	NA	NA	NA	0	NA	NA	A	non_coding	NA	NA	NA	NA	NA	NA	NA	35	GAATGAGAATTGGACTGTCA	NA	False	NA	NA	NA	NA	NA	NA	30415422	30414984	Fake_Experiment_ID
g1083.t1	chr19	+	906	3	Intergenic	novelGene_370	novel	NA	NA	NA	NA	NA	NA	multi-exon	FALSE	canonical	0	0	junction_1	0	NA	NA	NA	FALSE	0	NA	NA	A	non_coding	NA	NA	NA	NA	NA	NA	NA	15	TGATGATGCTGTTGATGGTG	1781	False	NA	NA	NA	NA	NA	NA	30424384	30435391	Fake_Experiment_ID
g1084.t1	chr19	+	231	1	Intergenic	novelGene_371	novel	NA	NA	NA	NA	NA	NA	mono-exon	FALSE	NA	NA	NA	NA	NA	NA	NA	NA	NA	0	NA	NA	A	non_coding	NA	NA	NA	NA	NA	NA	NA	30	TGAGAGGACAGTCCATAGTC	NA	False	NA	NA	NA	NA	NA	NA	30435414	30435645	Fake_Experiment_ID
g1085.t1	chr19	+	2331	1	NIC	ENSG00000198597.9	novel	3903	4	NA	NA	0	-111271	mono-exon	FALSE	NA	NA	NA	NA	NA	NA	NA	NA	NA	0	NA	NA	B	non_coding	NA	NA	NA	NA	NA	NA	NA	20	CTGGAGGGAAAGGGCCGTCC	NA	False	NA	NA	NA	NA	NA	NA	30443562	30445893	Fake_Experiment_ID
g1086.t1	chr19	+	2334	8	NNC	ENSG00000198597.9	novel	3903	4	NA	NA	82525	23747	at_least_one_novel_splicesite	FALSE	canonical	0	0	junction_1	0	NA	NA	NA	TRUE	0	NA	NA	B	non_coding	NA	NA	NA	NA	NA	NA	NA	15	CTGCAGGTGGCCCCAGCATT	NA	False	NA	NA	NA	NA	NA	NA	30526087	30580911	Fake_Experiment_ID
g1087.t1	chr19	-	1074	5	Intergenic	novelGene_372	novel	NA	NA	NA	NA	NA	NA	multi-exon	FALSE	canonical	0	0	junction_1	0	NA	NA	NA	FALSE	0	NA	NA	A	non_coding	NA	NA	NA	NA	NA	NA	NA	15	ATTGCACACTCTCCCTCTCT	NA	False	NA	NA	NA	NA	NA	NA	30653335	30635418	Fake_Experiment_ID
g1088.t1	chr19	+	450	2	Intergenic	novelGene_373	novel	NA	NA	NA	NA	NA	NA	multi-exon	FALSE	canonical	0	0	junction_1	0	NA	NA	NA	FALSE	0	NA	NA	A	non_coding	NA	NA	NA	NA	NA	NA	NA	30	GCAGACCAACCTGTATATTG	NA	False	NA	NA	NA	NA	NA	NA	30694946	30711001	Fake_Experiment_ID
g1089.t1	chr19	+	417	2	Intergenic	novelGene_374	novel	NA	NA	NA	NA	NA	NA	multi-exon	FALSE	canonical	0	0	junction_1	0	NA	NA	NA	FALSE	0	NA	NA	A	non_coding	NA	NA	NA	NA	NA	NA	NA	15	TGTGTTTTCAGCCGTATGGA	NA	False	NA	NA	NA	NA	NA	NA	30744055	30750057	Fake_Experiment_ID
g109.t1	chr19	-	1995	16	NNC	ENSG00000071564.17	novel	2040	18	NA	NA	17294	-3399	at_least_one_novel_splicesite	TRUE	canonical	0	0	junction_7	375.556274818509	NA	NA	NA	TRUE	0	NA	NA	B	non_coding	NA	NA	NA	NA	NA	NA	NA	5	CTGCCAGCCCTTCTCCCTGC	NA	False	NA	NA	NA	NA	NA	NA	1632954	1615105	Fake_Experiment_ID
g1090.t1	chr19	-	828	7	Intergenic	novelGene_375	novel	NA	NA	NA	NA	NA	NA	multi-exon	FALSE	canonical	0	0	junction_1	0	NA	NA	NA	FALSE	0	NA	NA	A	non_coding	NA	NA	NA	NA	NA	NA	NA	25	AAATGCATCCTTTATGGTGG	NA	False	NA	NA	NA	NA	NA	NA	30819111	30780755	Fake_Experiment_ID
g1091.t1	chr19	+	936	4	Intergenic	novelGene_376	novel	NA	NA	NA	NA	NA	NA	multi-exon	FALSE	canonical	0	0	junction_1	0	NA	NA	NA	FALSE	0	NA	NA	A	non_coding	NA	NA	NA	NA	NA	NA	NA	25	GTCTGCCATGGTGGGAAAAG	NA	False	NA	NA	NA	NA	NA	NA	30871118	30893216	Fake_Experiment_ID
g1092.t1	chr19	+	375	2	Intergenic	novelGene_377	novel	NA	NA	NA	NA	NA	NA	multi-exon	FALSE	canonical	0	0	junction_1	0	NA	NA	NA	FALSE	0	NA	NA	A	non_coding	NA	NA	NA	NA	NA	NA	NA	5	GTTGAGGTCTCCTGCCTGGC	NA	False	NA	NA	NA	NA	NA	NA	30912027	30920009	Fake_Experiment_ID
g1093.t1	chr19	-	651	3	Intergenic	novelGene_378	novel	NA	NA	NA	NA	NA	NA	multi-exon	FALSE	canonical	0	0	junction_1	0	NA	NA	NA	FALSE	0	NA	NA	A	non_coding	NA	NA	NA	NA	NA	NA	NA	25	CAGAGCATCCACATGCCTGT	NA	False	NA	NA	NA	NA	NA	NA	31020520	30980496	Fake_Experiment_ID
g1094.t1	chr19	+	402	4	Intergenic	novelGene_379	novel	NA	NA	NA	NA	NA	NA	multi-exon	FALSE	canonical	0	0	junction_1	0	NA	NA	NA	FALSE	0	NA	NA	A	non_coding	NA	NA	NA	NA	NA	NA	NA	45	TTGGACATAAAGAACGCATA	NA	False	NA	NA	NA	NA	NA	NA	31061824	31082559	Fake_Experiment_ID
g1095.t1	chr19	+	408	3	Intergenic	novelGene_380	novel	NA	NA	NA	NA	NA	NA	multi-exon	FALSE	canonical	0	0	junction_1	0	NA	NA	NA	FALSE	0	NA	NA	A	non_coding	NA	NA	NA	NA	NA	NA	NA	15	CATGCATCTGCCCTTTTCAT	NA	False	NA	NA	NA	NA	NA	NA	31092326	31150490	Fake_Experiment_ID
g1096.t1	chr19	+	468	2	Intergenic	novelGene_381	novel	NA	NA	NA	NA	NA	NA	multi-exon	FALSE	canonical	0	0	junction_1	0	NA	NA	NA	FALSE	0	NA	NA	A	non_coding	NA	NA	NA	NA	NA	NA	NA	20	AGGCAGGGTGCCTCGACACC	NA	False	NA	NA	NA	NA	NA	NA	31179558	31183337	Fake_Experiment_ID
g1097.t1	chr19	-	891	4	Intergenic	novelGene_382	novel	NA	NA	NA	NA	NA	NA	multi-exon	FALSE	canonical	0	0	junction_1	0	NA	NA	NA	FALSE	0	NA	NA	A	non_coding	NA	NA	NA	NA	NA	NA	NA	15	GCCATGCTGCAGGCATCCCT	NA	False	NA	NA	NA	NA	NA	NA	31254722	31242342	Fake_Experiment_ID
g1098.t1	chr19	-	3213	1	NIC	ENSG00000121297.8	novel	3246	2	NA	NA	69460	0	mono-exon	FALSE	NA	NA	NA	NA	NA	NA	NA	NA	NA	0	NA	NA	A	non_coding	NA	NA	NA	NA	NA	NA	NA	30	CATTTGCTTTTGATAGAAAG	NA	False	NA	NA	NA	NA	NA	NA	31279759	31276546	Fake_Experiment_ID
g1099.t1	chr19	+	207	2	Antisense	novelGene_ENSG00000121297.8_AS	novel	NA	NA	NA	NA	NA	NA	multi-exon	FALSE	canonical	0	0	junction_1	0	NA	NA	NA	FALSE	0	NA	NA	B	non_coding	NA	NA	NA	NA	NA	NA	NA	45	AGGAGAAAAACCACAGTCTT	NA	False	NA	NA	NA	NA	NA	NA	31301724	31310313	Fake_Experiment_ID
g11.t1	chr19	-	1467	8	NNC	ENSG00000105549.11	novel	1140	8	NA	NA	0	4786	at_least_one_novel_splicesite	FALSE	canonical	0	0	junction_1	0	NA	NA	NA	FALSE	0	NA	NA	A	non_coding	NA	NA	NA	NA	NA	NA	NA	30	AGCCAAGGACAGGTGATGCC	675	False	NA	NA	NA	NA	NA	NA	375970	357413	Fake_Experiment_ID
g110.t1	chr19	-	699	3	NNC	ENSG00000071564.17	novel	2040	18	NA	NA	0	-32125	at_least_one_novel_splicesite	FALSE	canonical	0	0	junction_1	482.5	NA	NA	NA	TRUE	0	NA	NA	B	non_coding	NA	NA	NA	NA	NA	NA	NA	40	AAGGAAACTTTAGATTTGAG	4008	False	NA	NA	NA	NA	NA	NA	1650248	1643831	Fake_Experiment_ID
g1100.t1	chr19	+	888	6	Antisense	novelGene_ENSG00000121297.8_AS	novel	NA	NA	NA	NA	NA	NA	multi-exon	FALSE	canonical	0	0	junction_1	0	NA	NA	NA	FALSE	0	NA	NA	B	non_coding	NA	NA	NA	NA	NA	NA	NA	10	TTTGATACTTTTGTCTGGTT	NA	False	NA	NA	NA	NA	NA	NA	31331499	31380792	Fake_Experiment_ID
g1101.t1	chr19	-	654	5	Intergenic	novelGene_383	novel	NA	NA	NA	NA	NA	NA	multi-exon	FALSE	canonical	0	0	junction_1	0	NA	NA	NA	FALSE	0	NA	NA	A	non_coding	NA	NA	NA	NA	NA	NA	NA	20	GGCCTCCAAGCCCACGCATG	NA	False	NA	NA	NA	NA	NA	NA	31418279	31390140	Fake_Experiment_ID
g1102.t1	chr19	+	714	2	Intergenic	novelGene_384	novel	NA	NA	NA	NA	NA	NA	multi-exon	FALSE	canonical	0	0	junction_1	0	NA	NA	NA	FALSE	0	NA	NA	A	non_coding	NA	NA	NA	NA	NA	NA	NA	45	ATAGAAAATGCTGATGTAAT	NA	False	NA	NA	NA	NA	NA	NA	31500449	31507494	Fake_Experiment_ID
g1103.t1	chr19	-	450	3	Intergenic	novelGene_385	novel	NA	NA	NA	NA	NA	NA	multi-exon	FALSE	canonical	0	0	junction_1	0	NA	NA	NA	FALSE	0	NA	NA	A	non_coding	NA	NA	NA	NA	NA	NA	NA	30	ACCACGGGATAGATGCCGCA	NA	False	NA	NA	NA	NA	NA	NA	31518100	31514039	Fake_Experiment_ID
g1104.t1	chr19	-	282	2	Intergenic	novelGene_386	novel	NA	NA	NA	NA	NA	NA	multi-exon	FALSE	canonical	0	0	junction_1	0	NA	NA	NA	FALSE	0	NA	NA	A	non_coding	NA	NA	NA	NA	NA	NA	NA	30	ACAGAGGGCATCATGTATGC	NA	False	NA	NA	NA	NA	NA	NA	31540738	31536203	Fake_Experiment_ID
g1105.t1	chr19	+	273	2	Intergenic	novelGene_387	novel	NA	NA	NA	NA	NA	NA	multi-exon	FALSE	canonical	0	0	junction_1	0	NA	NA	NA	FALSE	0	NA	NA	A	non_coding	NA	NA	NA	NA	NA	NA	NA	5	GCTCACCTGCTTGTTCTTGG	NA	False	NA	NA	NA	NA	NA	NA	31556627	31560895	Fake_Experiment_ID
g1106.t1	chr19	-	255	1	Intergenic	novelGene_388	novel	NA	NA	NA	NA	NA	NA	mono-exon	FALSE	NA	NA	NA	NA	NA	NA	NA	NA	NA	0	NA	NA	A	non_coding	NA	NA	NA	NA	NA	NA	NA	20	TTAGGAGAGGAGTGTTGTTC	NA	False	NA	NA	NA	NA	NA	NA	31596366	31596111	Fake_Experiment_ID
g1107.t1	chr19	+	213	2	Intergenic	novelGene_389	novel	NA	NA	NA	NA	NA	NA	multi-exon	FALSE	canonical	0	0	junction_1	0	NA	NA	NA	FALSE	0	NA	NA	A	non_coding	NA	NA	NA	NA	NA	NA	NA	20	GACGGGAGCCTCTGACCCAC	NA	False	NA	NA	NA	NA	NA	NA	31604556	31612033	Fake_Experiment_ID
g1108.t1	chr19	-	369	1	Intergenic	novelGene_390	novel	NA	NA	NA	NA	NA	NA	mono-exon	FALSE	NA	NA	NA	NA	NA	NA	NA	NA	NA	0	NA	NA	A	non_coding	NA	NA	NA	NA	NA	NA	NA	25	GGGGGAGGGGGAGGAGGAGA	NA	False	NA	NA	NA	NA	NA	NA	31626026	31625657	Fake_Experiment_ID
g1109.t1	chr19	-	390	4	Intergenic	novelGene_391	novel	NA	NA	NA	NA	NA	NA	multi-exon	FALSE	canonical	0	0	junction_1	0	NA	NA	NA	FALSE	0	NA	NA	A	non_coding	NA	NA	NA	NA	NA	NA	NA	20	GGAGGCATGATTGTTGGCAG	NA	False	NA	NA	NA	NA	NA	NA	31733952	31693957	Fake_Experiment_ID
g111.t1	chr19	+	636	4	Intergenic	novelGene_32	novel	NA	NA	NA	NA	NA	NA	multi-exon	TRUE	canonical	0	0	junction_1	0	NA	NA	NA	FALSE	0	NA	NA	A	non_coding	NA	NA	NA	NA	NA	NA	NA	25	GGCTTTGGAAGCCAATGACC	NA	False	NA	NA	NA	NA	NA	NA	1652345	1721330	Fake_Experiment_ID
g1110.t1	chr19	+	348	4	Intergenic	novelGene_392	novel	NA	NA	NA	NA	NA	NA	multi-exon	FALSE	canonical	0	0	junction_1	0	NA	NA	NA	FALSE	0	NA	NA	A	non_coding	NA	NA	NA	NA	NA	NA	NA	40	ACTTTCCAGACACCAATAAT	NA	False	NA	NA	NA	NA	NA	NA	31775504	31788649	Fake_Experiment_ID
g1111.t1	chr19	-	351	3	Intergenic	novelGene_393	novel	NA	NA	NA	NA	NA	NA	multi-exon	FALSE	canonical	0	0	junction_1	0	NA	NA	NA	FALSE	0	NA	NA	A	non_coding	NA	NA	NA	NA	NA	NA	NA	45	ACAATAAGTTCACATGGACA	NA	False	NA	NA	NA	NA	NA	NA	31805715	31794285	Fake_Experiment_ID
g1112.t1	chr19	+	285	2	Intergenic	novelGene_394	novel	NA	NA	NA	NA	NA	NA	multi-exon	FALSE	canonical	0	0	junction_1	0	NA	NA	NA	FALSE	0	NA	NA	A	non_coding	NA	NA	NA	NA	NA	NA	NA	40	ACATCTGTGTTACAGAAAGA	NA	False	NA	NA	NA	NA	NA	NA	31857349	31859118	Fake_Experiment_ID
g1113.t1	chr19	+	570	2	Intergenic	novelGene_395	novel	NA	NA	NA	NA	NA	NA	multi-exon	FALSE	canonical	0	0	junction_1	0	NA	NA	NA	FALSE	0	NA	NA	A	non_coding	NA	NA	NA	NA	NA	NA	NA	55	AAACTTATTTACAAAAAGAC	NA	False	NA	NA	NA	NA	NA	NA	31873615	31893977	Fake_Experiment_ID
g1114.t1	chr19	-	612	5	Intergenic	novelGene_396	novel	NA	NA	NA	NA	NA	NA	multi-exon	FALSE	canonical	0	0	junction_1	0	NA	NA	NA	FALSE	0	NA	NA	A	non_coding	NA	NA	NA	NA	NA	NA	NA	25	CCCTATCATTAGGGGCTAAT	NA	False	NA	NA	NA	NA	NA	NA	31945557	31925282	Fake_Experiment_ID
g1115.t1	chr19	-	555	4	Intergenic	novelGene_397	novel	NA	NA	NA	NA	NA	NA	multi-exon	FALSE	canonical	0	0	junction_1	0	NA	NA	NA	FALSE	0	NA	NA	A	non_coding	NA	NA	NA	NA	NA	NA	NA	20	TCTTGAATAAGGCTGTTCTC	NA	False	NA	NA	NA	NA	NA	NA	31984508	31956746	Fake_Experiment_ID
g1116.t1	chr19	+	519	1	Intergenic	novelGene_398	novel	NA	NA	NA	NA	NA	NA	mono-exon	FALSE	NA	NA	NA	NA	NA	NA	NA	NA	NA	0	NA	NA	A	non_coding	NA	NA	NA	NA	NA	NA	NA	25	CAGTGGCTCACGCCTATAAT	NA	False	NA	NA	NA	NA	NA	NA	32018995	32019514	Fake_Experiment_ID
g1117.t1	chr19	+	669	5	Intergenic	novelGene_399	novel	NA	NA	NA	NA	NA	NA	multi-exon	FALSE	canonical	0	0	junction_1	0	NA	NA	NA	FALSE	0	NA	NA	A	non_coding	NA	NA	NA	NA	NA	NA	NA	35	AGAGTGGTTCAAGAGCACAC	NA	False	NA	NA	NA	NA	NA	NA	32044900	32072030	Fake_Experiment_ID
g1118.t1	chr19	+	561	4	Intergenic	novelGene_400	novel	NA	NA	NA	NA	NA	NA	multi-exon	FALSE	canonical	0	0	junction_1	0	NA	NA	NA	FALSE	0	NA	NA	A	non_coding	NA	NA	NA	NA	NA	NA	NA	15	GCTTGAGCTGCAGCTGCACC	8280	False	NA	NA	NA	NA	NA	NA	32111433	32164795	Fake_Experiment_ID
g1119.t1	chr19	+	732	4	Intergenic	novelGene_401	novel	NA	NA	NA	NA	NA	NA	multi-exon	FALSE	canonical	0	0	junction_1	0	NA	NA	NA	FALSE	0	NA	NA	A	non_coding	NA	NA	NA	NA	NA	NA	NA	20	TGGTTTTTGAGATGGAATCT	NA	False	NA	NA	NA	NA	NA	NA	32230518	32248083	Fake_Experiment_ID
g112.t1	chr19	+	255	1	Intergenic	novelGene_33	novel	NA	NA	NA	NA	NA	NA	mono-exon	FALSE	NA	NA	NA	NA	NA	NA	NA	NA	NA	0	NA	NA	A	non_coding	NA	NA	NA	NA	NA	NA	NA	15	GACTCTCTGCGTGGCCAACC	NA	False	NA	NA	NA	NA	NA	NA	1746672	1746927	Fake_Experiment_ID
g1120.t1	chr19	+	477	3	Intergenic	novelGene_402	novel	NA	NA	NA	NA	NA	NA	multi-exon	FALSE	canonical	0	0	junction_1	0	NA	NA	NA	FALSE	0	NA	NA	A	non_coding	NA	NA	NA	NA	NA	NA	NA	15	GGTCAGGCCTGATGCCAGTG	NA	False	NA	NA	NA	NA	NA	NA	32251322	32253486	Fake_Experiment_ID
g1121.t1	chr19	+	2778	5	NNC	ENSG00000168813.17	novel	2874	6	NA	NA	-7182	0	at_least_one_novel_splicesite	TRUE	canonical	0	0	junction_1	44.0908153700972	NA	NA	NA	FALSE	0	NA	NA	A	non_coding	NA	NA	NA	NA	NA	NA	NA	35	GTGGAATAATGACTCGAGCA	30	False	NA	NA	NA	NA	NA	NA	32345648	32383083	Fake_Experiment_ID
g1122.t1	chr19	+	1455	13	NNC	ENSG00000178904.19	novel	2151	18	NA	NA	-7106	-10112	at_least_one_novel_splicesite	FALSE	canonical	0	0	junction_1	35.6583907844049	NA	NA	NA	TRUE	0	NA	NA	B	non_coding	NA	NA	NA	NA	NA	NA	NA	30	CAAGTTCAGTGGGAAAGTTT	NA	False	NA	NA	NA	NA	NA	NA	32401147	32472128	Fake_Experiment_ID
g1123.t1	chr19	+	417	3	ISM	ENSG00000178904.19	ENST00000342179.9	2151	18	69305	0	69305	0	3prime_fragment	FALSE	canonical	3	81	junction_1	0.5	NA	NA	NA	FALSE	0	NA	NA	B	non_coding	NA	NA	NA	NA	NA	NA	NA	15	CGCAGATTTCTGCCCAGTGT	NA	False	NA	NA	NA	NA	NA	NA	32477558	32482240	Fake_Experiment_ID
g1124.t1	chr19	-	1029	1	Intergenic	novelGene_403	novel	NA	NA	NA	NA	NA	NA	mono-exon	FALSE	NA	NA	NA	NA	NA	NA	NA	NA	NA	0	NA	NA	A	non_coding	NA	NA	NA	NA	NA	NA	NA	30	CCATCACTGGCCATCAGAGA	NA	False	NA	NA	NA	NA	NA	NA	32589299	32588270	Fake_Experiment_ID
g1125.t1	chr19	-	3639	30	NNC	ENSG00000105186.16	novel	3153	28	NA	NA	-7478	5952	at_least_one_novel_splicesite	FALSE	canonical	0	0	junction_1	147.018194737348	NA	NA	NA	TRUE	0	NA	NA	A	non_coding	NA	NA	NA	NA	NA	NA	NA	50	ATAAAGCCTCCAAGAAATAT	8672	False	NA	NA	NA	NA	NA	NA	32666493	32592192	Fake_Experiment_ID
g1126.t1	chr19	+	708	1	FSM	ENSG00000186326.4	ENST00000334176.4	708	1	0	0	0	0	mono-exon	FALSE	NA	NA	NA	NA	NA	NA	NA	NA	NA	0	NA	NA	A	non_coding	NA	NA	NA	NA	NA	NA	NA	15	CGGACACCCGACGGCCGCCT	363	False	NA	NA	NA	NA	NA	NA	32676263	32676971	Fake_Experiment_ID
g1127.t1	chr19	+	915	2	NNC	ENSG00000213965.4	novel	1128	3	NA	NA	0	-13247	at_least_one_novel_splicesite	FALSE	canonical	0	0	junction_1	0	NA	NA	NA	FALSE	0	NA	NA	A	non_coding	NA	NA	NA	NA	NA	NA	NA	20	GGAAGGTCAGATTTCGTGGC	37	False	NA	NA	NA	NA	NA	NA	32691960	32698710	Fake_Experiment_ID
g1128.t1	chr19	+	1026	10	NNC	ENSG00000173809.18	novel	4008	33	NA	NA	0	-44188	at_least_one_novel_splicesite	FALSE	canonical	0	0	junction_4	1.28620410031003	NA	NA	NA	TRUE	0	NA	NA	B	non_coding	NA	NA	NA	NA	NA	NA	NA	15	GATTTTTATGGTCCTAGGTC	300	False	NA	NA	NA	NA	NA	NA	32720072	32783079	Fake_Experiment_ID
g1129.t1	chr19	-	399	1	Intergenic	novelGene_404	novel	NA	NA	NA	NA	NA	NA	mono-exon	FALSE	NA	NA	NA	NA	NA	NA	NA	NA	NA	0	NA	NA	A	non_coding	NA	NA	NA	NA	NA	NA	NA	60	TAAGACAAGATTAGAGAAAA	NA	False	NA	NA	NA	NA	NA	NA	32787052	32786653	Fake_Experiment_ID
g113.t1	chr19	+	1686	3	NNC	ENSG00000205922.5	novel	1485	2	NA	NA	0	-9825	at_least_one_novel_splicesite	TRUE	canonical	0	0	junction_1	0	NA	NA	NA	FALSE	0	NA	NA	B	non_coding	NA	NA	NA	NA	NA	NA	NA	20	ATGGATGAGTCGGTTGCAGG	121	False	NA	NA	NA	NA	NA	NA	1753662	1765620	Fake_Experiment_ID
g1130.t1	chr19	+	2649	18	NNC	ENSG00000173809.18	novel	4008	33	NA	NA	70873	0	at_least_one_novel_splicesite	TRUE	canonical	0	0	junction_1	1.57401037179525	NA	NA	NA	TRUE	0	NA	NA	B	non_coding	NA	NA	NA	NA	NA	NA	NA	20	CGTCCTCAAGAGCGGCTGGA	NA	False	NA	NA	NA	NA	NA	NA	32790945	32827267	Fake_Experiment_ID
g1131.t1	chr19	-	456	4	ISM	ENSG00000021488.13	ENST00000023064.9	1464	12	24614	0	24614	0	3prime_fragment	FALSE	canonical	0	0	junction_3	0.471404520791032	NA	NA	NA	FALSE	0	NA	NA	B	non_coding	NA	NA	NA	NA	NA	NA	NA	15	CAAGCTCCGTCTCTTGTAGC	NA	False	NA	NA	NA	NA	NA	NA	32843920	32830619	Fake_Experiment_ID
g1132.t1	chr19	+	930	1	Intergenic	novelGene_405	novel	NA	NA	NA	NA	NA	NA	mono-exon	FALSE	NA	NA	NA	NA	NA	NA	NA	NA	NA	0	NA	NA	A	non_coding	NA	NA	NA	NA	NA	NA	NA	40	AGACCATCAAGGCTAGGAAG	NA	False	NA	NA	NA	NA	NA	NA	32847165	32848095	Fake_Experiment_ID
g1133.t1	chr19	+	975	1	Intergenic	novelGene_406	novel	NA	NA	NA	NA	NA	NA	mono-exon	FALSE	NA	NA	NA	NA	NA	NA	NA	NA	NA	0	NA	NA	A	non_coding	NA	NA	NA	NA	NA	NA	NA	30	GTGAACTCCCATTCACAATT	NA	False	NA	NA	NA	NA	NA	NA	32849435	32850410	Fake_Experiment_ID
g1134.t1	chr19	-	1119	9	NNC	ENSG00000021488.13	novel	1464	12	NA	NA	-10549	-29167	at_least_one_novel_splicesite	FALSE	canonical	0	0	junction_1	0.330718913883074	NA	NA	NA	FALSE	0	NA	NA	B	non_coding	NA	NA	NA	NA	NA	NA	NA	20	GGCAGGTGTCAGCACTGGAG	NA	False	NA	NA	NA	NA	NA	NA	32879083	32859786	Fake_Experiment_ID
g1135.t1	chr19	-	2517	18	NNC	ENSG00000121289.18	novel	2352	19	NA	NA	1916	0	at_least_one_novel_splicesite	FALSE	canonical	0	0	junction_2	29.2094216207491	NA	NA	NA	TRUE	0	NA	NA	A	non_coding	NA	NA	NA	NA	NA	NA	NA	15	AATCTGCGGGAGCCCGTGGT	1996	False	NA	NA	NA	NA	NA	NA	32969958	32879161	Fake_Experiment_ID
g1136.t1	chr19	+	876	5	NNC	ENSG00000131944.10	novel	648	4	NA	NA	-1358	0	at_least_one_novel_splicesite	FALSE	canonical	0	0	junction_1	19.5	NA	NA	NA	FALSE	0	NA	NA	A	non_coding	NA	NA	NA	NA	NA	NA	NA	10	GGGCTGGCCTCAGGGCCACG	NA	False	NA	NA	NA	NA	NA	NA	32971838	32976682	Fake_Experiment_ID
g1137.t1	chr19	-	813	5	ISM	ENSG00000131941.8	ENST00000254260.8	2061	15	68655	0	68655	0	3prime_fragment	FALSE	canonical	3	40	junction_3	6.72681202353685	NA	NA	NA	FALSE	0	NA	NA	B	non_coding	NA	NA	NA	NA	NA	NA	NA	40	TGTGAGGAAACAAACATGTT	NA	False	NA	NA	NA	NA	NA	NA	32996197	32979995	Fake_Experiment_ID
g1138.t1	chr19	-	1512	11	NNC	ENSG00000131941.8	novel	2061	15	NA	NA	0	-19387	at_least_one_novel_splicesite	FALSE	canonical	0	0	junction_8	22.1415898254845	NA	NA	NA	FALSE	0	NA	NA	B	non_coding	NA	NA	NA	NA	NA	NA	NA	15	CACCCAGGCCTCCCACTGTG	35	False	NA	NA	NA	NA	NA	NA	33064852	32999382	Fake_Experiment_ID
g1139.t1	chr19	+	2478	17	NIC	ENSG00000076650.7	novel	2796	20	NA	NA	0	0	combination_of_known_splicesites	FALSE	canonical	0	0	junction_3	26.7452536677071	NA	NA	NA	FALSE	0	NA	NA	A	non_coding	NA	NA	NA	NA	NA	NA	NA	10	TTGAATGCTGCCCTGGCTCG	11	True	NA	NA	NA	NA	NA	NA	33081193	33130160	Fake_Experiment_ID
g114.t1	chr19	+	441	1	Intergenic	novelGene_34	novel	NA	NA	NA	NA	NA	NA	mono-exon	FALSE	NA	NA	NA	NA	NA	NA	NA	NA	NA	0	NA	NA	A	non_coding	NA	NA	NA	NA	NA	NA	NA	25	TGGGATAGCACTGACATTGG	5107	False	NA	NA	NA	NA	NA	NA	1768856	1769297	Fake_Experiment_ID
g1140.t1	chr19	+	1206	11	NNC	ENSG00000166359.11	novel	1419	11	NA	NA	0	-4	at_least_one_novel_splicesite	FALSE	canonical	0	0	junction_1	0	NA	NA	NA	TRUE	0	NA	NA	A	non_coding	NA	NA	NA	NA	NA	NA	NA	20	CTGACAGCCACAGGCCCCTT	37	False	NA	NA	NA	NA	NA	NA	33132169	33175568	Fake_Experiment_ID
g1141.t1	chr19	+	2358	7	NNC	ENSG00000130881.14	novel	2313	7	NA	NA	0	0	at_least_one_novel_splicesite	FALSE	canonical	3	17	junction_5	115.153520716187	NA	NA	NA	FALSE	0	NA	NA	A	non_coding	NA	NA	NA	NA	NA	NA	NA	5	CCGCTGGGCTCGCTGGTGAC	456	False	NA	NA	NA	NA	NA	NA	33194785	33207575	Fake_Experiment_ID
g1142.t1	chr19	-	1608	11	NNC	ENSG00000130876.11	novel	1572	11	NA	NA	8059	0	at_least_one_novel_splicesite	FALSE	canonical	0	0	junction_10	7.93788384898645	NA	NA	NA	TRUE	0	NA	NA	B	non_coding	NA	NA	NA	NA	NA	NA	NA	30	GATTTTTGTAGAGACTGAAG	8205	False	NA	NA	NA	NA	NA	NA	33217644	33208890	Fake_Experiment_ID
g1143.t1	chr19	-	585	3	NNC	ENSG00000130876.11	novel	1572	11	NA	NA	0	-11949	at_least_one_novel_splicesite	FALSE	canonical	0	0	junction_1	0	NA	NA	NA	FALSE	0	NA	NA	B	non_coding	NA	NA	NA	NA	NA	NA	NA	20	CTCAAGGTTGTGGCCCAAGC	146	False	NA	NA	NA	NA	NA	NA	33225703	33220839	Fake_Experiment_ID
g1144.t1	chr19	-	756	5	Intergenic	novelGene_407	novel	NA	NA	NA	NA	NA	NA	multi-exon	FALSE	canonical	0	0	junction_1	0	NA	NA	NA	FALSE	0	NA	NA	A	non_coding	NA	NA	NA	NA	NA	NA	NA	25	AATTGCGAGGGCAACTGGGG	NA	False	NA	NA	NA	NA	NA	NA	33261338	33227446	Fake_Experiment_ID
g1145.t1	chr19	-	1059	7	Intergenic	novelGene_408	novel	NA	NA	NA	NA	NA	NA	multi-exon	FALSE	canonical	0	0	junction_1	0	NA	NA	NA	FALSE	0	NA	NA	A	non_coding	NA	NA	NA	NA	NA	NA	NA	20	ACGCTGGGTGAATTCTGGAC	6090	False	NA	NA	NA	NA	NA	NA	33296626	33269923	Fake_Experiment_ID
g1146.t1	chr19	-	1077	1	FSM	ENSG00000245848.3	ENST00000498907.3	1077	1	0	0	0	0	mono-exon	FALSE	NA	NA	NA	NA	NA	NA	NA	NA	NA	0	NA	NA	A	non_coding	NA	NA	NA	NA	NA	NA	NA	5	GGCGCGCGGCTGTGGGACCG	302	False	NA	NA	NA	NA	NA	NA	33302414	33301337	Fake_Experiment_ID
g1147.t1	chr19	-	666	2	Intergenic	novelGene_409	novel	NA	NA	NA	NA	NA	NA	multi-exon	FALSE	canonical	0	0	junction_1	0	NA	NA	NA	FALSE	0	NA	NA	A	non_coding	NA	NA	NA	NA	NA	NA	NA	15	AGCTGTGGATGCCTGCTCAT	NA	False	NA	NA	NA	NA	NA	NA	33361446	33360496	Fake_Experiment_ID
g1148.t1	chr19	+	453	1	FSM	ENSG00000153879.9	ENST00000284000.9	453	1	0	0	0	0	mono-exon	FALSE	NA	NA	NA	NA	NA	NA	NA	NA	NA	0	NA	NA	A	non_coding	NA	NA	NA	NA	NA	NA	NA	20	ACCTCACCCTTTCCAGACTT	4905	False	NA	NA	NA	NA	NA	NA	33379239	33379692	Fake_Experiment_ID
g1149.t1	chr19	-	1983	12	NNC	ENSG00000124299.15	novel	1482	15	NA	NA	92896	0	at_least_one_novel_splicesite	TRUE	canonical	0	0	junction_4	351.302017412392	NA	NA	NA	TRUE	0	NA	NA	B	non_coding	NA	NA	NA	NA	NA	NA	NA	35	AGCCAGCCAGAAATCCCAGC	7574	False	NA	NA	NA	NA	NA	NA	33428864	33387343	Fake_Experiment_ID
g115.t1	chr19	+	342	2	NNC	ENSG00000205922.5	novel	1485	2	NA	NA	16062	0	at_least_one_novel_splicesite	FALSE	canonical	0	0	junction_1	0	NA	NA	NA	TRUE	0	NA	NA	B	non_coding	NA	NA	NA	NA	NA	NA	NA	0	GGCGCCCCGGCCCCGCGCCC	5975	False	NA	NA	NA	NA	NA	NA	1769724	1775445	Fake_Experiment_ID
g1150.t1	chr19	+	369	1	Intergenic	novelGene_410	novel	NA	NA	NA	NA	NA	NA	mono-exon	FALSE	NA	NA	NA	NA	NA	NA	NA	NA	NA	0	NA	NA	A	non_coding	NA	NA	NA	NA	NA	NA	NA	15	GAGGCAGGCGGGAGCCGTCC	NA	False	NA	NA	NA	NA	NA	NA	33435989	33436358	Fake_Experiment_ID
g1151.t1	chr19	+	864	4	Antisense	novelGene_ENSG00000124299.15_AS	novel	NA	NA	NA	NA	NA	NA	multi-exon	FALSE	canonical	0	0	junction_1	0	NA	NA	NA	FALSE	0	NA	NA	A	non_coding	NA	NA	NA	NA	NA	NA	NA	40	GATCAATATGGACTAGATAT	NA	False	NA	NA	NA	NA	NA	NA	33436946	33461039	Fake_Experiment_ID
g1152.t1	chr19	-	1731	15	NNC	ENSG00000124299.15	novel	1482	15	NA	NA	0	-74666	at_least_one_novel_splicesite	FALSE	canonical	0	0	junction_1	283.562657295076	NA	NA	NA	TRUE	0	NA	NA	B	non_coding	NA	NA	NA	NA	NA	NA	NA	20	GGGACGAGTGTCTTTTTAAG	30	False	NA	NA	NA	NA	NA	NA	33521760	33462009	Fake_Experiment_ID
g1153.t1	chr19	+	582	3	Intergenic	novelGene_411	novel	NA	NA	NA	NA	NA	NA	multi-exon	FALSE	canonical	0	0	junction_1	0	NA	NA	NA	FALSE	0	NA	NA	A	non_coding	NA	NA	NA	NA	NA	NA	NA	55	AAACATCGAAGGAAACAAGC	NA	False	NA	NA	NA	NA	NA	NA	33523360	33525591	Fake_Experiment_ID
g1154.t1	chr19	-	834	4	Intergenic	novelGene_412	novel	NA	NA	NA	NA	NA	NA	multi-exon	FALSE	canonical	0	0	junction_1	0	NA	NA	NA	FALSE	0	NA	NA	A	non_coding	NA	NA	NA	NA	NA	NA	NA	30	TGAATCCCTGCCAGAATTGA	NA	False	NA	NA	NA	NA	NA	NA	33580650	33546107	Fake_Experiment_ID
g1155.t1	chr19	+	369	1	Intergenic	novelGene_413	novel	NA	NA	NA	NA	NA	NA	mono-exon	FALSE	NA	NA	NA	NA	NA	NA	NA	NA	NA	0	NA	NA	A	non_coding	NA	NA	NA	NA	NA	NA	NA	35	GAGGAGAAGTCAATGCCTGA	NA	False	NA	NA	NA	NA	NA	NA	33588548	33588917	Fake_Experiment_ID
g1156.t1	chr19	-	483	1	Intergenic	novelGene_414	novel	NA	NA	NA	NA	NA	NA	mono-exon	FALSE	NA	NA	NA	NA	NA	NA	NA	NA	NA	0	NA	NA	A	non_coding	NA	NA	NA	NA	NA	NA	NA	65	TACTTGTTAAAAAAAAAAAA	NA	False	NA	NA	NA	NA	NA	NA	33589688	33589205	Fake_Experiment_ID
g1157.t1	chr19	-	219	3	Intergenic	novelGene_415	novel	NA	NA	NA	NA	NA	NA	multi-exon	FALSE	canonical	0	0	junction_1	0	NA	NA	NA	TRUE	0	NA	NA	A	non_coding	NA	NA	NA	NA	NA	NA	NA	20	TTTACATTATGGTTCACTCT	NA	False	NA	NA	NA	NA	NA	NA	33614680	33608092	Fake_Experiment_ID
g1158.t1	chr19	-	930	3	Intergenic	novelGene_416	novel	NA	NA	NA	NA	NA	NA	multi-exon	FALSE	canonical	0	0	junction_1	0	NA	NA	NA	TRUE	0	NA	NA	A	non_coding	NA	NA	NA	NA	NA	NA	NA	15	TGGGATGGGCCAGGAGGTCT	NA	False	NA	NA	NA	NA	NA	NA	33621501	33618302	Fake_Experiment_ID
g1159.t1	chr19	+	843	6	Intergenic	novelGene_417	novel	NA	NA	NA	NA	NA	NA	multi-exon	FALSE	canonical	0	0	junction_1	0	NA	NA	NA	TRUE	0	NA	NA	A	non_coding	NA	NA	NA	NA	NA	NA	NA	25	AGCCAAACCACTCTCGTGCC	2904	False	NA	NA	NA	NA	NA	NA	33624856	33669430	Fake_Experiment_ID
g116.t1	chr19	-	630	1	Intergenic	novelGene_35	novel	NA	NA	NA	NA	NA	NA	mono-exon	FALSE	NA	NA	NA	NA	NA	NA	NA	NA	NA	0	NA	NA	A	non_coding	NA	NA	NA	NA	NA	NA	NA	25	CGTAGCATCTGAATCCCTAG	7928	False	NA	NA	NA	NA	NA	NA	1782922	1782292	Fake_Experiment_ID
g1160.t1	chr19	-	567	1	Intergenic	novelGene_418	novel	NA	NA	NA	NA	NA	NA	mono-exon	FALSE	NA	NA	NA	NA	NA	NA	NA	NA	NA	0	NA	NA	A	non_coding	NA	NA	NA	NA	NA	NA	NA	45	AAATCCTGCAGCTAATTAAA	NA	False	NA	NA	NA	NA	NA	NA	33685165	33684598	Fake_Experiment_ID
g1161.t1	chr19	+	600	6	NNC	ENSG00000124302.13	novel	1275	3	NA	NA	0	-42428	at_least_one_novel_splicesite	FALSE	canonical	0	0	junction_1	0	NA	NA	NA	FALSE	0	NA	NA	B	non_coding	NA	NA	NA	NA	NA	NA	NA	40	AAGAAAGTGTATTAGTCAGG	4520	False	NA	NA	NA	NA	NA	NA	33689261	33730635	Fake_Experiment_ID
g1162.t1	chr19	+	1392	4	NNC	ENSG00000124302.13	novel	1275	3	NA	NA	73306	0	at_least_one_novel_splicesite	FALSE	canonical	0	0	junction_1	34.8839345385363	NA	NA	NA	TRUE	0	NA	NA	B	non_coding	NA	NA	NA	NA	NA	NA	NA	5	GGGGCGCCGCAGCTGGCCGG	NA	False	NA	NA	NA	NA	NA	NA	33762567	33773063	Fake_Experiment_ID
g1163.t1	chr19	+	534	4	Intergenic	novelGene_419	novel	NA	NA	NA	NA	NA	NA	multi-exon	TRUE	canonical	0	0	junction_1	0	NA	NA	NA	FALSE	0	NA	NA	A	non_coding	NA	NA	NA	NA	NA	NA	NA	30	GCTATGCGTCTATCAATGAA	NA	False	NA	NA	NA	NA	NA	NA	33774097	33785544	Fake_Experiment_ID
g1164.t1	chr19	+	852	5	FSM	ENSG00000153885.15	ENST00000430256.3	852	5	0	0	0	0	multi-exon	FALSE	canonical	3	48	junction_4	5.85234995535981	NA	NA	NA	FALSE	0	NA	NA	A	non_coding	NA	NA	NA	NA	NA	NA	NA	10	GCCCTGCTTCAGTGCCCACC	3580	False	NA	NA	NA	NA	NA	NA	33800454	33812948	Fake_Experiment_ID
g1165.t1	chr19	-	453	2	Intergenic	novelGene_420	novel	NA	NA	NA	NA	NA	NA	multi-exon	FALSE	canonical	0	0	junction_1	0	NA	NA	NA	FALSE	0	NA	NA	A	non_coding	NA	NA	NA	NA	NA	NA	NA	40	AACCTTTGGAGACCAAAATG	NA	False	NA	NA	NA	NA	NA	NA	33888333	33868863	Fake_Experiment_ID
g1166.t1	chr19	-	309	3	Intergenic	novelGene_421	novel	NA	NA	NA	NA	NA	NA	multi-exon	FALSE	canonical	0	0	junction_1	0	NA	NA	NA	FALSE	0	NA	NA	A	non_coding	NA	NA	NA	NA	NA	NA	NA	15	TGTCCACCTGTGCATAGGTG	NA	False	NA	NA	NA	NA	NA	NA	33919893	33912426	Fake_Experiment_ID
g1167.t1	chr19	-	555	4	Intergenic	novelGene_422	novel	NA	NA	NA	NA	NA	NA	multi-exon	FALSE	canonical	0	0	junction_1	0	NA	NA	NA	FALSE	0	NA	NA	A	non_coding	NA	NA	NA	NA	NA	NA	NA	30	GAAGCTTTAGATTCTGAAGC	NA	False	NA	NA	NA	NA	NA	NA	33948006	33935155	Fake_Experiment_ID
g1168.t1	chr19	-	585	3	Intergenic	novelGene_423	novel	NA	NA	NA	NA	NA	NA	multi-exon	FALSE	canonical	0	0	junction_1	0	NA	NA	NA	FALSE	0	NA	NA	A	non_coding	NA	NA	NA	NA	NA	NA	NA	20	AGTGGTCTCTGGGTAACATG	NA	False	NA	NA	NA	NA	NA	NA	34039180	34022627	Fake_Experiment_ID
g1169.t1	chr19	+	207	1	Intergenic	novelGene_424	novel	NA	NA	NA	NA	NA	NA	mono-exon	FALSE	NA	NA	NA	NA	NA	NA	NA	NA	NA	0	NA	NA	A	non_coding	NA	NA	NA	NA	NA	NA	NA	15	GCATGGTGGCGGGCATCTAT	NA	False	NA	NA	NA	NA	NA	NA	34044748	34044955	Fake_Experiment_ID
g117.t1	chr19	-	3783	22	NNC	ENSG00000130270.16	novel	3903	28	NA	NA	1818	0	intron_retention	FALSE	canonical	0	0	junction_8	11.9661275530883	NA	NA	NA	FALSE	0	NA	NA	A	non_coding	NA	NA	NA	NA	NA	NA	NA	25	CACCTCAGGAAGATGTCCTT	2357	False	NA	NA	NA	NA	NA	NA	1809918	1783027	Fake_Experiment_ID
g1170.t1	chr19	-	822	1	Intergenic	novelGene_425	novel	NA	NA	NA	NA	NA	NA	mono-exon	FALSE	NA	NA	NA	NA	NA	NA	NA	NA	NA	0	NA	NA	A	non_coding	NA	NA	NA	NA	NA	NA	NA	20	CATGTTAGATCTTCGTATGT	NA	False	NA	NA	NA	NA	NA	NA	34093343	34092521	Fake_Experiment_ID
g1171.t1	chr19	+	270	1	Intergenic	novelGene_426	novel	NA	NA	NA	NA	NA	NA	mono-exon	FALSE	NA	NA	NA	NA	NA	NA	NA	NA	NA	0	NA	NA	A	non_coding	NA	NA	NA	NA	NA	NA	NA	20	CCTCAGGGAATCCAGTCGGC	NA	False	NA	NA	NA	NA	NA	NA	34127004	34127274	Fake_Experiment_ID
g1172.t1	chr19	+	969	8	NNC	ENSG00000257103.9	novel	1392	10	NA	NA	0	10508	at_least_one_novel_splicesite	TRUE	canonical	0	0	junction_3	431.113082376212	NA	NA	NA	TRUE	0	NA	NA	A	non_coding	NA	NA	NA	NA	NA	NA	NA	90	CTAAAAAAAAAAAAAAAAAA	54	False	NA	NA	NA	NA	NA	NA	34172642	34236939	Fake_Experiment_ID
g1173.t1	chr19	-	339	1	Intergenic	novelGene_427	novel	NA	NA	NA	NA	NA	NA	mono-exon	FALSE	NA	NA	NA	NA	NA	NA	NA	NA	NA	0	NA	NA	A	non_coding	NA	NA	NA	NA	NA	NA	NA	30	ATATCTCTGTCTACAAATGT	170	False	NA	NA	NA	NA	NA	NA	34296614	34296275	Fake_Experiment_ID
g1174.t1	chr19	+	3300	13	NNC	ENSG00000166398.14	novel	3213	13	NA	NA	30	0	at_least_one_novel_splicesite	FALSE	canonical	0	0	junction_1	40.0079853140456	NA	NA	NA	TRUE	0	NA	NA	A	non_coding	NA	NA	NA	NA	NA	NA	NA	15	CCCCAGGCCAGCCAGCCTGC	NA	False	NA	NA	NA	NA	NA	NA	34300503	34352955	Fake_Experiment_ID
g1175.t1	chr19	+	1026	9	NNC	ENSG00000105220.17	novel	1794	19	NA	NA	357	-10488	at_least_one_novel_splicesite	TRUE	canonical	0	0	junction_7	665.875739158591	NA	NA	NA	FALSE	0	NA	NA	B	non_coding	NA	NA	NA	NA	NA	NA	NA	25	AAGGTTACTAGTCTTGGACC	21	False	NA	NA	NA	NA	NA	NA	34365266	34389548	Fake_Experiment_ID
g1176.t1	chr19	-	1083	1	Intergenic	novelGene_428	novel	NA	NA	NA	NA	NA	NA	mono-exon	FALSE	NA	NA	NA	NA	NA	NA	NA	NA	NA	0	NA	NA	A	non_coding	NA	NA	NA	NA	NA	NA	NA	15	CCCACCTCCTTGGATACCTC	NA	False	NA	NA	NA	NA	NA	NA	34391583	34390500	Fake_Experiment_ID
g1177.t1	chr19	+	921	10	NNC	ENSG00000105220.17	novel	1794	19	NA	NA	28001	0	at_least_one_novel_splicesite	FALSE	canonical	0	0	junction_1	556.648791019265	NA	NA	NA	TRUE	0	NA	NA	B	non_coding	NA	NA	NA	NA	NA	NA	NA	15	ACTCGTGCTCATCTGCAGCC	NA	False	NA	NA	NA	NA	NA	NA	34392910	34400036	Fake_Experiment_ID
g1178.t1	chr19	+	852	6	NNC	ENSG00000126249.8	novel	1077	7	NA	NA	0	-9485	at_least_one_novel_splicesite	FALSE	canonical	0	0	junction_5	74.3844069681274	NA	NA	NA	TRUE	0	NA	NA	A	non_coding	NA	NA	NA	NA	NA	NA	NA	45	GATGGACAGGAAATCAATGA	19	False	NA	NA	NA	NA	NA	NA	34404430	34416635	Fake_Experiment_ID
g1179.t1	chr19	+	1617	14	NIC	ENSG00000126261.13	novel	1923	17	NA	NA	0	0	combination_of_known_splicesites	FALSE	canonical	0	0	junction_6	311.630698596419	NA	NA	NA	FALSE	0	NA	NA	A	non_coding	NA	NA	NA	NA	NA	NA	NA	45	ACAGAAATGCCTCTAAACAG	41	False	NA	NA	NA	NA	NA	NA	34428432	34469221	Fake_Experiment_ID
g118.t1	chr19	-	1839	12	NNC	ENSG00000079313.15	novel	3666	16	NA	NA	26573	3594	at_least_one_novel_splicesite	FALSE	canonical	0	0	junction_1	42.6205630734064	NA	NA	NA	FALSE	0	NA	NA	B	non_coding	NA	NA	NA	NA	NA	NA	NA	5	CCGCGTCCCTGAGGCCTGGC	5178	False	NA	NA	NA	NA	NA	NA	1821785	1812471	Fake_Experiment_ID
g1180.t1	chr19	+	1359	8	NNC	ENSG00000142279.13	novel	1293	8	NA	NA	0	6061	at_least_one_novel_splicesite	FALSE	canonical	0	0	junction_7	46.4924834829047	NA	NA	NA	TRUE	0	NA	NA	A	non_coding	NA	NA	NA	NA	NA	NA	NA	40	ACAGAAAGAAATCGGCTCTT	189	False	NA	NA	NA	NA	NA	NA	34481974	34506330	Fake_Experiment_ID
g1181.t1	chr19	-	1875	5	Intergenic	novelGene_429	novel	NA	NA	NA	NA	NA	NA	multi-exon	FALSE	canonical	0	0	junction_1	0	NA	NA	NA	FALSE	0	NA	NA	A	non_coding	NA	NA	NA	NA	NA	NA	NA	30	TAAAACCTTGGTCTCCACCA	NA	False	NA	NA	NA	NA	NA	NA	34557974	34520474	Fake_Experiment_ID
g1182.t1	chr19	-	447	2	Intergenic	novelGene_430	novel	NA	NA	NA	NA	NA	NA	multi-exon	FALSE	canonical	0	0	junction_1	0	NA	NA	NA	FALSE	0	NA	NA	A	non_coding	NA	NA	NA	NA	NA	NA	NA	15	ACTTGGTCCCAGGCCAGGCT	NA	False	NA	NA	NA	NA	NA	NA	34565147	34559238	Fake_Experiment_ID
g1183.t1	chr19	-	663	3	Intergenic	novelGene_431	novel	NA	NA	NA	NA	NA	NA	multi-exon	FALSE	canonical	0	0	junction_1	0	NA	NA	NA	FALSE	0	NA	NA	A	non_coding	NA	NA	NA	NA	NA	NA	NA	20	AGGCATGCTTGGGGGACATG	5531	False	NA	NA	NA	NA	NA	NA	34588642	34575413	Fake_Experiment_ID
g1184.t1	chr19	-	291	3	FSM	ENSG00000205209.8	ENST00000379204.2	291	3	0	0	0	0	multi-exon	FALSE	canonical	0	0	junction_2	0.5	NA	NA	NA	FALSE	0	NA	NA	A	non_coding	NA	NA	NA	NA	NA	NA	NA	20	TCTGAGGACCCCTGCAGATC	NA	False	NA	NA	NA	NA	NA	NA	34594563	34593554	Fake_Experiment_ID
g1185.t1	chr19	-	615	1	Intergenic	novelGene_432	novel	NA	NA	NA	NA	NA	NA	mono-exon	FALSE	NA	NA	NA	NA	NA	NA	NA	NA	NA	0	NA	NA	A	non_coding	NA	NA	NA	NA	NA	NA	NA	35	CCAAAACAGCATGGTACTGG	NA	False	NA	NA	NA	NA	NA	NA	34617694	34617079	Fake_Experiment_ID
g1186.t1	chr19	+	513	2	Intergenic	novelGene_433	novel	NA	NA	NA	NA	NA	NA	multi-exon	FALSE	canonical	0	0	junction_1	0	NA	NA	NA	FALSE	0	NA	NA	A	non_coding	NA	NA	NA	NA	NA	NA	NA	25	CACACTCTGGAAGCATGTTT	NA	False	NA	NA	NA	NA	NA	NA	34628844	34634160	Fake_Experiment_ID
g1187.t1	chr19	-	756	3	Intergenic	novelGene_434	novel	NA	NA	NA	NA	NA	NA	multi-exon	FALSE	canonical	0	0	junction_1	0	NA	NA	NA	TRUE	0	NA	NA	A	non_coding	NA	NA	NA	NA	NA	NA	NA	25	AAGTAGCTTTGTGTAGTAGC	NA	False	NA	NA	NA	NA	NA	NA	34637535	34634561	Fake_Experiment_ID
g1188.t1	chr19	+	456	3	Intergenic	novelGene_435	novel	NA	NA	NA	NA	NA	NA	multi-exon	FALSE	canonical	0	0	junction_1	0	NA	NA	NA	FALSE	0	NA	NA	A	non_coding	NA	NA	NA	NA	NA	NA	NA	20	CCTCCTTTGAGATCAGGGAC	NA	False	NA	NA	NA	NA	NA	NA	34647691	34667101	Fake_Experiment_ID
g1189.t1	chr19	+	1452	4	NNC	ENSG00000089335.21	novel	1437	6	NA	NA	-1155	0	intron_retention	FALSE	canonical	0	0	junction_1	0	NA	NA	NA	FALSE	0	NA	NA	A	non_coding	NA	NA	NA	NA	NA	NA	NA	45	AAATGCAGGAAATCCTTCAA	-4	True	NA	NA	NA	NA	NA	NA	34677649	34685237	Fake_Experiment_ID
g119.t1	chr19	-	600	2	NNC	ENSG00000079313.15	novel	3666	16	NA	NA	24390	-6030	at_least_one_novel_splicesite	FALSE	canonical	0	0	junction_1	0	NA	NA	NA	FALSE	0	NA	NA	B	non_coding	NA	NA	NA	NA	NA	NA	NA	35	CTTCATCAAAGGGCAAGGCA	2995	False	NA	NA	NA	NA	NA	NA	1823968	1822095	Fake_Experiment_ID
g1190.t1	chr19	-	966	1	Intergenic	novelGene_436	novel	NA	NA	NA	NA	NA	NA	mono-exon	FALSE	NA	NA	NA	NA	NA	NA	NA	NA	NA	0	NA	NA	A	non_coding	NA	NA	NA	NA	NA	NA	NA	50	ACAGACACTTCTCAAAAGAA	NA	False	NA	NA	NA	NA	NA	NA	34702162	34701196	Fake_Experiment_ID
g1191.t1	chr19	-	984	1	Intergenic	novelGene_437	novel	NA	NA	NA	NA	NA	NA	mono-exon	FALSE	NA	NA	NA	NA	NA	NA	NA	NA	NA	0	NA	NA	A	non_coding	NA	NA	NA	NA	NA	NA	NA	30	AAGGAGGAACTGGTACCCTT	NA	False	NA	NA	NA	NA	NA	NA	34703955	34702971	Fake_Experiment_ID
g1192.t1	chr19	-	780	3	Intergenic	novelGene_438	novel	NA	NA	NA	NA	NA	NA	multi-exon	TRUE	canonical	0	0	junction_1	0	NA	NA	NA	FALSE	0	NA	NA	A	non_coding	NA	NA	NA	NA	NA	NA	NA	40	TGTGATCAACTGGAAGAAAG	NA	False	NA	NA	NA	NA	NA	NA	34707839	34705172	Fake_Experiment_ID
g1193.t1	chr19	+	2112	7	NNC	ENSG00000197841.15	novel	1848	5	NA	NA	-22725	9732	at_least_one_novel_splicesite	FALSE	canonical	0	0	junction_1	28.9928152019312	NA	NA	NA	TRUE	0	NA	NA	A	non_coding	NA	NA	NA	NA	NA	NA	NA	30	GGCATGCATTAAACATGGGG	NA	False	NA	NA	NA	NA	NA	NA	34712312	34751829	Fake_Experiment_ID
g1194.t1	chr19	-	1863	4	NNC	ENSG00000153896.19	novel	1767	4	NA	NA	-12053	0	at_least_one_novel_splicesite	FALSE	canonical	0	0	junction_3	20.3360653902262	NA	NA	NA	TRUE	0	NA	NA	A	non_coding	NA	NA	NA	NA	NA	NA	NA	40	AAGATACAGGAAGGCCTATT	NA	False	NA	NA	NA	NA	NA	NA	34784894	34759033	Fake_Experiment_ID
g1195.t1	chr19	+	1329	8	Intergenic	novelGene_439	novel	NA	NA	NA	NA	NA	NA	multi-exon	FALSE	canonical	0	0	junction_1	0.699854212223765	NA	NA	NA	FALSE	0	NA	NA	A	non_coding	NA	NA	NA	NA	NA	NA	NA	20	AGCACCAACTTGGGGGTGTC	NA	False	NA	NA	NA	NA	NA	NA	34787195	34849005	Fake_Experiment_ID
g1196.t1	chr19	+	855	1	Intergenic	novelGene_440	novel	NA	NA	NA	NA	NA	NA	mono-exon	FALSE	NA	NA	NA	NA	NA	NA	NA	NA	NA	0	NA	NA	A	non_coding	NA	NA	NA	NA	NA	NA	NA	40	GCTTCATAAGTGAAGGAGAA	NA	False	NA	NA	NA	NA	NA	NA	34861094	34861949	Fake_Experiment_ID
g1197.t1	chr19	+	2886	1	Intergenic	novelGene_441	novel	NA	NA	NA	NA	NA	NA	mono-exon	FALSE	NA	NA	NA	NA	NA	NA	NA	NA	NA	0	NA	NA	A	non_coding	NA	NA	NA	NA	NA	NA	NA	50	AATGGCAATCATTAAAAAGT	NA	False	NA	NA	NA	NA	NA	NA	34862638	34865524	Fake_Experiment_ID
g1198.t1	chr19	+	450	1	Intergenic	novelGene_442	novel	NA	NA	NA	NA	NA	NA	mono-exon	FALSE	NA	NA	NA	NA	NA	NA	NA	NA	NA	0	NA	NA	A	non_coding	NA	NA	NA	NA	NA	NA	NA	40	GTACATGTGGGATTAAAAAG	NA	False	NA	NA	NA	NA	NA	NA	34866439	34866889	Fake_Experiment_ID
g1199.t1	chr19	+	1833	4	NNC	ENSG00000168661.15	novel	1875	4	NA	NA	141	8114	at_least_one_novel_splicesite	FALSE	canonical	0	0	junction_1	0	NA	NA	NA	FALSE	0	NA	NA	A	non_coding	NA	NA	NA	NA	NA	NA	NA	45	GCCTATCAACAGTAAACATA	3045	False	NA	NA	NA	NA	NA	NA	34930088	34952952	Fake_Experiment_ID
g12.t1	chr19	-	2376	5	Intergenic	novelGene_7	novel	NA	NA	NA	NA	NA	NA	multi-exon	FALSE	canonical	0	0	junction_1	0	NA	NA	NA	FALSE	0	NA	NA	A	non_coding	NA	NA	NA	NA	NA	NA	NA	15	CTCCCCCGAGAAGGTGCCGG	NA	False	NA	NA	NA	NA	NA	NA	389008	378466	Fake_Experiment_ID
g120.t1	chr19	-	2475	6	NNC	ENSG00000079313.15	novel	3666	16	NA	NA	0	-8180	at_least_one_novel_splicesite	FALSE	canonical	0	0	junction_1	36.8	NA	NA	NA	TRUE	0	NA	NA	B	non_coding	NA	NA	NA	NA	NA	NA	NA	20	CCCGGAGACAGTAGCGCTTG	7024	False	NA	NA	NA	NA	NA	NA	1848358	1824245	Fake_Experiment_ID
g1200.t1	chr19	-	1899	4	FSM	ENSG00000180884.10	ENST00000404801.2	1899	4	0	0	0	0	multi-exon	FALSE	canonical	3	19	junction_2	3.29983164553722	NA	NA	NA	FALSE	0	NA	NA	A	non_coding	NA	NA	NA	NA	NA	NA	NA	25	GAATGCTAGCTGTGTTGGAA	619	False	NA	NA	NA	NA	NA	NA	34963662	34957955	Fake_Experiment_ID
g1201.t1	chr19	+	2874	20	NNC	ENSG00000089351.15	novel	2424	19	NA	NA	-25635	0	at_least_one_novel_splicesite	FALSE	canonical	0	0	junction_1	585.64983912917	NA	NA	NA	FALSE	0	NA	NA	A	non_coding	NA	NA	NA	NA	NA	NA	NA	15	GGACCCCGGCCACGCAGCTG	NA	False	NA	NA	NA	NA	NA	NA	34970387	35026141	Fake_Experiment_ID
g1202.t1	chr19	+	657	5	NNC	ENSG00000105711.14	novel	807	3	NA	NA	0	5603	at_least_one_novel_splicesite	FALSE	canonical	3	19	junction_2	5.62916512459885	NA	NA	NA	TRUE	0	NA	NA	A	non_coding	NA	NA	NA	NA	NA	NA	NA	15	CCCTGGTAAGGCGGATGGGC	18	False	NA	NA	NA	NA	NA	NA	35030820	35039701	Fake_Experiment_ID
g1203.t1	chr19	-	345	3	Antisense	novelGene_ENSG00000105707.15_AS	novel	NA	NA	NA	NA	NA	NA	multi-exon	FALSE	canonical	0	0	junction_1	0	NA	NA	NA	FALSE	0	NA	NA	A	non_coding	NA	NA	NA	NA	NA	NA	NA	20	TGGCATGCGTCTTATATGCA	NA	False	NA	NA	NA	NA	NA	NA	35049389	35043059	Fake_Experiment_ID
g1204.t1	chr19	+	1656	9	NNC	ENSG00000105707.15	novel	1254	12	NA	NA	17195	8772	at_least_one_novel_splicesite	TRUE	canonical	0	0	junction_2	56.0311018542381	NA	NA	NA	TRUE	0	NA	NA	A	non_coding	NA	NA	NA	NA	NA	NA	NA	10	GACCTGGCCTCAGCCTTCCC	NA	False	NA	NA	NA	NA	NA	NA	35059701	35075059	Fake_Experiment_ID
g1205.t1	chr19	+	2532	8	Intergenic	novelGene_443	novel	NA	NA	NA	NA	NA	NA	multi-exon	FALSE	canonical	0	0	junction_1	0	NA	NA	NA	FALSE	0	NA	NA	A	non_coding	NA	NA	NA	NA	NA	NA	NA	40	AGTGCACATTATAATAGTGA	NA	False	NA	NA	NA	NA	NA	NA	35075444	35094606	Fake_Experiment_ID
g1206.t1	chr19	+	1050	3	Intergenic	novelGene_444	novel	NA	NA	NA	NA	NA	NA	multi-exon	FALSE	canonical	0	0	junction_1	0	NA	NA	NA	FALSE	0	NA	NA	A	non_coding	NA	NA	NA	NA	NA	NA	NA	10	CTAGGATGCCTCCTTCGCCG	4523	False	NA	NA	NA	NA	NA	NA	35095470	35099072	Fake_Experiment_ID
g1207.t1	chr19	+	1107	3	Intergenic	novelGene_445	novel	NA	NA	NA	NA	NA	NA	multi-exon	FALSE	canonical	0	0	junction_1	0	NA	NA	NA	FALSE	0	NA	NA	A	non_coding	NA	NA	NA	NA	NA	NA	NA	30	TCACGCCACCAGCATTATCA	8945	False	NA	NA	NA	NA	NA	NA	35099892	35105918	Fake_Experiment_ID
g1208.t1	chr19	+	795	5	NNC	ENSG00000285526.1	novel	342	6	NA	NA	-12991	-499	intron_retention	FALSE	canonical	0	0	junction_1	2	NA	NA	NA	TRUE	0	NA	NA	A	non_coding	NA	NA	NA	NA	NA	NA	NA	15	GATACTGTTCCGGCATGCCC	NA	False	NA	NA	NA	NA	NA	NA	35106385	35122958	Fake_Experiment_ID
g1209.t1	chr19	-	1212	4	ISM	ENSG00000153902.14	ENST00000310123.8	1614	9	3069	0	3069	0	3prime_fragment	FALSE	canonical	3	8	junction_2	5.31245915016974	NA	NA	NA	FALSE	0	NA	NA	B	non_coding	NA	NA	NA	NA	NA	NA	NA	25	GACCACCAACGGGACTCTGG	9596	False	NA	NA	NA	NA	NA	NA	35131611	35125192	Fake_Experiment_ID
g121.t1	chr19	-	759	2	FSM	ENSG00000129911.9	ENST00000250916.6	759	2	0	0	0	0	multi-exon	FALSE	canonical	3	184	junction_1	0	NA	NA	NA	FALSE	0	NA	NA	A	non_coding	NA	NA	NA	NA	NA	NA	NA	10	GGCCCTCGTGCAGCCCACCC	416	False	NA	NA	NA	NA	NA	NA	1863497	1854458	Fake_Experiment_ID
g1210.t1	chr19	+	552	1	Intergenic	novelGene_446	novel	NA	NA	NA	NA	NA	NA	mono-exon	FALSE	NA	NA	NA	NA	NA	NA	NA	NA	NA	0	NA	NA	A	non_coding	NA	NA	NA	NA	NA	NA	NA	30	TTTCATCCATAGCATCATCA	NA	False	NA	NA	NA	NA	NA	NA	35132512	35133064	Fake_Experiment_ID
g1211.t1	chr19	-	246	2	NIC	ENSG00000153902.14	novel	1614	9	NA	NA	0	-8496	combination_of_known_splicesites	FALSE	canonical	0	0	junction_1	0	NA	NA	NA	FALSE	0	NA	NA	B	non_coding	NA	NA	NA	NA	NA	NA	NA	20	GTGAGGCCAGGGGATGGAGG	7857	False	NA	NA	NA	NA	NA	NA	35134680	35133688	Fake_Experiment_ID
g1212.t1	chr19	+	363	1	Intergenic	novelGene_447	novel	NA	NA	NA	NA	NA	NA	mono-exon	FALSE	NA	NA	NA	NA	NA	NA	NA	NA	NA	0	NA	NA	A	non_coding	NA	NA	NA	NA	NA	NA	NA	35	AAGCTCATCTATTAACTCAT	NA	False	NA	NA	NA	NA	NA	NA	35135408	35135771	Fake_Experiment_ID
g1213.t1	chr19	+	1359	17	Fusion	ENSG00000266964.6_ENSG00000089327.15	novel	585	7	NA	NA	0	41826	multi-exon	FALSE	canonical	0	0	junction_3	370.120926184943	NA	NA	NA	TRUE	0	NA	NA	A	non_coding	NA	NA	NA	NA	NA	NA	NA	40	GATTTTAGCAAGAGGAAGTA	25	True	NA	NA	NA	NA	NA	NA	35140079	35208249	Fake_Experiment_ID
g1214.t1	chr19	-	336	4	Intergenic	novelGene_448	novel	NA	NA	NA	NA	NA	NA	multi-exon	FALSE	canonical	0	0	junction_1	0	NA	NA	NA	FALSE	0	NA	NA	A	non_coding	NA	NA	NA	NA	NA	NA	NA	10	CTGCCCCCCACTCCCAGCCC	NA	False	NA	NA	NA	NA	NA	NA	35218572	35211805	Fake_Experiment_ID
g1215.t1	chr19	-	1110	2	FSM	ENSG00000177558.3	ENST00000324675.3	1110	2	0	0	0	0	multi-exon	FALSE	canonical	0	0	junction_1	0	NA	NA	NA	FALSE	0	NA	NA	A	non_coding	NA	NA	NA	NA	NA	NA	NA	25	AGCGAGCCCCCGGTGCACAA	-1	True	NA	NA	NA	NA	NA	NA	35228680	35224824	Fake_Experiment_ID
g1216.t1	chr19	-	576	1	Intergenic	novelGene_449	novel	NA	NA	NA	NA	NA	NA	mono-exon	FALSE	NA	NA	NA	NA	NA	NA	NA	NA	NA	0	NA	NA	A	non_coding	NA	NA	NA	NA	NA	NA	NA	20	CCATACCTCATCTTTGATTT	NA	False	NA	NA	NA	NA	NA	NA	35232949	35232373	Fake_Experiment_ID
g1217.t1	chr19	+	1986	10	NNC	ENSG00000105699.17	novel	1950	10	NA	NA	144	0	at_least_one_novel_splicesite	FALSE	canonical	0	0	junction_2	587.848703975293	NA	NA	NA	TRUE	0	NA	NA	A	non_coding	NA	NA	NA	NA	NA	NA	NA	15	TCTGACGTTTTCTACGTAGC	21	False	NA	NA	NA	NA	NA	NA	35249022	35267859	Fake_Experiment_ID
g1218.t1	chr19	+	1041	10	NNC	ENSG00000105698.16	novel	1050	9	NA	NA	-6	77	at_least_one_novel_splicesite	FALSE	canonical	3	26	junction_1	36.7557839573718	NA	NA	NA	FALSE	0	NA	NA	A	non_coding	NA	NA	NA	NA	NA	NA	NA	20	CGCCCGCCACCACCACGCAG	-6	True	NA	NA	NA	NA	NA	NA	35269101	35279256	Fake_Experiment_ID
g1219.t1	chr19	+	1914	8	ISM	ENSG00000105695.15	ENST00000392213.8	1881	9	125	0	125	0	3prime_fragment	FALSE	canonical	0	0	junction_2	1.39970842444753	NA	NA	NA	FALSE	0	NA	NA	A	non_coding	NA	NA	NA	NA	NA	NA	NA	15	AGGAGCTGGGGGCAGCCTGC	3373	False	NA	NA	NA	NA	NA	NA	35295533	35313454	Fake_Experiment_ID
g122.t1	chr19	-	768	5	Intergenic	novelGene_36	novel	NA	NA	NA	NA	NA	NA	multi-exon	TRUE	canonical	0	0	junction_1	0	NA	NA	NA	TRUE	0	NA	NA	A	non_coding	NA	NA	NA	NA	NA	NA	NA	45	AAGATGAATTTTCATACAGA	8507	False	NA	NA	NA	NA	NA	NA	1874058	1868181	Fake_Experiment_ID
g1220.t1	chr19	+	2811	14	NNC	ENSG00000012124.17	novel	2544	13	NA	NA	-5162	0	at_least_one_novel_splicesite	FALSE	canonical	0	0	junction_1	0	NA	NA	NA	TRUE	0	NA	NA	A	non_coding	NA	NA	NA	NA	NA	NA	NA	20	CACTGGATGGGCTGCAGCAG	6179	False	NA	NA	NA	NA	NA	NA	35326878	35346697	Fake_Experiment_ID
g1221.t1	chr19	+	903	1	FSM	ENSG00000126266.3	ENST00000246553.3	903	1	0	0	0	0	mono-exon	FALSE	NA	NA	NA	NA	NA	NA	NA	NA	NA	0	NA	NA	A	non_coding	NA	NA	NA	NA	NA	NA	NA	15	CGCCACTGCTCGGGGGAAGG	3650	False	NA	NA	NA	NA	NA	NA	35351551	35352454	Fake_Experiment_ID
g1222.t1	chr19	+	1041	1	FSM	ENSG00000185897.7	ENST00000327809.5	1041	1	0	0	0	0	mono-exon	FALSE	NA	NA	NA	NA	NA	NA	NA	NA	NA	0	NA	NA	A	non_coding	NA	NA	NA	NA	NA	NA	NA	10	GTCCTCCGGGGGAGGAGGGT	NA	False	NA	NA	NA	NA	NA	NA	35358890	35359931	Fake_Experiment_ID
g1223.t1	chr19	+	1041	1	FSM	ENSG00000126251.6	ENST00000454971.2	1041	1	0	0	0	0	mono-exon	FALSE	NA	NA	NA	NA	NA	NA	NA	NA	NA	0	NA	NA	A	non_coding	NA	NA	NA	NA	NA	NA	NA	10	GTCCTCCGGGGGAGGAGGGT	NA	False	NA	NA	NA	NA	NA	NA	35371359	35372400	Fake_Experiment_ID
g1224.t1	chr19	+	801	4	Intergenic	novelGene_450	novel	NA	NA	NA	NA	NA	NA	multi-exon	FALSE	canonical	0	0	junction_1	0	NA	NA	NA	FALSE	0	NA	NA	A	non_coding	NA	NA	NA	NA	NA	NA	NA	30	ATATTATCCCTAATACCTGC	61	False	NA	NA	NA	NA	NA	NA	35382171	35384055	Fake_Experiment_ID
g1225.t1	chr19	+	606	2	Intergenic	novelGene_451	novel	NA	NA	NA	NA	NA	NA	multi-exon	FALSE	canonical	0	0	junction_1	0	NA	NA	NA	FALSE	0	NA	NA	A	non_coding	NA	NA	NA	NA	NA	NA	NA	5	AGCTGCTGGTGCTTCTGCCT	8174	False	NA	NA	NA	NA	NA	NA	35407737	35421771	Fake_Experiment_ID
g1226.t1	chr19	+	993	1	FSM	ENSG00000126262.5	ENST00000246549.2	993	1	0	0	0	0	mono-exon	FALSE	NA	NA	NA	NA	NA	NA	NA	NA	NA	0	NA	NA	A	non_coding	NA	NA	NA	NA	NA	NA	NA	15	CAGTTTCCCTGGACCTTCAG	125	False	NA	NA	NA	NA	NA	NA	35449714	35450707	Fake_Experiment_ID
g1227.t1	chr19	-	300	6	FSM	ENSG00000188508.11	ENST00000338897.4	300	6	0	0	0	0	multi-exon	TRUE	canonical	0	0	junction_5	6.16441400296898	NA	NA	NA	FALSE	0	NA	NA	A	non_coding	NA	NA	NA	NA	NA	NA	NA	30	CCATGACCTCCACTGGAAGA	21	False	NA	NA	NA	NA	NA	NA	35490442	35487427	Fake_Experiment_ID
g1228.t1	chr19	-	1377	11	Fusion	ENSG00000189001.11_ENSG00000161249.21	novel	1431	15	NA	NA	3475	3591	multi-exon	FALSE	canonical	0	0	junction_1	18.7480665669823	NA	NA	NA	TRUE	0	NA	NA	A	non_coding	NA	NA	NA	NA	NA	NA	NA	35	CCCTGGAATAAAATCCCCAT	3504	False	NA	NA	NA	NA	NA	NA	35524806	35495124	Fake_Experiment_ID
g1229.t1	chr19	+	1512	1	Antisense	novelGene_ENSG00000189001.11_AS	novel	NA	NA	NA	NA	NA	NA	mono-exon	FALSE	NA	NA	NA	NA	NA	NA	NA	NA	NA	0	NA	NA	A	non_coding	NA	NA	NA	NA	NA	NA	NA	35	CAGAAGGAGGGAGCAGGAGC	NA	False	NA	NA	NA	NA	NA	NA	35526727	35528239	Fake_Experiment_ID
g123.t1	chr19	-	933	4	NIC	ENSG00000129968.17	novel	1086	5	NA	NA	0	0	combination_of_known_splicesites	TRUE	canonical	3	503	junction_2	31.3793987620328	NA	NA	NA	FALSE	0	NA	NA	A	non_coding	NA	NA	NA	NA	NA	NA	NA	10	CGGCGGCCCCAACCGGCCGG	3952	False	NA	NA	NA	NA	NA	NA	1881566	1877199	Fake_Experiment_ID
g1230.t1	chr19	+	1227	11	FSM	ENSG00000105679.9	ENST00000222286.9	1227	11	0	0	0	0	multi-exon	FALSE	canonical	0	0	junction_1	0.8	NA	NA	NA	FALSE	0	NA	NA	A	non_coding	NA	NA	NA	NA	NA	NA	NA	20	AACGGGAAGGTCCTTTCTTT	58	False	NA	NA	NA	NA	NA	NA	35533527	35545170	Fake_Experiment_ID
g1231.t1	chr19	+	675	7	FSM	ENSG00000105677.12	ENST00000222284.10	675	7	0	0	0	0	multi-exon	FALSE	canonical	3	1786	junction_1	42.4918292799399	NA	NA	NA	FALSE	0	NA	NA	A	non_coding	NA	NA	NA	NA	NA	NA	NA	15	GCTTGGTGTCTCAGACATTG	51	False	NA	NA	NA	NA	NA	NA	35545739	35547447	Fake_Experiment_ID
g1232.t1	chr19	-	4116	24	NNC	ENSG00000105675.9	novel	3108	22	NA	NA	-13725	-151	intron_retention	FALSE	canonical	0	0	junction_3	0.920261325587683	NA	NA	NA	TRUE	0	NA	NA	A	non_coding	NA	NA	NA	NA	NA	NA	NA	20	TCCTCAACACTTGGCCTCTA	NA	False	NA	NA	NA	NA	NA	NA	35577354	35550765	Fake_Experiment_ID
g1233.t1	chr19	+	1725	16	NIC	ENSG00000249115.9	novel	1902	19	NA	NA	0	0	combination_of_known_splicesites	FALSE	canonical	0	0	junction_1	61.3577487635697	NA	NA	NA	FALSE	0	NA	NA	A	non_coding	NA	NA	NA	NA	NA	NA	NA	40	AGAGAGGGTTCAAACGGAAG	41	True	NA	NA	NA	NA	NA	NA	35612794	35622993	Fake_Experiment_ID
g1234.t1	chr19	+	1422	10	NNC	ENSG00000126254.12	novel	1443	10	NA	NA	0	0	at_least_one_novel_splicesite	FALSE	canonical	3	36	junction_5	243.267114277473	NA	NA	NA	TRUE	0	NA	NA	A	non_coding	NA	NA	NA	NA	NA	NA	NA	10	GGTCTGTGGCCAGGCACCCG	37	False	NA	NA	NA	NA	NA	NA	35629153	35637554	Fake_Experiment_ID
g1235.t1	chr19	+	2118	14	Fusion	ENSG00000105672.14_ENSG00000105668.7	novel	822	7	NA	NA	-1091	4805	multi-exon	FALSE	canonical	0	0	junction_1	1897.57291882249	NA	NA	NA	TRUE	0	NA	NA	A	non_coding	NA	NA	NA	NA	NA	NA	NA	45	AGACTGAAAATACCCTTCAA	NA	False	NA	NA	NA	NA	NA	NA	35641369	35682692	Fake_Experiment_ID
g1236.t1	chr19	+	372	3	Intergenic	novelGene_452	novel	NA	NA	NA	NA	NA	NA	multi-exon	FALSE	canonical	0	0	junction_1	0	NA	NA	NA	FALSE	0	NA	NA	A	non_coding	NA	NA	NA	NA	NA	NA	NA	30	AACTGCTCAACTAAGCTCCC	NA	False	NA	NA	NA	NA	NA	NA	35690361	35702393	Fake_Experiment_ID
g1237.t1	chr19	+	1464	5	FSM	ENSG00000011590.14	ENST00000262630.7	1464	5	0	0	0	0	multi-exon	TRUE	canonical	0	0	junction_2	1.29903810567666	NA	NA	NA	FALSE	0	NA	NA	A	non_coding	NA	NA	NA	NA	NA	NA	NA	5	CGGGGTGTCGGTAGCGTCTT	1179	False	NA	NA	NA	NA	NA	NA	35714626	35716752	Fake_Experiment_ID
g1238.t1	chr19	+	7860	34	NNC	ENSG00000272333.7	novel	8148	37	NA	NA	0	0	at_least_one_novel_splicesite	TRUE	canonical	0	0	junction_1	27.7344087521943	NA	NA	NA	TRUE	0	NA	NA	A	non_coding	NA	NA	NA	NA	NA	NA	NA	10	GGCCGTGGCTGCCCACCACG	11	False	NA	NA	NA	NA	NA	NA	35718018	35738557	Fake_Experiment_ID
g1239.t1	chr19	-	504	2	NIC	ENSG00000126246.10	novel	1068	4	NA	NA	0	0	combination_of_known_splicesites	FALSE	canonical	1	4	junction_1	0	NA	NA	NA	FALSE	0	NA	NA	A	non_coding	NA	NA	NA	NA	NA	NA	NA	40	CACCCAATAAAGAACTTTGC	4237	False	NA	NA	NA	NA	NA	NA	35741180	35739279	Fake_Experiment_ID
g124.t1	chr19	-	282	2	Intergenic	novelGene_37	novel	NA	NA	NA	NA	NA	NA	multi-exon	FALSE	canonical	0	0	junction_1	0	NA	NA	NA	FALSE	0	NA	NA	A	non_coding	NA	NA	NA	NA	NA	NA	NA	15	CTGTTGTCGACTTAATGTGT	1838	False	NA	NA	NA	NA	NA	NA	1883680	1882698	Fake_Experiment_ID
g1240.t1	chr19	-	630	7	NNC	ENSG00000161265.15	novel	663	8	NA	NA	0	121	at_least_one_novel_splicesite	FALSE	canonical	0	0	junction_1	51.4741035214149	NA	NA	NA	TRUE	0	NA	NA	A	non_coding	NA	NA	NA	NA	NA	NA	NA	20	TCTGTTCAGCATGGAGACCT	26	True	NA	NA	NA	NA	NA	NA	35745391	35742597	Fake_Experiment_ID
g1241.t1	chr19	+	306	3	FSM	ENSG00000205155.8	ENST00000222266.2	306	3	0	0	0	0	multi-exon	FALSE	canonical	3	1103	junction_2	53	NA	NA	NA	FALSE	0	NA	NA	A	non_coding	NA	NA	NA	NA	NA	NA	NA	25	CAACTTCTGCACATACTGGG	267	False	NA	NA	NA	NA	NA	NA	35745930	35746847	Fake_Experiment_ID
g1242.t1	chr19	+	741	9	FSM	ENSG00000267796.8	ENST00000301159.14	741	9	0	0	0	0	multi-exon	FALSE	canonical	3	28	junction_5	9.13783344124853	NA	NA	NA	FALSE	0	NA	NA	A	non_coding	NA	NA	NA	NA	NA	NA	NA	15	TGTTCCCAGGTCCCCCCACA	47	False	NA	NA	NA	NA	NA	NA	35748724	35754474	Fake_Experiment_ID
g1243.t1	chr19	-	483	3	FSM	ENSG00000004776.13	ENST00000004982.6	483	3	0	0	0	0	multi-exon	TRUE	canonical	3	14	junction_1	2.5	NA	NA	NA	FALSE	0	NA	NA	A	non_coding	NA	NA	NA	NA	NA	NA	NA	5	GAGGGGGCTGGGCCGCGCCC	20	False	NA	NA	NA	NA	NA	NA	35757008	35755521	Fake_Experiment_ID
g1244.t1	chr19	+	5391	27	Fusion	ENSG00000004777.18_ENSG00000167595.15	novel	1443	11	NA	NA	0	0	multi-exon	TRUE	canonical	0	0	junction_4	14.2444840357167	NA	NA	NA	TRUE	0	NA	NA	A	non_coding	NA	NA	NA	NA	NA	NA	NA	15	GCACCAGCTGGGAGGGGCCG	39	False	NA	NA	NA	NA	NA	NA	35758215	35788429	Fake_Experiment_ID
g1245.t1	chr19	-	855	6	Intergenic	novelGene_453	novel	NA	NA	NA	NA	NA	NA	multi-exon	FALSE	canonical	0	0	junction_1	0.4	NA	NA	NA	FALSE	0	NA	NA	A	non_coding	NA	NA	NA	NA	NA	NA	NA	20	GCTGACTAGAGGAGGTCTCT	5239	False	NA	NA	NA	NA	NA	NA	35792662	35789206	Fake_Experiment_ID
g1246.t1	chr19	-	390	4	Intergenic	novelGene_454	novel	NA	NA	NA	NA	NA	NA	multi-exon	FALSE	canonical	0	0	junction_1	0	NA	NA	NA	FALSE	0	NA	NA	A	non_coding	NA	NA	NA	NA	NA	NA	NA	10	TGCCCCCCATCCCCAGGGGC	64	False	NA	NA	NA	NA	NA	NA	35797837	35793053	Fake_Experiment_ID
g1247.t1	chr19	-	1383	10	ISM	ENSG00000250799.11	ENST00000301175.7	1611	11	476	0	476	0	3prime_fragment	FALSE	canonical	0	0	junction_1	0	NA	NA	NA	FALSE	0	NA	NA	A	non_coding	NA	NA	NA	NA	NA	NA	NA	15	CACCCCTGAGGGGGTCATGT	90	False	NA	NA	NA	NA	NA	NA	35812805	35800037	Fake_Experiment_ID
g1248.t1	chr19	-	3324	24	NNC	ENSG00000161270.20	novel	3726	29	NA	NA	0	0	intron_retention	FALSE	canonical	0	0	junction_5	2.15557482717227	NA	NA	NA	TRUE	0	NA	NA	A	non_coding	NA	NA	NA	NA	NA	NA	NA	20	GAGCCCTCTCAACCCCATTG	666	False	NA	NA	NA	NA	NA	NA	35851837	35826513	Fake_Experiment_ID
g1249.t1	chr19	+	2217	15	NNC	ENSG00000126259.20	novel	2127	15	NA	NA	0	0	at_least_one_novel_splicesite	TRUE	canonical	0	0	junction_14	9.35605228104858	NA	NA	NA	FALSE	0	NA	NA	A	non_coding	NA	NA	NA	NA	NA	NA	NA	30	CATCTTTCCAATGGAAGAGT	176	False	NA	NA	NA	NA	NA	NA	35857119	35866492	Fake_Experiment_ID
g125.t1	chr19	-	678	2	Intergenic	novelGene_38	novel	NA	NA	NA	NA	NA	NA	multi-exon	FALSE	canonical	0	0	junction_1	0	NA	NA	NA	FALSE	0	NA	NA	A	non_coding	NA	NA	NA	NA	NA	NA	NA	55	TGAAAAACAAACGACCCAGA	NA	False	NA	NA	NA	NA	NA	NA	1910153	1908029	Fake_Experiment_ID
g1250.t1	chr19	+	2010	16	NNC	ENSG00000105290.13	novel	1956	17	NA	NA	0	0	at_least_one_novel_splicesite	FALSE	canonical	0	0	junction_10	46.2622476275803	NA	NA	NA	TRUE	0	NA	NA	A	non_coding	NA	NA	NA	NA	NA	NA	NA	5	CCCGGCCCCCTTCACCCCTT	0	True	NA	NA	NA	NA	NA	NA	35868636	35879441	Fake_Experiment_ID
g1251.t1	chr19	-	1677	13	Fusion	ENSG00000167604.15_ENSG00000011600.12	novel	1398	12	NA	NA	-30495	0	multi-exon	FALSE	canonical	0	0	junction_11	19.2692904787788	NA	NA	NA	FALSE	0	NA	NA	A	non_coding	NA	NA	NA	NA	NA	NA	NA	30	GACTCAAACCCAGACCCTGG	NA	False	NA	NA	NA	NA	NA	NA	35938723	35888558	Fake_Experiment_ID
g1252.t1	chr19	+	1440	1	NIC	ENSG00000126243.9	novel	1887	2	NA	NA	0	-4154	mono-exon	FALSE	NA	NA	NA	NA	NA	NA	NA	NA	NA	0	NA	NA	B	non_coding	NA	NA	NA	NA	NA	NA	NA	10	CTTGGGTGGGGGAGTGAGGC	2768	False	NA	NA	NA	NA	NA	NA	35939425	35940865	Fake_Experiment_ID
g1253.t1	chr19	+	471	1	ISM	ENSG00000126243.9	ENST00000246529.4	1887	2	5123	0	5123	0	mono-exon	FALSE	NA	NA	NA	NA	NA	NA	NA	NA	NA	0	NA	NA	B	non_coding	NA	NA	NA	NA	NA	NA	NA	15	CCAGGCGCCCCCCCCTCTAA	7891	False	NA	NA	NA	NA	NA	NA	35944548	35945019	Fake_Experiment_ID
g1254.t1	chr19	-	594	1	Intergenic	novelGene_455	novel	NA	NA	NA	NA	NA	NA	mono-exon	FALSE	NA	NA	NA	NA	NA	NA	NA	NA	NA	0	NA	NA	A	non_coding	NA	NA	NA	NA	NA	NA	NA	10	TTCTGACTCTGCCACTTTCT	NA	False	NA	NA	NA	NA	NA	NA	35959483	35958889	Fake_Experiment_ID
g1255.t1	chr19	-	594	3	Intergenic	novelGene_456	novel	NA	NA	NA	NA	NA	NA	multi-exon	FALSE	canonical	0	0	junction_1	0	NA	NA	NA	FALSE	0	NA	NA	A	non_coding	NA	NA	NA	NA	NA	NA	NA	25	GCGCGAAGGAGGGATCGTAG	NA	False	NA	NA	NA	NA	NA	NA	35990098	35959930	Fake_Experiment_ID
g1256.t1	chr19	+	348	1	FSM	ENSG00000205138.4	ENST00000378887.4	348	1	0	0	0	0	mono-exon	FALSE	NA	NA	NA	NA	NA	NA	NA	NA	NA	0	NA	NA	A	non_coding	NA	NA	NA	NA	NA	NA	NA	30	CAGGCGAAGAGCCGAACTCG	85	False	NA	NA	NA	NA	NA	NA	35995274	35995622	Fake_Experiment_ID
g1257.t1	chr19	-	3528	26	Fusion	ENSG00000105270.15_ENSG00000181392.17_ENSG00000239382.10	novel	1215	8	NA	NA	24	0	multi-exon	FALSE	canonical	0	0	junction_8	95.1797793651572	NA	NA	NA	FALSE	0	NA	NA	A	non_coding	NA	NA	NA	NA	NA	NA	NA	30	TGTGTGTAATAAATGGTCAC	539	False	NA	NA	NA	NA	NA	NA	36032333	36003336	Fake_Experiment_ID
g1258.t1	chr19	-	696	3	ISM	ENSG00000161277.11	ENST00000292894.2	825	4	14127	0	14127	0	3prime_fragment	FALSE	canonical	3	83	junction_2	28	NA	NA	NA	FALSE	0	NA	NA	A	non_coding	NA	NA	NA	NA	NA	NA	NA	40	GGATCAAGACAGACAATGTC	NA	False	NA	NA	NA	NA	NA	NA	36040090	36035439	Fake_Experiment_ID
g1259.t1	chr19	+	1656	11	NNC	ENSG00000075702.19	novel	4572	32	NA	NA	0	-21666	at_least_one_novel_splicesite	FALSE	canonical	3	11	junction_8	66.9215212020767	NA	NA	NA	TRUE	0	NA	NA	B	non_coding	NA	NA	NA	NA	NA	NA	NA	40	ATAGTAATCCCATGAACAGC	28	True	NA	NA	NA	NA	NA	NA	36054971	36083362	Fake_Experiment_ID
g126.t1	chr19	+	1944	8	Fusion	ENSG00000213638.6_ENSG00000227500.10	novel	690	6	NA	NA	0	0	multi-exon	FALSE	canonical	0	0	junction_1	122.669957069149	NA	NA	NA	TRUE	0	NA	NA	A	non_coding	NA	NA	NA	NA	NA	NA	NA	10	AGGGAGCCTGCCCTGCCCCC	3784	False	NA	NA	NA	NA	NA	NA	1912047	1924284	Fake_Experiment_ID
g1260.t1	chr19	+	3138	20	NIC	ENSG00000075702.19	novel	4572	32	NA	NA	29700	0	intron_retention	FALSE	canonical	3	147	junction_15	32.8957894568426	NA	NA	NA	FALSE	0	NA	NA	B	non_coding	NA	NA	NA	NA	NA	NA	NA	10	GGGCGCAGCCCCTCCACCGC	NA	False	NA	NA	NA	NA	NA	NA	36084671	36105028	Fake_Experiment_ID
g1261.t1	chr19	+	558	3	NNC	ENSG00000105261.7	novel	645	3	NA	NA	0	0	at_least_one_novel_splicesite	FALSE	canonical	0	0	junction_1	0	NA	NA	NA	TRUE	0	NA	NA	A	non_coding	NA	NA	NA	NA	NA	NA	NA	10	TACGGTGTGCCAGCGTCCTC	8063	False	NA	NA	NA	NA	NA	NA	36111202	36113661	Fake_Experiment_ID
g1262.t1	chr19	-	267	4	ISM	ENSG00000105258.9	ENST00000221859.9	378	6	0	418	0	-418	5prime_fragment	FALSE	canonical	3	2263	junction_2	40.9986449640581	NA	NA	NA	FALSE	0	NA	NA	A	non_coding	NA	NA	NA	NA	NA	NA	NA	10	GCGTTCAGCTGGTACTGGGG	16	True	NA	NA	NA	NA	NA	NA	36114856	36114172	Fake_Experiment_ID
g1263.t1	chr19	+	735	6	NIC	ENSG00000105254.12	novel	849	7	NA	NA	0	0	combination_of_known_splicesites	FALSE	canonical	3	1484	junction_2	59.856495052751	NA	NA	NA	FALSE	0	NA	NA	A	non_coding	NA	NA	NA	NA	NA	NA	NA	25	CACCTAAGGAATTCCCCTGC	76	False	NA	NA	NA	NA	NA	NA	36115560	36125782	Fake_Experiment_ID
g1264.t1	chr19	+	711	7	NNC	ENSG00000126247.11	novel	969	9	NA	NA	0	-3505	at_least_one_novel_splicesite	FALSE	canonical	0	0	junction_2	297.071633710719	NA	NA	NA	FALSE	0	NA	NA	A	non_coding	NA	NA	NA	NA	NA	NA	NA	15	CAACCCAGCTGTCTTCCTGG	21	True	NA	NA	NA	NA	NA	NA	36141011	36146320	Fake_Experiment_ID
g1265.t1	chr19	-	639	5	NNC	ENSG00000161281.11	novel	240	4	NA	NA	-8082	4297	at_least_one_novel_splicesite	TRUE	canonical	0	0	junction_1	3.26917420765551	NA	NA	NA	FALSE	0	NA	NA	A	non_coding	NA	NA	NA	NA	NA	NA	NA	10	CCCCTTGGGCTGCATCAGGT	NA	False	NA	NA	NA	NA	NA	NA	36160489	36146684	Fake_Experiment_ID
g1266.t1	chr19	-	1641	5	NNC	ENSG00000196357.12	novel	1620	5	NA	NA	42570	0	at_least_one_novel_splicesite	FALSE	canonical	0	0	junction_4	7.75806032459145	NA	NA	NA	TRUE	0	NA	NA	A	non_coding	NA	NA	NA	NA	NA	NA	NA	35	AAAGCCTTGAGTGTAAGGGA	4811	False	NA	NA	NA	NA	NA	NA	36202960	36182465	Fake_Experiment_ID
g1267.t1	chr19	+	879	1	FSM	ENSG00000167635.12	ENST00000443387.3	879	1	0	0	0	0	mono-exon	FALSE	NA	NA	NA	NA	NA	NA	NA	NA	NA	0	NA	NA	A	non_coding	NA	NA	NA	NA	NA	NA	NA	40	AAACCCCATGAAAGCCTTGA	386	False	NA	NA	NA	NA	NA	NA	36236440	36237319	Fake_Experiment_ID
g1268.t1	chr19	-	231	1	Intergenic	novelGene_457	novel	NA	NA	NA	NA	NA	NA	mono-exon	FALSE	NA	NA	NA	NA	NA	NA	NA	NA	NA	0	NA	NA	A	non_coding	NA	NA	NA	NA	NA	NA	NA	10	GAATTTTTTCCTTTGCTGGG	NA	False	NA	NA	NA	NA	NA	NA	36256322	36256091	Fake_Experiment_ID
g1269.t1	chr19	-	354	1	Intergenic	novelGene_458	novel	NA	NA	NA	NA	NA	NA	mono-exon	FALSE	NA	NA	NA	NA	NA	NA	NA	NA	NA	0	NA	NA	A	non_coding	NA	NA	NA	NA	NA	NA	NA	10	GGCGGGAAGGGTCTCGCTGG	NA	False	NA	NA	NA	NA	NA	NA	36257676	36257322	Fake_Experiment_ID
g127.t1	chr19	+	285	2	Intergenic	novelGene_39	novel	NA	NA	NA	NA	NA	NA	multi-exon	FALSE	canonical	0	0	junction_1	0	NA	NA	NA	FALSE	0	NA	NA	A	non_coding	NA	NA	NA	NA	NA	NA	NA	40	CATCATGTTGAAAACAGCCA	25	False	NA	NA	NA	NA	NA	NA	1941251	1945514	Fake_Experiment_ID
g1270.t1	chr19	-	1299	4	Intergenic	novelGene_459	novel	NA	NA	NA	NA	NA	NA	multi-exon	FALSE	canonical	0	0	junction_1	0	NA	NA	NA	TRUE	0	NA	NA	A	non_coding	NA	NA	NA	NA	NA	NA	NA	20	GTACCCATGACGCCACCTCC	NA	False	NA	NA	NA	NA	NA	NA	36274111	36268221	Fake_Experiment_ID
g1271.t1	chr19	-	1011	3	Intergenic	novelGene_460	novel	NA	NA	NA	NA	NA	NA	multi-exon	FALSE	canonical	0	0	junction_1	0	NA	NA	NA	TRUE	0	NA	NA	A	non_coding	NA	NA	NA	NA	NA	NA	NA	35	CATCCGTGGCAGCCAAAACA	NA	False	NA	NA	NA	NA	NA	NA	36279207	36275732	Fake_Experiment_ID
g1272.t1	chr19	-	669	2	Intergenic	novelGene_461	novel	NA	NA	NA	NA	NA	NA	multi-exon	FALSE	canonical	0	0	junction_1	0	NA	NA	NA	TRUE	0	NA	NA	A	non_coding	NA	NA	NA	NA	NA	NA	NA	35	CATCCGTGGCAGCCAAAAGA	NA	False	NA	NA	NA	NA	NA	NA	36281741	36280821	Fake_Experiment_ID
g1273.t1	chr19	-	1011	3	Intergenic	novelGene_462	novel	NA	NA	NA	NA	NA	NA	multi-exon	FALSE	canonical	0	0	junction_1	0	NA	NA	NA	TRUE	0	NA	NA	A	non_coding	NA	NA	NA	NA	NA	NA	NA	35	CATCCGTGGCAGCCAAAAGA	NA	False	NA	NA	NA	NA	NA	NA	36286811	36283358	Fake_Experiment_ID
g1274.t1	chr19	-	1011	3	Intergenic	novelGene_463	novel	NA	NA	NA	NA	NA	NA	multi-exon	FALSE	canonical	0	0	junction_1	0	NA	NA	NA	TRUE	0	NA	NA	A	non_coding	NA	NA	NA	NA	NA	NA	NA	35	CATCCGTGGCAGCCAAAAGA	NA	False	NA	NA	NA	NA	NA	NA	36291884	36288427	Fake_Experiment_ID
g1275.t1	chr19	-	2037	6	Intergenic	novelGene_464	novel	NA	NA	NA	NA	NA	NA	multi-exon	FALSE	canonical	0	0	junction_1	0	NA	NA	NA	TRUE	0	NA	NA	A	non_coding	NA	NA	NA	NA	NA	NA	NA	35	CATCCGTGGCAGCCAAAAGA	NA	False	NA	NA	NA	NA	NA	NA	36304535	36293490	Fake_Experiment_ID
g1276.t1	chr19	-	669	2	Intergenic	novelGene_465	novel	NA	NA	NA	NA	NA	NA	multi-exon	FALSE	canonical	0	0	junction_1	0	NA	NA	NA	FALSE	0	NA	NA	A	non_coding	NA	NA	NA	NA	NA	NA	NA	35	CATCCGTGGCAGCCAAAAGA	NA	False	NA	NA	NA	NA	NA	NA	36307050	36306130	Fake_Experiment_ID
g1277.t1	chr19	-	714	4	Intergenic	novelGene_466	novel	NA	NA	NA	NA	NA	NA	multi-exon	FALSE	canonical	0	0	junction_1	27.8128667266709	NA	NA	NA	FALSE	0	NA	NA	A	non_coding	NA	NA	NA	NA	NA	NA	NA	35	CATCCGTGGCAGCCAAAAGA	1442	False	NA	NA	NA	NA	NA	NA	36330310	36308658	Fake_Experiment_ID
g1278.t1	chr19	-	1713	4	NNC	ENSG00000142065.14	novel	1602	4	NA	NA	-11390	0	at_least_one_novel_splicesite	FALSE	canonical	0	0	junction_3	16.3095064303001	NA	NA	NA	TRUE	0	NA	NA	A	non_coding	NA	NA	NA	NA	NA	NA	NA	45	TAGAAGAAAGCCTTCAAATG	NA	False	NA	NA	NA	NA	NA	NA	36379282	36340223	Fake_Experiment_ID
g1279.t1	chr19	-	1581	3	ISM	ENSG00000181007.9	ENST00000392161.4	1599	4	1785	0	1785	0	3prime_fragment	FALSE	canonical	3	62	junction_1	7.5	NA	NA	NA	FALSE	0	NA	NA	A	non_coding	NA	NA	NA	NA	NA	NA	NA	25	GAAAGTCTTTTCAACTTCTG	NA	False	NA	NA	NA	NA	NA	NA	36408004	36392740	Fake_Experiment_ID
g128.t1	chr19	-	441	1	Intergenic	novelGene_40	novel	NA	NA	NA	NA	NA	NA	mono-exon	FALSE	NA	NA	NA	NA	NA	NA	NA	NA	NA	0	NA	NA	A	non_coding	NA	NA	NA	NA	NA	NA	NA	10	GCCCTCGCACGCCTGCCATC	6671	False	NA	NA	NA	NA	NA	NA	1947869	1947428	Fake_Experiment_ID
g1280.t1	chr19	+	372	2	Intergenic	novelGene_467	novel	NA	NA	NA	NA	NA	NA	multi-exon	FALSE	canonical	0	0	junction_1	0	NA	NA	NA	FALSE	0	NA	NA	A	non_coding	NA	NA	NA	NA	NA	NA	NA	20	CAGGCGCGGCACGAGCGCGA	NA	False	NA	NA	NA	NA	NA	NA	36420124	36421889	Fake_Experiment_ID
g1281.t1	chr19	+	411	1	Intergenic	novelGene_468	novel	NA	NA	NA	NA	NA	NA	mono-exon	FALSE	NA	NA	NA	NA	NA	NA	NA	NA	NA	0	NA	NA	A	non_coding	NA	NA	NA	NA	NA	NA	NA	35	ACAAACACGTGATATGGGTT	NA	False	NA	NA	NA	NA	NA	NA	36422246	36422657	Fake_Experiment_ID
g1282.t1	chr19	-	1626	7	NNC	ENSG00000186017.15	novel	1260	4	NA	NA	-21541	0	at_least_one_novel_splicesite	FALSE	canonical	0	0	junction_3	12.8668393770792	NA	NA	NA	TRUE	0	NA	NA	A	non_coding	NA	NA	NA	NA	NA	NA	NA	55	TGAAACAGAATATATGAAAT	NA	False	NA	NA	NA	NA	NA	NA	36498098	36448976	Fake_Experiment_ID
g1283.t1	chr19	-	1239	1	FSM	ENSG00000254004.7	ENST00000523638.6	1239	1	0	0	0	0	mono-exon	FALSE	NA	NA	NA	NA	NA	NA	NA	NA	NA	0	NA	NA	A	non_coding	NA	NA	NA	NA	NA	NA	NA	20	AGTTCTCTATGAATGCCTTG	NA	False	NA	NA	NA	NA	NA	NA	36515238	36513999	Fake_Experiment_ID
g1284.t1	chr19	-	2073	6	NNC	ENSG00000186020.13	novel	1692	4	NA	NA	-33282	0	at_least_one_novel_splicesite	FALSE	canonical	0	0	junction_2	9.2	NA	NA	NA	FALSE	0	NA	NA	A	non_coding	NA	NA	NA	NA	NA	NA	NA	45	AATAAATGTATAAAGTGGTT	366	False	NA	NA	NA	NA	NA	NA	36605628	36546865	Fake_Experiment_ID
g1285.t1	chr19	+	1653	3	FSM	ENSG00000161298.18	ENST00000292928.7	1653	3	0	0	0	0	multi-exon	FALSE	canonical	3	31	junction_2	0.5	NA	NA	NA	FALSE	0	NA	NA	A	non_coding	NA	NA	NA	NA	NA	NA	NA	15	GTAATGTGGCTTTTTTTGTA	4602	False	NA	NA	NA	NA	NA	NA	36609914	36627550	Fake_Experiment_ID
g1286.t1	chr19	-	1572	3	NNC	ENSG00000197808.12	novel	1692	5	NA	NA	-2080	0	at_least_one_novel_splicesite	FALSE	canonical	0	0	junction_1	0	NA	NA	NA	TRUE	0	NA	NA	A	non_coding	NA	NA	NA	NA	NA	NA	NA	40	AATTTGTTGATGGAAATATA	50	False	NA	NA	NA	NA	NA	NA	36666786	36638652	Fake_Experiment_ID
g1287.t1	chr19	-	2304	2	Antisense	novelGene_ENSG00000189042.14_AS	novel	NA	NA	NA	NA	NA	NA	multi-exon	FALSE	canonical	0	0	junction_1	0	NA	NA	NA	FALSE	0	NA	NA	A	non_coding	NA	NA	NA	NA	NA	NA	NA	50	ACAGACACTTCTCAAAAGAA	NA	False	NA	NA	NA	NA	NA	NA	36702775	36698740	Fake_Experiment_ID
g1288.t1	chr19	+	2118	5	NNC	ENSG00000189042.14	novel	1944	4	NA	NA	8390	0	at_least_one_novel_splicesite	FALSE	canonical	0	0	junction_1	44.3755281658709	NA	NA	NA	TRUE	0	NA	NA	A	non_coding	NA	NA	NA	NA	NA	NA	NA	20	ATGATGTGGTTTCTTATATG	NA	False	NA	NA	NA	NA	NA	NA	36703257	36720668	Fake_Experiment_ID
g1289.t1	chr19	-	3270	4	NNC	ENSG00000267041.6	novel	3273	4	NA	NA	-10127	0	at_least_one_novel_splicesite	FALSE	canonical	0	0	junction_3	11.8415464455544	NA	NA	NA	TRUE	0	NA	NA	A	non_coding	NA	NA	NA	NA	NA	NA	NA	30	TTAATGTAGGAAACTGTTCT	3405	False	NA	NA	NA	NA	NA	NA	36772733	36747766	Fake_Experiment_ID
g129.t1	chr19	+	486	3	Intergenic	novelGene_41	novel	NA	NA	NA	NA	NA	NA	multi-exon	FALSE	canonical	0	0	junction_1	0	NA	NA	NA	TRUE	0	NA	NA	A	non_coding	NA	NA	NA	NA	NA	NA	NA	15	GTAAGGGGCCCCTCCCGAGC	5439	False	NA	NA	NA	NA	NA	NA	1947921	1958086	Fake_Experiment_ID
g1290.t1	chr19	+	423	2	Intergenic	novelGene_469	novel	NA	NA	NA	NA	NA	NA	multi-exon	FALSE	canonical	0	0	junction_1	0	NA	NA	NA	FALSE	0	NA	NA	A	non_coding	NA	NA	NA	NA	NA	NA	NA	10	TTTCCTGACCTCTGACCCGT	-21	True	NA	NA	NA	NA	NA	NA	36773131	36797773	Fake_Experiment_ID
g1291.t1	chr19	-	1962	4	NNC	ENSG00000197863.9	novel	1911	4	NA	NA	-13004	0	at_least_one_novel_splicesite	FALSE	canonical	0	0	junction_3	9.10433352249844	NA	NA	NA	TRUE	0	NA	NA	A	non_coding	NA	NA	NA	NA	NA	NA	NA	50	AATATTATATAAAAGTGTAG	77	False	NA	NA	NA	NA	NA	NA	36838623	36818432	Fake_Experiment_ID
g1292.t1	chr19	+	1335	1	FSM	ENSG00000251247.11	ENST00000420450.6	1467	1	132	0	132	0	mono-exon	FALSE	NA	NA	NA	NA	NA	NA	NA	NA	NA	0	NA	NA	A	non_coding	NA	NA	NA	NA	NA	NA	NA	35	AATTATGTGCTGAAGGAAGG	NA	False	NA	NA	NA	NA	NA	NA	36876962	36878297	Fake_Experiment_ID
g1293.t1	chr19	-	1308	5	NNC	ENSG00000185869.15	novel	1542	6	NA	NA	38	0	at_least_one_novel_splicesite	FALSE	canonical	0	0	junction_4	10.6389614154766	NA	NA	NA	TRUE	0	NA	NA	A	non_coding	NA	NA	NA	NA	NA	NA	NA	50	ATGACAGTAAAGTAAGACCA	735	False	NA	NA	NA	NA	NA	NA	36915916	36891491	Fake_Experiment_ID
g1294.t1	chr19	+	3510	8	NNC	ENSG00000198453.13	novel	1935	5	NA	NA	-3151	46511	at_least_one_novel_splicesite	FALSE	canonical	0	0	junction_1	12.8825146486806	NA	NA	NA	FALSE	0	NA	NA	A	non_coding	NA	NA	NA	NA	NA	NA	NA	40	CACCAGAAAATTCATACTGG	3076	False	NA	NA	NA	NA	NA	NA	36919619	36997599	Fake_Experiment_ID
g1295.t1	chr19	-	363	2	Intergenic	novelGene_470	novel	NA	NA	NA	NA	NA	NA	multi-exon	FALSE	canonical	0	0	junction_1	0	NA	NA	NA	FALSE	0	NA	NA	A	non_coding	NA	NA	NA	NA	NA	NA	NA	40	AAACCCAAAGTGGAACTGCC	NA	False	NA	NA	NA	NA	NA	NA	37014642	37010732	Fake_Experiment_ID
g1296.t1	chr19	-	558	5	Intergenic	novelGene_471	novel	NA	NA	NA	NA	NA	NA	multi-exon	FALSE	canonical	0	0	junction_1	0	NA	NA	NA	TRUE	0	NA	NA	A	non_coding	NA	NA	NA	NA	NA	NA	NA	30	GGAGCATCAGAAGGTAGGTG	NA	False	NA	NA	NA	NA	NA	NA	37031568	37015234	Fake_Experiment_ID
g1297.t1	chr19	-	708	4	Intergenic	novelGene_472	novel	NA	NA	NA	NA	NA	NA	multi-exon	FALSE	canonical	0	0	junction_1	0	NA	NA	NA	FALSE	0	NA	NA	A	non_coding	NA	NA	NA	NA	NA	NA	NA	25	GGTGGGAAAATTGCTTGAGC	NA	False	NA	NA	NA	NA	NA	NA	37056462	37039979	Fake_Experiment_ID
g1298.t1	chr19	+	2463	6	NNC	ENSG00000197050.11	novel	2067	3	NA	NA	-29567	0	at_least_one_novel_splicesite	TRUE	canonical	0	0	junction_1	0	NA	NA	NA	TRUE	0	NA	NA	A	non_coding	NA	NA	NA	NA	NA	NA	NA	25	ATTGTCTGATTATTTGAGAT	NA	False	NA	NA	NA	NA	NA	NA	37059551	37129058	Fake_Experiment_ID
g1299.t1	chr19	-	2310	4	FSM	ENSG00000196967.11	ENST00000292841.10	2310	4	0	0	0	0	multi-exon	FALSE	canonical	3	18	junction_3	7.31816613336672	NA	NA	NA	FALSE	0	NA	NA	A	non_coding	NA	NA	NA	NA	NA	NA	NA	50	GAGAAACAGTGTGAGAAAAC	2782	False	NA	NA	NA	NA	NA	NA	37169910	37151588	Fake_Experiment_ID
g13.t1	chr19	-	531	2	Intergenic	novelGene_8	novel	NA	NA	NA	NA	NA	NA	multi-exon	FALSE	canonical	0	0	junction_1	0	NA	NA	NA	FALSE	0	NA	NA	A	non_coding	NA	NA	NA	NA	NA	NA	NA	15	GAGTGTTGTGAGCCCACTCC	NA	False	NA	NA	NA	NA	NA	NA	397481	391778	Fake_Experiment_ID
g130.t1	chr19	+	312	2	NNC	ENSG00000133275.16	novel	1248	11	NA	NA	51	-7932	at_least_one_novel_splicesite	FALSE	canonical	0	0	junction_1	0	NA	NA	NA	FALSE	0	NA	NA	B	non_coding	NA	NA	NA	NA	NA	NA	NA	50	AACTAACTGCCCAAATAGAA	NA	False	NA	NA	NA	NA	NA	NA	1969823	1972271	Fake_Experiment_ID
g1300.t1	chr19	+	327	2	Antisense	novelGene_ENSG00000267360.6_AS	novel	NA	NA	NA	NA	NA	NA	multi-exon	FALSE	canonical	0	0	junction_1	0	NA	NA	NA	FALSE	0	NA	NA	A	non_coding	NA	NA	NA	NA	NA	NA	NA	25	GTAGGATACTTGGGAGGAGG	NA	False	NA	NA	NA	NA	NA	NA	37178126	37179369	Fake_Experiment_ID
g1301.t1	chr19	-	2379	5	NNC	ENSG00000245680.11	novel	2310	4	NA	NA	0	0	at_least_one_novel_splicesite	FALSE	canonical	0	0	junction_3	19.7784605063185	NA	NA	NA	TRUE	0	NA	NA	A	non_coding	NA	NA	NA	NA	NA	NA	NA	50	GAGAAACAGTGTGAGAAAAC	3393	False	NA	NA	NA	NA	NA	NA	37207111	37185226	Fake_Experiment_ID
g1302.t1	chr19	+	1452	4	NNC	ENSG00000188283.12	novel	1428	4	NA	NA	0	0	at_least_one_novel_splicesite	FALSE	canonical	0	0	junction_2	11.3137084989848	NA	NA	NA	FALSE	0	NA	NA	A	non_coding	NA	NA	NA	NA	NA	NA	NA	40	TAAAAATTAAAGCCCCTGTC	NA	False	NA	NA	NA	NA	NA	NA	37230453	37243664	Fake_Experiment_ID
g1303.t1	chr19	-	498	3	Intergenic	novelGene_473	novel	NA	NA	NA	NA	NA	NA	multi-exon	FALSE	canonical	0	0	junction_1	0	NA	NA	NA	FALSE	0	NA	NA	A	non_coding	NA	NA	NA	NA	NA	NA	NA	15	AGGCCAGGACTCCCCGCCGC	NA	False	NA	NA	NA	NA	NA	NA	37266722	37252041	Fake_Experiment_ID
g1304.t1	chr19	+	588	2	Intergenic	novelGene_474	novel	NA	NA	NA	NA	NA	NA	multi-exon	FALSE	canonical	0	0	junction_1	0	NA	NA	NA	FALSE	0	NA	NA	A	non_coding	NA	NA	NA	NA	NA	NA	NA	20	GTACCCCTGACGCAACCTCC	NA	False	NA	NA	NA	NA	NA	NA	37269023	37269885	Fake_Experiment_ID
g1305.t1	chr19	+	1014	3	Intergenic	novelGene_475	novel	NA	NA	NA	NA	NA	NA	multi-exon	FALSE	canonical	0	0	junction_1	0	NA	NA	NA	FALSE	0	NA	NA	A	non_coding	NA	NA	NA	NA	NA	NA	NA	35	CATCCGTGGCAGCCAAAAGA	NA	False	NA	NA	NA	NA	NA	NA	37271562	37275012	Fake_Experiment_ID
g1306.t1	chr19	+	648	2	Intergenic	novelGene_476	novel	NA	NA	NA	NA	NA	NA	multi-exon	FALSE	canonical	0	0	junction_1	0	NA	NA	NA	FALSE	0	NA	NA	A	non_coding	NA	NA	NA	NA	NA	NA	NA	35	CATCCGTGGCAGCCAAAAGA	NA	False	NA	NA	NA	NA	NA	NA	37276628	37277550	Fake_Experiment_ID
g1307.t1	chr19	+	3447	10	Intergenic	novelGene_477	novel	NA	NA	NA	NA	NA	NA	multi-exon	FALSE	canonical	0	0	junction_1	0	NA	NA	NA	TRUE	0	NA	NA	A	non_coding	NA	NA	NA	NA	NA	NA	NA	35	CATCCGTGGCAGCCAAAAGA	NA	False	NA	NA	NA	NA	NA	NA	37279152	37300279	Fake_Experiment_ID
g1308.t1	chr19	+	648	2	Intergenic	novelGene_478	novel	NA	NA	NA	NA	NA	NA	multi-exon	FALSE	canonical	0	0	junction_1	0	NA	NA	NA	FALSE	0	NA	NA	A	non_coding	NA	NA	NA	NA	NA	NA	NA	35	CATCCGTGGCAGCCAAAAGA	NA	False	NA	NA	NA	NA	NA	NA	37301895	37302817	Fake_Experiment_ID
g1309.t1	chr19	+	231	2	Intergenic	novelGene_479	novel	NA	NA	NA	NA	NA	NA	multi-exon	FALSE	canonical	0	0	junction_1	0	NA	NA	NA	FALSE	0	NA	NA	A	non_coding	NA	NA	NA	NA	NA	NA	NA	20	TGAGGTGGGAAAGGTCTCGC	NA	False	NA	NA	NA	NA	NA	NA	37304386	37304728	Fake_Experiment_ID
g131.t1	chr19	+	1392	7	NNC	ENSG00000133275.16	novel	1248	11	NA	NA	8513	4163	intron_retention	FALSE	canonical	0	0	junction_4	331.699370246948	NA	NA	NA	FALSE	0	NA	NA	B	non_coding	NA	NA	NA	NA	NA	NA	NA	5	TGACGGCTTCCGTTCTGTCC	NA	False	NA	NA	NA	NA	NA	NA	1978285	1984366	Fake_Experiment_ID
g1310.t1	chr19	+	4263	12	Fusion	ENSG00000189164.15_ENSG00000181666.18	novel	1830	4	NA	NA	-39635	0	multi-exon	FALSE	canonical	0	0	junction_1	47.3830879617759	NA	NA	NA	TRUE	0	NA	NA	A	non_coding	NA	NA	NA	NA	NA	NA	NA	50	TTATAACAAGTATAGGAAAG	599	False	NA	NA	NA	NA	NA	NA	37305049	37389879	Fake_Experiment_ID
g1311.t1	chr19	-	2217	4	NNC	ENSG00000196437.12	novel	2133	5	NA	NA	28445	0	at_least_one_novel_splicesite	FALSE	canonical	0	0	junction_1	43.3692159127749	NA	NA	NA	TRUE	0	NA	NA	A	non_coding	NA	NA	NA	NA	NA	NA	NA	40	AAACCCTATGAATATTGTGA	NA	False	NA	NA	NA	NA	NA	NA	37426417	37412596	Fake_Experiment_ID
g1312.t1	chr19	+	1887	7	NNC	ENSG00000171827.11	novel	1779	6	NA	NA	-8238	0	at_least_one_novel_splicesite	FALSE	canonical	0	0	junction_1	3.48409082672781	NA	NA	NA	TRUE	0	NA	NA	A	non_coding	NA	NA	NA	NA	NA	NA	NA	25	ATCCTGAGTCCTAAATGTTT	NA	False	NA	NA	NA	NA	NA	NA	37459652	37485233	Fake_Experiment_ID
g1313.t1	chr19	+	1272	5	NNC	ENSG00000188227.13	novel	1221	4	NA	NA	-16494	0	at_least_one_novel_splicesite	FALSE	canonical	0	0	junction_1	18.0138835346518	NA	NA	NA	FALSE	0	NA	NA	A	non_coding	NA	NA	NA	NA	NA	NA	NA	30	GCAAAATATCTGGTTTCATG	7	True	NA	NA	NA	NA	NA	NA	37506945	37537879	Fake_Experiment_ID
g1314.t1	chr19	-	2592	5	NNC	ENSG00000180479.14	novel	1830	3	NA	NA	2561	8664	at_least_one_novel_splicesite	FALSE	canonical	0	0	junction_1	7.36121593216773	NA	NA	NA	TRUE	0	NA	NA	A	non_coding	NA	NA	NA	NA	NA	NA	NA	15	CTTTAGCCACCTACTCTGGG	NA	False	NA	NA	NA	NA	NA	NA	37584115	37555933	Fake_Experiment_ID
g1315.t1	chr19	+	2064	5	NNC	ENSG00000171817.17	novel	1983	4	NA	NA	-3391	0	at_least_one_novel_splicesite	FALSE	canonical	0	0	junction_1	1	NA	NA	NA	TRUE	0	NA	NA	A	non_coding	NA	NA	NA	NA	NA	NA	NA	40	TATAAGAAAAGGTTTCCATG	177	False	NA	NA	NA	NA	NA	NA	37595056	37613263	Fake_Experiment_ID
g1316.t1	chr19	-	1602	4	NNC	ENSG00000120784.17	novel	1560	4	NA	NA	-8580	0	at_least_one_novel_splicesite	FALSE	canonical	0	0	junction_1	0	NA	NA	NA	TRUE	0	NA	NA	A	non_coding	NA	NA	NA	NA	NA	NA	NA	30	TAATTATTAGAACTCTTCCT	NA	False	NA	NA	NA	NA	NA	NA	37656402	37634980	Fake_Experiment_ID
g1317.t1	chr19	-	834	8	Genic_Genomic	ENSG00000196381.11	novel	984	1	NA	NA	-16335	7035	multi-exon	FALSE	canonical	0	0	junction_1	0	NA	NA	NA	TRUE	0	NA	NA	A	non_coding	NA	NA	NA	NA	NA	NA	NA	15	CCCTGGACCAGGCGGCATCC	5849	False	NA	NA	NA	NA	NA	NA	37686483	37662129	Fake_Experiment_ID
g1318.t1	chr19	-	684	2	Intergenic	novelGene_480	novel	NA	NA	NA	NA	NA	NA	multi-exon	TRUE	canonical	0	0	junction_1	0	NA	NA	NA	FALSE	0	NA	NA	A	non_coding	NA	NA	NA	NA	NA	NA	NA	15	TGAGGCCCCAGCCTACCTGC	NA	False	NA	NA	NA	NA	NA	NA	37697402	37696620	Fake_Experiment_ID
g1319.t1	chr19	-	4206	9	Fusion	ENSG00000189144.15_ENSG00000198182.13	novel	2091	4	NA	NA	60	0	multi-exon	FALSE	canonical	0	0	junction_4	34.069552022297	NA	NA	NA	TRUE	0	NA	NA	A	non_coding	NA	NA	NA	NA	NA	NA	NA	40	TAGAGAAATTGTGGCATATA	6224	False	NA	NA	NA	NA	NA	NA	37773669	37698039	Fake_Experiment_ID
g132.t1	chr19	-	1578	9	FSM	ENSG00000133243.10	ENST00000255608.9	1578	9	0	0	0	0	multi-exon	TRUE	canonical	3	430	junction_8	49.1195925777077	NA	NA	NA	FALSE	0	NA	NA	A	non_coding	NA	NA	NA	NA	NA	NA	NA	20	GCTGCCCGACACCGACACCG	10	True	NA	NA	NA	NA	NA	NA	2015703	1986487	Fake_Experiment_ID
g1320.t1	chr19	+	354	2	Intergenic	novelGene_481	novel	NA	NA	NA	NA	NA	NA	multi-exon	FALSE	canonical	0	0	junction_1	0	NA	NA	NA	FALSE	0	NA	NA	A	non_coding	NA	NA	NA	NA	NA	NA	NA	30	TATGGCAAGCTATGTAGGAC	286	False	NA	NA	NA	NA	NA	NA	37779960	37792169	Fake_Experiment_ID
g1321.t1	chr19	+	495	1	Intergenic	novelGene_482	novel	NA	NA	NA	NA	NA	NA	mono-exon	FALSE	NA	NA	NA	NA	NA	NA	NA	NA	NA	0	NA	NA	A	non_coding	NA	NA	NA	NA	NA	NA	NA	35	CCTGCGGATAACTATGACAA	1686	False	NA	NA	NA	NA	NA	NA	37792220	37792715	Fake_Experiment_ID
g1322.t1	chr19	+	933	4	Intergenic	novelGene_483	novel	NA	NA	NA	NA	NA	NA	multi-exon	FALSE	canonical	0	0	junction_1	0	NA	NA	NA	FALSE	0	NA	NA	A	non_coding	NA	NA	NA	NA	NA	NA	NA	30	TACAGTGGCCAGAAACCTCC	4828	False	NA	NA	NA	NA	NA	NA	37795362	37819642	Fake_Experiment_ID
g1323.t1	chr19	-	1422	3	Intergenic	novelGene_484	novel	NA	NA	NA	NA	NA	NA	multi-exon	FALSE	canonical	0	0	junction_1	0	NA	NA	NA	FALSE	0	NA	NA	A	non_coding	NA	NA	NA	NA	NA	NA	NA	25	AGGTGAAGCTCACTGGGTAG	NA	False	NA	NA	NA	NA	NA	NA	37829564	37824079	Fake_Experiment_ID
g1324.t1	chr19	-	2535	3	Intergenic	novelGene_485	novel	NA	NA	NA	NA	NA	NA	multi-exon	FALSE	canonical	1	2	junction_1	1	NA	NA	NA	FALSE	0	NA	NA	A	non_coding	NA	NA	NA	NA	NA	NA	NA	15	GGGTACCCCAGTCTTCCTAT	NA	False	NA	NA	NA	NA	NA	NA	37837000	37829634	Fake_Experiment_ID
g1325.t1	chr19	+	3921	3	Intergenic	novelGene_486	novel	NA	NA	NA	NA	NA	NA	multi-exon	FALSE	canonical	0	0	junction_1	0	NA	NA	NA	FALSE	0	NA	NA	A	non_coding	NA	NA	NA	NA	NA	NA	NA	55	ACAAACAGAAAGCAACCATC	NA	False	NA	NA	NA	NA	NA	NA	37838677	37862651	Fake_Experiment_ID
g1326.t1	chr19	-	9312	10	NNC	ENSG00000171804.11	novel	8739	5	NA	NA	-49489	0	at_least_one_novel_splicesite	FALSE	canonical	0	0	junction_1	0	NA	NA	NA	FALSE	0	NA	NA	A	non_coding	NA	NA	NA	NA	NA	NA	NA	15	TTTGGGACTGACTGGAGGCT	NA	False	NA	NA	NA	NA	NA	NA	37947728	37884931	Fake_Experiment_ID
g1327.t1	chr19	+	360	2	Intergenic	novelGene_487	novel	NA	NA	NA	NA	NA	NA	multi-exon	FALSE	canonical	0	0	junction_1	0	NA	NA	NA	FALSE	0	NA	NA	A	non_coding	NA	NA	NA	NA	NA	NA	NA	15	TTTCACCATGCCTGGGACCC	NA	False	NA	NA	NA	NA	NA	NA	37985958	37987651	Fake_Experiment_ID
g1328.t1	chr19	+	291	3	Intergenic	novelGene_488	novel	NA	NA	NA	NA	NA	NA	multi-exon	FALSE	canonical	0	0	junction_1	0	NA	NA	NA	FALSE	0	NA	NA	A	non_coding	NA	NA	NA	NA	NA	NA	NA	35	CAAACCTGGCGATAGGGACA	NA	False	NA	NA	NA	NA	NA	NA	37991397	37999808	Fake_Experiment_ID
g1329.t1	chr19	-	309	3	Intergenic	novelGene_489	novel	NA	NA	NA	NA	NA	NA	multi-exon	FALSE	canonical	0	0	junction_1	0	NA	NA	NA	FALSE	0	NA	NA	A	non_coding	NA	NA	NA	NA	NA	NA	NA	15	GGTTGGGTCACTGACTTTGA	NA	False	NA	NA	NA	NA	NA	NA	38025471	38023314	Fake_Experiment_ID
g133.t1	chr19	-	1617	11	NIC	ENSG00000099875.16	novel	1398	13	NA	NA	0	0	intron_retention	FALSE	canonical	3	375	junction_1	41.9385264404938	NA	NA	NA	FALSE	0	NA	NA	A	non_coding	NA	NA	NA	NA	NA	NA	NA	5	CCCTCCCATCTCCCCTCTGT	391	False	NA	NA	NA	NA	NA	NA	2050851	2039612	Fake_Experiment_ID
g1330.t1	chr19	+	732	3	Intergenic	novelGene_490	novel	NA	NA	NA	NA	NA	NA	multi-exon	FALSE	canonical	0	0	junction_1	0	NA	NA	NA	FALSE	0	NA	NA	A	non_coding	NA	NA	NA	NA	NA	NA	NA	20	GGGCTGGGGGACCCCATAGA	NA	False	NA	NA	NA	NA	NA	NA	38063884	38081497	Fake_Experiment_ID
g1331.t1	chr19	+	4470	15	NNC	ENSG00000105738.11	novel	5346	20	NA	NA	0	-35539	at_least_one_novel_splicesite	TRUE	canonical	0	0	junction_11	20.4910383597617	NA	NA	NA	TRUE	0	NA	NA	B	non_coding	NA	NA	NA	NA	NA	NA	NA	20	ATTGTGCCAGGGGACAGCCT	NA	False	NA	NA	NA	NA	NA	NA	38081565	38170701	Fake_Experiment_ID
g1332.t1	chr19	+	1209	8	NNC	ENSG00000105738.11	novel	5346	20	NA	NA	90547	0	at_least_one_novel_splicesite	FALSE	canonical	0	0	junction_1	22.0694636203465	NA	NA	NA	FALSE	0	NA	NA	B	non_coding	NA	NA	NA	NA	NA	NA	NA	5	GGTGGGAGGCCGCCGCCCGC	NA	False	NA	NA	NA	NA	NA	NA	38172112	38206240	Fake_Experiment_ID
g1333.t1	chr19	-	1308	10	NIC	ENSG00000011332.21	novel	1197	12	NA	NA	-111	-95	combination_of_known_splicesites	FALSE	canonical	1	3	junction_3	13.5135962626762	NA	NA	NA	FALSE	0	NA	NA	A	non_coding	NA	NA	NA	NA	NA	NA	NA	5	CTTCAGCTTCGGCTGCCCCC	-7	True	NA	NA	NA	NA	NA	NA	38229701	38212157	Fake_Experiment_ID
g1334.t1	chr19	-	444	4	FSM	ENSG00000167641.11	ENST00000301242.9	444	4	0	0	0	0	multi-exon	FALSE	canonical	3	309	junction_1	10.8423039781937	NA	NA	NA	FALSE	0	NA	NA	A	non_coding	NA	NA	NA	NA	NA	NA	NA	5	CCCTCTTGCACTCTCCCTGC	34	True	NA	NA	NA	NA	NA	NA	38256339	38251317	Fake_Experiment_ID
g1335.t1	chr19	+	906	8	NNC	ENSG00000167642.13	novel	759	7	NA	NA	0	0	at_least_one_novel_splicesite	FALSE	canonical	0	0	junction_1	1491.39248724821	NA	NA	NA	TRUE	0	NA	NA	A	non_coding	NA	NA	NA	NA	NA	NA	NA	20	CCGCCCTGTCGCCAAGAGGA	20	False	NA	NA	NA	NA	NA	NA	38264892	38292006	Fake_Experiment_ID
g1336.t1	chr19	+	426	4	NNC	ENSG00000167644.12	novel	321	4	NA	NA	-471	0	at_least_one_novel_splicesite	FALSE	canonical	0	0	junction_1	95.7264621489563	NA	NA	NA	TRUE	0	NA	NA	A	non_coding	NA	NA	NA	NA	NA	NA	NA	20	AGGGCCCTGGACAGGGCTCA	NA	False	NA	NA	NA	NA	NA	NA	38303790	38304964	Fake_Experiment_ID
g1337.t1	chr19	-	993	8	NNC	ENSG00000167645.17	novel	945	8	NA	NA	0	0	at_least_one_novel_splicesite	FALSE	canonical	0	0	junction_4	383.316249249592	NA	NA	NA	TRUE	0	NA	NA	A	non_coding	NA	NA	NA	NA	NA	NA	NA	10	GCGCGCCCGCTGAACCTCCC	5967	False	NA	NA	NA	NA	NA	NA	38315917	38305351	Fake_Experiment_ID
g1338.t1	chr19	+	942	3	FSM	ENSG00000099337.5	ENST00000263372.5	942	3	0	0	0	0	multi-exon	FALSE	canonical	3	28	junction_1	7.5	NA	NA	NA	FALSE	0	NA	NA	A	non_coding	NA	NA	NA	NA	NA	NA	NA	10	CTGGGGCAGCCTCTGCCAGG	97	False	NA	NA	NA	NA	NA	NA	38319950	38327403	Fake_Experiment_ID
g1339.t1	chr19	+	300	1	Intergenic	novelGene_491	novel	NA	NA	NA	NA	NA	NA	mono-exon	FALSE	NA	NA	NA	NA	NA	NA	NA	NA	NA	0	NA	NA	A	non_coding	NA	NA	NA	NA	NA	NA	NA	20	GGGCGCGGTCAGGAGCGGAA	297	False	NA	NA	NA	NA	NA	NA	38336142	38336442	Fake_Experiment_ID
g134.t1	chr19	-	951	4	Intergenic	novelGene_42	novel	NA	NA	NA	NA	NA	NA	multi-exon	FALSE	canonical	0	0	junction_1	0	NA	NA	NA	FALSE	0	NA	NA	A	non_coding	NA	NA	NA	NA	NA	NA	NA	15	TCCCAGTACTTTGGGAGGCT	6719	False	NA	NA	NA	NA	NA	NA	2071679	2063975	Fake_Experiment_ID
g1340.t1	chr19	+	3204	24	NIC	ENSG00000099338.23	novel	3480	28	NA	NA	15	0	combination_of_known_splicesites	TRUE	canonical	0	0	junction_4	1.92780863281699	NA	NA	NA	FALSE	0	NA	NA	A	non_coding	NA	NA	NA	NA	NA	NA	NA	10	GTGTCCCACCTGCCCCAGCC	86	False	NA	NA	NA	NA	NA	NA	38337249	38370792	Fake_Experiment_ID
g1341.t1	chr19	+	864	7	FSM	ENSG00000099341.12	ENST00000215071.9	1053	7	189	0	189	0	multi-exon	FALSE	canonical	3	1765	junction_3	92.4909905522334	NA	NA	NA	FALSE	0	NA	NA	A	non_coding	NA	NA	NA	NA	NA	NA	NA	5	GCCCCCCGGGCACTGGGTGG	24	True	NA	NA	NA	NA	NA	NA	38374790	38383390	Fake_Experiment_ID
g1342.t1	chr19	-	1959	2	FSM	ENSG00000179168.15	ENST00000334928.11	1959	2	0	0	0	0	multi-exon	FALSE	canonical	2	5	junction_1	0	NA	NA	NA	FALSE	0	NA	NA	A	non_coding	NA	NA	NA	NA	NA	NA	NA	20	GTGTAGTCGGCTCAACACCC	772	False	NA	NA	NA	NA	NA	NA	38387261	38384411	Fake_Experiment_ID
g1343.t1	chr19	+	1248	6	NNC	ENSG00000188766.12	novel	1365	5	NA	NA	1533	0	at_least_one_novel_splicesite	FALSE	canonical	0	0	junction_1	5.00399840127872	NA	NA	NA	TRUE	0	NA	NA	A	non_coding	NA	NA	NA	NA	NA	NA	NA	5	GGACGGCCTGGTGGGTCCCC	1315	False	NA	NA	NA	NA	NA	NA	38390031	38396145	Fake_Experiment_ID
g1344.t1	chr19	+	1248	8	NNC	ENSG00000130244.12	novel	1050	8	NA	NA	-138	538	at_least_one_novel_splicesite	FALSE	canonical	0	0	junction_3	24.2983160582232	NA	NA	NA	TRUE	0	NA	NA	A	non_coding	NA	NA	NA	NA	NA	NA	NA	25	GCTGTCAGAGGGAGCACATT	7180	False	NA	NA	NA	NA	NA	NA	38403015	38409420	Fake_Experiment_ID
g1345.t1	chr19	-	1815	14	NNC	ENSG00000171777.16	novel	2022	17	NA	NA	0	89	at_least_one_novel_splicesite	FALSE	canonical	0	0	junction_1	3.46068365513907	NA	NA	NA	FALSE	0	NA	NA	A	non_coding	NA	NA	NA	NA	NA	NA	NA	15	GCCTCCAGAGGCATCCGCCT	8504	False	NA	NA	NA	NA	NA	NA	38426091	38409950	Fake_Experiment_ID
g1346.t1	chr19	+	9042	58	NNC	ENSG00000196218.13	novel	15117	106	NA	NA	0	-80263	at_least_one_novel_splicesite	TRUE	canonical	0	0	junction_3	5.22182601327316	NA	NA	NA	TRUE	0	NA	NA	B	non_coding	NA	NA	NA	NA	NA	NA	NA	30	GCACAGGCGGGACCAGAGAG	139	False	NA	NA	NA	NA	NA	NA	38433829	38507157	Fake_Experiment_ID
g1347.t1	chr19	+	657	6	ISM	ENSG00000196218.13	ENST00000359596.8	15117	106	73895	74923	73895	-74923	internal_fragment	FALSE	canonical	0	0	junction_3	3.91918358845308	NA	NA	NA	FALSE	0	NA	NA	B	non_coding	NA	NA	NA	NA	NA	NA	NA	15	CCCAAGGGCAGGTTGCGGGG	NA	False	NA	NA	NA	NA	NA	NA	38507724	38512497	Fake_Experiment_ID
g1348.t1	chr19	+	1242	7	NIC	ENSG00000196218.13	novel	15117	106	NA	NA	81165	-61846	combination_of_known_splicesites	FALSE	canonical	2	5	junction_5	3.44802681092953	NA	NA	NA	FALSE	0	NA	NA	B	non_coding	NA	NA	NA	NA	NA	NA	NA	40	GGAACAACCACAATGCCACT	NA	False	NA	NA	NA	NA	NA	NA	38514994	38525574	Fake_Experiment_ID
g1349.t1	chr19	+	4524	32	NNC	ENSG00000196218.13	novel	15117	106	NA	NA	93691	-1225	at_least_one_novel_splicesite	FALSE	canonical	0	0	junction_17	12.4455944003968	NA	NA	NA	FALSE	0	NA	NA	B	non_coding	NA	NA	NA	NA	NA	NA	NA	30	GCAGACACACTGGCCAGTCA	NA	False	NA	NA	NA	NA	NA	NA	38527520	38586195	Fake_Experiment_ID
g135.t1	chr19	-	774	2	ISM	ENSG00000172081.14	ENST00000357066.8	654	3	0	3266	0	-3266	5prime_fragment	FALSE	canonical	3	61	junction_1	0	NA	NA	NA	FALSE	0	NA	NA	A	non_coding	NA	NA	NA	NA	NA	NA	NA	25	TGGGACAAGTGGTGAGGTAG	6777	False	NA	NA	NA	NA	NA	NA	2078560	2076660	Fake_Experiment_ID
g1350.t1	chr19	-	1734	16	NNC	ENSG00000104814.13	novel	2502	32	NA	NA	3419	-7780	intron_retention	FALSE	canonical	0	0	junction_3	8.97304605780866	NA	NA	NA	TRUE	0	NA	NA	B	non_coding	NA	NA	NA	NA	NA	NA	NA	25	TCCCCAAGGGTAACGGGCAT	4457	False	NA	NA	NA	NA	NA	NA	38614476	38595589	Fake_Experiment_ID
g1351.t1	chr19	-	252	3	ISM	ENSG00000104814.13	ENST00000591517.5	2502	32	0	29540	0	-29540	5prime_fragment	FALSE	canonical	1	4	junction_2	2	NA	NA	NA	FALSE	0	NA	NA	B	non_coding	NA	NA	NA	NA	NA	NA	NA	25	TGAACCTCAGACCCACCCTG	1038	False	NA	NA	NA	NA	NA	NA	38617895	38617349	Fake_Experiment_ID
g1352.t1	chr19	+	651	8	FSM	ENSG00000178982.10	ENST00000248342.9	657	8	6	0	6	0	multi-exon	FALSE	canonical	3	2439	junction_6	140.412075764188	NA	NA	NA	FALSE	0	NA	NA	A	non_coding	NA	NA	NA	NA	NA	NA	NA	35	CTTCAGGTGTTTAATAAAGA	48	False	NA	NA	NA	NA	NA	NA	38619274	38636920	Fake_Experiment_ID
g1353.t1	chr19	+	1368	13	NNC	ENSG00000130402.13	novel	2736	21	NA	NA	0	-18928	at_least_one_novel_splicesite	FALSE	canonical	0	0	junction_1	71.8555650052397	NA	NA	NA	TRUE	0	NA	NA	B	non_coding	NA	NA	NA	NA	NA	NA	NA	25	CTCACACACCTATTGGGTAC	59	False	NA	NA	NA	NA	NA	NA	38647745	38710504	Fake_Experiment_ID
g1354.t1	chr19	+	2067	15	NNC	ENSG00000130402.13	novel	2736	21	NA	NA	62969	0	at_least_one_novel_splicesite	FALSE	canonical	0	0	junction_1	30.6044547911121	NA	NA	NA	FALSE	0	NA	NA	B	non_coding	NA	NA	NA	NA	NA	NA	NA	25	GGCCCCAGAGACCTGACCCA	1238	False	NA	NA	NA	NA	NA	NA	38710714	38729432	Fake_Experiment_ID
g1355.t1	chr19	-	657	7	NIC	ENSG00000182472.9	novel	2160	21	NA	NA	8727	0	intron_retention	TRUE	canonical	2	5	junction_5	6.04841577054135	NA	NA	NA	FALSE	0	NA	NA	B	non_coding	NA	NA	NA	NA	NA	NA	NA	15	GATCTCCGGATGGGCGCACC	231	False	NA	NA	NA	NA	NA	NA	38735438	38730851	Fake_Experiment_ID
g1356.t1	chr19	-	1500	10	NIC	ENSG00000182472.9	novel	2160	21	NA	NA	0	-5254	combination_of_known_splicesites	TRUE	canonical	0	0	junction_1	0	NA	NA	NA	FALSE	0	NA	NA	B	non_coding	NA	NA	NA	NA	NA	NA	NA	20	GCCCCGGGCACCCAAATCCG	NA	False	NA	NA	NA	NA	NA	NA	38744165	38736105	Fake_Experiment_ID
g1357.t1	chr19	-	411	4	FSM	ENSG00000205076.5	ENST00000378626.5	411	4	0	0	0	0	multi-exon	FALSE	canonical	0	0	junction_2	18.1536650722535	NA	NA	NA	FALSE	0	NA	NA	A	non_coding	NA	NA	NA	NA	NA	NA	NA	20	GCAGAAGCCCAGGCGGGCCC	NA	False	NA	NA	NA	NA	NA	NA	38773492	38771025	Fake_Experiment_ID
g1358.t1	chr19	+	411	4	FSM	ENSG00000178934.5	ENST00000314980.5	411	4	0	0	0	0	multi-exon	FALSE	canonical	1	1	junction_1	16.9705627484771	NA	NA	NA	FALSE	0	NA	NA	A	non_coding	NA	NA	NA	NA	NA	NA	NA	20	GCAGAAGCCCAGGCGGGCCC	25	False	NA	NA	NA	NA	NA	NA	38789226	38791693	Fake_Experiment_ID
g1359.t1	chr19	-	903	8	NIC	ENSG00000171747.9	novel	972	10	NA	NA	0	0	combination_of_known_splicesites	FALSE	canonical	0	0	junction_3	0.728431359084683	NA	NA	NA	FALSE	0	NA	NA	A	non_coding	NA	NA	NA	NA	NA	NA	NA	20	TCTATTCCTGGGGCCATAAC	58	False	NA	NA	NA	NA	NA	NA	38812886	38801763	Fake_Experiment_ID
g136.t1	chr19	-	519	3	Intergenic	novelGene_43	novel	NA	NA	NA	NA	NA	NA	multi-exon	FALSE	canonical	0	0	junction_1	0	NA	NA	NA	FALSE	0	NA	NA	A	non_coding	NA	NA	NA	NA	NA	NA	NA	15	GCCCCTCCCGCCAGCCAGGA	163	False	NA	NA	NA	NA	NA	NA	2096351	2089238	Fake_Experiment_ID
g1360.t1	chr19	-	3363	21	Fusion	ENSG00000104823.9_ENSG00000104824.18	novel	987	10	NA	NA	0	0	intron_retention	FALSE	canonical	0	0	junction_6	759.235990980406	NA	NA	NA	TRUE	0	NA	NA	A	non_coding	NA	NA	NA	NA	NA	NA	NA	10	GAGCCCTCGCGTCCCAGGCC	-30	True	NA	NA	NA	NA	NA	NA	38849966	38815612	Fake_Experiment_ID
g1361.t1	chr19	-	1641	10	NNC	ENSG00000187994.14	novel	1701	11	NA	NA	0	0	at_least_one_novel_splicesite	FALSE	canonical	0	0	junction_4	14.9327711534393	NA	NA	NA	FALSE	0	NA	NA	A	non_coding	NA	NA	NA	NA	NA	NA	NA	10	GGGTTTCACACCCCTCCGTT	2509	False	NA	NA	NA	NA	NA	NA	38876742	38869103	Fake_Experiment_ID
g1362.t1	chr19	-	963	10	NNC	ENSG00000068903.20	novel	1170	16	NA	NA	1294	-47	intron_retention	TRUE	canonical	0	0	junction_4	25.4602086052377	NA	NA	NA	FALSE	0	NA	NA	A	non_coding	NA	NA	NA	NA	NA	NA	NA	15	CAGCTGCATCTCCCAGGCGG	6235	False	NA	NA	NA	NA	NA	NA	38893579	38879154	Fake_Experiment_ID
g1363.t1	chr19	+	1071	6	FSM	ENSG00000104825.17	ENST00000313582.6	1071	6	0	0	0	0	multi-exon	FALSE	canonical	3	255	junction_5	43.9153731624815	NA	NA	NA	FALSE	0	NA	NA	A	non_coding	NA	NA	NA	NA	NA	NA	NA	25	TTTGTTTCATTGTTAATATA	0	True	NA	NA	NA	NA	NA	NA	38900032	38908832	Fake_Experiment_ID
g1364.t1	chr19	-	2049	17	Fusion	ENSG00000262484.2_ENSG00000104835.15	novel	1563	17	NA	NA	0	0	multi-exon	FALSE	canonical	0	0	junction_3	150.169019358189	NA	NA	NA	FALSE	0	NA	NA	A	non_coding	NA	NA	NA	NA	NA	NA	NA	10	CCCCTACCTCAGTCCCTCCT	26	False	NA	NA	NA	NA	NA	NA	38930736	38909235	Fake_Experiment_ID
g1365.t1	chr19	+	417	2	FSM	ENSG00000128626.12	ENST00000308018.9	417	2	0	0	0	0	multi-exon	FALSE	canonical	3	870	junction_1	0	NA	NA	NA	FALSE	0	NA	NA	A	non_coding	NA	NA	NA	NA	NA	NA	NA	10	CGGCTGGGGGCACAGTGGGC	344	False	NA	NA	NA	NA	NA	NA	38931294	38932700	Fake_Experiment_ID
g1366.t1	chr19	-	1152	6	NNC	ENSG00000269190.6	novel	837	5	NA	NA	0	2389	at_least_one_novel_splicesite	TRUE	canonical	0	0	junction_1	26.1380948043273	NA	NA	NA	FALSE	0	NA	NA	A	non_coding	NA	NA	NA	NA	NA	NA	NA	40	CCTATTAGAGGGAAAGCACA	NA	False	NA	NA	NA	NA	NA	NA	38950319	38940218	Fake_Experiment_ID
g1367.t1	chr19	-	852	5	FSM	ENSG00000161243.9	ENST00000292853.9	852	5	0	0	0	0	multi-exon	TRUE	canonical	3	40	junction_1	8.22724133595217	NA	NA	NA	FALSE	0	NA	NA	A	non_coding	NA	NA	NA	NA	NA	NA	NA	15	TCCAGCACTACCCTTCTTGC	321	False	NA	NA	NA	NA	NA	NA	39032227	39025410	Fake_Experiment_ID
g1368.t1	chr19	-	225	1	Intergenic	novelGene_492	novel	NA	NA	NA	NA	NA	NA	mono-exon	FALSE	NA	NA	NA	NA	NA	NA	NA	NA	NA	0	NA	NA	A	non_coding	NA	NA	NA	NA	NA	NA	NA	20	CAGGGAAGGTGGCCATGGCC	NA	False	NA	NA	NA	NA	NA	NA	39054824	39054599	Fake_Experiment_ID
g1369.t1	chr19	-	258	2	Intergenic	novelGene_493	novel	NA	NA	NA	NA	NA	NA	multi-exon	FALSE	canonical	0	0	junction_1	0	NA	NA	NA	FALSE	0	NA	NA	A	non_coding	NA	NA	NA	NA	NA	NA	NA	25	ATCAGGATGAACGCCGGGGG	NA	False	NA	NA	NA	NA	NA	NA	39058037	39057541	Fake_Experiment_ID
g137.t1	chr19	+	573	4	ISM	ENSG00000099840.14	ENST00000395301.8	699	10	0	1214	0	-1214	intron_retention	FALSE	canonical	2	3	junction_3	1.69967317119759	NA	NA	NA	FALSE	0	NA	NA	A	non_coding	NA	NA	NA	NA	NA	NA	NA	25	GGCTCAGGCATCACACCCAC	0	True	NA	NA	NA	NA	NA	NA	2096945	2098131	Fake_Experiment_ID
g1370.t1	chr19	+	1299	11	NNC	ENSG00000183760.11	novel	1317	12	NA	NA	-14391	0	at_least_one_novel_splicesite	FALSE	canonical	0	0	junction_1	1.18743420870379	NA	NA	NA	TRUE	0	NA	NA	A	non_coding	NA	NA	NA	NA	NA	NA	NA	10	GGATGGCGGCAGCTCTCCTC	NA	False	NA	NA	NA	NA	NA	NA	39070878	39110118	Fake_Experiment_ID
g1371.t1	chr19	+	2022	10	NNC	ENSG00000130669.17	novel	1776	8	NA	NA	-8177	0	at_least_one_novel_splicesite	TRUE	canonical	0	0	junction_1	156.647516560092	NA	NA	NA	FALSE	0	NA	NA	A	non_coding	NA	NA	NA	NA	NA	NA	NA	5	GGCCCAGCGCCCTTCCCCTC	4700	False	NA	NA	NA	NA	NA	NA	39161376	39178579	Fake_Experiment_ID
g1372.t1	chr19	+	726	5	NIC	ENSG00000188505.5	novel	828	6	NA	NA	39	0	combination_of_known_splicesites	FALSE	canonical	0	0	junction_1	6.96419413859206	NA	NA	NA	FALSE	0	NA	NA	A	non_coding	NA	NA	NA	NA	NA	NA	NA	0	CTGGCTGGCTCCTCTGTCCT	58	False	NA	NA	NA	NA	NA	NA	39197021	39200756	Fake_Experiment_ID
g1373.t1	chr19	-	453	1	NIC	ENSG00000179751.7	novel	405	2	NA	NA	0	-815	mono-exon	FALSE	NA	NA	NA	NA	NA	NA	NA	NA	NA	0	NA	NA	A	non_coding	NA	NA	NA	NA	NA	NA	NA	25	GCCCCCACACCCACCACCCA	8	True	NA	NA	NA	NA	NA	NA	39204254	39203801	Fake_Experiment_ID
g1374.t1	chr19	-	663	5	NNC	ENSG00000197110.9	novel	603	6	NA	NA	125	6867	at_least_one_novel_splicesite	FALSE	canonical	0	0	junction_1	0	NA	NA	NA	TRUE	0	NA	NA	A	non_coding	NA	NA	NA	NA	NA	NA	NA	10	GCAGCATCCTTCCCCTGTGG	NA	False	NA	NA	NA	NA	NA	NA	39244952	39236764	Fake_Experiment_ID
g1375.t1	chr19	-	609	5	NNC	ENSG00000272395.7	novel	432	4	NA	NA	-6690	-396	at_least_one_novel_splicesite	FALSE	canonical	0	0	junction_2	0.433012701892219	NA	NA	NA	TRUE	0	NA	NA	A	non_coding	NA	NA	NA	NA	NA	NA	NA	10	CCCCGCCCCCTCTGGCAGCA	3124	False	NA	NA	NA	NA	NA	NA	39255269	39247132	Fake_Experiment_ID
g1376.t1	chr19	+	1218	7	NNC	ENSG00000183709.8	novel	603	6	NA	NA	-3794	0	at_least_one_novel_splicesite	FALSE	canonical	0	0	junction_1	0	NA	NA	NA	TRUE	0	NA	NA	A	non_coding	NA	NA	NA	NA	NA	NA	NA	25	CCCTCCCACCAGTCATGCAA	NA	False	NA	NA	NA	NA	NA	NA	39264774	39270013	Fake_Experiment_ID
g1377.t1	chr19	+	603	5	FSM	ENSG00000182393.3	ENST00000333625.3	603	5	0	0	0	0	multi-exon	FALSE	canonical	0	0	junction_1	0	NA	NA	NA	FALSE	0	NA	NA	A	non_coding	NA	NA	NA	NA	NA	NA	NA	25	CACCCCACACCTTATTTATG	15	False	NA	NA	NA	NA	NA	NA	39296421	39298516	Fake_Experiment_ID
g1378.t1	chr19	-	909	1	ISM	ENSG00000128011.5	ENST00000248668.5	2316	2	6795	0	6795	0	mono-exon	FALSE	NA	NA	NA	NA	NA	NA	NA	NA	NA	0	NA	NA	B	non_coding	NA	NA	NA	NA	NA	NA	NA	5	GCGGCGGGCGGGCGCCGGGA	NA	False	NA	NA	NA	NA	NA	NA	39308541	39307632	Fake_Experiment_ID
g1379.t1	chr19	-	1602	2	NNC	ENSG00000128011.5	novel	2316	2	NA	NA	0	-4593	at_least_one_novel_splicesite	FALSE	canonical	0	0	junction_1	0	NA	NA	NA	FALSE	0	NA	NA	B	non_coding	NA	NA	NA	NA	NA	NA	NA	20	GTGTGGCACATAGTAGGTGC	5599	False	NA	NA	NA	NA	NA	NA	39315336	39312225	Fake_Experiment_ID
g138.t1	chr19	+	636	1	Intergenic	novelGene_44	novel	NA	NA	NA	NA	NA	NA	mono-exon	FALSE	NA	NA	NA	NA	NA	NA	NA	NA	NA	0	NA	NA	A	non_coding	NA	NA	NA	NA	NA	NA	NA	25	GACTCTCTGACACAAGTTTT	6989	False	NA	NA	NA	NA	NA	NA	2104014	2104650	Fake_Experiment_ID
g1380.t1	chr19	+	222	2	Intergenic	novelGene_494	novel	NA	NA	NA	NA	NA	NA	multi-exon	FALSE	canonical	0	0	junction_1	0	NA	NA	NA	FALSE	0	NA	NA	A	non_coding	NA	NA	NA	NA	NA	NA	NA	30	TGAAGTAATACCTTGACGTG	NA	False	NA	NA	NA	NA	NA	NA	39320846	39324573	Fake_Experiment_ID
g1381.t1	chr19	-	519	7	NNC	ENSG00000130755.13	novel	429	7	NA	NA	-5537	1465	at_least_one_novel_splicesite	FALSE	canonical	0	0	junction_1	2.44948974278318	NA	NA	NA	TRUE	0	NA	NA	A	non_coding	NA	NA	NA	NA	NA	NA	NA	5	CCCTCCTCTTGAGGGCTTCC	440	False	NA	NA	NA	NA	NA	NA	39341513	39327011	Fake_Experiment_ID
g1382.t1	chr19	+	2079	11	ISM	ENSG00000179134.15	ENST00000314471.10	2085	12	0	213	0	-213	5prime_fragment	FALSE	canonical	3	640	junction_2	48.843116198703	NA	NA	NA	FALSE	0	NA	NA	A	non_coding	NA	NA	NA	NA	NA	NA	NA	20	CCCAGCTCCCACCTACCCAG	NA	False	NA	NA	NA	NA	NA	NA	39356893	39383314	Fake_Experiment_ID
g1383.t1	chr19	-	1566	13	NIC	ENSG00000006712.15	novel	1596	14	NA	NA	0	0	combination_of_known_splicesites	FALSE	canonical	1	12	junction_12	53.7640808429651	NA	NA	NA	FALSE	0	NA	NA	A	non_coding	NA	NA	NA	NA	NA	NA	NA	15	GTCCCAGGGCATTCAGGGCT	25	True	NA	NA	NA	NA	NA	NA	39390864	39385990	Fake_Experiment_ID
g1384.t1	chr19	-	408	1	Intergenic	novelGene_495	novel	NA	NA	NA	NA	NA	NA	mono-exon	FALSE	NA	NA	NA	NA	NA	NA	NA	NA	NA	0	NA	NA	A	non_coding	NA	NA	NA	NA	NA	NA	NA	5	GACCCCGTCCGGGCTGCCGT	7114	False	NA	NA	NA	NA	NA	NA	39391304	39390896	Fake_Experiment_ID
g1385.t1	chr19	+	603	4	FSM	ENSG00000063322.15	ENST00000615911.4	666	4	63	0	63	0	multi-exon	FALSE	canonical	3	434	junction_2	21.0607586652418	NA	NA	NA	FALSE	0	NA	NA	A	non_coding	NA	NA	NA	NA	NA	NA	NA	20	AGTGGGGGACAGGGAGTGGG	11	True	NA	NA	NA	NA	NA	NA	39391422	39397699	Fake_Experiment_ID
g1386.t1	chr19	+	999	2	FSM	ENSG00000128016.7	ENST00000594442.2	999	2	0	0	0	0	multi-exon	FALSE	canonical	3	51	junction_1	0	NA	NA	NA	FALSE	0	NA	NA	A	non_coding	NA	NA	NA	NA	NA	NA	NA	25	CAAAGTGACTGCCCGGTCAG	40	False	NA	NA	NA	NA	NA	NA	39406886	39408699	Fake_Experiment_ID
g1387.t1	chr19	+	3657	11	NIC	ENSG00000090924.15	novel	4161	18	NA	NA	922	0	combination_of_known_splicesites	FALSE	canonical	0	0	junction_5	34.5044924611274	NA	NA	NA	FALSE	0	NA	NA	A	non_coding	NA	NA	NA	NA	NA	NA	NA	20	GCCAGGACATGAGGCTTCCC	1230	False	NA	NA	NA	NA	NA	NA	39415008	39425294	Fake_Experiment_ID
g1388.t1	chr19	-	441	5	NNC	ENSG00000105193.9	novel	459	4	NA	NA	0	77	at_least_one_novel_splicesite	TRUE	canonical	3	8778	junction_4	145.723196506253	NA	NA	NA	FALSE	0	NA	NA	A	non_coding	NA	NA	NA	NA	NA	NA	NA	30	GCCCATCGTGACTCAAAACT	9591	False	NA	NA	NA	NA	NA	NA	39435895	39433272	Fake_Experiment_ID
g1389.t1	chr19	+	3297	28	NNC	ENSG00000196235.14	novel	3264	29	NA	NA	0	0	at_least_one_novel_splicesite	TRUE	canonical	0	0	junction_8	168.793174632356	NA	NA	NA	FALSE	0	NA	NA	A	non_coding	NA	NA	NA	NA	NA	NA	NA	20	AGCAGGCAGGGCCGGTGGAC	151	False	NA	NA	NA	NA	NA	NA	39445890	39476399	Fake_Experiment_ID
g139.t1	chr19	-	2016	11	NNC	ENSG00000065000.19	novel	3648	32	NA	NA	35924	-6166	at_least_one_novel_splicesite	TRUE	canonical	0	0	junction_6	184.330165735291	NA	NA	NA	TRUE	0	NA	NA	B	non_coding	NA	NA	NA	NA	NA	NA	NA	0	CTCCTCGCTCCCTCCGCTCC	4287	False	NA	NA	NA	NA	NA	NA	2115410	2108338	Fake_Experiment_ID
g1390.t1	chr19	+	1062	11	FSM	ENSG00000105197.11	ENST00000544017.5	1371	11	309	0	309	0	multi-exon	FALSE	canonical	3	1166	junction_6	99.3247703244261	NA	NA	NA	FALSE	0	NA	NA	A	non_coding	NA	NA	NA	NA	NA	NA	NA	20	ACTCTGGGCCTCCTCAAACT	5	True	NA	NA	NA	NA	NA	NA	39480853	39489820	Fake_Experiment_ID
g1391.t1	chr19	+	1512	7	NNC	ENSG00000090932.11	novel	1857	8	NA	NA	0	0	at_least_one_novel_splicesite	FALSE	canonical	0	0	junction_1	44.3846820423443	NA	NA	NA	FALSE	0	NA	NA	A	non_coding	NA	NA	NA	NA	NA	NA	NA	25	ATTGGGTAGAGTCTCTGGAA	28	False	NA	NA	NA	NA	NA	NA	39498974	39508013	Fake_Experiment_ID
g1392.t1	chr19	+	813	1	NIC	ENSG00000186838.13	novel	1041	5	NA	NA	0	-3123	mono-exon	FALSE	NA	NA	NA	NA	NA	NA	NA	NA	NA	0	NA	NA	A	non_coding	NA	NA	NA	NA	NA	NA	NA	20	GGACCTCACACATGCCTCTC	74	False	NA	NA	NA	NA	NA	NA	39515212	39516025	Fake_Experiment_ID
g1393.t1	chr19	-	486	1	FSM	ENSG00000176401.6	ENST00000326282.5	486	1	0	0	0	0	mono-exon	FALSE	NA	NA	NA	NA	NA	NA	NA	NA	NA	0	NA	NA	A	non_coding	NA	NA	NA	NA	NA	NA	NA	20	GTCGGCTGTGATGATGACAT	7425	False	NA	NA	NA	NA	NA	NA	39532802	39532316	Fake_Experiment_ID
g1394.t1	chr19	-	852	1	FSM	ENSG00000176396.11	ENST00000390658.4	711	1	-141	0	-141	0	mono-exon	FALSE	NA	NA	NA	NA	NA	NA	NA	NA	NA	0	NA	NA	A	non_coding	NA	NA	NA	NA	NA	NA	NA	20	TTATGTGGTGACACTACTTC	7	False	NA	NA	NA	NA	NA	NA	39540220	39539368	Fake_Experiment_ID
g1395.t1	chr19	+	315	1	Intergenic	novelGene_496	novel	NA	NA	NA	NA	NA	NA	mono-exon	FALSE	NA	NA	NA	NA	NA	NA	NA	NA	NA	0	NA	NA	A	non_coding	NA	NA	NA	NA	NA	NA	NA	30	GTGCTGGACAAGGAGGACCA	6020	False	NA	NA	NA	NA	NA	NA	39553020	39553335	Fake_Experiment_ID
g1396.t1	chr19	-	612	3	Intergenic	novelGene_497	novel	NA	NA	NA	NA	NA	NA	multi-exon	FALSE	canonical	0	0	junction_1	0	NA	NA	NA	FALSE	0	NA	NA	A	non_coding	NA	NA	NA	NA	NA	NA	NA	10	TGTCCACACTCCCTGCTGTT	NA	False	NA	NA	NA	NA	NA	NA	39572231	39569045	Fake_Experiment_ID
g1397.t1	chr19	+	717	7	NNC	ENSG00000105198.11	novel	426	5	NA	NA	-19996	-9	at_least_one_novel_splicesite	FALSE	canonical	0	0	junction_1	0	NA	NA	NA	FALSE	0	NA	NA	A	non_coding	NA	NA	NA	NA	NA	NA	NA	25	GGGAGATGATCACACTCCTC	NA	False	NA	NA	NA	NA	NA	NA	39582572	39607339	Fake_Experiment_ID
g1398.t1	chr19	-	597	1	Intergenic	novelGene_498	novel	NA	NA	NA	NA	NA	NA	mono-exon	FALSE	NA	NA	NA	NA	NA	NA	NA	NA	NA	0	NA	NA	A	non_coding	NA	NA	NA	NA	NA	NA	NA	35	TTAAACTAAAGAGCTTCTGC	NA	False	NA	NA	NA	NA	NA	NA	39629656	39629059	Fake_Experiment_ID
g1399.t1	chr19	-	1227	2	Intergenic	novelGene_499	novel	NA	NA	NA	NA	NA	NA	multi-exon	FALSE	canonical	0	0	junction_1	0	NA	NA	NA	FALSE	0	NA	NA	A	non_coding	NA	NA	NA	NA	NA	NA	NA	50	TAAAAGCTATTTATGACAAA	NA	False	NA	NA	NA	NA	NA	NA	39645168	39635100	Fake_Experiment_ID
g14.t1	chr19	-	1266	1	FSM	ENSG00000183186.8	ENST00000332235.8	1266	1	0	0	0	0	mono-exon	FALSE	NA	NA	NA	NA	NA	NA	NA	NA	NA	0	NA	NA	A	non_coding	NA	NA	NA	NA	NA	NA	NA	10	AGCGGGGACCTGCTCGCTGT	7373	False	NA	NA	NA	NA	NA	NA	408361	407095	Fake_Experiment_ID
g140.t1	chr19	-	1722	12	NNC	ENSG00000065000.19	novel	3648	32	NA	NA	23253	-13540	at_least_one_novel_splicesite	TRUE	canonical	0	0	junction_1	132.806825474303	NA	NA	NA	TRUE	0	NA	NA	B	non_coding	NA	NA	NA	NA	NA	NA	NA	10	GATGTTGGGGCTGCGTCACG	NA	False	NA	NA	NA	NA	NA	NA	2128081	2115712	Fake_Experiment_ID
g1400.t1	chr19	+	1035	3	NNC	ENSG00000249861.4	novel	429	4	NA	NA	-5447	0	at_least_one_novel_splicesite	FALSE	canonical	0	0	junction_1	0	NA	NA	NA	TRUE	0	NA	NA	A	non_coding	NA	NA	NA	NA	NA	NA	NA	20	TCACACTCCTCATTGTTGAG	NA	False	NA	NA	NA	NA	NA	NA	39650514	39660520	Fake_Experiment_ID
g1401.t1	chr19	+	882	1	Intergenic	novelGene_500	novel	NA	NA	NA	NA	NA	NA	mono-exon	FALSE	NA	NA	NA	NA	NA	NA	NA	NA	NA	0	NA	NA	A	non_coding	NA	NA	NA	NA	NA	NA	NA	40	TACTGGTACCAAAACAGCAT	NA	False	NA	NA	NA	NA	NA	NA	39668139	39669021	Fake_Experiment_ID
g1402.t1	chr19	+	855	6	NNC	ENSG00000006659.13	novel	507	4	NA	NA	-23909	0	at_least_one_novel_splicesite	FALSE	canonical	0	0	junction_1	0	NA	NA	NA	TRUE	0	NA	NA	A	non_coding	NA	NA	NA	NA	NA	NA	NA	25	GGGAGATGATCAGACTCCTC	2627	False	NA	NA	NA	NA	NA	NA	39681998	39709313	Fake_Experiment_ID
g1403.t1	chr19	-	1410	2	Intergenic	novelGene_501	novel	NA	NA	NA	NA	NA	NA	multi-exon	FALSE	canonical	0	0	junction_1	0	NA	NA	NA	FALSE	0	NA	NA	A	non_coding	NA	NA	NA	NA	NA	NA	NA	40	TCTGATAAGCAACTTCAGAA	NA	False	NA	NA	NA	NA	NA	NA	39717557	39715823	Fake_Experiment_ID
g1404.t1	chr19	-	657	1	Intergenic	novelGene_502	novel	NA	NA	NA	NA	NA	NA	mono-exon	FALSE	NA	NA	NA	NA	NA	NA	NA	NA	NA	0	NA	NA	A	non_coding	NA	NA	NA	NA	NA	NA	NA	40	AGACCATCAAGGCTAGGAAG	NA	False	NA	NA	NA	NA	NA	NA	39718703	39718046	Fake_Experiment_ID
g1405.t1	chr19	+	312	3	Intergenic	novelGene_503	novel	NA	NA	NA	NA	NA	NA	multi-exon	FALSE	canonical	0	0	junction_1	0	NA	NA	NA	FALSE	0	NA	NA	A	non_coding	NA	NA	NA	NA	NA	NA	NA	25	ATCTCTTGGAGTTGAAGCAT	NA	False	NA	NA	NA	NA	NA	NA	39724778	39728734	Fake_Experiment_ID
g1406.t1	chr19	-	732	5	NNC	ENSG00000105205.7	novel	429	4	NA	NA	-44318	0	at_least_one_novel_splicesite	FALSE	canonical	0	0	junction_1	0	NA	NA	NA	TRUE	0	NA	NA	A	non_coding	NA	NA	NA	NA	NA	NA	NA	25	CCAGACTTCATGTTGCCAAG	NA	False	NA	NA	NA	NA	NA	NA	39782270	39731379	Fake_Experiment_ID
g1407.t1	chr19	+	516	4	NNC	ENSG00000213921.8	novel	597	3	NA	NA	3541	1977	at_least_one_novel_splicesite	FALSE	canonical	0	0	junction_1	0	NA	NA	NA	TRUE	0	NA	NA	A	non_coding	NA	NA	NA	NA	NA	NA	NA	35	CATCCCCTATCCCAGAAAAG	NA	False	NA	NA	NA	NA	NA	NA	39782461	39788112	Fake_Experiment_ID
g1408.t1	chr19	-	3111	20	Fusion	ENSG00000105202.9_ENSG00000105204.14	novel	1890	10	NA	NA	2413	0	multi-exon	FALSE	canonical	0	0	junction_5	1064.08685053654	NA	NA	NA	TRUE	0	NA	NA	A	non_coding	NA	NA	NA	NA	NA	NA	NA	0	CCCTGCCCCCTCCCTGGGGC	2491	False	NA	NA	NA	NA	NA	NA	39843887	39825714	Fake_Experiment_ID
g1409.t1	chr19	+	372	1	Antisense	novelGene_ENSG00000105202.9_AS	novel	NA	NA	NA	NA	NA	NA	mono-exon	FALSE	NA	NA	NA	NA	NA	NA	NA	NA	NA	0	NA	NA	A	non_coding	NA	NA	NA	NA	NA	NA	NA	10	CGCCACCCCGTAGTCCCGCC	5569	False	NA	NA	NA	NA	NA	NA	39846039	39846411	Fake_Experiment_ID
g141.t1	chr19	+	903	1	Antisense	novelGene_ENSG00000065000.19_AS	novel	NA	NA	NA	NA	NA	NA	mono-exon	FALSE	NA	NA	NA	NA	NA	NA	NA	NA	NA	0	NA	NA	A	non_coding	NA	NA	NA	NA	NA	NA	NA	10	GGGACAGGGGGGGCCTCGGT	NA	False	NA	NA	NA	NA	NA	NA	2128314	2129217	Fake_Experiment_ID
g1410.t1	chr19	-	12870	28	NNC	ENSG00000275395.6	novel	12615	28	NA	NA	-486	-130	at_least_one_novel_splicesite	FALSE	canonical	0	0	junction_12	5.50644964149505	NA	NA	NA	FALSE	0	NA	NA	A	non_coding	NA	NA	NA	NA	NA	NA	NA	35	GGGATGTAGTATGGAAACCA	9006	False	NA	NA	NA	NA	NA	NA	39935104	39863616	Fake_Experiment_ID
g1411.t1	chr19	-	483	3	Intergenic	novelGene_504	novel	NA	NA	NA	NA	NA	NA	multi-exon	FALSE	canonical	0	0	junction_1	0	NA	NA	NA	FALSE	0	NA	NA	A	non_coding	NA	NA	NA	NA	NA	NA	NA	20	ATACAGGCCCTGGACCCTTC	2008	False	NA	NA	NA	NA	NA	NA	39968962	39943234	Fake_Experiment_ID
g1412.t1	chr19	+	1647	11	NNC	ENSG00000013275.8	novel	1257	11	NA	NA	-523	0	at_least_one_novel_splicesite	TRUE	canonical	0	0	junction_1	401.685747817868	NA	NA	NA	TRUE	0	NA	NA	A	non_coding	NA	NA	NA	NA	NA	NA	NA	10	CCCTTCCCTTCCCTCCACCA	NA	False	NA	NA	NA	NA	NA	NA	39970679	39981305	Fake_Experiment_ID
g1413.t1	chr19	+	2634	5	NNC	ENSG00000187187.14	novel	2511	5	NA	NA	-6939	0	at_least_one_novel_splicesite	FALSE	canonical	0	0	junction_1	2.48746859276655	NA	NA	NA	TRUE	0	NA	NA	A	non_coding	NA	NA	NA	NA	NA	NA	NA	35	AGAGAATACGATGGCCTTTA	NA	False	NA	NA	NA	NA	NA	NA	39991387	40015781	Fake_Experiment_ID
g1414.t1	chr19	-	393	1	Intergenic	novelGene_505	novel	NA	NA	NA	NA	NA	NA	mono-exon	FALSE	NA	NA	NA	NA	NA	NA	NA	NA	NA	0	NA	NA	A	non_coding	NA	NA	NA	NA	NA	NA	NA	20	CTGGATTCCACTGAATCCCT	NA	False	NA	NA	NA	NA	NA	NA	40023772	40023379	Fake_Experiment_ID
g1415.t1	chr19	-	660	2	Intergenic	novelGene_506	novel	NA	NA	NA	NA	NA	NA	multi-exon	FALSE	canonical	0	0	junction_1	0	NA	NA	NA	TRUE	0	NA	NA	A	non_coding	NA	NA	NA	NA	NA	NA	NA	30	AAAATGATTGATGCTGTTGT	NA	False	NA	NA	NA	NA	NA	NA	40025502	40023947	Fake_Experiment_ID
g1416.t1	chr19	-	5763	10	Fusion	ENSG00000197782.15_ENSG00000128000.17	novel	1929	4	NA	NA	-5788	668	multi-exon	FALSE	canonical	0	0	junction_1	42.185949331355	NA	NA	NA	FALSE	0	NA	NA	A	non_coding	NA	NA	NA	NA	NA	NA	NA	45	AAGTTTTATGAATATAAGGA	392	False	NA	NA	NA	NA	NA	NA	40090541	40033688	Fake_Experiment_ID
g1417.t1	chr19	+	333	2	Intergenic	novelGene_507	novel	NA	NA	NA	NA	NA	NA	multi-exon	FALSE	canonical	0	0	junction_1	0	NA	NA	NA	FALSE	0	NA	NA	A	non_coding	NA	NA	NA	NA	NA	NA	NA	35	AAAGACCCAGAATTTTGCCT	NA	False	NA	NA	NA	NA	NA	NA	40170131	40190094	Fake_Experiment_ID
g1418.t1	chr19	+	2907	10	NNC	ENSG00000130758.8	novel	2865	10	NA	NA	0	0	at_least_one_novel_splicesite	FALSE	canonical	1	1	junction_4	20.0831604418561	NA	NA	NA	FALSE	0	NA	NA	A	non_coding	NA	NA	NA	NA	NA	NA	NA	10	GGCCTGCCCACCACCGCCCG	419	False	NA	NA	NA	NA	NA	NA	40192031	40215292	Fake_Experiment_ID
g1419.t1	chr19	-	861	3	NNC	ENSG00000174521.7	novel	720	3	NA	NA	0	0	at_least_one_novel_splicesite	FALSE	canonical	0	0	junction_2	0.5	NA	NA	NA	FALSE	0	NA	NA	A	non_coding	NA	NA	NA	NA	NA	NA	NA	20	GGCCAATCCAGGGGGACCTC	-18	True	NA	NA	NA	NA	NA	NA	40218381	40216162	Fake_Experiment_ID
g142.t1	chr19	-	1062	9	NNC	ENSG00000065000.19	novel	3648	32	NA	NA	0	-27064	at_least_one_novel_splicesite	FALSE	canonical	0	0	junction_1	143.677372957609	NA	NA	NA	TRUE	0	NA	NA	B	non_coding	NA	NA	NA	NA	NA	NA	NA	5	CCGAGGCCCCCCCTGTCCCT	216	False	NA	NA	NA	NA	NA	NA	2151334	2129236	Fake_Experiment_ID
g1420.t1	chr19	-	1002	5	NNC	ENSG00000105219.10	novel	990	6	NA	NA	0	0	at_least_one_novel_splicesite	FALSE	canonical	0	0	junction_1	2.54950975679639	NA	NA	NA	FALSE	0	NA	NA	A	non_coding	NA	NA	NA	NA	NA	NA	NA	30	GTACTGGGACTCAGTCACAA	7179	False	NA	NA	NA	NA	NA	NA	40226641	40222306	Fake_Experiment_ID
g1421.t1	chr19	-	1782	15	NNC	ENSG00000105221.18	novel	1446	13	NA	NA	-8536	0	at_least_one_novel_splicesite	FALSE	canonical	0	0	junction_10	32.2528277513644	NA	NA	NA	TRUE	0	NA	NA	A	non_coding	NA	NA	NA	NA	NA	NA	NA	20	GCAGTCTGCCCACGCAGAGG	7028	False	NA	NA	NA	NA	NA	NA	40273803	40233871	Fake_Experiment_ID
g1422.t1	chr19	-	1257	9	NNC	ENSG00000160392.14	novel	1269	9	NA	NA	6444	0	at_least_one_novel_splicesite	FALSE	canonical	0	0	junction_8	32.4807635378234	NA	NA	NA	TRUE	0	NA	NA	A	non_coding	NA	NA	NA	NA	NA	NA	NA	5	CCCACCTGTGGGCGGGGTGC	6914	False	NA	NA	NA	NA	NA	NA	40342070	40321881	Fake_Experiment_ID
g1423.t1	chr19	+	1473	11	FSM	ENSG00000105223.20	ENST00000356508.9	1473	11	0	0	0	0	multi-exon	TRUE	canonical	3	1440	junction_5	96.2750746559046	NA	NA	NA	FALSE	0	NA	NA	A	non_coding	NA	NA	NA	NA	NA	NA	NA	15	GGCCCGATCCAGTGGGCAGG	134	False	NA	NA	NA	NA	NA	NA	40366483	40378173	Fake_Experiment_ID
g1424.t1	chr19	-	1851	4	FSM	ENSG00000160396.9	ENST00000291823.3	1851	4	0	0	0	0	multi-exon	FALSE	canonical	0	0	junction_1	0.471404520791032	NA	NA	NA	FALSE	0	NA	NA	A	non_coding	NA	NA	NA	NA	NA	NA	NA	10	TGGTGATTCCACCCCTGCCC	290	False	NA	NA	NA	NA	NA	NA	40389902	40379586	Fake_Experiment_ID
g1425.t1	chr19	-	4575	5	NNC	ENSG00000105227.16	novel	4671	7	NA	NA	3249	0	at_least_one_novel_splicesite	TRUE	canonical	0	0	junction_4	6.05702071979286	NA	NA	NA	TRUE	0	NA	NA	A	non_coding	NA	NA	NA	NA	NA	NA	NA	25	AGCCCCTAGTCAGATGGGGA	3295	False	NA	NA	NA	NA	NA	NA	40411493	40393965	Fake_Experiment_ID
g1426.t1	chr19	-	711	1	FSM	ENSG00000197019.5	ENST00000357949.5	711	1	0	0	0	0	mono-exon	FALSE	NA	NA	NA	NA	NA	NA	NA	NA	NA	0	NA	NA	A	non_coding	NA	NA	NA	NA	NA	NA	NA	10	GCCCTCGTGCTGGAATGGTT	2445	False	NA	NA	NA	NA	NA	NA	40423546	40422835	Fake_Experiment_ID
g1427.t1	chr19	-	618	1	FSM	ENSG00000167565.13	ENST00000322354.4	591	1	-27	0	-27	0	mono-exon	FALSE	NA	NA	NA	NA	NA	NA	NA	NA	NA	0	NA	NA	A	non_coding	NA	NA	NA	NA	NA	NA	NA	30	AACTGTGATAGAGGGGATCG	2227	False	NA	NA	NA	NA	NA	NA	40442107	40441489	Fake_Experiment_ID
g1428.t1	chr19	-	735	5	NNC	ENSG00000090013.11	novel	738	4	NA	NA	-1676	0	at_least_one_novel_splicesite	FALSE	canonical	0	0	junction_3	168.914919412111	NA	NA	NA	FALSE	0	NA	NA	A	non_coding	NA	NA	NA	NA	NA	NA	NA	15	CACTCTGTCCCCATCTGGGA	NA	False	NA	NA	NA	NA	NA	NA	40467364	40447888	Fake_Experiment_ID
g1429.t1	chr19	+	4239	18	ISM	ENSG00000160460.16	ENST00000338932.7	7695	36	0	42654	0	-42654	5prime_fragment	FALSE	canonical	0	0	junction_1	0.762440082165631	NA	NA	NA	FALSE	0	NA	NA	B	non_coding	NA	NA	NA	NA	NA	NA	NA	15	CTATGTGGCTTTGAGTGATT	5450	False	NA	NA	NA	NA	NA	NA	40472621	40532915	Fake_Experiment_ID
g143.t1	chr19	+	5685	28	NNC	ENSG00000104885.18	novel	4614	28	NA	NA	0	-1445	at_least_one_novel_splicesite	TRUE	canonical	0	0	junction_1	26.5474185580965	NA	NA	NA	TRUE	0	NA	NA	A	non_coding	NA	NA	NA	NA	NA	NA	NA	25	AGACCTTGCTTAGCTAGCAG	0	True	NA	NA	NA	NA	NA	NA	2164184	2228347	Fake_Experiment_ID
g1430.t1	chr19	+	3675	16	NNC	ENSG00000160460.16	novel	7695	36	NA	NA	61473	0	intron_retention	FALSE	canonical	0	0	junction_7	4.60724067817893	NA	NA	NA	TRUE	0	NA	NA	B	non_coding	NA	NA	NA	NA	NA	NA	NA	15	CTTCCCACCCCCAGGACCTG	2594	False	NA	NA	NA	NA	NA	NA	40534094	40575569	Fake_Experiment_ID
g1431.t1	chr19	+	2070	17	NIC	ENSG00000160410.15	novel	2124	18	NA	NA	0	0	combination_of_known_splicesites	TRUE	canonical	0	0	junction_1	112.568590201708	NA	NA	NA	FALSE	0	NA	NA	A	non_coding	NA	NA	NA	NA	NA	NA	NA	30	ACAACGCAGCTGCCATGATG	0	True	NA	NA	NA	NA	NA	NA	40576899	40591207	Fake_Experiment_ID
g1432.t1	chr19	+	234	2	ISM	ENSG00000090006.18	ENST00000308370.11	4875	33	0	30266	0	-30266	5prime_fragment	FALSE	canonical	3	76	junction_1	0	NA	NA	NA	FALSE	0	NA	NA	B	non_coding	NA	NA	NA	NA	NA	NA	NA	40	GGGGCAAAAGGGAATAGGAG	25	True	NA	NA	NA	NA	NA	NA	40597234	40599284	Fake_Experiment_ID
g1433.t1	chr19	+	4761	28	NNC	ENSG00000090006.18	novel	4875	33	NA	NA	4153	0	intron_retention	FALSE	canonical	0	0	junction_15	76.6230865580994	NA	NA	NA	FALSE	0	NA	NA	B	non_coding	NA	NA	NA	NA	NA	NA	NA	5	GCCCTGGCACCCGCTGGCCG	19	True	NA	NA	NA	NA	NA	NA	40601387	40629550	Fake_Experiment_ID
g1434.t1	chr19	+	351	1	Intergenic	novelGene_508	novel	NA	NA	NA	NA	NA	NA	mono-exon	FALSE	NA	NA	NA	NA	NA	NA	NA	NA	NA	0	NA	NA	A	non_coding	NA	NA	NA	NA	NA	NA	NA	5	TAGGCTTGGCGTGGTGGCCC	7456	False	NA	NA	NA	NA	NA	NA	40634494	40634845	Fake_Experiment_ID
g1435.t1	chr19	-	1707	8	ISM	ENSG00000105245.9	ENST00000252891.8	1830	10	5941	0	5941	0	3prime_fragment	FALSE	canonical	3	64	junction_3	10.3981945057588	NA	NA	NA	FALSE	0	NA	NA	A	non_coding	NA	NA	NA	NA	NA	NA	NA	15	CCCGAGCCGCCCCACCCACT	6107	False	NA	NA	NA	NA	NA	NA	40684542	40667467	Fake_Experiment_ID
g1436.t1	chr19	-	1584	13	NNC	ENSG00000123815.13	novel	1635	14	NA	NA	0	0	at_least_one_novel_splicesite	FALSE	canonical	0	0	junction_9	70.3708430783343	NA	NA	NA	FALSE	0	NA	NA	A	non_coding	NA	NA	NA	NA	NA	NA	NA	20	CAGCCTCCATGGGGGATTCA	2253	False	NA	NA	NA	NA	NA	NA	40714632	40692034	Fake_Experiment_ID
g1437.t1	chr19	+	2031	7	NNC	ENSG00000086544.3	novel	2052	7	NA	NA	69	0	at_least_one_novel_splicesite	FALSE	canonical	0	0	junction_6	24.5317254907916	NA	NA	NA	FALSE	0	NA	NA	A	non_coding	NA	NA	NA	NA	NA	NA	NA	20	GCTGCTCAGCCACCATCAGG	93	False	NA	NA	NA	NA	NA	NA	40717204	40739560	Fake_Experiment_ID
g1438.t1	chr19	-	1062	6	NNC	ENSG00000188493.15	novel	1056	6	NA	NA	0	0	at_least_one_novel_splicesite	FALSE	canonical	0	0	junction_2	63.7702124820045	NA	NA	NA	FALSE	0	NA	NA	A	non_coding	NA	NA	NA	NA	NA	NA	NA	5	CTGCGGCTGCGGTCTCAGGC	1999	False	NA	NA	NA	NA	NA	NA	40749803	40742432	Fake_Experiment_ID
g1439.t1	chr19	+	849	6	FSM	ENSG00000077312.9	ENST00000243563.8	849	6	0	0	0	0	multi-exon	FALSE	canonical	3	1495	junction_5	75.9910521048367	NA	NA	NA	FALSE	0	NA	NA	A	non_coding	NA	NA	NA	NA	NA	NA	NA	10	CACCTTTTCCCCCCATGCCT	49	False	NA	NA	NA	NA	NA	NA	40751408	40765167	Fake_Experiment_ID
g144.t1	chr19	-	663	6	NNC	ENSG00000104886.12	novel	834	6	NA	NA	0	1404	at_least_one_novel_splicesite	FALSE	canonical	0	0	junction_1	640.213401921578	NA	NA	NA	TRUE	0	NA	NA	A	non_coding	NA	NA	NA	NA	NA	NA	NA	5	GTGACCTGGGCCTGGTGCGG	29	True	NA	NA	NA	NA	NA	NA	2236248	2228758	Fake_Experiment_ID
g1440.t1	chr19	+	396	4	FSM	ENSG00000261857.7	ENST00000263369.4	396	4	0	0	0	0	multi-exon	FALSE	canonical	0	0	junction_1	1.24721912892465	NA	NA	NA	FALSE	0	NA	NA	A	non_coding	NA	NA	NA	NA	NA	NA	NA	10	GCTCAGCCTACCGCTGGCCC	22	False	NA	NA	NA	NA	NA	NA	40775542	40777420	Fake_Experiment_ID
g1441.t1	chr19	+	561	6	NIC	ENSG00000167578.18	novel	642	7	NA	NA	0	0	combination_of_known_splicesites	FALSE	canonical	0	0	junction_1	111.689927925485	NA	NA	NA	FALSE	0	NA	NA	A	non_coding	NA	NA	NA	NA	NA	NA	NA	10	GCTCTGTGGAGCCAGGTGGG	129	False	NA	NA	NA	NA	NA	NA	40778375	40786963	Fake_Experiment_ID
g1442.t1	chr19	+	912	1	NIC	ENSG00000269858.6	novel	1224	5	NA	NA	0	-6380	mono-exon	FALSE	NA	NA	NA	NA	NA	NA	NA	NA	NA	0	NA	NA	B	non_coding	NA	NA	NA	NA	NA	NA	NA	25	GCACAGTGGGTTTGGAGACA	730	False	NA	NA	NA	NA	NA	NA	40800572	40801484	Fake_Experiment_ID
g1443.t1	chr19	-	561	2	Antisense	novelGene_ENSG00000269858.6_AS	novel	NA	NA	NA	NA	NA	NA	multi-exon	FALSE	canonical	0	0	junction_1	0	NA	NA	NA	FALSE	0	NA	NA	A	non_coding	NA	NA	NA	NA	NA	NA	NA	30	AAGCGGGAAAGCCTGGAGTT	6454	False	NA	NA	NA	NA	NA	NA	40805654	40803485	Fake_Experiment_ID
g1444.t1	chr19	+	540	4	NNC	ENSG00000269858.6	novel	1224	5	NA	NA	5985	100	at_least_one_novel_splicesite	FALSE	canonical	0	0	junction_3	468.150260778168	NA	NA	NA	FALSE	0	NA	NA	B	non_coding	NA	NA	NA	NA	NA	NA	NA	0	CTTTGCCTCTGTCCTGCCTG	6715	False	NA	NA	NA	NA	NA	NA	40806557	40807964	Fake_Experiment_ID
g1445.t1	chr19	-	651	2	Intergenic	novelGene_509	novel	NA	NA	NA	NA	NA	NA	multi-exon	FALSE	canonical	0	0	junction_1	0	NA	NA	NA	FALSE	0	NA	NA	A	non_coding	NA	NA	NA	NA	NA	NA	NA	5	CGGTGGCCTCCACGGCTGCC	3172	False	NA	NA	NA	NA	NA	NA	40808936	40808096	Fake_Experiment_ID
g1446.t1	chr19	-	756	5	Intergenic	novelGene_510	novel	NA	NA	NA	NA	NA	NA	multi-exon	FALSE	canonical	0	0	junction_1	1.73205080756888	NA	NA	NA	FALSE	0	NA	NA	A	non_coding	NA	NA	NA	NA	NA	NA	NA	5	GTCTGGGGATCCCGTGCGGG	196	False	NA	NA	NA	NA	NA	NA	40811912	40809435	Fake_Experiment_ID
g1447.t1	chr19	-	1152	8	Intergenic	novelGene_511	novel	NA	NA	NA	NA	NA	NA	multi-exon	FALSE	canonical	0	0	junction_1	0	NA	NA	NA	TRUE	0	NA	NA	A	non_coding	NA	NA	NA	NA	NA	NA	NA	10	CGCCCCGGCCCTTCCAGATT	NA	False	NA	NA	NA	NA	NA	NA	40828856	40818717	Fake_Experiment_ID
g1448.t1	chr19	-	1470	9	FSM	ENSG00000255974.8	ENST00000301141.10	1485	9	15	0	15	0	multi-exon	TRUE	canonical	0	0	junction_2	0.433012701892219	NA	NA	NA	FALSE	0	NA	NA	A	non_coding	NA	NA	NA	NA	NA	NA	NA	10	GCGAGGGCTGTGCCGGTGCA	35	False	NA	NA	NA	NA	NA	NA	40850411	40843795	Fake_Experiment_ID
g1449.t1	chr19	-	1404	10	NNC	ENSG00000198077.11	novel	1485	9	NA	NA	-7192	0	at_least_one_novel_splicesite	TRUE	canonical	0	0	junction_4	1.03040205505508	NA	NA	NA	TRUE	0	NA	NA	A	non_coding	NA	NA	NA	NA	NA	NA	NA	10	GCGAGGGCTGTGCCGGTGCA	NA	False	NA	NA	NA	NA	NA	NA	40889402	40875692	Fake_Experiment_ID
g145.t1	chr19	+	2550	12	Fusion	ENSG00000104897.10_ENSG00000104899.8	novel	1395	8	NA	NA	-635	0	intron_retention	FALSE	canonical	0	0	junction_1	408.989239891598	NA	NA	NA	FALSE	0	NA	NA	A	non_coding	NA	NA	NA	NA	NA	NA	NA	5	CCCCTGCGCCGCGCGGACTC	5938	False	NA	NA	NA	NA	NA	NA	2242783	2251957	Fake_Experiment_ID
g1450.t1	chr19	+	1089	7	Intergenic	novelGene_512	novel	NA	NA	NA	NA	NA	NA	multi-exon	FALSE	canonical	0	0	junction_1	0	NA	NA	NA	FALSE	0	NA	NA	A	non_coding	NA	NA	NA	NA	NA	NA	NA	15	GCCACACCTCCTGCGGGGCA	NA	False	NA	NA	NA	NA	NA	NA	40891218	40900155	Fake_Experiment_ID
g1451.t1	chr19	-	711	5	Intergenic	novelGene_513	novel	NA	NA	NA	NA	NA	NA	multi-exon	TRUE	canonical	0	0	junction_1	0	NA	NA	NA	FALSE	0	NA	NA	A	non_coding	NA	NA	NA	NA	NA	NA	NA	5	GGGAGGGCTGTGCTGGTGCC	NA	False	NA	NA	NA	NA	NA	NA	40913120	40908471	Fake_Experiment_ID
g1452.t1	chr19	+	714	1	Intergenic	novelGene_514	novel	NA	NA	NA	NA	NA	NA	mono-exon	FALSE	NA	NA	NA	NA	NA	NA	NA	NA	NA	0	NA	NA	A	non_coding	NA	NA	NA	NA	NA	NA	NA	40	TAAAGGGGATATCACCACCA	6832	False	NA	NA	NA	NA	NA	NA	40915257	40915971	Fake_Experiment_ID
g1453.t1	chr19	+	1125	7	Intergenic	novelGene_515	novel	NA	NA	NA	NA	NA	NA	multi-exon	FALSE	canonical	0	0	junction_1	0	NA	NA	NA	TRUE	0	NA	NA	A	non_coding	NA	NA	NA	NA	NA	NA	NA	25	GGGTACACCATCCCCAAGGT	9578	False	NA	NA	NA	NA	NA	NA	40933828	40944500	Fake_Experiment_ID
g1454.t1	chr19	+	360	2	Intergenic	novelGene_516	novel	NA	NA	NA	NA	NA	NA	multi-exon	FALSE	canonical	0	0	junction_1	0	NA	NA	NA	FALSE	0	NA	NA	A	non_coding	NA	NA	NA	NA	NA	NA	NA	20	AGGGGCTGAGGGAAGGGGGT	2594	False	NA	NA	NA	NA	NA	NA	40944674	40949234	Fake_Experiment_ID
g1455.t1	chr19	+	273	2	Intergenic	novelGene_517	novel	NA	NA	NA	NA	NA	NA	multi-exon	FALSE	canonical	0	0	junction_1	0	NA	NA	NA	FALSE	0	NA	NA	A	non_coding	NA	NA	NA	NA	NA	NA	NA	35	TAGTAATAGCGGTTATTAAT	NA	False	NA	NA	NA	NA	NA	NA	40957343	40958669	Fake_Experiment_ID
g1456.t1	chr19	+	1503	9	NNC	ENSG00000197408.10	novel	1476	9	NA	NA	12052	0	at_least_one_novel_splicesite	FALSE	canonical	0	0	junction_1	31.8254516857185	NA	NA	NA	TRUE	0	NA	NA	A	non_coding	NA	NA	NA	NA	NA	NA	NA	20	AGGGGCTGAGGGAAGGGGGT	NA	False	NA	NA	NA	NA	NA	NA	41003357	41016827	Fake_Experiment_ID
g1457.t1	chr19	-	777	4	Intergenic	novelGene_518	novel	NA	NA	NA	NA	NA	NA	multi-exon	FALSE	canonical	0	0	junction_1	0	NA	NA	NA	FALSE	0	NA	NA	A	non_coding	NA	NA	NA	NA	NA	NA	NA	25	GCCCTCACCCACAGGCAGGA	NA	False	NA	NA	NA	NA	NA	NA	41027722	41024104	Fake_Experiment_ID
g1458.t1	chr19	+	597	1	Intergenic	novelGene_519	novel	NA	NA	NA	NA	NA	NA	mono-exon	FALSE	NA	NA	NA	NA	NA	NA	NA	NA	NA	0	NA	NA	A	non_coding	NA	NA	NA	NA	NA	NA	NA	25	TTATTATCTTCATTATTTCA	NA	False	NA	NA	NA	NA	NA	NA	41035632	41036229	Fake_Experiment_ID
g1459.t1	chr19	-	1068	7	Intergenic	novelGene_520	novel	NA	NA	NA	NA	NA	NA	multi-exon	FALSE	canonical	0	0	junction_1	0	NA	NA	NA	TRUE	0	NA	NA	A	non_coding	NA	NA	NA	NA	NA	NA	NA	15	GCTACACCTCCTGCGGGGCA	NA	False	NA	NA	NA	NA	NA	NA	41059364	41050448	Fake_Experiment_ID
g146.t1	chr19	-	981	5	NNC	ENSG00000167476.10	novel	996	6	NA	NA	-5172	0	at_least_one_novel_splicesite	FALSE	canonical	0	0	junction_3	4.76313972081441	NA	NA	NA	FALSE	0	NA	NA	A	non_coding	NA	NA	NA	NA	NA	NA	NA	5	GCCGGCCCCGCGCCGGAGTC	7119	False	NA	NA	NA	NA	NA	NA	2260486	2252328	Fake_Experiment_ID
g1460.t1	chr19	+	1389	9	NNC	ENSG00000197838.5	novel	1485	9	NA	NA	-6551	0	at_least_one_novel_splicesite	TRUE	canonical	0	0	junction_1	1.71391365010026	NA	NA	NA	TRUE	0	NA	NA	A	non_coding	NA	NA	NA	NA	NA	NA	NA	10	GCGAGGGCTGTGCTGGTGCA	NA	False	NA	NA	NA	NA	NA	NA	41081920	41095941	Fake_Experiment_ID
g1461.t1	chr19	+	1929	11	NNC	ENSG00000197446.9	novel	1476	9	NA	NA	-16564	0	at_least_one_novel_splicesite	FALSE	canonical	0	0	junction_1	0.640312423743285	NA	NA	NA	TRUE	0	NA	NA	A	non_coding	NA	NA	NA	NA	NA	NA	NA	10	CGCCCCGGCCCTTCCAGATT	NA	False	NA	NA	NA	NA	NA	NA	41099624	41128082	Fake_Experiment_ID
g1462.t1	chr19	+	612	5	Intergenic	novelGene_521	novel	NA	NA	NA	NA	NA	NA	multi-exon	FALSE	canonical	0	0	junction_1	0	NA	NA	NA	FALSE	0	NA	NA	A	non_coding	NA	NA	NA	NA	NA	NA	NA	10	GTCTGGAGATCCTGTGTGGG	6747	False	NA	NA	NA	NA	NA	NA	41134906	41137353	Fake_Experiment_ID
g1463.t1	chr19	+	534	2	Intergenic	novelGene_522	novel	NA	NA	NA	NA	NA	NA	multi-exon	FALSE	canonical	0	0	junction_1	0	NA	NA	NA	FALSE	0	NA	NA	A	non_coding	NA	NA	NA	NA	NA	NA	NA	10	CTTGCAGGCTGGGGGCACCC	35	False	NA	NA	NA	NA	NA	NA	41169860	41174832	Fake_Experiment_ID
g1464.t1	chr19	+	1695	8	ISM	ENSG00000167600.14	ENST00000310054.9	1515	9	0	0	0	0	intron_retention	FALSE	canonical	3	1213	junction_5	77.236979617332	NA	NA	NA	FALSE	0	NA	NA	A	non_coding	NA	NA	NA	NA	NA	NA	NA	35	AGGAAGGCAACTTGGAAGTG	26	False	NA	NA	NA	NA	NA	NA	41193264	41206488	Fake_Experiment_ID
g1465.t1	chr19	+	2586	19	NIC	ENSG00000167601.12	novel	2685	20	NA	NA	72	0	combination_of_known_splicesites	TRUE	canonical	3	84	junction_9	14.7380418150855	NA	NA	NA	FALSE	0	NA	NA	A	non_coding	NA	NA	NA	NA	NA	NA	NA	25	GACAACCCTCCACCTGGTAC	76	False	NA	NA	NA	NA	NA	NA	41219464	41259904	Fake_Experiment_ID
g1466.t1	chr19	+	2571	15	FSM	ENSG00000105323.17	ENST00000392006.8	2571	15	0	0	0	0	multi-exon	FALSE	canonical	3	509	junction_1	168.930610075286	NA	NA	NA	FALSE	0	NA	NA	A	non_coding	NA	NA	NA	NA	NA	NA	NA	20	CCAGTGTGACCCAGAGGCTC	36	False	NA	NA	NA	NA	NA	NA	41264503	41306565	Fake_Experiment_ID
g1467.t1	chr19	+	1194	5	FSM	ENSG00000142039.4	ENST00000269967.4	1032	5	-162	0	-162	0	multi-exon	FALSE	canonical	3	109	junction_4	18.8281703837627	NA	NA	NA	FALSE	0	NA	NA	A	non_coding	NA	NA	NA	NA	NA	NA	NA	10	TGGCCGCCACCCTTCCCACC	-79	True	NA	NA	NA	NA	NA	NA	41310148	41322715	Fake_Experiment_ID
g1468.t1	chr19	-	1173	7	FSM	ENSG00000105329.11	ENST00000221930.6	1173	7	0	0	0	0	multi-exon	FALSE	canonical	3	63	junction_3	12.432037465981	NA	NA	NA	FALSE	0	NA	NA	A	non_coding	NA	NA	NA	NA	NA	NA	NA	0	GGTCCCGCCCCGCCCCGCCC	11	True	NA	NA	NA	NA	NA	NA	41353044	41331051	Fake_Experiment_ID
g1469.t1	chr19	-	528	3	FSM	ENSG00000123810.9	ENST00000243578.8	528	3	0	0	0	0	multi-exon	FALSE	canonical	3	32	junction_2	7	NA	NA	NA	FALSE	0	NA	NA	A	non_coding	NA	NA	NA	NA	NA	NA	NA	15	GGGACTCTGCCTCCAACGTC	629	False	NA	NA	NA	NA	NA	NA	41363519	41354699	Fake_Experiment_ID
g147.t1	chr19	+	591	3	NNC	ENSG00000273734.1	novel	393	3	NA	NA	0	-63540	at_least_one_novel_splicesite	FALSE	canonical	0	0	junction_1	0	NA	NA	NA	TRUE	0	NA	NA	A	non_coding	NA	NA	NA	NA	NA	NA	NA	0	GCGGTGGTGGGGTCGGCCGG	74	False	NA	NA	NA	NA	NA	NA	2269598	2274029	Fake_Experiment_ID
g1470.t1	chr19	+	579	4	NNC	ENSG00000255730.5	novel	1440	9	NA	NA	-14367	-40735	at_least_one_novel_splicesite	FALSE	canonical	0	0	junction_1	14.7044966667418	NA	NA	NA	FALSE	0	NA	NA	A	non_coding	NA	NA	NA	NA	NA	NA	NA	15	TTGCCCCTACAGCCCTCACT	-4	True	NA	NA	NA	NA	NA	NA	41363942	41383873	Fake_Experiment_ID
g1471.t1	chr19	-	708	6	FSM	ENSG00000077348.9	ENST00000221233.9	708	6	0	0	0	0	multi-exon	FALSE	canonical	3	568	junction_2	28.6314512381053	NA	NA	NA	FALSE	0	NA	NA	A	non_coding	NA	NA	NA	NA	NA	NA	NA	20	GGCAAGCTGGGGCAAGGGGC	27	False	NA	NA	NA	NA	NA	NA	41397328	41386632	Fake_Experiment_ID
g1472.t1	chr19	+	1338	9	NNC	ENSG00000248098.12	novel	1347	9	NA	NA	0	0	at_least_one_novel_splicesite	TRUE	canonical	3	415	junction_5	28.6127157047352	NA	NA	NA	FALSE	0	NA	NA	A	non_coding	NA	NA	NA	NA	NA	NA	NA	15	GACCTGCTCAGCCCACCCCC	10	False	NA	NA	NA	NA	NA	NA	41397827	41424608	Fake_Experiment_ID
g1473.t1	chr19	-	1194	1	FSM	ENSG00000177191.2	ENST00000321702.2	1194	1	0	0	0	0	mono-exon	FALSE	NA	NA	NA	NA	NA	NA	NA	NA	NA	0	NA	NA	A	non_coding	NA	NA	NA	NA	NA	NA	NA	15	CTCTCATTGGGGAGGGCGGA	9697	False	NA	NA	NA	NA	NA	NA	41426778	41425584	Fake_Experiment_ID
g1474.t1	chr19	-	741	5	NNC	ENSG00000105341.19	novel	792	6	NA	NA	-1816	0	at_least_one_novel_splicesite	FALSE	canonical	0	0	junction_4	177.995084201783	NA	NA	NA	TRUE	0	NA	NA	A	non_coding	NA	NA	NA	NA	NA	NA	NA	10	CCTTTAGCCCTGTCCCCACT	NA	False	NA	NA	NA	NA	NA	NA	41441325	41432230	Fake_Experiment_ID
g1475.t1	chr19	+	456	2	NNC	ENSG00000204978.3	novel	393	2	NA	NA	0	0	at_least_one_novel_splicesite	FALSE	canonical	0	0	junction_1	0	NA	NA	NA	FALSE	0	NA	NA	A	non_coding	NA	NA	NA	NA	NA	NA	NA	15	GGCTCTGCCAGTGGATTTAG	14	False	NA	NA	NA	NA	NA	NA	41443169	41444224	Fake_Experiment_ID
g1476.t1	chr19	+	1542	2	Intergenic	novelGene_523	novel	NA	NA	NA	NA	NA	NA	multi-exon	FALSE	canonical	0	0	junction_1	0	NA	NA	NA	FALSE	0	NA	NA	A	non_coding	NA	NA	NA	NA	NA	NA	NA	25	GTATTGATGGGACATATCTC	NA	False	NA	NA	NA	NA	NA	NA	41487392	41490340	Fake_Experiment_ID
g1477.t1	chr19	+	1575	4	Intergenic	novelGene_524	novel	NA	NA	NA	NA	NA	NA	multi-exon	FALSE	canonical	0	0	junction_1	0	NA	NA	NA	FALSE	0	NA	NA	A	non_coding	NA	NA	NA	NA	NA	NA	NA	20	AACGCCTCAGTCTCACCCTG	NA	False	NA	NA	NA	NA	NA	NA	41490919	41506897	Fake_Experiment_ID
g1478.t1	chr19	-	483	1	Intergenic	novelGene_525	novel	NA	NA	NA	NA	NA	NA	mono-exon	FALSE	NA	NA	NA	NA	NA	NA	NA	NA	NA	0	NA	NA	A	non_coding	NA	NA	NA	NA	NA	NA	NA	45	CCACTGTATAAAAGAACCAG	9801	False	NA	NA	NA	NA	NA	NA	41521764	41521281	Fake_Experiment_ID
g1479.t1	chr19	+	999	5	Intergenic	novelGene_526	novel	NA	NA	NA	NA	NA	NA	multi-exon	FALSE	canonical	0	0	junction_1	0	NA	NA	NA	FALSE	0	NA	NA	A	non_coding	NA	NA	NA	NA	NA	NA	NA	25	GAATGGCTGGGACCAGGACT	NA	False	NA	NA	NA	NA	NA	NA	41530841	41547777	Fake_Experiment_ID
g148.t1	chr19	-	1422	3	FSM	ENSG00000188305.6	ENST00000342063.5	1422	3	0	0	0	0	multi-exon	FALSE	canonical	0	0	junction_1	0	NA	NA	NA	FALSE	0	NA	NA	A	non_coding	NA	NA	NA	NA	NA	NA	NA	30	CCCCAACCCAGGGCGAACAC	8634	False	NA	NA	NA	NA	NA	NA	2280931	2275679	Fake_Experiment_ID
g1480.t1	chr19	+	1080	6	NNC	ENSG00000007129.18	novel	882	6	NA	NA	-3425	761	at_least_one_novel_splicesite	FALSE	canonical	0	0	junction_1	0	NA	NA	NA	TRUE	0	NA	NA	A	non_coding	NA	NA	NA	NA	NA	NA	NA	25	GTCCTGAGGAGACACAGGCC	7977	False	NA	NA	NA	NA	NA	NA	41572849	41586632	Fake_Experiment_ID
g1481.t1	chr19	-	2979	9	NNC	ENSG00000105352.10	novel	765	6	NA	NA	-12818	31113	at_least_one_novel_splicesite	TRUE	canonical	0	0	junction_1	0	NA	NA	NA	TRUE	0	NA	NA	A	non_coding	NA	NA	NA	NA	NA	NA	NA	35	GAAAATGGTCTTGAAAGGGG	NA	False	NA	NA	NA	NA	NA	NA	41639781	41588454	Fake_Experiment_ID
g1482.t1	chr19	+	585	2	Intergenic	novelGene_527	novel	NA	NA	NA	NA	NA	NA	multi-exon	FALSE	canonical	0	0	junction_1	0	NA	NA	NA	FALSE	0	NA	NA	A	non_coding	NA	NA	NA	NA	NA	NA	NA	5	GGAGCGTCTCCGCCCGGCCG	2223	False	NA	NA	NA	NA	NA	NA	41641375	41644423	Fake_Experiment_ID
g1483.t1	chr19	+	759	1	Intergenic	novelGene_528	novel	NA	NA	NA	NA	NA	NA	mono-exon	FALSE	NA	NA	NA	NA	NA	NA	NA	NA	NA	0	NA	NA	A	non_coding	NA	NA	NA	NA	NA	NA	NA	50	GATCTAATTAAACTAAAAGC	NA	False	NA	NA	NA	NA	NA	NA	41661411	41662170	Fake_Experiment_ID
g1484.t1	chr19	-	798	4	FSM	ENSG00000007306.15	ENST00000006724.7	798	4	0	0	0	0	multi-exon	FALSE	canonical	0	0	junction_3	0.471404520791032	NA	NA	NA	FALSE	0	NA	NA	A	non_coding	NA	NA	NA	NA	NA	NA	NA	10	CAGCCTTGGTGTAGTTTCTG	104	False	NA	NA	NA	NA	NA	NA	41688165	41677411	Fake_Experiment_ID
g1485.t1	chr19	+	2223	9	NNC	ENSG00000105388.16	novel	2109	9	NA	NA	-17374	13581	at_least_one_novel_splicesite	FALSE	canonical	0	0	junction_1	0	NA	NA	NA	TRUE	0	NA	NA	A	non_coding	NA	NA	NA	NA	NA	NA	NA	20	AGATGCCTGAGGCCTTTTCA	NA	False	NA	NA	NA	NA	NA	NA	41691357	41740897	Fake_Experiment_ID
g1486.t1	chr19	+	1242	5	NNC	ENSG00000086548.9	novel	1035	5	NA	NA	-160	6451	at_least_one_novel_splicesite	FALSE	canonical	0	0	junction_1	0.433012701892219	NA	NA	NA	TRUE	0	NA	NA	A	non_coding	NA	NA	NA	NA	NA	NA	NA	45	CAGTGCAAGAGTAAATTAAG	4425	False	NA	NA	NA	NA	NA	NA	41755478	41772710	Fake_Experiment_ID
g1487.t1	chr19	+	777	4	NNC	ENSG00000170956.17	novel	759	7	NA	NA	-149	-4017	at_least_one_novel_splicesite	FALSE	canonical	0	0	junction_1	0.471404520791032	NA	NA	NA	FALSE	0	NA	NA	B	non_coding	NA	NA	NA	NA	NA	NA	NA	25	TGGGTAAATGGTCAGAGCCT	NA	False	NA	NA	NA	NA	NA	NA	41796528	41807220	Fake_Experiment_ID
g1488.t1	chr19	+	390	3	NNC	ENSG00000170956.17	novel	759	7	NA	NA	12029	1010	at_least_one_novel_splicesite	FALSE	canonical	0	0	junction_1	0	NA	NA	NA	TRUE	0	NA	NA	B	non_coding	NA	NA	NA	NA	NA	NA	NA	20	GTTCACTCAGACCAGGTGTC	4066	False	NA	NA	NA	NA	NA	NA	41808706	41812247	Fake_Experiment_ID
g1489.t1	chr19	+	729	2	Intergenic	novelGene_529	novel	NA	NA	NA	NA	NA	NA	multi-exon	FALSE	canonical	0	0	junction_1	0	NA	NA	NA	FALSE	0	NA	NA	A	non_coding	NA	NA	NA	NA	NA	NA	NA	50	AAAACAAAGCTTAGCAGGAG	273	False	NA	NA	NA	NA	NA	NA	41829879	41830941	Fake_Experiment_ID
g149.t1	chr19	-	1779	1	FSM	ENSG00000220008.3	ENST00000585527.1	1779	1	0	0	0	0	mono-exon	FALSE	NA	NA	NA	NA	NA	NA	NA	NA	NA	0	NA	NA	A	non_coding	NA	NA	NA	NA	NA	NA	NA	10	GGGGTCCCCAGGGCGGACCC	NA	False	NA	NA	NA	NA	NA	NA	2291776	2289997	Fake_Experiment_ID
g1490.t1	chr19	-	258	2	NIC	ENSG00000273111.6	novel	741	4	NA	NA	350	0	combination_of_known_splicesites	FALSE	canonical	0	0	junction_1	0	NA	NA	NA	FALSE	0	NA	NA	A	non_coding	NA	NA	NA	NA	NA	NA	NA	25	CCATCTAGCTGCACCCGACA	5935	False	NA	NA	NA	NA	NA	NA	41838935	41837142	Fake_Experiment_ID
g1491.t1	chr19	+	1476	13	Fusion	ENSG00000142025.16_ENSG00000105372.8	novel	1257	7	NA	NA	-1385	0	multi-exon	FALSE	canonical	0	0	junction_1	17300.4449033592	NA	NA	NA	TRUE	0	NA	NA	A	non_coding	NA	NA	NA	NA	NA	NA	NA	40	AACAAACCATGCTGGGTTAA	992	False	NA	NA	NA	NA	NA	NA	41846043	41871377	Fake_Experiment_ID
g1492.t1	chr19	+	771	5	NNC	ENSG00000105369.10	novel	681	5	NA	NA	1222	0	at_least_one_novel_splicesite	FALSE	canonical	0	0	junction_1	1.29903810567666	NA	NA	NA	TRUE	0	NA	NA	A	non_coding	NA	NA	NA	NA	NA	NA	NA	15	CACCCCTACTCCTGCCAGGC	1247	False	NA	NA	NA	NA	NA	NA	41878526	41880980	Fake_Experiment_ID
g1493.t1	chr19	+	2730	25	NIC	ENSG00000076928.18	novel	2907	28	NA	NA	0	-136	combination_of_known_splicesites	FALSE	canonical	0	0	junction_12	95.2404486316374	NA	NA	NA	FALSE	0	NA	NA	A	non_coding	NA	NA	NA	NA	NA	NA	NA	20	GTGGGCTGGGGAAGGAAGGG	21	False	NA	NA	NA	NA	NA	NA	41888082	41906650	Fake_Experiment_ID
g1494.t1	chr19	-	1065	5	FSM	ENSG00000268041.3	ENST00000597630.3	1065	5	0	0	0	0	multi-exon	FALSE	canonical	0	0	junction_1	0	NA	NA	NA	FALSE	0	NA	NA	A	non_coding	NA	NA	NA	NA	NA	NA	NA	20	GCCGGCAGGGGGCAATGGAT	NA	False	NA	NA	NA	NA	NA	NA	41912919	41908227	Fake_Experiment_ID
g1495.t1	chr19	-	456	4	NIC	ENSG00000105404.11	novel	558	5	NA	NA	0	0	combination_of_known_splicesites	FALSE	canonical	3	29	junction_1	812.394540164377	NA	NA	NA	FALSE	0	NA	NA	A	non_coding	NA	NA	NA	NA	NA	NA	NA	5	GGTGTCTTCTGGGACCTGCC	9592	False	NA	NA	NA	NA	NA	NA	41959292	41956845	Fake_Experiment_ID
g1496.t1	chr19	-	3099	21	NIC	ENSG00000105409.19	novel	3081	23	NA	NA	0	0	intron_retention	FALSE	canonical	0	0	junction_19	45.0427574644359	NA	NA	NA	FALSE	0	NA	NA	A	non_coding	NA	NA	NA	NA	NA	NA	NA	20	CCTCAGCCCCACCACATCGC	153	False	NA	NA	NA	NA	NA	NA	41994076	41966936	Fake_Experiment_ID
g1497.t1	chr19	-	411	1	Intergenic	novelGene_530	novel	NA	NA	NA	NA	NA	NA	mono-exon	FALSE	NA	NA	NA	NA	NA	NA	NA	NA	NA	0	NA	NA	A	non_coding	NA	NA	NA	NA	NA	NA	NA	5	CCACGGGCGGGGCTGTGCGG	NA	False	NA	NA	NA	NA	NA	NA	41999281	41998870	Fake_Experiment_ID
g1498.t1	chr19	-	339	4	NNC	ENSG00000105737.9	novel	2946	19	NA	NA	61857	0	at_least_one_novel_splicesite	FALSE	canonical	0	0	junction_1	37.0075067460043	NA	NA	NA	TRUE	0	NA	NA	B	non_coding	NA	NA	NA	NA	NA	NA	NA	15	AATTCCCGGTCTCAGGCCTC	NA	False	NA	NA	NA	NA	NA	NA	42003913	42002114	Fake_Experiment_ID
g1499.t1	chr19	-	2028	12	NNC	ENSG00000105737.9	novel	2946	19	NA	NA	3018	-3549	at_least_one_novel_splicesite	FALSE	canonical	0	0	junction_10	25.1195488720875	NA	NA	NA	FALSE	0	NA	NA	B	non_coding	NA	NA	NA	NA	NA	NA	NA	20	GCAGGCCCAGGACCGGGCCA	7472	False	NA	NA	NA	NA	NA	NA	42062752	42005663	Fake_Experiment_ID
g15.t1	chr19	+	258	1	Intergenic	novelGene_9	novel	NA	NA	NA	NA	NA	NA	mono-exon	FALSE	NA	NA	NA	NA	NA	NA	NA	NA	NA	0	NA	NA	A	non_coding	NA	NA	NA	NA	NA	NA	NA	10	CGGCCACCCCCGGCGCTCAC	NA	False	NA	NA	NA	NA	NA	NA	409109	409367	Fake_Experiment_ID
g150.t1	chr19	+	303	3	Intergenic	novelGene_45	novel	NA	NA	NA	NA	NA	NA	multi-exon	FALSE	canonical	0	0	junction_1	0	NA	NA	NA	FALSE	0	NA	NA	A	non_coding	NA	NA	NA	NA	NA	NA	NA	30	CCATGGGCAGGGAGTTGAAA	6952	False	NA	NA	NA	NA	NA	NA	2316311	2317917	Fake_Experiment_ID
g1500.t1	chr19	-	312	2	NNC	ENSG00000105737.9	novel	2946	19	NA	NA	0	-63079	at_least_one_novel_splicesite	FALSE	canonical	0	0	junction_1	0	NA	NA	NA	FALSE	0	NA	NA	B	non_coding	NA	NA	NA	NA	NA	NA	NA	10	GGCAGGGCAGGTCGGTGGCC	4454	False	NA	NA	NA	NA	NA	NA	42065770	42065193	Fake_Experiment_ID
g1501.t1	chr19	+	2691	1	ISM	ENSG00000105732.13	ENST00000222339.7	2961	2	9895	0	9895	0	mono-exon	FALSE	NA	NA	NA	NA	NA	NA	NA	NA	NA	0	NA	NA	A	non_coding	NA	NA	NA	NA	NA	NA	NA	5	CTCTGCCCGACTTCCTCTTT	2422	False	NA	NA	NA	NA	NA	NA	42078606	42081297	Fake_Experiment_ID
g1502.t1	chr19	-	1614	10	NNC	ENSG00000028277.21	novel	1761	15	NA	NA	32482	0	at_least_one_novel_splicesite	FALSE	canonical	1	2	junction_2	6.39057948646596	NA	NA	NA	FALSE	0	NA	NA	B	non_coding	NA	NA	NA	NA	NA	NA	NA	10	GGGCCAGCCATGCCTCCCCT	NA	False	NA	NA	NA	NA	NA	NA	42099929	42091256	Fake_Experiment_ID
g1503.t1	chr19	+	228	2	Antisense	novelGene_ENSG00000028277.21_AS	novel	NA	NA	NA	NA	NA	NA	multi-exon	FALSE	canonical	0	0	junction_1	0	NA	NA	NA	FALSE	0	NA	NA	B	non_coding	NA	NA	NA	NA	NA	NA	NA	15	CCAGGCATGGTGGTGCATGC	NA	False	NA	NA	NA	NA	NA	NA	42102155	42106880	Fake_Experiment_ID
g1504.t1	chr19	-	726	6	NNC	ENSG00000028277.21	novel	1761	15	NA	NA	9843	-17711	at_least_one_novel_splicesite	FALSE	canonical	0	0	junction_1	4.3081318457076	NA	NA	NA	TRUE	0	NA	NA	B	non_coding	NA	NA	NA	NA	NA	NA	NA	20	TCACCTATGAGGCTCCTGCA	9908	False	NA	NA	NA	NA	NA	NA	42122568	42108967	Fake_Experiment_ID
g1505.t1	chr19	+	231	2	Antisense	novelGene_ENSG00000028277.21_AS	novel	NA	NA	NA	NA	NA	NA	multi-exon	FALSE	canonical	0	0	junction_1	0	NA	NA	NA	FALSE	0	NA	NA	B	non_coding	NA	NA	NA	NA	NA	NA	NA	35	CCCAGATCGCATGAGACACA	NA	False	NA	NA	NA	NA	NA	NA	42132092	42145475	Fake_Experiment_ID
g1506.t1	chr19	-	243	3	Intergenic	novelGene_531	novel	NA	NA	NA	NA	NA	NA	multi-exon	FALSE	canonical	0	0	junction_1	0	NA	NA	NA	FALSE	0	NA	NA	A	non_coding	NA	NA	NA	NA	NA	NA	NA	0	CTCCCCCTCCTCCTCTCCCT	953	False	NA	NA	NA	NA	NA	NA	42177189	42157880	Fake_Experiment_ID
g1507.t1	chr19	-	981	4	FSM	ENSG00000160570.14	ENST00000595337.5	981	4	0	0	0	0	multi-exon	FALSE	canonical	3	150	junction_3	38.5774833578115	NA	NA	NA	FALSE	0	NA	NA	A	non_coding	NA	NA	NA	NA	NA	NA	NA	25	TCCAGGACTGGCAGGATTGA	3148	False	NA	NA	NA	NA	NA	NA	42217007	42199437	Fake_Experiment_ID
g1508.t1	chr19	+	2121	2	Genic_Genomic	ENSG00000167625.11	novel	2013	1	NA	NA	-4107	0	multi-exon	FALSE	canonical	1	1	junction_1	0	NA	NA	NA	FALSE	0	NA	NA	A	non_coding	NA	NA	NA	NA	NA	NA	NA	45	CGCAGCTGAAAAGCAACAAC	-28	True	NA	NA	NA	NA	NA	NA	42220296	42226416	Fake_Experiment_ID
g1509.t1	chr19	-	1287	11	FSM	ENSG00000105723.13	ENST00000222330.8	1452	11	165	0	165	0	multi-exon	FALSE	canonical	3	351	junction_1	31.1077160845987	NA	NA	NA	FALSE	0	NA	NA	A	non_coding	NA	NA	NA	NA	NA	NA	NA	20	GGGCCCCACCAAGCACCCTT	8082	False	NA	NA	NA	NA	NA	NA	42242300	42230793	Fake_Experiment_ID
g151.t1	chr19	-	312	4	FSM	ENSG00000130332.15	ENST00000252622.15	312	4	0	0	0	0	multi-exon	FALSE	canonical	3	3654	junction_3	424.944179340717	NA	NA	NA	FALSE	0	NA	NA	A	non_coding	NA	NA	NA	NA	NA	NA	NA	0	CCTGGCCGGGGGCGCGGGGG	3879	False	NA	NA	NA	NA	NA	NA	2328566	2321679	Fake_Experiment_ID
g1510.t1	chr19	-	1788	5	NNC	ENSG00000105722.10	novel	1647	4	NA	NA	-1622	0	at_least_one_novel_splicesite	FALSE	canonical	0	0	junction_3	36.5068486725436	NA	NA	NA	FALSE	0	NA	NA	A	non_coding	NA	NA	NA	NA	NA	NA	NA	10	GGGCTGTGGGCAGGGGACCT	NA	False	NA	NA	NA	NA	NA	NA	42256621	42248464	Fake_Experiment_ID
g1511.t1	chr19	+	8049	21	NNC	ENSG00000079432.9	novel	7554	20	NA	NA	-2679	956	intron_retention	TRUE	canonical	0	0	junction_1	25.0830620140365	NA	NA	NA	TRUE	0	NA	NA	A	non_coding	NA	NA	NA	NA	NA	NA	NA	15	CCCAGAGGTGGCAGTGGGTG	526	False	NA	NA	NA	NA	NA	NA	42269104	42296147	Fake_Experiment_ID
g1512.t1	chr19	-	696	5	FSM	ENSG00000079462.8	ENST00000262890.8	696	5	0	0	0	0	multi-exon	FALSE	canonical	3	884	junction_1	48.9304353138208	NA	NA	NA	FALSE	0	NA	NA	A	non_coding	NA	NA	NA	NA	NA	NA	NA	10	GCATCCTGCTGCCTTCCCAC	481	False	NA	NA	NA	NA	NA	NA	42302309	42297077	Fake_Experiment_ID
g1513.t1	chr19	+	693	2	NNC	ENSG00000188368.11	novel	1071	2	NA	NA	0	1533	at_least_one_novel_splicesite	FALSE	canonical	0	0	junction_1	0	NA	NA	NA	TRUE	0	NA	NA	A	non_coding	NA	NA	NA	NA	NA	NA	NA	5	GGCTTGCTGTTGTCCACTGG	2598	False	NA	NA	NA	NA	NA	NA	42309584	42312273	Fake_Experiment_ID
g1514.t1	chr19	+	1212	12	NNC	ENSG00000167619.13	novel	1773	14	NA	NA	0	-2171	at_least_one_novel_splicesite	FALSE	canonical	0	0	junction_7	4.75516248386255	NA	NA	NA	TRUE	0	NA	NA	B	non_coding	NA	NA	NA	NA	NA	NA	NA	20	ACCCTATCCTTCTCCAGCAG	-7	True	NA	NA	NA	NA	NA	NA	42313376	42321990	Fake_Experiment_ID
g1515.t1	chr19	+	576	1	ISM	ENSG00000167619.13	ENST00000673205.1	1773	14	10209	0	10209	0	mono-exon	FALSE	NA	NA	NA	NA	NA	NA	NA	NA	NA	0	NA	NA	B	non_coding	NA	NA	NA	NA	NA	NA	NA	20	CAACGTGCGTCCACACCTGG	3207	False	NA	NA	NA	NA	NA	NA	42323585	42324161	Fake_Experiment_ID
g1516.t1	chr19	+	408	2	Intergenic	novelGene_532	novel	NA	NA	NA	NA	NA	NA	multi-exon	FALSE	canonical	0	0	junction_1	0	NA	NA	NA	TRUE	0	NA	NA	A	non_coding	NA	NA	NA	NA	NA	NA	NA	30	AAAAGGATTCGTTTTTATCT	614	False	NA	NA	NA	NA	NA	NA	42324343	42325040	Fake_Experiment_ID
g1517.t1	chr19	+	8268	40	NNC	ENSG00000105429.13	novel	8538	42	NA	NA	0	0	at_least_one_novel_splicesite	TRUE	canonical	0	0	junction_2	12.1541707194573	NA	NA	NA	FALSE	0	NA	NA	A	non_coding	NA	NA	NA	NA	NA	NA	NA	15	CATGCCCAGGGTTCTCATCC	464	False	NA	NA	NA	NA	NA	NA	42326243	42376775	Fake_Experiment_ID
g1518.t1	chr19	-	3696	14	Fusion	ENSG00000079435.10_ENSG00000105427.10	novel	3231	10	NA	NA	0	0	multi-exon	FALSE	canonical	0	0	junction_3	70.1596657505212	NA	NA	NA	FALSE	0	NA	NA	A	non_coding	NA	NA	NA	NA	NA	NA	NA	10	GGAAGTTCCCTGTCTTCCCC	270	False	NA	NA	NA	NA	NA	NA	42427149	42387152	Fake_Experiment_ID
g1519.t1	chr19	-	354	3	NNC	ENSG00000189377.9	novel	360	4	NA	NA	-2666	-4121	at_least_one_novel_splicesite	FALSE	canonical	0	0	junction_1	0	NA	NA	NA	TRUE	0	NA	NA	A	non_coding	NA	NA	NA	NA	NA	NA	NA	30	TCATTTCAAGGGCAATGTGA	NA	False	NA	NA	NA	NA	NA	NA	42445498	42433004	Fake_Experiment_ID
g152.t1	chr19	+	1536	14	ISM	ENSG00000005206.17	ENST00000613503.5	1779	15	0	1594	0	-1594	5prime_fragment	FALSE	canonical	3	89	junction_3	37.1930832788434	NA	NA	NA	FALSE	0	NA	NA	A	non_coding	NA	NA	NA	NA	NA	NA	NA	30	CTGTGAGAAATACTCGCCTA	26	False	NA	NA	NA	NA	NA	NA	2328709	2351615	Fake_Experiment_ID
g1520.t1	chr19	-	3837	22	Fusion	ENSG00000124469.12_ENSG00000079385.23	novel	1581	9	NA	NA	-45164	11894	multi-exon	FALSE	canonical	0	0	junction_1	3.15653588936696	NA	NA	NA	TRUE	0	NA	NA	A	non_coding	NA	NA	NA	NA	NA	NA	NA	20	CATTCTCCCACTTCCATTTA	NA	False	NA	NA	NA	NA	NA	NA	42639992	42497214	Fake_Experiment_ID
g1521.t1	chr19	+	948	6	Intergenic	novelGene_533	novel	NA	NA	NA	NA	NA	NA	multi-exon	FALSE	canonical	0	0	junction_1	0.4	NA	NA	NA	FALSE	0	NA	NA	A	non_coding	NA	NA	NA	NA	NA	NA	NA	25	GAGAGGAATGGGATGCTCCT	NA	False	NA	NA	NA	NA	NA	NA	42646226	42662081	Fake_Experiment_ID
g1522.t1	chr19	+	1731	2	Intergenic	novelGene_534	novel	NA	NA	NA	NA	NA	NA	multi-exon	FALSE	canonical	0	0	junction_1	0	NA	NA	NA	FALSE	0	NA	NA	A	non_coding	NA	NA	NA	NA	NA	NA	NA	30	ATTAGGTATTGATGGGACAT	NA	False	NA	NA	NA	NA	NA	NA	42715196	42718128	Fake_Experiment_ID
g1523.t1	chr19	-	1896	9	NNC	ENSG00000221826.10	novel	1428	6	NA	NA	-66	-4563	at_least_one_novel_splicesite	FALSE	canonical	0	0	junction_1	0.661437827766148	NA	NA	NA	TRUE	0	NA	NA	A	non_coding	NA	NA	NA	NA	NA	NA	NA	15	TGTTTGAATGTTGATTTTGT	30	False	NA	NA	NA	NA	NA	NA	42740450	42726468	Fake_Experiment_ID
g1524.t1	chr19	-	591	2	Intergenic	novelGene_535	novel	NA	NA	NA	NA	NA	NA	multi-exon	FALSE	canonical	0	0	junction_1	0	NA	NA	NA	FALSE	0	NA	NA	A	non_coding	NA	NA	NA	NA	NA	NA	NA	40	AAAAAGAGGGAATCCTCCCT	NA	False	NA	NA	NA	NA	NA	NA	42748979	42746489	Fake_Experiment_ID
g1525.t1	chr19	-	3960	9	NNC	ENSG00000124467.19	novel	1281	5	NA	NA	-7660	1925	at_least_one_novel_splicesite	FALSE	canonical	0	0	junction_1	0.695970545353753	NA	NA	NA	FALSE	0	NA	NA	A	non_coding	NA	NA	NA	NA	NA	NA	NA	15	GAGTCAGACTTTCCTGGTTT	NA	False	NA	NA	NA	NA	NA	NA	42773241	42752369	Fake_Experiment_ID
g1526.t1	chr19	-	540	2	Intergenic	novelGene_536	novel	NA	NA	NA	NA	NA	NA	multi-exon	FALSE	canonical	0	0	junction_1	0	NA	NA	NA	FALSE	0	NA	NA	A	non_coding	NA	NA	NA	NA	NA	NA	NA	50	GACTATGTGAAAAGACCAAA	NA	False	NA	NA	NA	NA	NA	NA	42777889	42773757	Fake_Experiment_ID
g1527.t1	chr19	-	687	4	Intergenic	novelGene_537	novel	NA	NA	NA	NA	NA	NA	multi-exon	FALSE	canonical	0	0	junction_1	0	NA	NA	NA	FALSE	0	NA	NA	A	non_coding	NA	NA	NA	NA	NA	NA	NA	15	CAGCCCTGTTGTAGTTTATT	NA	False	NA	NA	NA	NA	NA	NA	42800008	42781205	Fake_Experiment_ID
g1528.t1	chr19	-	2178	1	Intergenic	novelGene_538	novel	NA	NA	NA	NA	NA	NA	mono-exon	FALSE	NA	NA	NA	NA	NA	NA	NA	NA	NA	0	NA	NA	A	non_coding	NA	NA	NA	NA	NA	NA	NA	20	AAGTCAGTGTGGCGATTCCT	NA	False	NA	NA	NA	NA	NA	NA	42808211	42806033	Fake_Experiment_ID
g1529.t1	chr19	+	288	1	Intergenic	novelGene_539	novel	NA	NA	NA	NA	NA	NA	mono-exon	FALSE	NA	NA	NA	NA	NA	NA	NA	NA	NA	0	NA	NA	A	non_coding	NA	NA	NA	NA	NA	NA	NA	50	GAAGGGAAGTTTAGAGAAAA	NA	False	NA	NA	NA	NA	NA	NA	42809549	42809837	Fake_Experiment_ID
g153.t1	chr19	+	2256	12	NNC	ENSG00000178297.14	novel	3282	18	NA	NA	0	-9064	at_least_one_novel_splicesite	TRUE	canonical	0	0	junction_1	0.287479787288034	NA	NA	NA	FALSE	0	NA	NA	B	non_coding	NA	NA	NA	NA	NA	NA	NA	40	ACAAAGTTTTATTGGAACAG	NA	False	NA	NA	NA	NA	NA	NA	2389785	2417024	Fake_Experiment_ID
g1530.t1	chr19	-	1293	8	Intergenic	novelGene_540	novel	NA	NA	NA	NA	NA	NA	multi-exon	TRUE	canonical	0	0	junction_1	0	NA	NA	NA	FALSE	0	NA	NA	A	non_coding	NA	NA	NA	NA	NA	NA	NA	30	TATAGTTGGGGAGACATATG	7923	False	NA	NA	NA	NA	NA	NA	42860291	42819075	Fake_Experiment_ID
g1531.t1	chr19	-	438	1	Intergenic	novelGene_541	novel	NA	NA	NA	NA	NA	NA	mono-exon	FALSE	NA	NA	NA	NA	NA	NA	NA	NA	NA	0	NA	NA	A	non_coding	NA	NA	NA	NA	NA	NA	NA	30	CAGCGGATCTCTCAGCAGAA	9638	False	NA	NA	NA	NA	NA	NA	42862344	42861906	Fake_Experiment_ID
g1532.t1	chr19	-	6486	25	Fusion	ENSG00000231924.10_ENSG00000221878.13_ENSG00000243130.8	novel	1281	5	NA	NA	-141	1556	multi-exon	FALSE	canonical	0	0	junction_1	0	NA	NA	NA	TRUE	0	NA	NA	A	non_coding	NA	NA	NA	NA	NA	NA	NA	15	GAGTCAGACTTTCCTGGTTT	-11	True	NA	NA	NA	NA	NA	NA	43026513	42866145	Fake_Experiment_ID
g1533.t1	chr19	-	2250	10	NNC	ENSG00000242221.9	novel	1008	5	NA	NA	-14849	30721	at_least_one_novel_splicesite	FALSE	canonical	0	0	junction_1	0	NA	NA	NA	TRUE	0	NA	NA	A	non_coding	NA	NA	NA	NA	NA	NA	NA	15	CAGGTATGATGGCCTTTCCT	NA	False	NA	NA	NA	NA	NA	NA	43097418	43035835	Fake_Experiment_ID
g1534.t1	chr19	-	3960	15	Fusion	ENSG00000204941.14_ENSG00000243137.8	novel	1260	6	NA	NA	-38779	39215	multi-exon	FALSE	canonical	0	0	junction_1	0	NA	NA	NA	TRUE	0	NA	NA	A	non_coding	NA	NA	NA	NA	NA	NA	NA	20	TGGGTGCCACTTCCCAAACT	NA	False	NA	NA	NA	NA	NA	NA	43244315	43130879	Fake_Experiment_ID
g1535.t1	chr19	-	1026	1	Intergenic	novelGene_542	novel	NA	NA	NA	NA	NA	NA	mono-exon	FALSE	NA	NA	NA	NA	NA	NA	NA	NA	NA	0	NA	NA	A	non_coding	NA	NA	NA	NA	NA	NA	NA	40	AAAAAGAGGGAATCCTCCCT	NA	False	NA	NA	NA	NA	NA	NA	43245625	43244599	Fake_Experiment_ID
g1536.t1	chr19	-	657	1	Intergenic	novelGene_543	novel	NA	NA	NA	NA	NA	NA	mono-exon	FALSE	NA	NA	NA	NA	NA	NA	NA	NA	NA	0	NA	NA	A	non_coding	NA	NA	NA	NA	NA	NA	NA	40	AGACCATCGAGACTAGGAAG	NA	False	NA	NA	NA	NA	NA	NA	43246812	43246155	Fake_Experiment_ID
g1537.t1	chr19	-	2076	9	NNC	ENSG00000183668.18	novel	1281	6	NA	NA	-14973	3568	at_least_one_novel_splicesite	FALSE	canonical	0	0	junction_1	0	NA	NA	NA	TRUE	0	NA	NA	A	non_coding	NA	NA	NA	NA	NA	NA	NA	30	GCTTTCCATCTCAAAATACT	NA	False	NA	NA	NA	NA	NA	NA	43284404	43250040	Fake_Experiment_ID
g1538.t1	chr19	-	849	5	Intergenic	novelGene_544	novel	NA	NA	NA	NA	NA	NA	multi-exon	FALSE	canonical	0	0	junction_1	0	NA	NA	NA	FALSE	0	NA	NA	A	non_coding	NA	NA	NA	NA	NA	NA	NA	35	GACTCAGAGTGAACAGATGG	NA	False	NA	NA	NA	NA	NA	NA	43341741	43302577	Fake_Experiment_ID
g1539.t1	chr19	+	1092	8	NNC	ENSG00000204936.10	novel	1314	9	NA	NA	0	1419	at_least_one_novel_splicesite	TRUE	canonical	0	0	junction_3	5.92469752952221	NA	NA	NA	FALSE	0	NA	NA	A	non_coding	NA	NA	NA	NA	NA	NA	NA	10	TACCGTTCACTCCCTTGCCC	29	False	NA	NA	NA	NA	NA	NA	43353714	43363739	Fake_Experiment_ID
g154.t1	chr19	+	918	3	ISM	ENSG00000178297.14	ENST00000648592.1	3282	18	28002	1827	28002	-1827	internal_fragment	FALSE	canonical	0	0	junction_2	0.5	NA	NA	NA	FALSE	0	NA	NA	B	non_coding	NA	NA	NA	NA	NA	NA	NA	30	GTTCCAAACGCTCCAAATGC	NA	False	NA	NA	NA	NA	NA	NA	2417787	2424261	Fake_Experiment_ID
g1540.t1	chr19	-	735	6	Intergenic	novelGene_545	novel	NA	NA	NA	NA	NA	NA	multi-exon	TRUE	canonical	0	0	junction_1	2.4	NA	NA	NA	FALSE	0	NA	NA	A	non_coding	NA	NA	NA	NA	NA	NA	NA	10	CACCGTTCACTCCCTTGCCC	NA	False	NA	NA	NA	NA	NA	NA	43379088	43371323	Fake_Experiment_ID
g1541.t1	chr19	+	819	6	NNC	ENSG00000131126.19	novel	804	6	NA	NA	-15359	7798	at_least_one_novel_splicesite	FALSE	canonical	0	0	junction_1	0	NA	NA	NA	TRUE	0	NA	NA	A	non_coding	NA	NA	NA	NA	NA	NA	NA	30	ATAACTCACTCCTTAATTTG	NA	False	NA	NA	NA	NA	NA	NA	43391145	43426195	Fake_Experiment_ID
g1542.t1	chr19	-	1041	5	FSM	ENSG00000124466.9	ENST00000244333.4	1041	5	0	0	0	0	multi-exon	FALSE	canonical	2	3	junction_3	7.63216876123687	NA	NA	NA	FALSE	0	NA	NA	A	non_coding	NA	NA	NA	NA	NA	NA	NA	20	GCTTCTCCACCTGGAAATTT	4751	False	NA	NA	NA	NA	NA	NA	43465571	43461350	Fake_Experiment_ID
g1543.t1	chr19	-	2112	14	NNC	ENSG00000176531.10	novel	1923	15	NA	NA	0	0	intron_retention	FALSE	canonical	0	0	junction_3	15.5643348945613	NA	NA	NA	TRUE	0	NA	NA	A	non_coding	NA	NA	NA	NA	NA	NA	NA	0	GTGGCCCCGCCCTCTTGGGG	22	True	NA	NA	NA	NA	NA	NA	43504118	43475409	Fake_Experiment_ID
g1544.t1	chr19	-	765	7	NNC	ENSG00000105755.8	novel	783	6	NA	NA	0	1023	at_least_one_novel_splicesite	FALSE	canonical	3	84	junction_4	13.9602610609146	NA	NA	NA	FALSE	0	NA	NA	A	non_coding	NA	NA	NA	NA	NA	NA	NA	15	TCTCACTTCTGTCAGATGCT	78	False	NA	NA	NA	NA	NA	NA	43527177	43506849	Fake_Experiment_ID
g1545.t1	chr19	+	738	2	ISM	ENSG00000176472.10	ENST00000458714.2	1035	4	7931	0	7931	0	3prime_fragment	FALSE	canonical	1	2	junction_1	0	NA	NA	NA	FALSE	0	NA	NA	A	non_coding	NA	NA	NA	NA	NA	NA	NA	5	GCCCTCCCTTGGCTCACTGT	987	False	NA	NA	NA	NA	NA	NA	43534422	43535687	Fake_Experiment_ID
g1546.t1	chr19	-	1908	17	NNC	ENSG00000073050.12	novel	1902	17	NA	NA	-8130	0	at_least_one_novel_splicesite	FALSE	canonical	0	0	junction_9	73.9948266772752	NA	NA	NA	FALSE	0	NA	NA	A	non_coding	NA	NA	NA	NA	NA	NA	NA	35	AGTATGTGCTATACACACAC	NA	False	NA	NA	NA	NA	NA	NA	43583588	43543391	Fake_Experiment_ID
g1547.t1	chr19	-	1872	2	FSM	ENSG00000167378.9	ENST00000422989.6	1872	2	0	0	0	0	multi-exon	FALSE	canonical	3	31	junction_1	0	NA	NA	NA	FALSE	0	NA	NA	A	non_coding	NA	NA	NA	NA	NA	NA	NA	10	GGAGTGGGAGGGGGCTTGGG	795	False	NA	NA	NA	NA	NA	NA	43595338	43592025	Fake_Experiment_ID
g1548.t1	chr19	+	513	2	FSM	ENSG00000124444.16	ENST00000336564.5	513	2	0	0	0	0	multi-exon	FALSE	canonical	3	139	junction_1	0	NA	NA	NA	FALSE	0	NA	NA	A	non_coding	NA	NA	NA	NA	NA	NA	NA	20	GTGCAGCTTAAGCCTCTCCA	492	False	NA	NA	NA	NA	NA	NA	43597108	43599258	Fake_Experiment_ID
g1549.t1	chr19	-	537	2	NNC	ENSG00000131116.12	novel	567	2	NA	NA	4188	0	at_least_one_novel_splicesite	FALSE	canonical	0	0	junction_1	0	NA	NA	NA	FALSE	0	NA	NA	A	non_coding	NA	NA	NA	NA	NA	NA	NA	25	GCAGAGCCCCCATACGGGGA	9792	False	NA	NA	NA	NA	NA	NA	43610116	43607616	Fake_Experiment_ID
g155.t1	chr19	+	720	3	ISM	ENSG00000178297.14	ENST00000648592.1	3282	18	35061	0	35061	0	3prime_fragment	FALSE	canonical	3	4	junction_1	2	NA	NA	NA	FALSE	0	NA	NA	B	non_coding	NA	NA	NA	NA	NA	NA	NA	20	CCACCACGTGACTGCCCAGG	2652	False	NA	NA	NA	NA	NA	NA	2424846	2426088	Fake_Experiment_ID
g1550.t1	chr19	+	2148	1	FSM	ENSG00000226763.5	ENST00000417606.3	2148	1	0	0	0	0	mono-exon	FALSE	NA	NA	NA	NA	NA	NA	NA	NA	NA	0	NA	NA	A	non_coding	NA	NA	NA	NA	NA	NA	NA	10	CCCCCAGTCTCAGCTGGCTC	9	False	NA	NA	NA	NA	NA	NA	43612121	43614269	Fake_Experiment_ID
g1551.t1	chr19	-	1167	9	FSM	ENSG00000105767.3	ENST00000222374.3	1167	9	0	0	0	0	multi-exon	FALSE	canonical	3	13	junction_2	9.12328751054136	NA	NA	NA	FALSE	0	NA	NA	A	non_coding	NA	NA	NA	NA	NA	NA	NA	15	CCCTATCCCCACCCCAGGCC	27	True	NA	NA	NA	NA	NA	NA	43639790	43623329	Fake_Experiment_ID
g1552.t1	chr19	-	1008	7	FSM	ENSG00000011422.12	ENST00000340093.8	1008	7	0	0	0	0	multi-exon	FALSE	canonical	3	29	junction_6	13.3499895963339	NA	NA	NA	FALSE	0	NA	NA	A	non_coding	NA	NA	NA	NA	NA	NA	NA	20	ACCTGAAATCCCCCTCTCTG	4248	False	NA	NA	NA	NA	NA	NA	43670120	43648889	Fake_Experiment_ID
g1553.t1	chr19	+	801	5	Intergenic	novelGene_546	novel	NA	NA	NA	NA	NA	NA	multi-exon	FALSE	canonical	0	0	junction_1	0	NA	NA	NA	FALSE	0	NA	NA	A	non_coding	NA	NA	NA	NA	NA	NA	NA	20	GGAATCCCGCCTGGACCACC	1944	False	NA	NA	NA	NA	NA	NA	43685458	43699771	Fake_Experiment_ID
g1554.t1	chr19	+	1392	1	FSM	ENSG00000124449.7	ENST00000244314.6	1392	1	0	0	0	0	mono-exon	FALSE	NA	NA	NA	NA	NA	NA	NA	NA	NA	0	NA	NA	A	non_coding	NA	NA	NA	NA	NA	NA	NA	15	AGAGTGCAGCCCCGCCCCCC	2458	False	NA	NA	NA	NA	NA	NA	43718558	43719950	Fake_Experiment_ID
g1555.t1	chr19	+	339	2	Intergenic	novelGene_547	novel	NA	NA	NA	NA	NA	NA	multi-exon	FALSE	canonical	0	0	junction_1	0	NA	NA	NA	FALSE	0	NA	NA	A	non_coding	NA	NA	NA	NA	NA	NA	NA	15	GCTGGGCCAGCAGGAGGTGG	8833	False	NA	NA	NA	NA	NA	NA	43728378	43729434	Fake_Experiment_ID
g1556.t1	chr19	-	1635	15	NNC	ENSG00000105771.14	novel	1563	13	NA	NA	-6546	0	at_least_one_novel_splicesite	FALSE	canonical	0	0	junction_11	41.9207829222729	NA	NA	NA	TRUE	0	NA	NA	A	non_coding	NA	NA	NA	NA	NA	NA	NA	35	GGCCAAGGAGAGGAATGTCA	8060	False	NA	NA	NA	NA	NA	NA	43757287	43731595	Fake_Experiment_ID
g1557.t1	chr19	-	1326	9	NNC	ENSG00000104783.14	novel	1284	8	NA	NA	0	0	at_least_one_novel_splicesite	FALSE	canonical	0	0	junction_1	1.45236875482778	NA	NA	NA	FALSE	0	NA	NA	A	non_coding	NA	NA	NA	NA	NA	NA	NA	10	CTGGTGAGGGGGCTGGGACT	2115	False	NA	NA	NA	NA	NA	NA	43780861	43767542	Fake_Experiment_ID
g1558.t1	chr19	-	756	5	FSM	ENSG00000159871.15	ENST00000377950.8	756	5	0	0	0	0	multi-exon	FALSE	canonical	0	0	junction_4	1.29903810567666	NA	NA	NA	FALSE	0	NA	NA	A	non_coding	NA	NA	NA	NA	NA	NA	NA	15	ACCGCCCCTCCAGGATGCTG	66	False	NA	NA	NA	NA	NA	NA	43802380	43797590	Fake_Experiment_ID
g1559.t1	chr19	+	2031	4	NNC	ENSG00000167637.18	novel	2040	4	NA	NA	-6431	0	at_least_one_novel_splicesite	FALSE	canonical	0	0	junction_1	6.12825877028341	NA	NA	NA	TRUE	0	NA	NA	A	non_coding	NA	NA	NA	NA	NA	NA	NA	50	TTGAAAGTTGTAAAAGAATA	NA	False	NA	NA	NA	NA	NA	NA	43827073	43848641	Fake_Experiment_ID
g156.t1	chr19	-	288	3	FSM	ENSG00000099800.8	ENST00000215570.8	288	3	0	0	0	0	multi-exon	FALSE	canonical	3	4505	junction_1	27	NA	NA	NA	FALSE	0	NA	NA	A	non_coding	NA	NA	NA	NA	NA	NA	NA	10	CCGGCGAGCGCGGGCCACCC	9610	False	NA	NA	NA	NA	NA	NA	2427533	2426947	Fake_Experiment_ID
g1560.t1	chr19	-	915	1	Intergenic	novelGene_548	novel	NA	NA	NA	NA	NA	NA	mono-exon	FALSE	NA	NA	NA	NA	NA	NA	NA	NA	NA	0	NA	NA	A	non_coding	NA	NA	NA	NA	NA	NA	NA	45	AGACTATCAAGACTAGGAAG	NA	False	NA	NA	NA	NA	NA	NA	43866302	43865387	Fake_Experiment_ID
g1561.t1	chr19	-	1830	4	NNC	ENSG00000176222.9	novel	1659	3	NA	NA	-17923	0	at_least_one_novel_splicesite	FALSE	canonical	0	0	junction_3	7.11805216802087	NA	NA	NA	FALSE	0	NA	NA	A	non_coding	NA	NA	NA	NA	NA	NA	NA	30	TGAGAGGGAAAGCCTTTAGC	NA	False	NA	NA	NA	NA	NA	NA	43901887	43872554	Fake_Experiment_ID
g1562.t1	chr19	-	2337	7	NNC	ENSG00000124459.12	novel	2049	4	NA	NA	-14363	0	at_least_one_novel_splicesite	FALSE	canonical	0	0	junction_4	29.2256546357629	NA	NA	NA	FALSE	0	NA	NA	A	non_coding	NA	NA	NA	NA	NA	NA	NA	30	AATATGTTTTACTATCTCAG	NA	False	NA	NA	NA	NA	NA	NA	43936548	43913386	Fake_Experiment_ID
g1563.t1	chr19	+	3210	5	Fusion	ENSG00000204920.11_ENSG00000159905.15	novel	1650	4	NA	NA	-7233	0	multi-exon	FALSE	canonical	0	0	junction_1	0	NA	NA	NA	TRUE	0	NA	NA	A	non_coding	NA	NA	NA	NA	NA	NA	NA	20	TTGTTCATATTTATGGGGTA	4266	False	NA	NA	NA	NA	NA	NA	43955493	43997474	Fake_Experiment_ID
g1564.t1	chr19	+	3096	7	Fusion	ENSG00000159885.14_ENSG00000159882.13	novel	1425	4	NA	NA	-4020	0	multi-exon	FALSE	canonical	0	0	junction_1	10.2902326936221	NA	NA	NA	TRUE	0	NA	NA	A	non_coding	NA	NA	NA	NA	NA	NA	NA	30	GTTATACATATTTATGGAGT	94	False	NA	NA	NA	NA	NA	NA	44003058	44033030	Fake_Experiment_ID
g1565.t1	chr19	+	3165	6	Fusion	ENSG00000267022.1_ENSG00000186026.7	novel	1782	4	NA	NA	-24251	0	multi-exon	FALSE	canonical	0	0	junction_1	0	NA	NA	NA	TRUE	0	NA	NA	A	non_coding	NA	NA	NA	NA	NA	NA	NA	20	TTATTGTCCATATTTATGGG	103	False	NA	NA	NA	NA	NA	NA	44052138	44087260	Fake_Experiment_ID
g1566.t1	chr19	+	2031	3	NIC	ENSG00000267680.5	novel	2124	4	NA	NA	0	0	combination_of_known_splicesites	FALSE	canonical	0	0	junction_2	32	NA	NA	NA	FALSE	0	NA	NA	A	non_coding	NA	NA	NA	NA	NA	NA	NA	35	TGATGTGATGGTGCAATAAA	3462	False	NA	NA	NA	NA	NA	NA	44097873	44108284	Fake_Experiment_ID
g1567.t1	chr19	+	2028	3	NIC	ENSG00000256294.8	novel	2121	4	NA	NA	0	0	combination_of_known_splicesites	FALSE	canonical	0	0	junction_2	14.5	NA	NA	NA	FALSE	0	NA	NA	A	non_coding	NA	NA	NA	NA	NA	NA	NA	15	CTGTTGTACTCATTTATGGG	2399	False	NA	NA	NA	NA	NA	NA	44115827	44132735	Fake_Experiment_ID
g1568.t1	chr19	+	4554	11	Fusion	ENSG00000167380.17_ENSG00000263002.8	novel	2412	4	NA	NA	-8885	29804	multi-exon	FALSE	canonical	0	0	junction_1	36.9269549245534	NA	NA	NA	TRUE	0	NA	NA	A	non_coding	NA	NA	NA	NA	NA	NA	NA	5	CCTGGGGCACTTCCGCTTTT	NA	False	NA	NA	NA	NA	NA	NA	44135747	44207478	Fake_Experiment_ID
g1569.t1	chr19	-	1236	1	Intergenic	novelGene_549	novel	NA	NA	NA	NA	NA	NA	mono-exon	FALSE	NA	NA	NA	NA	NA	NA	NA	NA	NA	0	NA	NA	A	non_coding	NA	NA	NA	NA	NA	NA	NA	50	GAAAAAACTACTGTAAAGTT	NA	False	NA	NA	NA	NA	NA	NA	44223522	44222286	Fake_Experiment_ID
g157.t1	chr19	-	1872	13	NNC	ENSG00000176619.13	novel	1863	12	NA	NA	60	-5	at_least_one_novel_splicesite	FALSE	canonical	0	0	junction_1	490.408581071833	NA	NA	NA	FALSE	0	NA	NA	A	non_coding	NA	NA	NA	NA	NA	NA	NA	25	TGTGAACCCACACTCCTCAT	85	False	NA	NA	NA	NA	NA	NA	2456873	2430915	Fake_Experiment_ID
g1570.t1	chr19	-	564	1	Intergenic	novelGene_550	novel	NA	NA	NA	NA	NA	NA	mono-exon	FALSE	NA	NA	NA	NA	NA	NA	NA	NA	NA	0	NA	NA	A	non_coding	NA	NA	NA	NA	NA	NA	NA	35	CAAGGCAGGCCAACATTCAG	NA	False	NA	NA	NA	NA	NA	NA	44225884	44225320	Fake_Experiment_ID
g1571.t1	chr19	+	4371	7	Fusion	ENSG00000131115.16_ENSG00000159915.13	novel	2013	4	NA	NA	9078	0	multi-exon	FALSE	canonical	0	0	junction_1	5.27309733985213	NA	NA	NA	TRUE	0	NA	NA	A	non_coding	NA	NA	NA	NA	NA	NA	NA	30	TGGTGATGAATCTATTAATC	NA	False	NA	NA	NA	NA	NA	NA	44226870	44274673	Fake_Experiment_ID
g1572.t1	chr19	-	2217	4	FSM	ENSG00000159917.17	ENST00000291182.9	2217	4	0	0	0	0	multi-exon	TRUE	canonical	3	11	junction_1	8.33999733546454	NA	NA	NA	FALSE	0	NA	NA	A	non_coding	NA	NA	NA	NA	NA	NA	NA	30	AAATGAGAGGTGTGGTTCAG	1620	False	NA	NA	NA	NA	NA	NA	44303404	44287217	Fake_Experiment_ID
g1573.t1	chr19	-	2493	6	NNC	ENSG00000062370.17	novel	2742	4	NA	NA	2577	0	at_least_one_novel_splicesite	FALSE	canonical	0	0	junction_1	4	NA	NA	NA	TRUE	0	NA	NA	A	non_coding	NA	NA	NA	NA	NA	NA	NA	30	AGTCCTCAAATGGGAGCTGA	NA	False	NA	NA	NA	NA	NA	NA	44340691	44327432	Fake_Experiment_ID
g1574.t1	chr19	-	1869	4	NNC	ENSG00000267508.6	novel	1794	4	NA	NA	-4407	0	at_least_one_novel_splicesite	FALSE	canonical	2	6	junction_1	2.05480466765633	NA	NA	NA	FALSE	0	NA	NA	A	non_coding	NA	NA	NA	NA	NA	NA	NA	30	ATGTAGTAAGTCAGGGTTCA	-13	True	NA	NA	NA	NA	NA	NA	44401620	44386471	Fake_Experiment_ID
g1575.t1	chr19	+	444	3	Intergenic	novelGene_551	novel	NA	NA	NA	NA	NA	NA	multi-exon	FALSE	canonical	0	0	junction_1	0	NA	NA	NA	FALSE	0	NA	NA	A	non_coding	NA	NA	NA	NA	NA	NA	NA	40	AAAATGGAAACACCGTGGCT	NA	False	NA	NA	NA	NA	NA	NA	44412512	44426095	Fake_Experiment_ID
g1576.t1	chr19	-	2970	5	NNC	ENSG00000278318.5	novel	2478	4	NA	NA	-13283	0	at_least_one_novel_splicesite	FALSE	canonical	0	0	junction_3	4.54835134966506	NA	NA	NA	TRUE	0	NA	NA	A	non_coding	NA	NA	NA	NA	NA	NA	NA	35	ATGTACATAGAGGATTCCAT	NA	False	NA	NA	NA	NA	NA	NA	44456130	44428302	Fake_Experiment_ID
g1577.t1	chr19	+	1269	3	Intergenic	novelGene_552	novel	NA	NA	NA	NA	NA	NA	multi-exon	FALSE	canonical	0	0	junction_1	0	NA	NA	NA	FALSE	0	NA	NA	A	non_coding	NA	NA	NA	NA	NA	NA	NA	40	GTTCACACTCGAGAAAAACC	NA	False	NA	NA	NA	NA	NA	NA	44458560	44472883	Fake_Experiment_ID
g1578.t1	chr19	-	2109	4	ISM	ENSG00000167384.11	ENST00000221327.8	2079	5	2795	0	2795	0	3prime_fragment	FALSE	canonical	3	24	junction_3	10.077477638554	NA	NA	NA	FALSE	0	NA	NA	A	non_coding	NA	NA	NA	NA	NA	NA	NA	25	TTTGTAAATCAGCTGGGATT	3094	False	NA	NA	NA	NA	NA	NA	44497445	44476401	Fake_Experiment_ID
g1579.t1	chr19	+	495	1	Antisense	novelGene_ENSG00000167384.11_AS	novel	NA	NA	NA	NA	NA	NA	mono-exon	FALSE	NA	NA	NA	NA	NA	NA	NA	NA	NA	0	NA	NA	A	non_coding	NA	NA	NA	NA	NA	NA	NA	5	GCTAGTTCGGTCCCCTCTCC	NA	False	NA	NA	NA	NA	NA	NA	44499911	44500406	Fake_Experiment_ID
g158.t1	chr19	+	438	3	NNC	ENSG00000099860.9	novel	531	3	NA	NA	171	188	at_least_one_novel_splicesite	FALSE	canonical	3	50	junction_1	12.5	NA	NA	NA	FALSE	0	NA	NA	A	non_coding	NA	NA	NA	NA	NA	NA	NA	25	GGCCCTTCCCAGCAGCAGAA	403	False	NA	NA	NA	NA	NA	NA	2476529	2477601	Fake_Experiment_ID
g1580.t1	chr19	-	3075	18	NNC	ENSG00000273777.5	novel	1791	12	NA	NA	-42110	0	at_least_one_novel_splicesite	FALSE	canonical	0	0	junction_1	0.235294117647059	NA	NA	NA	TRUE	0	NA	NA	A	non_coding	NA	NA	NA	NA	NA	NA	NA	25	TGGAAGCAGAGATCTTTTCT	NA	False	NA	NA	NA	NA	NA	NA	44571619	44506160	Fake_Experiment_ID
g1581.t1	chr19	+	594	4	Intergenic	novelGene_553	novel	NA	NA	NA	NA	NA	NA	multi-exon	FALSE	canonical	0	0	junction_1	0	NA	NA	NA	TRUE	0	NA	NA	A	non_coding	NA	NA	NA	NA	NA	NA	NA	45	GAAGGATATAAGGACCCAGA	NA	False	NA	NA	NA	NA	NA	NA	44572169	44582956	Fake_Experiment_ID
g1582.t1	chr19	+	969	5	NNC	ENSG00000216588.9	novel	579	4	NA	NA	158	-2844	at_least_one_novel_splicesite	FALSE	canonical	0	0	junction_1	0	NA	NA	NA	TRUE	0	NA	NA	A	non_coding	NA	NA	NA	NA	NA	NA	NA	25	TGGTATCCAAATCAGCTGTT	188	False	NA	NA	NA	NA	NA	NA	44613803	44632590	Fake_Experiment_ID
g1583.t1	chr19	+	1425	6	NIC	ENSG00000073008.15	novel	1254	8	NA	NA	0	-86	combination_of_known_splicesites	FALSE	canonical	2	3	junction_5	21.8045866734502	NA	NA	NA	FALSE	0	NA	NA	A	non_coding	NA	NA	NA	NA	NA	NA	NA	25	AAACCCTCTTCTAGCATGTC	66	False	NA	NA	NA	NA	NA	NA	44644096	44661725	Fake_Experiment_ID
g1584.t1	chr19	+	2700	13	Fusion	ENSG00000213892.12_ENSG00000186567.13	novel	903	8	NA	NA	-6240	-2164	multi-exon	FALSE	canonical	0	0	junction_1	0.759202798262025	NA	NA	NA	TRUE	0	NA	NA	A	non_coding	NA	NA	NA	NA	NA	NA	NA	20	CTTGGGGGTCCCCAAATAGG	9803	False	NA	NA	NA	NA	NA	NA	44665691	44708342	Fake_Experiment_ID
g1585.t1	chr19	-	1032	2	Antisense	novelGene_ENSG00000213892.12_AS	novel	NA	NA	NA	NA	NA	NA	multi-exon	FALSE	canonical	0	0	junction_1	0	NA	NA	NA	FALSE	0	NA	NA	A	non_coding	NA	NA	NA	NA	NA	NA	NA	25	TCTGATGGAGGAGGCATAGT	3380	False	NA	NA	NA	NA	NA	NA	44724912	44709030	Fake_Experiment_ID
g1586.t1	chr19	+	1020	6	ISM	ENSG00000069399.15	ENST00000164227.10	1365	9	0	1763	0	-1763	5prime_fragment	TRUE	canonical	3	10	junction_5	2.13541565040626	NA	NA	NA	FALSE	0	NA	NA	B	non_coding	NA	NA	NA	NA	NA	NA	NA	15	TCCTTTAAGGCCTAGTTTTC	33	False	NA	NA	NA	NA	NA	NA	44748790	44757852	Fake_Experiment_ID
g1587.t1	chr19	+	570	4	NNC	ENSG00000069399.15	novel	1365	9	NA	NA	9479	5772	at_least_one_novel_splicesite	TRUE	canonical	0	0	junction_2	23.0988215187606	NA	NA	NA	TRUE	0	NA	NA	B	non_coding	NA	NA	NA	NA	NA	NA	NA	10	CTCATCCTGGATGGCTGTGG	253	False	NA	NA	NA	NA	NA	NA	44758269	44765387	Fake_Experiment_ID
g1588.t1	chr19	+	1383	9	ISM	ENSG00000142273.13	ENST00000647358.2	1425	10	0	6141	0	-6141	5prime_fragment	FALSE	canonical	3	73	junction_4	13.9278273610783	NA	NA	NA	FALSE	0	NA	NA	A	non_coding	NA	NA	NA	NA	NA	NA	NA	5	GGTTGGGGGCTGGGGTCTCA	15	False	NA	NA	NA	NA	NA	NA	44777931	44794302	Fake_Experiment_ID
g1589.t1	chr19	-	1293	3	Antisense	novelGene_ENSG00000142273.13_AS	novel	NA	NA	NA	NA	NA	NA	multi-exon	FALSE	canonical	0	0	junction_1	0	NA	NA	NA	TRUE	0	NA	NA	A	non_coding	NA	NA	NA	NA	NA	NA	NA	30	CACAGTCCCATCACATCCAG	NA	False	NA	NA	NA	NA	NA	NA	44803896	44797970	Fake_Experiment_ID
g159.t1	chr19	-	207	2	FSM	ENSG00000176533.13	ENST00000382159.8	207	2	0	0	0	0	multi-exon	FALSE	canonical	3	162	junction_1	0	NA	NA	NA	FALSE	0	NA	NA	A	non_coding	NA	NA	NA	NA	NA	NA	NA	10	CTGTGTTCTCATATGTTCTC	NA	False	NA	NA	NA	NA	NA	NA	2520688	2515021	Fake_Experiment_ID
g1590.t1	chr19	+	1740	13	NNC	ENSG00000187244.12	novel	1887	15	NA	NA	0	-1191	at_least_one_novel_splicesite	FALSE	canonical	0	0	junction_11	30.1090610208215	NA	NA	NA	TRUE	0	NA	NA	A	non_coding	NA	NA	NA	NA	NA	NA	NA	15	GTGGCCTGCTATCTGCAATG	22	False	NA	NA	NA	NA	NA	NA	44809124	44819730	Fake_Experiment_ID
g1591.t1	chr19	+	1440	6	NNC	ENSG00000130202.10	novel	1617	9	NA	NA	0	-9759	at_least_one_novel_splicesite	FALSE	canonical	3	792	junction_5	460.458293442522	NA	NA	NA	TRUE	0	NA	NA	B	non_coding	NA	NA	NA	NA	NA	NA	NA	40	CCTGGACACAGACAGAGACA	145	False	NA	NA	NA	NA	NA	NA	44846525	44878620	Fake_Experiment_ID
g1592.t1	chr19	+	891	5	NNC	ENSG00000130202.10	novel	1617	9	NA	NA	33500	0	at_least_one_novel_splicesite	FALSE	canonical	0	0	junction_1	465.541351546777	NA	NA	NA	TRUE	0	NA	NA	B	non_coding	NA	NA	NA	NA	NA	NA	NA	5	GCTGCCATGCGCCTGGCGTC	NA	False	NA	NA	NA	NA	NA	NA	44880025	44888379	Fake_Experiment_ID
g1593.t1	chr19	+	1086	9	FSM	ENSG00000130204.13	ENST00000252487.9	1086	9	0	0	0	0	multi-exon	FALSE	canonical	3	2599	junction_5	75.3980064391626	NA	NA	NA	FALSE	0	NA	NA	A	non_coding	NA	NA	NA	NA	NA	NA	NA	0	GCCCTCCTGGCCCCCGCCTT	102	False	NA	NA	NA	NA	NA	NA	44891415	44903169	Fake_Experiment_ID
g1594.t1	chr19	+	240	2	ISM	ENSG00000130203.10	ENST00000252486.9	954	3	0	1294	0	-1294	5prime_fragment	FALSE	canonical	3	5512	junction_1	0	NA	NA	NA	FALSE	0	NA	NA	B	non_coding	NA	NA	NA	NA	NA	NA	NA	5	GTGTCCCCATCCTGGCCCTT	32	True	NA	NA	NA	NA	NA	NA	44906624	44907956	Fake_Experiment_ID
g1595.t1	chr19	+	711	1	ISM	ENSG00000130203.10	ENST00000252486.9	954	3	1915	0	1915	0	mono-exon	FALSE	NA	NA	NA	NA	NA	NA	NA	NA	NA	0	NA	NA	B	non_coding	NA	NA	NA	NA	NA	NA	NA	25	ACGCCGAAGCCTGCAGCCAT	-5	True	NA	NA	NA	NA	NA	NA	44908539	44909250	Fake_Experiment_ID
g1596.t1	chr19	+	369	2	ISM	ENSG00000130208.10	ENST00000592885.5	390	3	0	2723	0	-2723	5prime_fragment	FALSE	canonical	3	764	junction_1	0	NA	NA	NA	FALSE	0	NA	NA	A	non_coding	NA	NA	NA	NA	NA	NA	NA	20	CTCCCATCCAGGCCATATTT	22	False	NA	NA	NA	NA	NA	NA	44914891	44916500	Fake_Experiment_ID
g1597.t1	chr19	+	366	3	NNC	ENSG00000267467.4	novel	384	3	NA	NA	-15302	0	at_least_one_novel_splicesite	FALSE	canonical	0	0	junction_1	0	NA	NA	NA	FALSE	0	NA	NA	A	non_coding	NA	NA	NA	NA	NA	NA	NA	40	AATGTTCATAAAAGCCAGGT	172	False	NA	NA	NA	NA	NA	NA	44926975	44945305	Fake_Experiment_ID
g1598.t1	chr19	+	390	4	NNC	ENSG00000234906.11	novel	306	3	NA	NA	-2824	0	at_least_one_novel_splicesite	FALSE	canonical	0	0	junction_1	0	NA	NA	NA	TRUE	0	NA	NA	A	non_coding	NA	NA	NA	NA	NA	NA	NA	25	CAGCCAGACCCCCCATCAGT	3381	False	NA	NA	NA	NA	NA	NA	44945654	44949249	Fake_Experiment_ID
g1599.t1	chr19	+	2058	14	NNC	ENSG00000104853.16	novel	2010	14	NA	NA	0	0	at_least_one_novel_splicesite	FALSE	canonical	0	0	junction_11	205.32508500557	NA	NA	NA	FALSE	0	NA	NA	A	non_coding	NA	NA	NA	NA	NA	NA	NA	15	TCGAGACTGGTCCTCACCTG	16	True	NA	NA	NA	NA	NA	NA	44955395	44992897	Fake_Experiment_ID
g16.t1	chr19	-	1164	1	Intergenic	novelGene_10	novel	NA	NA	NA	NA	NA	NA	mono-exon	FALSE	NA	NA	NA	NA	NA	NA	NA	NA	NA	0	NA	NA	A	non_coding	NA	NA	NA	NA	NA	NA	NA	30	TTCAATAAAGCGCCAGGCGT	4278	False	NA	NA	NA	NA	NA	NA	411456	410292	Fake_Experiment_ID
g160.t1	chr19	+	330	1	Intergenic	novelGene_46	novel	NA	NA	NA	NA	NA	NA	mono-exon	FALSE	NA	NA	NA	NA	NA	NA	NA	NA	NA	0	NA	NA	A	non_coding	NA	NA	NA	NA	NA	NA	NA	15	CTCATGCCTGTGATCCTACC	NA	False	NA	NA	NA	NA	NA	NA	2538025	2538355	Fake_Experiment_ID
g1600.t1	chr19	+	1731	11	NIC	ENSG00000104856.14	novel	1740	12	NA	NA	0	0	combination_of_known_splicesites	TRUE	canonical	3	24	junction_6	7.17216843081644	NA	NA	NA	FALSE	0	NA	NA	A	non_coding	NA	NA	NA	NA	NA	NA	NA	20	CCCCGCGATGCCAGAGGAGG	111	False	NA	NA	NA	NA	NA	NA	45001579	45037790	Fake_Experiment_ID
g1601.t1	chr19	+	348	2	NNC	ENSG00000104859.15	novel	2025	20	NA	NA	0	-24632	at_least_one_novel_splicesite	FALSE	canonical	0	0	junction_1	0	NA	NA	NA	FALSE	0	NA	NA	B	non_coding	NA	NA	NA	NA	NA	NA	NA	20	AGCTGCGGTAGATTGTGGCA	659	False	NA	NA	NA	NA	NA	NA	45040212	45046213	Fake_Experiment_ID
g1602.t1	chr19	+	2157	20	NNC	ENSG00000104859.15	novel	2025	20	NA	NA	9011	0	at_least_one_novel_splicesite	TRUE	canonical	0	0	junction_1	53.4485021518047	NA	NA	NA	TRUE	0	NA	NA	B	non_coding	NA	NA	NA	NA	NA	NA	NA	20	GCAGAAGAGTGGGGGGTGGG	9670	False	NA	NA	NA	NA	NA	NA	45049223	45070845	Fake_Experiment_ID
g1603.t1	chr19	-	1428	3	FSM	ENSG00000170684.9	ENST00000303809.7	1428	3	0	0	0	0	multi-exon	FALSE	canonical	3	66	junction_1	2.5	NA	NA	NA	FALSE	0	NA	NA	A	non_coding	NA	NA	NA	NA	NA	NA	NA	25	GCCCAGGAAAGCCCCCCTCA	136	False	NA	NA	NA	NA	NA	NA	45076373	45071600	Fake_Experiment_ID
g1604.t1	chr19	+	396	1	FSM	ENSG00000142252.11	ENST00000270257.9	396	1	0	0	0	0	mono-exon	FALSE	NA	NA	NA	NA	NA	NA	NA	NA	NA	0	NA	NA	A	non_coding	NA	NA	NA	NA	NA	NA	NA	20	AGATATTGTGTTCACTTTTC	NA	False	NA	NA	NA	NA	NA	NA	45090114	45090510	Fake_Experiment_ID
g1605.t1	chr19	+	219	1	NIC	ENSG00000104866.11	novel	2076	12	NA	NA	0	-52928	mono-exon	FALSE	NA	NA	NA	NA	NA	NA	NA	NA	NA	0	NA	NA	B	non_coding	NA	NA	NA	NA	NA	NA	NA	15	AGCGGGGGCGGGCTCGAGAG	106	False	NA	NA	NA	NA	NA	NA	45093325	45093544	Fake_Experiment_ID
g1606.t1	chr19	-	624	3	Antisense	novelGene_ENSG00000104866.11_AS	novel	NA	NA	NA	NA	NA	NA	multi-exon	FALSE	canonical	0	0	junction_1	0	NA	NA	NA	FALSE	0	NA	NA	A	non_coding	NA	NA	NA	NA	NA	NA	NA	30	CTTGATAACATCCCCCAATT	572	False	NA	NA	NA	NA	NA	NA	45097799	45094766	Fake_Experiment_ID
g1607.t1	chr19	+	1080	5	Intergenic	novelGene_554	novel	NA	NA	NA	NA	NA	NA	multi-exon	FALSE	canonical	0	0	junction_1	0	NA	NA	NA	FALSE	0	NA	NA	A	non_coding	NA	NA	NA	NA	NA	NA	NA	15	GACTGCAGAGGCCCCCTCCT	4835	False	NA	NA	NA	NA	NA	NA	45098054	45129074	Fake_Experiment_ID
g1608.t1	chr19	+	1881	10	NIC	ENSG00000104866.11	novel	2076	12	NA	NA	45135	0	combination_of_known_splicesites	FALSE	canonical	0	0	junction_1	11.1455023315337	NA	NA	NA	FALSE	0	NA	NA	B	non_coding	NA	NA	NA	NA	NA	NA	NA	20	CACTTTAGGTGAGGCCAGGC	NA	False	NA	NA	NA	NA	NA	NA	45138460	45146472	Fake_Experiment_ID
g1609.t1	chr19	-	1833	1	ISM	ENSG00000179846.10	ENST00000317951.6	2499	4	6380	0	6380	0	mono-exon	FALSE	NA	NA	NA	NA	NA	NA	NA	NA	NA	0	NA	NA	A	non_coding	NA	NA	NA	NA	NA	NA	NA	20	ATGGAGGACTTGGCGGGCAG	NA	False	NA	NA	NA	NA	NA	NA	45153770	45151937	Fake_Experiment_ID
g161.t1	chr19	-	555	4	Intergenic	novelGene_47	novel	NA	NA	NA	NA	NA	NA	multi-exon	FALSE	canonical	0	0	junction_1	0	NA	NA	NA	FALSE	0	NA	NA	A	non_coding	NA	NA	NA	NA	NA	NA	NA	5	CCGTGGTCATCCCCCGCCCC	NA	False	NA	NA	NA	NA	NA	NA	2574670	2546824	Fake_Experiment_ID
g1610.t1	chr19	-	1440	9	Fusion	ENSG00000007255.10_ENSG00000179846.10	novel	522	6	NA	NA	-5035	-2364	multi-exon	FALSE	canonical	0	0	junction_1	245.026019026552	NA	NA	NA	FALSE	0	NA	NA	A	non_coding	NA	NA	NA	NA	NA	NA	NA	10	GGGCCCCCGACCCAGCCTGG	NA	False	NA	NA	NA	NA	NA	NA	45165185	45154301	Fake_Experiment_ID
g1611.t1	chr19	+	249	2	Antisense	novelGene_ENSG00000007255.10_AS	novel	NA	NA	NA	NA	NA	NA	multi-exon	FALSE	canonical	0	0	junction_1	0	NA	NA	NA	FALSE	0	NA	NA	A	non_coding	NA	NA	NA	NA	NA	NA	NA	15	CAGCGCCTTAGCTCTTTACT	NA	False	NA	NA	NA	NA	NA	NA	45170293	45171920	Fake_Experiment_ID
g1612.t1	chr19	+	255	1	Intergenic	novelGene_555	novel	NA	NA	NA	NA	NA	NA	mono-exon	FALSE	NA	NA	NA	NA	NA	NA	NA	NA	NA	0	NA	NA	A	non_coding	NA	NA	NA	NA	NA	NA	NA	20	CCCCCATCATCACCCAGTTT	82	False	NA	NA	NA	NA	NA	NA	45178865	45179120	Fake_Experiment_ID
g1613.t1	chr19	+	609	1	FSM	ENSG00000189114.8	ENST00000433642.3	609	1	0	0	0	0	mono-exon	FALSE	NA	NA	NA	NA	NA	NA	NA	NA	NA	0	NA	NA	A	non_coding	NA	NA	NA	NA	NA	NA	NA	25	CCATGATTCTACTTCCCAAC	513	False	NA	NA	NA	NA	NA	NA	45179296	45179905	Fake_Experiment_ID
g1614.t1	chr19	-	2409	11	FSM	ENSG00000283632.4	ENST00000413988.3	2409	11	0	0	0	0	multi-exon	TRUE	canonical	1	2	junction_10	7.69155380921176	NA	NA	NA	FALSE	0	NA	NA	A	non_coding	NA	NA	NA	NA	NA	NA	NA	15	GGGTCACCCAACCGCCGGCC	6361	False	NA	NA	NA	NA	NA	NA	45239045	45213068	Fake_Experiment_ID
g1615.t1	chr19	+	2349	16	NIC	ENSG00000007047.15	novel	2259	17	NA	NA	0	0	intron_retention	TRUE	canonical	3	32	junction_1	14.8838465756971	NA	NA	NA	FALSE	0	NA	NA	A	non_coding	NA	NA	NA	NA	NA	NA	NA	15	GCCACCACGGTCCCAGGGCC	24	False	NA	NA	NA	NA	NA	NA	45251588	45302710	Fake_Experiment_ID
g1616.t1	chr19	-	1146	7	FSM	ENSG00000104879.5	ENST00000221476.4	1146	7	0	0	0	0	multi-exon	FALSE	canonical	0	0	junction_1	0	NA	NA	NA	FALSE	0	NA	NA	A	non_coding	NA	NA	NA	NA	NA	NA	NA	10	GCGCCTGCCCACCTGCCACC	18	True	NA	NA	NA	NA	NA	NA	45319713	45306749	Fake_Experiment_ID
g1617.t1	chr19	-	294	1	Intergenic	novelGene_556	novel	NA	NA	NA	NA	NA	NA	mono-exon	FALSE	NA	NA	NA	NA	NA	NA	NA	NA	NA	0	NA	NA	A	non_coding	NA	NA	NA	NA	NA	NA	NA	35	GTCTTCCAAGGAGATCAAAG	NA	False	NA	NA	NA	NA	NA	NA	45333124	45332830	Fake_Experiment_ID
g1618.t1	chr19	+	1515	12	FSM	ENSG00000104892.17	ENST00000470402.1	1557	12	42	0	42	0	multi-exon	TRUE	canonical	3	35	junction_9	4.55816404971697	NA	NA	NA	FALSE	0	NA	NA	A	non_coding	NA	NA	NA	NA	NA	NA	NA	15	CGTCCAGTGAACTGCGCTGG	409	False	NA	NA	NA	NA	NA	NA	45345541	45351357	Fake_Experiment_ID
g1619.t1	chr19	-	5235	34	Fusion	ENSG00000104881.16_ENSG00000104884.17	novel	2490	22	NA	NA	-27	280	multi-exon	TRUE	canonical	0	0	junction_7	66.959974613075	NA	NA	NA	TRUE	0	NA	NA	A	non_coding	NA	NA	NA	NA	NA	NA	NA	10	GTGGGGCGGGTGGGGCCATA	8011	False	NA	NA	NA	NA	NA	NA	45398345	45351628	Fake_Experiment_ID
g162.t1	chr19	+	486	1	Intergenic	novelGene_48	novel	NA	NA	NA	NA	NA	NA	mono-exon	FALSE	NA	NA	NA	NA	NA	NA	NA	NA	NA	0	NA	NA	A	non_coding	NA	NA	NA	NA	NA	NA	NA	20	AGCTCTGACACCCCGGGCAC	5443	False	NA	NA	NA	NA	NA	NA	2622430	2622916	Fake_Experiment_ID
g1620.t1	chr19	+	1533	3	NNC	ENSG00000117877.11	novel	1539	3	NA	NA	0	0	at_least_one_novel_splicesite	FALSE	canonical	3	144	junction_1	32	NA	NA	NA	TRUE	0	NA	NA	A	non_coding	NA	NA	NA	NA	NA	NA	NA	20	TCTGCCCCCGGGAAACTGAG	53	False	NA	NA	NA	NA	NA	NA	45406696	45409501	Fake_Experiment_ID
g1621.t1	chr19	-	1050	11	NNC	ENSG00000012061.16	novel	972	8	NA	NA	-32566	3873	at_least_one_novel_splicesite	FALSE	canonical	0	0	junction_9	125.122979504166	NA	NA	NA	FALSE	0	NA	NA	A	non_coding	NA	NA	NA	NA	NA	NA	NA	30	TGACCCCAGCTGCCAAGGAA	NA	False	NA	NA	NA	NA	NA	NA	45455940	45409674	Fake_Experiment_ID
g1622.t1	chr19	+	870	3	ISM	ENSG00000125740.14	ENST00000353609.8	1017	4	2063	0	2063	0	3prime_fragment	FALSE	canonical	1	1	junction_2	2	NA	NA	NA	FALSE	0	NA	NA	A	non_coding	NA	NA	NA	NA	NA	NA	NA	45	ACTCTTTAGACACACAAAAC	2	True	NA	NA	NA	NA	NA	NA	45470649	45473012	Fake_Experiment_ID
g1623.t1	chr19	-	1893	8	NNC	ENSG00000125744.12	novel	1638	11	NA	NA	-77	0	intron_retention	FALSE	canonical	0	0	junction_2	67.8220962127674	NA	NA	NA	FALSE	0	NA	NA	A	non_coding	NA	NA	NA	NA	NA	NA	NA	15	GAACGGTGTCTCTGCCCGCA	422	False	NA	NA	NA	NA	NA	NA	45496902	45485707	Fake_Experiment_ID
g1624.t1	chr19	+	1293	5	FSM	ENSG00000213889.11	ENST00000451287.7	1293	5	0	0	0	0	multi-exon	FALSE	canonical	3	12	junction_1	63.0317380372777	NA	NA	NA	FALSE	0	NA	NA	A	non_coding	NA	NA	NA	NA	NA	NA	NA	10	CAGCTGTTGTCCTTTGGGGA	11	False	NA	NA	NA	NA	NA	NA	45498472	45502085	Fake_Experiment_ID
g1625.t1	chr19	+	1056	10	NNC	ENSG00000125753.14	novel	1143	13	NA	NA	0	0	at_least_one_novel_splicesite	TRUE	canonical	0	0	junction_3	324.152037182981	NA	NA	NA	FALSE	0	NA	NA	A	non_coding	NA	NA	NA	NA	NA	NA	NA	35	CCACAGGGACCCAGAAGACC	285	False	NA	NA	NA	NA	NA	NA	45507771	45526177	Fake_Experiment_ID
g1626.t1	chr19	-	963	4	NNC	ENSG00000125741.5	novel	543	2	NA	NA	0	0	at_least_one_novel_splicesite	FALSE	canonical	0	0	junction_1	28.7556757682529	NA	NA	NA	TRUE	0	NA	NA	A	non_coding	NA	NA	NA	NA	NA	NA	NA	5	GAGGTCTCGGGGCCCTGGTC	7657	False	NA	NA	NA	NA	NA	NA	45584764	45529055	Fake_Experiment_ID
g1627.t1	chr19	-	1089	1	FSM	ENSG00000177464.5	ENST00000323040.5	1089	1	0	0	0	0	mono-exon	FALSE	NA	NA	NA	NA	NA	NA	NA	NA	NA	0	NA	NA	A	non_coding	NA	NA	NA	NA	NA	NA	NA	30	ACCCCGAGTGGCACAGAATC	7518	False	NA	NA	NA	NA	NA	NA	45591866	45590777	Fake_Experiment_ID
g1628.t1	chr19	+	639	2	Intergenic	novelGene_557	novel	NA	NA	NA	NA	NA	NA	multi-exon	FALSE	canonical	0	0	junction_1	0	NA	NA	NA	FALSE	0	NA	NA	A	non_coding	NA	NA	NA	NA	NA	NA	NA	35	GGACAAGAGGGAGAAGTGCT	NA	False	NA	NA	NA	NA	NA	NA	45598230	45599293	Fake_Experiment_ID
g1629.t1	chr19	-	2553	23	NNC	ENSG00000125746.18	novel	2553	22	NA	NA	105	0	at_least_one_novel_splicesite	FALSE	canonical	0	0	junction_9	34.4137741498905	NA	NA	NA	TRUE	0	NA	NA	A	non_coding	NA	NA	NA	NA	NA	NA	NA	25	TGCGGCCAGGGAAGAGTCAG	14	True	NA	NA	NA	NA	NA	NA	45645339	45609662	Fake_Experiment_ID
g163.t1	chr19	+	321	1	Intergenic	novelGene_49	novel	NA	NA	NA	NA	NA	NA	mono-exon	FALSE	NA	NA	NA	NA	NA	NA	NA	NA	NA	0	NA	NA	A	non_coding	NA	NA	NA	NA	NA	NA	NA	10	GCTTTTCTGTTGGTGTCACA	NA	False	NA	NA	NA	NA	NA	NA	2643358	2643679	Fake_Experiment_ID
g1630.t1	chr19	+	1308	10	NNC	ENSG00000010310.9	novel	1401	13	NA	NA	0	0	at_least_one_novel_splicesite	FALSE	canonical	0	0	junction_1	0.415739709641549	NA	NA	NA	FALSE	0	NA	NA	A	non_coding	NA	NA	NA	NA	NA	NA	NA	5	GGGGCGGGATCCCCGTGTCT	1300	False	NA	NA	NA	NA	NA	NA	45669520	45681935	Fake_Experiment_ID
g1631.t1	chr19	-	465	3	NNC	ENSG00000125743.11	novel	357	3	NA	NA	-611	0	at_least_one_novel_splicesite	FALSE	canonical	0	0	junction_2	4507	NA	NA	NA	TRUE	0	NA	NA	A	non_coding	NA	NA	NA	NA	NA	NA	NA	10	GGGCCGCCTGTCTGTTGACA	418	False	NA	NA	NA	NA	NA	NA	45692499	45687552	Fake_Experiment_ID
g1632.t1	chr19	+	1005	6	NIC	ENSG00000011478.13	novel	1149	7	NA	NA	0	0	combination_of_known_splicesites	FALSE	canonical	0	0	junction_1	5.98665181883831	NA	NA	NA	FALSE	0	NA	NA	A	non_coding	NA	NA	NA	NA	NA	NA	NA	15	CGTGCTTGGCCAATGACTGT	30	False	NA	NA	NA	NA	NA	NA	45692703	45703049	Fake_Experiment_ID
g1633.t1	chr19	-	1812	1	FSM	ENSG00000177051.6	ENST00000317683.4	1812	1	0	0	0	0	mono-exon	FALSE	NA	NA	NA	NA	NA	NA	NA	NA	NA	0	NA	NA	A	non_coding	NA	NA	NA	NA	NA	NA	NA	20	AGCCGGGGGAGGGGAGGGGA	3827	False	NA	NA	NA	NA	NA	NA	45713495	45711683	Fake_Experiment_ID
g1634.t1	chr19	+	1863	14	NNC	ENSG00000237452.3	novel	1917	14	NA	NA	-10982	0	at_least_one_novel_splicesite	FALSE	canonical	0	0	junction_1	0.92946507489189	NA	NA	NA	TRUE	0	NA	NA	A	non_coding	NA	NA	NA	NA	NA	NA	NA	5	GAGGGCGGCCCCTCGCCTCG	NA	False	NA	NA	NA	NA	NA	NA	45724394	45764118	Fake_Experiment_ID
g1635.t1	chr19	-	1473	2	ISM	ENSG00000177045.10	ENST00000317578.7	2220	3	1633	0	1633	0	3prime_fragment	FALSE	canonical	3	66	junction_1	0	NA	NA	NA	FALSE	0	NA	NA	B	non_coding	NA	NA	NA	NA	NA	NA	NA	5	CCCAGTGTGGCCCCGTGGCC	2901	False	NA	NA	NA	NA	NA	NA	45767211	45765500	Fake_Experiment_ID
g1636.t1	chr19	-	807	1	NIC	ENSG00000177045.10	novel	2220	3	NA	NA	0	-2537	mono-exon	FALSE	NA	NA	NA	NA	NA	NA	NA	NA	NA	0	NA	NA	B	non_coding	NA	NA	NA	NA	NA	NA	NA	10	GGGGCCTCGGGCGGCGCAAG	1268	False	NA	NA	NA	NA	NA	NA	45768844	45768037	Fake_Experiment_ID
g1637.t1	chr19	-	1935	14	NNC	ENSG00000104936.20	novel	1893	15	NA	NA	0	315	intron_retention	TRUE	canonical	0	0	junction_1	25.1659580343563	NA	NA	NA	TRUE	0	NA	NA	A	non_coding	NA	NA	NA	NA	NA	NA	NA	15	GGCCCTGACGTGGATGGGCA	595	False	NA	NA	NA	NA	NA	NA	45782352	45770165	Fake_Experiment_ID
g1638.t1	chr19	-	2286	4	NNC	ENSG00000185800.12	novel	2025	5	NA	NA	0	229	at_least_one_novel_splicesite	FALSE	canonical	0	0	junction_1	0	NA	NA	NA	TRUE	0	NA	NA	A	non_coding	NA	NA	NA	NA	NA	NA	NA	25	CCTCTTCCTCTGAAACATCA	34	True	NA	NA	NA	NA	NA	NA	45792756	45784013	Fake_Experiment_ID
g1639.t1	chr19	-	2154	6	FSM	ENSG00000104941.8	ENST00000221538.8	2154	6	0	0	0	0	multi-exon	FALSE	canonical	0	0	junction_1	0.4	NA	NA	NA	FALSE	0	NA	NA	A	non_coding	NA	NA	NA	NA	NA	NA	NA	15	GGCCCACCCTCTAGCCACTT	768	False	NA	NA	NA	NA	NA	NA	45815176	45795868	Fake_Experiment_ID
g164.t1	chr19	+	507	3	Intergenic	novelGene_50	novel	NA	NA	NA	NA	NA	NA	multi-exon	FALSE	canonical	0	0	junction_1	0	NA	NA	NA	FALSE	0	NA	NA	A	non_coding	NA	NA	NA	NA	NA	NA	NA	45	ACTGAAGTTGTAAACTCAAA	NA	False	NA	NA	NA	NA	NA	NA	2689798	2699842	Fake_Experiment_ID
g1640.t1	chr19	-	4158	28	NNC	ENSG00000125755.19	novel	3825	26	NA	NA	0	0	at_least_one_novel_splicesite	TRUE	canonical	0	0	junction_5	83.9895643135518	NA	NA	NA	TRUE	0	NA	NA	A	non_coding	NA	NA	NA	NA	NA	NA	NA	20	CGGGGCTCGAGGGGGAAAGG	8703	False	NA	NA	NA	NA	NA	NA	45854495	45815559	Fake_Experiment_ID
g1641.t1	chr19	+	1053	2	FSM	ENSG00000170608.3	ENST00000302177.3	1053	2	0	0	0	0	multi-exon	FALSE	canonical	3	213	junction_1	0	NA	NA	NA	FALSE	0	NA	NA	A	non_coding	NA	NA	NA	NA	NA	NA	NA	20	CAGGGGTTGGGAACATGGTG	131	False	NA	NA	NA	NA	NA	NA	45864456	45873058	Fake_Experiment_ID
g1642.t1	chr19	-	1755	1	FSM	ENSG00000170604.5	ENST00000302165.5	1755	1	0	0	0	0	mono-exon	FALSE	NA	NA	NA	NA	NA	NA	NA	NA	NA	0	NA	NA	A	non_coding	NA	NA	NA	NA	NA	NA	NA	15	GCTACCACTGCCTCCAGGCT	364	False	NA	NA	NA	NA	NA	NA	45885774	45884019	Fake_Experiment_ID
g1643.t1	chr19	-	1200	2	FSM	ENSG00000176182.6	ENST00000322217.6	1200	2	0	0	0	0	multi-exon	FALSE	canonical	3	14	junction_1	0	NA	NA	NA	FALSE	0	NA	NA	A	non_coding	NA	NA	NA	NA	NA	NA	NA	30	AATCTACTATCTATGATCCT	1000	False	NA	NA	NA	NA	NA	NA	45901773	45890622	Fake_Experiment_ID
g1644.t1	chr19	-	522	1	FSM	ENSG00000188425.4	ENST00000341294.4	417	1	-105	0	-105	0	mono-exon	FALSE	NA	NA	NA	NA	NA	NA	NA	NA	NA	0	NA	NA	A	non_coding	NA	NA	NA	NA	NA	NA	NA	25	GCATCGTGAGATGCTCACCA	NA	False	NA	NA	NA	NA	NA	NA	45914798	45914276	Fake_Experiment_ID
g1645.t1	chr19	-	1671	4	FSM	ENSG00000104967.8	ENST00000676183.1	1671	4	0	0	0	0	multi-exon	TRUE	canonical	2	2	junction_3	3.09120616516523	NA	NA	NA	FALSE	0	NA	NA	A	non_coding	NA	NA	NA	NA	NA	NA	NA	0	GGCCTGTGGTGTGTGCTCCC	-3	True	NA	NA	NA	NA	NA	NA	45973543	45939862	Fake_Experiment_ID
g1646.t1	chr19	+	1218	9	NNC	ENSG00000104983.8	novel	1539	13	NA	NA	-2091	0	at_least_one_novel_splicesite	FALSE	canonical	0	0	junction_1	39.8591269347436	NA	NA	NA	FALSE	0	NA	NA	A	non_coding	NA	NA	NA	NA	NA	NA	NA	25	CGTGGAGAAGGGGTACTACC	897	False	NA	NA	NA	NA	NA	NA	46000927	46018387	Fake_Experiment_ID
g1647.t1	chr19	-	591	3	FSM	ENSG00000008438.5	ENST00000008938.5	591	3	0	0	0	0	multi-exon	FALSE	canonical	0	0	junction_1	0	NA	NA	NA	FALSE	0	NA	NA	A	non_coding	NA	NA	NA	NA	NA	NA	NA	10	GGCCCTGCTGATCCGCACCC	336	False	NA	NA	NA	NA	NA	NA	46023021	46019237	Fake_Experiment_ID
g1648.t1	chr19	-	513	3	Intergenic	novelGene_558	novel	NA	NA	NA	NA	NA	NA	multi-exon	FALSE	canonical	0	0	junction_1	0	NA	NA	NA	FALSE	0	NA	NA	A	non_coding	NA	NA	NA	NA	NA	NA	NA	25	ATTTCCAGAGTTCACAGCCT	NA	False	NA	NA	NA	NA	NA	NA	46033591	46031984	Fake_Experiment_ID
g1649.t1	chr19	-	324	2	Intergenic	novelGene_559	novel	NA	NA	NA	NA	NA	NA	multi-exon	FALSE	canonical	0	0	junction_1	0	NA	NA	NA	FALSE	0	NA	NA	A	non_coding	NA	NA	NA	NA	NA	NA	NA	15	ATGTTACAGGTTTTGTTTGT	NA	False	NA	NA	NA	NA	NA	NA	46037563	46035622	Fake_Experiment_ID
g165.t1	chr19	-	597	1	FSM	ENSG00000176490.5	ENST00000323469.5	597	1	0	0	0	0	mono-exon	FALSE	NA	NA	NA	NA	NA	NA	NA	NA	NA	0	NA	NA	A	non_coding	NA	NA	NA	NA	NA	NA	NA	10	GCCCGGAACGCCCGCCTGCC	3611	False	NA	NA	NA	NA	NA	NA	2717806	2717209	Fake_Experiment_ID
g1650.t1	chr19	-	879	1	Intergenic	novelGene_560	novel	NA	NA	NA	NA	NA	NA	mono-exon	FALSE	NA	NA	NA	NA	NA	NA	NA	NA	NA	0	NA	NA	A	non_coding	NA	NA	NA	NA	NA	NA	NA	45	CAAAGGGCTAATATCCAGAA	NA	False	NA	NA	NA	NA	NA	NA	46039676	46038797	Fake_Experiment_ID
g1651.t1	chr19	+	438	1	Intergenic	novelGene_561	novel	NA	NA	NA	NA	NA	NA	mono-exon	FALSE	NA	NA	NA	NA	NA	NA	NA	NA	NA	0	NA	NA	A	non_coding	NA	NA	NA	NA	NA	NA	NA	10	CTGCCTTGGTGTCAGTAGTC	NA	False	NA	NA	NA	NA	NA	NA	46078754	46079192	Fake_Experiment_ID
g1652.t1	chr19	-	492	2	Intergenic	novelGene_562	novel	NA	NA	NA	NA	NA	NA	multi-exon	FALSE	canonical	0	0	junction_1	0	NA	NA	NA	TRUE	0	NA	NA	A	non_coding	NA	NA	NA	NA	NA	NA	NA	40	CCCATTTTCAAGCAAAACAG	NA	False	NA	NA	NA	NA	NA	NA	46137607	46136744	Fake_Experiment_ID
g1653.t1	chr19	-	606	6	Intergenic	novelGene_563	novel	NA	NA	NA	NA	NA	NA	multi-exon	FALSE	canonical	0	0	junction_1	0	NA	NA	NA	FALSE	0	NA	NA	A	non_coding	NA	NA	NA	NA	NA	NA	NA	35	CAGAAGAACGTGGATTGTGA	8380	False	NA	NA	NA	NA	NA	NA	46202906	46167187	Fake_Experiment_ID
g1654.t1	chr19	+	933	6	Intergenic	novelGene_564	novel	NA	NA	NA	NA	NA	NA	multi-exon	FALSE	canonical	0	0	junction_1	0	NA	NA	NA	FALSE	0	NA	NA	A	non_coding	NA	NA	NA	NA	NA	NA	NA	35	CTCTCTGGAACCATTAAAGA	NA	False	NA	NA	NA	NA	NA	NA	46209445	46219794	Fake_Experiment_ID
g1655.t1	chr19	+	981	4	NNC	ENSG00000188293.6	novel	333	4	NA	NA	-4708	2622	intron_retention	FALSE	canonical	0	0	junction_1	0	NA	NA	NA	TRUE	0	NA	NA	A	non_coding	NA	NA	NA	NA	NA	NA	NA	20	CGTCCCTTCTAAGGGACAGG	5732	False	NA	NA	NA	NA	NA	NA	46225066	46233452	Fake_Experiment_ID
g1656.t1	chr19	-	528	5	Intergenic	novelGene_565	novel	NA	NA	NA	NA	NA	NA	multi-exon	FALSE	canonical	0	0	junction_1	0	NA	NA	NA	FALSE	0	NA	NA	A	non_coding	NA	NA	NA	NA	NA	NA	NA	25	TCGCCTTTTCAAAGACCTTA	NA	False	NA	NA	NA	NA	NA	NA	46278345	46235132	Fake_Experiment_ID
g1657.t1	chr19	+	2211	16	NNC	ENSG00000124440.16	novel	2010	15	NA	NA	0	7459	at_least_one_novel_splicesite	TRUE	canonical	0	0	junction_14	41.5426955740182	NA	NA	NA	TRUE	0	NA	NA	A	non_coding	NA	NA	NA	NA	NA	NA	NA	5	GGGTCGCTTTGCGGCATGGC	29	False	NA	NA	NA	NA	NA	NA	46297076	46347081	Fake_Experiment_ID
g1658.t1	chr19	+	1704	13	NNC	ENSG00000011485.15	novel	1500	13	NA	NA	6	0	at_least_one_novel_splicesite	TRUE	canonical	0	0	junction_6	343.648641622354	NA	NA	NA	FALSE	0	NA	NA	A	non_coding	NA	NA	NA	NA	NA	NA	NA	5	GGTGACGGGCGGGGCGGCCT	16	True	NA	NA	NA	NA	NA	NA	46347102	46390346	Fake_Experiment_ID
g1659.t1	chr19	-	1947	3	Genic_Genomic	ENSG00000169515.8	novel	1617	1	NA	NA	-13613	0	multi-exon	FALSE	canonical	0	0	junction_1	0	NA	NA	NA	FALSE	0	NA	NA	A	non_coding	NA	NA	NA	NA	NA	NA	NA	25	GGTGAGGGCTAGAGACAGCC	2512	False	NA	NA	NA	NA	NA	NA	46426423	46411193	Fake_Experiment_ID
g166.t1	chr19	+	258	2	Intergenic	novelGene_51	novel	NA	NA	NA	NA	NA	NA	multi-exon	FALSE	canonical	0	0	junction_1	0	NA	NA	NA	FALSE	0	NA	NA	A	non_coding	NA	NA	NA	NA	NA	NA	NA	15	TTCTCCAGCTTGCAGAGCTG	5684	False	NA	NA	NA	NA	NA	NA	2722876	2727952	Fake_Experiment_ID
g1660.t1	chr19	-	615	1	FSM	ENSG00000277531.3	ENST00000617053.3	615	1	0	0	0	0	mono-exon	FALSE	NA	NA	NA	NA	NA	NA	NA	NA	NA	0	NA	NA	A	non_coding	NA	NA	NA	NA	NA	NA	NA	5	GGTGGTGGCATCGGGTGGGC	576	False	NA	NA	NA	NA	NA	NA	46428359	46427744	Fake_Experiment_ID
g1661.t1	chr19	-	1593	1	NIC	ENSG00000182013.18	novel	1320	2	NA	NA	0	-882	mono-exon	FALSE	NA	NA	NA	NA	NA	NA	NA	NA	NA	0	NA	NA	A	non_coding	NA	NA	NA	NA	NA	NA	NA	25	CCCATCTTCCTTGATGAGAA	1665	False	NA	NA	NA	NA	NA	NA	46471035	46469442	Fake_Experiment_ID
g1662.t1	chr19	-	1908	1	FSM	ENSG00000204851.7	ENST00000599531.2	1908	1	0	0	0	0	mono-exon	FALSE	NA	NA	NA	NA	NA	NA	NA	NA	NA	0	NA	NA	A	non_coding	NA	NA	NA	NA	NA	NA	NA	20	TGGCCCCCCAAGAAGCCGCC	468	False	NA	NA	NA	NA	NA	NA	46495465	46493557	Fake_Experiment_ID
g1663.t1	chr19	-	639	5	Intergenic	novelGene_566	novel	NA	NA	NA	NA	NA	NA	multi-exon	FALSE	canonical	0	0	junction_1	0	NA	NA	NA	FALSE	0	NA	NA	A	non_coding	NA	NA	NA	NA	NA	NA	NA	35	ACCCAGTCCTGATTGCAAAA	NA	False	NA	NA	NA	NA	NA	NA	46528794	46511424	Fake_Experiment_ID
g1664.t1	chr19	+	822	2	Intergenic	novelGene_567	novel	NA	NA	NA	NA	NA	NA	multi-exon	FALSE	canonical	0	0	junction_1	0	NA	NA	NA	FALSE	0	NA	NA	A	non_coding	NA	NA	NA	NA	NA	NA	NA	25	CCACAGTCCACGCCATTACT	NA	False	NA	NA	NA	NA	NA	NA	46533711	46559159	Fake_Experiment_ID
g1665.t1	chr19	+	228	1	Intergenic	novelGene_568	novel	NA	NA	NA	NA	NA	NA	mono-exon	FALSE	NA	NA	NA	NA	NA	NA	NA	NA	NA	0	NA	NA	A	non_coding	NA	NA	NA	NA	NA	NA	NA	25	GACCCCCAGACCACCAGCTC	857	False	NA	NA	NA	NA	NA	NA	46559414	46559642	Fake_Experiment_ID
g1666.t1	chr19	+	576	6	NNC	ENSG00000160014.17	novel	450	6	NA	NA	0	12122	at_least_one_novel_splicesite	FALSE	canonical	0	0	junction_5	1598.04022477533	NA	NA	NA	FALSE	0	NA	NA	A	non_coding	NA	NA	NA	NA	NA	NA	NA	35	AATGTCAGCAGAGGGAGCAG	69	False	NA	NA	NA	NA	NA	NA	46601434	46621275	Fake_Experiment_ID
g1667.t1	chr19	-	1161	2	FSM	ENSG00000160013.9	ENST00000291294.7	1161	2	0	0	0	0	multi-exon	FALSE	canonical	1	1	junction_1	0	NA	NA	NA	FALSE	0	NA	NA	A	non_coding	NA	NA	NA	NA	NA	NA	NA	20	CATTTCAAGCTGACCCTGTG	859	False	NA	NA	NA	NA	NA	NA	46624225	46621279	Fake_Experiment_ID
g1668.t1	chr19	-	213	2	FSM	ENSG00000167414.4	ENST00000300873.4	213	2	0	0	0	0	multi-exon	FALSE	canonical	2	3	junction_1	0	NA	NA	NA	FALSE	0	NA	NA	A	non_coding	NA	NA	NA	NA	NA	NA	NA	15	GCCCTCCGGACAGCTTACCC	4470	False	NA	NA	NA	NA	NA	NA	46634682	46634075	Fake_Experiment_ID
g1669.t1	chr19	-	1890	4	FSM	ENSG00000197380.11	ENST00000391916.7	1890	4	0	0	0	0	multi-exon	TRUE	canonical	3	12	junction_1	0.942809041582063	NA	NA	NA	FALSE	0	NA	NA	A	non_coding	NA	NA	NA	NA	NA	NA	NA	5	GTTTGGGGATTTGCTTGGGC	-12	True	NA	NA	NA	NA	NA	NA	46661064	46648481	Fake_Experiment_ID
g167.t1	chr19	-	945	2	ISM	ENSG00000141873.11	ENST00000545664.5	972	3	0	495	0	-495	5prime_fragment	FALSE	canonical	3	278	junction_1	0	NA	NA	NA	FALSE	0	NA	NA	A	non_coding	NA	NA	NA	NA	NA	NA	NA	5	GCGGCCTCGCCATTGTCCCT	2790	False	NA	NA	NA	NA	NA	NA	2737257	2732750	Fake_Experiment_ID
g1670.t1	chr19	-	2667	18	FSM	ENSG00000105287.13	ENST00000595515.5	2667	18	0	0	0	0	multi-exon	FALSE	canonical	1	2	junction_2	48.8070135070161	NA	NA	NA	FALSE	0	NA	NA	A	non_coding	NA	NA	NA	NA	NA	NA	NA	5	GGTCCTGTGCCCTCGTCCAG	6917	False	NA	NA	NA	NA	NA	NA	46716370	46674522	Fake_Experiment_ID
g1671.t1	chr19	-	2400	18	NNC	ENSG00000090372.15	novel	2283	17	NA	NA	3	1590	at_least_one_novel_splicesite	FALSE	canonical	0	0	junction_1	252.981952937578	NA	NA	NA	FALSE	0	NA	NA	A	non_coding	NA	NA	NA	NA	NA	NA	NA	0	TGCGTCCCTCCTTTCCCTTC	22	True	NA	NA	NA	NA	NA	NA	46746427	46719011	Fake_Experiment_ID
g1672.t1	chr19	+	1488	1	FSM	ENSG00000181027.11	ENST00000318584.10	1488	1	0	0	0	0	mono-exon	FALSE	NA	NA	NA	NA	NA	NA	NA	NA	NA	0	NA	NA	A	non_coding	NA	NA	NA	NA	NA	NA	NA	20	AGCCCTGATAACCTCGCCTT	9393	False	NA	NA	NA	NA	NA	NA	46755450	46756938	Fake_Experiment_ID
g1673.t1	chr19	-	1578	7	NIC	ENSG00000105281.12	novel	1626	8	NA	NA	0	0	combination_of_known_splicesites	FALSE	canonical	0	0	junction_5	326.474943738243	NA	NA	NA	FALSE	0	NA	NA	A	non_coding	NA	NA	NA	NA	NA	NA	NA	15	ACCCCGGGAGGGACCTTCCC	628	False	NA	NA	NA	NA	NA	NA	46787965	46775509	Fake_Experiment_ID
g1674.t1	chr19	+	456	1	Intergenic	novelGene_569	novel	NA	NA	NA	NA	NA	NA	mono-exon	FALSE	NA	NA	NA	NA	NA	NA	NA	NA	NA	0	NA	NA	A	non_coding	NA	NA	NA	NA	NA	NA	NA	40	CATCGAAATGGAGAACGGGA	NA	False	NA	NA	NA	NA	NA	NA	46809583	46810039	Fake_Experiment_ID
g1675.t1	chr19	-	768	6	NNC	ENSG00000042753.12	novel	477	5	NA	NA	-17217	0	at_least_one_novel_splicesite	FALSE	canonical	0	0	junction_2	957.380509515417	NA	NA	NA	TRUE	0	NA	NA	A	non_coding	NA	NA	NA	NA	NA	NA	NA	15	GGGCAGGCGAGCCCCACCCC	NA	False	NA	NA	NA	NA	NA	NA	46867401	46838446	Fake_Experiment_ID
g1676.t1	chr19	+	4257	5	NNC	ENSG00000160007.19	novel	4500	6	NA	NA	0	-9980	at_least_one_novel_splicesite	FALSE	canonical	0	0	junction_4	57.8030059771981	NA	NA	NA	TRUE	0	NA	NA	B	non_coding	NA	NA	NA	NA	NA	NA	NA	30	GCAGAAATTTGAGGGAGGTG	NA	False	NA	NA	NA	NA	NA	NA	46918675	46990708	Fake_Experiment_ID
g1677.t1	chr19	-	621	3	Antisense	novelGene_ENSG00000160007.19_AS	novel	NA	NA	NA	NA	NA	NA	multi-exon	FALSE	canonical	0	0	junction_1	0	NA	NA	NA	FALSE	0	NA	NA	A	non_coding	NA	NA	NA	NA	NA	NA	NA	10	CCCGCCCGGCCAGGTGTCTA	NA	False	NA	NA	NA	NA	NA	NA	46997619	46994272	Fake_Experiment_ID
g1678.t1	chr19	+	483	1	NIC	ENSG00000160007.19	novel	4500	6	NA	NA	81530	0	mono-exon	FALSE	NA	NA	NA	NA	NA	NA	NA	NA	NA	0	NA	NA	B	non_coding	NA	NA	NA	NA	NA	NA	NA	25	GCCACCAAGACCTGGGGCGA	1117	False	NA	NA	NA	NA	NA	NA	47000205	47000688	Fake_Experiment_ID
g1679.t1	chr19	+	1896	11	NNC	ENSG00000130751.10	novel	1773	11	NA	NA	-7875	0	at_least_one_novel_splicesite	FALSE	canonical	0	0	junction_1	18.0357977367235	NA	NA	NA	FALSE	0	NA	NA	A	non_coding	NA	NA	NA	NA	NA	NA	NA	15	GGACTGGCAGAGCTGCCGGC	9363	False	NA	NA	NA	NA	NA	NA	47013172	47045651	Fake_Experiment_ID
g168.t1	chr19	+	528	2	Antisense	novelGene_ENSG00000104969.11_AS	novel	NA	NA	NA	NA	NA	NA	multi-exon	FALSE	canonical	0	0	junction_1	0	NA	NA	NA	FALSE	0	NA	NA	A	non_coding	NA	NA	NA	NA	NA	NA	NA	25	AAGGGTCTACAGTATGGTGG	NA	False	NA	NA	NA	NA	NA	NA	2754789	2756143	Fake_Experiment_ID
g1680.t1	chr19	-	657	3	FSM	ENSG00000130748.7	ENST00000253047.7	567	3	-90	0	-90	0	multi-exon	FALSE	canonical	3	985	junction_2	22.5	NA	NA	NA	FALSE	0	NA	NA	A	non_coding	NA	NA	NA	NA	NA	NA	NA	10	GCGACACGGCCGTGGGGCCT	NA	False	NA	NA	NA	NA	NA	NA	47048704	47045986	Fake_Experiment_ID
g1681.t1	chr19	-	1962	3	NNC	ENSG00000130749.10	novel	3912	14	NA	NA	43213	0	at_least_one_novel_splicesite	FALSE	canonical	0	0	junction_1	0	NA	NA	NA	FALSE	0	NA	NA	B	non_coding	NA	NA	NA	NA	NA	NA	NA	15	TGTCCAGCCAGAGCTGCGGC	NA	False	NA	NA	NA	NA	NA	NA	47069371	47066355	Fake_Experiment_ID
g1682.t1	chr19	+	501	1	Intergenic	novelGene_570	novel	NA	NA	NA	NA	NA	NA	mono-exon	FALSE	NA	NA	NA	NA	NA	NA	NA	NA	NA	0	NA	NA	A	non_coding	NA	NA	NA	NA	NA	NA	NA	20	ACCCCTCTGCTCACTGGACA	NA	False	NA	NA	NA	NA	NA	NA	47070799	47071300	Fake_Experiment_ID
g1683.t1	chr19	-	1029	2	ISM	ENSG00000130749.10	ENST00000253048.10	3912	14	39658	5312	39658	-5312	internal_fragment	FALSE	canonical	3	3	junction_1	0	NA	NA	NA	FALSE	0	NA	NA	B	non_coding	NA	NA	NA	NA	NA	NA	NA	15	CTCCATCTCTGTCCCATTTA	9254	False	NA	NA	NA	NA	NA	NA	47072926	47071667	Fake_Experiment_ID
g1684.t1	chr19	-	1296	10	NNC	ENSG00000130749.10	novel	3912	14	NA	NA	235	-9732	at_least_one_novel_splicesite	FALSE	canonical	0	0	junction_1	2	NA	NA	NA	TRUE	0	NA	NA	B	non_coding	NA	NA	NA	NA	NA	NA	NA	15	TGGGGCTCAGCCCACATGCC	1426	False	NA	NA	NA	NA	NA	NA	47112349	47076087	Fake_Experiment_ID
g1685.t1	chr19	+	1041	9	FSM	ENSG00000142230.13	ENST00000270225.12	1041	9	0	0	0	0	multi-exon	FALSE	canonical	3	2688	junction_8	166.072226380572	NA	NA	NA	FALSE	0	NA	NA	A	non_coding	NA	NA	NA	NA	NA	NA	NA	25	ACTCAAGATTTGGCAGCCCC	12	True	NA	NA	NA	NA	NA	NA	47130930	47209251	Fake_Experiment_ID
g1686.t1	chr19	-	582	3	ISM	ENSG00000105327.18	ENST00000449228.5	786	4	4171	101	4171	-101	3prime_fragment	FALSE	canonical	3	81	junction_2	60	NA	NA	NA	FALSE	0	NA	NA	A	non_coding	NA	NA	NA	NA	NA	NA	NA	5	GTGCCTGCACCCGCCCGGTG	4428	False	NA	NA	NA	NA	NA	NA	47228431	47221801	Fake_Experiment_ID
g1687.t1	chr19	+	1671	12	NIC	ENSG00000105321.14	novel	1764	13	NA	NA	0	0	combination_of_known_splicesites	TRUE	canonical	1	2	junction_11	49.8219971996173	NA	NA	NA	FALSE	0	NA	NA	A	non_coding	NA	NA	NA	NA	NA	NA	NA	5	CCGCGCCCGCCGGACCGCGG	782	False	NA	NA	NA	NA	NA	NA	47258400	47273460	Fake_Experiment_ID
g1688.t1	chr19	+	429	1	FSM	ENSG00000257704.4	ENST00000552360.4	429	1	0	0	0	0	mono-exon	FALSE	NA	NA	NA	NA	NA	NA	NA	NA	NA	0	NA	NA	A	non_coding	NA	NA	NA	NA	NA	NA	NA	15	CTCTCCCTTCCACCCCAACC	35	True	NA	NA	NA	NA	NA	NA	47274919	47275348	Fake_Experiment_ID
g1689.t1	chr19	-	330	1	Intergenic	novelGene_571	novel	NA	NA	NA	NA	NA	NA	mono-exon	FALSE	NA	NA	NA	NA	NA	NA	NA	NA	NA	0	NA	NA	A	non_coding	NA	NA	NA	NA	NA	NA	NA	25	GCACCGGGGGAGGGATACAG	NA	False	NA	NA	NA	NA	NA	NA	47300388	47300058	Fake_Experiment_ID
g169.t1	chr19	-	204	2	ISM	ENSG00000104969.11	ENST00000677562.1	1083	10	11287	1582	11287	-1582	internal_fragment	FALSE	canonical	3	763	junction_1	0	NA	NA	NA	FALSE	0	NA	NA	B	non_coding	NA	NA	NA	NA	NA	NA	NA	10	CGCTGCGTGAGTGCATGGGG	4862	False	NA	NA	NA	NA	NA	NA	2757781	2757342	Fake_Experiment_ID
g1690.t1	chr19	+	1104	2	NNC	ENSG00000197405.8	novel	1053	2	NA	NA	959	0	at_least_one_novel_splicesite	FALSE	canonical	0	0	junction_1	0	NA	NA	NA	FALSE	0	NA	NA	A	non_coding	NA	NA	NA	NA	NA	NA	NA	20	GCGACAGCCTCATGGGCCAC	994	False	NA	NA	NA	NA	NA	NA	47310854	47320830	Fake_Experiment_ID
g1691.t1	chr19	+	1014	1	FSM	ENSG00000134830.6	ENST00000595464.3	1014	1	0	0	0	0	mono-exon	FALSE	NA	NA	NA	NA	NA	NA	NA	NA	NA	0	NA	NA	A	non_coding	NA	NA	NA	NA	NA	NA	NA	20	GCTGGAGAGACATTGTGGGT	3697	False	NA	NA	NA	NA	NA	NA	47340799	47341813	Fake_Experiment_ID
g1692.t1	chr19	+	3432	16	FSM	ENSG00000134815.19	ENST00000328771.9	3432	16	0	0	0	0	multi-exon	TRUE	canonical	3	106	junction_11	40.8408292439482	NA	NA	NA	FALSE	0	NA	NA	A	non_coding	NA	NA	NA	NA	NA	NA	NA	10	GCTGGGCCAGGAGCCCTGCC	678	False	NA	NA	NA	NA	NA	NA	47353030	47382113	Fake_Experiment_ID
g1693.t1	chr19	-	1230	13	NNC	ENSG00000105419.18	novel	1392	12	NA	NA	-1334	14701	at_least_one_novel_splicesite	FALSE	canonical	0	0	junction_1	64.4816942154042	NA	NA	NA	TRUE	0	NA	NA	A	non_coding	NA	NA	NA	NA	NA	NA	NA	30	GACCTGAAGGATGATGAGGC	444	False	NA	NA	NA	NA	NA	NA	47419081	47391775	Fake_Experiment_ID
g1694.t1	chr19	-	4314	21	Fusion	ENSG00000118162.14_ENSG00000118160.14	novel	1311	12	NA	NA	0	0	multi-exon	FALSE	canonical	0	0	junction_6	74.3737016693401	NA	NA	NA	FALSE	0	NA	NA	A	non_coding	NA	NA	NA	NA	NA	NA	NA	15	GGCCTCGCGCAGAGACTCGT	6910	False	NA	NA	NA	NA	NA	NA	47484160	47430088	Fake_Experiment_ID
g1695.t1	chr19	-	858	11	FSM	ENSG00000105402.8	ENST00000263354.8	888	11	30	0	30	0	multi-exon	FALSE	canonical	3	538	junction_8	45.1354627759592	NA	NA	NA	FALSE	0	NA	NA	A	non_coding	NA	NA	NA	NA	NA	NA	NA	15	GCCCCACCCAGCCCCCCAGT	1	True	NA	NA	NA	NA	NA	NA	47514910	47488287	Fake_Experiment_ID
g1696.t1	chr19	-	4077	15	NNC	ENSG00000118156.12	novel	4098	15	NA	NA	0	0	at_least_one_novel_splicesite	FALSE	canonical	0	0	junction_1	0	NA	NA	NA	TRUE	0	NA	NA	A	non_coding	NA	NA	NA	NA	NA	NA	NA	15	CTCCCGTGGCAGCAAGTCCG	NA	False	NA	NA	NA	NA	NA	NA	47555856	47521223	Fake_Experiment_ID
g1697.t1	chr19	-	396	3	Intergenic	novelGene_572	novel	NA	NA	NA	NA	NA	NA	multi-exon	FALSE	canonical	0	0	junction_1	0	NA	NA	NA	FALSE	0	NA	NA	A	non_coding	NA	NA	NA	NA	NA	NA	NA	40	GATGCAGAAAGAGCCACATT	NA	False	NA	NA	NA	NA	NA	NA	47651291	47643415	Fake_Experiment_ID
g1698.t1	chr19	-	468	2	Intergenic	novelGene_573	novel	NA	NA	NA	NA	NA	NA	multi-exon	FALSE	canonical	0	0	junction_1	0	NA	NA	NA	FALSE	0	NA	NA	A	non_coding	NA	NA	NA	NA	NA	NA	NA	35	GGGCAAGGATGCCAAGAATG	NA	False	NA	NA	NA	NA	NA	NA	47661570	47651489	Fake_Experiment_ID
g1699.t1	chr19	-	603	1	Intergenic	novelGene_574	novel	NA	NA	NA	NA	NA	NA	mono-exon	FALSE	NA	NA	NA	NA	NA	NA	NA	NA	NA	0	NA	NA	A	non_coding	NA	NA	NA	NA	NA	NA	NA	45	AAACCACAACCAGCTCCAGA	NA	False	NA	NA	NA	NA	NA	NA	47665009	47664406	Fake_Experiment_ID
g17.t1	chr19	-	1248	6	NNC	ENSG00000129946.11	novel	1749	12	NA	NA	24686	0	at_least_one_novel_splicesite	TRUE	canonical	0	0	junction_3	20.9035882087263	NA	NA	NA	TRUE	0	NA	NA	B	non_coding	NA	NA	NA	NA	NA	NA	NA	5	GCCAGGTGTGTGGCTGCCGC	7972	False	NA	NA	NA	NA	NA	NA	436310	418927	Fake_Experiment_ID
g170.t1	chr19	-	2667	8	NNC	ENSG00000104969.11	novel	1083	10	NA	NA	-5009	-5429	at_least_one_novel_splicesite	FALSE	canonical	0	0	junction_2	405.478855232694	NA	NA	NA	FALSE	0	NA	NA	B	non_coding	NA	NA	NA	NA	NA	NA	NA	30	TGAGCACCAAAAGCTGGCTC	9292	False	NA	NA	NA	NA	NA	NA	2774077	2761189	Fake_Experiment_ID
g1700.t1	chr19	+	4485	12	NNC	ENSG00000063169.11	novel	4683	13	NA	NA	0	0	at_least_one_novel_splicesite	TRUE	canonical	0	0	junction_6	5.46816481520821	NA	NA	NA	TRUE	0	NA	NA	A	non_coding	NA	NA	NA	NA	NA	NA	NA	5	CACCGGGCCGCCTCCCCTTC	NA	False	NA	NA	NA	NA	NA	NA	47673574	47702415	Fake_Experiment_ID
g1701.t1	chr19	+	2193	7	NNC	ENSG00000024422.12	novel	1632	5	NA	NA	-9433	0	at_least_one_novel_splicesite	FALSE	canonical	0	0	junction_1	27.913059468444	NA	NA	NA	FALSE	0	NA	NA	A	non_coding	NA	NA	NA	NA	NA	NA	NA	5	GCCGGCCCCCCTCCCATGGC	NA	False	NA	NA	NA	NA	NA	NA	47707179	47741432	Fake_Experiment_ID
g1702.t1	chr19	+	1758	15	Fusion	ENSG00000105373.19_ENSG00000178980.15	novel	1437	13	NA	NA	0	0	multi-exon	TRUE	canonical	0	0	junction_12	516.752975564826	NA	NA	NA	TRUE	0	NA	NA	A	non_coding	NA	NA	NA	NA	NA	NA	NA	20	TGCGCCCTGAAGGCAGAGGT	14	False	NA	NA	NA	NA	NA	NA	47745559	47781370	Fake_Experiment_ID
g1703.t1	chr19	-	348	1	Intergenic	novelGene_575	novel	NA	NA	NA	NA	NA	NA	mono-exon	FALSE	NA	NA	NA	NA	NA	NA	NA	NA	NA	0	NA	NA	A	non_coding	NA	NA	NA	NA	NA	NA	NA	25	TTCGGCCTGACGGAGAGAAG	10	False	NA	NA	NA	NA	NA	NA	47794902	47794554	Fake_Experiment_ID
g1704.t1	chr19	-	354	3	NNC	ENSG00000178928.8	novel	1527	4	NA	NA	14512	3743	at_least_one_novel_splicesite	FALSE	canonical	0	0	junction_1	0.5	NA	NA	NA	TRUE	0	NA	NA	A	non_coding	NA	NA	NA	NA	NA	NA	NA	5	GTGCTGTCAGGGTCTCCTGG	NA	False	NA	NA	NA	NA	NA	NA	47804539	47798031	Fake_Experiment_ID
g1705.t1	chr19	+	1131	6	NNC	ENSG00000105392.16	novel	900	3	NA	NA	-29497	0	at_least_one_novel_splicesite	FALSE	canonical	0	0	junction_1	0	NA	NA	NA	FALSE	0	NA	NA	A	non_coding	NA	NA	NA	NA	NA	NA	NA	20	AGGACGCAGTCTCCATCTCT	NA	False	NA	NA	NA	NA	NA	NA	47804946	47839967	Fake_Experiment_ID
g1706.t1	chr19	+	201	2	Intergenic	novelGene_576	novel	NA	NA	NA	NA	NA	NA	multi-exon	FALSE	canonical	1	1	junction_1	0	NA	NA	NA	FALSE	0	NA	NA	A	non_coding	NA	NA	NA	NA	NA	NA	NA	10	CCCCCACCCCCACCCCGCCC	NA	False	NA	NA	NA	NA	NA	NA	47859246	47860288	Fake_Experiment_ID
g1707.t1	chr19	-	858	6	FSM	ENSG00000105398.4	ENST00000222002.4	858	6	0	0	0	0	multi-exon	FALSE	canonical	0	0	junction_1	0	NA	NA	NA	FALSE	0	NA	NA	A	non_coding	NA	NA	NA	NA	NA	NA	NA	30	CGTCCAAAACACTCTGGATC	139	False	NA	NA	NA	NA	NA	NA	47886257	47871454	Fake_Experiment_ID
g1708.t1	chr19	+	957	9	Intergenic	novelGene_577	novel	NA	NA	NA	NA	NA	NA	multi-exon	FALSE	canonical	0	0	junction_1	0	NA	NA	NA	FALSE	0	NA	NA	A	non_coding	NA	NA	NA	NA	NA	NA	NA	35	TGATGATGACAATTATGACG	NA	False	NA	NA	NA	NA	NA	NA	47901311	48011334	Fake_Experiment_ID
g1709.t1	chr19	+	819	5	NNC	ENSG00000169393.9	novel	672	5	NA	NA	2846	-1109	at_least_one_novel_splicesite	FALSE	canonical	0	0	junction_1	0	NA	NA	NA	TRUE	0	NA	NA	A	non_coding	NA	NA	NA	NA	NA	NA	NA	20	GAAGTTTGAGTTTGAGTCTC	567	False	NA	NA	NA	NA	NA	NA	48011513	48021218	Fake_Experiment_ID
g171.t1	chr19	+	1203	7	NNC	ENSG00000172009.15	novel	2070	13	NA	NA	0	-6117	at_least_one_novel_splicesite	FALSE	canonical	0	0	junction_1	210.181667453023	NA	NA	NA	FALSE	0	NA	NA	A	non_coding	NA	NA	NA	NA	NA	NA	NA	20	AGAGGGACTTCTGACGCCTG	80	False	NA	NA	NA	NA	NA	NA	2785662	2807159	Fake_Experiment_ID
g1710.t1	chr19	-	1977	15	Fusion	ENSG00000105507.3_ENSG00000105499.14	novel	1656	17	NA	NA	17155	4933	multi-exon	FALSE	canonical	0	0	junction_1	18.7449312876733	NA	NA	NA	TRUE	0	NA	NA	A	non_coding	NA	NA	NA	NA	NA	NA	NA	50	AAGAAGGAGGACAAGAGGGA	NA	False	NA	NA	NA	NA	NA	NA	48093360	48025623	Fake_Experiment_ID
g1711.t1	chr19	-	624	6	NNC	ENSG00000105499.14	novel	1656	17	NA	NA	3986	-48440	at_least_one_novel_splicesite	TRUE	canonical	0	0	junction_1	1.16619037896906	NA	NA	NA	FALSE	0	NA	NA	A	non_coding	NA	NA	NA	NA	NA	NA	NA	15	GCTCATCTCTCTCCTGAGAT	4339	False	NA	NA	NA	NA	NA	NA	48106529	48096782	Fake_Experiment_ID
g1712.t1	chr19	-	3054	27	NNC	ENSG00000105486.14	novel	2760	27	NA	NA	-4762	0	at_least_one_novel_splicesite	FALSE	canonical	0	0	junction_8	196.416750662535	NA	NA	NA	FALSE	0	NA	NA	A	non_coding	NA	NA	NA	NA	NA	NA	NA	5	GCCCTCGCCCTCCTAGGGCC	15	True	NA	NA	NA	NA	NA	NA	48170328	48115648	Fake_Experiment_ID
g1713.t1	chr19	+	642	2	ISM	ENSG00000185453.13	ENST00000614654.2	2763	3	0	14006	0	-14006	5prime_fragment	FALSE	canonical	2	8	junction_1	0	NA	NA	NA	FALSE	0	NA	NA	B	non_coding	NA	NA	NA	NA	NA	NA	NA	20	AGACTCGTGGGTCATTCATG	4304	False	NA	NA	NA	NA	NA	NA	48171802	48182821	Fake_Experiment_ID
g1714.t1	chr19	-	393	3	Antisense	novelGene_ENSG00000185453.13_AS	novel	NA	NA	NA	NA	NA	NA	multi-exon	FALSE	canonical	0	0	junction_1	0	NA	NA	NA	FALSE	0	NA	NA	A	non_coding	NA	NA	NA	NA	NA	NA	NA	55	GCAAGAAATAAAATTCAATG	4135	False	NA	NA	NA	NA	NA	NA	48193140	48190400	Fake_Experiment_ID
g1715.t1	chr19	+	2217	2	NNC	ENSG00000185453.13	novel	2763	3	NA	NA	21765	0	at_least_one_novel_splicesite	FALSE	canonical	0	0	junction_1	0	NA	NA	NA	FALSE	0	NA	NA	B	non_coding	NA	NA	NA	NA	NA	NA	NA	10	CCCTTCATGCCTCTGCCCAC	NA	False	NA	NA	NA	NA	NA	NA	48193567	48196827	Fake_Experiment_ID
g1716.t1	chr19	-	258	2	Intergenic	novelGene_578	novel	NA	NA	NA	NA	NA	NA	multi-exon	FALSE	canonical	0	0	junction_1	0	NA	NA	NA	TRUE	0	NA	NA	A	non_coding	NA	NA	NA	NA	NA	NA	NA	30	CTTGAACCACTGAATCATTT	NA	False	NA	NA	NA	NA	NA	NA	48204001	48199528	Fake_Experiment_ID
g1717.t1	chr19	-	1284	8	ISM	ENSG00000105483.18	ENST00000391898.7	1614	11	8507	0	8507	0	3prime_fragment	FALSE	canonical	3	27	junction_2	5.71785602748271	NA	NA	NA	FALSE	0	NA	NA	A	non_coding	NA	NA	NA	NA	NA	NA	NA	30	AATGAGTCAGTTAGGTAGTC	NA	False	NA	NA	NA	NA	NA	NA	48232513	48211709	Fake_Experiment_ID
g1718.t1	chr19	+	1680	5	NNC	ENSG00000178150.10	novel	1254	3	NA	NA	-31313	0	at_least_one_novel_splicesite	TRUE	canonical	0	0	junction_1	44.8107130048162	NA	NA	NA	FALSE	0	NA	NA	A	non_coding	NA	NA	NA	NA	NA	NA	NA	40	AAGGAAGGTGGAAAATTTTT	NA	False	NA	NA	NA	NA	NA	NA	48248486	48286878	Fake_Experiment_ID
g1719.t1	chr19	+	330	2	Intergenic	novelGene_579	novel	NA	NA	NA	NA	NA	NA	multi-exon	FALSE	canonical	0	0	junction_1	0	NA	NA	NA	FALSE	0	NA	NA	A	non_coding	NA	NA	NA	NA	NA	NA	NA	40	CCAACATAGCTCCAAGAGAG	NA	False	NA	NA	NA	NA	NA	NA	48290900	48295974	Fake_Experiment_ID
g172.t1	chr19	+	2715	9	Fusion	ENSG00000172009.15_ENSG00000172006.12	novel	2070	13	NA	NA	-12679	0	multi-exon	FALSE	canonical	0	0	junction_6	253.125185185117	NA	NA	NA	FALSE	0	NA	NA	A	non_coding	NA	NA	NA	NA	NA	NA	NA	20	CAATTGCACGCTGCTTTGTA	5291	False	NA	NA	NA	NA	NA	NA	2807392	2834852	Fake_Experiment_ID
g1720.t1	chr19	-	2073	13	NNC	ENSG00000105479.16	novel	2124	14	NA	NA	1597	0	at_least_one_novel_splicesite	FALSE	canonical	0	0	junction_5	3.50792752997486	NA	NA	NA	FALSE	0	NA	NA	A	non_coding	NA	NA	NA	NA	NA	NA	NA	20	CACGAGGGGCACGCAGCCCC	7270	False	NA	NA	NA	NA	NA	NA	48318771	48296975	Fake_Experiment_ID
g1721.t1	chr19	+	492	4	FSM	ENSG00000142227.11	ENST00000270221.11	492	4	0	0	0	0	multi-exon	FALSE	canonical	3	118	junction_1	5.71547606649408	NA	NA	NA	FALSE	0	NA	NA	A	non_coding	NA	NA	NA	NA	NA	NA	NA	0	GCGCCCCGCCTCGCTCGGCT	27	False	NA	NA	NA	NA	NA	NA	48326844	48330470	Fake_Experiment_ID
g1722.t1	chr19	-	405	2	ISM	ENSG00000161558.11	ENST00000293261.8	1380	8	29723	0	29723	0	3prime_fragment	FALSE	canonical	3	143	junction_1	0	NA	NA	NA	FALSE	0	NA	NA	B	non_coding	NA	NA	NA	NA	NA	NA	NA	20	GTAGAACCTACCTCCCTGCC	NA	False	NA	NA	NA	NA	NA	NA	48334197	48333218	Fake_Experiment_ID
g1723.t1	chr19	-	936	5	NIC	ENSG00000161558.11	novel	1380	8	NA	NA	0	-9245	combination_of_known_splicesites	FALSE	canonical	3	56	junction_3	36.0034720547894	NA	NA	NA	FALSE	0	NA	NA	B	non_coding	NA	NA	NA	NA	NA	NA	NA	10	TTGTCTCTGTTTCATGCATT	17	True	NA	NA	NA	NA	NA	NA	48363920	48342463	Fake_Experiment_ID
g1724.t1	chr19	+	822	5	NNC	ENSG00000105467.9	novel	705	4	NA	NA	-1661	0	at_least_one_novel_splicesite	FALSE	canonical	0	0	junction_1	0.82915619758885	NA	NA	NA	FALSE	0	NA	NA	A	non_coding	NA	NA	NA	NA	NA	NA	NA	40	ATATCCTTATCCAAATCAAT	NA	False	NA	NA	NA	NA	NA	NA	48364181	48376318	Fake_Experiment_ID
g1725.t1	chr19	-	987	5	NNC	ENSG00000105438.9	novel	639	5	NA	NA	-3479	0	at_least_one_novel_splicesite	TRUE	canonical	0	0	junction_4	449.755767055854	NA	NA	NA	TRUE	0	NA	NA	A	non_coding	NA	NA	NA	NA	NA	NA	NA	5	CCCCGGTCCTCTCCATCTCT	3967	False	NA	NA	NA	NA	NA	NA	48394837	48383292	Fake_Experiment_ID
g1726.t1	chr19	+	4203	13	NNC	ENSG00000105464.4	novel	4011	12	NA	NA	0	0	at_least_one_novel_splicesite	FALSE	canonical	0	0	junction_1	33.8857352813179	NA	NA	NA	TRUE	0	NA	NA	A	non_coding	NA	NA	NA	NA	NA	NA	NA	5	CGCGGCCCCGGGGGCCCCAC	369	False	NA	NA	NA	NA	NA	NA	48398392	48443937	Fake_Experiment_ID
g1727.t1	chr19	+	1341	7	FSM	ENSG00000105447.13	ENST00000253237.10	1341	7	0	0	0	0	multi-exon	FALSE	canonical	3	573	junction_4	27.0472837001344	NA	NA	NA	FALSE	0	NA	NA	A	non_coding	NA	NA	NA	NA	NA	NA	NA	10	GGCGTCCCACTGGCTCTGAT	23	True	NA	NA	NA	NA	NA	NA	48446005	48453025	Fake_Experiment_ID
g1728.t1	chr19	+	1311	2	FSM	ENSG00000182324.7	ENST00000342291.3	1311	2	0	0	0	0	multi-exon	TRUE	canonical	1	1	junction_1	0	NA	NA	NA	FALSE	0	NA	NA	A	non_coding	NA	NA	NA	NA	NA	NA	NA	20	TGCAAACTGATGTCCCCTTC	6146	False	NA	NA	NA	NA	NA	NA	48461724	48464777	Fake_Experiment_ID
g1729.t1	chr19	+	471	1	Intergenic	novelGene_580	novel	NA	NA	NA	NA	NA	NA	mono-exon	FALSE	NA	NA	NA	NA	NA	NA	NA	NA	NA	0	NA	NA	A	non_coding	NA	NA	NA	NA	NA	NA	NA	20	AGGGGCGGTTGGGCGACGAA	NA	False	NA	NA	NA	NA	NA	NA	48468862	48469333	Fake_Experiment_ID
g173.t1	chr19	+	2286	4	NNC	ENSG00000186300.12	novel	1887	4	NA	NA	0	0	at_least_one_novel_splicesite	FALSE	canonical	0	0	junction_1	15.1070255914995	NA	NA	NA	FALSE	0	NA	NA	A	non_coding	NA	NA	NA	NA	NA	NA	NA	20	GTTCCTTATCCTGAAAGTGG	68	False	NA	NA	NA	NA	NA	NA	2841572	2853952	Fake_Experiment_ID
g1730.t1	chr19	+	1236	12	NNC	ENSG00000105443.15	novel	1203	12	NA	NA	0	0	at_least_one_novel_splicesite	FALSE	canonical	0	0	junction_7	84.9389669066769	NA	NA	NA	TRUE	0	NA	NA	A	non_coding	NA	NA	NA	NA	NA	NA	NA	15	CCCCCTGCCCCCAACTCCAT	139	False	NA	NA	NA	NA	NA	NA	48469507	48479210	Fake_Experiment_ID
g1731.t1	chr19	-	4620	15	NNC	ENSG00000142235.13	novel	4461	16	NA	NA	2936	233	at_least_one_novel_splicesite	FALSE	canonical	0	0	junction_1	1.98077494626601	NA	NA	NA	TRUE	0	NA	NA	A	non_coding	NA	NA	NA	NA	NA	NA	NA	15	GGCAGGAATCCCCCCGCCCC	3284	False	NA	NA	NA	NA	NA	NA	48510650	48485539	Fake_Experiment_ID
g1732.t1	chr19	+	1098	7	FSM	ENSG00000088002.12	ENST00000201586.7	1098	7	0	0	0	0	multi-exon	FALSE	canonical	0	0	junction_1	11.4515889242013	NA	NA	NA	FALSE	0	NA	NA	A	non_coding	NA	NA	NA	NA	NA	NA	NA	25	TAAACACGTCGATTCTGTCC	81	False	NA	NA	NA	NA	NA	NA	48552252	48599406	Fake_Experiment_ID
g1733.t1	chr19	-	2016	7	NNC	ENSG00000105523.4	novel	1437	5	NA	NA	0	0	at_least_one_novel_splicesite	FALSE	canonical	0	0	junction_2	1.11803398874989	NA	NA	NA	TRUE	0	NA	NA	A	non_coding	NA	NA	NA	NA	NA	NA	NA	40	ACAGGAGCCCAAGCCAAATC	5803	False	NA	NA	NA	NA	NA	NA	48613372	48601108	Fake_Experiment_ID
g1734.t1	chr19	-	774	7	NNC	ENSG00000063177.13	novel	567	7	NA	NA	0	0	at_least_one_novel_splicesite	FALSE	canonical	0	0	junction_6	2006.95474122695	NA	NA	NA	FALSE	0	NA	NA	A	non_coding	NA	NA	NA	NA	NA	NA	NA	15	CCCTGGATCCTACTCTCTTA	32	False	NA	NA	NA	NA	NA	NA	48619143	48615371	Fake_Experiment_ID
g1735.t1	chr19	+	2025	7	NNC	ENSG00000063176.16	novel	1992	6	NA	NA	-6723	-842	at_least_one_novel_splicesite	FALSE	canonical	0	0	junction_1	43.730233629988	NA	NA	NA	FALSE	0	NA	NA	A	non_coding	NA	NA	NA	NA	NA	NA	NA	40	AACTAAACAAGCTTGGTACC	3106	False	NA	NA	NA	NA	NA	NA	48619236	48629773	Fake_Experiment_ID
g1736.t1	chr19	-	1701	11	Fusion	ENSG00000105516.11_ENSG00000063180.9	novel	978	4	NA	NA	0	0	multi-exon	FALSE	canonical	0	0	junction_3	106.363010487669	NA	NA	NA	TRUE	0	NA	NA	A	non_coding	NA	NA	NA	NA	NA	NA	NA	15	GGCTGCCCCACATCCCCACC	763	False	NA	NA	NA	NA	NA	NA	48645632	48630836	Fake_Experiment_ID
g1737.t1	chr19	-	828	5	NNC	ENSG00000142233.14	novel	1470	6	NA	NA	2650	0	at_least_one_novel_splicesite	FALSE	canonical	0	0	junction_1	0	NA	NA	NA	FALSE	0	NA	NA	B	non_coding	NA	NA	NA	NA	NA	NA	NA	15	ACGTGAGATGGGGCTGCCTC	NA	False	NA	NA	NA	NA	NA	NA	48668336	48661676	Fake_Experiment_ID
g1738.t1	chr19	-	489	1	Intergenic	novelGene_581	novel	NA	NA	NA	NA	NA	NA	mono-exon	FALSE	NA	NA	NA	NA	NA	NA	NA	NA	NA	0	NA	NA	A	non_coding	NA	NA	NA	NA	NA	NA	NA	10	TGATGGTGGTGGTGGTGATG	NA	False	NA	NA	NA	NA	NA	NA	48669621	48669132	Fake_Experiment_ID
g1739.t1	chr19	-	1347	2	NNC	ENSG00000142233.14	novel	1470	6	NA	NA	-4372	-8101	at_least_one_novel_splicesite	FALSE	canonical	0	0	junction_1	0	NA	NA	NA	FALSE	0	NA	NA	B	non_coding	NA	NA	NA	NA	NA	NA	NA	15	TGGTGATGGTAGTGGTGACG	NA	False	NA	NA	NA	NA	NA	NA	48675358	48669777	Fake_Experiment_ID
g174.t1	chr19	+	1410	4	NNC	ENSG00000172000.7	novel	1371	4	NA	NA	-10546	0	at_least_one_novel_splicesite	TRUE	canonical	0	0	junction_1	0	NA	NA	NA	TRUE	0	NA	NA	A	non_coding	NA	NA	NA	NA	NA	NA	NA	35	TGGGGGAAAACCTGTGCAAA	NA	False	NA	NA	NA	NA	NA	NA	2856875	2878329	Fake_Experiment_ID
g1740.t1	chr19	+	1095	3	Intergenic	novelGene_582	novel	NA	NA	NA	NA	NA	NA	multi-exon	FALSE	canonical	0	0	junction_1	0	NA	NA	NA	FALSE	0	NA	NA	A	non_coding	NA	NA	NA	NA	NA	NA	NA	10	GCGGCCTTCCTGCCAGAGTG	NA	False	NA	NA	NA	NA	NA	NA	48676762	48680978	Fake_Experiment_ID
g1741.t1	chr19	+	1104	1	FSM	ENSG00000176920.13	ENST00000391876.5	1032	1	-72	0	-72	0	mono-exon	FALSE	NA	NA	NA	NA	NA	NA	NA	NA	NA	0	NA	NA	A	non_coding	NA	NA	NA	NA	NA	NA	NA	15	TGCTGGCCCATTCTTTGAGA	6910	False	NA	NA	NA	NA	NA	NA	48702884	48703988	Fake_Experiment_ID
g1742.t1	chr19	-	1176	7	NNC	ENSG00000176909.12	novel	1248	9	NA	NA	0	0	at_least_one_novel_splicesite	FALSE	canonical	0	0	junction_5	5.62731433871138	NA	NA	NA	FALSE	0	NA	NA	A	non_coding	NA	NA	NA	NA	NA	NA	NA	30	TGGATTCTAGGATTTACAGA	902	False	NA	NA	NA	NA	NA	NA	48719031	48713266	Fake_Experiment_ID
g1743.t1	chr19	-	3756	17	Fusion	ENSG00000182264.9_ENSG00000105538.10	novel	2892	11	NA	NA	0	0	multi-exon	TRUE	canonical	0	0	junction_11	19.183224279302	NA	NA	NA	FALSE	0	NA	NA	A	non_coding	NA	NA	NA	NA	NA	NA	NA	45	GAACCAATACCAAACGAGCG	9498	False	NA	NA	NA	NA	NA	NA	48745859	48720797	Fake_Experiment_ID
g1744.t1	chr19	-	1098	1	FSM	ENSG00000174951.12	ENST00000645652.2	1098	1	0	0	0	0	mono-exon	FALSE	NA	NA	NA	NA	NA	NA	NA	NA	NA	0	NA	NA	A	non_coding	NA	NA	NA	NA	NA	NA	NA	25	GAGCCAGGGAGACTTTCTGA	4076	False	NA	NA	NA	NA	NA	NA	48751281	48750183	Fake_Experiment_ID
g1745.t1	chr19	+	630	3	FSM	ENSG00000105550.10	ENST00000222157.5	630	3	0	0	0	0	multi-exon	FALSE	canonical	1	1	junction_1	0.5	NA	NA	NA	FALSE	0	NA	NA	A	non_coding	NA	NA	NA	NA	NA	NA	NA	25	AGCCAGAGGCTGTTTACTAT	166	False	NA	NA	NA	NA	NA	NA	48756236	48758220	Fake_Experiment_ID
g1746.t1	chr19	-	1143	9	NIC	ENSG00000105552.15	novel	1218	10	NA	NA	0	0	combination_of_known_splicesites	TRUE	canonical	0	0	junction_8	76.6068494000373	NA	NA	NA	FALSE	0	NA	NA	A	non_coding	NA	NA	NA	NA	NA	NA	NA	20	CAGCCAGCCTCCTTCAGTAG	46	False	NA	NA	NA	NA	NA	NA	48811007	48796349	Fake_Experiment_ID
g1747.t1	chr19	-	477	5	NNC	ENSG00000087076.9	novel	813	9	NA	NA	19168	0	at_least_one_novel_splicesite	FALSE	canonical	0	0	junction_4	36.8510515453766	NA	NA	NA	TRUE	0	NA	NA	A	non_coding	NA	NA	NA	NA	NA	NA	NA	10	TTTCTCTCATTTCTACTTGG	5782	False	NA	NA	NA	NA	NA	NA	48817243	48813174	Fake_Experiment_ID
g1748.t1	chr19	+	1539	4	Antisense	novelGene_ENSG00000087076.9_AS	novel	NA	NA	NA	NA	NA	NA	multi-exon	FALSE	canonical	0	0	junction_1	0	NA	NA	NA	FALSE	0	NA	NA	A	non_coding	NA	NA	NA	NA	NA	NA	NA	55	ACAAATCAGCTGTAATAAAA	8129	False	NA	NA	NA	NA	NA	NA	48818883	48823078	Fake_Experiment_ID
g1749.t1	chr19	-	249	1	Intergenic	novelGene_583	novel	NA	NA	NA	NA	NA	NA	mono-exon	FALSE	NA	NA	NA	NA	NA	NA	NA	NA	NA	0	NA	NA	A	non_coding	NA	NA	NA	NA	NA	NA	NA	15	CCAGTGAACCCTGGCTCCTG	9723	False	NA	NA	NA	NA	NA	NA	48826941	48826692	Fake_Experiment_ID
g175.t1	chr19	+	2148	5	NNC	ENSG00000171970.13	novel	1674	7	NA	NA	-687	0	at_least_one_novel_splicesite	FALSE	canonical	0	0	junction_1	30.5971812427223	NA	NA	NA	TRUE	0	NA	NA	A	non_coding	NA	NA	NA	NA	NA	NA	NA	45	AGAGAAATTCTATAACTTTA	NA	False	NA	NA	NA	NA	NA	NA	2900358	2918289	Fake_Experiment_ID
g1750.t1	chr19	-	1539	15	Fusion	ENSG00000087076.9_ENSG00000105559.12	novel	813	9	NA	NA	0	5681	multi-exon	FALSE	canonical	0	0	junction_4	42.3091151466182	NA	NA	NA	TRUE	0	NA	NA	A	non_coding	NA	NA	NA	NA	NA	NA	NA	30	TGCATTTTGTCTAAGAGCAA	8750	False	NA	NA	NA	NA	NA	NA	48867620	48831607	Fake_Experiment_ID
g1751.t1	chr19	+	2067	3	NNC	ENSG00000087074.8	novel	2025	2	NA	NA	-4108	0	at_least_one_novel_splicesite	FALSE	canonical	0	0	junction_1	105	NA	NA	NA	FALSE	0	NA	NA	A	non_coding	NA	NA	NA	NA	NA	NA	NA	25	GACCAACTGGTTTGCCTATA	NA	False	NA	NA	NA	NA	NA	NA	48869125	48875973	Fake_Experiment_ID
g1752.t1	chr19	-	1242	9	NIC	ENSG00000104804.8	novel	1563	12	NA	NA	497	0	combination_of_known_splicesites	FALSE	canonical	0	0	junction_1	4.04467242184086	NA	NA	NA	FALSE	0	NA	NA	A	non_coding	NA	NA	NA	NA	NA	NA	NA	30	AAGCTGGCTGTTGAATAACT	3007	False	NA	NA	NA	NA	NA	NA	48897371	48881010	Fake_Experiment_ID
g1753.t1	chr19	+	1386	12	FSM	ENSG00000104805.16	ENST00000405315.9	1386	12	0	0	0	0	multi-exon	FALSE	canonical	3	661	junction_8	31.840511645044	NA	NA	NA	FALSE	0	NA	NA	A	non_coding	NA	NA	NA	NA	NA	NA	NA	10	TCCTCCGGGACCCCAGCCCT	461	False	NA	NA	NA	NA	NA	NA	48900796	48922424	Fake_Experiment_ID
g1754.t1	chr19	+	1005	7	FSM	ENSG00000104808.8	ENST00000221403.7	1005	7	0	0	0	0	multi-exon	FALSE	canonical	0	0	junction_3	7.47031161033832	NA	NA	NA	FALSE	0	NA	NA	A	non_coding	NA	NA	NA	NA	NA	NA	NA	45	TGTATCCCCGAATAAATAAA	23	False	NA	NA	NA	NA	NA	NA	48933721	48944933	Fake_Experiment_ID
g1755.t1	chr19	+	1146	10	Fusion	ENSG00000087086.15_ENSG00000087088.20	novel	657	5	NA	NA	0	0	multi-exon	FALSE	canonical	0	0	junction_5	8122.96761741546	NA	NA	NA	FALSE	0	NA	NA	A	non_coding	NA	NA	NA	NA	NA	NA	NA	20	GAGCCTTCTGAGCCCAGCGA	39	False	NA	NA	NA	NA	NA	NA	48954928	48966735	Fake_Experiment_ID
g1756.t1	chr19	-	2214	16	FSM	ENSG00000104812.15	ENST00000323798.8	2214	16	0	0	0	0	multi-exon	TRUE	canonical	3	149	junction_10	21.4326853193901	NA	NA	NA	FALSE	0	NA	NA	A	non_coding	NA	NA	NA	NA	NA	NA	NA	15	GTCCGCCCCACCACACTCCC	442	False	NA	NA	NA	NA	NA	NA	48993112	48969287	Fake_Experiment_ID
g1757.t1	chr19	+	1701	17	NNC	ENSG00000183207.14	novel	1392	15	NA	NA	-737	0	at_least_one_novel_splicesite	TRUE	canonical	0	0	junction_1	659.958802573123	NA	NA	NA	TRUE	0	NA	NA	A	non_coding	NA	NA	NA	NA	NA	NA	NA	15	GTTGGATGTCATCCCCCGAC	NA	False	NA	NA	NA	NA	NA	NA	48993174	49015842	Fake_Experiment_ID
g1758.t1	chr19	-	474	2	ISM	ENSG00000104826.15	ENST00000649238.3	426	3	304	0	304	0	3prime_fragment	FALSE	canonical	2	2	junction_1	0	NA	NA	NA	FALSE	0	NA	NA	A	non_coding	NA	NA	NA	NA	NA	NA	NA	15	AGACCCTCCCCGCAGCCTTC	2720	False	NA	NA	NA	NA	NA	NA	49016777	49016067	Fake_Experiment_ID
g1759.t1	chr19	-	843	4	NIC	ENSG00000268655.2	novel	1005	5	NA	NA	0	0	combination_of_known_splicesites	FALSE	canonical	0	0	junction_2	0.942809041582063	NA	NA	NA	FALSE	0	NA	NA	A	non_coding	NA	NA	NA	NA	NA	NA	NA	15	GCCGTCAGGGCCAGCCCCAC	NA	False	NA	NA	NA	NA	NA	NA	49020515	49017967	Fake_Experiment_ID
g176.t1	chr19	-	1731	5	NNC	ENSG00000175691.9	novel	1638	4	NA	NA	0	7310	at_least_one_novel_splicesite	FALSE	canonical	0	0	junction_1	10.9544511501033	NA	NA	NA	FALSE	0	NA	NA	A	non_coding	NA	NA	NA	NA	NA	NA	NA	25	GACCCCCCACTAGGAAGGGT	5827	False	NA	NA	NA	NA	NA	NA	2944840	2926178	Fake_Experiment_ID
g1760.t1	chr19	-	546	2	ISM	ENSG00000104827.12	ENST00000357383.4	498	3	305	0	305	0	3prime_fragment	FALSE	canonical	2	19	junction_1	0	NA	NA	NA	FALSE	0	NA	NA	A	non_coding	NA	NA	NA	NA	NA	NA	NA	20	AGGCTTCTCAATCCGCACTC	NA	False	NA	NA	NA	NA	NA	NA	49023666	49022885	Fake_Experiment_ID
g1761.t1	chr19	-	600	2	Intergenic	novelGene_584	novel	NA	NA	NA	NA	NA	NA	multi-exon	FALSE	canonical	0	0	junction_1	0	NA	NA	NA	FALSE	0	NA	NA	A	non_coding	NA	NA	NA	NA	NA	NA	NA	25	GTGCAAGGCCAAGCAGTCCT	NA	False	NA	NA	NA	NA	NA	NA	49029024	49025588	Fake_Experiment_ID
g1762.t1	chr19	+	615	2	Intergenic	novelGene_585	novel	NA	NA	NA	NA	NA	NA	multi-exon	FALSE	canonical	0	0	junction_1	0	NA	NA	NA	FALSE	0	NA	NA	A	non_coding	NA	NA	NA	NA	NA	NA	NA	30	GACTTATACCCAGGAACTGG	NA	False	NA	NA	NA	NA	NA	NA	49029384	49030340	Fake_Experiment_ID
g1763.t1	chr19	+	546	2	ISM	ENSG00000104818.15	ENST00000359342.7	492	3	345	0	345	0	3prime_fragment	FALSE	canonical	2	20	junction_1	0	NA	NA	NA	FALSE	0	NA	NA	A	non_coding	NA	NA	NA	NA	NA	NA	NA	20	AGGCTTCTCAATCCGCACTC	NA	False	NA	NA	NA	NA	NA	NA	49032440	49033221	Fake_Experiment_ID
g1764.t1	chr19	-	522	2	ISM	ENSG00000267631.5	ENST00000301407.8	468	3	345	0	345	0	3prime_fragment	FALSE	canonical	2	19	junction_1	0	NA	NA	NA	FALSE	0	NA	NA	A	non_coding	NA	NA	NA	NA	NA	NA	NA	25	GACACCCCGATCCTCCCACA	NA	False	NA	NA	NA	NA	NA	NA	49036366	49035609	Fake_Experiment_ID
g1765.t1	chr19	-	648	2	Intergenic	novelGene_586	novel	NA	NA	NA	NA	NA	NA	multi-exon	FALSE	canonical	0	0	junction_1	0	NA	NA	NA	FALSE	0	NA	NA	A	non_coding	NA	NA	NA	NA	NA	NA	NA	30	GACTTATACCCAGGAACTGG	7919	False	NA	NA	NA	NA	NA	NA	49042636	49038478	Fake_Experiment_ID
g1766.t1	chr19	+	546	2	ISM	ENSG00000189052.7	ENST00000301408.7	498	3	304	0	304	0	3prime_fragment	FALSE	canonical	2	19	junction_1	0	NA	NA	NA	FALSE	0	NA	NA	A	non_coding	NA	NA	NA	NA	NA	NA	NA	20	AGGCTTCTCAATCCGCACTC	313	False	NA	NA	NA	NA	NA	NA	49044513	49045294	Fake_Experiment_ID
g1767.t1	chr19	-	678	3	NNC	ENSG00000213030.6	novel	498	3	NA	NA	-1864	0	at_least_one_novel_splicesite	FALSE	canonical	0	0	junction_2	11	NA	NA	NA	TRUE	0	NA	NA	A	non_coding	NA	NA	NA	NA	NA	NA	NA	20	AGGCTTCTCAATCCGCACTC	7141	False	NA	NA	NA	NA	NA	NA	49050603	49047654	Fake_Experiment_ID
g1768.t1	chr19	-	498	3	FSM	ENSG00000196337.13	ENST00000596965.5	498	3	0	0	0	0	multi-exon	TRUE	canonical	2	5	junction_2	7	NA	NA	NA	FALSE	0	NA	NA	A	non_coding	NA	NA	NA	NA	NA	NA	NA	20	AGGCTTCTCAATCCGCACTC	9442	False	NA	NA	NA	NA	NA	NA	49055375	49054290	Fake_Experiment_ID
g1769.t1	chr19	-	777	3	NNC	ENSG00000283663.1	novel	462	3	NA	NA	3230	1864	at_least_one_novel_splicesite	FALSE	canonical	0	0	junction_1	0	NA	NA	NA	TRUE	0	NA	NA	A	non_coding	NA	NA	NA	NA	NA	NA	NA	20	GTGGGCTCGCACTCATTAAG	6050	False	NA	NA	NA	NA	NA	NA	49058767	49056175	Fake_Experiment_ID
g177.t1	chr19	+	510	5	NNC	ENSG00000104953.20	novel	1719	16	NA	NA	-170	-7752	at_least_one_novel_splicesite	FALSE	canonical	0	0	junction_1	5.19615242270663	NA	NA	NA	FALSE	0	NA	NA	B	non_coding	NA	NA	NA	NA	NA	NA	NA	20	GGGTGAGGGGGAAGGGGCAG	499	False	NA	NA	NA	NA	NA	NA	2978063	2987252	Fake_Experiment_ID
g1770.t1	chr19	-	1944	3	Fusion	ENSG00000104848.2_ENSG00000283663.1	novel	1371	2	NA	NA	0	-3325	multi-exon	FALSE	canonical	0	0	junction_1	0.5	NA	NA	NA	FALSE	0	NA	NA	A	non_coding	NA	NA	NA	NA	NA	NA	NA	40	GACCCATGCCCAGGAAAATA	109	False	NA	NA	NA	NA	NA	NA	49072585	49061364	Fake_Experiment_ID
g1771.t1	chr19	+	1287	9	NNC	ENSG00000104852.15	novel	1314	9	NA	NA	0	0	at_least_one_novel_splicesite	FALSE	canonical	3	473	junction_8	348.648439513215	NA	NA	NA	TRUE	0	NA	NA	A	non_coding	NA	NA	NA	NA	NA	NA	NA	15	AGAGGTCGTCCTCTCCATCT	964	False	NA	NA	NA	NA	NA	NA	49086414	49108443	Fake_Experiment_ID
g1772.t1	chr19	+	606	5	ISM	ENSG00000104863.12	ENST00000221459.7	624	6	0	351	0	-351	5prime_fragment	FALSE	canonical	3	30	junction_4	4.7169905660283	NA	NA	NA	FALSE	0	NA	NA	A	non_coding	NA	NA	NA	NA	NA	NA	NA	15	GCCCCTGGGTCACCACACCC	30	False	NA	NA	NA	NA	NA	NA	49114404	49118022	Fake_Experiment_ID
g1773.t1	chr19	+	1803	13	NNC	ENSG00000177380.14	novel	3585	28	NA	NA	0	-14185	at_least_one_novel_splicesite	FALSE	canonical	0	0	junction_5	8.05018978382222	NA	NA	NA	FALSE	0	NA	NA	B	non_coding	NA	NA	NA	NA	NA	NA	NA	10	GCAGGGCTTGGGCGGGCAGC	8177	False	NA	NA	NA	NA	NA	NA	49127873	49135953	Fake_Experiment_ID
g1774.t1	chr19	+	1935	13	NIC	ENSG00000177380.14	novel	3585	28	NA	NA	8937	0	intron_retention	FALSE	canonical	3	18	junction_1	9.11805291105995	NA	NA	NA	FALSE	0	NA	NA	B	non_coding	NA	NA	NA	NA	NA	NA	NA	20	TGCAGGCCTCCAGGTGAGGA	8202	False	NA	NA	NA	NA	NA	NA	49136810	49150138	Fake_Experiment_ID
g1775.t1	chr19	-	1947	3	NIC	ENSG00000130528.12	novel	2100	6	NA	NA	75	83	combination_of_known_splicesites	FALSE	canonical	0	0	junction_1	11	NA	NA	NA	FALSE	0	NA	NA	A	non_coding	NA	NA	NA	NA	NA	NA	NA	25	ACGTGCTCCCCGAAACCTCA	233	False	NA	NA	NA	NA	NA	NA	49155162	49151212	Fake_Experiment_ID
g1776.t1	chr19	+	2355	18	NNC	ENSG00000130529.16	novel	3645	25	NA	NA	0	-18477	at_least_one_novel_splicesite	TRUE	canonical	0	0	junction_16	13.1351768915504	NA	NA	NA	TRUE	0	NA	NA	B	non_coding	NA	NA	NA	NA	NA	NA	NA	40	TGTTATGAAACACGTACAAT	32	False	NA	NA	NA	NA	NA	NA	49157866	49193021	Fake_Experiment_ID
g1777.t1	chr19	+	1506	10	NNC	ENSG00000130529.16	novel	3645	25	NA	NA	38335	0	at_least_one_novel_splicesite	FALSE	canonical	0	0	junction_1	47.6300040305543	NA	NA	NA	TRUE	0	NA	NA	B	non_coding	NA	NA	NA	NA	NA	NA	NA	15	GCCCTGCTGGCGGACTTCAA	NA	False	NA	NA	NA	NA	NA	NA	49196201	49211498	Fake_Experiment_ID
g1778.t1	chr19	-	3360	19	NNC	ENSG00000063127.16	novel	2211	11	NA	NA	-13882	78389	at_least_one_novel_splicesite	FALSE	canonical	0	0	junction_1	0.314269680527354	NA	NA	NA	TRUE	0	NA	NA	A	non_coding	NA	NA	NA	NA	NA	NA	NA	10	CGGCCCGGGATCCAGGCCTT	NA	False	NA	NA	NA	NA	NA	NA	49325229	49211733	Fake_Experiment_ID
g1779.t1	chr19	+	1014	7	NNC	ENSG00000104894.12	novel	846	8	NA	NA	0	-341	at_least_one_novel_splicesite	FALSE	canonical	0	0	junction_2	0.372677996249965	NA	NA	NA	TRUE	0	NA	NA	A	non_coding	NA	NA	NA	NA	NA	NA	NA	40	GCCTCCAAAATAAAGGACCC	114	False	NA	NA	NA	NA	NA	NA	49335540	49339987	Fake_Experiment_ID
g178.t1	chr19	+	882	6	ISM	ENSG00000104953.20	ENST00000246112.9	1719	16	10924	0	10924	0	3prime_fragment	TRUE	canonical	3	11	junction_1	2.33238075793812	NA	NA	NA	FALSE	0	NA	NA	B	non_coding	NA	NA	NA	NA	NA	NA	NA	5	GGGGCCTCGCTGCTGTCATC	NA	False	NA	NA	NA	NA	NA	NA	2989157	2995004	Fake_Experiment_ID
g1780.t1	chr19	-	759	4	ISM	ENSG00000074219.14	ENST00000593945.6	1356	12	12562	0	12562	0	3prime_fragment	FALSE	canonical	3	333	junction_2	46.783187863448	NA	NA	NA	FALSE	0	NA	NA	B	non_coding	NA	NA	NA	NA	NA	NA	NA	30	AGGGGGACCCCAAAACTGGC	8862	False	NA	NA	NA	NA	NA	NA	49347513	49341323	Fake_Experiment_ID
g1781.t1	chr19	-	789	7	NNC	ENSG00000074219.14	novel	1356	12	NA	NA	0	-7334	at_least_one_novel_splicesite	FALSE	canonical	3	117	junction_3	95.4061493475831	NA	NA	NA	FALSE	0	NA	NA	B	non_coding	NA	NA	NA	NA	NA	NA	NA	35	AGGGTGACAGGAAGGGAATG	2338	False	NA	NA	NA	NA	NA	NA	49360075	49348657	Fake_Experiment_ID
g1782.t1	chr19	+	672	5	NNC	ENSG00000104901.7	novel	729	5	NA	NA	0	-4781	at_least_one_novel_splicesite	FALSE	canonical	0	0	junction_4	6.5	NA	NA	NA	TRUE	0	NA	NA	B	non_coding	NA	NA	NA	NA	NA	NA	NA	30	GACACCCCACTGGATTTGAA	60	False	NA	NA	NA	NA	NA	NA	49363998	49370247	Fake_Experiment_ID
g1783.t1	chr19	+	420	2	Intergenic	novelGene_587	novel	NA	NA	NA	NA	NA	NA	multi-exon	FALSE	canonical	0	0	junction_1	0	NA	NA	NA	FALSE	0	NA	NA	A	non_coding	NA	NA	NA	NA	NA	NA	NA	30	CCCAGTGAGTTCAAGGAGGA	6655	False	NA	NA	NA	NA	NA	NA	49370593	49371166	Fake_Experiment_ID
g1784.t1	chr19	+	303	1	ISM	ENSG00000104901.7	ENST00000221498.7	729	5	10727	0	10727	0	mono-exon	FALSE	NA	NA	NA	NA	NA	NA	NA	NA	NA	0	NA	NA	B	non_coding	NA	NA	NA	NA	NA	NA	NA	15	GGGTGGGGACCGGGGAGCAC	NA	False	NA	NA	NA	NA	NA	NA	49374725	49375028	Fake_Experiment_ID
g1785.t1	chr19	+	1572	14	NNC	ENSG00000161609.10	novel	1689	19	NA	NA	0	0	at_least_one_novel_splicesite	TRUE	canonical	0	0	junction_1	0.36080121229411	NA	NA	NA	TRUE	0	NA	NA	A	non_coding	NA	NA	NA	NA	NA	NA	NA	15	GAGGCTCTACTTGCCCCTCA	2601	False	NA	NA	NA	NA	NA	NA	49390883	49417510	Fake_Experiment_ID
g1786.t1	chr19	-	315	3	NNC	ENSG00000142538.2	novel	303	2	NA	NA	-2187	0	at_least_one_novel_splicesite	FALSE	canonical	0	0	junction_1	0	NA	NA	NA	TRUE	0	NA	NA	A	non_coding	NA	NA	NA	NA	NA	NA	NA	5	GCGCGCTGCCCGTCCCCATC	9160	False	NA	NA	NA	NA	NA	NA	49425526	49422467	Fake_Experiment_ID
g1787.t1	chr19	+	1557	3	FSM	ENSG00000261949.7	ENST00000576655.5	1557	3	0	0	0	0	multi-exon	FALSE	canonical	2	7	junction_1	10.5	NA	NA	NA	FALSE	0	NA	NA	A	non_coding	NA	NA	NA	NA	NA	NA	NA	10	GCCCCACCGAGTTCTGCCGG	1016	False	NA	NA	NA	NA	NA	NA	49426430	49428818	Fake_Experiment_ID
g1788.t1	chr19	-	1683	12	FSM	ENSG00000104888.10	ENST00000221485.8	1683	12	0	0	0	0	multi-exon	TRUE	canonical	0	0	junction_7	3.79211883902077	NA	NA	NA	FALSE	0	NA	NA	A	non_coding	NA	NA	NA	NA	NA	NA	NA	20	CCATGTGCCTCCCACTGAAT	6791	False	NA	NA	NA	NA	NA	NA	49441379	49430518	Fake_Experiment_ID
g1789.t1	chr19	-	768	8	NNC	ENSG00000104872.11	novel	873	9	NA	NA	24	0	at_least_one_novel_splicesite	FALSE	canonical	0	0	junction_7	334.332597444948	NA	NA	NA	TRUE	0	NA	NA	A	non_coding	NA	NA	NA	NA	NA	NA	NA	5	TCAGGGTGTCTCCTTGTGCT	1954	False	NA	NA	NA	NA	NA	NA	49451550	49446381	Fake_Experiment_ID
g179.t1	chr19	-	1968	17	NIC	ENSG00000065717.15	novel	2235	20	NA	NA	0	0	combination_of_known_splicesites	FALSE	canonical	0	0	junction_13	30.6139648485785	NA	NA	NA	FALSE	0	NA	NA	A	non_coding	NA	NA	NA	NA	NA	NA	NA	15	GACATGACCCCCCTTCCTGT	6718	False	NA	NA	NA	NA	NA	NA	3028904	2997847	Fake_Experiment_ID
g1790.t1	chr19	+	3996	31	Fusion	ENSG00000161618.10_ENSG00000142541.18_ENSG00000142534.7	novel	2409	17	NA	NA	0	0	multi-exon	TRUE	canonical	0	0	junction_4	6243.28028060748	NA	NA	NA	TRUE	0	NA	NA	A	non_coding	NA	NA	NA	NA	NA	NA	NA	10	GGCTGGACATCGGCCCGCTC	59	False	NA	NA	NA	NA	NA	NA	49453331	49499635	Fake_Experiment_ID
g1791.t1	chr19	+	2064	12	Fusion	ENSG00000142552.8_ENSG00000104870.13	novel	1098	6	NA	NA	0	0	multi-exon	FALSE	canonical	0	0	junction_4	57.6042353814743	NA	NA	NA	FALSE	0	NA	NA	A	non_coding	NA	NA	NA	NA	NA	NA	NA	20	GCACCGCGCACCTGCCACAG	8	True	NA	NA	NA	NA	NA	NA	49513400	49543213	Fake_Experiment_ID
g1792.t1	chr19	-	1008	10	NNC	ENSG00000142546.14	novel	915	8	NA	NA	-10033	0	at_least_one_novel_splicesite	FALSE	canonical	0	0	junction_8	252.711859536938	NA	NA	NA	TRUE	0	NA	NA	A	non_coding	NA	NA	NA	NA	NA	NA	NA	25	GTGTGTGCGGGAGACCAAAT	9848	False	NA	NA	NA	NA	NA	NA	49570724	49555750	Fake_Experiment_ID
g1793.t1	chr19	+	6663	17	Fusion	ENSG00000126460.11_ENSG00000126464.14	novel	609	6	NA	NA	33	0	intron_retention	TRUE	canonical	0	0	junction_5	13.8828806448806	NA	NA	NA	FALSE	0	NA	NA	A	non_coding	NA	NA	NA	NA	NA	NA	NA	10	CCCCGCCCCAGCTTGTGAGG	1870	False	NA	NA	NA	NA	NA	NA	49583252	49625607	Fake_Experiment_ID
g1794.t1	chr19	-	588	6	NNC	ENSG00000126458.4	novel	657	6	NA	NA	0	7403	at_least_one_novel_splicesite	FALSE	canonical	0	0	junction_1	123.802423239612	NA	NA	NA	FALSE	0	NA	NA	A	non_coding	NA	NA	NA	NA	NA	NA	NA	15	AGCCATGGTTTTTAGTTTCT	22	True	NA	NA	NA	NA	NA	NA	49640098	49628172	Fake_Experiment_ID
g1795.t1	chr19	+	4014	10	FSM	ENSG00000126461.15	ENST00000360565.8	3939	10	-75	0	-75	0	multi-exon	FALSE	canonical	3	33	junction_5	43.7365852449513	NA	NA	NA	FALSE	0	NA	NA	A	non_coding	NA	NA	NA	NA	NA	NA	NA	10	GAGCCCTGGCCAGCTCTTCG	2735	False	NA	NA	NA	NA	NA	NA	49644951	49658399	Fake_Experiment_ID
g1796.t1	chr19	-	1380	6	NNC	ENSG00000126456.16	novel	1359	7	NA	NA	0	-59	intron_retention	FALSE	canonical	3	352	junction_5	67.8616239121936	NA	NA	NA	TRUE	0	NA	NA	A	non_coding	NA	NA	NA	NA	NA	NA	NA	5	GCCCTCGCTCCTCATGGTGT	1018	False	NA	NA	NA	NA	NA	NA	49664838	49659647	Fake_Experiment_ID
g1797.t1	chr19	+	792	7	NNC	ENSG00000126453.10	novel	1005	7	NA	NA	-188	2969	at_least_one_novel_splicesite	FALSE	canonical	0	0	junction_1	434.004480263613	NA	NA	NA	TRUE	0	NA	NA	A	non_coding	NA	NA	NA	NA	NA	NA	NA	25	TAATTCCTTTGAGCCAATCG	NA	False	NA	NA	NA	NA	NA	NA	49665635	49676717	Fake_Experiment_ID
g1798.t1	chr19	+	1062	10	NIC	ENSG00000126457.22	novel	1116	11	NA	NA	0	0	combination_of_known_splicesites	FALSE	canonical	3	4500	junction_8	165.783288558986	NA	NA	NA	FALSE	0	NA	NA	A	non_coding	NA	NA	NA	NA	NA	NA	NA	0	GGCCCGGCTCTCCCGCCCTG	10	True	NA	NA	NA	NA	NA	NA	49677280	49688245	Fake_Experiment_ID
g1799.t1	chr19	+	2754	19	Fusion	ENSG00000224420.3_ENSG00000169169.15	novel	2412	18	NA	NA	0	0	intron_retention	FALSE	canonical	0	0	junction_1	77.0025051700861	NA	NA	NA	TRUE	0	NA	NA	A	non_coding	NA	NA	NA	NA	NA	NA	NA	15	CTCCTTCCAGCAGGCAGCTG	242	False	NA	NA	NA	NA	NA	NA	49689837	49713605	Fake_Experiment_ID
g18.t1	chr19	-	1569	8	NNC	ENSG00000129946.11	novel	1749	12	NA	NA	0	-18236	at_least_one_novel_splicesite	FALSE	canonical	0	0	junction_1	14.6969384566991	NA	NA	NA	TRUE	0	NA	NA	B	non_coding	NA	NA	NA	NA	NA	NA	NA	55	GCAAACAAGCATACAAATGA	69	False	NA	NA	NA	NA	NA	NA	460996	437163	Fake_Experiment_ID
g180.t1	chr19	-	594	7	NNC	ENSG00000104964.15	novel	795	7	NA	NA	727	0	at_least_one_novel_splicesite	FALSE	canonical	3	2001	junction_2	202.993158067513	NA	NA	NA	FALSE	0	NA	NA	A	non_coding	NA	NA	NA	NA	NA	NA	NA	20	CAGGGGGCCGGGACAGGGAG	6022	False	NA	NA	NA	NA	NA	NA	3062200	3053818	Fake_Experiment_ID
g1800.t1	chr19	-	420	2	Intergenic	novelGene_588	novel	NA	NA	NA	NA	NA	NA	multi-exon	FALSE	canonical	0	0	junction_1	0	NA	NA	NA	FALSE	0	NA	NA	A	non_coding	NA	NA	NA	NA	NA	NA	NA	50	AGAGGAAGAACGCCAAGAAG	NA	False	NA	NA	NA	NA	NA	NA	49720081	49719562	Fake_Experiment_ID
g1801.t1	chr19	-	1872	10	NNC	ENSG00000126467.11	novel	1779	11	NA	NA	0	-279	at_least_one_novel_splicesite	FALSE	canonical	0	0	junction_1	2.24982852570184	NA	NA	NA	FALSE	0	NA	NA	A	non_coding	NA	NA	NA	NA	NA	NA	NA	25	GGAAGGAGGCTGAGGGCATG	79	False	NA	NA	NA	NA	NA	NA	49763247	49740054	Fake_Experiment_ID
g1802.t1	chr19	+	3096	21	NNC	ENSG00000196961.13	novel	2934	24	NA	NA	-270	0	at_least_one_novel_splicesite	TRUE	canonical	0	0	junction_15	143.088041079609	NA	NA	NA	FALSE	0	NA	NA	A	non_coding	NA	NA	NA	NA	NA	NA	NA	5	GCCCTGGACTCTGCCCCGGG	NA	False	NA	NA	NA	NA	NA	NA	49766863	49806758	Fake_Experiment_ID
g1803.t1	chr19	-	1164	10	NNC	ENSG00000010361.14	novel	1257	11	NA	NA	0	0	at_least_one_novel_splicesite	FALSE	canonical	0	0	junction_4	88.287549280885	NA	NA	NA	FALSE	0	NA	NA	A	non_coding	NA	NA	NA	NA	NA	NA	NA	20	CTACCTAGCAGTGGGTGATG	7119	False	NA	NA	NA	NA	NA	NA	49813106	49807150	Fake_Experiment_ID
g1804.t1	chr19	+	2043	17	NNC	ENSG00000104973.19	novel	2391	18	NA	NA	0	-1880	at_least_one_novel_splicesite	FALSE	canonical	0	0	junction_6	92.1837287364207	NA	NA	NA	TRUE	0	NA	NA	B	non_coding	NA	NA	NA	NA	NA	NA	NA	45	ATCCCCAACACCCAATAAAG	53	False	NA	NA	NA	NA	NA	NA	49818341	49836944	Fake_Experiment_ID
g1805.t1	chr19	+	261	1	NIC	ENSG00000104973.19	novel	2391	18	NA	NA	20222	0	mono-exon	FALSE	NA	NA	NA	NA	NA	NA	NA	NA	NA	0	NA	NA	B	non_coding	NA	NA	NA	NA	NA	NA	NA	30	GGTTTGTTTTGAAAAGCGAA	3573	False	NA	NA	NA	NA	NA	NA	49838563	49838824	Fake_Experiment_ID
g1806.t1	chr19	-	510	4	Intergenic	novelGene_589	novel	NA	NA	NA	NA	NA	NA	multi-exon	FALSE	canonical	0	0	junction_1	0	NA	NA	NA	FALSE	0	NA	NA	A	non_coding	NA	NA	NA	NA	NA	NA	NA	35	AACTTTTCTCTCAATATACA	NA	False	NA	NA	NA	NA	NA	NA	49850207	49839245	Fake_Experiment_ID
g1807.t1	chr19	+	594	5	ISM	ENSG00000104960.15	ENST00000391842.5	1251	12	0	5166	0	-5166	5prime_fragment	FALSE	canonical	3	908	junction_1	125.620460116973	NA	NA	NA	FALSE	0	NA	NA	B	non_coding	NA	NA	NA	NA	NA	NA	NA	30	CAAGTACAGCTGGAGGCAGC	68	False	NA	NA	NA	NA	NA	NA	49851328	49855113	Fake_Experiment_ID
g1808.t1	chr19	+	756	6	ISM	ENSG00000104960.15	ENST00000391842.5	1251	12	5655	12	5655	-12	internal_fragment	FALSE	canonical	3	1113	junction_1	86.8663341001564	NA	NA	NA	FALSE	0	NA	NA	B	non_coding	NA	NA	NA	NA	NA	NA	NA	15	ATGGGGGGGTAGTGGTTACC	-8	True	NA	NA	NA	NA	NA	NA	49856983	49860267	Fake_Experiment_ID
g1809.t1	chr19	-	1407	14	NIC	ENSG00000039650.12	novel	1566	16	NA	NA	0	0	combination_of_known_splicesites	TRUE	canonical	0	0	junction_4	68.1893465451057	NA	NA	NA	FALSE	0	NA	NA	A	non_coding	NA	NA	NA	NA	NA	NA	NA	5	GCCCCGCCCAGCTCCCCTCC	9441	False	NA	NA	NA	NA	NA	NA	49867204	49861247	Fake_Experiment_ID
g181.t1	chr19	+	759	1	NIC	ENSG00000088256.9	novel	1080	7	NA	NA	0	-25769	mono-exon	FALSE	NA	NA	NA	NA	NA	NA	NA	NA	NA	0	NA	NA	B	non_coding	NA	NA	NA	NA	NA	NA	NA	25	CCCACAGGGCACACTCACCC	246	False	NA	NA	NA	NA	NA	NA	3094651	3095410	Fake_Experiment_ID
g1810.t1	chr19	-	819	4	NNC	ENSG00000204673.11	novel	831	5	NA	NA	3360	0	at_least_one_novel_splicesite	FALSE	canonical	0	0	junction_1	119.399423039738	NA	NA	NA	FALSE	0	NA	NA	A	non_coding	NA	NA	NA	NA	NA	NA	NA	20	AGTCCAGGGAGGGAGCGCCC	5060	False	NA	NA	NA	NA	NA	NA	49873295	49869916	Fake_Experiment_ID
g1811.t1	chr19	+	2385	19	NNC	ENSG00000104946.13	novel	1947	17	NA	NA	-1804	0	at_least_one_novel_splicesite	FALSE	canonical	0	0	junction_1	125.586279426723	NA	NA	NA	TRUE	0	NA	NA	A	non_coding	NA	NA	NA	NA	NA	NA	NA	10	CCCCGCCAGGCAGCCTCGTT	8233	False	NA	NA	NA	NA	NA	NA	49875919	49888624	Fake_Experiment_ID
g1812.t1	chr19	-	1770	7	FSM	ENSG00000104951.16	ENST00000341114.7	1770	7	0	0	0	0	multi-exon	FALSE	canonical	0	0	junction_1	0.763762615825973	NA	NA	NA	FALSE	0	NA	NA	A	non_coding	NA	NA	NA	NA	NA	NA	NA	35	AGTATTTTCGGAAAAAGCCG	9734	False	NA	NA	NA	NA	NA	NA	49901717	49889669	Fake_Experiment_ID
g1813.t1	chr19	-	1569	1	FSM	ENSG00000213024.12	ENST00000352066.8	1569	1	0	0	0	0	mono-exon	FALSE	NA	NA	NA	NA	NA	NA	NA	NA	NA	0	NA	NA	A	non_coding	NA	NA	NA	NA	NA	NA	NA	15	GCGACAGCAGCCCTGGGGCC	7864	False	NA	NA	NA	NA	NA	NA	49909807	49908238	Fake_Experiment_ID
g1814.t1	chr19	-	702	4	Intergenic	novelGene_590	novel	NA	NA	NA	NA	NA	NA	multi-exon	FALSE	canonical	0	0	junction_1	0	NA	NA	NA	FALSE	0	NA	NA	A	non_coding	NA	NA	NA	NA	NA	NA	NA	10	CTGAAGTCCTCTCCCCTTTC	2790	False	NA	NA	NA	NA	NA	NA	49929817	49921241	Fake_Experiment_ID
g1815.t1	chr19	+	849	2	FSM	ENSG00000169136.12	ENST00000423777.7	849	2	0	0	0	0	multi-exon	FALSE	canonical	2	6	junction_1	0	NA	NA	NA	FALSE	0	NA	NA	A	non_coding	NA	NA	NA	NA	NA	NA	NA	15	AAGGGCAGGGGTGTGGCTTC	97	False	NA	NA	NA	NA	NA	NA	49930850	49933092	Fake_Experiment_ID
g1816.t1	chr19	-	2001	9	NIC	ENSG00000161640.15	novel	2097	11	NA	NA	0	0	combination_of_known_splicesites	FALSE	canonical	0	0	junction_2	0.330718913883074	NA	NA	NA	FALSE	0	NA	NA	A	non_coding	NA	NA	NA	NA	NA	NA	NA	30	AGAGGTCTCCATGGCAACAG	3715	False	NA	NA	NA	NA	NA	NA	49961081	49949969	Fake_Experiment_ID
g1817.t1	chr19	+	1302	7	Intergenic	novelGene_591	novel	NA	NA	NA	NA	NA	NA	multi-exon	FALSE	canonical	0	0	junction_1	0	NA	NA	NA	TRUE	0	NA	NA	A	non_coding	NA	NA	NA	NA	NA	NA	NA	20	ACGGCCGGCCACGGCGTTAA	NA	False	NA	NA	NA	NA	NA	NA	49969665	49974226	Fake_Experiment_ID
g1818.t1	chr19	-	1551	14	NNC	ENSG00000105053.11	novel	1425	12	NA	NA	-9237	0	at_least_one_novel_splicesite	FALSE	canonical	0	0	junction_12	70.7032300928475	NA	NA	NA	TRUE	0	NA	NA	A	non_coding	NA	NA	NA	NA	NA	NA	NA	30	GTGGAATCCAGGTGGGAAGA	713	False	50025427	NA	NA	NA	NA	NA	50025399	49979093	Fake_Experiment_ID
g1819.t1	chr19	+	2742	5	NNC	ENSG00000142528.16	novel	2616	4	NA	NA	7422	0	at_least_one_novel_splicesite	TRUE	canonical	0	0	junction_1	22.9496732002876	NA	NA	NA	TRUE	0	NA	NA	A	non_coding	NA	NA	NA	NA	NA	NA	NA	20	CCATTGGGTGGCAGCAGAGT	NA	False	NA	NA	NA	NA	NA	NA	50038504	50047059	Fake_Experiment_ID
g182.t1	chr19	-	612	1	Intergenic	novelGene_52	novel	NA	NA	NA	NA	NA	NA	mono-exon	FALSE	NA	NA	NA	NA	NA	NA	NA	NA	NA	0	NA	NA	A	non_coding	NA	NA	NA	NA	NA	NA	NA	20	CCCAGAGGCAGGGAGTGGGG	NA	False	NA	NA	NA	NA	NA	NA	3100323	3099711	Fake_Experiment_ID
g1820.t1	chr19	-	1686	5	Intergenic	novelGene_592	novel	NA	NA	NA	NA	NA	NA	multi-exon	TRUE	canonical	0	0	junction_1	0	NA	NA	NA	FALSE	0	NA	NA	A	non_coding	NA	NA	NA	NA	NA	NA	NA	30	ACAACCTGAGTGTGTGATGA	NA	False	NA	NA	NA	NA	NA	NA	50072973	50058715	Fake_Experiment_ID
g1821.t1	chr19	-	780	6	NNC	ENSG00000161652.12	novel	666	7	NA	NA	0	9802	at_least_one_novel_splicesite	FALSE	canonical	0	0	junction_1	9.97997995989972	NA	NA	NA	TRUE	0	NA	NA	A	non_coding	NA	NA	NA	NA	NA	NA	NA	50	AAGAATATTTAATGCAATAT	-15	True	NA	NA	NA	NA	NA	NA	50163194	50142806	Fake_Experiment_ID
g1822.t1	chr19	+	294	2	Intergenic	novelGene_593	novel	NA	NA	NA	NA	NA	NA	multi-exon	FALSE	canonical	0	0	junction_1	0	NA	NA	NA	FALSE	0	NA	NA	A	non_coding	NA	NA	NA	NA	NA	NA	NA	30	CGTTATCAGGAGGATTATAG	2	True	NA	NA	NA	NA	NA	NA	50188190	50199905	Fake_Experiment_ID
g1823.t1	chr19	+	6132	41	NNC	ENSG00000105357.19	novel	6111	42	NA	NA	0	0	at_least_one_novel_splicesite	FALSE	canonical	0	0	junction_6	24.6574532342657	NA	NA	NA	TRUE	0	NA	NA	A	non_coding	NA	NA	NA	NA	NA	NA	NA	15	CCCTACCCTGTCCCCAGATG	4282	False	NA	NA	NA	NA	NA	NA	50210365	50309790	Fake_Experiment_ID
g1824.t1	chr19	-	2307	4	FSM	ENSG00000131398.15	ENST00000670667.1	2307	4	0	0	0	0	multi-exon	FALSE	canonical	0	0	junction_1	0	NA	NA	NA	FALSE	0	NA	NA	A	non_coding	NA	NA	NA	NA	NA	NA	NA	0	CGCTCCCCTCCCCCCTGTGG	4453	False	NA	NA	NA	NA	NA	NA	50329082	50314853	Fake_Experiment_ID
g1825.t1	chr19	-	1350	9	Intergenic	novelGene_594	novel	NA	NA	NA	NA	NA	NA	multi-exon	FALSE	canonical	0	0	junction_1	0	NA	NA	NA	FALSE	0	NA	NA	A	non_coding	NA	NA	NA	NA	NA	NA	NA	10	GTTGCTTCTTTTCAGAGCGT	11	True	NA	NA	NA	NA	NA	NA	50344755	50333786	Fake_Experiment_ID
g1826.t1	chr19	-	1263	9	FSM	ENSG00000131400.8	ENST00000253719.7	1263	9	0	0	0	0	multi-exon	FALSE	canonical	0	0	junction_7	2.54644359843292	NA	NA	NA	FALSE	0	NA	NA	A	non_coding	NA	NA	NA	NA	NA	NA	NA	25	CGCCCAAGTGAAGCGCATGC	3680	False	NA	NA	NA	NA	NA	NA	50365621	50358552	Fake_Experiment_ID
g1827.t1	chr19	+	1332	7	NNC	ENSG00000131408.15	novel	1383	8	NA	NA	0	0	at_least_one_novel_splicesite	FALSE	canonical	0	0	junction_1	190.625869761222	NA	NA	NA	FALSE	0	NA	NA	A	non_coding	NA	NA	NA	NA	NA	NA	NA	10	GGGGCTGGCCACCCAGCCCC	1115	False	NA	NA	NA	NA	NA	NA	50377605	50382602	Fake_Experiment_ID
g1828.t1	chr19	+	3405	25	NNC	ENSG00000062822.15	novel	3402	26	NA	NA	0	0	intron_retention	FALSE	canonical	3	587	junction_4	94.4946261699574	NA	NA	NA	TRUE	0	NA	NA	A	non_coding	NA	NA	NA	NA	NA	NA	NA	20	CCTTGCAAGCATCCCATGGG	NA	False	NA	NA	NA	NA	NA	NA	50398851	50417947	Fake_Experiment_ID
g1829.t1	chr19	+	789	6	FSM	ENSG00000269404.7	ENST00000595883.6	789	6	0	0	0	0	multi-exon	FALSE	canonical	3	37	junction_1	12.3676998669922	NA	NA	NA	FALSE	0	NA	NA	A	non_coding	NA	NA	NA	NA	NA	NA	NA	20	GCACACCCGAGGCTCCCACC	25	False	NA	NA	NA	NA	NA	NA	50418962	50428336	Fake_Experiment_ID
g183.t1	chr19	+	1305	8	NNC	ENSG00000088256.9	novel	1080	7	NA	NA	7598	0	at_least_one_novel_splicesite	FALSE	canonical	0	0	junction_1	25.1266181324807	NA	NA	NA	TRUE	0	NA	NA	B	non_coding	NA	NA	NA	NA	NA	NA	NA	20	GCGCCCAGGCCCAGGGAGAC	7844	False	NA	NA	NA	NA	NA	NA	3102249	3121179	Fake_Experiment_ID
g1830.t1	chr19	+	3903	27	NNC	ENSG00000086967.10	novel	3426	28	NA	NA	1733	-1641	at_least_one_novel_splicesite	FALSE	canonical	0	0	junction_1	4.94526251090629	NA	NA	NA	TRUE	0	NA	NA	A	non_coding	NA	NA	NA	NA	NA	NA	NA	0	CCCTTGCTCGGGCCCTGTGC	1795	False	NA	NA	NA	NA	NA	NA	50434686	50464564	Fake_Experiment_ID
g1831.t1	chr19	-	1110	5	NNC	ENSG00000142530.11	novel	744	4	NA	NA	0	967	at_least_one_novel_splicesite	FALSE	canonical	0	0	junction_4	23.0271578793389	NA	NA	NA	TRUE	0	NA	NA	A	non_coding	NA	NA	NA	NA	NA	NA	NA	30	AGGCGGCCACAGCGACACAG	459	False	NA	NA	NA	NA	NA	NA	50476388	50466657	Fake_Experiment_ID
g1832.t1	chr19	+	765	7	NNC	ENSG00000161671.17	novel	1116	8	NA	NA	0	-781	at_least_one_novel_splicesite	TRUE	canonical	3	4	junction_6	27.4008312931479	NA	NA	NA	FALSE	0	NA	NA	A	non_coding	NA	NA	NA	NA	NA	NA	NA	20	GTGAGGACCGAGACCCCTGC	34	False	NA	NA	NA	NA	NA	NA	50476544	50481947	Fake_Experiment_ID
g1833.t1	chr19	-	1392	10	Fusion	ENSG00000161677.12_ENSG00000204653.10	novel	567	4	NA	NA	0	0	multi-exon	FALSE	canonical	0	0	junction_4	10.1919842626388	NA	NA	NA	TRUE	0	NA	NA	A	non_coding	NA	NA	NA	NA	NA	NA	NA	15	CCATGGCTGACCATCGGCGC	6378	False	NA	NA	NA	NA	NA	NA	50513823	50506172	Fake_Experiment_ID
g1834.t1	chr19	-	2418	4	NNC	ENSG00000131409.13	novel	2142	2	NA	NA	48	0	at_least_one_novel_splicesite	FALSE	canonical	0	0	junction_1	0	NA	NA	NA	TRUE	0	NA	NA	A	non_coding	NA	NA	NA	NA	NA	NA	NA	0	GGCGGCGGGGCCGGGCGGGC	3268	False	NA	NA	NA	NA	NA	NA	50548790	50517570	Fake_Experiment_ID
g1835.t1	chr19	-	492	1	Intergenic	novelGene_595	novel	NA	NA	NA	NA	NA	NA	mono-exon	FALSE	NA	NA	NA	NA	NA	NA	NA	NA	NA	0	NA	NA	A	non_coding	NA	NA	NA	NA	NA	NA	NA	25	TTCCGCATATGTTGTGAAGA	NA	False	NA	NA	NA	NA	NA	NA	50553600	50553108	Fake_Experiment_ID
g1836.t1	chr19	-	762	3	Intergenic	novelGene_596	novel	NA	NA	NA	NA	NA	NA	multi-exon	FALSE	canonical	0	0	junction_1	0	NA	NA	NA	FALSE	0	NA	NA	A	non_coding	NA	NA	NA	NA	NA	NA	NA	40	AATGGGCACAAGAACCATCC	NA	False	NA	NA	NA	NA	NA	NA	50580624	50555220	Fake_Experiment_ID
g1837.t1	chr19	-	1971	10	NNC	ENSG00000213023.11	novel	1773	8	NA	NA	0	15013	at_least_one_novel_splicesite	TRUE	canonical	0	0	junction_1	101.975789913072	NA	NA	NA	FALSE	0	NA	NA	A	non_coding	NA	NA	NA	NA	NA	NA	NA	40	CAGGAAGAGAAGGAGACGGG	2437	False	NA	NA	NA	NA	NA	NA	50637411	50607676	Fake_Experiment_ID
g1838.t1	chr19	+	837	6	NNC	ENSG00000235034.7	novel	597	5	NA	NA	-11694	0	at_least_one_novel_splicesite	FALSE	canonical	0	0	junction_1	3.96988664825584	NA	NA	NA	FALSE	0	NA	NA	A	non_coding	NA	NA	NA	NA	NA	NA	NA	5	CGCCCGGGCGGGCCCCGGCA	NA	False	NA	NA	NA	NA	NA	NA	50637750	50659142	Fake_Experiment_ID
g1839.t1	chr19	-	6900	24	NNC	ENSG00000161681.16	novel	6510	24	NA	NA	0	0	at_least_one_novel_splicesite	TRUE	canonical	0	0	junction_2	0.281771334713385	NA	NA	NA	TRUE	0	NA	NA	A	non_coding	NA	NA	NA	NA	NA	NA	NA	15	TGGCTGGCCTGGACGGACCA	7027	False	NA	NA	NA	NA	NA	NA	50716919	50661964	Fake_Experiment_ID
g184.t1	chr19	+	318	2	Intergenic	novelGene_53	novel	NA	NA	NA	NA	NA	NA	multi-exon	FALSE	canonical	0	0	junction_1	0	NA	NA	NA	FALSE	0	NA	NA	A	non_coding	NA	NA	NA	NA	NA	NA	NA	40	AGCACAGCTGGCTGAGAAAA	3455	False	NA	NA	NA	NA	NA	NA	3124809	3131420	Fake_Experiment_ID
g1840.t1	chr19	+	741	3	ISM	ENSG00000105472.13	ENST00000250340.9	972	4	463	0	463	0	3prime_fragment	FALSE	canonical	3	37	junction_2	6.5	NA	NA	NA	FALSE	0	NA	NA	A	non_coding	NA	NA	NA	NA	NA	NA	NA	5	CGGGGCCGGTACCCCGCCTC	42	False	NA	NA	NA	NA	NA	NA	50723988	50725467	Fake_Experiment_ID
g1841.t1	chr19	+	501	1	Intergenic	novelGene_597	novel	NA	NA	NA	NA	NA	NA	mono-exon	FALSE	NA	NA	NA	NA	NA	NA	NA	NA	NA	0	NA	NA	A	non_coding	NA	NA	NA	NA	NA	NA	NA	15	CTCCTACGGGTCACCTCGCA	2854	False	NA	NA	NA	NA	NA	NA	50727993	50728494	Fake_Experiment_ID
g1842.t1	chr19	+	819	2	Intergenic	novelGene_598	novel	NA	NA	NA	NA	NA	NA	multi-exon	FALSE	canonical	0	0	junction_1	0	NA	NA	NA	FALSE	0	NA	NA	A	non_coding	NA	NA	NA	NA	NA	NA	NA	30	TGGAAGACTTCAGCTGGAAG	5837	False	NA	NA	NA	NA	NA	NA	50758511	50759440	Fake_Experiment_ID
g1843.t1	chr19	+	987	1	FSM	ENSG00000142511.4	ENST00000270590.4	1071	1	84	0	84	0	mono-exon	FALSE	NA	NA	NA	NA	NA	NA	NA	NA	NA	0	NA	NA	A	non_coding	NA	NA	NA	NA	NA	NA	NA	30	TGGAAGACTTCAGCTGGAAG	6834	False	NA	NA	NA	NA	NA	NA	50770684	50771671	Fake_Experiment_ID
g1844.t1	chr19	+	1185	10	NIC	ENSG00000142513.6	novel	1281	11	NA	NA	0	0	combination_of_known_splicesites	FALSE	canonical	0	0	junction_1	0	NA	NA	NA	FALSE	0	NA	NA	A	non_coding	NA	NA	NA	NA	NA	NA	NA	25	GCCAGAAACCAGGGCTTCCC	NA	False	NA	NA	NA	NA	NA	NA	50790414	50795158	Fake_Experiment_ID
g1845.t1	chr19	-	348	3	Intergenic	novelGene_599	novel	NA	NA	NA	NA	NA	NA	multi-exon	FALSE	canonical	0	0	junction_1	0	NA	NA	NA	FALSE	0	NA	NA	A	non_coding	NA	NA	NA	NA	NA	NA	NA	30	GGGCAACAGCAGCACGGCAC	NA	False	NA	NA	NA	NA	NA	NA	50808822	50798671	Fake_Experiment_ID
g1846.t1	chr19	+	219	3	Intergenic	novelGene_600	novel	NA	NA	NA	NA	NA	NA	multi-exon	FALSE	canonical	0	0	junction_1	0	NA	NA	NA	FALSE	0	NA	NA	A	non_coding	NA	NA	NA	NA	NA	NA	NA	20	GATTGACACAGCTGGGGTGG	NA	False	NA	NA	NA	NA	NA	NA	50817451	50819053	Fake_Experiment_ID
g1847.t1	chr19	-	1152	6	Fusion	ENSG00000174562.13_ENSG00000167748.11	novel	789	5	NA	NA	-3409	0	multi-exon	FALSE	canonical	0	0	junction_3	4.89897948556636	NA	NA	NA	TRUE	0	NA	NA	A	non_coding	NA	NA	NA	NA	NA	NA	NA	15	ACGCCCAGCCCTGTCCCCTA	NA	False	NA	NA	NA	NA	NA	NA	50827157	50819193	Fake_Experiment_ID
g1848.t1	chr19	-	279	2	Intergenic	novelGene_601	novel	NA	NA	NA	NA	NA	NA	multi-exon	FALSE	canonical	0	0	junction_1	0	NA	NA	NA	FALSE	0	NA	NA	A	non_coding	NA	NA	NA	NA	NA	NA	NA	25	GATCCAGTTTCCACACTCCA	NA	False	NA	NA	NA	NA	NA	NA	50838520	50833888	Fake_Experiment_ID
g1849.t1	chr19	+	786	5	FSM	ENSG00000142515.15	ENST00000326003.7	786	5	0	0	0	0	multi-exon	FALSE	canonical	0	0	junction_1	0	NA	NA	NA	FALSE	0	NA	NA	A	non_coding	NA	NA	NA	NA	NA	NA	NA	25	GCACCCCTATCAACCCCCTA	16	False	NA	NA	NA	NA	NA	NA	50854955	50860127	Fake_Experiment_ID
g185.t1	chr19	+	1125	7	FSM	ENSG00000060558.4	ENST00000262958.4	1125	7	0	0	0	0	multi-exon	FALSE	canonical	0	0	junction_1	1.86338998124982	NA	NA	NA	FALSE	0	NA	NA	A	non_coding	NA	NA	NA	NA	NA	NA	NA	15	CCCAGGCCCCACCTGGGGCA	209	False	NA	NA	NA	NA	NA	NA	3136450	3163019	Fake_Experiment_ID
g1850.t1	chr19	+	231	1	Intergenic	novelGene_602	novel	NA	NA	NA	NA	NA	NA	mono-exon	FALSE	NA	NA	NA	NA	NA	NA	NA	NA	NA	0	NA	NA	A	non_coding	NA	NA	NA	NA	NA	NA	NA	35	AAGGTGCTAGAGAATGGCCA	NA	False	NA	NA	NA	NA	NA	NA	50870515	50870746	Fake_Experiment_ID
g1851.t1	chr19	+	954	5	NNC	ENSG00000167751.13	novel	786	5	NA	NA	-2459	-1751	at_least_one_novel_splicesite	FALSE	canonical	0	0	junction_1	0	NA	NA	NA	FALSE	0	NA	NA	A	non_coding	NA	NA	NA	NA	NA	NA	NA	35	GGGAAGTGGGGCCAAAGAAC	NA	False	NA	NA	NA	NA	NA	NA	50871014	50876808	Fake_Experiment_ID
g1852.t1	chr19	-	426	4	Antisense	novelGene_ENSG00000167751.13_AS	novel	NA	NA	NA	NA	NA	NA	multi-exon	FALSE	canonical	0	0	junction_1	0	NA	NA	NA	FALSE	0	NA	NA	A	non_coding	NA	NA	NA	NA	NA	NA	NA	10	CACTCCCCACCCCTCCTCCC	996	False	NA	NA	NA	NA	NA	NA	50895667	50877432	Fake_Experiment_ID
g1853.t1	chr19	-	618	4	ISM	ENSG00000167749.11	ENST00000324041.5	765	5	1410	0	1410	0	3prime_fragment	FALSE	canonical	0	0	junction_3	0.471404520791032	NA	NA	NA	FALSE	0	NA	NA	A	non_coding	NA	NA	NA	NA	NA	NA	NA	20	CTCTGGGGACTGGGAACCCA	77	False	NA	NA	NA	NA	NA	NA	50909328	50906933	Fake_Experiment_ID
g1854.t1	chr19	+	279	2	Intergenic	novelGene_603	novel	NA	NA	NA	NA	NA	NA	multi-exon	FALSE	canonical	0	0	junction_1	0	NA	NA	NA	FALSE	0	NA	NA	A	non_coding	NA	NA	NA	NA	NA	NA	NA	25	GATCTAATTGTGCAGGCCAT	NA	False	NA	NA	NA	NA	NA	NA	50912632	50918225	Fake_Experiment_ID
g1855.t1	chr19	-	657	2	Intergenic	novelGene_604	novel	NA	NA	NA	NA	NA	NA	multi-exon	FALSE	canonical	0	0	junction_1	0	NA	NA	NA	FALSE	0	NA	NA	A	non_coding	NA	NA	NA	NA	NA	NA	NA	15	GTTTGACTTGTATTTTATCT	NA	False	NA	NA	NA	NA	NA	NA	50935894	50927077	Fake_Experiment_ID
g1856.t1	chr19	-	882	5	FSM	ENSG00000167754.13	ENST00000336334.8	882	5	0	0	0	0	multi-exon	TRUE	canonical	2	5	junction_3	1.6393596310755	NA	NA	NA	FALSE	0	NA	NA	A	non_coding	NA	NA	NA	NA	NA	NA	NA	25	GTCATCCCAGGACTCAGCAC	6496	False	NA	NA	NA	NA	NA	NA	50952657	50943630	Fake_Experiment_ID
g1857.t1	chr19	+	573	2	Antisense	novelGene_ENSG00000167755.15_AS	novel	NA	NA	NA	NA	NA	NA	multi-exon	FALSE	canonical	0	0	junction_1	0	NA	NA	NA	FALSE	0	NA	NA	A	non_coding	NA	NA	NA	NA	NA	NA	NA	30	GGAGGGCCCAGGGAGAGATA	NA	False	NA	NA	NA	NA	NA	NA	50954954	50960186	Fake_Experiment_ID
g1858.t1	chr19	-	591	4	ISM	ENSG00000167755.15	ENST00000310157.7	735	5	0	2571	0	-2571	5prime_fragment	FALSE	canonical	1	1	junction_3	2.86744175568088	NA	NA	NA	FALSE	0	NA	NA	A	non_coding	NA	NA	NA	NA	NA	NA	NA	20	CCCGGATCTGCCACTTACAC	1478	False	NA	NA	NA	NA	NA	NA	50968104	50961734	Fake_Experiment_ID
g1859.t1	chr19	-	756	5	NNC	ENSG00000169035.12	novel	762	5	NA	NA	-1520	9267	at_least_one_novel_splicesite	FALSE	canonical	0	0	junction_1	0.866025403784439	NA	NA	NA	FALSE	0	NA	NA	A	non_coding	NA	NA	NA	NA	NA	NA	NA	45	GGAAGAATAAATCAGGAGGC	-5	True	NA	NA	NA	NA	NA	NA	50983919	50968268	Fake_Experiment_ID
g186.t1	chr19	+	3249	1	Intergenic	novelGene_54	novel	NA	NA	NA	NA	NA	NA	mono-exon	FALSE	NA	NA	NA	NA	NA	NA	NA	NA	NA	0	NA	NA	A	non_coding	NA	NA	NA	NA	NA	NA	NA	30	GACTGTCACTACGACAGTTA	NA	False	NA	NA	NA	NA	NA	NA	3172657	3175906	Fake_Experiment_ID
g1860.t1	chr19	-	783	5	NNC	ENSG00000129455.15	novel	918	5	NA	NA	0	0	at_least_one_novel_splicesite	FALSE	canonical	1	3	junction_4	12.9107513336754	NA	NA	NA	TRUE	0	NA	NA	A	non_coding	NA	NA	NA	NA	NA	NA	NA	35	TTCTAGGATAAGCACTAGAT	-1	True	NA	NA	NA	NA	NA	NA	51001167	50996058	Fake_Experiment_ID
g1861.t1	chr19	-	1461	9	Fusion	ENSG00000129451.12_ENSG00000269741.5	novel	753	5	NA	NA	0	0	multi-exon	FALSE	canonical	0	0	junction_1	11.0672659225303	NA	NA	NA	TRUE	0	NA	NA	A	non_coding	NA	NA	NA	NA	NA	NA	NA	10	GCCCGCGCGCCACGGGGGCA	8890	False	NA	NA	NA	NA	NA	NA	51019130	51003110	Fake_Experiment_ID
g1862.t1	chr19	-	426	4	NIC	ENSG00000167757.14	novel	849	6	NA	NA	0	0	combination_of_known_splicesites	FALSE	canonical	0	0	junction_2	0.471404520791032	NA	NA	NA	FALSE	0	NA	NA	A	non_coding	NA	NA	NA	NA	NA	NA	NA	30	ACTGGACCCACCCACCACAG	-5	True	NA	NA	NA	NA	NA	NA	51027517	51022544	Fake_Experiment_ID
g1863.t1	chr19	-	780	5	NNC	ENSG00000186474.16	novel	765	6	NA	NA	-373	-147	at_least_one_novel_splicesite	TRUE	canonical	0	0	junction_1	0	NA	NA	NA	TRUE	0	NA	NA	A	non_coding	NA	NA	NA	NA	NA	NA	NA	10	CCTGTTTCCTCCACCTCCAC	7	True	NA	NA	NA	NA	NA	NA	51034994	51029301	Fake_Experiment_ID
g1864.t1	chr19	-	834	5	FSM	ENSG00000167759.13	ENST00000595793.6	834	5	0	0	0	0	multi-exon	FALSE	canonical	3	18	junction_2	4.76313972081441	NA	NA	NA	FALSE	0	NA	NA	A	non_coding	NA	NA	NA	NA	NA	NA	NA	35	AAGTTGAGAAATGTACCGGC	723	False	NA	NA	NA	NA	NA	NA	51065067	51056586	Fake_Experiment_ID
g1865.t1	chr19	-	819	6	NNC	ENSG00000129437.11	novel	804	6	NA	NA	-3793	0	at_least_one_novel_splicesite	FALSE	canonical	0	0	junction_1	2.0976176963403	NA	NA	NA	TRUE	0	NA	NA	A	non_coding	NA	NA	NA	NA	NA	NA	NA	10	TGGTCTTCACGGTGGGATGG	NA	False	NA	NA	NA	NA	NA	NA	51086540	51078006	Fake_Experiment_ID
g1866.t1	chr19	-	1047	2	FSM	ENSG00000142544.7	ENST00000421832.3	1047	2	0	0	0	0	multi-exon	FALSE	canonical	3	105	junction_1	0	NA	NA	NA	FALSE	0	NA	NA	A	non_coding	NA	NA	NA	NA	NA	NA	NA	5	CGACTTCGGGCCTCCCGCCG	3809	False	NA	NA	NA	NA	NA	NA	51104569	51098600	Fake_Experiment_ID
g1867.t1	chr19	+	1608	8	NNC	ENSG00000129450.9	novel	1440	7	NA	NA	-18734	-6119	at_least_one_novel_splicesite	TRUE	canonical	0	0	junction_1	0	NA	NA	NA	TRUE	0	NA	NA	A	non_coding	NA	NA	NA	NA	NA	NA	NA	35	GAAACTGCAGAGACTCACCC	NA	False	NA	NA	NA	NA	NA	NA	51106240	51130079	Fake_Experiment_ID
g1868.t1	chr19	+	645	1	NIC	ENSG00000168995.13	novel	1404	7	NA	NA	0	-10231	mono-exon	FALSE	NA	NA	NA	NA	NA	NA	NA	NA	NA	0	NA	NA	B	non_coding	NA	NA	NA	NA	NA	NA	NA	15	CATCCTCATCCTGCCTCTGA	4891	False	NA	NA	NA	NA	NA	NA	51142369	51143014	Fake_Experiment_ID
g1869.t1	chr19	+	2229	12	NNC	ENSG00000168995.13	novel	1404	7	NA	NA	1026	31951	at_least_one_novel_splicesite	TRUE	canonical	0	0	junction_1	0	NA	NA	NA	FALSE	0	NA	NA	B	non_coding	NA	NA	NA	NA	NA	NA	NA	30	GATGGAATTACGCGTCTAAC	787	False	NA	NA	NA	NA	NA	NA	51143395	51185196	Fake_Experiment_ID
g187.t1	chr19	-	717	1	Intergenic	novelGene_55	novel	NA	NA	NA	NA	NA	NA	mono-exon	FALSE	NA	NA	NA	NA	NA	NA	NA	NA	NA	0	NA	NA	A	non_coding	NA	NA	NA	NA	NA	NA	NA	15	GGCCAACTTTCTGCCCATGG	6914	False	NA	NA	NA	NA	NA	NA	3178335	3177618	Fake_Experiment_ID
g1870.t1	chr19	+	2973	19	NNC	ENSG00000105383.15	novel	1095	7	NA	NA	-39561	-4431	at_least_one_novel_splicesite	FALSE	canonical	0	0	junction_1	0.229061423645426	NA	NA	NA	TRUE	0	NA	NA	A	non_coding	NA	NA	NA	NA	NA	NA	NA	10	GCATTTTCTCTGGGTCAGGC	NA	False	NA	NA	NA	NA	NA	NA	51185557	51235257	Fake_Experiment_ID
g1871.t1	chr19	-	258	3	Antisense	novelGene_ENSG00000105383.15_AS	novel	NA	NA	NA	NA	NA	NA	multi-exon	FALSE	canonical	0	0	junction_1	0	NA	NA	NA	FALSE	0	NA	NA	A	non_coding	NA	NA	NA	NA	NA	NA	NA	30	GACACTTATCGAGCAGAGCC	NA	False	NA	NA	NA	NA	NA	NA	51240209	51238053	Fake_Experiment_ID
g1872.t1	chr19	+	2040	11	NNC	ENSG00000179213.13	novel	594	5	NA	NA	266	28876	at_least_one_novel_splicesite	FALSE	canonical	0	0	junction_1	0	NA	NA	NA	TRUE	0	NA	NA	A	non_coding	NA	NA	NA	NA	NA	NA	NA	10	GTGTGGGCCACTCCCATGTT	NA	False	NA	NA	NA	NA	NA	NA	51264338	51297473	Fake_Experiment_ID
g1873.t1	chr19	-	591	1	Intergenic	novelGene_605	novel	NA	NA	NA	NA	NA	NA	mono-exon	FALSE	NA	NA	NA	NA	NA	NA	NA	NA	NA	0	NA	NA	A	non_coding	NA	NA	NA	NA	NA	NA	NA	30	AGGATGTAGCCATAATTTTT	NA	False	NA	NA	NA	NA	NA	NA	51305958	51305367	Fake_Experiment_ID
g1874.t1	chr19	+	1101	8	NNC	ENSG00000142549.10	novel	1011	8	NA	NA	0	181	at_least_one_novel_splicesite	FALSE	canonical	0	0	junction_7	11.2231539093728	NA	NA	NA	FALSE	0	NA	NA	A	non_coding	NA	NA	NA	NA	NA	NA	NA	40	GGGATAACGCAAAATTATGC	201	False	NA	NA	NA	NA	NA	NA	51311847	51328940	Fake_Experiment_ID
g1875.t1	chr19	-	2829	10	NNC	ENSG00000186806.6	novel	2604	10	NA	NA	-445	2060	at_least_one_novel_splicesite	FALSE	canonical	0	0	junction_1	44.3507345409407	NA	NA	NA	TRUE	0	NA	NA	A	non_coding	NA	NA	NA	NA	NA	NA	NA	30	GCCAATCACGGTGGGAAATG	NA	False	NA	NA	NA	NA	NA	NA	51342569	51330550	Fake_Experiment_ID
g1876.t1	chr19	-	954	5	FSM	ENSG00000105379.10	ENST00000354232.8	1041	5	87	0	87	0	multi-exon	FALSE	canonical	3	726	junction_1	7.43303437365925	NA	NA	NA	FALSE	0	NA	NA	A	non_coding	NA	NA	NA	NA	NA	NA	NA	25	GCCCCTCCCAGAGATGGCAA	237	False	NA	NA	NA	NA	NA	NA	51354551	51345210	Fake_Experiment_ID
g1877.t1	chr19	-	222	1	Intergenic	novelGene_606	novel	NA	NA	NA	NA	NA	NA	mono-exon	FALSE	NA	NA	NA	NA	NA	NA	NA	NA	NA	0	NA	NA	A	non_coding	NA	NA	NA	NA	NA	NA	NA	10	CATCCGATCCCTCCGGGGTC	6623	False	NA	NA	NA	NA	NA	NA	51366326	51366104	Fake_Experiment_ID
g1878.t1	chr19	-	639	3	NNC	ENSG00000160318.6	novel	504	4	NA	NA	0	0	at_least_one_novel_splicesite	FALSE	canonical	0	0	junction_1	0	NA	NA	NA	FALSE	0	NA	NA	A	non_coding	NA	NA	NA	NA	NA	NA	NA	10	CTGCAGCCTGCCTGGGGCAG	4372	False	NA	NA	NA	NA	NA	NA	51368577	51367141	Fake_Experiment_ID
g1879.t1	chr19	-	1692	11	Fusion	ENSG00000105370.8_ENSG00000105374.10	novel	498	4	NA	NA	-15883	0	multi-exon	FALSE	canonical	0	0	junction_1	0	NA	NA	NA	TRUE	0	NA	NA	A	non_coding	NA	NA	NA	NA	NA	NA	NA	40	GCAGAAGGCAAGAGCGGCAA	NA	False	NA	NA	NA	NA	NA	NA	51403326	51371776	Fake_Experiment_ID
g188.t1	chr19	+	1155	1	FSM	ENSG00000125910.6	ENST00000246115.5	1155	1	0	0	0	0	mono-exon	FALSE	NA	NA	NA	NA	NA	NA	NA	NA	NA	0	NA	NA	A	non_coding	NA	NA	NA	NA	NA	NA	NA	10	AGTTGCAGTCTTGCGTGTGG	21	False	NA	NA	NA	NA	NA	NA	3178792	3179947	Fake_Experiment_ID
g1880.t1	chr19	-	2454	11	NNC	ENSG00000142512.15	novel	2094	11	NA	NA	-24640	0	at_least_one_novel_splicesite	FALSE	canonical	0	0	junction_1	0	NA	NA	NA	TRUE	0	NA	NA	A	non_coding	NA	NA	NA	NA	NA	NA	NA	15	GGGTCTCTTAGGCTTTAGGA	NA	False	NA	NA	NA	NA	NA	NA	51442221	51411098	Fake_Experiment_ID
g1881.t1	chr19	-	1374	6	NNC	ENSG00000105366.15	novel	1500	7	NA	NA	0	0	at_least_one_novel_splicesite	FALSE	canonical	0	0	junction_1	0	NA	NA	NA	TRUE	0	NA	NA	A	non_coding	NA	NA	NA	NA	NA	NA	NA	40	TTCTCATAGAACAAGAACCC	66	False	NA	NA	NA	NA	NA	NA	51458387	51452378	Fake_Experiment_ID
g1882.t1	chr19	+	1170	5	NNC	ENSG00000213822.6	novel	1155	6	NA	NA	-16053	-7295	at_least_one_novel_splicesite	FALSE	canonical	0	0	junction_1	0	NA	NA	NA	TRUE	0	NA	NA	B	non_coding	NA	NA	NA	NA	NA	NA	NA	20	GCAGTGCCCACCCTCAGGAG	NA	False	NA	NA	NA	NA	NA	NA	51462589	51483357	Fake_Experiment_ID
g1883.t1	chr19	+	453	2	NNC	ENSG00000213822.6	novel	1155	6	NA	NA	6259	-4297	at_least_one_novel_splicesite	FALSE	canonical	0	0	junction_1	0	NA	NA	NA	TRUE	0	NA	NA	B	non_coding	NA	NA	NA	NA	NA	NA	NA	15	GCTCTGGGGTGACAGGCAGG	6363	False	NA	NA	NA	NA	NA	NA	51484901	51486355	Fake_Experiment_ID
g1884.t1	chr19	-	1563	8	NNC	ENSG00000254521.7	novel	1788	8	NA	NA	1360	1132	at_least_one_novel_splicesite	FALSE	canonical	0	0	junction_1	0	NA	NA	NA	TRUE	0	NA	NA	B	non_coding	NA	NA	NA	NA	NA	NA	NA	20	AGGGGCCCGACTTCCCACCA	1594	False	NA	NA	NA	NA	NA	NA	51500373	51490508	Fake_Experiment_ID
g1885.t1	chr19	-	639	1	NIC	ENSG00000254521.7	novel	1788	8	NA	NA	0	-9454	mono-exon	FALSE	NA	NA	NA	NA	NA	NA	NA	NA	NA	0	NA	NA	B	non_coding	NA	NA	NA	NA	NA	NA	NA	15	CATCCTCATCCTGCCTCTGA	4	True	NA	NA	NA	NA	NA	NA	51501733	51501094	Fake_Experiment_ID
g1886.t1	chr19	-	2292	12	NNC	ENSG00000105492.16	novel	1362	8	NA	NA	-39453	16843	at_least_one_novel_splicesite	TRUE	canonical	0	0	junction_1	0	NA	NA	NA	TRUE	0	NA	NA	A	non_coding	NA	NA	NA	NA	NA	NA	NA	40	AATAAAACAGATTGTGGTTT	93	False	NA	NA	NA	NA	NA	NA	51571101	51503238	Fake_Experiment_ID
g1887.t1	chr19	+	2136	4	FSM	ENSG00000105497.8	ENST00000262259.7	2136	4	0	0	0	0	multi-exon	FALSE	canonical	2	8	junction_1	3.09120616516523	NA	NA	NA	FALSE	0	NA	NA	A	non_coding	NA	NA	NA	NA	NA	NA	NA	30	ATTCCTAGTGCATCAGCATA	151	False	NA	NA	NA	NA	NA	NA	51573329	51588467	Fake_Experiment_ID
g1888.t1	chr19	+	459	2	Intergenic	novelGene_607	novel	NA	NA	NA	NA	NA	NA	multi-exon	FALSE	canonical	0	0	junction_1	0	NA	NA	NA	FALSE	0	NA	NA	A	non_coding	NA	NA	NA	NA	NA	NA	NA	30	GGAGCTGGGGAAATACGCAT	NA	False	NA	NA	NA	NA	NA	NA	51593323	51598846	Fake_Experiment_ID
g1889.t1	chr19	+	408	2	Intergenic	novelGene_608	novel	NA	NA	NA	NA	NA	NA	multi-exon	FALSE	canonical	0	0	junction_1	0	NA	NA	NA	TRUE	0	NA	NA	A	non_coding	NA	NA	NA	NA	NA	NA	NA	5	CGACTCCGGGCCTCCCGCCG	4316	False	NA	NA	NA	NA	NA	NA	51598900	51601709	Fake_Experiment_ID
g189.t1	chr19	+	2085	17	NNC	ENSG00000125912.11	novel	1692	15	NA	NA	0	10855	at_least_one_novel_splicesite	TRUE	canonical	0	0	junction_14	272.502401078871	NA	NA	NA	TRUE	0	NA	NA	A	non_coding	NA	NA	NA	NA	NA	NA	NA	15	TCAGTGTCACCCTGAGCTGG	46	False	NA	NA	NA	NA	NA	NA	3186030	3218543	Fake_Experiment_ID
g1890.t1	chr19	-	3447	19	Fusion	ENSG00000105501.12_ENSG00000254415.3	novel	1656	9	NA	NA	-16828	6985	multi-exon	FALSE	canonical	0	0	junction_1	0.447903208238808	NA	NA	NA	TRUE	0	NA	NA	A	non_coding	NA	NA	NA	NA	NA	NA	NA	35	TCATGAGAGCATCATTAAGC	4629	False	NA	NA	NA	NA	NA	NA	51663587	51605245	Fake_Experiment_ID
g1891.t1	chr19	+	1137	8	NNC	ENSG00000182310.15	novel	975	9	NA	NA	-4093	6141	at_least_one_novel_splicesite	FALSE	canonical	0	0	junction_1	5.96246764420263	NA	NA	NA	FALSE	0	NA	NA	A	non_coding	NA	NA	NA	NA	NA	NA	NA	15	TTGGCTTGGGTTTAAGAGTT	52	False	NA	NA	NA	NA	NA	NA	51689433	51711264	Fake_Experiment_ID
g1892.t1	chr19	-	2259	8	NNC	ENSG00000105509.11	novel	1758	4	NA	NA	-23853	0	at_least_one_novel_splicesite	FALSE	canonical	0	0	junction_4	1.82946406783796	NA	NA	NA	FALSE	0	NA	NA	A	non_coding	NA	NA	NA	NA	NA	NA	NA	15	GTCCAGCCACGCGGATGCCG	8096	False	NA	NA	NA	NA	NA	NA	51743781	51713426	Fake_Experiment_ID
g1893.t1	chr19	-	1053	1	FSM	ENSG00000171051.9	ENST00000304748.5	1053	1	0	0	0	0	mono-exon	FALSE	NA	NA	NA	NA	NA	NA	NA	NA	NA	0	NA	NA	A	non_coding	NA	NA	NA	NA	NA	NA	NA	20	GGAGGGAGCTGGGGGACACT	4883	False	NA	NA	NA	NA	NA	NA	51746994	51745941	Fake_Experiment_ID
g1894.t1	chr19	+	1626	1	Intergenic	novelGene_609	novel	NA	NA	NA	NA	NA	NA	mono-exon	FALSE	NA	NA	NA	NA	NA	NA	NA	NA	NA	0	NA	NA	A	non_coding	NA	NA	NA	NA	NA	NA	NA	25	GAACACTTTTACACTGTTGG	3004	False	NA	NA	NA	NA	NA	NA	51757374	51759000	Fake_Experiment_ID
g1895.t1	chr19	+	1056	1	FSM	ENSG00000171049.9	ENST00000340023.7	1056	1	0	0	0	0	mono-exon	FALSE	NA	NA	NA	NA	NA	NA	NA	NA	NA	0	NA	NA	A	non_coding	NA	NA	NA	NA	NA	NA	NA	20	GGATGGGGTCAGGGATATTT	7399	False	NA	NA	NA	NA	NA	NA	51768658	51769714	Fake_Experiment_ID
g1896.t1	chr19	-	399	3	Intergenic	novelGene_610	novel	NA	NA	NA	NA	NA	NA	multi-exon	FALSE	canonical	0	0	junction_1	0	NA	NA	NA	FALSE	0	NA	NA	A	non_coding	NA	NA	NA	NA	NA	NA	NA	15	TGCCGTCTGGGCCAGACCGA	9351	False	NA	NA	NA	NA	NA	NA	51811558	51799572	Fake_Experiment_ID
g1897.t1	chr19	+	1062	1	FSM	ENSG00000187474.5	ENST00000339223.5	1062	1	0	0	0	0	mono-exon	FALSE	NA	NA	NA	NA	NA	NA	NA	NA	NA	0	NA	NA	A	non_coding	NA	NA	NA	NA	NA	NA	NA	10	GGTCGGGGATATTTTTGGGC	1117	False	NA	NA	NA	NA	NA	NA	51823748	51824810	Fake_Experiment_ID
g1898.t1	chr19	-	3129	9	Fusion	ENSG00000198093.11_ENSG00000161551.15	novel	1518	4	NA	NA	0	0	multi-exon	FALSE	canonical	0	0	junction_3	116.265254375501	NA	NA	NA	TRUE	0	NA	NA	A	non_coding	NA	NA	NA	NA	NA	NA	NA	35	ATCTTCTGATACCAGAAAGG	4930	False	NA	NA	NA	NA	NA	NA	51900107	51872531	Fake_Experiment_ID
g1899.t1	chr19	-	1341	3	Intergenic	novelGene_611	novel	NA	NA	NA	NA	NA	NA	multi-exon	FALSE	canonical	0	0	junction_1	0	NA	NA	NA	TRUE	0	NA	NA	A	non_coding	NA	NA	NA	NA	NA	NA	NA	40	GAATGTGGAGAATGTCACAA	NA	False	NA	NA	NA	NA	NA	NA	51919820	51915080	Fake_Experiment_ID
g19.t1	chr19	-	870	4	FSM	ENSG00000181781.10	ENST00000315489.5	870	4	0	0	0	0	multi-exon	FALSE	canonical	0	0	junction_1	0	NA	NA	NA	FALSE	0	NA	NA	A	non_coding	NA	NA	NA	NA	NA	NA	NA	15	GCCAGGCCTGTTTCCCACAC	NA	False	NA	NA	NA	NA	NA	NA	474747	463843	Fake_Experiment_ID
g190.t1	chr19	+	669	4	NNC	ENSG00000161082.13	novel	1458	12	NA	NA	0	-40799	at_least_one_novel_splicesite	FALSE	canonical	0	0	junction_1	0	NA	NA	NA	TRUE	0	NA	NA	B	non_coding	NA	NA	NA	NA	NA	NA	NA	15	GTTTGACTTGATTCTCCATG	-11	True	NA	NA	NA	NA	NA	NA	3224739	3252647	Fake_Experiment_ID
g1900.t1	chr19	+	1875	4	NNC	ENSG00000176024.18	novel	1854	4	NA	NA	-3724	0	at_least_one_novel_splicesite	FALSE	canonical	0	0	junction_1	58.7593964116946	NA	NA	NA	TRUE	0	NA	NA	A	non_coding	NA	NA	NA	NA	NA	NA	NA	45	AAACCATATGAATGCAGTGA	5021	False	NA	NA	NA	NA	NA	NA	51932496	51945737	Fake_Experiment_ID
g1901.t1	chr19	-	1587	4	NNC	ENSG00000256683.7	novel	1599	4	NA	NA	2826	0	at_least_one_novel_splicesite	FALSE	canonical	0	0	junction_3	28.5228952870419	NA	NA	NA	TRUE	0	NA	NA	A	non_coding	NA	NA	NA	NA	NA	NA	NA	45	GAAGAAAACTCAGATCTATG	NA	False	NA	NA	NA	NA	NA	NA	51971534	51964853	Fake_Experiment_ID
g1902.t1	chr19	+	390	3	Intergenic	novelGene_612	novel	NA	NA	NA	NA	NA	NA	multi-exon	FALSE	canonical	0	0	junction_1	0	NA	NA	NA	FALSE	0	NA	NA	A	non_coding	NA	NA	NA	NA	NA	NA	NA	30	GAAACTACTGGAGTGTCAGG	NA	False	NA	NA	NA	NA	NA	NA	51976487	51979189	Fake_Experiment_ID
g1903.t1	chr19	-	2211	4	NNC	ENSG00000197619.14	novel	2229	5	NA	NA	-4459	0	at_least_one_novel_splicesite	FALSE	canonical	1	2	junction_3	14.522013940528	NA	NA	NA	TRUE	0	NA	NA	A	non_coding	NA	NA	NA	NA	NA	NA	NA	20	TCATTTTGGGAAAGCCTCTT	30	False	NA	NA	NA	NA	NA	NA	52008170	51992879	Fake_Experiment_ID
g1904.t1	chr19	-	1944	5	NNC	ENSG00000142556.19	novel	1758	4	NA	NA	-2545	0	at_least_one_novel_splicesite	FALSE	canonical	0	0	junction_3	47.9706941788422	NA	NA	NA	TRUE	0	NA	NA	A	non_coding	NA	NA	NA	NA	NA	NA	NA	45	ACTCATGCAGAAGAAAACCC	87	False	NA	NA	NA	NA	NA	NA	52028290	52015839	Fake_Experiment_ID
g1905.t1	chr19	-	2028	4	NNC	ENSG00000256087.7	novel	1959	4	NA	NA	-1956	0	at_least_one_novel_splicesite	FALSE	canonical	0	0	junction_3	9.7410927974683	NA	NA	NA	TRUE	0	NA	NA	A	non_coding	NA	NA	NA	NA	NA	NA	NA	30	CAATGCAGTGGACATGTTCA	11	True	NA	NA	NA	NA	NA	NA	52048824	52033719	Fake_Experiment_ID
g1906.t1	chr19	-	2838	4	NNC	ENSG00000197608.12	novel	2775	4	NA	NA	-9762	0	at_least_one_novel_splicesite	FALSE	canonical	0	0	junction_3	10.8423039781937	NA	NA	NA	TRUE	0	NA	NA	A	non_coding	NA	NA	NA	NA	NA	NA	NA	30	TTTATACTTACTCATATAGC	1201	False	NA	NA	NA	NA	NA	NA	52094563	52065106	Fake_Experiment_ID
g1907.t1	chr19	-	2658	4	NNC	ENSG00000204611.7	novel	2346	3	NA	NA	-8177	0	at_least_one_novel_splicesite	FALSE	canonical	0	0	junction_2	30.6412938514171	NA	NA	NA	TRUE	0	NA	NA	A	non_coding	NA	NA	NA	NA	NA	NA	NA	15	ACGTTGTCCTAGTTTCTGGA	1248	False	NA	NA	NA	NA	NA	NA	52138689	52114817	Fake_Experiment_ID
g1908.t1	chr19	+	294	1	Intergenic	novelGene_613	novel	NA	NA	NA	NA	NA	NA	mono-exon	FALSE	NA	NA	NA	NA	NA	NA	NA	NA	NA	0	NA	NA	A	non_coding	NA	NA	NA	NA	NA	NA	NA	30	GAATGTCTATGATTAGTCAT	21	False	NA	NA	NA	NA	NA	NA	52143042	52143336	Fake_Experiment_ID
g1909.t1	chr19	-	2964	4	NNC	ENSG00000196267.13	novel	2811	3	NA	NA	-2245	0	at_least_one_novel_splicesite	FALSE	canonical	0	0	junction_3	11.4697670227235	NA	NA	NA	FALSE	0	NA	NA	A	non_coding	NA	NA	NA	NA	NA	NA	NA	30	TTCATACTTATTGATATAGC	1344	False	NA	NA	NA	NA	NA	NA	52170317	52154871	Fake_Experiment_ID
g191.t1	chr19	-	270	1	Intergenic	novelGene_56	novel	NA	NA	NA	NA	NA	NA	mono-exon	FALSE	NA	NA	NA	NA	NA	NA	NA	NA	NA	0	NA	NA	A	non_coding	NA	NA	NA	NA	NA	NA	NA	40	GGACAAAGGAATGGGGGAGA	NA	False	NA	NA	NA	NA	NA	NA	3254193	3253923	Fake_Experiment_ID
g1910.t1	chr19	+	5127	24	Fusion	ENSG00000198464.14_ENSG00000105568.18	novel	1770	15	NA	NA	0	0	multi-exon	FALSE	canonical	0	0	junction_3	1455.81041942819	NA	NA	NA	TRUE	0	NA	NA	A	non_coding	NA	NA	NA	NA	NA	NA	NA	60	AAACTACAAATGCAACAAAT	45	False	NA	NA	NA	NA	NA	NA	52190096	52322858	Fake_Experiment_ID
g1911.t1	chr19	+	285	3	Intergenic	novelGene_614	novel	NA	NA	NA	NA	NA	NA	multi-exon	FALSE	canonical	0	0	junction_1	0	NA	NA	NA	FALSE	0	NA	NA	A	non_coding	NA	NA	NA	NA	NA	NA	NA	20	GCCTAGGCTAATGTATGTGT	NA	False	NA	NA	NA	NA	NA	NA	52328187	52347243	Fake_Experiment_ID
g1912.t1	chr19	+	1176	5	NNC	ENSG00000167554.15	novel	1389	4	NA	NA	0	0	at_least_one_novel_splicesite	TRUE	canonical	0	0	junction_2	12.1243556529821	NA	NA	NA	TRUE	0	NA	NA	A	non_coding	NA	NA	NA	NA	NA	NA	NA	30	ATGTGGCAAAATCTTTAGTT	3744	False	NA	NA	NA	NA	NA	NA	52349172	52366767	Fake_Experiment_ID
g1913.t1	chr19	+	1734	4	FSM	ENSG00000221923.9	ENST00000422689.3	1734	4	0	0	0	0	multi-exon	FALSE	canonical	3	109	junction_3	108.941370572534	NA	NA	NA	FALSE	0	NA	NA	A	non_coding	NA	NA	NA	NA	NA	NA	NA	25	AATGTGTGTGGTAAGATCTT	21	False	NA	NA	NA	NA	NA	NA	52369965	52385314	Fake_Experiment_ID
g1914.t1	chr19	+	543	5	NNC	ENSG00000167555.14	novel	1887	4	NA	NA	-12632	-3817	at_least_one_novel_splicesite	FALSE	canonical	0	0	junction_1	14.2894191624432	NA	NA	NA	TRUE	0	NA	NA	B	non_coding	NA	NA	NA	NA	NA	NA	NA	30	GAAAATTTCCCAAGTCTTTT	NA	False	NA	NA	NA	NA	NA	NA	52389381	52412922	Fake_Experiment_ID
g1915.t1	chr19	+	1188	1	ISM	ENSG00000167555.14	ENST00000360465.8	1887	4	13538	0	13538	0	mono-exon	FALSE	NA	NA	NA	NA	NA	NA	NA	NA	NA	0	NA	NA	B	non_coding	NA	NA	NA	NA	NA	NA	NA	30	GAGTCCCTACAAACTGTATG	NA	False	NA	NA	NA	NA	NA	NA	52415551	52416739	Fake_Experiment_ID
g1916.t1	chr19	-	297	2	Intergenic	novelGene_615	novel	NA	NA	NA	NA	NA	NA	multi-exon	FALSE	canonical	0	0	junction_1	0	NA	NA	NA	FALSE	0	NA	NA	A	non_coding	NA	NA	NA	NA	NA	NA	NA	25	CCACACCCGGCTATTTTTAA	NA	False	NA	NA	NA	NA	NA	NA	52426051	52422270	Fake_Experiment_ID
g1917.t1	chr19	+	1605	4	NNC	ENSG00000198633.11	novel	2025	4	NA	NA	-2154	0	at_least_one_novel_splicesite	FALSE	canonical	0	0	junction_1	0	NA	NA	NA	TRUE	0	NA	NA	A	non_coding	NA	NA	NA	NA	NA	NA	NA	35	AAATTTAGTGAAGCTGGCAG	124	False	NA	NA	NA	NA	NA	NA	52429320	52439446	Fake_Experiment_ID
g1918.t1	chr19	+	342	1	Intergenic	novelGene_616	novel	NA	NA	NA	NA	NA	NA	mono-exon	FALSE	NA	NA	NA	NA	NA	NA	NA	NA	NA	0	NA	NA	A	non_coding	NA	NA	NA	NA	NA	NA	NA	10	CTCCAAGGTCTGGCTTGGCT	NA	False	NA	NA	NA	NA	NA	NA	52451351	52451693	Fake_Experiment_ID
g1919.t1	chr19	-	555	4	Intergenic	novelGene_617	novel	NA	NA	NA	NA	NA	NA	multi-exon	FALSE	canonical	0	0	junction_1	0	NA	NA	NA	FALSE	0	NA	NA	A	non_coding	NA	NA	NA	NA	NA	NA	NA	35	TAGCAACGGTGGTTTTAAAA	NA	False	NA	NA	NA	NA	NA	NA	52485486	52460923	Fake_Experiment_ID
g192.t1	chr19	+	1092	9	NNC	ENSG00000161082.13	novel	1458	12	NA	NA	51139	0	at_least_one_novel_splicesite	TRUE	canonical	0	0	junction_1	4.81534007106456	NA	NA	NA	FALSE	0	NA	NA	B	non_coding	NA	NA	NA	NA	NA	NA	NA	10	CCGCGCCCACAGCCGCCCTG	5257	False	NA	NA	NA	NA	NA	NA	3275878	3293446	Fake_Experiment_ID
g1920.t1	chr19	+	6039	8	Fusion	ENSG00000258405.11_ENSG00000198482.14_ENSG00000167562.13	novel	1596	4	NA	NA	356	0	multi-exon	FALSE	canonical	0	0	junction_1	35.7884943317068	NA	NA	NA	FALSE	0	NA	NA	A	non_coding	NA	NA	NA	NA	NA	NA	NA	35	AAGTGTAAATTTGCAAGGTT	9371	False	NA	NA	NA	NA	NA	NA	52502201	52583457	Fake_Experiment_ID
g1921.t1	chr19	+	624	1	Intergenic	novelGene_618	novel	NA	NA	NA	NA	NA	NA	mono-exon	FALSE	NA	NA	NA	NA	NA	NA	NA	NA	NA	0	NA	NA	A	non_coding	NA	NA	NA	NA	NA	NA	NA	40	GATAACTGTTCCAAATACAG	NA	False	NA	NA	NA	NA	NA	NA	52596789	52597413	Fake_Experiment_ID
g1922.t1	chr19	-	1551	1	FSM	ENSG00000167766.19	ENST00000301096.7	1551	1	0	0	0	0	mono-exon	FALSE	NA	NA	NA	NA	NA	NA	NA	NA	NA	0	NA	NA	A	non_coding	NA	NA	NA	NA	NA	NA	NA	20	TGTGGCAGAGTGTTCAGTTA	NA	False	NA	NA	NA	NA	NA	NA	52614564	52613013	Fake_Experiment_ID
g1923.t1	chr19	-	1956	4	NNC	ENSG00000269825.2	novel	1926	3	NA	NA	-5016	0	at_least_one_novel_splicesite	FALSE	canonical	0	0	junction_3	12.4988888395018	NA	NA	NA	FALSE	0	NA	NA	A	non_coding	NA	NA	NA	NA	NA	NA	NA	50	AGAATCCATAATGAAGAGAG	NA	False	NA	NA	NA	NA	NA	NA	52665840	52652667	Fake_Experiment_ID
g1924.t1	chr19	-	2238	3	NNC	ENSG00000213020.10	novel	2118	3	NA	NA	-35158	0	at_least_one_novel_splicesite	FALSE	canonical	0	0	junction_2	4.5	NA	NA	NA	FALSE	0	NA	NA	A	non_coding	NA	NA	NA	NA	NA	NA	NA	45	AAATGTGAAGCATGTGACAA	NA	False	NA	NA	NA	NA	NA	NA	52751052	52704936	Fake_Experiment_ID
g1925.t1	chr19	-	219	1	Intergenic	novelGene_619	novel	NA	NA	NA	NA	NA	NA	mono-exon	FALSE	NA	NA	NA	NA	NA	NA	NA	NA	NA	0	NA	NA	A	non_coding	NA	NA	NA	NA	NA	NA	NA	30	AAAGGAGTTGCCCCAGTGAC	NA	False	NA	NA	NA	NA	NA	NA	52754912	52754693	Fake_Experiment_ID
g1926.t1	chr19	-	2913	4	NNC	ENSG00000189190.10	novel	2376	3	NA	NA	-20487	0	at_least_one_novel_splicesite	FALSE	canonical	0	0	junction_2	25.4558441227157	NA	NA	NA	FALSE	0	NA	NA	A	non_coding	NA	NA	NA	NA	NA	NA	NA	35	TGTAATGATTGTCACAAAGT	NA	False	NA	NA	NA	NA	NA	NA	52799375	52765586	Fake_Experiment_ID
g1927.t1	chr19	-	1998	1	ISM	ENSG00000198538.11	ENST00000457749.7	2157	3	16273	0	16273	0	mono-exon	FALSE	NA	NA	NA	NA	NA	NA	NA	NA	NA	0	NA	NA	A	non_coding	NA	NA	NA	NA	NA	NA	NA	35	AAGTGTAATGAGTGTGGCAA	NA	False	NA	NA	NA	NA	NA	NA	52801685	52799687	Fake_Experiment_ID
g1928.t1	chr19	+	708	1	Intergenic	novelGene_620	novel	NA	NA	NA	NA	NA	NA	mono-exon	FALSE	NA	NA	NA	NA	NA	NA	NA	NA	NA	0	NA	NA	A	non_coding	NA	NA	NA	NA	NA	NA	NA	10	GGACTTCCTTGGCCTTGGAT	NA	False	NA	NA	NA	NA	NA	NA	52809759	52810467	Fake_Experiment_ID
g1929.t1	chr19	-	1860	6	NNC	ENSG00000204604.13	novel	1569	3	NA	NA	-12273	0	at_least_one_novel_splicesite	FALSE	canonical	0	0	junction_2	30.8	NA	NA	NA	FALSE	0	NA	NA	A	non_coding	NA	NA	NA	NA	NA	NA	NA	30	TAGTGTAATGAGTGTGGCAA	NA	False	NA	NA	NA	NA	NA	NA	52866545	52840724	Fake_Experiment_ID
g193.t1	chr19	-	561	2	Antisense	novelGene_ENSG00000141905.19_AS	novel	NA	NA	NA	NA	NA	NA	multi-exon	FALSE	canonical	0	0	junction_1	0	NA	NA	NA	FALSE	0	NA	NA	B	non_coding	NA	NA	NA	NA	NA	NA	NA	40	CCATGAAAAGGAAGGAGCCT	NA	False	NA	NA	NA	NA	NA	NA	3315849	3299259	Fake_Experiment_ID
g1930.t1	chr19	-	6222	13	Fusion	ENSG00000182986.15_ENSG00000180257.14	novel	1530	3	NA	NA	-2028	0	multi-exon	FALSE	canonical	0	0	junction_3	23.092206477511	NA	NA	NA	TRUE	0	NA	NA	A	non_coding	NA	NA	NA	NA	NA	NA	NA	40	CATCAGAGTCAAATCAGCAT	4755	False	NA	NA	NA	NA	NA	NA	52958117	52880595	Fake_Experiment_ID
g1931.t1	chr19	+	660	2	Intergenic	novelGene_621	novel	NA	NA	NA	NA	NA	NA	multi-exon	FALSE	canonical	0	0	junction_1	0	NA	NA	NA	FALSE	0	NA	NA	A	non_coding	NA	NA	NA	NA	NA	NA	NA	25	CCTCAGAGTTCTGGAAAGGT	3616	False	NA	NA	NA	NA	NA	NA	52959788	52960514	Fake_Experiment_ID
g1932.t1	chr19	-	630	5	Intergenic	novelGene_622	novel	NA	NA	NA	NA	NA	NA	multi-exon	FALSE	canonical	0	0	junction_1	0	NA	NA	NA	FALSE	0	NA	NA	A	non_coding	NA	NA	NA	NA	NA	NA	NA	40	TCACACCTTGAAAGACATAG	1386	False	NA	NA	NA	NA	NA	NA	52992181	52969991	Fake_Experiment_ID
g1933.t1	chr19	+	357	1	Intergenic	novelGene_623	novel	NA	NA	NA	NA	NA	NA	mono-exon	FALSE	NA	NA	NA	NA	NA	NA	NA	NA	NA	0	NA	NA	A	non_coding	NA	NA	NA	NA	NA	NA	NA	10	CTCATTTGTTTGTTACTTTG	NA	False	NA	NA	NA	NA	NA	NA	53004036	53004393	Fake_Experiment_ID
g1934.t1	chr19	+	1812	5	Genic_Genomic	ENSG00000268964.3	novel	1608	1	NA	NA	-44406	0	multi-exon	FALSE	canonical	0	0	junction_1	0	NA	NA	NA	FALSE	0	NA	NA	A	non_coding	NA	NA	NA	NA	NA	NA	NA	45	GACAGAGCAAGAGAGGGAGA	NA	False	NA	NA	NA	NA	NA	NA	53004845	53050859	Fake_Experiment_ID
g1935.t1	chr19	-	2850	8	NNC	ENSG00000170949.18	novel	2457	4	NA	NA	-17042	0	at_least_one_novel_splicesite	FALSE	canonical	0	0	junction_4	74.897753433516	NA	NA	NA	TRUE	0	NA	NA	A	non_coding	NA	NA	NA	NA	NA	NA	NA	15	GTGTGGTGAGGTCATTAGGT	103	False	NA	NA	NA	NA	NA	NA	53103318	53068076	Fake_Experiment_ID
g1936.t1	chr19	-	1998	6	NNC	ENSG00000170954.12	novel	1668	3	NA	NA	-10498	0	at_least_one_novel_splicesite	FALSE	canonical	0	0	junction_4	20.3627110179367	NA	NA	NA	TRUE	0	NA	NA	A	non_coding	NA	NA	NA	NA	NA	NA	NA	25	TATGGCAAGGTCTTCAGTCA	-17	True	NA	NA	NA	NA	NA	NA	53132916	53108376	Fake_Experiment_ID
g1937.t1	chr19	-	2553	4	NNC	ENSG00000197937.13	novel	2523	4	NA	NA	-4196	0	at_least_one_novel_splicesite	FALSE	canonical	0	0	junction_2	12.7279220613579	NA	NA	NA	TRUE	0	NA	NA	A	non_coding	NA	NA	NA	NA	NA	NA	NA	45	TGGAGAGAAACCTTACAAAT	1109	False	NA	NA	NA	NA	NA	NA	53157943	53140307	Fake_Experiment_ID
g1938.t1	chr19	-	2139	3	NNC	ENSG00000197497.11	novel	2037	3	NA	NA	4774	0	at_least_one_novel_splicesite	FALSE	canonical	0	0	junction_2	3	NA	NA	NA	TRUE	0	NA	NA	A	non_coding	NA	NA	NA	NA	NA	NA	NA	40	AAACCTTACAAAGGACGCCG	NA	False	NA	NA	NA	NA	NA	NA	53178124	53164452	Fake_Experiment_ID
g1939.t1	chr19	+	2466	5	Intergenic	novelGene_624	novel	NA	NA	NA	NA	NA	NA	multi-exon	FALSE	canonical	0	0	junction_1	0.866025403784439	NA	NA	NA	TRUE	0	NA	NA	A	non_coding	NA	NA	NA	NA	NA	NA	NA	25	ATGTGGCAAAGCCTTTACTC	NA	False	NA	NA	NA	NA	NA	NA	53183075	53213263	Fake_Experiment_ID
g194.t1	chr19	+	771	2	Genic_Genomic	ENSG00000141905.19	novel	1593	11	NA	NA	51876	-80407	multi-exon	FALSE	canonical	0	0	junction_1	0	NA	NA	NA	FALSE	0	NA	NA	B	non_coding	NA	NA	NA	NA	NA	NA	NA	20	GAGGGGAAGTGGGCCTTGGA	7	False	NA	NA	NA	NA	NA	NA	3366636	3382362	Fake_Experiment_ID
g1940.t1	chr19	-	3084	6	Fusion	ENSG00000197928.11_ENSG00000228567.3	novel	1755	3	NA	NA	195	13001	multi-exon	FALSE	canonical	0	0	junction_1	133.572452249706	NA	NA	NA	FALSE	0	NA	NA	A	non_coding	NA	NA	NA	NA	NA	NA	NA	40	TTTATATTGAACTGTAAATA	NA	False	NA	NA	NA	NA	NA	NA	53267470	53223970	Fake_Experiment_ID
g1941.t1	chr19	+	1683	6	Intergenic	novelGene_625	novel	NA	NA	NA	NA	NA	NA	multi-exon	FALSE	canonical	0	0	junction_1	0.979795897113271	NA	NA	NA	FALSE	0	NA	NA	A	non_coding	NA	NA	NA	NA	NA	NA	NA	35	GGCCCCCAAGGCAAGAAGAC	NA	False	NA	NA	NA	NA	NA	NA	53279700	53284947	Fake_Experiment_ID
g1942.t1	chr19	-	711	1	Intergenic	novelGene_626	novel	NA	NA	NA	NA	NA	NA	mono-exon	FALSE	NA	NA	NA	NA	NA	NA	NA	NA	NA	0	NA	NA	A	non_coding	NA	NA	NA	NA	NA	NA	NA	20	TGTAACTCTACAGTGGGTGT	1059	False	NA	NA	NA	NA	NA	NA	53290374	53289663	Fake_Experiment_ID
g1943.t1	chr19	-	1107	4	Intergenic	novelGene_627	novel	NA	NA	NA	NA	NA	NA	multi-exon	FALSE	canonical	0	0	junction_1	0	NA	NA	NA	FALSE	0	NA	NA	A	non_coding	NA	NA	NA	NA	NA	NA	NA	35	GGCCCCCAAGGCAAGAAGAC	NA	False	NA	NA	NA	NA	NA	NA	53306134	53299047	Fake_Experiment_ID
g1944.t1	chr19	+	3834	6	NNC	ENSG00000213799.13	novel	2913	3	NA	NA	-35118	0	at_least_one_novel_splicesite	FALSE	canonical	0	0	junction_1	25.2	NA	NA	NA	TRUE	0	NA	NA	A	non_coding	NA	NA	NA	NA	NA	NA	NA	55	AAATATGAAGAATGTGACAA	NA	False	NA	NA	NA	NA	NA	NA	53306189	53353588	Fake_Experiment_ID
g1945.t1	chr19	+	4950	10	Fusion	ENSG00000203326.12_ENSG00000196417.13	novel	1572	3	NA	NA	-10526	0	multi-exon	TRUE	canonical	0	0	junction_1	21.8733729553639	NA	NA	NA	TRUE	0	NA	NA	A	non_coding	NA	NA	NA	NA	NA	NA	NA	25	TGAGTGTGGTAAGACCTTCA	NA	False	NA	NA	NA	NA	NA	NA	53361755	53409127	Fake_Experiment_ID
g1946.t1	chr19	+	420	3	Intergenic	novelGene_628	novel	NA	NA	NA	NA	NA	NA	multi-exon	FALSE	canonical	0	0	junction_1	0	NA	NA	NA	FALSE	0	NA	NA	A	non_coding	NA	NA	NA	NA	NA	NA	NA	5	TCTGCCTGGGGCTCATGCTC	NA	False	NA	NA	NA	NA	NA	NA	53412861	53423359	Fake_Experiment_ID
g1947.t1	chr19	+	312	2	Intergenic	novelGene_629	novel	NA	NA	NA	NA	NA	NA	multi-exon	FALSE	canonical	0	0	junction_1	0	NA	NA	NA	FALSE	0	NA	NA	A	non_coding	NA	NA	NA	NA	NA	NA	NA	30	GCACATTGCAGATGAGGCAG	9825	False	NA	NA	NA	NA	NA	NA	53441808	53442207	Fake_Experiment_ID
g1948.t1	chr19	+	279	1	Intergenic	novelGene_630	novel	NA	NA	NA	NA	NA	NA	mono-exon	FALSE	NA	NA	NA	NA	NA	NA	NA	NA	NA	0	NA	NA	A	non_coding	NA	NA	NA	NA	NA	NA	NA	20	AATGCCCCAGTCCCACCCTG	NA	False	NA	NA	NA	NA	NA	NA	53442328	53442607	Fake_Experiment_ID
g1949.t1	chr19	+	2256	3	NNC	ENSG00000160336.17	novel	2241	3	NA	NA	-3866	0	at_least_one_novel_splicesite	FALSE	canonical	0	0	junction_1	97	NA	NA	NA	TRUE	0	NA	NA	A	non_coding	NA	NA	NA	NA	NA	NA	NA	20	TGAATGTGGTGAGGTTTTTA	NA	False	NA	NA	NA	NA	NA	NA	53443402	53456748	Fake_Experiment_ID
g195.t1	chr19	-	201	2	Antisense	novelGene_ENSG00000141905.19_AS	novel	NA	NA	NA	NA	NA	NA	multi-exon	TRUE	canonical	0	0	junction_1	0	NA	NA	NA	FALSE	0	NA	NA	B	non_coding	NA	NA	NA	NA	NA	NA	NA	30	ACCCAGAGGTTTAAATGTTG	NA	False	NA	NA	NA	NA	NA	NA	3409390	3403317	Fake_Experiment_ID
g1950.t1	chr19	+	309	2	Intergenic	novelGene_631	novel	NA	NA	NA	NA	NA	NA	multi-exon	FALSE	canonical	0	0	junction_1	0	NA	NA	NA	FALSE	0	NA	NA	A	non_coding	NA	NA	NA	NA	NA	NA	NA	30	GCACATTGCAGATGAGGCAG	NA	False	NA	NA	NA	NA	NA	NA	53479295	53479691	Fake_Experiment_ID
g1951.t1	chr19	+	279	1	Intergenic	novelGene_632	novel	NA	NA	NA	NA	NA	NA	mono-exon	FALSE	NA	NA	NA	NA	NA	NA	NA	NA	NA	0	NA	NA	A	non_coding	NA	NA	NA	NA	NA	NA	NA	20	AATGCCCCAGTCCCACCCTG	NA	False	NA	NA	NA	NA	NA	NA	53479812	53480091	Fake_Experiment_ID
g1952.t1	chr19	+	1902	3	NNC	ENSG00000198346.11	novel	1854	3	NA	NA	-2968	0	at_least_one_novel_splicesite	FALSE	canonical	0	0	junction_1	26	NA	NA	NA	TRUE	0	NA	NA	A	non_coding	NA	NA	NA	NA	NA	NA	NA	45	AAAGCAAAGCTTGCACATCA	NA	False	NA	NA	NA	NA	NA	NA	53480854	53492086	Fake_Experiment_ID
g1953.t1	chr19	+	564	3	Intergenic	novelGene_633	novel	NA	NA	NA	NA	NA	NA	multi-exon	FALSE	canonical	0	0	junction_1	0	NA	NA	NA	FALSE	0	NA	NA	A	non_coding	NA	NA	NA	NA	NA	NA	NA	5	TCTGCCTGGGGCTCATGCTC	NA	False	NA	NA	NA	NA	NA	NA	53492216	53503953	Fake_Experiment_ID
g1954.t1	chr19	-	450	1	Intergenic	novelGene_634	novel	NA	NA	NA	NA	NA	NA	mono-exon	FALSE	NA	NA	NA	NA	NA	NA	NA	NA	NA	0	NA	NA	A	non_coding	NA	NA	NA	NA	NA	NA	NA	15	CGTGCCTGTGCGGGCACACA	NA	False	NA	NA	NA	NA	NA	NA	53538398	53537948	Fake_Experiment_ID
g1955.t1	chr19	+	1662	6	NNC	ENSG00000130844.19	novel	1392	3	NA	NA	-14431	0	at_least_one_novel_splicesite	FALSE	canonical	0	0	junction_1	118.800673398765	NA	NA	NA	FALSE	0	NA	NA	A	non_coding	NA	NA	NA	NA	NA	NA	NA	30	AGAGCCTTTTGAACGCAGTA	86	False	NA	NA	NA	NA	NA	NA	53554945	53577952	Fake_Experiment_ID
g1956.t1	chr19	-	1092	8	Intergenic	novelGene_635	novel	NA	NA	NA	NA	NA	NA	multi-exon	FALSE	canonical	0	0	junction_1	0	NA	NA	NA	TRUE	0	NA	NA	A	non_coding	NA	NA	NA	NA	NA	NA	NA	40	AAATCAGTAGTATTTCTATA	NA	False	NA	NA	NA	NA	NA	NA	53614727	53591528	Fake_Experiment_ID
g1957.t1	chr19	+	648	2	NNC	ENSG00000204595.1	novel	576	3	NA	NA	-15324	0	at_least_one_novel_splicesite	FALSE	canonical	0	0	junction_1	0	NA	NA	NA	TRUE	0	NA	NA	A	non_coding	NA	NA	NA	NA	NA	NA	NA	55	TAAATACAAAAAGTCACATG	NA	False	NA	NA	NA	NA	NA	NA	53616782	53636988	Fake_Experiment_ID
g1958.t1	chr19	-	3108	9	NIC	ENSG00000142405.22	novel	3189	10	NA	NA	0	0	combination_of_known_splicesites	TRUE	canonical	0	0	junction_8	8.63767185067828	NA	NA	NA	FALSE	0	NA	NA	A	non_coding	NA	NA	NA	NA	NA	NA	NA	10	ATGGTCCTATCTGCTGGCTC	139	False	NA	NA	NA	NA	NA	NA	53824174	53794048	Fake_Experiment_ID
g1959.t1	chr19	-	372	2	Intergenic	novelGene_636	novel	NA	NA	NA	NA	NA	NA	multi-exon	FALSE	canonical	0	0	junction_1	0	NA	NA	NA	FALSE	0	NA	NA	A	non_coding	NA	NA	NA	NA	NA	NA	NA	25	CATTCCCTGTAATAGAGGTT	5128	False	NA	NA	NA	NA	NA	NA	53868791	53864303	Fake_Experiment_ID
g196.t1	chr19	+	777	7	NNC	ENSG00000141905.19	novel	1593	11	NA	NA	110377	-9360	at_least_one_novel_splicesite	FALSE	canonical	0	0	junction_1	0.942809041582063	NA	NA	NA	FALSE	0	NA	NA	B	non_coding	NA	NA	NA	NA	NA	NA	NA	15	TGGCGTGCTCGCAGTGAATT	NA	False	NA	NA	NA	NA	NA	NA	3425137	3453409	Fake_Experiment_ID
g1960.t1	chr19	+	969	1	FSM	ENSG00000179820.16	ENST00000391768.2	969	1	0	0	0	0	mono-exon	FALSE	NA	NA	NA	NA	NA	NA	NA	NA	NA	0	NA	NA	A	non_coding	NA	NA	NA	NA	NA	NA	NA	20	GACTCTCCCAAGAGGCTCCC	3728	False	NA	NA	NA	NA	NA	NA	53873529	53874498	Fake_Experiment_ID
g1961.t1	chr19	+	2094	18	ISM	ENSG00000126583.12	ENST00000682028.1	2133	19	0	141	0	-141	5prime_fragment	FALSE	canonical	3	27	junction_7	12.4983043832653	NA	NA	NA	FALSE	0	NA	NA	A	non_coding	NA	NA	NA	NA	NA	NA	NA	15	TCTCACCCGCCGCCACTAGG	166	False	NA	NA	NA	NA	NA	NA	53882494	53906895	Fake_Experiment_ID
g1962.t1	chr19	+	489	4	NNC	ENSG00000105605.8	novel	828	5	NA	NA	0	-24423	at_least_one_novel_splicesite	FALSE	canonical	2	2	junction_3	5.09901951359278	NA	NA	NA	TRUE	0	NA	NA	B	non_coding	NA	NA	NA	NA	NA	NA	NA	25	GGTATTCTGATTCCTAAATC	3417	False	NA	NA	NA	NA	NA	NA	53912831	53917870	Fake_Experiment_ID
g1963.t1	chr19	-	276	1	Intergenic	novelGene_637	novel	NA	NA	NA	NA	NA	NA	mono-exon	FALSE	NA	NA	NA	NA	NA	NA	NA	NA	NA	0	NA	NA	A	non_coding	NA	NA	NA	NA	NA	NA	NA	20	CCAGGCCTGGGGCAACTCCA	NA	False	NA	NA	NA	NA	NA	NA	53922271	53921995	Fake_Experiment_ID
g1964.t1	chr19	-	327	1	Intergenic	novelGene_638	novel	NA	NA	NA	NA	NA	NA	mono-exon	FALSE	NA	NA	NA	NA	NA	NA	NA	NA	NA	0	NA	NA	A	non_coding	NA	NA	NA	NA	NA	NA	NA	30	CCAGACCTGGGACAACTCCA	NA	False	NA	NA	NA	NA	NA	NA	53923081	53922754	Fake_Experiment_ID
g1965.t1	chr19	-	516	1	Intergenic	novelGene_639	novel	NA	NA	NA	NA	NA	NA	mono-exon	FALSE	NA	NA	NA	NA	NA	NA	NA	NA	NA	0	NA	NA	A	non_coding	NA	NA	NA	NA	NA	NA	NA	30	CCAGACCTGGGACAACTCCA	NA	False	NA	NA	NA	NA	NA	NA	53923996	53923480	Fake_Experiment_ID
g1966.t1	chr19	-	222	1	Intergenic	novelGene_640	novel	NA	NA	NA	NA	NA	NA	mono-exon	FALSE	NA	NA	NA	NA	NA	NA	NA	NA	NA	0	NA	NA	A	non_coding	NA	NA	NA	NA	NA	NA	NA	25	CCAGACCTGGGGCAAGTCCA	NA	False	NA	NA	NA	NA	NA	NA	53924379	53924157	Fake_Experiment_ID
g1967.t1	chr19	+	435	2	ISM	ENSG00000105605.8	ENST00000222212.6	828	5	28607	0	28607	0	3prime_fragment	FALSE	canonical	1	1	junction_1	0	NA	NA	NA	FALSE	0	NA	NA	B	non_coding	NA	NA	NA	NA	NA	NA	NA	5	GGCCCGCCCCTCGGAGCTCC	NA	False	NA	NA	NA	NA	NA	NA	53941438	53942293	Fake_Experiment_ID
g1968.t1	chr19	+	1401	5	Intergenic	novelGene_641	novel	NA	NA	NA	NA	NA	NA	multi-exon	FALSE	canonical	0	0	junction_1	0.433012701892219	NA	NA	NA	FALSE	0	NA	NA	A	non_coding	NA	NA	NA	NA	NA	NA	NA	10	GGGCGCGGCGGGGGAGCCGA	1783	False	NA	NA	NA	NA	NA	NA	53962294	53982849	Fake_Experiment_ID
g1969.t1	chr19	+	783	4	FSM	ENSG00000130433.8	ENST00000252729.7	783	4	0	0	0	0	multi-exon	FALSE	canonical	1	1	junction_2	0.942809041582063	NA	NA	NA	FALSE	0	NA	NA	A	non_coding	NA	NA	NA	NA	NA	NA	NA	20	AGCCACGCGTGAGACTTCTC	1220	False	NA	NA	NA	NA	NA	NA	53992877	54012189	Fake_Experiment_ID
g197.t1	chr19	-	417	4	NNC	ENSG00000095932.7	novel	393	4	NA	NA	0	0	at_least_one_novel_splicesite	FALSE	canonical	0	0	junction_3	13.2748718344933	NA	NA	NA	FALSE	0	NA	NA	A	non_coding	NA	NA	NA	NA	NA	NA	NA	10	AGATTCCTGGCTGCCTCTTC	3115	False	NA	NA	NA	NA	NA	NA	3480463	3474842	Fake_Experiment_ID
g1970.t1	chr19	-	2592	15	Fusion	ENSG00000189068.11_ENSG00000248385.8_ENSG00000170909.13	novel	711	9	NA	NA	0	0	multi-exon	FALSE	canonical	0	0	junction_3	1.42320420322652	NA	NA	NA	TRUE	0	NA	NA	A	non_coding	NA	NA	NA	NA	NA	NA	NA	35	CAAGAAGACAGCCCTGGCCA	10	False	NA	NA	NA	NA	NA	NA	54100792	54040960	Fake_Experiment_ID
g1971.t1	chr19	+	300	4	NNC	ENSG00000170906.16	novel	255	4	NA	NA	0	0	at_least_one_novel_splicesite	FALSE	canonical	0	0	junction_2	1494.26600339059	NA	NA	NA	FALSE	0	NA	NA	A	non_coding	NA	NA	NA	NA	NA	NA	NA	25	GCACCTCCACTGACAGAGGC	24	False	NA	NA	NA	NA	NA	NA	54102878	54106902	Fake_Experiment_ID
g1972.t1	chr19	-	813	6	NNC	ENSG00000105619.14	novel	762	6	NA	NA	0	0	at_least_one_novel_splicesite	FALSE	canonical	0	0	junction_3	105.952819688765	NA	NA	NA	FALSE	0	NA	NA	A	non_coding	NA	NA	NA	NA	NA	NA	NA	35	CGCATGCCCAATAAACTGAC	387	False	NA	NA	NA	NA	NA	NA	54115269	54107049	Fake_Experiment_ID
g1973.t1	chr19	+	1701	14	NNC	ENSG00000105618.14	novel	1500	13	NA	NA	0	0	at_least_one_novel_splicesite	FALSE	canonical	0	0	junction_10	276.623727092476	NA	NA	NA	TRUE	0	NA	NA	A	non_coding	NA	NA	NA	NA	NA	NA	NA	20	ATGACTGCGTGTGTCCAAGG	2508	False	NA	NA	NA	NA	NA	NA	54118278	54131432	Fake_Experiment_ID
g1974.t1	chr19	+	2337	16	NNC	ENSG00000088038.19	novel	2262	17	NA	NA	0	0	at_least_one_novel_splicesite	FALSE	canonical	0	0	junction_8	199.776697562275	NA	NA	NA	FALSE	0	NA	NA	A	non_coding	NA	NA	NA	NA	NA	NA	NA	10	CACCGGCCCCTCCCTCTACC	5122	False	NA	NA	NA	NA	NA	NA	54142978	54155407	Fake_Experiment_ID
g1975.t1	chr19	-	2991	17	Fusion	ENSG00000105617.4_ENSG00000167608.12	novel	795	4	NA	NA	0	0	multi-exon	FALSE	canonical	0	0	junction_4	34.2828309799526	NA	NA	NA	TRUE	0	NA	NA	A	non_coding	NA	NA	NA	NA	NA	NA	NA	20	CTCCTGAGGGGGTACAGGAG	8012	False	NA	NA	NA	NA	NA	NA	54173117	54155720	Fake_Experiment_ID
g1976.t1	chr19	-	1419	7	FSM	ENSG00000125505.17	ENST00000245615.6	1419	7	0	0	0	0	multi-exon	TRUE	canonical	3	492	junction_2	75.9248531992873	NA	NA	NA	FALSE	0	NA	NA	A	non_coding	NA	NA	NA	NA	NA	NA	NA	10	GCTGTCACGACGCTCCCTCT	1071	False	NA	NA	NA	NA	NA	NA	54188508	54174043	Fake_Experiment_ID
g1977.t1	chr19	+	318	1	Intergenic	novelGene_642	novel	NA	NA	NA	NA	NA	NA	mono-exon	FALSE	NA	NA	NA	NA	NA	NA	NA	NA	NA	0	NA	NA	A	non_coding	NA	NA	NA	NA	NA	NA	NA	30	CGGGAACACCCGAAGGGGGA	256	False	NA	NA	NA	NA	NA	NA	54190601	54190919	Fake_Experiment_ID
g1978.t1	chr19	+	933	4	ISM	ENSG00000170892.13	ENST00000667261.1	939	5	0	309	0	-309	5prime_fragment	FALSE	canonical	3	370	junction_2	32.2937902527543	NA	NA	NA	FALSE	0	NA	NA	A	non_coding	NA	NA	NA	NA	NA	NA	NA	30	ACTCCAGAGACCTAGGGGAT	57	False	NA	NA	NA	NA	NA	NA	54191364	54193362	Fake_Experiment_ID
g1979.t1	chr19	+	585	4	FSM	ENSG00000170889.14	ENST00000302907.9	585	4	0	0	0	0	multi-exon	FALSE	canonical	3	7634	junction_1	607.54935784858	NA	NA	NA	FALSE	0	NA	NA	A	non_coding	NA	NA	NA	NA	NA	NA	NA	5	GTCCACCTGTCCCTCCTGGG	23	False	NA	NA	NA	NA	NA	NA	54201184	54207575	Fake_Experiment_ID
g198.t1	chr19	-	450	2	FSM	ENSG00000284638.1	ENST00000641816.1	450	2	0	0	0	0	multi-exon	TRUE	canonical	0	0	junction_1	0	NA	NA	NA	FALSE	0	NA	NA	A	non_coding	NA	NA	NA	NA	NA	NA	NA	15	ATCCTGAATCCGGGTTCCGG	175	False	NA	NA	NA	NA	NA	NA	3483403	3482803	Fake_Experiment_ID
g1980.t1	chr19	-	342	3	Intergenic	novelGene_643	novel	NA	NA	NA	NA	NA	NA	multi-exon	FALSE	canonical	0	0	junction_1	0	NA	NA	NA	FALSE	0	NA	NA	A	non_coding	NA	NA	NA	NA	NA	NA	NA	25	CCCAGACCCCACGCTCCAAG	638	False	NA	NA	NA	NA	NA	NA	54210290	54208603	Fake_Experiment_ID
g1981.t1	chr19	-	2925	14	Fusion	ENSG00000204577.11_ENSG00000244482.10	novel	1932	14	NA	NA	-4498	0	multi-exon	FALSE	canonical	0	0	junction_1	0	NA	NA	NA	TRUE	0	NA	NA	A	non_coding	NA	NA	NA	NA	NA	NA	NA	15	CCCGGGGGGTACGCAGACCC	10023	False	NA	NA	NA	NA	NA	NA	54247249	54217092	Fake_Experiment_ID
g1982.t1	chr19	-	1581	8	NNC	ENSG00000105609.17	novel	1776	13	NA	NA	380	0	at_least_one_novel_splicesite	FALSE	canonical	0	0	junction_1	0	NA	NA	NA	FALSE	0	NA	NA	A	non_coding	NA	NA	NA	NA	NA	NA	NA	20	CCCACGGGGGACCCAGATCT	477	False	NA	NA	NA	NA	NA	NA	54256813	54250785	Fake_Experiment_ID
g1983.t1	chr19	+	525	2	Intergenic	novelGene_644	novel	NA	NA	NA	NA	NA	NA	multi-exon	FALSE	canonical	0	0	junction_1	0	NA	NA	NA	FALSE	0	NA	NA	A	non_coding	NA	NA	NA	NA	NA	NA	NA	45	GCAAAACTTATTCAAAATTC	NA	False	NA	NA	NA	NA	NA	NA	54267047	54268526	Fake_Experiment_ID
g1984.t1	chr19	-	1833	9	NNC	ENSG00000131042.15	novel	1797	13	NA	NA	0	0	at_least_one_novel_splicesite	TRUE	canonical	0	0	junction_1	0	NA	NA	NA	FALSE	0	NA	NA	A	non_coding	NA	NA	NA	NA	NA	NA	NA	20	CCCGGAGGGTACGCAGACTC	613	False	NA	NA	NA	NA	NA	NA	54280496	54274682	Fake_Experiment_ID
g1985.t1	chr19	-	345	3	Intergenic	novelGene_645	novel	NA	NA	NA	NA	NA	NA	multi-exon	FALSE	canonical	0	0	junction_1	0	NA	NA	NA	FALSE	0	NA	NA	A	non_coding	NA	NA	NA	NA	NA	NA	NA	15	ACACCCTGGTGTTTAGTGCT	NA	False	NA	NA	NA	NA	NA	NA	54286971	54282050	Fake_Experiment_ID
g1986.t1	chr19	-	1266	9	NNC	ENSG00000187116.14	novel	900	7	NA	NA	-7532	13214	at_least_one_novel_splicesite	FALSE	canonical	0	0	junction_1	0	NA	NA	NA	TRUE	0	NA	NA	A	non_coding	NA	NA	NA	NA	NA	NA	NA	0	CCTCTGTGGTCTCTTTGCCC	NA	False	NA	NA	NA	NA	NA	NA	54320551	54294198	Fake_Experiment_ID
g1987.t1	chr19	-	1428	8	NNC	ENSG00000239961.3	novel	1500	8	NA	NA	-2212	5112	at_least_one_novel_splicesite	FALSE	canonical	0	0	junction_1	0	NA	NA	NA	TRUE	0	NA	NA	A	non_coding	NA	NA	NA	NA	NA	NA	NA	25	CACTTTTCTTATTTCCAAGA	NA	False	NA	NA	NA	NA	NA	NA	54341305	54328459	Fake_Experiment_ID
g1988.t1	chr19	+	456	1	Intergenic	novelGene_646	novel	NA	NA	NA	NA	NA	NA	mono-exon	FALSE	NA	NA	NA	NA	NA	NA	NA	NA	NA	0	NA	NA	A	non_coding	NA	NA	NA	NA	NA	NA	NA	20	TTTTTGTCTTTTTAATAGAG	NA	False	NA	NA	NA	NA	NA	NA	54349465	54349921	Fake_Experiment_ID
g1989.t1	chr19	-	855	10	NNC	ENSG00000167613.16	novel	864	10	NA	NA	-5473	0	at_least_one_novel_splicesite	FALSE	canonical	0	0	junction_2	0.684934889218775	NA	NA	NA	TRUE	0	NA	NA	A	non_coding	NA	NA	NA	NA	NA	NA	NA	15	CCCCATACCCACCTGGCCTC	5808	False	NA	NA	NA	NA	NA	NA	54370277	54355267	Fake_Experiment_ID
g199.t1	chr19	+	423	2	Intergenic	novelGene_57	novel	NA	NA	NA	NA	NA	NA	multi-exon	FALSE	canonical	0	0	junction_1	0	NA	NA	NA	FALSE	0	NA	NA	A	non_coding	NA	NA	NA	NA	NA	NA	NA	20	GATTCTACCGCTATGCCTAT	2868	False	NA	NA	NA	NA	NA	NA	3484889	3490379	Fake_Experiment_ID
g1990.t1	chr19	-	501	2	Intergenic	novelGene_647	novel	NA	NA	NA	NA	NA	NA	multi-exon	FALSE	canonical	0	0	junction_1	0	NA	NA	NA	FALSE	0	NA	NA	A	non_coding	NA	NA	NA	NA	NA	NA	NA	30	GGGAACTGGGAGGGGAGAAG	568	False	NA	NA	NA	NA	NA	NA	54375517	54374410	Fake_Experiment_ID
g1991.t1	chr19	+	750	2	Intergenic	novelGene_648	novel	NA	NA	NA	NA	NA	NA	multi-exon	FALSE	canonical	0	0	junction_1	0	NA	NA	NA	FALSE	0	NA	NA	A	non_coding	NA	NA	NA	NA	NA	NA	NA	15	CCCTTTCTTGCCAATCTGGA	NA	False	NA	NA	NA	NA	NA	NA	54393428	54414431	Fake_Experiment_ID
g1992.t1	chr19	+	3609	24	Fusion	ENSG00000167614.14_ENSG00000167615.17	novel	1383	13	NA	NA	0	2022	multi-exon	FALSE	canonical	0	0	junction_9	110.589108191818	NA	NA	NA	FALSE	0	NA	NA	A	non_coding	NA	NA	NA	NA	NA	NA	NA	20	GCACCCAGCGAGGAGGGGCG	85	False	NA	NA	NA	NA	NA	NA	54415552	54460928	Fake_Experiment_ID
g1993.t1	chr19	-	1437	1	FSM	ENSG00000275183.2	ENST00000611161.2	1437	1	0	0	0	0	mono-exon	FALSE	NA	NA	NA	NA	NA	NA	NA	NA	NA	0	NA	NA	A	non_coding	NA	NA	NA	NA	NA	NA	NA	20	CACCCCCAGACCTCTGGAGG	9738	False	NA	NA	NA	NA	NA	NA	54463526	54462089	Fake_Experiment_ID
g1994.t1	chr19	-	447	1	FSM	ENSG00000167617.3	ENST00000301200.3	447	1	0	0	0	0	mono-exon	FALSE	NA	NA	NA	NA	NA	NA	NA	NA	NA	0	NA	NA	A	non_coding	NA	NA	NA	NA	NA	NA	NA	5	GTTCCCTCATTCCCCGCGCC	7999	False	NA	NA	NA	NA	NA	NA	54465547	54465100	Fake_Experiment_ID
g1995.t1	chr19	+	795	5	Intergenic	novelGene_649	novel	NA	NA	NA	NA	NA	NA	multi-exon	FALSE	canonical	0	0	junction_1	0	NA	NA	NA	FALSE	0	NA	NA	A	non_coding	NA	NA	NA	NA	NA	NA	NA	35	GAGAACTGGGAGGGGAGAAG	4261	False	NA	NA	NA	NA	NA	NA	54465947	54493852	Fake_Experiment_ID
g1996.t1	chr19	+	849	4	NNC	ENSG00000167618.10	novel	459	5	NA	NA	-5586	-2200	at_least_one_novel_splicesite	FALSE	canonical	0	0	junction_1	0	NA	NA	NA	TRUE	0	NA	NA	A	non_coding	NA	NA	NA	NA	NA	NA	NA	10	GTCCCTGGAGCCCTGATCTC	NA	False	NA	NA	NA	NA	NA	NA	54497332	54508369	Fake_Experiment_ID
g1997.t1	chr19	+	2355	13	NNC	ENSG00000239998.6	novel	1452	8	NA	NA	-44668	-11151	at_least_one_novel_splicesite	TRUE	canonical	0	0	junction_1	0	NA	NA	NA	TRUE	0	NA	NA	A	non_coding	NA	NA	NA	NA	NA	NA	NA	20	GGGGAGTGAAGCGGGAGGGT	NA	False	NA	NA	NA	NA	NA	NA	54529210	54576195	Fake_Experiment_ID
g1998.t1	chr19	-	825	1	Intergenic	novelGene_650	novel	NA	NA	NA	NA	NA	NA	mono-exon	FALSE	NA	NA	NA	NA	NA	NA	NA	NA	NA	0	NA	NA	A	non_coding	NA	NA	NA	NA	NA	NA	NA	20	AGTAGTTTTTTCCAATTCTG	NA	False	NA	NA	NA	NA	NA	NA	54582641	54581816	Fake_Experiment_ID
g1999.t1	chr19	-	282	2	Antisense	novelGene_ENSG00000239998.6_AS	novel	NA	NA	NA	NA	NA	NA	multi-exon	FALSE	canonical	0	0	junction_1	0	NA	NA	NA	FALSE	0	NA	NA	A	non_coding	NA	NA	NA	NA	NA	NA	NA	40	TTCGATCAAGTGGAAGAAAG	NA	False	NA	NA	NA	NA	NA	NA	54586767	54584562	Fake_Experiment_ID
g2.t1	chr19	-	249	2	Intergenic	novelGene_2	novel	NA	NA	NA	NA	NA	NA	multi-exon	FALSE	canonical	0	0	junction_1	0	NA	NA	NA	FALSE	0	NA	NA	A	non_coding	NA	NA	NA	NA	NA	NA	NA	20	GATGTGGCCATCGGAGCCAG	NA	False	NA	NA	NA	NA	NA	NA	77430	76476	Fake_Experiment_ID
g20.t1	chr19	-	1299	1	Intergenic	novelGene_11	novel	NA	NA	NA	NA	NA	NA	mono-exon	FALSE	NA	NA	NA	NA	NA	NA	NA	NA	NA	0	NA	NA	A	non_coding	NA	NA	NA	NA	NA	NA	NA	5	CGCCCTCTCCCGGCACCGCC	4176	False	NA	NA	NA	NA	NA	NA	481703	480404	Fake_Experiment_ID
g200.t1	chr19	-	909	4	FSM	ENSG00000129932.10	ENST00000427575.6	909	4	0	0	0	0	multi-exon	FALSE	canonical	3	241	junction_2	21.5612821717283	NA	NA	NA	FALSE	0	NA	NA	A	non_coding	NA	NA	NA	NA	NA	NA	NA	15	GGCCCCACCCTCACCCGGAG	4089	False	NA	NA	NA	NA	NA	NA	3496814	3491491	Fake_Experiment_ID
g2000.t1	chr19	+	1299	8	NNC	ENSG00000104974.12	novel	1470	9	NA	NA	-2329	0	at_least_one_novel_splicesite	TRUE	canonical	0	0	junction_1	0	NA	NA	NA	TRUE	0	NA	NA	A	non_coding	NA	NA	NA	NA	NA	NA	NA	25	GATGCAGCCGGGAGGTGAAC	NA	False	NA	NA	NA	NA	NA	NA	54591915	54600817	Fake_Experiment_ID
g2001.t1	chr19	+	1992	11	NNC	ENSG00000104972.16	novel	2106	15	NA	NA	-21239	0	at_least_one_novel_splicesite	FALSE	canonical	0	0	junction_1	0.3	NA	NA	NA	TRUE	0	NA	NA	A	non_coding	NA	NA	NA	NA	NA	NA	NA	20	CCCAGGGGGGGACGCAGACC	2620	False	NA	NA	NA	NA	NA	NA	54609726	54636878	Fake_Experiment_ID
g2002.t1	chr19	+	1614	5	NNC	ENSG00000186818.12	novel	1350	12	NA	NA	-123	0	at_least_one_novel_splicesite	FALSE	canonical	0	0	junction_1	0	NA	NA	NA	TRUE	0	NA	NA	A	non_coding	NA	NA	NA	NA	NA	NA	NA	20	TCCAGGGGGGACCCAGACCC	547	False	NA	NA	NA	NA	NA	NA	54662910	54668019	Fake_Experiment_ID
g2003.t1	chr19	+	3843	19	Fusion	ENSG00000243772.8_ENSG00000242019.1	novel	1026	8	NA	NA	-27655	0	multi-exon	FALSE	canonical	0	0	junction_1	0	NA	NA	NA	TRUE	0	NA	NA	A	non_coding	NA	NA	NA	NA	NA	NA	NA	15	TCCAAAGTTGTCTCCTGCCC	450	False	NA	NA	NA	NA	NA	NA	54696841	54752519	Fake_Experiment_ID
g2004.t1	chr19	+	279	1	Intergenic	novelGene_651	novel	NA	NA	NA	NA	NA	NA	mono-exon	FALSE	NA	NA	NA	NA	NA	NA	NA	NA	NA	0	NA	NA	A	non_coding	NA	NA	NA	NA	NA	NA	NA	20	GTTGGAGATCTGAGCCTGGA	NA	False	NA	NA	NA	NA	NA	NA	54755412	54755691	Fake_Experiment_ID
g2005.t1	chr19	+	708	6	Intergenic	novelGene_652	novel	NA	NA	NA	NA	NA	NA	multi-exon	FALSE	canonical	0	0	junction_1	0	NA	NA	NA	FALSE	0	NA	NA	A	non_coding	NA	NA	NA	NA	NA	NA	NA	40	CAGGCAGAAAGTGGGAGACA	NA	False	NA	NA	NA	NA	NA	NA	54757610	54766827	Fake_Experiment_ID
g2006.t1	chr19	+	1530	7	NNC	ENSG00000125498.20	novel	1125	9	NA	NA	314	0	at_least_one_novel_splicesite	FALSE	canonical	0	0	junction_1	0	NA	NA	NA	TRUE	0	NA	NA	A	non_coding	NA	NA	NA	NA	NA	NA	NA	25	GCACCACAGTCAGGCCTTGA	346	False	NA	NA	NA	NA	NA	NA	54770164	54783813	Fake_Experiment_ID
g2007.t1	chr19	+	1122	6	Intergenic	novelGene_653	novel	NA	NA	NA	NA	NA	NA	multi-exon	FALSE	canonical	0	0	junction_1	0	NA	NA	NA	FALSE	0	NA	NA	A	non_coding	NA	NA	NA	NA	NA	NA	NA	25	CTGAAGCTGGCTGGAGTGAA	NA	False	NA	NA	NA	NA	NA	NA	54786354	54796833	Fake_Experiment_ID
g2008.t1	chr19	-	315	3	Antisense	novelGene_ENSG00000189013.14_AS	novel	NA	NA	NA	NA	NA	NA	multi-exon	FALSE	canonical	0	0	junction_1	0	NA	NA	NA	FALSE	0	NA	NA	A	non_coding	NA	NA	NA	NA	NA	NA	NA	5	AGTTTTCCTTTGTGTTTTCT	NA	False	NA	NA	NA	NA	NA	NA	54804439	54798777	Fake_Experiment_ID
g2009.t1	chr19	+	1749	9	Fusion	ENSG00000189013.14_ENSG00000167633.18	novel	1251	8	NA	NA	1119	0	multi-exon	FALSE	canonical	0	0	junction_1	0	NA	NA	NA	FALSE	0	NA	NA	A	non_coding	NA	NA	NA	NA	NA	NA	NA	25	GCACCACAGTCAGGCCTTGA	1017	False	NA	NA	NA	NA	NA	NA	54804653	54830275	Fake_Experiment_ID
g201.t1	chr19	+	1311	10	NNC	ENSG00000105325.15	novel	1491	13	NA	NA	-12040	-6369	at_least_one_novel_splicesite	FALSE	canonical	0	0	junction_1	100.9741441052	NA	NA	NA	TRUE	0	NA	NA	B	non_coding	NA	NA	NA	NA	NA	NA	NA	10	CTCTGGGCAGCTTCCTCCCA	2727	False	NA	NA	NA	NA	NA	NA	3510949	3528467	Fake_Experiment_ID
g2010.t1	chr19	+	576	1	Intergenic	novelGene_654	novel	NA	NA	NA	NA	NA	NA	mono-exon	FALSE	NA	NA	NA	NA	NA	NA	NA	NA	NA	0	NA	NA	A	non_coding	NA	NA	NA	NA	NA	NA	NA	15	TCCTGGAGTGTAGTTATGGG	NA	False	NA	NA	NA	NA	NA	NA	54834035	54834611	Fake_Experiment_ID
g2011.t1	chr19	+	684	6	Intergenic	novelGene_655	novel	NA	NA	NA	NA	NA	NA	multi-exon	FALSE	canonical	0	0	junction_1	0	NA	NA	NA	FALSE	0	NA	NA	A	non_coding	NA	NA	NA	NA	NA	NA	NA	15	TTGGATCACTGTGTTTTCAC	NA	False	NA	NA	NA	NA	NA	NA	54837664	54847943	Fake_Experiment_ID
g2012.t1	chr19	+	363	1	Intergenic	novelGene_656	novel	NA	NA	NA	NA	NA	NA	mono-exon	FALSE	NA	NA	NA	NA	NA	NA	NA	NA	NA	0	NA	NA	A	non_coding	NA	NA	NA	NA	NA	NA	NA	5	TCTGGGCCTGGAGCCTGGGT	230	False	NA	NA	NA	NA	NA	NA	54850672	54851035	Fake_Experiment_ID
g2013.t1	chr19	+	1791	10	Fusion	ENSG00000240403.5_ENSG00000186431.19	novel	1368	9	NA	NA	776	0	multi-exon	FALSE	canonical	0	0	junction_1	0	NA	NA	NA	FALSE	0	NA	NA	A	non_coding	NA	NA	NA	NA	NA	NA	NA	30	ACACCTGGAGGTGAAGGCAG	809	False	NA	NA	NA	NA	NA	NA	54851251	54889863	Fake_Experiment_ID
g2014.t1	chr19	+	654	4	NNC	ENSG00000189430.13	novel	915	7	NA	NA	376	4156	at_least_one_novel_splicesite	FALSE	canonical	0	0	junction_1	3.77123616632825	NA	NA	NA	TRUE	0	NA	NA	A	non_coding	NA	NA	NA	NA	NA	NA	NA	10	CCCTTTTCAGCCCTTCTCAT	388	False	NA	NA	NA	NA	NA	NA	54906563	54917027	Fake_Experiment_ID
g2015.t1	chr19	-	3027	10	NNC	ENSG00000167634.12	novel	3114	10	NA	NA	-11025	0	at_least_one_novel_splicesite	FALSE	canonical	0	0	junction_2	13.838575535058	NA	NA	NA	TRUE	0	NA	NA	A	non_coding	NA	NA	NA	NA	NA	NA	NA	15	GCAGCCTGGGATCGCTCTAC	NA	False	NA	NA	NA	NA	NA	NA	54952736	54923739	Fake_Experiment_ID
g2016.t1	chr19	+	2952	10	NIC	ENSG00000022556.16	novel	3189	12	NA	NA	0	0	combination_of_known_splicesites	FALSE	canonical	0	0	junction_3	7.56372107783	NA	NA	NA	FALSE	0	NA	NA	A	non_coding	NA	NA	NA	NA	NA	NA	NA	20	ATCCCCCCGAGTCATTCATT	3642	False	NA	NA	NA	NA	NA	NA	54970015	55000898	Fake_Experiment_ID
g2017.t1	chr19	-	966	6	NNC	ENSG00000088053.11	novel	1863	8	NA	NA	-4623	-839	at_least_one_novel_splicesite	FALSE	canonical	0	0	junction_1	0	NA	NA	NA	TRUE	0	NA	NA	A	non_coding	NA	NA	NA	NA	NA	NA	NA	20	CCGCTGAACCCCAGGCACGG	NA	False	NA	NA	NA	NA	NA	NA	55042859	55014920	Fake_Experiment_ID
g2018.t1	chr19	-	996	7	FSM	ENSG00000160439.16	ENST00000415061.8	996	7	0	0	0	0	multi-exon	FALSE	canonical	3	61	junction_2	6.4485140407177	NA	NA	NA	FALSE	0	NA	NA	A	non_coding	NA	NA	NA	NA	NA	NA	NA	30	CCTCTGGAGCAGATTTGAAA	8260	False	NA	NA	NA	NA	NA	NA	55063032	55045073	Fake_Experiment_ID
g2019.t1	chr19	-	552	2	Antisense	novelGene_ENSG00000131037.15_AS	novel	NA	NA	NA	NA	NA	NA	multi-exon	FALSE	canonical	0	0	junction_1	0	NA	NA	NA	FALSE	0	NA	NA	A	non_coding	NA	NA	NA	NA	NA	NA	NA	55	AGAAGAACGAGAAAGGAGAG	NA	False	NA	NA	NA	NA	NA	NA	55078160	55066386	Fake_Experiment_ID
g202.t1	chr19	+	228	1	Intergenic	novelGene_58	novel	NA	NA	NA	NA	NA	NA	mono-exon	FALSE	NA	NA	NA	NA	NA	NA	NA	NA	NA	0	NA	NA	A	non_coding	NA	NA	NA	NA	NA	NA	NA	20	GGAAGTGGATGGTTGAGTGG	NA	False	NA	NA	NA	NA	NA	NA	3529057	3529285	Fake_Experiment_ID
g2020.t1	chr19	+	2190	15	NIC	ENSG00000131037.15	novel	2172	19	NA	NA	2499	0	intron_retention	FALSE	canonical	0	0	junction_7	56.1017661332093	NA	NA	NA	FALSE	0	NA	NA	A	non_coding	NA	NA	NA	NA	NA	NA	NA	10	CCTGCCAGGCGCCCTTCGCA	2545	False	NA	NA	NA	NA	NA	NA	55078943	55087614	Fake_Experiment_ID
g2021.t1	chr19	-	1761	18	NNC	ENSG00000125503.13	novel	2349	22	NA	NA	3818	0	at_least_one_novel_splicesite	TRUE	canonical	0	0	junction_4	55.9718787523937	NA	NA	NA	TRUE	0	NA	NA	B	non_coding	NA	NA	NA	NA	NA	NA	NA	15	CCCGGAGGGACTTTCCCGCA	3911	False	NA	NA	NA	NA	NA	NA	55113725	55091471	Fake_Experiment_ID
g2022.t1	chr19	+	339	1	Intergenic	novelGene_657	novel	NA	NA	NA	NA	NA	NA	mono-exon	FALSE	NA	NA	NA	NA	NA	NA	NA	NA	NA	0	NA	NA	A	non_coding	NA	NA	NA	NA	NA	NA	NA	30	AGGTGACCCAGGCCACAAGC	NA	False	NA	NA	NA	NA	NA	NA	55116157	55116496	Fake_Experiment_ID
g2023.t1	chr19	-	456	1	NIC	ENSG00000125503.13	novel	2349	22	NA	NA	0	-25616	mono-exon	FALSE	NA	NA	NA	NA	NA	NA	NA	NA	NA	0	NA	NA	B	non_coding	NA	NA	NA	NA	NA	NA	NA	10	CACCCCGTCCCAGTCCCCCT	93	False	NA	NA	NA	NA	NA	NA	55117543	55117087	Fake_Experiment_ID
g2024.t1	chr19	-	972	12	NNC	ENSG00000105048.17	novel	837	13	NA	NA	0	13052	at_least_one_novel_splicesite	FALSE	canonical	0	0	junction_1	371.369478089137	NA	NA	NA	TRUE	0	NA	NA	A	non_coding	NA	NA	NA	NA	NA	NA	NA	15	GCAGGGTCGCAGTGGGAGTG	25	True	NA	NA	NA	NA	NA	NA	55147157	55119862	Fake_Experiment_ID
g2025.t1	chr19	-	534	5	NNC	ENSG00000129991.13	novel	666	8	NA	NA	1045	0	at_least_one_novel_splicesite	FALSE	canonical	0	0	junction_4	236.513213161548	NA	NA	NA	FALSE	0	NA	NA	A	non_coding	NA	NA	NA	NA	NA	NA	NA	5	GCCTTCCTGCCTACTGCCCC	5775	False	NA	NA	NA	NA	NA	NA	55156544	55151833	Fake_Experiment_ID
g2026.t1	chr19	-	1815	10	NNC	ENSG00000167646.14	novel	1827	12	NA	NA	235	0	intron_retention	FALSE	canonical	0	0	junction_3	15.190965476189	NA	NA	NA	FALSE	0	NA	NA	A	non_coding	NA	NA	NA	NA	NA	NA	NA	25	CCCAACCCCTAGACACCCCT	8662	False	NA	NA	NA	NA	NA	NA	55166413	55159061	Fake_Experiment_ID
g2027.t1	chr19	-	1161	8	FSM	ENSG00000129990.15	ENST00000354308.8	1161	8	0	0	0	0	multi-exon	FALSE	canonical	0	0	junction_3	4.03049599419025	NA	NA	NA	FALSE	0	NA	NA	A	non_coding	NA	NA	NA	NA	NA	NA	NA	15	CTCCCACCCCAAGCCCCCGG	1247	False	NA	NA	NA	NA	NA	NA	55179041	55173483	Fake_Experiment_ID
g2028.t1	chr19	-	3948	22	NNC	ENSG00000080031.10	novel	3348	20	NA	NA	-16732	0	at_least_one_novel_splicesite	TRUE	canonical	0	0	junction_1	0.659828879073858	NA	NA	NA	TRUE	0	NA	NA	A	non_coding	NA	NA	NA	NA	NA	NA	NA	10	GTGACGAGGGGGCTGGGTCG	5689	False	NA	NA	NA	NA	NA	NA	55226165	55181753	Fake_Experiment_ID
g2029.t1	chr19	-	3072	22	Fusion	ENSG00000180089.6_ENSG00000105063.19	novel	681	3	NA	NA	0	0	multi-exon	FALSE	canonical	0	0	junction_2	153.484072607609	NA	NA	NA	TRUE	0	NA	NA	A	non_coding	NA	NA	NA	NA	NA	NA	NA	20	CTAGGGAGCTTGAAGGGCCG	8665	False	NA	NA	NA	NA	NA	NA	55247103	55227180	Fake_Experiment_ID
g203.t1	chr19	+	1098	8	NNC	ENSG00000105325.15	novel	1491	13	NA	NA	7374	0	at_least_one_novel_splicesite	FALSE	canonical	0	0	junction_1	95.6208499166134	NA	NA	NA	FALSE	0	NA	NA	B	non_coding	NA	NA	NA	NA	NA	NA	NA	15	ACCTGCCGGGCAGGACCGTG	NA	False	NA	NA	NA	NA	NA	NA	3530363	3534836	Fake_Experiment_ID
g2030.t1	chr19	-	213	3	Intergenic	novelGene_658	novel	NA	NA	NA	NA	NA	NA	multi-exon	FALSE	canonical	0	0	junction_1	0	NA	NA	NA	FALSE	0	NA	NA	A	non_coding	NA	NA	NA	NA	NA	NA	NA	5	CCTCCATTTCTGGGTGCTCG	4084	False	NA	NA	NA	NA	NA	NA	55258474	55254618	Fake_Experiment_ID
g2031.t1	chr19	-	1080	7	FSM	ENSG00000133265.11	ENST00000255631.9	1080	7	0	0	0	0	multi-exon	TRUE	canonical	3	594	junction_5	47.9493366887269	NA	NA	NA	FALSE	0	NA	NA	A	non_coding	NA	NA	NA	NA	NA	NA	NA	15	AACCAGGTGGCTTCTTGCCC	8172	False	NA	NA	NA	NA	NA	NA	55279608	55262607	Fake_Experiment_ID
g2032.t1	chr19	+	2418	18	NIC	ENSG00000160469.17	novel	2385	21	NA	NA	2244	0	intron_retention	TRUE	canonical	1	4	junction_3	11.5752390545315	NA	NA	NA	FALSE	0	NA	NA	A	non_coding	NA	NA	NA	NA	NA	NA	NA	10	CCCCACGGGGCCGGGGAGGG	310	False	NA	NA	NA	NA	NA	NA	55284442	55312068	Fake_Experiment_ID
g2033.t1	chr19	-	636	5	NNC	ENSG00000180061.10	novel	702	6	NA	NA	0	0	at_least_one_novel_splicesite	FALSE	canonical	0	0	junction_1	0	NA	NA	NA	FALSE	0	NA	NA	A	non_coding	NA	NA	NA	NA	NA	NA	NA	15	CAGGCACCCTGACCCGGGCC	4304	False	NA	NA	NA	NA	NA	NA	55321036	55312858	Fake_Experiment_ID
g2034.t1	chr19	+	1479	8	NNC	ENSG00000133247.14	novel	1389	8	NA	NA	-2078	0	at_least_one_novel_splicesite	FALSE	canonical	0	0	junction_5	66.2844827471802	NA	NA	NA	TRUE	0	NA	NA	A	non_coding	NA	NA	NA	NA	NA	NA	NA	15	CAGGCCGGACGGGGAGGCCC	NA	False	NA	NA	NA	NA	NA	NA	55339858	55347449	Fake_Experiment_ID
g2035.t1	chr19	-	528	4	Fusion	ENSG00000180043.11_ENSG00000160471.13	novel	2769	10	NA	NA	-792	3163	multi-exon	FALSE	canonical	0	0	junction_1	0.942809041582063	NA	NA	NA	TRUE	0	NA	NA	A	non_coding	NA	NA	NA	NA	NA	NA	NA	35	GGGACGCCAAGCAGACACAC	7946	False	NA	NA	NA	NA	NA	NA	55355313	55350557	Fake_Experiment_ID
g2036.t1	chr19	-	2583	6	NNC	ENSG00000180043.11	novel	2769	10	NA	NA	0	-2841	at_least_one_novel_splicesite	FALSE	canonical	0	0	junction_1	0.4	NA	NA	NA	FALSE	0	NA	NA	A	non_coding	NA	NA	NA	NA	NA	NA	NA	20	CGGGGGTTAGCAGCTATTAT	7396	False	NA	NA	NA	NA	NA	NA	55363066	55358140	Fake_Experiment_ID
g2037.t1	chr19	-	717	6	NNC	ENSG00000095752.7	novel	600	5	NA	NA	-4334	0	at_least_one_novel_splicesite	FALSE	canonical	0	0	junction_4	2.0591260281974	NA	NA	NA	FALSE	0	NA	NA	A	non_coding	NA	NA	NA	NA	NA	NA	NA	25	CCCGGGGCCCAAAGCCACCA	9647	False	NA	NA	NA	NA	NA	NA	55374644	55366006	Fake_Experiment_ID
g2038.t1	chr19	+	288	2	ISM	ENSG00000160472.5	ENST00000291934.4	534	5	681	298	681	-298	internal_fragment	TRUE	canonical	2	8	junction_1	0	NA	NA	NA	FALSE	0	NA	NA	B	non_coding	NA	NA	NA	NA	NA	NA	NA	10	GGCGGGCGCCTGCACCCCCA	709	False	NA	NA	NA	NA	NA	NA	55377534	55377905	Fake_Experiment_ID
g2039.t1	chr19	+	201	1	ISM	ENSG00000160472.5	ENST00000291934.4	534	5	1149	0	1149	0	mono-exon	FALSE	NA	NA	NA	NA	NA	NA	NA	NA	NA	0	NA	NA	B	non_coding	NA	NA	NA	NA	NA	NA	NA	10	GGGAGTCCCCGGGGGACTGC	1177	False	NA	NA	NA	NA	NA	NA	55378002	55378203	Fake_Experiment_ID
g204.t1	chr19	-	1029	1	Intergenic	novelGene_59	novel	NA	NA	NA	NA	NA	NA	mono-exon	FALSE	NA	NA	NA	NA	NA	NA	NA	NA	NA	0	NA	NA	A	non_coding	NA	NA	NA	NA	NA	NA	NA	20	AGCCAGCCAGTCCCGGCCAC	9740	False	NA	NA	NA	NA	NA	NA	3537802	3536773	Fake_Experiment_ID
g2040.t1	chr19	-	531	1	FSM	ENSG00000233493.4	ENST00000444469.4	531	1	0	0	0	0	mono-exon	FALSE	NA	NA	NA	NA	NA	NA	NA	NA	NA	0	NA	NA	A	non_coding	NA	NA	NA	NA	NA	NA	NA	10	GGCCCAGGTGAGGGGCGGGC	32	True	NA	NA	NA	NA	NA	NA	55384259	55383728	Fake_Experiment_ID
g2041.t1	chr19	-	384	1	Intergenic	novelGene_659	novel	NA	NA	NA	NA	NA	NA	mono-exon	FALSE	NA	NA	NA	NA	NA	NA	NA	NA	NA	0	NA	NA	A	non_coding	NA	NA	NA	NA	NA	NA	NA	15	TTGGCATATGATGGGCGCTC	2026	False	NA	NA	NA	NA	NA	NA	55385997	55385613	Fake_Experiment_ID
g2042.t1	chr19	+	414	4	NNC	ENSG00000108107.15	novel	513	4	NA	NA	0	-14799	at_least_one_novel_splicesite	FALSE	canonical	3	6183	junction_2	196.015872373189	NA	NA	NA	TRUE	0	NA	NA	A	non_coding	NA	NA	NA	NA	NA	NA	NA	20	GCCCCCTGCCCCCAGAGCAA	11	False	NA	NA	NA	NA	NA	NA	55386357	55388332	Fake_Experiment_ID
g2043.t1	chr19	-	708	4	NNC	ENSG00000108106.14	novel	669	4	NA	NA	0	0	at_least_one_novel_splicesite	FALSE	canonical	0	0	junction_1	5268.69131969432	NA	NA	NA	FALSE	0	NA	NA	A	non_coding	NA	NA	NA	NA	NA	NA	NA	0	TGGGCTCTCTTCCTCCTTCC	594	False	NA	NA	NA	NA	NA	NA	55407589	55401435	Fake_Experiment_ID
g2044.t1	chr19	+	474	1	Intergenic	novelGene_660	novel	NA	NA	NA	NA	NA	NA	mono-exon	FALSE	NA	NA	NA	NA	NA	NA	NA	NA	NA	0	NA	NA	A	non_coding	NA	NA	NA	NA	NA	NA	NA	25	CAGCACTGGACCTCATGGAT	NA	False	NA	NA	NA	NA	NA	NA	55430453	55430927	Fake_Experiment_ID
g2045.t1	chr19	-	1515	5	NNC	ENSG00000187902.13	novel	1683	5	NA	NA	2910	969	at_least_one_novel_splicesite	FALSE	canonical	0	0	junction_1	0.433012701892219	NA	NA	NA	FALSE	0	NA	NA	B	non_coding	NA	NA	NA	NA	NA	NA	NA	30	GATGTTGTCTGAAGGAAGCA	3470	False	NA	NA	NA	NA	NA	NA	55439953	55432186	Fake_Experiment_ID
g2046.t1	chr19	-	1215	2	ISM	ENSG00000187902.13	ENST00000416792.2	1683	5	0	7066	0	-7066	5prime_fragment	FALSE	canonical	0	0	junction_1	0	NA	NA	NA	FALSE	0	NA	NA	B	non_coding	NA	NA	NA	NA	NA	NA	NA	20	CCTGGGGCAAGTGACCTCAC	9980	False	NA	NA	NA	NA	NA	NA	55442863	55440221	Fake_Experiment_ID
g2047.t1	chr19	-	666	5	FSM	ENSG00000063241.8	ENST00000085068.7	666	5	0	0	0	0	multi-exon	FALSE	canonical	3	8	junction_3	129.32976262253	NA	NA	NA	FALSE	0	NA	NA	A	non_coding	NA	NA	NA	NA	NA	NA	NA	20	ACTCCAACCCTGCCTTGAGG	8262	False	NA	NA	NA	NA	NA	NA	55456486	55453307	Fake_Experiment_ID
g2048.t1	chr19	-	582	2	FSM	ENSG00000283567.2	ENST00000635964.2	669	2	87	0	87	0	multi-exon	FALSE	canonical	3	17	junction_1	0	NA	NA	NA	FALSE	0	NA	NA	A	non_coding	NA	NA	NA	NA	NA	NA	NA	30	GGCCAATCACAACCCAGCCC	8083	False	NA	NA	NA	NA	NA	NA	55464467	55463471	Fake_Experiment_ID
g2049.t1	chr19	+	3147	1	ISM	ENSG00000197483.10	ENST00000598519.2	3180	2	1316	0	1316	0	mono-exon	FALSE	NA	NA	NA	NA	NA	NA	NA	NA	NA	0	NA	NA	A	non_coding	NA	NA	NA	NA	NA	NA	NA	20	GGAGAGGCAGTGATTCCCCT	4584	False	NA	NA	NA	NA	NA	NA	55481226	55484373	Fake_Experiment_ID
g205.t1	chr19	+	552	2	NIC	ENSG00000183397.6	novel	630	4	NA	NA	4133	0	intron_retention	FALSE	canonical	3	4	junction_1	0	NA	NA	NA	FALSE	0	NA	NA	A	non_coding	NA	NA	NA	NA	NA	NA	NA	30	AGGCATGCTACCAGGATGCA	4137	False	NA	NA	NA	NA	NA	NA	3543310	3544010	Fake_Experiment_ID
g2050.t1	chr19	+	5523	15	Fusion	ENSG00000090971.5_ENSG00000179954.16	novel	621	2	NA	NA	-821	0	multi-exon	FALSE	canonical	0	0	junction_1	42.5805958490149	NA	NA	NA	FALSE	0	NA	NA	A	non_coding	NA	NA	NA	NA	NA	NA	NA	15	CCCTCTCCAGGATTTGAGGG	8245	False	NA	NA	NA	NA	NA	NA	55484887	55518998	Fake_Experiment_ID
g2051.t1	chr19	-	1395	6	NNC	ENSG00000187550.9	novel	1047	3	NA	NA	-1791	10002	at_least_one_novel_splicesite	FALSE	canonical	0	0	junction_1	7.93977329651168	NA	NA	NA	FALSE	0	NA	NA	A	non_coding	NA	NA	NA	NA	NA	NA	NA	25	CCACTCCCTCATGACCAGCA	8107	False	NA	NA	NA	NA	NA	NA	55538085	55519730	Fake_Experiment_ID
g2052.t1	chr19	-	1080	4	FSM	ENSG00000231274.5	ENST00000612221.1	1080	4	0	0	0	0	multi-exon	FALSE	canonical	0	0	junction_3	1.4142135623731	NA	NA	NA	FALSE	0	NA	NA	A	non_coding	NA	NA	NA	NA	NA	NA	NA	30	CCAGGTGACAGAGACAGGTG	4444	False	NA	NA	NA	NA	NA	NA	55545543	55540845	Fake_Experiment_ID
g2053.t1	chr19	-	1689	1	FSM	ENSG00000218891.5	ENST00000325421.7	1689	1	0	0	0	0	mono-exon	FALSE	NA	NA	NA	NA	NA	NA	NA	NA	NA	0	NA	NA	A	non_coding	NA	NA	NA	NA	NA	NA	NA	0	CCTTCGCCGCCCTGCCCTCC	1252	False	NA	NA	NA	NA	NA	NA	55579639	55577950	Fake_Experiment_ID
g2054.t1	chr19	-	1491	2	FSM	ENSG00000179943.8	ENST00000221665.5	1491	2	0	0	0	0	multi-exon	FALSE	canonical	3	73	junction_1	0	NA	NA	NA	FALSE	0	NA	NA	A	non_coding	NA	NA	NA	NA	NA	NA	NA	5	CTGCCAGGCTGCGTGCGCCC	7397	False	NA	NA	NA	NA	NA	NA	55597865	55592449	Fake_Experiment_ID
g2055.t1	chr19	+	795	1	FSM	ENSG00000171443.7	ENST00000301073.4	795	1	0	0	0	0	mono-exon	FALSE	NA	NA	NA	NA	NA	NA	NA	NA	NA	0	NA	NA	A	non_coding	NA	NA	NA	NA	NA	NA	NA	15	CCCACACCCCCGGCCATCGC	1776	False	NA	NA	NA	NA	NA	NA	55602112	55602907	Fake_Experiment_ID
g2056.t1	chr19	+	3180	1	FSM	ENSG00000261221.4	ENST00000568956.2	3180	1	0	0	0	0	mono-exon	FALSE	NA	NA	NA	NA	NA	NA	NA	NA	NA	0	NA	NA	A	non_coding	NA	NA	NA	NA	NA	NA	NA	15	CCGAGGGGTTCCCATCCCAC	7922	False	NA	NA	NA	NA	NA	NA	55613618	55616798	Fake_Experiment_ID
g2057.t1	chr19	-	972	2	FSM	ENSG00000179922.6	ENST00000325351.5	972	2	0	0	0	0	multi-exon	FALSE	canonical	3	60	junction_1	0	NA	NA	NA	FALSE	0	NA	NA	A	non_coding	NA	NA	NA	NA	NA	NA	NA	25	GCTGCAGACCAGGGACATGG	322	False	NA	NA	NA	NA	NA	NA	55624561	55621750	Fake_Experiment_ID
g2058.t1	chr19	+	888	3	Intergenic	novelGene_661	novel	NA	NA	NA	NA	NA	NA	multi-exon	FALSE	canonical	0	0	junction_1	0	NA	NA	NA	FALSE	0	NA	NA	A	non_coding	NA	NA	NA	NA	NA	NA	NA	10	TCTCGGTTTATTGGCCGATC	1047	False	NA	NA	NA	NA	NA	NA	55636141	55640793	Fake_Experiment_ID
g2059.t1	chr19	+	519	1	FSM	ENSG00000213015.9	ENST00000325333.10	519	1	0	0	0	0	mono-exon	FALSE	NA	NA	NA	NA	NA	NA	NA	NA	NA	0	NA	NA	A	non_coding	NA	NA	NA	NA	NA	NA	NA	10	GCTCGAGACCCGGCCTGTGC	1366	False	NA	NA	NA	NA	NA	NA	55642508	55643027	Fake_Experiment_ID
g206.t1	chr19	-	1443	10	FSM	ENSG00000161091.14	ENST00000355415.7	1443	10	0	0	0	0	multi-exon	TRUE	canonical	3	95	junction_1	36.1724265766681	NA	NA	NA	FALSE	0	NA	NA	A	non_coding	NA	NA	NA	NA	NA	NA	NA	15	CTCCTGACAGCCTCCTGCAC	691	False	NA	NA	NA	NA	NA	NA	3557403	3544709	Fake_Experiment_ID
g2060.t1	chr19	+	594	1	FSM	ENSG00000171425.10	ENST00000270451.6	594	1	0	0	0	0	mono-exon	FALSE	NA	NA	NA	NA	NA	NA	NA	NA	NA	0	NA	NA	A	non_coding	NA	NA	NA	NA	NA	NA	NA	0	GCCGGGCTGCCGGGTGCCCC	921	False	NA	NA	NA	NA	NA	NA	55644571	55645165	Fake_Experiment_ID
g2061.t1	chr19	+	861	5	NNC	ENSG00000173581.8	novel	843	5	NA	NA	-814	0	at_least_one_novel_splicesite	FALSE	canonical	0	0	junction_1	81.8015892266159	NA	NA	NA	TRUE	0	NA	NA	A	non_coding	NA	NA	NA	NA	NA	NA	NA	10	TCGCACCACGCCTCCGCGCC	0	True	NA	NA	NA	NA	NA	NA	55648232	55652746	Fake_Experiment_ID
g2062.t1	chr19	+	2382	14	Fusion	ENSG00000063245.15_ENSG00000063244.13	novel	1428	12	NA	NA	0	4991	multi-exon	FALSE	canonical	0	0	junction_2	34.7039891641483	NA	NA	NA	TRUE	0	NA	NA	A	non_coding	NA	NA	NA	NA	NA	NA	NA	20	GTGGTGCGTACGTAAGATTC	66	False	NA	NA	NA	NA	NA	NA	55655104	55679059	Fake_Experiment_ID
g2063.t1	chr19	+	1560	9	NNC	ENSG00000063245.15	novel	1989	11	NA	NA	8227	1479	at_least_one_novel_splicesite	FALSE	canonical	0	0	junction_8	193.14821866898	NA	NA	NA	TRUE	0	NA	NA	A	non_coding	NA	NA	NA	NA	NA	NA	NA	0	GGTTGGGGTTCTGTTTCTTG	8770	False	NA	NA	NA	NA	NA	NA	55685398	55696835	Fake_Experiment_ID
g2064.t1	chr19	-	2913	9	NNC	ENSG00000185792.10	novel	2976	9	NA	NA	0	0	at_least_one_novel_splicesite	TRUE	canonical	0	0	junction_1	0	NA	NA	NA	TRUE	0	NA	NA	A	non_coding	NA	NA	NA	NA	NA	NA	NA	30	TGGGGAACACCCTGAAGTAG	NA	False	NA	NA	NA	NA	NA	NA	55738374	55708911	Fake_Experiment_ID
g2065.t1	chr19	+	2772	11	Fusion	ENSG00000223638.3_ENSG00000229292.2	novel	864	2	NA	NA	-16055	11955	multi-exon	FALSE	canonical	0	0	junction_1	0.3	NA	NA	NA	FALSE	0	NA	NA	A	non_coding	NA	NA	NA	NA	NA	NA	NA	20	ATGCCAGTTACGGTGTTAGG	NA	False	NA	NA	NA	NA	NA	NA	55745745	55785134	Fake_Experiment_ID
g2066.t1	chr19	-	2655	8	NNC	ENSG00000179873.14	novel	3102	9	NA	NA	0	-160	at_least_one_novel_splicesite	FALSE	canonical	0	0	junction_1	0	NA	NA	NA	TRUE	0	NA	NA	A	non_coding	NA	NA	NA	NA	NA	NA	NA	35	AACTTGGTCTTTAAAGGAAG	NA	False	NA	NA	NA	NA	NA	NA	55818174	55785784	Fake_Experiment_ID
g2067.t1	chr19	+	1017	1	Intergenic	novelGene_662	novel	NA	NA	NA	NA	NA	NA	mono-exon	FALSE	NA	NA	NA	NA	NA	NA	NA	NA	NA	0	NA	NA	A	non_coding	NA	NA	NA	NA	NA	NA	NA	40	AGACCATCGAGACCAGGAAG	NA	False	NA	NA	NA	NA	NA	NA	55823305	55824322	Fake_Experiment_ID
g2068.t1	chr19	+	3402	1	Intergenic	novelGene_663	novel	NA	NA	NA	NA	NA	NA	mono-exon	FALSE	NA	NA	NA	NA	NA	NA	NA	NA	NA	0	NA	NA	A	non_coding	NA	NA	NA	NA	NA	NA	NA	45	ACAATGAGATCACATGGACA	NA	False	NA	NA	NA	NA	NA	NA	55824809	55828211	Fake_Experiment_ID
g2069.t1	chr19	-	1491	2	Intergenic	novelGene_664	novel	NA	NA	NA	NA	NA	NA	multi-exon	FALSE	canonical	0	0	junction_1	0	NA	NA	NA	FALSE	0	NA	NA	A	non_coding	NA	NA	NA	NA	NA	NA	NA	50	ATATAGAAATTACACTGTAA	NA	False	NA	NA	NA	NA	NA	NA	55851874	55849746	Fake_Experiment_ID
g207.t1	chr19	+	1164	9	NNC	ENSG00000064961.19	novel	954	9	NA	NA	0	376	at_least_one_novel_splicesite	FALSE	canonical	0	0	junction_8	315.068023409231	NA	NA	NA	TRUE	0	NA	NA	A	non_coding	NA	NA	NA	NA	NA	NA	NA	25	GCCACACAGGAAGCTGCCTT	21	False	NA	NA	NA	NA	NA	NA	3573309	3578897	Fake_Experiment_ID
g2070.t1	chr19	+	2985	9	FSM	ENSG00000160505.16	ENST00000301295.11	2985	9	0	0	0	0	multi-exon	FALSE	canonical	0	0	junction_1	0	NA	NA	NA	FALSE	0	NA	NA	A	non_coding	NA	NA	NA	NA	NA	NA	NA	15	TTGCGAGGAACCTGGGCTCT	2712	False	NA	NA	NA	NA	NA	NA	55852080	55881587	Fake_Experiment_ID
g2071.t1	chr19	-	3318	13	NNC	ENSG00000173572.11	novel	3132	11	NA	NA	0	5637	at_least_one_novel_splicesite	FALSE	canonical	0	0	junction_1	0	NA	NA	NA	TRUE	0	NA	NA	A	non_coding	NA	NA	NA	NA	NA	NA	NA	20	GCCTCCTTCATGCTCAAACT	NA	False	NA	NA	NA	NA	NA	NA	55932311	55890307	Fake_Experiment_ID
g2072.t1	chr19	+	3315	10	NNC	ENSG00000179709.8	novel	3147	10	NA	NA	0	-5225	at_least_one_novel_splicesite	FALSE	canonical	0	0	junction_1	0	NA	NA	NA	TRUE	0	NA	NA	A	non_coding	NA	NA	NA	NA	NA	NA	NA	15	TCTCAGCACTGTGGGAGGTT	NA	False	NA	NA	NA	NA	NA	NA	55947902	55982688	Fake_Experiment_ID
g2073.t1	chr19	+	4251	18	NNC	ENSG00000171487.15	novel	3603	15	NA	NA	4081	15915	at_least_one_novel_splicesite	FALSE	canonical	0	0	junction_1	0	NA	NA	NA	TRUE	0	NA	NA	A	non_coding	NA	NA	NA	NA	NA	NA	NA	5	CATGGGGGCTGTTTGCTTGC	NA	False	NA	NA	NA	NA	NA	NA	56003806	56077443	Fake_Experiment_ID
g2074.t1	chr19	-	882	3	Intergenic	novelGene_665	novel	NA	NA	NA	NA	NA	NA	multi-exon	FALSE	canonical	0	0	junction_1	0	NA	NA	NA	TRUE	0	NA	NA	A	non_coding	NA	NA	NA	NA	NA	NA	NA	20	AGCCCAGCCGCTCCCAGTGA	NA	False	NA	NA	NA	NA	NA	NA	56086772	56079989	Fake_Experiment_ID
g2075.t1	chr19	-	1149	2	NNC	ENSG00000142409.6	novel	1149	2	NA	NA	13000	0	at_least_one_novel_splicesite	FALSE	canonical	0	0	junction_1	0	NA	NA	NA	FALSE	0	NA	NA	B	non_coding	NA	NA	NA	NA	NA	NA	NA	5	GGGAGGGGCCCGGGGGGGGG	NA	False	NA	NA	NA	NA	NA	NA	56090217	56088022	Fake_Experiment_ID
g2076.t1	chr19	+	255	1	Intergenic	novelGene_666	novel	NA	NA	NA	NA	NA	NA	mono-exon	FALSE	NA	NA	NA	NA	NA	NA	NA	NA	NA	0	NA	NA	A	non_coding	NA	NA	NA	NA	NA	NA	NA	35	AGGGATTCAACGAATTCCCA	NA	False	NA	NA	NA	NA	NA	NA	56091870	56092125	Fake_Experiment_ID
g2077.t1	chr19	-	903	3	NNC	ENSG00000142409.6	novel	1149	2	NA	NA	-3218	-10442	at_least_one_novel_splicesite	FALSE	canonical	0	0	junction_1	0	NA	NA	NA	FALSE	0	NA	NA	B	non_coding	NA	NA	NA	NA	NA	NA	NA	15	TCACCCTGCGGCCGTATCAC	6009	False	NA	NA	NA	NA	NA	NA	56106435	56098464	Fake_Experiment_ID
g2078.t1	chr19	+	312	2	Intergenic	novelGene_667	novel	NA	NA	NA	NA	NA	NA	multi-exon	FALSE	canonical	0	0	junction_1	0	NA	NA	NA	FALSE	0	NA	NA	A	non_coding	NA	NA	NA	NA	NA	NA	NA	20	ATCCTCAGGACAGGCTGCGG	3930	False	NA	NA	NA	NA	NA	NA	56145648	56146238	Fake_Experiment_ID
g2079.t1	chr19	+	750	1	NIC	ENSG00000167685.15	novel	984	3	NA	NA	0	-12540	mono-exon	FALSE	NA	NA	NA	NA	NA	NA	NA	NA	NA	0	NA	NA	B	non_coding	NA	NA	NA	NA	NA	NA	NA	5	CCTCAGCCTCCCGCCCCCTG	5193	False	NA	NA	NA	NA	NA	NA	56146911	56147661	Fake_Experiment_ID
g208.t1	chr19	+	4122	6	NNC	ENSG00000179855.9	novel	4050	6	NA	NA	0	0	at_least_one_novel_splicesite	FALSE	canonical	0	0	junction_4	4.9152822909778	NA	NA	NA	FALSE	0	NA	NA	A	non_coding	NA	NA	NA	NA	NA	NA	NA	10	CTTGGCTGTGACTTAGCCCT	120	False	NA	NA	NA	NA	NA	NA	3585597	3593288	Fake_Experiment_ID
g2080.t1	chr19	-	1188	1	Intergenic	novelGene_668	novel	NA	NA	NA	NA	NA	NA	mono-exon	FALSE	NA	NA	NA	NA	NA	NA	NA	NA	NA	0	NA	NA	A	non_coding	NA	NA	NA	NA	NA	NA	NA	30	CACTGACTTAAGACCATGTT	NA	False	NA	NA	NA	NA	NA	NA	56151833	56150645	Fake_Experiment_ID
g2081.t1	chr19	+	1275	5	NNC	ENSG00000167685.15	novel	984	3	NA	NA	7797	0	at_least_one_novel_splicesite	FALSE	canonical	0	0	junction_1	0	NA	NA	NA	TRUE	0	NA	NA	B	non_coding	NA	NA	NA	NA	NA	NA	NA	10	CCGCCTCCCGGCCAGCGCCA	NA	False	NA	NA	NA	NA	NA	NA	56154708	56160201	Fake_Experiment_ID
g2082.t1	chr19	-	264	2	Intergenic	novelGene_669	novel	NA	NA	NA	NA	NA	NA	multi-exon	FALSE	canonical	0	0	junction_1	0	NA	NA	NA	FALSE	0	NA	NA	A	non_coding	NA	NA	NA	NA	NA	NA	NA	20	GCACTCTTGTGGAAGTACCG	NA	False	NA	NA	NA	NA	NA	NA	56170676	56163337	Fake_Experiment_ID
g2083.t1	chr19	-	429	3	Antisense	novelGene_ENSG00000197487.9_AS	novel	NA	NA	NA	NA	NA	NA	multi-exon	TRUE	canonical	0	0	junction_1	0	NA	NA	NA	FALSE	0	NA	NA	A	non_coding	NA	NA	NA	NA	NA	NA	NA	30	AAACAAAGCTTCCTTGCTCT	NA	False	NA	NA	NA	NA	NA	NA	56180514	56173290	Fake_Experiment_ID
g2084.t1	chr19	-	1356	4	FSM	ENSG00000197213.10	ENST00000586855.6	1488	4	132	0	132	0	multi-exon	FALSE	canonical	0	0	junction_1	0	NA	NA	NA	FALSE	0	NA	NA	A	non_coding	NA	NA	NA	NA	NA	NA	NA	25	TTCCAGAGTCAGGTCCACAT	NA	False	NA	NA	NA	NA	NA	NA	56192920	56189826	Fake_Experiment_ID
g2085.t1	chr19	+	1347	4	FSM	ENSG00000204532.8	ENST00000534327.6	1491	4	144	0	144	0	multi-exon	FALSE	canonical	0	0	junction_1	0	NA	NA	NA	FALSE	0	NA	NA	A	non_coding	NA	NA	NA	NA	NA	NA	NA	10	CTTCACCATCGGGTCTGTCT	NA	False	NA	NA	NA	NA	NA	NA	56206057	56209200	Fake_Experiment_ID
g2086.t1	chr19	+	540	1	Intergenic	novelGene_670	novel	NA	NA	NA	NA	NA	NA	mono-exon	FALSE	NA	NA	NA	NA	NA	NA	NA	NA	NA	0	NA	NA	A	non_coding	NA	NA	NA	NA	NA	NA	NA	10	CCTCCCAGCCTGGGCCGGAG	NA	False	NA	NA	NA	NA	NA	NA	56217333	56217873	Fake_Experiment_ID
g2087.t1	chr19	-	1416	4	FSM	ENSG00000131848.10	ENST00000391713.5	1491	4	75	0	75	0	multi-exon	FALSE	canonical	3	16	junction_1	4.10960933531265	NA	NA	NA	FALSE	0	NA	NA	A	non_coding	NA	NA	NA	NA	NA	NA	NA	20	TTGCATAATCCGGTCTATGC	NA	False	NA	NA	NA	NA	NA	NA	56224971	56221574	Fake_Experiment_ID
g2088.t1	chr19	+	1506	4	Intergenic	novelGene_671	novel	NA	NA	NA	NA	NA	NA	multi-exon	FALSE	canonical	0	0	junction_1	0	NA	NA	NA	FALSE	0	NA	NA	A	non_coding	NA	NA	NA	NA	NA	NA	NA	20	TTTTTCACTGACGCTATTAG	9232	False	NA	NA	NA	NA	NA	NA	56244042	56247497	Fake_Experiment_ID
g2089.t1	chr19	+	225	3	NNC	ENSG00000267710.9	novel	486	15	NA	NA	11332	-22834	at_least_one_novel_splicesite	FALSE	canonical	0	0	junction_1	0	NA	NA	NA	FALSE	0	NA	NA	B	non_coding	NA	NA	NA	NA	NA	NA	NA	35	TGGAGAATGTCAGGAACAGT	NA	False	NA	NA	NA	NA	NA	NA	56284166	56287314	Fake_Experiment_ID
g209.t1	chr19	-	1032	2	ISM	ENSG00000006638.13	ENST00000411851.3	1224	3	0	852	0	-852	5prime_fragment	FALSE	canonical	1	2	junction_1	0	NA	NA	NA	FALSE	0	NA	NA	A	non_coding	NA	NA	NA	NA	NA	NA	NA	25	GAAGTGGACAGAGCGCCCCT	6226	False	NA	NA	NA	NA	NA	NA	3600634	3595687	Fake_Experiment_ID
g2090.t1	chr19	+	495	4	NNC	ENSG00000267710.9	novel	486	15	NA	NA	22201	5982	at_least_one_novel_splicesite	FALSE	canonical	0	0	junction_1	0	NA	NA	NA	TRUE	0	NA	NA	B	non_coding	NA	NA	NA	NA	NA	NA	NA	15	CCTCCGTCAATCATGGTTCT	NA	False	NA	NA	NA	NA	NA	NA	56295035	56316130	Fake_Experiment_ID
g2091.t1	chr19	-	930	3	Intergenic	novelGene_672	novel	NA	NA	NA	NA	NA	NA	multi-exon	FALSE	canonical	0	0	junction_1	0	NA	NA	NA	FALSE	0	NA	NA	A	non_coding	NA	NA	NA	NA	NA	NA	NA	30	AGCACCCAGGGCAAGGCCAG	NA	False	NA	NA	NA	NA	NA	NA	56321936	56317282	Fake_Experiment_ID
g2092.t1	chr19	-	498	1	Intergenic	novelGene_673	novel	NA	NA	NA	NA	NA	NA	mono-exon	FALSE	NA	NA	NA	NA	NA	NA	NA	NA	NA	0	NA	NA	A	non_coding	NA	NA	NA	NA	NA	NA	NA	45	GCTTCATAAGTGAAAGAGAA	NA	False	NA	NA	NA	NA	NA	NA	56336344	56335846	Fake_Experiment_ID
g2093.t1	chr19	-	636	4	Intergenic	novelGene_674	novel	NA	NA	NA	NA	NA	NA	multi-exon	FALSE	canonical	0	0	junction_1	0	NA	NA	NA	FALSE	0	NA	NA	A	non_coding	NA	NA	NA	NA	NA	NA	NA	35	GAACTACGTGACGAATGCAC	NA	False	NA	NA	NA	NA	NA	NA	56368291	56336410	Fake_Experiment_ID
g2094.t1	chr19	+	1191	6	Intergenic	novelGene_675	novel	NA	NA	NA	NA	NA	NA	multi-exon	FALSE	canonical	0	0	junction_2	49.4060725012624	NA	NA	NA	FALSE	0	NA	NA	A	non_coding	NA	NA	NA	NA	NA	NA	NA	50	CCAAAACTCAAAATGTTAAT	68	False	NA	NA	NA	NA	NA	NA	56368520	56377972	Fake_Experiment_ID
g2095.t1	chr19	-	1647	4	NNC	ENSG00000018869.17	novel	1554	4	NA	NA	-1865	0	at_least_one_novel_splicesite	FALSE	canonical	0	0	junction_3	18.7320284243028	NA	NA	NA	TRUE	0	NA	NA	A	non_coding	NA	NA	NA	NA	NA	NA	NA	20	GCTAATTGTGACTGTGACTT	NA	False	NA	NA	NA	NA	NA	NA	56393617	56383862	Fake_Experiment_ID
g2096.t1	chr19	+	1905	5	NNC	ENSG00000198440.9	novel	1710	4	NA	NA	-13213	0	at_least_one_novel_splicesite	FALSE	canonical	0	0	junction_1	4.9180788932265	NA	NA	NA	FALSE	0	NA	NA	A	non_coding	NA	NA	NA	NA	NA	NA	NA	25	ATATTTCTGGAATCCACCTC	223	False	NA	NA	NA	NA	NA	NA	56393901	56424368	Fake_Experiment_ID
g2097.t1	chr19	-	1950	5	NNC	ENSG00000198046.12	novel	1833	4	NA	NA	-4531	0	at_least_one_novel_splicesite	FALSE	canonical	0	0	junction_4	18.5253205100479	NA	NA	NA	FALSE	0	NA	NA	A	non_coding	NA	NA	NA	NA	NA	NA	NA	35	GGTTGTTTTAAATCTATAAA	NA	False	NA	NA	NA	NA	NA	NA	56466901	56441161	Fake_Experiment_ID
g2098.t1	chr19	-	660	1	Intergenic	novelGene_676	novel	NA	NA	NA	NA	NA	NA	mono-exon	FALSE	NA	NA	NA	NA	NA	NA	NA	NA	NA	0	NA	NA	A	non_coding	NA	NA	NA	NA	NA	NA	NA	25	AGAGCTCGAGGAAGGGCCTC	NA	False	NA	NA	NA	NA	NA	NA	56478339	56477679	Fake_Experiment_ID
g2099.t1	chr19	+	2100	5	NNC	ENSG00000196263.8	novel	1881	4	NA	NA	-17387	0	at_least_one_novel_splicesite	FALSE	canonical	0	0	junction_1	0.433012701892219	NA	NA	NA	TRUE	0	NA	NA	A	non_coding	NA	NA	NA	NA	NA	NA	NA	25	GAATGTAGTGCATGTGGCCA	NA	False	NA	NA	NA	NA	NA	NA	56494184	56525948	Fake_Experiment_ID
g21.t1	chr19	+	957	4	NNC	ENSG00000099866.16	novel	1149	5	NA	NA	-1140	0	at_least_one_novel_splicesite	FALSE	canonical	0	0	junction_1	4.24264068711928	NA	NA	NA	TRUE	0	NA	NA	A	non_coding	NA	NA	NA	NA	NA	NA	NA	5	GTGGCCAGCCTTTCCCCCTG	6194	False	NA	NA	NA	NA	NA	NA	495359	504965	Fake_Experiment_ID
g210.t1	chr19	-	867	2	ISM	ENSG00000105298.14	ENST00000221899.7	2277	10	13329	0	13329	0	3prime_fragment	FALSE	canonical	3	138	junction_1	0	NA	NA	NA	FALSE	0	NA	NA	B	non_coding	NA	NA	NA	NA	NA	NA	NA	15	CGGCCCTGGGGAACGGCAGG	7272	False	NA	NA	NA	NA	NA	NA	3613433	3611922	Fake_Experiment_ID
g2100.t1	chr19	+	2469	8	NNC	ENSG00000196867.8	novel	2607	8	NA	NA	151	0	at_least_one_novel_splicesite	FALSE	canonical	0	0	junction_1	8.92371296385224	NA	NA	NA	FALSE	0	NA	NA	A	non_coding	NA	NA	NA	NA	NA	NA	NA	15	CCTCGAGACGTCATTTCTGT	NA	False	NA	NA	NA	NA	NA	NA	56539169	56555392	Fake_Experiment_ID
g2101.t1	chr19	+	2205	5	NNC	ENSG00000197016.12	novel	2154	4	NA	NA	-2292	0	at_least_one_novel_splicesite	FALSE	canonical	0	0	junction_1	16.8374582404827	NA	NA	NA	FALSE	0	NA	NA	A	non_coding	NA	NA	NA	NA	NA	NA	NA	30	ATTCAATCTCGTAAATGCTT	374	False	NA	NA	NA	NA	NA	NA	56568019	56578583	Fake_Experiment_ID
g2102.t1	chr19	+	1650	3	FSM	ENSG00000197951.10	ENST00000599599.7	1650	3	0	0	0	0	multi-exon	FALSE	canonical	2	8	junction_2	3	NA	NA	NA	FALSE	0	NA	NA	A	non_coding	NA	NA	NA	NA	NA	NA	NA	5	GCGCCTCTGTGCAGGGCTCT	6257	False	NA	NA	NA	NA	NA	NA	56601558	56622757	Fake_Experiment_ID
g2103.t1	chr19	+	537	3	NNC	ENSG00000268182.6	novel	357	3	NA	NA	-111	-3656	at_least_one_novel_splicesite	FALSE	canonical	0	0	junction_2	0.5	NA	NA	NA	FALSE	0	NA	NA	A	non_coding	NA	NA	NA	NA	NA	NA	NA	40	GTGCATGAGATTTTAAAAAG	2394	False	NA	NA	NA	NA	NA	NA	56645556	56651557	Fake_Experiment_ID
g2104.t1	chr19	-	1818	2	Genic_Genomic	ENSG00000127903.14	novel	1614	1	NA	NA	-30088	0	multi-exon	FALSE	canonical	0	0	junction_1	0	NA	NA	NA	FALSE	0	NA	NA	A	non_coding	NA	NA	NA	NA	NA	NA	NA	10	GAGCTGAGGGCCTCCTTTCC	NA	False	NA	NA	NA	NA	NA	NA	56695286	56663584	Fake_Experiment_ID
g2105.t1	chr19	+	372	1	Intergenic	novelGene_677	novel	NA	NA	NA	NA	NA	NA	mono-exon	FALSE	NA	NA	NA	NA	NA	NA	NA	NA	NA	0	NA	NA	A	non_coding	NA	NA	NA	NA	NA	NA	NA	10	GGTCTGCCATCTGGATGCGG	NA	False	NA	NA	NA	NA	NA	NA	56760863	56761235	Fake_Experiment_ID
g2106.t1	chr19	-	1548	5	NNC	ENSG00000269699.6	novel	1584	9	NA	NA	30916	0	at_least_one_novel_splicesite	FALSE	canonical	0	0	junction_1	0	NA	NA	NA	TRUE	0	NA	NA	A	non_coding	NA	NA	NA	NA	NA	NA	NA	35	GAAACCTTTAGTCACAGCAC	NA	False	NA	NA	NA	NA	NA	NA	56793361	56774687	Fake_Experiment_ID
g2107.t1	chr19	-	4827	8	NNC	ENSG00000198300.14	novel	4767	7	NA	NA	-9328	0	at_least_one_novel_splicesite	FALSE	canonical	0	0	junction_1	0	NA	NA	NA	FALSE	0	NA	NA	A	non_coding	NA	NA	NA	NA	NA	NA	NA	25	GGGCATGGGGTAAAGGTTAG	6771	False	NA	NA	NA	NA	NA	NA	56833983	56813674	Fake_Experiment_ID
g2108.t1	chr19	+	621	1	Intergenic	novelGene_678	novel	NA	NA	NA	NA	NA	NA	mono-exon	FALSE	NA	NA	NA	NA	NA	NA	NA	NA	NA	0	NA	NA	A	non_coding	NA	NA	NA	NA	NA	NA	NA	30	AAGATGGCACCCAATGGGTG	5230	False	NA	NA	NA	NA	NA	NA	56839046	56839667	Fake_Experiment_ID
g2109.t1	chr19	-	852	1	Intergenic	novelGene_679	novel	NA	NA	NA	NA	NA	NA	mono-exon	FALSE	NA	NA	NA	NA	NA	NA	NA	NA	NA	0	NA	NA	A	non_coding	NA	NA	NA	NA	NA	NA	NA	45	AAAGCTCTCAATAAATTAGG	NA	False	NA	NA	NA	NA	NA	NA	56853555	56852703	Fake_Experiment_ID
g211.t1	chr19	-	1707	8	NNC	ENSG00000105298.14	novel	2277	10	NA	NA	0	-1537	at_least_one_novel_splicesite	FALSE	canonical	0	0	junction_7	54.9641812864505	NA	NA	NA	FALSE	0	NA	NA	B	non_coding	NA	NA	NA	NA	NA	NA	NA	5	GCCCGGCCGGCACCCCGGGG	12	True	NA	NA	NA	NA	NA	NA	3626762	3613459	Fake_Experiment_ID
g2110.t1	chr19	+	366	3	Intergenic	novelGene_680	novel	NA	NA	NA	NA	NA	NA	multi-exon	FALSE	canonical	0	0	junction_1	0	NA	NA	NA	FALSE	0	NA	NA	A	non_coding	NA	NA	NA	NA	NA	NA	NA	20	CTTCAGGTCAGCCACAGTGG	NA	False	NA	NA	NA	NA	NA	NA	56864915	56880929	Fake_Experiment_ID
g2111.t1	chr19	+	315	2	Intergenic	novelGene_681	novel	NA	NA	NA	NA	NA	NA	multi-exon	FALSE	canonical	0	0	junction_1	0	NA	NA	NA	FALSE	0	NA	NA	A	non_coding	NA	NA	NA	NA	NA	NA	NA	25	ACAGTGGAGGCGTGTTCCAA	NA	False	NA	NA	NA	NA	NA	NA	56916197	56919633	Fake_Experiment_ID
g2112.t1	chr19	-	510	4	Intergenic	novelGene_682	novel	NA	NA	NA	NA	NA	NA	multi-exon	FALSE	canonical	0	0	junction_1	0	NA	NA	NA	FALSE	0	NA	NA	A	non_coding	NA	NA	NA	NA	NA	NA	NA	45	AAAAAATCTTCTTTGAAGGA	NA	False	NA	NA	NA	NA	NA	NA	56965918	56958950	Fake_Experiment_ID
g2113.t1	chr19	+	456	4	Intergenic	novelGene_683	novel	NA	NA	NA	NA	NA	NA	multi-exon	FALSE	canonical	0	0	junction_1	0	NA	NA	NA	FALSE	0	NA	NA	A	non_coding	NA	NA	NA	NA	NA	NA	NA	30	ACAGCCGATACGGACACTTT	NA	False	NA	NA	NA	NA	NA	NA	56994267	57010642	Fake_Experiment_ID
g2114.t1	chr19	-	390	2	Intergenic	novelGene_684	novel	NA	NA	NA	NA	NA	NA	multi-exon	FALSE	canonical	0	0	junction_1	0	NA	NA	NA	FALSE	0	NA	NA	A	non_coding	NA	NA	NA	NA	NA	NA	NA	45	AGGACTCACAGGAGAAATAG	NA	False	NA	NA	NA	NA	NA	NA	57013396	57010988	Fake_Experiment_ID
g2115.t1	chr19	-	207	2	Intergenic	novelGene_685	novel	NA	NA	NA	NA	NA	NA	multi-exon	FALSE	canonical	0	0	junction_1	0	NA	NA	NA	FALSE	0	NA	NA	A	non_coding	NA	NA	NA	NA	NA	NA	NA	35	CGAGTCAACGTATAATTCAC	NA	False	NA	NA	NA	NA	NA	NA	57103431	57057055	Fake_Experiment_ID
g2116.t1	chr19	+	2715	1	FSM	ENSG00000131864.10	ENST00000254181.8	2769	1	54	0	54	0	mono-exon	FALSE	NA	NA	NA	NA	NA	NA	NA	NA	NA	0	NA	NA	A	non_coding	NA	NA	NA	NA	NA	NA	NA	20	CAGACTCACTCGGCCTCACT	NA	False	NA	NA	NA	NA	NA	NA	57128729	57131444	Fake_Experiment_ID
g2117.t1	chr19	-	2145	11	Fusion	ENSG00000258873.3_ENSG00000141946.1	novel	615	6	NA	NA	0	0	multi-exon	FALSE	canonical	0	0	junction_1	0	NA	NA	NA	FALSE	0	NA	NA	A	non_coding	NA	NA	NA	NA	NA	NA	NA	40	GAGCCCCATGCACTTAAAAA	NA	False	NA	NA	NA	NA	NA	NA	57167443	57134917	Fake_Experiment_ID
g2118.t1	chr19	+	330	2	Intergenic	novelGene_686	novel	NA	NA	NA	NA	NA	NA	multi-exon	FALSE	canonical	0	0	junction_1	0	NA	NA	NA	TRUE	0	NA	NA	A	non_coding	NA	NA	NA	NA	NA	NA	NA	30	AAGTGGAGATTCGGGAGCAG	4708	False	NA	NA	NA	NA	NA	NA	57176951	57177922	Fake_Experiment_ID
g2119.t1	chr19	+	2001	4	NNC	ENSG00000083844.10	novel	1884	4	NA	NA	0	0	at_least_one_novel_splicesite	FALSE	canonical	0	0	junction_1	0	NA	NA	NA	FALSE	0	NA	NA	A	non_coding	NA	NA	NA	NA	NA	NA	NA	30	GAAAACCTTCTGTTGCTGAA	406	False	NA	NA	NA	NA	NA	NA	57191913	57212981	Fake_Experiment_ID
g212.t1	chr19	-	2163	13	NNC	ENSG00000186111.11	novel	2124	17	NA	NA	43725	4458	at_least_one_novel_splicesite	FALSE	canonical	0	0	junction_1	77.9898052454436	NA	NA	NA	FALSE	0	NA	NA	B	non_coding	NA	NA	NA	NA	NA	NA	NA	15	GACCCACCCTCCCGAGCGGC	167	False	NA	NA	NA	NA	NA	NA	3656665	3632951	Fake_Experiment_ID
g2120.t1	chr19	+	2571	9	Fusion	ENSG00000105146.13_ENSG00000204524.7	novel	930	7	NA	NA	0	0	multi-exon	FALSE	canonical	0	0	junction_6	6.81450658521951	NA	NA	NA	TRUE	0	NA	NA	A	non_coding	NA	NA	NA	NA	NA	NA	NA	35	GAAAACCTTCTGTTGCCAAA	176	False	NA	NA	NA	NA	NA	NA	57231248	57254703	Fake_Experiment_ID
g2121.t1	chr19	+	1674	3	FSM	ENSG00000197714.9	ENST00000360338.4	1689	3	15	0	15	0	multi-exon	FALSE	canonical	2	11	junction_2	1	NA	NA	NA	FALSE	0	NA	NA	A	non_coding	NA	NA	NA	NA	NA	NA	NA	30	CAGATGTGGAAAGACTTTTT	24	False	NA	NA	NA	NA	NA	NA	57280821	57292230	Fake_Experiment_ID
g2122.t1	chr19	-	588	2	Intergenic	novelGene_687	novel	NA	NA	NA	NA	NA	NA	multi-exon	FALSE	canonical	0	0	junction_1	0	NA	NA	NA	FALSE	0	NA	NA	A	non_coding	NA	NA	NA	NA	NA	NA	NA	20	TCTGAAGCAGCTTCCTGCAT	NA	False	NA	NA	NA	NA	NA	NA	57317562	57302462	Fake_Experiment_ID
g2123.t1	chr19	+	1803	4	FSM	ENSG00000178229.8	ENST00000321545.5	1803	4	0	0	0	0	multi-exon	FALSE	canonical	3	23	junction_2	1.24721912892465	NA	NA	NA	FALSE	0	NA	NA	A	non_coding	NA	NA	NA	NA	NA	NA	NA	35	AAGGGAACATCTTACCATCT	275	False	NA	NA	NA	NA	NA	NA	57320853	57329265	Fake_Experiment_ID
g2124.t1	chr19	+	1980	3	NIC	ENSG00000131845.15	novel	2121	4	NA	NA	0	0	combination_of_known_splicesites	FALSE	canonical	3	41	junction_2	2	NA	NA	NA	FALSE	0	NA	NA	A	non_coding	NA	NA	NA	NA	NA	NA	NA	50	CACCAGAAAATTCACACAAG	383	False	NA	NA	NA	NA	NA	NA	57351664	57357849	Fake_Experiment_ID
g2125.t1	chr19	+	612	2	Genic_Genomic	ENSG00000256060.3	novel	423	1	NA	NA	-1493	0	multi-exon	FALSE	canonical	0	0	junction_1	0	NA	NA	NA	FALSE	0	NA	NA	A	non_coding	NA	NA	NA	NA	NA	NA	NA	55	ATGGAGAAAATTCCAAAATA	NA	False	NA	NA	NA	NA	NA	NA	57363340	57365256	Fake_Experiment_ID
g2126.t1	chr19	+	2868	8	Fusion	ENSG00000188785.12_ENSG00000152433.15	novel	1209	3	NA	NA	-292	0	multi-exon	FALSE	canonical	0	0	junction_1	28.0429699437365	NA	NA	NA	FALSE	0	NA	NA	A	non_coding	NA	NA	NA	NA	NA	NA	NA	30	CTATTGTAATTGGGTAGTAA	4713	False	NA	NA	NA	NA	NA	NA	57368263	57399889	Fake_Experiment_ID
g2127.t1	chr19	+	1977	3	NNC	ENSG00000186272.13	novel	1995	3	NA	NA	-2224	0	at_least_one_novel_splicesite	FALSE	canonical	0	0	junction_1	1.5	NA	NA	NA	FALSE	0	NA	NA	A	non_coding	NA	NA	NA	NA	NA	NA	NA	50	AGAATGTATATATAAAGCAG	231	False	NA	NA	NA	NA	NA	NA	57411391	57421481	Fake_Experiment_ID
g2128.t1	chr19	+	2439	3	NNC	ENSG00000186230.7	novel	2337	3	NA	NA	4358	0	at_least_one_novel_splicesite	FALSE	canonical	0	0	junction_1	4.5	NA	NA	NA	TRUE	0	NA	NA	A	non_coding	NA	NA	NA	NA	NA	NA	NA	35	TGGAGTGAATGCAGGAAAGT	4300	False	NA	NA	NA	NA	NA	NA	57439936	57445485	Fake_Experiment_ID
g2129.t1	chr19	-	1452	5	FSM	ENSG00000197128.12	ENST00000343280.8	1470	5	18	0	18	0	multi-exon	FALSE	canonical	1	1	junction_2	14.7648230602334	NA	NA	NA	FALSE	0	NA	NA	A	non_coding	NA	NA	NA	NA	NA	NA	NA	25	GATGGGAGATAATTCCGTTT	274	False	NA	NA	NA	NA	NA	NA	57477291	57473273	Fake_Experiment_ID
g213.t1	chr19	-	1074	8	NNC	ENSG00000186111.11	novel	2124	17	NA	NA	24059	-20010	at_least_one_novel_splicesite	FALSE	canonical	0	0	junction_1	51.0322027183397	NA	NA	NA	TRUE	0	NA	NA	B	non_coding	NA	NA	NA	NA	NA	NA	NA	25	AGGGCGTGACACAGATGGCC	2799	False	NA	NA	NA	NA	NA	NA	3676331	3657419	Fake_Experiment_ID
g2130.t1	chr19	-	471	2	Intergenic	novelGene_688	novel	NA	NA	NA	NA	NA	NA	multi-exon	FALSE	canonical	0	0	junction_1	0	NA	NA	NA	FALSE	0	NA	NA	A	non_coding	NA	NA	NA	NA	NA	NA	NA	50	AAATACTGAGAAAAAGTTTT	NA	False	NA	NA	NA	NA	NA	NA	57487583	57484819	Fake_Experiment_ID
g2131.t1	chr19	+	1587	6	NNC	ENSG00000105136.21	novel	1536	5	NA	NA	0	0	at_least_one_novel_splicesite	FALSE	canonical	0	0	junction_1	21.69239498073	NA	NA	NA	TRUE	0	NA	NA	A	non_coding	NA	NA	NA	NA	NA	NA	NA	20	TTGTGTGAAATCCTTTAGCC	198	False	NA	NA	NA	NA	NA	NA	57487950	57494090	Fake_Experiment_ID
g2132.t1	chr19	-	699	2	Antisense	novelGene_ENSG00000152439.13_AS	novel	NA	NA	NA	NA	NA	NA	multi-exon	FALSE	canonical	0	0	junction_1	0	NA	NA	NA	FALSE	0	NA	NA	A	non_coding	NA	NA	NA	NA	NA	NA	NA	35	TGCCTGATGTATGATAATAA	NA	False	NA	NA	NA	NA	NA	NA	57500392	57499099	Fake_Experiment_ID
g2133.t1	chr19	+	1344	4	NNC	ENSG00000152439.13	novel	1329	4	NA	NA	2204	0	at_least_one_novel_splicesite	FALSE	canonical	0	0	junction_1	19.7989898732233	NA	NA	NA	FALSE	0	NA	NA	A	non_coding	NA	NA	NA	NA	NA	NA	NA	25	TTGTGAGAAATCCTTTAGCT	2347	False	NA	NA	NA	NA	NA	NA	57502284	57507424	Fake_Experiment_ID
g2134.t1	chr19	+	2064	4	NNC	ENSG00000121406.9	novel	1923	4	NA	NA	0	0	at_least_one_novel_splicesite	FALSE	canonical	0	0	junction_1	32.1489588564786	NA	NA	NA	FALSE	0	NA	NA	A	non_coding	NA	NA	NA	NA	NA	NA	NA	25	CAATTGTTGGGATGTGTAAT	218	False	NA	NA	NA	NA	NA	NA	57527573	57538927	Fake_Experiment_ID
g2135.t1	chr19	-	1428	5	NNC	ENSG00000251369.9	novel	1269	4	NA	NA	0	0	at_least_one_novel_splicesite	FALSE	canonical	0	0	junction_1	33.0709464636257	NA	NA	NA	FALSE	0	NA	NA	A	non_coding	NA	NA	NA	NA	NA	NA	NA	30	GAGAACCCTATTGCTGCAAT	180	False	NA	NA	NA	NA	NA	NA	57559682	57546974	Fake_Experiment_ID
g2136.t1	chr19	-	1785	4	FSM	ENSG00000083817.9	ENST00000196489.4	1785	4	0	0	0	0	multi-exon	FALSE	canonical	3	34	junction_1	12.5698050899765	NA	NA	NA	FALSE	0	NA	NA	A	non_coding	NA	NA	NA	NA	NA	NA	NA	30	CTCTTGAAACTCCAAACCTG	206	False	NA	NA	NA	NA	NA	NA	57578704	57572118	Fake_Experiment_ID
g2137.t1	chr19	+	1464	4	FSM	ENSG00000171649.12	ENST00000597850.2	1464	4	0	0	0	0	multi-exon	FALSE	canonical	3	69	junction_1	35.9753001686188	NA	NA	NA	FALSE	0	NA	NA	A	non_coding	NA	NA	NA	NA	NA	NA	NA	35	AGGCCTCATGAATGCAGCAA	212	False	NA	NA	NA	NA	NA	NA	57584356	57591275	Fake_Experiment_ID
g2138.t1	chr19	+	1797	3	NNC	ENSG00000183647.11	novel	1800	3	NA	NA	0	0	at_least_one_novel_splicesite	FALSE	canonical	0	0	junction_1	18.5	NA	NA	NA	TRUE	0	NA	NA	A	non_coding	NA	NA	NA	NA	NA	NA	NA	25	ATGTGGGAAATTATTTTGTC	220	False	NA	NA	NA	NA	NA	NA	57600104	57607325	Fake_Experiment_ID
g2139.t1	chr19	+	1374	2	NNC	ENSG00000213762.12	novel	1284	2	NA	NA	-4980	0	at_least_one_novel_splicesite	FALSE	canonical	0	0	junction_1	0	NA	NA	NA	TRUE	0	NA	NA	A	non_coding	NA	NA	NA	NA	NA	NA	NA	35	GAGTGCTTTGAATACAACAG	247	False	NA	NA	NA	NA	NA	NA	57614488	57621403	Fake_Experiment_ID
g214.t1	chr19	+	1161	2	Antisense	novelGene_ENSG00000186111.11_AS	novel	NA	NA	NA	NA	NA	NA	multi-exon	FALSE	canonical	0	0	junction_1	0	NA	NA	NA	FALSE	0	NA	NA	A	non_coding	NA	NA	NA	NA	NA	NA	NA	20	GCTGGACCGGGGAGGACCGA	NA	False	NA	NA	NA	NA	NA	NA	3691235	3697217	Fake_Experiment_ID
g2140.t1	chr19	+	1695	3	NIC	ENSG00000121417.14	novel	1890	5	NA	NA	0	0	combination_of_known_splicesites	FALSE	canonical	3	14	junction_1	22	NA	NA	NA	FALSE	0	NA	NA	A	non_coding	NA	NA	NA	NA	NA	NA	NA	35	CTGTACTGAGAATATGCAAT	119	False	NA	NA	NA	NA	NA	NA	57633346	57642181	Fake_Experiment_ID
g2141.t1	chr19	+	1386	6	NNC	ENSG00000180532.11	novel	1302	3	NA	NA	-23202	0	at_least_one_novel_splicesite	FALSE	canonical	0	0	junction_1	0.4	NA	NA	NA	FALSE	0	NA	NA	A	non_coding	NA	NA	NA	NA	NA	NA	NA	15	GCTGCTGGTCTGATAATGTG	1403	False	NA	NA	NA	NA	NA	NA	57652943	57678905	Fake_Experiment_ID
g2142.t1	chr19	+	2250	3	FSM	ENSG00000204519.11	ENST00000282296.10	2013	3	-237	0	-237	0	multi-exon	FALSE	canonical	3	64	junction_2	7	NA	NA	NA	FALSE	0	NA	NA	A	non_coding	NA	NA	NA	NA	NA	NA	NA	30	ATGTGAAGGGAATGTGCTAT	NA	False	NA	NA	NA	NA	NA	NA	57681926	57688288	Fake_Experiment_ID
g2143.t1	chr19	-	1314	3	FSM	ENSG00000179909.16	ENST00000451275.1	1314	3	0	0	0	0	multi-exon	FALSE	canonical	3	64	junction_2	5	NA	NA	NA	FALSE	0	NA	NA	A	non_coding	NA	NA	NA	NA	NA	NA	NA	35	AAGCCTTATGAGTGGCAAAT	232	False	NA	NA	NA	NA	NA	NA	57708971	57701634	Fake_Experiment_ID
g2144.t1	chr19	-	1914	5	NNC	ENSG00000083814.13	novel	1605	4	NA	NA	0	0	at_least_one_novel_splicesite	FALSE	canonical	0	0	junction_3	19.0131533418315	NA	NA	NA	FALSE	0	NA	NA	A	non_coding	NA	NA	NA	NA	NA	NA	NA	25	GAGTGTAGCAAATGTGGGGG	115	False	NA	NA	NA	NA	NA	NA	57727528	57720480	Fake_Experiment_ID
g2145.t1	chr19	+	1236	2	Intergenic	novelGene_689	novel	NA	NA	NA	NA	NA	NA	multi-exon	FALSE	canonical	0	0	junction_1	0	NA	NA	NA	FALSE	0	NA	NA	A	non_coding	NA	NA	NA	NA	NA	NA	NA	45	TGGTACCAAAACAGAGATAT	NA	False	NA	NA	NA	NA	NA	NA	57730679	57732057	Fake_Experiment_ID
g2146.t1	chr19	+	1557	3	FSM	ENSG00000152443.13	ENST00000317178.10	1557	3	0	0	0	0	multi-exon	FALSE	canonical	3	56	junction_2	2.5	NA	NA	NA	FALSE	0	NA	NA	A	non_coding	NA	NA	NA	NA	NA	NA	NA	25	AAATTTGGCAGATCTGTTGG	218	False	NA	NA	NA	NA	NA	NA	57747058	57754687	Fake_Experiment_ID
g2147.t1	chr19	+	1209	3	FSM	ENSG00000083828.16	ENST00000396154.7	1209	3	0	0	0	0	multi-exon	FALSE	canonical	3	33	junction_2	3.5	NA	NA	NA	FALSE	0	NA	NA	A	non_coding	NA	NA	NA	NA	NA	NA	NA	35	AGCAAATTTTGGAAATTCTC	167	False	NA	NA	NA	NA	NA	NA	57769842	57779796	Fake_Experiment_ID
g2148.t1	chr19	-	1224	3	FSM	ENSG00000178935.5	ENST00000391701.1	1224	3	0	0	0	0	multi-exon	FALSE	canonical	3	24	junction_2	4	NA	NA	NA	FALSE	0	NA	NA	A	non_coding	NA	NA	NA	NA	NA	NA	NA	20	GTGCAGTGAGTCCAGTCTCA	169	False	NA	NA	NA	NA	NA	NA	57814743	57808039	Fake_Experiment_ID
g2149.t1	chr19	+	1980	4	NNC	ENSG00000269343.9	novel	1902	3	NA	NA	-14011	0	at_least_one_novel_splicesite	FALSE	canonical	0	0	junction_1	25.4558441227157	NA	NA	NA	TRUE	0	NA	NA	A	non_coding	NA	NA	NA	NA	NA	NA	NA	30	GTGCAGAGAATGAGTCCAGT	NA	False	NA	NA	NA	NA	NA	NA	57816517	57842576	Fake_Experiment_ID
g215.t1	chr19	-	810	2	NNC	ENSG00000186111.11	novel	2124	17	NA	NA	0	-61914	at_least_one_novel_splicesite	FALSE	canonical	0	0	junction_1	0	NA	NA	NA	FALSE	0	NA	NA	B	non_coding	NA	NA	NA	NA	NA	NA	NA	20	AAGACACTCGTGGCTTCCCT	77	False	NA	NA	NA	NA	NA	NA	3700390	3699323	Fake_Experiment_ID
g2150.t1	chr19	+	1728	3	FSM	ENSG00000198466.12	ENST00000339656.8	1728	3	0	0	0	0	multi-exon	FALSE	canonical	2	8	junction_1	23	NA	NA	NA	FALSE	0	NA	NA	A	non_coding	NA	NA	NA	NA	NA	NA	NA	35	GTGCAGTGAATATGGGAAAT	180	False	NA	NA	NA	NA	NA	NA	57850038	57860140	Fake_Experiment_ID
g2151.t1	chr19	+	318	1	Intergenic	novelGene_690	novel	NA	NA	NA	NA	NA	NA	mono-exon	FALSE	NA	NA	NA	NA	NA	NA	NA	NA	NA	0	NA	NA	A	non_coding	NA	NA	NA	NA	NA	NA	NA	25	CGTAGAGAGTCCAAGGCCTG	6428	False	NA	NA	NA	NA	NA	NA	57868218	57868536	Fake_Experiment_ID
g2152.t1	chr19	-	2694	4	NNC	ENSG00000204514.10	novel	2568	3	NA	NA	0	0	at_least_one_novel_splicesite	FALSE	canonical	0	0	junction_2	23.5702260395516	NA	NA	NA	TRUE	0	NA	NA	A	non_coding	NA	NA	NA	NA	NA	NA	NA	30	GTGTGAGGATTGTCAGAAAG	229	False	NA	NA	NA	NA	NA	NA	57888802	57872821	Fake_Experiment_ID
g2153.t1	chr19	-	1737	3	NNC	ENSG00000173480.11	novel	1728	3	NA	NA	-249	0	at_least_one_novel_splicesite	FALSE	canonical	0	0	junction_2	22	NA	NA	NA	TRUE	0	NA	NA	A	non_coding	NA	NA	NA	NA	NA	NA	NA	35	GTGCAGTGAATATGGGAAAT	NA	False	NA	NA	NA	NA	NA	NA	57916660	57908549	Fake_Experiment_ID
g2154.t1	chr19	-	2139	3	NNC	ENSG00000196724.13	novel	2094	3	NA	NA	-2698	0	at_least_one_novel_splicesite	FALSE	canonical	1	2	junction_2	26.5	NA	NA	NA	TRUE	0	NA	NA	A	non_coding	NA	NA	NA	NA	NA	NA	NA	45	AAAGAAATTTGGGAAATTCT	4790	False	NA	NA	NA	NA	NA	NA	57935193	57926149	Fake_Experiment_ID
g2155.t1	chr19	-	2049	4	NNC	ENSG00000152454.4	novel	1884	3	NA	NA	0	0	at_least_one_novel_splicesite	FALSE	canonical	0	0	junction_2	27.3414622058798	NA	NA	NA	FALSE	0	NA	NA	A	non_coding	NA	NA	NA	NA	NA	NA	NA	40	AGGTTAGGTAACACACATAG	231	False	NA	NA	NA	NA	NA	NA	57947474	57940923	Fake_Experiment_ID
g2156.t1	chr19	-	372	3	NNC	ENSG00000177025.3	novel	648	6	NA	NA	2121	5405	at_least_one_novel_splicesite	FALSE	canonical	0	0	junction_1	0	NA	NA	NA	TRUE	0	NA	NA	A	non_coding	NA	NA	NA	NA	NA	NA	NA	30	TATCAAGACTTTGTCCAAGG	2222	False	NA	NA	NA	NA	NA	NA	57972311	57953196	Fake_Experiment_ID
g2157.t1	chr19	-	2682	6	NNC	ENSG00000166704.12	novel	2379	6	NA	NA	-1762	0	at_least_one_novel_splicesite	TRUE	canonical	0	0	junction_3	27.1587923148287	NA	NA	NA	TRUE	0	NA	NA	A	non_coding	NA	NA	NA	NA	NA	NA	NA	15	ATTTATGCGAGTTTTTCGTT	NA	False	NA	NA	NA	NA	NA	NA	58003081	57978300	Fake_Experiment_ID
g2158.t1	chr19	-	1206	9	Intergenic	novelGene_691	novel	NA	NA	NA	NA	NA	NA	multi-exon	FALSE	canonical	0	0	junction_1	0	NA	NA	NA	TRUE	0	NA	NA	A	non_coding	NA	NA	NA	NA	NA	NA	NA	25	AGCCCGAGCGGAATGCCCCA	NA	False	NA	NA	NA	NA	NA	NA	58033804	58012602	Fake_Experiment_ID
g2159.t1	chr19	+	1725	6	NNC	ENSG00000152467.10	novel	1227	4	NA	NA	-3763	-8395	at_least_one_novel_splicesite	FALSE	canonical	0	0	junction_1	0	NA	NA	NA	FALSE	0	NA	NA	B	non_coding	NA	NA	NA	NA	NA	NA	NA	25	GGAAGGGGTGGACAGCCTGA	49	False	NA	NA	NA	NA	NA	NA	58034073	58045656	Fake_Experiment_ID
g216.t1	chr19	+	2676	18	NIC	ENSG00000105289.15	novel	2817	20	NA	NA	0	0	combination_of_known_splicesites	FALSE	canonical	0	0	junction_7	32.0531565417613	NA	NA	NA	FALSE	0	NA	NA	A	non_coding	NA	NA	NA	NA	NA	NA	NA	15	CCTCTCGAAGGCTGCCAGCT	6639	False	NA	NA	NA	NA	NA	NA	3728375	3750684	Fake_Experiment_ID
g2160.t1	chr19	+	1569	4	NNC	ENSG00000152467.10	novel	1227	4	NA	NA	8298	0	at_least_one_novel_splicesite	FALSE	canonical	0	0	junction_1	0	NA	NA	NA	TRUE	0	NA	NA	B	non_coding	NA	NA	NA	NA	NA	NA	NA	10	ATGGCCAGCCTCGGGCCTCG	NA	False	NA	NA	NA	NA	NA	NA	58046134	58054051	Fake_Experiment_ID
g2161.t1	chr19	-	417	3	Antisense	novelGene_ENSG00000176293.20_AS	novel	NA	NA	NA	NA	NA	NA	multi-exon	FALSE	canonical	0	0	junction_1	0	NA	NA	NA	FALSE	0	NA	NA	A	non_coding	NA	NA	NA	NA	NA	NA	NA	45	AAGATGGGACGCGAATGAAA	-1	True	NA	NA	NA	NA	NA	NA	58060578	58054346	Fake_Experiment_ID
g2162.t1	chr19	+	1953	3	NNC	ENSG00000176293.20	novel	2049	4	NA	NA	2329	0	at_least_one_novel_splicesite	FALSE	canonical	2	4	junction_2	14	NA	NA	NA	TRUE	0	NA	NA	A	non_coding	NA	NA	NA	NA	NA	NA	NA	20	ACCCACTCCACATGTGCTGG	2289	False	NA	NA	NA	NA	NA	NA	58061570	58068461	Fake_Experiment_ID
g2163.t1	chr19	-	2109	11	NNC	ENSG00000121413.13	novel	1701	7	NA	NA	-6266	0	at_least_one_novel_splicesite	FALSE	canonical	0	0	junction_3	58.356147919478	NA	NA	NA	TRUE	0	NA	NA	A	non_coding	NA	NA	NA	NA	NA	NA	NA	0	GCCGCTGTGCTGTCCCGTTC	NA	False	NA	NA	NA	NA	NA	NA	58124662	58084684	Fake_Experiment_ID
g2164.t1	chr19	-	1626	1	FSM	ENSG00000181894.15	ENST00000358067.5	1626	1	0	0	0	0	mono-exon	FALSE	NA	NA	NA	NA	NA	NA	NA	NA	NA	0	NA	NA	A	non_coding	NA	NA	NA	NA	NA	NA	NA	15	TGGTTGGGGGCCACATGAGT	NA	False	NA	NA	NA	NA	NA	NA	58129503	58127877	Fake_Experiment_ID
g2165.t1	chr19	+	1941	7	NNC	ENSG00000171606.18	novel	1962	7	NA	NA	83	0	at_least_one_novel_splicesite	FALSE	canonical	0	0	junction_1	42.3887432646399	NA	NA	NA	FALSE	0	NA	NA	A	non_coding	NA	NA	NA	NA	NA	NA	NA	35	CTCTCAAGCCAGTTGAAGAA	628	False	NA	NA	NA	NA	NA	NA	58184048	58213143	Fake_Experiment_ID
g2166.t1	chr19	+	2430	7	NNC	ENSG00000198131.14	novel	2148	4	NA	NA	-26577	0	at_least_one_novel_splicesite	FALSE	canonical	0	0	junction_1	84.4796162133538	NA	NA	NA	FALSE	0	NA	NA	A	non_coding	NA	NA	NA	NA	NA	NA	NA	25	GAGTGCAGTCATTGTGGGAA	NA	False	NA	NA	NA	NA	NA	NA	58217446	58262754	Fake_Experiment_ID
g2167.t1	chr19	+	2136	6	NNC	ENSG00000278129.2	novel	1728	4	NA	NA	33	0	at_least_one_novel_splicesite	FALSE	canonical	0	0	junction_1	21.6	NA	NA	NA	TRUE	0	NA	NA	A	non_coding	NA	NA	NA	NA	NA	NA	NA	35	GAGAGAAACTTTGCTGATGA	114	False	NA	NA	NA	NA	NA	NA	58279114	58295536	Fake_Experiment_ID
g2168.t1	chr19	+	2523	5	Fusion	ENSG00000182318.6_ENSG00000142396.10	novel	1476	2	NA	NA	-21	0	multi-exon	FALSE	canonical	0	0	junction_1	7.36121593216773	NA	NA	NA	TRUE	0	NA	NA	A	non_coding	NA	NA	NA	NA	NA	NA	NA	10	CCGGAAGTCGCCCCTGGGGG	6483	False	NA	NA	NA	NA	NA	NA	58312147	58339326	Fake_Experiment_ID
g2169.t1	chr19	-	1179	4	NNC	ENSG00000121410.12	novel	1488	8	NA	NA	1716	5016	at_least_one_novel_splicesite	FALSE	canonical	0	0	junction_1	0	NA	NA	NA	TRUE	0	NA	NA	B	non_coding	NA	NA	NA	NA	NA	NA	NA	40	CAGAGACTGAGCAAGTAGGA	1770	False	NA	NA	NA	NA	NA	NA	58351721	58342005	Fake_Experiment_ID
g217.t1	chr19	-	1782	9	NIC	ENSG00000011132.12	novel	1728	10	NA	NA	45	0	intron_retention	FALSE	canonical	3	78	junction_4	15.6744218394172	NA	NA	NA	FALSE	0	NA	NA	A	non_coding	NA	NA	NA	NA	NA	NA	NA	10	CCACCTCATCCCTTGCCTGC	1472	False	NA	NA	NA	NA	NA	NA	3760219	3751025	Fake_Experiment_ID
g2170.t1	chr19	-	819	3	NNC	ENSG00000121410.12	novel	1488	8	NA	NA	-537	-5121	at_least_one_novel_splicesite	FALSE	canonical	0	0	junction_1	0	NA	NA	NA	TRUE	0	NA	NA	B	non_coding	NA	NA	NA	NA	NA	NA	NA	20	TGGTTGCAAAGGAGTTTGGG	8776	False	NA	NA	NA	NA	NA	NA	58353974	58352142	Fake_Experiment_ID
g2171.t1	chr19	-	2052	3	Genic_Genomic	ENSG00000174586.11	novel	1497	1	NA	NA	-1630	0	multi-exon	FALSE	canonical	0	0	junction_1	0	NA	NA	NA	FALSE	0	NA	NA	A	non_coding	NA	NA	NA	NA	NA	NA	NA	15	CCCGAGGACGCCCTGAGCGG	3485	False	NA	NA	NA	NA	NA	NA	58359265	58356138	Fake_Experiment_ID
g2172.t1	chr19	-	1596	1	FSM	ENSG00000152475.7	ENST00000427624.2	1596	1	0	0	0	0	mono-exon	FALSE	NA	NA	NA	NA	NA	NA	NA	NA	NA	0	NA	NA	A	non_coding	NA	NA	NA	NA	NA	NA	NA	20	CTGCAGGGAGCCGAGAGTCG	NA	False	NA	NA	NA	NA	NA	NA	58369332	58367736	Fake_Experiment_ID
g2173.t1	chr19	+	858	7	NNC	ENSG00000083845.9	novel	678	6	NA	NA	-18274	0	at_least_one_novel_splicesite	FALSE	canonical	0	0	junction_1	3887.3302499559	NA	NA	NA	FALSE	0	NA	NA	A	non_coding	NA	NA	NA	NA	NA	NA	NA	15	TTTTCCCAGCTGCTGCCCAA	7258	False	NA	NA	NA	NA	NA	NA	58369863	58394750	Fake_Experiment_ID
g2174.t1	chr19	-	558	1	Intergenic	novelGene_692	novel	NA	NA	NA	NA	NA	NA	mono-exon	FALSE	NA	NA	NA	NA	NA	NA	NA	NA	NA	0	NA	NA	A	non_coding	NA	NA	NA	NA	NA	NA	NA	25	TGACACTGCATGGACACTGG	NA	False	NA	NA	NA	NA	NA	NA	58395912	58395354	Fake_Experiment_ID
g2175.t1	chr19	+	1050	2	Genic_Genomic	ENSG00000269855.3	novel	990	1	NA	NA	0	238	multi-exon	FALSE	canonical	0	0	junction_1	0	NA	NA	NA	FALSE	0	NA	NA	A	non_coding	NA	NA	NA	NA	NA	NA	NA	20	CCGTGACCTCTATAAGGGTC	434	False	NA	NA	NA	NA	NA	NA	58396089	58397317	Fake_Experiment_ID
g2176.t1	chr19	+	1404	4	NNC	ENSG00000171574.18	novel	1266	4	NA	NA	-7665	0	at_least_one_novel_splicesite	FALSE	canonical	1	1	junction_1	12.328828005938	NA	NA	NA	FALSE	0	NA	NA	A	non_coding	NA	NA	NA	NA	NA	NA	NA	30	CACCGTGTTCATCAGGAAAG	5827	False	NA	NA	NA	NA	NA	NA	58401482	58417784	Fake_Experiment_ID
g2177.t1	chr19	-	2145	3	NNC	ENSG00000131849.12	novel	2121	3	NA	NA	-395	0	at_least_one_novel_splicesite	FALSE	canonical	0	0	junction_2	2	NA	NA	NA	TRUE	0	NA	NA	A	non_coding	NA	NA	NA	NA	NA	NA	NA	20	GTGGAGCCTTATGGAAGTGG	NA	False	NA	NA	NA	NA	NA	NA	58440216	58433322	Fake_Experiment_ID
g2178.t1	chr19	+	1752	4	NNC	ENSG00000249471.8	novel	1635	3	NA	NA	-11210	0	at_least_one_novel_splicesite	FALSE	canonical	0	0	junction_1	2.35702260395516	NA	NA	NA	FALSE	0	NA	NA	A	non_coding	NA	NA	NA	NA	NA	NA	NA	25	GGTCACAGGTCGCAGCCCAA	NA	False	NA	NA	NA	NA	NA	NA	58442491	58456579	Fake_Experiment_ID
g2179.t1	chr19	+	1812	4	NNC	ENSG00000083812.12	novel	1662	3	NA	NA	-2146	0	at_least_one_novel_splicesite	FALSE	canonical	2	10	junction_3	1.24721912892465	NA	NA	NA	FALSE	0	NA	NA	A	non_coding	NA	NA	NA	NA	NA	NA	NA	15	GGTCACAGGTTGCAGCCCTG	NA	False	NA	NA	NA	NA	NA	NA	58467039	58472154	Fake_Experiment_ID
g218.t1	chr19	+	417	3	FSM	ENSG00000183617.5	ENST00000330133.5	417	3	0	0	0	0	multi-exon	FALSE	canonical	3	392	junction_2	49	NA	NA	NA	FALSE	0	NA	NA	A	non_coding	NA	NA	NA	NA	NA	NA	NA	15	CATGGAGGGCCCGGCATCGC	19	False	NA	NA	NA	NA	NA	NA	3762700	3767393	Fake_Experiment_ID
g2180.t1	chr19	+	1353	6	FSM	ENSG00000083838.16	ENST00000594369.6	1353	6	0	0	0	0	multi-exon	FALSE	canonical	3	11	junction_5	5.46260011349906	NA	NA	NA	FALSE	0	NA	NA	A	non_coding	NA	NA	NA	NA	NA	NA	NA	30	GCAGCCAGACAGCACAGTCC	792	False	NA	NA	NA	NA	NA	NA	58477218	58480726	Fake_Experiment_ID
g2181.t1	chr19	-	2073	10	FSM	ENSG00000083807.10	ENST00000263093.7	2073	10	0	0	0	0	multi-exon	FALSE	canonical	0	0	junction_4	83.7509535600773	NA	NA	NA	FALSE	0	NA	NA	A	non_coding	NA	NA	NA	NA	NA	NA	NA	20	TCACCTGGCCAACCCACTGG	7841	False	NA	NA	NA	NA	NA	NA	58511955	58498514	Fake_Experiment_ID
g2182.t1	chr19	-	1740	4	NNC	ENSG00000119574.13	novel	1536	2	NA	NA	-26464	0	at_least_one_novel_splicesite	FALSE	canonical	0	0	junction_2	60.3397786612521	NA	NA	NA	FALSE	0	NA	NA	A	non_coding	NA	NA	NA	NA	NA	NA	NA	0	TGGCGCTGGGGCCTGGCCTC	NA	False	NA	NA	NA	NA	NA	NA	58544137	58514053	Fake_Experiment_ID
g2183.t1	chr19	+	594	3	ISM	ENSG00000130726.12	ENST00000253024.10	2508	17	0	4649	0	-4649	5prime_fragment	FALSE	canonical	3	2559	junction_1	35	NA	NA	NA	FALSE	0	NA	NA	B	non_coding	NA	NA	NA	NA	NA	NA	NA	10	GGCTGAGGGGGGCTGTTGGA	302	False	NA	NA	NA	NA	NA	NA	58544757	58545904	Fake_Experiment_ID
g2184.t1	chr19	+	1914	13	NIC	ENSG00000130726.12	novel	2508	17	NA	NA	2539	0	combination_of_known_splicesites	FALSE	canonical	0	0	junction_11	838.220370122851	NA	NA	NA	FALSE	0	NA	NA	B	non_coding	NA	NA	NA	NA	NA	NA	NA	15	GGCTGGAGCCCCCATGGCCA	2841	False	NA	NA	NA	NA	NA	NA	58547296	58550553	Fake_Experiment_ID
g2185.t1	chr19	-	756	4	NIC	ENSG00000130724.9	novel	669	5	NA	NA	0	0	intron_retention	FALSE	canonical	3	943	junction_2	22.6862660362314	NA	NA	NA	FALSE	0	NA	NA	A	non_coding	NA	NA	NA	NA	NA	NA	NA	15	GTGCCCCTGCCACTCCGAGA	9136	False	NA	NA	NA	NA	NA	NA	58554212	58551648	Fake_Experiment_ID
g2186.t1	chr19	+	228	1	Intergenic	novelGene_693	novel	NA	NA	NA	NA	NA	NA	mono-exon	FALSE	NA	NA	NA	NA	NA	NA	NA	NA	NA	0	NA	NA	A	non_coding	NA	NA	NA	NA	NA	NA	NA	35	AGCTCAGGACAAGGCATTAG	4264	False	NA	NA	NA	NA	NA	NA	58554471	58554699	Fake_Experiment_ID
g2187.t1	chr19	-	441	1	Intergenic	novelGene_694	novel	NA	NA	NA	NA	NA	NA	mono-exon	FALSE	NA	NA	NA	NA	NA	NA	NA	NA	NA	0	NA	NA	A	non_coding	NA	NA	NA	NA	NA	NA	NA	25	TGCGACCGAATCTCCATCAT	8099	False	NA	NA	NA	NA	NA	NA	58555249	58554808	Fake_Experiment_ID
g2188.t1	chr19	-	552	6	FSM	ENSG00000130725.8	ENST00000253023.8	552	6	0	0	0	0	multi-exon	FALSE	canonical	3	1811	junction_1	100.815475002601	NA	NA	NA	FALSE	0	NA	NA	A	non_coding	NA	NA	NA	NA	NA	NA	NA	15	GGTTGGCGCATACCCACCCC	4967	False	NA	NA	NA	NA	NA	NA	58558381	58556088	Fake_Experiment_ID
g2189.t1	chr19	-	2205	5	FSM	ENSG00000099326.9	ENST00000215057.7	2205	5	0	0	0	0	multi-exon	FALSE	canonical	3	18	junction_4	10.0591997693654	NA	NA	NA	FALSE	0	NA	NA	A	non_coding	NA	NA	NA	NA	NA	NA	NA	15	CTCCAGCCGGGACGCACTGT	2183	False	NA	NA	NA	NA	NA	NA	58571389	58562071	Fake_Experiment_ID
g219.t1	chr19	-	555	2	FSM	ENSG00000173976.16	ENST00000555633.3	555	2	0	0	0	0	multi-exon	FALSE	canonical	0	0	junction_1	0	NA	NA	NA	FALSE	0	NA	NA	A	non_coding	NA	NA	NA	NA	NA	NA	NA	0	GCCTGCCGCCCTCCCGGGCC	528	False	NA	NA	NA	NA	NA	NA	3771742	3770620	Fake_Experiment_ID
g2190.t1	chr19	+	381	2	Intergenic	novelGene_695	novel	NA	NA	NA	NA	NA	NA	multi-exon	FALSE	canonical	0	0	junction_1	0	NA	NA	NA	FALSE	0	NA	NA	A	non_coding	NA	NA	NA	NA	NA	NA	NA	25	GATTAGCAGGATCCTGCACC	NA	False	NA	NA	NA	NA	NA	NA	58572614	58573392	Fake_Experiment_ID
g2191.t1	chr19	+	360	1	Intergenic	novelGene_696	novel	NA	NA	NA	NA	NA	NA	mono-exon	FALSE	NA	NA	NA	NA	NA	NA	NA	NA	NA	0	NA	NA	A	non_coding	NA	NA	NA	NA	NA	NA	NA	0	GGTCCCTTGCGGGCCTTCTC	74	False	NA	NA	NA	NA	NA	NA	58575525	58575885	Fake_Experiment_ID
g2192.t1	chr19	+	693	4	Intergenic	novelGene_697	novel	NA	NA	NA	NA	NA	NA	multi-exon	FALSE	canonical	0	0	junction_1	0	NA	NA	NA	FALSE	0	NA	NA	A	non_coding	NA	NA	NA	NA	NA	NA	NA	10	CCCGAGAGCTTCGGGGCCGG	2274	False	NA	NA	NA	NA	NA	NA	58578065	58581768	Fake_Experiment_ID
g2193.t1	chr19	+	492	4	Intergenic	novelGene_698	novel	NA	NA	NA	NA	NA	NA	multi-exon	FALSE	canonical	0	0	junction_1	0	NA	NA	NA	FALSE	0	NA	NA	A	non_coding	NA	NA	NA	NA	NA	NA	NA	20	AACGCTGTTTCTTGGAGATT	6090	False	NA	NA	NA	NA	NA	NA	58581881	58590858	Fake_Experiment_ID
g2194.t1	chr19	+	366	1	Intergenic	novelGene_699	novel	NA	NA	NA	NA	NA	NA	mono-exon	FALSE	NA	NA	NA	NA	NA	NA	NA	NA	NA	0	NA	NA	A	non_coding	NA	NA	NA	NA	NA	NA	NA	30	CTCTAAATATATGTGTATCT	NA	False	NA	NA	NA	NA	NA	NA	58599088	58599454	Fake_Experiment_ID
g22.t1	chr19	+	1305	5	NNC	ENSG00000141933.9	novel	873	2	NA	NA	-36	0	at_least_one_novel_splicesite	FALSE	canonical	0	0	junction_1	0	NA	NA	NA	FALSE	0	NA	NA	A	non_coding	NA	NA	NA	NA	NA	NA	NA	5	GGCCCGTGGGCCGCGCGGAT	9635	False	NA	NA	NA	NA	NA	NA	507470	519423	Fake_Experiment_ID
g220.t1	chr19	-	1590	11	NNC	ENSG00000007264.15	novel	1527	13	NA	NA	3618	0	intron_retention	FALSE	canonical	0	0	junction_10	65.3746128095609	NA	NA	NA	TRUE	0	NA	NA	A	non_coding	NA	NA	NA	NA	NA	NA	NA	5	CCCCACCCGGTGGGGCCCTT	651	False	NA	NA	NA	NA	NA	NA	3785729	3778182	Fake_Experiment_ID
g221.t1	chr19	-	855	7	NNC	ENSG00000105278.12	novel	2820	19	NA	NA	52209	0	at_least_one_novel_splicesite	FALSE	canonical	1	1	junction_1	1	NA	NA	NA	FALSE	0	NA	NA	B	non_coding	NA	NA	NA	NA	NA	NA	NA	10	GCCGCCTACCTCCCCCACCT	NA	False	NA	NA	NA	NA	NA	NA	3816808	3805948	Fake_Experiment_ID
g222.t1	chr19	-	2268	11	NNC	ENSG00000105278.12	novel	2820	19	NA	NA	34101	-12864	at_least_one_novel_splicesite	FALSE	canonical	0	0	junction_1	1.41774468787578	NA	NA	NA	FALSE	0	NA	NA	B	non_coding	NA	NA	NA	NA	NA	NA	NA	20	CATTCCCTTTTGCTATTGAA	NA	False	NA	NA	NA	NA	NA	NA	3834916	3818812	Fake_Experiment_ID
g223.t1	chr19	-	426	1	Intergenic	novelGene_60	novel	NA	NA	NA	NA	NA	NA	mono-exon	FALSE	NA	NA	NA	NA	NA	NA	NA	NA	NA	0	NA	NA	A	non_coding	NA	NA	NA	NA	NA	NA	NA	30	AGCCAGGAGGCAAAGGTTGC	NA	False	NA	NA	NA	NA	NA	NA	3837660	3837234	Fake_Experiment_ID
g224.t1	chr19	+	2322	13	NNC	ENSG00000167654.18	novel	1134	12	NA	NA	-14443	3529	at_least_one_novel_splicesite	FALSE	canonical	0	0	junction_1	17.0114340632672	NA	NA	NA	TRUE	0	NA	NA	A	non_coding	NA	NA	NA	NA	NA	NA	NA	30	GAAAAGGCTGGGCCAGGCAC	533	False	NA	NA	NA	NA	NA	NA	3871324	3925715	Fake_Experiment_ID
g225.t1	chr19	+	1074	8	NNC	ENSG00000077009.13	novel	708	7	NA	NA	0	9311	at_least_one_novel_splicesite	FALSE	canonical	0	0	junction_2	216.702466953363	NA	NA	NA	FALSE	0	NA	NA	A	non_coding	NA	NA	NA	NA	NA	NA	NA	35	CTAAGTCTGAGACCCTAGAA	83	False	NA	NA	NA	NA	NA	NA	3933671	3951584	Fake_Experiment_ID
g226.t1	chr19	-	576	2	ISM	ENSG00000167657.14	ENST00000301264.7	1365	8	9638	0	9638	0	3prime_fragment	FALSE	canonical	3	304	junction_1	0	NA	NA	NA	FALSE	0	NA	NA	B	non_coding	NA	NA	NA	NA	NA	NA	NA	10	GCGCAGTGGGGTGGGCCAGG	NA	False	NA	NA	NA	NA	NA	NA	3960097	3959100	Fake_Experiment_ID
g227.t1	chr19	-	1116	7	NNC	ENSG00000167657.14	novel	1365	8	NA	NA	-1556	-1757	at_least_one_novel_splicesite	FALSE	canonical	0	0	junction_6	107.93735322965	NA	NA	NA	FALSE	0	NA	NA	B	non_coding	NA	NA	NA	NA	NA	NA	NA	25	TAAACTGGTGGCCCAAGCTG	9684	False	NA	NA	NA	NA	NA	NA	3971291	3960857	Fake_Experiment_ID
g228.t1	chr19	-	2577	15	FSM	ENSG00000167658.16	ENST00000309311.7	2577	15	0	0	0	0	multi-exon	FALSE	canonical	3	7008	junction_9	696.629538769147	NA	NA	NA	FALSE	0	NA	NA	A	non_coding	NA	NA	NA	NA	NA	NA	NA	5	GCGGCCCTTCCTGCAGCGCC	4950	False	NA	NA	NA	NA	NA	NA	3985380	3976553	Fake_Experiment_ID
g229.t1	chr19	-	363	1	Intergenic	novelGene_61	novel	NA	NA	NA	NA	NA	NA	mono-exon	FALSE	NA	NA	NA	NA	NA	NA	NA	NA	NA	0	NA	NA	A	non_coding	NA	NA	NA	NA	NA	NA	NA	30	TCAAGTATTTTAGTGCAATT	4769	False	NA	NA	NA	NA	NA	NA	4007337	4006974	Fake_Experiment_ID
g23.t1	chr19	-	201	1	Intergenic	novelGene_12	novel	NA	NA	NA	NA	NA	NA	mono-exon	FALSE	NA	NA	NA	NA	NA	NA	NA	NA	NA	0	NA	NA	A	non_coding	NA	NA	NA	NA	NA	NA	NA	5	GCCCCCGGCCCGTGCTCACC	NA	False	NA	NA	NA	NA	NA	NA	523412	523211	Fake_Experiment_ID
g230.t1	chr19	+	282	2	NNC	ENSG00000105229.7	novel	1533	11	NA	NA	0	-26825	at_least_one_novel_splicesite	FALSE	canonical	0	0	junction_1	0	NA	NA	NA	FALSE	0	NA	NA	B	non_coding	NA	NA	NA	NA	NA	NA	NA	5	GCTCCTGGTCTCACCCTGGG	10	True	NA	NA	NA	NA	NA	NA	4007760	4011050	Fake_Experiment_ID
g231.t1	chr19	+	1797	9	NNC	ENSG00000105229.7	novel	1533	11	NA	NA	5102	0	intron_retention	FALSE	canonical	0	0	junction_1	57.3779955645019	NA	NA	NA	TRUE	0	NA	NA	B	non_coding	NA	NA	NA	NA	NA	NA	NA	15	CCCCGGCCGCACACTCGACT	729	False	NA	NA	NA	NA	NA	NA	4012862	4037875	Fake_Experiment_ID
g232.t1	chr19	-	2139	4	NNC	ENSG00000178951.9	novel	1755	2	NA	NA	0	5667	at_least_one_novel_splicesite	TRUE	canonical	0	0	junction_1	0	NA	NA	NA	FALSE	0	NA	NA	A	non_coding	NA	NA	NA	NA	NA	NA	NA	15	CCTCTGTGCTTCAGAGAGGG	2749	False	NA	NA	NA	NA	NA	NA	4055232	4042084	Fake_Experiment_ID
g233.t1	chr19	-	1362	11	NNC	ENSG00000126934.14	novel	1203	11	NA	NA	0	0	at_least_one_novel_splicesite	FALSE	canonical	0	0	junction_2	286.941265767056	NA	NA	NA	FALSE	0	NA	NA	A	non_coding	NA	NA	NA	NA	NA	NA	NA	5	CAGTGGCCGGGCTCCCTGCG	271	False	NA	NA	NA	NA	NA	NA	4123875	4090597	Fake_Experiment_ID
g234.t1	chr19	+	888	5	ISM	ENSG00000060566.14	ENST00000078445.7	1386	10	1151	3418	1151	-3418	internal_fragment	FALSE	canonical	0	0	junction_1	0.433012701892219	NA	NA	NA	FALSE	0	NA	NA	B	non_coding	NA	NA	NA	NA	NA	NA	NA	30	CAAAATTGGAGGTGATTCTC	1171	False	NA	NA	NA	NA	NA	NA	4154898	4168551	Fake_Experiment_ID
g235.t1	chr19	+	558	3	ISM	ENSG00000060566.14	ENST00000078445.7	1386	10	17281	0	17281	0	3prime_fragment	FALSE	canonical	0	0	junction_1	0	NA	NA	NA	FALSE	0	NA	NA	B	non_coding	NA	NA	NA	NA	NA	NA	NA	15	GCCCCGCCAGGACTATGCTC	6484	False	NA	NA	NA	NA	NA	NA	4171028	4171969	Fake_Experiment_ID
g236.t1	chr19	-	1068	8	FSM	ENSG00000077463.15	ENST00000337491.7	1068	8	0	0	0	0	multi-exon	TRUE	canonical	3	42	junction_2	10.8590223937028	NA	NA	NA	FALSE	0	NA	NA	A	non_coding	NA	NA	NA	NA	NA	NA	NA	10	CCAGGGTGCTTGGGGAGGGT	7	False	NA	NA	NA	NA	NA	NA	4182539	4174616	Fake_Experiment_ID
g237.t1	chr19	+	3303	18	NNC	ENSG00000089847.12	novel	3711	20	NA	NA	0	0	at_least_one_novel_splicesite	FALSE	canonical	0	0	junction_1	22.7340574962371	NA	NA	NA	TRUE	0	NA	NA	A	non_coding	NA	NA	NA	NA	NA	NA	NA	25	GAAAGGCCAGGCCCAGTGGC	50	False	NA	NA	NA	NA	NA	NA	4198139	4224505	Fake_Experiment_ID
g238.t1	chr19	+	309	2	ISM	ENSG00000105246.6	ENST00000221847.6	690	5	0	5656	0	-5656	5prime_fragment	FALSE	canonical	1	1	junction_1	0	NA	NA	NA	FALSE	0	NA	NA	B	non_coding	NA	NA	NA	NA	NA	NA	NA	25	ACCCCAGGCCTATGGAATTC	16	False	NA	NA	NA	NA	NA	NA	4229550	4231432	Fake_Experiment_ID
g239.t1	chr19	+	483	3	ISM	ENSG00000105246.6	ENST00000221847.6	690	5	3585	0	3585	0	3prime_fragment	FALSE	canonical	2	4	junction_2	1.5	NA	NA	NA	FALSE	0	NA	NA	B	non_coding	NA	NA	NA	NA	NA	NA	NA	10	CAAGGGCTTCCCGCTGCCTC	1852	False	NA	NA	NA	NA	NA	NA	4233135	4237088	Fake_Experiment_ID
g24.t1	chr19	+	711	5	FSM	ENSG00000099804.9	ENST00000215574.9	711	5	0	0	0	0	multi-exon	FALSE	canonical	3	1523	junction_4	97.0756792404771	NA	NA	NA	FALSE	0	NA	NA	A	non_coding	NA	NA	NA	NA	NA	NA	NA	40	CACCACCAGAATAAACTTGC	172	False	NA	NA	NA	NA	NA	NA	531931	541552	Fake_Experiment_ID
g240.t1	chr19	+	972	8	FSM	ENSG00000105248.16	ENST00000262962.12	972	8	0	0	0	0	multi-exon	FALSE	canonical	3	168	junction_5	24.3511722887572	NA	NA	NA	FALSE	0	NA	NA	A	non_coding	NA	NA	NA	NA	NA	NA	NA	15	GCCCTCCCAGGACCCCCTCA	37	False	NA	NA	NA	NA	NA	NA	4247146	4268696	Fake_Experiment_ID
g241.t1	chr19	-	237	2	Intergenic	novelGene_62	novel	NA	NA	NA	NA	NA	NA	multi-exon	FALSE	canonical	0	0	junction_1	0	NA	NA	NA	FALSE	0	NA	NA	A	non_coding	NA	NA	NA	NA	NA	NA	NA	40	GGTATAAATATTTGAAAGGG	NA	False	NA	NA	NA	NA	NA	NA	4278839	4277305	Fake_Experiment_ID
g242.t1	chr19	+	1023	6	FSM	ENSG00000105251.11	ENST00000543264.7	1023	6	0	0	0	0	multi-exon	FALSE	canonical	2	8	junction_2	3.74165738677394	NA	NA	NA	FALSE	0	NA	NA	A	non_coding	NA	NA	NA	NA	NA	NA	NA	10	CAGTGACCCTCGGCCCCCTT	224	False	NA	NA	NA	NA	NA	NA	4280063	4290633	Fake_Experiment_ID
g243.t1	chr19	-	576	4	ISM	ENSG00000167664.8	ENST00000301272.6	849	5	0	1954	0	-1954	5prime_fragment	TRUE	canonical	2	6	junction_1	2.35702260395516	NA	NA	NA	FALSE	0	NA	NA	A	non_coding	NA	NA	NA	NA	NA	NA	NA	20	GGCGGAGGAGGTGGGAACTG	3	True	NA	NA	NA	NA	NA	NA	4302385	4294552	Fake_Experiment_ID
g244.t1	chr19	+	1512	12	NNC	ENSG00000105255.11	novel	1491	13	NA	NA	-1105	0	at_least_one_novel_splicesite	FALSE	canonical	0	0	junction_1	178.441276772496	NA	NA	NA	TRUE	0	NA	NA	A	non_coding	NA	NA	NA	NA	NA	NA	NA	20	GCCCCCAGGCACCCACCCAG	NA	False	NA	NA	NA	NA	NA	NA	4303641	4323643	Fake_Experiment_ID
g245.t1	chr19	-	1260	12	NNC	ENSG00000178078.12	novel	1350	13	NA	NA	0	0	at_least_one_novel_splicesite	FALSE	canonical	0	0	junction_8	34.731318184168	NA	NA	NA	TRUE	0	NA	NA	A	non_coding	NA	NA	NA	NA	NA	NA	NA	30	TTCGGACACACCAGGGACCA	3963	False	NA	NA	NA	NA	NA	NA	4338753	4324132	Fake_Experiment_ID
g246.t1	chr19	+	1629	12	NNC	ENSG00000008382.16	novel	1506	13	NA	NA	0	0	intron_retention	FALSE	canonical	0	0	junction_6	43.4680465903423	NA	NA	NA	FALSE	0	NA	NA	A	non_coding	NA	NA	NA	NA	NA	NA	NA	10	GCCTTCCAGGGCAGGGTGGG	0	True	NA	NA	NA	NA	NA	NA	4343593	4360002	Fake_Experiment_ID
g247.t1	chr19	-	1263	11	NNC	ENSG00000141985.9	novel	1107	10	NA	NA	0	0	at_least_one_novel_splicesite	FALSE	canonical	0	0	junction_9	282.893973071184	NA	NA	NA	TRUE	0	NA	NA	A	non_coding	NA	NA	NA	NA	NA	NA	NA	5	CTCACCCGTGTCCCCGCCCC	156	False	NA	NA	NA	NA	NA	NA	4400368	4361599	Fake_Experiment_ID
g248.t1	chr19	+	2940	16	NNC	ENSG00000167670.16	novel	2871	15	NA	NA	0	0	at_least_one_novel_splicesite	FALSE	canonical	0	0	junction_1	237.769692489742	NA	NA	NA	FALSE	0	NA	NA	A	non_coding	NA	NA	NA	NA	NA	NA	NA	25	GAGCAGGGGTGACGTATGTA	72	False	NA	NA	NA	NA	NA	NA	4402762	4443025	Fake_Experiment_ID
g249.t1	chr19	-	1752	12	NNC	ENSG00000167671.12	novel	1326	11	NA	NA	0	0	at_least_one_novel_splicesite	FALSE	canonical	0	0	junction_4	24.1626718461308	NA	NA	NA	TRUE	0	NA	NA	A	non_coding	NA	NA	NA	NA	NA	NA	NA	35	AATAAAAGCAGGGTTGGCCT	181	False	NA	NA	NA	NA	NA	NA	4457697	4445497	Fake_Experiment_ID
g25.t1	chr19	+	810	5	NNC	ENSG00000197540.8	novel	774	5	NA	NA	0	0	at_least_one_novel_splicesite	TRUE	canonical	0	0	junction_1	0	NA	NA	NA	FALSE	0	NA	NA	A	non_coding	NA	NA	NA	NA	NA	NA	NA	10	TGCCCTGGGGTGATGGGGAC	19	False	NA	NA	NA	NA	NA	NA	544071	549791	Fake_Experiment_ID
g250.t1	chr19	+	2121	15	NNC	ENSG00000167674.15	novel	2016	16	NA	NA	0	0	intron_retention	FALSE	canonical	3	158	junction_14	84.7262398214727	NA	NA	NA	TRUE	0	NA	NA	A	non_coding	NA	NA	NA	NA	NA	NA	NA	15	GCCGCGGGCAGCCAGGCCCA	54	False	NA	NA	NA	NA	NA	NA	4472350	4502010	Fake_Experiment_ID
g251.t1	chr19	-	4137	6	ISM	ENSG00000167676.4	ENST00000633942.1	4119	7	505	0	505	0	3prime_fragment	FALSE	canonical	0	0	junction_1	0.8	NA	NA	NA	FALSE	0	NA	NA	A	non_coding	NA	NA	NA	NA	NA	NA	NA	15	CTGTAGGAGCCTGCAGGCCC	744	False	NA	NA	NA	NA	NA	NA	4517767	4504458	Fake_Experiment_ID
g252.t1	chr19	-	684	2	NNC	ENSG00000214456.8	novel	1392	7	NA	NA	9007	0	at_least_one_novel_splicesite	FALSE	canonical	0	0	junction_1	0	NA	NA	NA	FALSE	0	NA	NA	B	non_coding	NA	NA	NA	NA	NA	NA	NA	15	CCCATGGGCCAGTGGAGGCG	NA	False	NA	NA	NA	NA	NA	NA	4525067	4523527	Fake_Experiment_ID
g253.t1	chr19	-	972	5	ISM	ENSG00000214456.8	ENST00000381848.7	1392	7	0	1853	0	-1853	5prime_fragment	FALSE	canonical	1	1	junction_3	1.08972473588517	NA	NA	NA	FALSE	0	NA	NA	B	non_coding	NA	NA	NA	NA	NA	NA	NA	30	GGTAGGTCAGAAGAGAGCCT	9298	False	NA	NA	NA	NA	NA	NA	4534074	4525380	Fake_Experiment_ID
g254.t1	chr19	-	1044	2	FSM	ENSG00000171236.10	ENST00000306390.7	1044	2	0	0	0	0	multi-exon	FALSE	canonical	3	12	junction_1	0	NA	NA	NA	FALSE	0	NA	NA	A	non_coding	NA	NA	NA	NA	NA	NA	NA	15	GACCAGGGGCTTGGGTTGAG	3359	False	NA	NA	NA	NA	NA	NA	4540013	4537939	Fake_Experiment_ID
g255.t1	chr19	-	2829	17	NNC	ENSG00000167680.17	novel	2667	16	NA	NA	0	0	at_least_one_novel_splicesite	FALSE	canonical	0	0	junction_7	86.2712836058442	NA	NA	NA	TRUE	0	NA	NA	A	non_coding	NA	NA	NA	NA	NA	NA	NA	5	GCCGGGGGCCCCCCGATGCC	1352	False	NA	NA	NA	NA	NA	NA	4558457	4543600	Fake_Experiment_ID
g256.t1	chr19	+	561	1	FSM	ENSG00000185361.9	ENST00000327473.9	561	1	0	0	0	0	mono-exon	FALSE	NA	NA	NA	NA	NA	NA	NA	NA	NA	0	NA	NA	A	non_coding	NA	NA	NA	NA	NA	NA	NA	15	ACCCCGGCGCCGCCCAACCG	NA	False	NA	NA	NA	NA	NA	NA	4651869	4652430	Fake_Experiment_ID
g257.t1	chr19	-	471	5	NNC	ENSG00000074842.8	novel	570	5	NA	NA	0	1798	at_least_one_novel_splicesite	TRUE	canonical	1	3	junction_4	377.828334035445	NA	NA	NA	FALSE	0	NA	NA	A	non_coding	NA	NA	NA	NA	NA	NA	NA	10	CCAGCAGCCCTGTTGCGGGT	7	True	NA	NA	NA	NA	NA	NA	4670334	4658004	Fake_Experiment_ID
g258.t1	chr19	-	2607	19	NNC	ENSG00000142002.18	novel	2679	20	NA	NA	6320	0	at_least_one_novel_splicesite	TRUE	canonical	0	0	junction_18	37.0030028811477	NA	NA	NA	FALSE	0	NA	NA	B	non_coding	NA	NA	NA	NA	NA	NA	NA	10	GCCTGCCCACCGGGAGCCGC	9186	False	NA	NA	NA	NA	NA	NA	4713586	4676563	Fake_Experiment_ID
g259.t1	chr19	-	696	2	ISM	ENSG00000142002.18	ENST00000262960.14	2679	20	0	37134	0	-37134	5prime_fragment	FALSE	canonical	3	133	junction_1	0	NA	NA	NA	FALSE	0	NA	NA	B	non_coding	NA	NA	NA	NA	NA	NA	NA	40	CAAACAGGACTGGACTGAAC	3862	False	NA	NA	NA	NA	NA	NA	4719906	4713697	Fake_Experiment_ID
g26.t1	chr19	-	294	1	Intergenic	novelGene_13	novel	NA	NA	NA	NA	NA	NA	mono-exon	FALSE	NA	NA	NA	NA	NA	NA	NA	NA	NA	0	NA	NA	A	non_coding	NA	NA	NA	NA	NA	NA	NA	25	CAGTGGGGACAGAGTCTATT	NA	False	NA	NA	NA	NA	NA	NA	551389	551095	Fake_Experiment_ID
g260.t1	chr19	-	246	1	Intergenic	novelGene_63	novel	NA	NA	NA	NA	NA	NA	mono-exon	FALSE	NA	NA	NA	NA	NA	NA	NA	NA	NA	0	NA	NA	A	non_coding	NA	NA	NA	NA	NA	NA	NA	25	CTTGTGGGAACCGGCGAAAT	NA	False	NA	NA	NA	NA	NA	NA	4791721	4791475	Fake_Experiment_ID
g261.t1	chr19	+	2010	1	FSM	ENSG00000141965.5	ENST00000269856.5	2010	1	0	0	0	0	mono-exon	FALSE	NA	NA	NA	NA	NA	NA	NA	NA	NA	0	NA	NA	A	non_coding	NA	NA	NA	NA	NA	NA	NA	20	CCTGCCCAGAACGCCTGCAC	58	False	NA	NA	NA	NA	NA	NA	4791854	4793864	Fake_Experiment_ID
g262.t1	chr19	+	423	3	Intergenic	novelGene_64	novel	NA	NA	NA	NA	NA	NA	multi-exon	FALSE	canonical	0	0	junction_1	0	NA	NA	NA	FALSE	0	NA	NA	A	non_coding	NA	NA	NA	NA	NA	NA	NA	15	ATGTGCCCACATCTCCTCTG	2064	False	NA	NA	NA	NA	NA	NA	4797458	4811713	Fake_Experiment_ID
g263.t1	chr19	-	2139	1	FSM	ENSG00000127666.10	ENST00000248244.6	2139	1	0	0	0	0	mono-exon	FALSE	NA	NA	NA	NA	NA	NA	NA	NA	NA	0	NA	NA	A	non_coding	NA	NA	NA	NA	NA	NA	NA	5	CCGCGTGTCCTTGCCTGACC	NA	False	NA	NA	NA	NA	NA	NA	4818377	4816238	Fake_Experiment_ID
g264.t1	chr19	-	1434	9	NNC	ENSG00000105355.9	novel	1305	7	NA	NA	-13406	0	at_least_one_novel_splicesite	FALSE	canonical	0	0	junction_8	289.277737434114	NA	NA	NA	TRUE	0	NA	NA	A	non_coding	NA	NA	NA	NA	NA	NA	NA	30	GGGGAGAGGAGAGGACTCAG	NA	False	NA	NA	NA	NA	NA	NA	4874800	4839191	Fake_Experiment_ID
g265.t1	chr19	-	987	3	FSM	ENSG00000205784.4	ENST00000381781.2	1029	3	42	0	42	0	multi-exon	FALSE	canonical	0	0	junction_1	0	NA	NA	NA	FALSE	0	NA	NA	A	non_coding	NA	NA	NA	NA	NA	NA	NA	30	GTGCCCGAACTTTTAAATAT	64	False	NA	NA	NA	NA	NA	NA	4902825	4891045	Fake_Experiment_ID
g266.t1	chr19	+	2382	16	ISM	ENSG00000276043.5	ENST00000620565.4	2574	17	1412	0	1412	0	3prime_fragment	TRUE	canonical	3	167	junction_8	58.183464623169	NA	NA	NA	FALSE	0	NA	NA	A	non_coding	NA	NA	NA	NA	NA	NA	NA	25	TCTCCAAGCACTTCTCGACA	712	False	NA	NA	NA	NA	NA	NA	4910885	4960803	Fake_Experiment_ID
g267.t1	chr19	-	270	2	Intergenic	novelGene_65	novel	NA	NA	NA	NA	NA	NA	multi-exon	FALSE	canonical	0	0	junction_1	0	NA	NA	NA	FALSE	0	NA	NA	A	non_coding	NA	NA	NA	NA	NA	NA	NA	15	CCAGGCCCTGGGCAGCCAGC	NA	False	NA	NA	NA	NA	NA	NA	4972177	4971686	Fake_Experiment_ID
g268.t1	chr19	-	294	2	Intergenic	novelGene_66	novel	NA	NA	NA	NA	NA	NA	multi-exon	FALSE	canonical	0	0	junction_1	0	NA	NA	NA	FALSE	0	NA	NA	A	non_coding	NA	NA	NA	NA	NA	NA	NA	20	CCCCCAGACCCTGGGACTAT	NA	False	NA	NA	NA	NA	NA	NA	5018679	5013801	Fake_Experiment_ID
g269.t1	chr19	-	408	1	Intergenic	novelGene_67	novel	NA	NA	NA	NA	NA	NA	mono-exon	FALSE	NA	NA	NA	NA	NA	NA	NA	NA	NA	0	NA	NA	A	non_coding	NA	NA	NA	NA	NA	NA	NA	20	GCGCCCATCAGCAGGGGAGC	NA	False	NA	NA	NA	NA	NA	NA	5019375	5018967	Fake_Experiment_ID
g27.t1	chr19	+	1197	6	ISM	ENSG00000172270.22	ENST00000333511.9	1158	8	0	858	0	-858	5prime_fragment	FALSE	canonical	2	2	junction_2	3524.39643627104	NA	NA	NA	FALSE	0	NA	NA	A	non_coding	NA	NA	NA	NA	NA	NA	NA	35	TGGGACCCCGAAAGAAAGTG	39	False	NA	NA	NA	NA	NA	NA	572634	581719	Fake_Experiment_ID
g270.t1	chr19	+	2193	11	NNC	ENSG00000127663.15	novel	3393	22	NA	NA	-5764	-96582	at_least_one_novel_splicesite	FALSE	canonical	0	0	junction_1	95.601046019382	NA	NA	NA	TRUE	0	NA	NA	B	non_coding	NA	NA	NA	NA	NA	NA	NA	30	ACTGAGCACCAGAAGCTGGC	NA	False	NA	NA	NA	NA	NA	NA	5027126	5054929	Fake_Experiment_ID
g271.t1	chr19	-	279	2	Antisense	novelGene_ENSG00000127663.15_AS	novel	NA	NA	NA	NA	NA	NA	multi-exon	FALSE	canonical	0	0	junction_1	0	NA	NA	NA	FALSE	0	NA	NA	B	non_coding	NA	NA	NA	NA	NA	NA	NA	35	GCAGCAGGTGAAGAGATGAT	NA	False	NA	NA	NA	NA	NA	NA	5062368	5057508	Fake_Experiment_ID
g272.t1	chr19	+	894	4	NNC	ENSG00000127663.15	novel	3393	22	NA	NA	32759	-76639	at_least_one_novel_splicesite	FALSE	canonical	0	0	junction_1	0	NA	NA	NA	TRUE	0	NA	NA	B	non_coding	NA	NA	NA	NA	NA	NA	NA	10	AAGGGCCCTCGGGCTGGCCG	NA	False	NA	NA	NA	NA	NA	NA	5065649	5074872	Fake_Experiment_ID
g273.t1	chr19	-	1017	1	Intergenic	novelGene_68	novel	NA	NA	NA	NA	NA	NA	mono-exon	FALSE	NA	NA	NA	NA	NA	NA	NA	NA	NA	0	NA	NA	A	non_coding	NA	NA	NA	NA	NA	NA	NA	5	CAGTGCTGCCTCCCCCTTGG	NA	False	NA	NA	NA	NA	NA	NA	5076990	5075973	Fake_Experiment_ID
g274.t1	chr19	+	777	4	NNC	ENSG00000127663.15	novel	3393	22	NA	NA	44526	-58642	at_least_one_novel_splicesite	FALSE	canonical	0	0	junction_2	97.1093312829525	NA	NA	NA	TRUE	0	NA	NA	B	non_coding	NA	NA	NA	NA	NA	NA	NA	35	CCTGGAGAGTGAGAGAGAAC	NA	False	NA	NA	NA	NA	NA	NA	5077416	5092869	Fake_Experiment_ID
g275.t1	chr19	+	204	2	Intergenic	novelGene_69	novel	NA	NA	NA	NA	NA	NA	multi-exon	FALSE	canonical	0	0	junction_1	0	NA	NA	NA	FALSE	0	NA	NA	A	non_coding	NA	NA	NA	NA	NA	NA	NA	20	CGCGGGGAACAGCACTGCTG	NA	False	NA	NA	NA	NA	NA	NA	5093420	5094299	Fake_Experiment_ID
g276.t1	chr19	-	408	1	Intergenic	novelGene_70	novel	NA	NA	NA	NA	NA	NA	mono-exon	FALSE	NA	NA	NA	NA	NA	NA	NA	NA	NA	0	NA	NA	A	non_coding	NA	NA	NA	NA	NA	NA	NA	20	CAAAGGGCTTGACCCGCGGC	NA	False	NA	NA	NA	NA	NA	NA	5095266	5094858	Fake_Experiment_ID
g277.t1	chr19	+	732	2	Intergenic	novelGene_71	novel	NA	NA	NA	NA	NA	NA	multi-exon	FALSE	canonical	0	0	junction_1	0	NA	NA	NA	FALSE	0	NA	NA	A	non_coding	NA	NA	NA	NA	NA	NA	NA	45	GGAAAGGGCAGAATTTGAAA	NA	False	NA	NA	NA	NA	NA	NA	5096384	5099891	Fake_Experiment_ID
g278.t1	chr19	-	690	2	Antisense	novelGene_ENSG00000127663.15_AS	novel	NA	NA	NA	NA	NA	NA	multi-exon	FALSE	canonical	0	0	junction_1	0	NA	NA	NA	FALSE	0	NA	NA	B	non_coding	NA	NA	NA	NA	NA	NA	NA	25	ATTTCTTTTTTCCAAAGCAT	NA	False	NA	NA	NA	NA	NA	NA	5106747	5103349	Fake_Experiment_ID
g279.t1	chr19	+	2565	15	NNC	ENSG00000127663.15	novel	3393	22	NA	NA	75154	0	at_least_one_novel_splicesite	FALSE	canonical	0	0	junction_1	83.8275684037763	NA	NA	NA	TRUE	0	NA	NA	B	non_coding	NA	NA	NA	NA	NA	NA	NA	15	GACAGCTGGCCGCTCAGGCG	NA	False	NA	NA	NA	NA	NA	NA	5108044	5151511	Fake_Experiment_ID
g28.t1	chr19	-	357	2	Antisense	novelGene_ENSG00000172270.22_AS	novel	NA	NA	NA	NA	NA	NA	multi-exon	FALSE	canonical	0	0	junction_1	0	NA	NA	NA	FALSE	0	NA	NA	A	non_coding	NA	NA	NA	NA	NA	NA	NA	5	CCCCCAGGGGTGGCTCGGGG	276	False	NA	NA	NA	NA	NA	NA	583015	582194	Fake_Experiment_ID
g280.t1	chr19	-	3015	17	NNC	ENSG00000105426.17	novel	5847	37	NA	NA	65677	43513	intron_retention	TRUE	canonical	0	0	junction_1	56.0496083282479	NA	NA	NA	FALSE	0	NA	NA	B	non_coding	NA	NA	NA	NA	NA	NA	NA	45	GAGGCCTTAAGAAAATATAC	9195	False	NA	NA	NA	NA	NA	NA	5220463	5163260	Fake_Experiment_ID
g281.t1	chr19	-	3660	17	NNC	ENSG00000105426.17	novel	5847	37	NA	NA	0	-14048	at_least_one_novel_splicesite	FALSE	canonical	0	0	junction_2	44.466235434878	NA	NA	NA	FALSE	0	NA	NA	B	non_coding	NA	NA	NA	NA	NA	NA	NA	5	ATGTGTCCTGTGTCTGCTCT	7139	False	NA	NA	NA	NA	NA	NA	5286140	5220821	Fake_Experiment_ID
g282.t1	chr19	-	288	3	Intergenic	novelGene_72	novel	NA	NA	NA	NA	NA	NA	multi-exon	FALSE	canonical	0	0	junction_1	0	NA	NA	NA	FALSE	0	NA	NA	A	non_coding	NA	NA	NA	NA	NA	NA	NA	15	GATATTGTGGCGGGATCTCC	NA	False	NA	NA	NA	NA	NA	NA	5340867	5325425	Fake_Experiment_ID
g283.t1	chr19	+	300	1	Intergenic	novelGene_73	novel	NA	NA	NA	NA	NA	NA	mono-exon	FALSE	NA	NA	NA	NA	NA	NA	NA	NA	NA	0	NA	NA	A	non_coding	NA	NA	NA	NA	NA	NA	NA	10	TCCATGTATCCTGTCCTGGC	NA	False	NA	NA	NA	NA	NA	NA	5375525	5375825	Fake_Experiment_ID
g284.t1	chr19	+	1080	1	FSM	ENSG00000105428.6	ENST00000222033.6	1290	1	210	0	210	0	mono-exon	FALSE	NA	NA	NA	NA	NA	NA	NA	NA	NA	0	NA	NA	A	non_coding	NA	NA	NA	NA	NA	NA	NA	25	AGATCTAGGGCAGGGAGGGG	246	False	NA	NA	NA	NA	NA	NA	5455701	5456781	Fake_Experiment_ID
g285.t1	chr19	-	861	6	Intergenic	novelGene_74	novel	NA	NA	NA	NA	NA	NA	multi-exon	FALSE	canonical	0	0	junction_1	0	NA	NA	NA	FALSE	0	NA	NA	A	non_coding	NA	NA	NA	NA	NA	NA	NA	50	TAAAGCTACAGTAAACAAGG	NA	False	NA	NA	NA	NA	NA	NA	5516713	5463366	Fake_Experiment_ID
g286.t1	chr19	+	714	4	Intergenic	novelGene_75	novel	NA	NA	NA	NA	NA	NA	multi-exon	FALSE	canonical	0	0	junction_1	0	NA	NA	NA	FALSE	0	NA	NA	A	non_coding	NA	NA	NA	NA	NA	NA	NA	30	GGGGAAGGGGGAAACAGCCC	NA	False	NA	NA	NA	NA	NA	NA	5536680	5560713	Fake_Experiment_ID
g287.t1	chr19	-	426	2	NNC	ENSG00000223573.7	novel	363	2	NA	NA	0	2014	at_least_one_novel_splicesite	FALSE	canonical	0	0	junction_1	0	NA	NA	NA	TRUE	0	NA	NA	A	non_coding	NA	NA	NA	NA	NA	NA	NA	20	GCGGGGAGATGCGGACATCC	71	False	NA	NA	NA	NA	NA	NA	5567924	5560832	Fake_Experiment_ID
g288.t1	chr19	-	279	1	Intergenic	novelGene_76	novel	NA	NA	NA	NA	NA	NA	mono-exon	FALSE	NA	NA	NA	NA	NA	NA	NA	NA	NA	0	NA	NA	A	non_coding	NA	NA	NA	NA	NA	NA	NA	50	AAATGATCAATGAAGTGAGA	NA	False	NA	NA	NA	NA	NA	NA	5576938	5576659	Fake_Experiment_ID
g289.t1	chr19	-	2865	20	NNC	ENSG00000130254.12	novel	2862	21	NA	NA	0	0	at_least_one_novel_splicesite	FALSE	canonical	0	0	junction_7	104.839251704984	NA	NA	NA	TRUE	0	NA	NA	A	non_coding	NA	NA	NA	NA	NA	NA	NA	10	GTCCCACTCGCTGCGAGTTT	60	False	NA	NA	NA	NA	NA	NA	5622715	5587242	Fake_Experiment_ID
g29.t1	chr19	+	2670	8	FSM	ENSG00000099822.3	ENST00000251287.3	2670	8	0	0	0	0	multi-exon	TRUE	canonical	0	0	junction_1	0.494871659305393	NA	NA	NA	FALSE	0	NA	NA	A	non_coding	NA	NA	NA	NA	NA	NA	NA	5	CCCTCGCCGACCGCCCCGCG	23	False	NA	NA	NA	NA	NA	NA	589945	616474	Fake_Experiment_ID
g290.t1	chr19	+	2907	17	NNC	ENSG00000160633.13	novel	2754	21	NA	NA	0	1243	at_least_one_novel_splicesite	FALSE	canonical	0	0	junction_4	384.301796891128	NA	NA	NA	TRUE	0	NA	NA	A	non_coding	NA	NA	NA	NA	NA	NA	NA	20	AGCAAGTGCCTCCCCCATTT	25	False	NA	NA	NA	NA	NA	NA	5623205	5669534	Fake_Experiment_ID
g291.t1	chr19	-	729	7	NNC	ENSG00000174917.9	novel	423	4	NA	NA	-3640	0	at_least_one_novel_splicesite	FALSE	canonical	0	0	junction_4	285.293805673302	NA	NA	NA	FALSE	0	NA	NA	A	non_coding	NA	NA	NA	NA	NA	NA	NA	15	CGAGTCAGCAGGGGCCGCCT	NA	False	NA	NA	NA	NA	NA	NA	5683789	5678550	Fake_Experiment_ID
g292.t1	chr19	+	771	4	NNC	ENSG00000167733.14	novel	1002	8	NA	NA	2308	0	at_least_one_novel_splicesite	FALSE	canonical	0	0	junction_1	27.5801861245835	NA	NA	NA	FALSE	0	NA	NA	A	non_coding	NA	NA	NA	NA	NA	NA	NA	5	GCACCGGGGGGTGCCCCTCC	5137	False	NA	NA	NA	NA	NA	NA	5686340	5687945	Fake_Experiment_ID
g293.t1	chr19	+	285	3	NNC	ENSG00000130255.13	novel	318	3	NA	NA	0	0	at_least_one_novel_splicesite	FALSE	canonical	1	1	junction_1	7420	NA	NA	NA	TRUE	0	NA	NA	A	non_coding	NA	NA	NA	NA	NA	NA	NA	0	GCCCCTCCCCTGCCCTCTCC	145	False	NA	NA	NA	NA	NA	NA	5690507	5691621	Fake_Experiment_ID
g294.t1	chr19	-	2814	18	FSM	ENSG00000196365.12	ENST00000360614.8	2880	18	66	0	66	0	multi-exon	TRUE	canonical	3	676	junction_16	104.515987750687	NA	NA	NA	FALSE	0	NA	NA	A	non_coding	NA	NA	NA	NA	NA	NA	NA	15	CGGCCACCCCGGGACTGCAG	174	False	NA	NA	NA	NA	NA	NA	5720066	5692031	Fake_Experiment_ID
g295.t1	chr19	-	246	2	Antisense	novelGene_ENSG00000174898.16_AS	novel	NA	NA	NA	NA	NA	NA	multi-exon	FALSE	canonical	0	0	junction_1	0	NA	NA	NA	TRUE	0	NA	NA	A	non_coding	NA	NA	NA	NA	NA	NA	NA	15	AGCGGCTGTTTCGAGCCACG	NA	False	NA	NA	NA	NA	NA	NA	5720772	5720248	Fake_Experiment_ID
g296.t1	chr19	+	1764	15	ISM	ENSG00000174898.16	ENST00000381624.4	2397	22	23749	0	23749	0	3prime_fragment	FALSE	canonical	0	0	junction_1	0	NA	NA	NA	FALSE	0	NA	NA	A	non_coding	NA	NA	NA	NA	NA	NA	NA	15	GGCCGGTCCACAGGGTCCCA	NA	False	NA	NA	NA	NA	NA	NA	5744486	5778676	Fake_Experiment_ID
g297.t1	chr19	-	1068	1	ISM	ENSG00000212123.4	ENST00000419421.3	1269	3	615	0	615	0	mono-exon	FALSE	NA	NA	NA	NA	NA	NA	NA	NA	NA	0	NA	NA	A	non_coding	NA	NA	NA	NA	NA	NA	NA	25	AGCACATTTGACCTTTCAGC	7179	False	NA	NA	NA	NA	NA	NA	5784045	5782977	Fake_Experiment_ID
g298.t1	chr19	-	1902	13	NNC	ENSG00000141994.16	novel	1953	13	NA	NA	0	0	at_least_one_novel_splicesite	FALSE	canonical	0	0	junction_11	50.0318648463157	NA	NA	NA	TRUE	0	NA	NA	A	non_coding	NA	NA	NA	NA	NA	NA	NA	10	CCTCAGGCTTTCCCAGGGGC	83	False	NA	NA	NA	NA	NA	NA	5791141	5785202	Fake_Experiment_ID
g299.t1	chr19	-	309	2	Intergenic	novelGene_77	novel	NA	NA	NA	NA	NA	NA	multi-exon	FALSE	canonical	0	0	junction_1	0	NA	NA	NA	FALSE	0	NA	NA	A	non_coding	NA	NA	NA	NA	NA	NA	NA	25	AATGGGGCCTGGTACCCAGA	NA	False	NA	NA	NA	NA	NA	NA	5800060	5796121	Fake_Experiment_ID
g3.t1	chr19	+	2259	4	NNC	ENSG00000176695.8	novel	981	2	NA	NA	3952	36884	at_least_one_novel_splicesite	FALSE	canonical	0	0	junction_1	0	NA	NA	NA	FALSE	0	NA	NA	A	non_coding	NA	NA	NA	NA	NA	NA	NA	30	TCATCAGATTGAGCAAGGTT	NA	False	NA	NA	NA	NA	NA	NA	111100	148480	Fake_Experiment_ID
g30.t1	chr19	-	3750	21	NNC	ENSG00000099821.14	novel	3693	21	NA	NA	-45	0	at_least_one_novel_splicesite	TRUE	canonical	3	49	junction_14	230.740871975469	NA	NA	NA	TRUE	0	NA	NA	A	non_coding	NA	NA	NA	NA	NA	NA	NA	15	CACCCCGTGAGCCTTGTCAG	-21	True	NA	NA	NA	NA	NA	NA	633557	617273	Fake_Experiment_ID
g300.t1	chr19	+	594	2	FSM	ENSG00000171119.3	ENST00000303212.3	594	2	0	0	0	0	multi-exon	FALSE	canonical	3	94	junction_1	0	NA	NA	NA	FALSE	0	NA	NA	A	non_coding	NA	NA	NA	NA	NA	NA	NA	10	CCCTACCTCACTCGGCCGGC	NA	False	NA	NA	NA	NA	NA	NA	5824165	5828173	Fake_Experiment_ID
g301.t1	chr19	-	1080	1	NIC	ENSG00000156413.15	novel	1095	2	NA	NA	0	-110	mono-exon	FALSE	NA	NA	NA	NA	NA	NA	NA	NA	NA	0	NA	NA	A	non_coding	NA	NA	NA	NA	NA	NA	NA	5	GAGGCTGGTGTGGGGCCTGG	7186	False	NA	NA	NA	NA	NA	NA	5832567	5831487	Fake_Experiment_ID
g302.t1	chr19	-	1086	1	FSM	ENSG00000171124.13	ENST00000303225.11	1086	1	0	0	0	0	mono-exon	FALSE	NA	NA	NA	NA	NA	NA	NA	NA	NA	0	NA	NA	A	non_coding	NA	NA	NA	NA	NA	NA	NA	10	GAGGCCGGCATGGTGCCTGG	6690	False	NA	NA	NA	NA	NA	NA	5844839	5843753	Fake_Experiment_ID
g303.t1	chr19	-	1125	1	FSM	ENSG00000130383.7	ENST00000252675.6	1125	1	0	0	0	0	mono-exon	FALSE	NA	NA	NA	NA	NA	NA	NA	NA	NA	0	NA	NA	A	non_coding	NA	NA	NA	NA	NA	NA	NA	10	GAGGCCGGCATGGGGCCTGG	NA	False	NA	NA	NA	NA	NA	NA	5867725	5866600	Fake_Experiment_ID
g304.t1	chr19	+	312	1	Intergenic	novelGene_78	novel	NA	NA	NA	NA	NA	NA	mono-exon	FALSE	NA	NA	NA	NA	NA	NA	NA	NA	NA	0	NA	NA	A	non_coding	NA	NA	NA	NA	NA	NA	NA	45	GCACAAAGGGAAAAGGCTGA	NA	False	NA	NA	NA	NA	NA	NA	5873873	5874185	Fake_Experiment_ID
g305.t1	chr19	+	576	1	Intergenic	novelGene_79	novel	NA	NA	NA	NA	NA	NA	mono-exon	FALSE	NA	NA	NA	NA	NA	NA	NA	NA	NA	0	NA	NA	A	non_coding	NA	NA	NA	NA	NA	NA	NA	15	GGGAAGGGCTGTGGGCGGCA	NA	False	NA	NA	NA	NA	NA	NA	5893785	5894361	Fake_Experiment_ID
g306.t1	chr19	-	645	4	NNC	ENSG00000174886.14	novel	687	4	NA	NA	0	-1825	at_least_one_novel_splicesite	FALSE	canonical	0	0	junction_2	1269.97777758335	NA	NA	NA	TRUE	0	NA	NA	A	non_coding	NA	NA	NA	NA	NA	NA	NA	5	GCCCTGTGCCTGCCGGGACC	329	False	NA	NA	NA	NA	NA	NA	5903708	5894741	Fake_Experiment_ID
g307.t1	chr19	+	1083	6	Fusion	ENSG00000187650.4_ENSG00000105519.18	novel	570	4	NA	NA	0	0	multi-exon	FALSE	canonical	0	0	junction_2	7.93473376995095	NA	NA	NA	TRUE	0	NA	NA	A	non_coding	NA	NA	NA	NA	NA	NA	NA	10	GCAGCTCCGGCTCAGCCCTG	17	False	NA	NA	NA	NA	NA	NA	5904890	5915322	Fake_Experiment_ID
g308.t1	chr19	-	1560	17	NNC	ENSG00000031823.14	novel	1704	17	NA	NA	33263	0	at_least_one_novel_splicesite	TRUE	canonical	0	0	junction_14	194.887146831185	NA	NA	NA	TRUE	0	NA	NA	B	non_coding	NA	NA	NA	NA	NA	NA	NA	10	CGGCCGGGAGCCCGGCTGCA	6904	False	NA	NA	NA	NA	NA	NA	5944819	5917609	Fake_Experiment_ID
g309.t1	chr19	-	744	7	NNC	ENSG00000031823.14	novel	1704	17	NA	NA	-608	-39328	at_least_one_novel_splicesite	FALSE	canonical	0	0	junction_1	0	NA	NA	NA	TRUE	0	NA	NA	B	non_coding	NA	NA	NA	NA	NA	NA	NA	20	CCAAGTGTTGTGCTGAATTC	NA	False	NA	NA	NA	NA	NA	NA	5978690	5956937	Fake_Experiment_ID
g31.t1	chr19	+	513	3	FSM	ENSG00000070388.11	ENST00000215530.6	513	3	0	0	0	0	multi-exon	FALSE	canonical	2	2	junction_2	1	NA	NA	NA	FALSE	0	NA	NA	A	non_coding	NA	NA	NA	NA	NA	NA	NA	10	GGCCCTGAGAGGCCGGCGGC	5945	False	NA	NA	NA	NA	NA	NA	639925	643604	Fake_Experiment_ID
g310.t1	chr19	-	348	2	Intergenic	novelGene_80	novel	NA	NA	NA	NA	NA	NA	multi-exon	FALSE	canonical	0	0	junction_1	0	NA	NA	NA	FALSE	0	NA	NA	A	non_coding	NA	NA	NA	NA	NA	NA	NA	0	GCGCTTCTCCCCTTCCTCTT	NA	False	NA	NA	NA	NA	NA	NA	5992405	5990508	Fake_Experiment_ID
g311.t1	chr19	-	1800	14	NNC	ENSG00000087903.13	novel	2172	17	NA	NA	23821	0	at_least_one_novel_splicesite	FALSE	canonical	0	0	junction_12	6.25588480349153	NA	NA	NA	FALSE	0	NA	NA	B	non_coding	NA	NA	NA	NA	NA	NA	NA	5	CAGCCCCGGCCGGCGCCTCC	NA	False	NA	NA	NA	NA	NA	NA	6023675	5994834	Fake_Experiment_ID
g312.t1	chr19	-	636	4	NNC	ENSG00000087903.13	novel	2172	17	NA	NA	5364	-33599	at_least_one_novel_splicesite	FALSE	canonical	0	0	junction_1	12.2565175405668	NA	NA	NA	TRUE	0	NA	NA	B	non_coding	NA	NA	NA	NA	NA	NA	NA	35	AAATATCCCCAGTTATCTGA	NA	False	NA	NA	NA	NA	NA	NA	6042132	6028433	Fake_Experiment_ID
g313.t1	chr19	+	327	3	Intergenic	novelGene_81	novel	NA	NA	NA	NA	NA	NA	multi-exon	FALSE	canonical	0	0	junction_1	0	NA	NA	NA	FALSE	0	NA	NA	A	non_coding	NA	NA	NA	NA	NA	NA	NA	35	CAGATATTTTGGAAGTATCA	905	False	NA	NA	NA	NA	NA	NA	6068383	6075402	Fake_Experiment_ID
[truncated: 760 more rows]
[truncated: 2 more columns]
