# Supplementary material for: Evaluation of strategies for evidence-driven genome annotation using long-read RNA-seq
Source: Genome Res. 2025 Apr;35(4):1053–64. doi: 10.1101/gr.279864.124 (PMC12047274; doi:10.1101/gr.279864.124)
Supplement: Supplement 2 [file Supplemental_Code.zip › Supplemental_Code/lr_evidence_driven-main/plotting/fig_sup7/fig_sup7.Rmd]

---
title: "sup 7"
author: "Alejandro Paniagua"
output: html_document
---


## lod packages and theme

```{r}
library(ggplot2)
xaxislevelsF1 <- c("full-splice_match","incomplete-splice_match","novel_in_catalog","novel_not_in_catalog", "genic","antisense","fusion","intergenic","genic_intron");
xaxislabelsF1 <- c("FSM", "ISM", "NIC", "NNC", "Genic_Genomic",  "Antisense", "Fusion","Intergenic", "Genic_Intron")

cat.palette = c("FSM"="#6BAED6", "ISM"="#FC8D59", "NIC"="#78C679", 
                "NNC"="#EE6A50", "Genic_Genomic"="#969696", "Antisense"="#66C2A4", "Fusion"="goldenrod1",
                "Intergenic" = "darksalmon", "Genic_Intron"="#41B6C4", "Others"= "#969696")

mytheme <- theme(plot.title = element_text(size = 10, face = "bold",hjust = -0.07), 
                 plot.subtitle = element_text(size = 10,hjust = 0.5), 
                 legend.text = element_text(size=8),
                 legend.title = element_text(size=9),
                 axis.title.x = element_text(size=10, margin = margin(t = 1, r = 0, b = 0, l = 0)), 
                 axis.title.y = element_text(size=10,  margin = margin(t = 0, r = 1, b = 0, l = 0)), 
                 axis.text.x = element_text(size=8), 
                 axis.text.y = element_text(size=8), 
                 legend.key.size = unit(1,"line")) +
          theme(strip.text = element_text(size = 10)) + 
  theme(plot.margin = unit(c(0.15,0.15,.15,.15), "cm"),
        text = element_text(family = "Helvetica"),  # Set font to Helvetica
  legend.spacing.x = unit(0.1, 'cm'),         # Adjust horizontal spacing
  legend.spacing.y = unit(0.1, 'cm'),         # Adjust vertical spacing
  legend.margin = margin(0, 0, 0, 0)) 
```

## load data

```{r}
len_files <- list.files("read_length", pattern = "*.csv", full.names = T)
l_files <- list()
i <- 1
for (file in len_files){
  tmp <- read.csv(file)
  sample <- "WTC11"
  if (grepl("manatee", file)){
    sample <- "Florida Manatee"
  }
  tmp$sample <- sample
  l_files[[i]] <- tmp
  i <- 1 + i
}

final_df <- do.call(rbind, l_files)


```


## plot read length

```{r}
p_len <- ggplot(final_df, aes(sample, log10(insertlen))) +
  geom_boxplot(outlier.size = 0.25, linewidth=0.15) + 
  ylab("log10(FLNC reads length)") +
  xlab("Sample") +
  ylim(c(1,5.5)) +
  theme_classic() + mytheme
```


## Load classification file trimanlat vs LRB and cds length of LRB

```{r}
cl <- read.delim("manatee_ncbi_prot_classification.txt")
lrb <- read.delim("LRB_cds_length.txt")
lrb$cat <- "LRB"
lrb <- lrb[,c("length", "cat")]

```

```{r}
cl$cat <- ifelse(cl$structural_category == "fusion", "NCBI\nfusion", "NCBI\nnon-fusion")
cl <- cl[,c("length", "cat")]

final <- rbind(cl, lrb)
p_cds <- ggplot(final, aes(cat, log10(length))) +
  geom_boxplot(outlier.size = 0.25, linewidth=0.15) +
  ylim(c(1,5.5)) +
  xlab("Transcriptome") +
  ylab("log10(CDS length)") +
  theme_classic() +
  mytheme
p_cds
```

```{r}
a <- ggarrange(p_len, p_cds, labels = c("A", "B"), font.label = list(size = 10))
ggsave(plot = a,filename = "lengths_plot.jpeg", height = 2.5, width = 5.5)
ggsave(plot= a,filename = "lengths_plot.pdf", height = 2.5, width = 5.5)

```
