# Supplementary material for: Evaluation of strategies for evidence-driven genome annotation using long-read RNA-seq
Source: Genome Res. 2025 Apr;35(4):1053–64. doi: 10.1101/gr.279864.124 (PMC12047274; doi:10.1101/gr.279864.124)
Supplement: Supplement 2 [file Supplemental_Code.zip › Supplemental_Code/lr_evidence_driven-main/plotting/fig_sup7/LRB_cds_length.txt]

isoform	gene	length
PB.5.6	novelGene_9	903
PB.5.10	novelGene_15	747
PB.5.11	novelGene_16	651
PB.6.2	novelGene_25	894
PB.6.5	novelGene_27	645
PB.6.6	novelGene_30	894
PB.6.11	novelGene_32	447
PB.6.10	novelGene_34	447
PB.6.12	novelGene_35	324
PB.6.13	novelGene_36	324
PB.14.8	novelGene_69	1677
PB.13.7	novelGene_77	711
PB.13.9	novelGene_78	621
PB.13.11	novelGene_80	504
PB.17.2	novelGene_85	837
PB.16.2	novelGene_115	792
PB.16.10	novelGene_128	594
PB.16.7	novelGene_129	792
PB.16.9	novelGene_130	888
PB.16.6	novelGene_131	594
PB.16.5	novelGene_133	594
PB.29.1	novelGene_151	1062
PB.29.2	novelGene_152	1155
PB.31.1	novelGene_166	1386
PB.32.1	novelGene_168	1221
PB.34.5	novelGene_170	978
PB.34.9	novelGene_178	1917
PB.34.16	novelGene_184	1968
PB.34.29	novelGene_194	1968
PB.34.23	novelGene_196	954
PB.34.43	novelGene_211	954
PB.33.1	novelGene_247	339
PB.35.4	novelGene_257	2700
PB.35.10	novelGene_262	1476
PB.35.6	novelGene_265	2817
PB.36.18	novelGene_289	384
PB.43.10	novelGene_319	1344
PB.43.8	novelGene_320	1344
PB.43.9	novelGene_321	1344
PB.43.7	novelGene_322	1344
PB.43.12	novelGene_324	1344
PB.43.49	novelGene_364	2718
PB.43.56	novelGene_370	2718
PB.43.63	novelGene_374	2718
PB.43.66	novelGene_377	2718
PB.41.5	novelGene_393	2340
PB.41.6	novelGene_394	1758
PB.41.8	novelGene_396	1365
PB.41.12	novelGene_401	795
PB.41.14	novelGene_402	876
PB.41.15	novelGene_403	762
PB.41.16	novelGene_404	795
PB.41.18	novelGene_406	408
PB.50.3	novelGene_441	501
PB.50.2	novelGene_442	543
PB.50.8	novelGene_445	462
PB.50.6	novelGene_447	543
PB.51.3	novelGene_450	351
PB.51.4	novelGene_451	351
PB.51.5	novelGene_452	351
PB.51.6	novelGene_453	351
PB.53.5	novelGene_468	342
PB.55.1	novelGene_480	1671
PB.61.9	novelGene_500	525
PB.61.11	novelGene_501	678
PB.61.8	novelGene_503	927
PB.61.7	novelGene_504	1104
PB.61.3	novelGene_505	1059
PB.61.4	novelGene_511	525
PB.61.6	novelGene_512	1104
PB.61.28	novelGene_514	525
PB.61.27	novelGene_515	1098
PB.61.26	novelGene_516	525
PB.61.37	novelGene_520	678
PB.61.31	novelGene_523	582
PB.61.33	novelGene_525	678
PB.61.46	novelGene_534	1104
PB.72.1	novelGene_562	3813
PB.72.50	novelGene_607	2541
PB.72.51	novelGene_608	2541
PB.83.2	novelGene_625	618
PB.83.4	novelGene_627	309
PB.83.6	novelGene_629	618
PB.83.8	novelGene_631	456
PB.83.24	novelGene_647	426
PB.83.31	novelGene_656	432
PB.92.1	novelGene_705	1059
PB.92.2	novelGene_706	852
PB.92.3	novelGene_707	852
PB.95.3	novelGene_713	1284
PB.95.6	novelGene_715	1155
PB.97.9	novelGene_741	1944
PB.97.8	novelGene_744	1698
PB.97.11	novelGene_748	1944
PB.160.2	novelGene_891	747
PB.160.4	novelGene_893	864
PB.160.5	novelGene_894	822
PB.160.6	novelGene_895	822
PB.160.7	novelGene_896	864
PB.160.8	novelGene_897	747
PB.160.11	novelGene_900	822
PB.160.12	novelGene_901	822
PB.160.13	novelGene_902	822
PB.160.14	novelGene_903	822
PB.207.12	novelGene_1150	1119
PB.207.16	novelGene_1155	2250
PB.207.20	novelGene_1158	1119
PB.207.28	novelGene_1166	1119
PB.207.30	novelGene_1168	372
PB.207.31	novelGene_1169	372
PB.209.7	novelGene_1184	2265
PB.210.6	novelGene_1190	333
PB.210.8	novelGene_1193	333
PB.211.3	novelGene_1197	765
PB.211.5	novelGene_1198	834
PB.213.2	novelGene_1205	840
PB.214.4	novelGene_1209	678
PB.214.8	novelGene_1213	609
PB.214.17	novelGene_1223	2184
PB.214.20	novelGene_1225	2184
PB.214.21	novelGene_1227	1125
PB.214.29	novelGene_1235	849
PB.214.30	novelGene_1236	615
PB.214.36	novelGene_1242	615
PB.214.37	novelGene_1243	615
PB.214.38	novelGene_1244	525
PB.217.1	novelGene_1256	1191
PB.217.2	novelGene_1257	1191
PB.217.5	novelGene_1260	375
PB.217.6	novelGene_1261	375
PB.220.5	novelGene_1278	636
PB.220.7	novelGene_1282	576
PB.220.12	novelGene_1287	576
PB.220.15	novelGene_1288	576
PB.220.20	novelGene_1294	420
PB.220.28	novelGene_1302	330
PB.223.5	novelGene_1344	483
PB.236.1	novelGene_1375	378
PB.248.5	novelGene_1441	375
PB.248.4	novelGene_1442	375
PB.248.3	novelGene_1443	375
PB.248.2	novelGene_1444	375
PB.248.9	novelGene_1448	768
PB.248.7	novelGene_1450	2172
PB.248.15	novelGene_1454	2172
PB.248.46	novelGene_1485	345
PB.269.8	novelGene_1535	2667
PB.269.9	novelGene_1536	2187
PB.269.11	novelGene_1539	2667
PB.269.10	novelGene_1541	2667
PB.269.16	novelGene_1542	2667
PB.269.21	novelGene_1549	486
PB.269.22	novelGene_1550	327
PB.269.23	novelGene_1551	327
PB.269.25	novelGene_1553	315
PB.270.38	novelGene_1611	1797
PB.270.60	novelGene_1633	687
PB.270.61	novelGene_1634	687
PB.270.63	novelGene_1636	687
PB.270.66	novelGene_1639	600
PB.273.26	novelGene_1693	828
PB.273.28	novelGene_1694	828
PB.274.2	novelGene_1695	1479
PB.274.3	novelGene_1697	1479
PB.279.1	novelGene_1723	1488
PB.279.3	novelGene_1738	465
PB.279.10	novelGene_1740	1347
PB.279.11	novelGene_1741	1209
PB.279.19	novelGene_1744	765
PB.279.22	novelGene_1745	1488
PB.279.24	novelGene_1747	1395
PB.279.13	novelGene_1749	465
PB.279.15	novelGene_1750	465
PB.279.18	novelGene_1751	765
PB.279.21	novelGene_1758	1488
PB.279.39	novelGene_1761	1347
PB.279.40	novelGene_1762	1488
PB.279.42	novelGene_1764	1347
PB.279.47	novelGene_1769	1167
PB.279.48	novelGene_1770	1071
PB.279.49	novelGene_1773	765
PB.279.51	novelGene_1775	765
PB.279.53	novelGene_1777	483
PB.279.60	novelGene_1784	465
PB.279.65	novelGene_1789	405
PB.279.67	novelGene_1791	405
PB.279.68	novelGene_1792	405
PB.279.71	novelGene_1795	405
PB.301.124	novelGene_2089	384
PB.307.2	novelGene_2196	528
PB.307.5	novelGene_2200	2121
PB.307.8	novelGene_2201	612
PB.307.21	novelGene_2206	528
PB.307.15	novelGene_2208	858
PB.307.12	novelGene_2209	858
PB.307.18	novelGene_2211	996
PB.307.17	novelGene_2212	711
PB.307.11	novelGene_2214	1680
PB.307.10	novelGene_2215	1818
PB.307.9	novelGene_2216	2121
PB.307.27	novelGene_2217	741
PB.307.25	novelGene_2219	1533
PB.307.24	novelGene_2220	2121
PB.307.41	novelGene_2226	450
PB.307.40	novelGene_2227	711
PB.307.39	novelGene_2228	858
PB.307.35	novelGene_2230	996
PB.307.38	novelGene_2231	741
PB.307.34	novelGene_2232	996
PB.307.32	novelGene_2233	1593
PB.307.30	novelGene_2234	2031
PB.307.29	novelGene_2236	2121
PB.307.47	novelGene_2237	858
PB.307.46	novelGene_2238	858
PB.307.45	novelGene_2239	2115
PB.307.49	novelGene_2242	765
PB.309.9	novelGene_2267	648
PB.309.12	novelGene_2270	762
PB.309.14	novelGene_2271	423
PB.309.16	novelGene_2273	762
PB.309.21	novelGene_2277	648
PB.312.10	novelGene_2335	1713
PB.312.16	novelGene_2340	597
PB.312.25	novelGene_2348	486
PB.312.24	novelGene_2349	597
PB.312.23	novelGene_2350	1560
PB.312.20	novelGene_2351	1713
PB.311.1	novelGene_2372	435
PB.311.2	novelGene_2375	435
PB.316.10	novelGene_2397	459
PB.316.17	novelGene_2402	1395
PB.316.67	novelGene_2454	939
PB.316.68	novelGene_2455	609
PB.316.69	novelGene_2456	609
PB.316.70	novelGene_2457	459
PB.321.11	novelGene_2478	357
PB.321.12	novelGene_2479	429
PB.321.14	novelGene_2481	357
PB.323.5	novelGene_2496	423
PB.323.8	novelGene_2501	2286
PB.323.9	novelGene_2502	2286
PB.323.11	novelGene_2503	2163
PB.323.12	novelGene_2505	423
PB.323.18	novelGene_2515	2286
PB.323.15	novelGene_2518	1488
PB.323.30	novelGene_2520	354
PB.323.29	novelGene_2521	915
PB.323.26	novelGene_2524	915
PB.323.32	novelGene_2525	1116
PB.334.28	novelGene_2610	420
PB.334.46	novelGene_2628	315
PB.334.48	novelGene_2629	1083
PB.334.50	novelGene_2630	315
PB.334.49	novelGene_2631	1083
PB.334.55	novelGene_2636	315
PB.334.60	novelGene_2644	840
PB.338.16	novelGene_2666	1473
PB.338.18	novelGene_2667	852
PB.338.28	novelGene_2673	1473
PB.338.26	novelGene_2676	1473
PB.338.30	novelGene_2678	852
PB.337.7	novelGene_2695	2127
PB.337.18	novelGene_2702	2127
PB.337.48	novelGene_2732	1164
PB.337.59	novelGene_2743	348
PB.344.6	novelGene_2797	756
PB.344.4	novelGene_2799	867
PB.344.3	novelGene_2800	867
PB.344.20	novelGene_2804	660
PB.344.39	novelGene_2824	867
PB.343.2	novelGene_2850	303
PB.343.8	novelGene_2856	480
PB.343.11	novelGene_2858	480
PB.343.5	novelGene_2859	303
PB.343.15	novelGene_2862	480
PB.343.13	novelGene_2863	480
PB.350.5	novelGene_2891	1365
PB.350.23	novelGene_2908	351
PB.352.1	novelGene_2950	642
PB.352.4	novelGene_2952	642
PB.352.24	novelGene_2970	342
PB.352.22	novelGene_2972	342
PB.352.14	novelGene_2973	342
PB.352.20	novelGene_2974	558
PB.352.19	novelGene_2975	642
PB.352.18	novelGene_2979	504
PB.352.12	novelGene_2981	342
PB.352.13	novelGene_2982	642
PB.352.11	novelGene_2983	642
PB.352.39	novelGene_2984	342
PB.352.38	novelGene_2985	342
PB.352.37	novelGene_2986	342
PB.352.40	novelGene_2988	558
PB.352.43	novelGene_2990	642
PB.352.44	novelGene_2991	342
PB.352.47	novelGene_2995	642
PB.352.55	novelGene_2998	342
PB.352.54	novelGene_2999	504
PB.352.52	novelGene_3000	642
PB.352.50	novelGene_3001	342
PB.352.51	novelGene_3002	642
PB.352.58	novelGene_3005	342
PB.352.67	novelGene_3011	342
PB.352.66	novelGene_3012	342
PB.352.63	novelGene_3014	342
PB.352.73	novelGene_3020	342
PB.352.104	novelGene_3030	342
PB.352.103	novelGene_3034	342
PB.352.96	novelGene_3035	342
PB.352.101	novelGene_3038	558
PB.352.97	novelGene_3039	342
PB.352.100	novelGene_3040	642
PB.352.90	novelGene_3041	342
PB.352.92	novelGene_3045	342
PB.352.88	novelGene_3046	342
PB.352.78	novelGene_3048	342
PB.352.86	novelGene_3051	342
PB.352.95	novelGene_3052	642
PB.352.111	novelGene_3055	342
PB.352.110	novelGene_3057	495
PB.359.14	novelGene_3085	588
PB.359.13	novelGene_3086	588
PB.359.7	novelGene_3089	474
PB.359.4	novelGene_3090	474
PB.359.18	novelGene_3098	588
PB.359.17	novelGene_3099	588
PB.360.6	novelGene_3111	1449
PB.360.5	novelGene_3112	1449
PB.360.4	novelGene_3113	774
PB.360.9	novelGene_3115	1449
PB.360.20	novelGene_3128	774
PB.360.22	novelGene_3130	408
PB.361.17	novelGene_3151	348
PB.361.52	novelGene_3185	324
PB.361.51	novelGene_3186	324
PB.361.50	novelGene_3188	1446
PB.361.58	novelGene_3192	324
PB.361.60	novelGene_3196	348
PB.361.69	novelGene_3198	1023
PB.361.68	novelGene_3199	324
PB.362.3	novelGene_3229	342
PB.362.4	novelGene_3230	342
PB.363.29	novelGene_3268	357
PB.363.24	novelGene_3271	651
PB.363.23	novelGene_3272	1002
PB.363.22	novelGene_3273	1119
PB.363.21	novelGene_3274	1119
PB.363.20	novelGene_3275	1257
PB.363.46	novelGene_3279	444
PB.363.47	novelGene_3280	438
PB.363.44	novelGene_3282	561
PB.363.45	novelGene_3283	561
PB.363.42	novelGene_3286	1002
PB.363.41	novelGene_3287	1473
PB.363.53	novelGene_3292	357
PB.363.52	novelGene_3293	1428
PB.363.60	novelGene_3298	357
PB.363.59	novelGene_3299	825
PB.363.58	novelGene_3300	1119
PB.363.56	novelGene_3301	1347
PB.363.71	novelGene_3307	438
PB.363.68	novelGene_3309	561
PB.363.70	novelGene_3310	561
PB.363.69	novelGene_3311	651
PB.363.67	novelGene_3312	825
PB.363.66	novelGene_3313	1002
PB.363.64	novelGene_3314	1473
PB.363.79	novelGene_3317	825
PB.372.9	novelGene_3343	981
PB.372.10	novelGene_3344	981
PB.372.26	novelGene_3362	1044
PB.372.39	novelGene_3374	981
PB.372.41	novelGene_3375	981
PB.372.47	novelGene_3382	981
PB.372.52	novelGene_3383	318
PB.372.51	novelGene_3384	738
PB.372.49	novelGene_3386	828
PB.372.53	novelGene_3387	1044
PB.372.55	novelGene_3388	981
PB.372.54	novelGene_3389	912
PB.372.58	novelGene_3393	738
PB.372.65	novelGene_3396	591
PB.372.63	novelGene_3397	801
PB.372.70	novelGene_3403	828
PB.372.69	novelGene_3404	981
PB.372.68	novelGene_3406	999
PB.372.67	novelGene_3407	981
PB.372.77	novelGene_3409	450
PB.372.76	novelGene_3411	666
PB.372.78	novelGene_3412	912
PB.372.81	novelGene_3416	981
PB.372.83	novelGene_3418	450
PB.372.97	novelGene_3421	318
PB.372.95	novelGene_3422	801
PB.372.94	novelGene_3423	912
PB.372.91	novelGene_3425	981
PB.372.89	novelGene_3426	1044
PB.372.88	novelGene_3429	912
PB.372.87	novelGene_3431	981
PB.372.99	novelGene_3433	981
PB.372.100	novelGene_3434	912
PB.372.119	novelGene_3454	525
PB.386.1	novelGene_3493	339
PB.386.2	novelGene_3494	354
PB.386.5	novelGene_3496	339
PB.386.7	novelGene_3497	339
PB.386.21	novelGene_3502	354
PB.386.12	novelGene_3510	339
PB.386.20	novelGene_3515	354
PB.386.27	novelGene_3518	339
PB.386.28	novelGene_3519	339
PB.387.1	novelGene_3525	345
PB.392.5	novelGene_3542	996
PB.392.6	novelGene_3543	1800
PB.391.1	novelGene_3594	696
PB.394.1	novelGene_3595	1164
PB.416.9	novelGene_3658	3159
PB.416.7	novelGene_3659	3453
PB.416.8	novelGene_3660	3006
PB.416.59	novelGene_3719	3009
PB.416.62	novelGene_3722	3138
PB.416.64	novelGene_3724	2535
PB.416.69	novelGene_3730	2829
PB.416.70	novelGene_3731	2424
PB.416.72	novelGene_3733	2424
PB.416.73	novelGene_3734	2127
PB.416.75	novelGene_3736	2421
PB.416.76	novelGene_3737	2325
PB.416.78	novelGene_3739	1551
PB.416.79	novelGene_3740	1845
PB.416.81	novelGene_3742	1845
PB.416.82	novelGene_3743	1845
PB.416.83	novelGene_3744	1845
PB.416.86	novelGene_3747	1623
PB.416.87	novelGene_3748	1503
PB.416.89	novelGene_3750	1209
PB.416.93	novelGene_3756	1209
PB.416.94	novelGene_3757	1320
PB.416.95	novelGene_3758	1449
PB.416.100	novelGene_3762	771
PB.416.99	novelGene_3763	1065
PB.416.102	novelGene_3765	1065
PB.416.108	novelGene_3771	474
PB.416.109	novelGene_3772	345
PB.451.1	novelGene_3882	2928
PB.456.1	novelGene_3900	2787
PB.456.8	novelGene_3906	3699
PB.479.1	novelGene_3995	2142
PB.480.2	novelGene_3999	1122
PB.485.1	novelGene_4007	1524
PB.485.3	novelGene_4010	1524
PB.485.6	novelGene_4012	1524
PB.485.8	novelGene_4014	1524
PB.485.12	novelGene_4018	1524
PB.485.114	novelGene_4120	312
PB.489.3	novelGene_4221	771
PB.489.5	novelGene_4224	378
PB.495.1	novelGene_4297	1794
PB.495.3	novelGene_4299	2133
PB.495.7	novelGene_4303	2133
PB.495.30	novelGene_4326	393
PB.495.33	novelGene_4329	393
PB.495.34	novelGene_4330	393
PB.495.36	novelGene_4332	393
PB.495.37	novelGene_4333	393
PB.500.1	novelGene_4342	1083
PB.500.2	novelGene_4343	1083
PB.501.2	novelGene_4346	2721
PB.501.28	novelGene_4371	579
PB.501.30	novelGene_4373	579
PB.501.32	novelGene_4375	579
PB.501.33	novelGene_4376	579
PB.501.34	novelGene_4377	486
PB.501.35	novelGene_4378	486
PB.501.39	novelGene_4382	369
PB.501.40	novelGene_4383	369
PB.510.1	novelGene_4423	390
PB.511.21	novelGene_4453	597
PB.511.22	novelGene_4454	1344
PB.511.23	novelGene_4455	597
PB.511.28	novelGene_4460	597
PB.511.29	novelGene_4461	597
PB.511.30	novelGene_4462	1101
PB.511.31	novelGene_4463	597
PB.511.32	novelGene_4464	843
PB.511.33	novelGene_4465	597
PB.511.34	novelGene_4466	597
PB.511.35	novelGene_4467	597
PB.511.36	novelGene_4468	339
PB.517.2	novelGene_4479	594
PB.517.8	novelGene_4485	372
PB.514.5	novelGene_4494	429
PB.514.3	novelGene_4495	393
PB.514.4	novelGene_4496	492
PB.514.9	novelGene_4501	1410
PB.514.8	novelGene_4502	1644
PB.515.12	novelGene_4509	693
PB.518.3	novelGene_4521	1548
PB.518.2	novelGene_4522	1638
PB.518.4	novelGene_4523	1743
PB.520.2	novelGene_4525	1266
PB.520.7	novelGene_4530	1266
PB.521.3	novelGene_4571	1167
PB.521.5	novelGene_4572	1248
PB.521.8	novelGene_4575	1080
PB.534.3	novelGene_4596	1059
PB.534.2	novelGene_4598	1755
PB.534.4	novelGene_4599	2313
PB.534.6	novelGene_4600	1950
PB.534.14	novelGene_4605	2313
PB.534.15	novelGene_4607	1950
PB.534.13	novelGene_4608	2313
PB.535.3	novelGene_4797	519
PB.537.1	novelGene_4824	1353
PB.537.2	novelGene_4825	1353
PB.537.3	novelGene_4826	1353
PB.537.6	novelGene_4828	1353
PB.537.7	novelGene_4830	759
PB.537.8	novelGene_4831	1353
PB.537.10	novelGene_4833	1353
PB.537.14	novelGene_4835	921
PB.537.15	novelGene_4838	951
PB.537.25	novelGene_4849	1182
PB.537.26	novelGene_4850	729
PB.537.27	novelGene_4851	729
PB.537.30	novelGene_4854	483
PB.537.31	novelGene_4855	483
PB.545.3	novelGene_4901	1398
PB.545.2	novelGene_4903	1428
PB.545.11	novelGene_4909	1428
PB.545.9	novelGene_4910	1221
PB.545.21	novelGene_4919	1221
PB.545.20	novelGene_4920	1398
PB.545.16	novelGene_4922	1221
PB.545.17	novelGene_4923	1428
PB.545.19	novelGene_4924	1434
PB.545.18	novelGene_4925	1221
PB.545.15	novelGene_4926	1221
PB.546.6	novelGene_4955	363
PB.548.2	novelGene_4970	1839
PB.550.2	novelGene_4991	393
PB.550.4	novelGene_4993	1614
PB.550.5	novelGene_4994	393
PB.552.12	novelGene_5010	1854
PB.561.7	novelGene_5040	1296
PB.561.9	novelGene_5042	1026
PB.561.12	novelGene_5045	1296
PB.561.16	novelGene_5058	861
PB.563.35	novelGene_5108	1605
PB.563.39	novelGene_5109	1275
PB.563.38	novelGene_5110	1569
PB.563.37	novelGene_5111	1605
PB.563.43	novelGene_5116	1569
PB.563.42	novelGene_5117	1605
PB.563.48	novelGene_5120	1011
PB.563.47	novelGene_5121	1473
PB.567.9	novelGene_5228	2601
PB.567.30	novelGene_5245	1311
PB.567.38	novelGene_5253	1014
PB.567.41	novelGene_5256	843
PB.567.43	novelGene_5258	531
PB.567.45	novelGene_5260	531
PB.567.60	novelGene_5275	468
PB.567.61	novelGene_5276	390
PB.573.3	novelGene_5313	690
PB.573.4	novelGene_5314	690
PB.573.7	novelGene_5318	690
PB.586.20	novelGene_5483	699
PB.586.10	novelGene_5490	498
PB.586.6	novelGene_5495	699
PB.586.9	novelGene_5497	1143
PB.586.38	novelGene_5499	699
PB.586.32	novelGene_5503	699
PB.586.33	novelGene_5504	498
PB.586.34	novelGene_5505	699
PB.586.35	novelGene_5506	498
PB.586.39	novelGene_5507	699
PB.586.42	novelGene_5510	699
PB.586.43	novelGene_5511	1143
PB.589.8	novelGene_5526	660
PB.589.7	novelGene_5527	660
PB.589.10	novelGene_5528	660
PB.591.3	novelGene_5577	2649
PB.591.6	novelGene_5580	1557
PB.591.7	novelGene_5581	2928
PB.591.8	novelGene_5582	2928
PB.591.12	novelGene_5586	2574
PB.591.15	novelGene_5589	1221
PB.591.25	novelGene_5599	879
PB.591.26	novelGene_5600	591
PB.594.2	novelGene_5616	1608
PB.594.3	novelGene_5617	1608
PB.595.1	novelGene_5626	4365
PB.597.15	novelGene_5649	408
PB.597.14	novelGene_5650	561
PB.597.9	novelGene_5651	561
PB.597.12	novelGene_5652	561
PB.597.10	novelGene_5653	561
PB.597.11	novelGene_5654	948
PB.597.7	novelGene_5656	1056
PB.597.5	novelGene_5659	561
PB.597.23	novelGene_5662	561
PB.597.22	novelGene_5667	561
PB.596.1	novelGene_5668	513
PB.602.3	novelGene_5673	1605
PB.598.3	novelGene_5682	861
PB.598.10	novelGene_5689	861
PB.598.9	novelGene_5690	1368
PB.598.14	novelGene_5691	1368
PB.603.2	novelGene_5746	786
PB.603.7	novelGene_5750	567
PB.603.5	novelGene_5752	597
PB.603.10	novelGene_5753	327
PB.603.11	novelGene_5755	327
PB.603.21	novelGene_5764	561
PB.603.18	novelGene_5766	552
PB.603.14	novelGene_5769	327
PB.603.22	novelGene_5773	327
PB.603.25	novelGene_5774	327
PB.603.27	novelGene_5775	567
PB.603.12	novelGene_5777	321
PB.603.26	novelGene_5778	561
PB.603.38	novelGene_5782	552
PB.619.1	novelGene_5838	606
PB.619.3	novelGene_5840	696
PB.619.4	novelGene_5841	696
PB.629.9	novelGene_5864	1776
PB.629.36	novelGene_5889	1776
PB.629.42	novelGene_5902	1776
PB.629.44	novelGene_5903	441
PB.639.7	novelGene_5975	375
PB.639.5	novelGene_5978	2565
PB.639.6	novelGene_5979	2505
PB.639.18	novelGene_5984	2928
PB.639.22	novelGene_5989	2481
PB.639.25	novelGene_5994	2421
PB.639.30	novelGene_5996	1071
PB.639.29	novelGene_5997	2481
PB.639.32	novelGene_5999	2481
PB.639.38	novelGene_6001	717
PB.639.33	novelGene_6003	1839
PB.639.35	novelGene_6004	2481
PB.639.40	novelGene_6007	2421
PB.639.43	novelGene_6010	2481
PB.639.42	novelGene_6011	2928
PB.639.41	novelGene_6012	2868
PB.639.47	novelGene_6014	1839
PB.639.67	novelGene_6036	903
PB.639.74	novelGene_6044	588
PB.641.5	novelGene_6093	3756
PB.641.7	novelGene_6095	3756
PB.641.9	novelGene_6097	3756
PB.641.12	novelGene_6100	1737
PB.641.13	novelGene_6101	582
PB.641.14	novelGene_6102	582
PB.643.4	novelGene_6110	1680
PB.643.12	novelGene_6117	1767
PB.643.14	novelGene_6119	1425
PB.643.15	novelGene_6120	1098
PB.643.16	novelGene_6121	924
PB.643.18	novelGene_6123	477
PB.643.19	novelGene_6124	477
PB.643.20	novelGene_6125	477
PB.656.3	novelGene_6140	1377
PB.656.5	novelGene_6143	1038
PB.656.10	novelGene_6146	471
PB.656.9	novelGene_6147	1242
PB.656.14	novelGene_6152	1242
PB.656.18	novelGene_6156	735
PB.656.19	novelGene_6157	609
PB.660.1	novelGene_6257	318
PB.660.5	novelGene_6260	375
PB.660.8	novelGene_6264	384
PB.657.1	novelGene_6266	333
PB.657.3	novelGene_6268	333
PB.664.1	novelGene_6271	1080
PB.664.3	novelGene_6273	1080
PB.664.4	novelGene_6274	1080
PB.664.5	novelGene_6275	1080
PB.666.4	novelGene_6288	1002
PB.666.10	novelGene_6294	702
PB.666.31	novelGene_6315	312
PB.666.38	novelGene_6322	312
PB.680.6	novelGene_6358	3024
PB.680.17	novelGene_6365	552
PB.680.15	novelGene_6367	1668
PB.680.26	novelGene_6373	552
PB.680.25	novelGene_6374	789
PB.680.24	novelGene_6375	789
PB.680.31	novelGene_6379	1668
PB.680.36	novelGene_6401	789
PB.682.2	novelGene_6478	1404
PB.682.5	novelGene_6481	1404
PB.682.6	novelGene_6482	3015
PB.682.10	novelGene_6486	3015
PB.682.12	novelGene_6488	804
PB.682.13	novelGene_6490	756
PB.682.14	novelGene_6491	636
PB.687.1	novelGene_6513	483
PB.688.3	novelGene_6517	543
PB.691.3	novelGene_6522	3369
PB.691.8	novelGene_6527	3369
PB.691.9	novelGene_6528	3318
PB.691.14	novelGene_6533	3369
PB.691.15	novelGene_6534	3369
PB.691.24	novelGene_6541	3198
PB.691.26	novelGene_6542	3093
PB.691.28	novelGene_6547	2700
PB.691.29	novelGene_6548	2424
PB.691.32	novelGene_6551	1914
PB.691.33	novelGene_6552	1374
PB.691.38	novelGene_6557	1080
PB.691.40	novelGene_6559	375
PB.691.41	novelGene_6560	375
PB.690.1	novelGene_6563	582
PB.690.2	novelGene_6564	786
PB.692.10	novelGene_6574	399
PB.697.1	novelGene_6581	798
PB.694.3	novelGene_6587	1182
PB.694.5	novelGene_6589	1182
PB.699.5	novelGene_6604	1050
PB.699.8	novelGene_6606	624
PB.700.6	novelGene_6619	2526
PB.700.3	novelGene_6620	975
PB.700.15	novelGene_6624	2508
PB.700.16	novelGene_6628	2433
PB.701.11	novelGene_6640	1722
PB.701.9	novelGene_6641	1722
PB.701.10	novelGene_6642	1407
PB.701.7	novelGene_6643	1722
PB.701.8	novelGene_6644	1407
PB.718.1	novelGene_6673	594
PB.718.2	novelGene_6674	594
PB.718.5	novelGene_6676	594
PB.718.4	novelGene_6677	594
PB.718.6	novelGene_6678	594
PB.718.11	novelGene_6683	468
PB.718.12	novelGene_6684	378
PB.721.1	novelGene_6690	1434
PB.721.2	novelGene_6691	1077
PB.721.3	novelGene_6692	774
PB.721.4	novelGene_6693	1077
PB.721.5	novelGene_6694	774
PB.721.7	novelGene_6696	417
PB.721.8	novelGene_6697	1434
PB.721.9	novelGene_6698	1077
PB.721.13	novelGene_6703	1434
PB.721.17	novelGene_6705	774
PB.721.18	novelGene_6708	1077
PB.721.21	novelGene_6709	1434
PB.721.19	novelGene_6710	390
PB.721.23	novelGene_6712	1434
PB.721.25	novelGene_6713	747
PB.721.24	novelGene_6714	1077
PB.721.29	novelGene_6718	1389
PB.721.30	novelGene_6719	1200
PB.721.34	novelGene_6723	825
PB.721.35	novelGene_6724	774
PB.724.3	novelGene_6749	333
PB.724.15	novelGene_6759	1416
PB.724.16	novelGene_6760	1374
PB.724.14	novelGene_6761	1374
PB.724.62	novelGene_6806	1374
PB.732.3	novelGene_6825	1257
PB.737.21	novelGene_6876	1251
PB.737.29	novelGene_6883	1251
PB.737.30	novelGene_6884	741
PB.733.2	novelGene_6911	327
PB.733.3	novelGene_6912	327
PB.733.4	novelGene_6913	327
PB.733.9	novelGene_6919	327
PB.733.12	novelGene_6920	327
PB.733.16	novelGene_6923	327
PB.733.8	novelGene_6924	327
PB.733.20	novelGene_6929	327
PB.733.21	novelGene_6930	327
PB.733.22	novelGene_6931	327
PB.733.24	novelGene_6934	327
PB.735.4	novelGene_6974	444
PB.735.5	novelGene_6975	423
PB.735.6	novelGene_6976	444
PB.735.10	novelGene_6980	333
PB.739.4	novelGene_7021	741
PB.739.6	novelGene_7024	741
PB.739.5	novelGene_7025	741
PB.739.10	novelGene_7026	741
PB.739.12	novelGene_7029	357
PB.739.14	novelGene_7031	357
PB.751.11	novelGene_7067	459
PB.751.8	novelGene_7069	1179
PB.751.10	novelGene_7070	978
PB.751.7	novelGene_7072	1179
PB.751.12	novelGene_7073	1179
PB.751.13	novelGene_7075	1179
PB.751.18	novelGene_7079	1179
PB.751.20	novelGene_7081	459
PB.751.23	novelGene_7082	1179
PB.751.22	novelGene_7085	1179
PB.762.3	novelGene_7107	1221
PB.762.11	novelGene_7110	1242
PB.762.7	novelGene_7114	1221
PB.808.2	novelGene_7353	675
PB.808.13	novelGene_7359	528
PB.808.15	novelGene_7360	381
PB.808.9	novelGene_7362	594
PB.808.12	novelGene_7363	675
PB.808.14	novelGene_7365	381
PB.808.6	novelGene_7366	675
PB.808.5	novelGene_7367	675
PB.808.17	novelGene_7368	474
PB.808.18	novelGene_7369	474
PB.808.20	novelGene_7371	474
PB.808.21	novelGene_7372	474
PB.808.22	novelGene_7373	327
PB.808.24	novelGene_7375	330
PB.808.25	novelGene_7376	330
PB.810.1	novelGene_7389	756
PB.810.2	novelGene_7390	756
PB.810.7	novelGene_7395	756
PB.812.7	novelGene_7436	1965
PB.812.6	novelGene_7437	1965
PB.812.5	novelGene_7438	1965
PB.812.9	novelGene_7439	1965
PB.812.11	novelGene_7441	1965
PB.813.3	novelGene_7507	1506
PB.821.2	novelGene_7577	3405
PB.854.1	novelGene_7790	549
PB.854.7	novelGene_7796	429
PB.856.5	novelGene_7922	693
PB.856.6	novelGene_7923	657
PB.856.14	novelGene_7928	543
PB.856.16	novelGene_7930	558
PB.856.11	novelGene_7933	693
PB.856.21	novelGene_7938	693
PB.856.23	novelGene_7939	486
PB.856.22	novelGene_7941	693
PB.856.25	novelGene_7942	693
PB.856.27	novelGene_7944	558
PB.856.29	novelGene_7946	489
PB.856.33	novelGene_7950	309
PB.857.3	novelGene_7969	387
PB.857.7	novelGene_7974	303
PB.857.6	novelGene_7975	342
PB.857.12	novelGene_7979	342
PB.857.11	novelGene_7982	387
PB.857.20	novelGene_7985	387
PB.863.1	novelGene_7988	3531
PB.876.19	novelGene_8077	1854
PB.876.32	novelGene_8089	1647
PB.876.68	novelGene_8128	1083
PB.876.72	novelGene_8132	1083
PB.876.79	novelGene_8139	789
PB.876.81	novelGene_8141	531
PB.876.83	novelGene_8143	531
PB.876.85	novelGene_8145	414
PB.874.3	novelGene_8199	1623
PB.878.2	novelGene_8207	3189
PB.878.15	novelGene_8220	1176
PB.877.3	novelGene_8229	435
PB.877.8	novelGene_8234	435
PB.877.14	novelGene_8240	456
PB.877.22	novelGene_8251	435
PB.877.28	novelGene_8252	339
PB.882.1	novelGene_8273	1230
PB.882.5	novelGene_8275	714
PB.882.4	novelGene_8276	903
PB.882.7	novelGene_8277	579
PB.892.5	novelGene_8378	687
PB.892.15	novelGene_8387	1626
PB.892.18	novelGene_8390	1626
PB.894.3	novelGene_8431	519
PB.894.11	novelGene_8435	441
PB.899.55	novelGene_8536	333
PB.900.3	novelGene_8574	1539
PB.900.4	novelGene_8586	1476
PB.900.22	novelGene_8600	477
PB.900.21	novelGene_8601	792
PB.900.33	novelGene_8604	402
PB.900.32	novelGene_8605	1476
PB.900.43	novelGene_8617	402
PB.900.42	novelGene_8618	477
PB.900.40	novelGene_8620	576
PB.900.39	novelGene_8621	792
PB.900.38	novelGene_8622	1272
PB.900.55	novelGene_8624	477
PB.900.54	novelGene_8625	696
PB.900.53	novelGene_8626	1476
PB.900.52	novelGene_8627	1272
PB.900.58	novelGene_8629	576
PB.900.64	novelGene_8635	474
PB.905.2	novelGene_8786	903
PB.910.2	novelGene_8789	381
PB.906.26	novelGene_8819	396
PB.921.5	novelGene_8849	2589
PB.921.6	novelGene_8850	2760
PB.917.1	novelGene_8940	2265
PB.917.9	novelGene_8942	1827
PB.917.8	novelGene_8943	2382
PB.917.7	novelGene_8944	2943
PB.917.6	novelGene_8945	2943
PB.917.4	novelGene_8947	3729
PB.917.2	novelGene_8949	5964
PB.917.22	novelGene_8952	1827
PB.917.20	novelGene_8954	2382
PB.917.19	novelGene_8955	2943
PB.917.18	novelGene_8956	3468
PB.917.17	novelGene_8957	3729
PB.917.16	novelGene_8958	3729
PB.917.14	novelGene_8960	4155
PB.917.13	novelGene_8961	4758
PB.917.25	novelGene_8963	4449
PB.943.3	novelGene_8989	1614
PB.943.8	novelGene_8994	717
PB.943.111	novelGene_9099	372
PB.943.128	novelGene_9116	507
PB.944.1	novelGene_9147	1692
PB.944.5	novelGene_9151	1698
PB.951.3	novelGene_9240	327
PB.951.4	novelGene_9251	327
PB.950.10	novelGene_9271	879
PB.950.26	novelGene_9291	312
PB.955.1	novelGene_9310	1806
PB.966.14	novelGene_9346	534
PB.966.12	novelGene_9349	1086
PB.966.4	novelGene_9353	1239
PB.966.23	novelGene_9354	1521
PB.966.20	novelGene_9355	1575
PB.966.13	novelGene_9356	1086
PB.966.3	novelGene_9358	1086
PB.966.10	novelGene_9359	1086
PB.966.24	novelGene_9364	1056
PB.966.8	novelGene_9367	1239
PB.966.31	novelGene_9372	1086
PB.966.33	novelGene_9374	1575
PB.966.32	novelGene_9375	1239
PB.966.36	novelGene_9377	1086
PB.966.39	novelGene_9380	594
PB.964.1	novelGene_9385	1683
PB.965.1	novelGene_9386	795
PB.967.1	novelGene_9392	1392
PB.972.9	novelGene_9413	1320
PB.972.5	novelGene_9414	1149
PB.972.8	novelGene_9415	1320
PB.972.7	novelGene_9416	1320
PB.972.4	novelGene_9418	1320
PB.972.10	novelGene_9419	963
PB.976.5	novelGene_9468	1083
PB.976.17	novelGene_9470	1083
PB.977.2	novelGene_9482	1581
PB.979.3	novelGene_9489	1248
PB.979.4	novelGene_9490	1497
PB.979.6	novelGene_9492	1404
PB.979.7	novelGene_9493	1497
PB.979.9	novelGene_9495	1404
PB.979.10	novelGene_9496	1248
PB.979.12	novelGene_9498	1497
PB.979.13	novelGene_9499	1497
PB.979.14	novelGene_9500	1497
PB.979.15	novelGene_9501	1404
PB.979.16	novelGene_9502	1404
PB.979.17	novelGene_9503	1497
PB.979.19	novelGene_9505	1497
PB.979.20	novelGene_9506	1248
PB.979.22	novelGene_9508	1497
PB.979.26	novelGene_9511	1404
PB.979.29	novelGene_9515	1404
PB.979.31	novelGene_9517	1404
PB.979.32	novelGene_9518	1404
PB.979.41	novelGene_9527	303
PB.981.3	novelGene_9532	1512
PB.981.4	novelGene_9533	1392
PB.981.5	novelGene_9534	1056
PB.981.6	novelGene_9535	1317
PB.981.7	novelGene_9536	1317
PB.981.8	novelGene_9537	1260
PB.981.23	novelGene_9554	1524
PB.981.25	novelGene_9556	1524
PB.981.24	novelGene_9557	1683
PB.981.28	novelGene_9560	1524
PB.981.31	novelGene_9562	1713
PB.981.34	novelGene_9564	1713
PB.981.33	novelGene_9565	1428
PB.981.37	novelGene_9568	1524
PB.981.40	novelGene_9571	1713
PB.981.42	novelGene_9573	1428
PB.981.44	novelGene_9575	1713
PB.981.45	novelGene_9577	1512
PB.984.2	novelGene_9588	717
PB.984.5	novelGene_9590	939
PB.984.6	novelGene_9591	939
PB.984.7	novelGene_9592	939
PB.984.8	novelGene_9593	717
PB.984.11	novelGene_9594	939
PB.984.9	novelGene_9595	939
PB.984.17	novelGene_9602	717
PB.984.21	novelGene_9606	534
PB.984.22	novelGene_9607	534
PB.985.4	novelGene_9622	861
PB.989.7	novelGene_9635	1920
PB.989.10	novelGene_9638	588
PB.993.6	novelGene_9651	3078
PB.1018.20	novelGene_9732	417
PB.1018.19	novelGene_9733	951
PB.1018.17	novelGene_9734	1056
PB.1018.18	novelGene_9735	1062
PB.1018.26	novelGene_9736	648
PB.1018.25	novelGene_9737	1056
PB.1018.35	novelGene_9755	1872
PB.1018.60	novelGene_9782	678
PB.1018.63	novelGene_9784	336
PB.1018.62	novelGene_9785	609
PB.1018.61	novelGene_9786	1872
PB.1018.79	novelGene_9796	474
PB.1018.77	novelGene_9797	933
PB.1018.88	novelGene_9807	1143
PB.1022.2	novelGene_9907	645
PB.1022.8	novelGene_9911	1443
PB.1022.12	novelGene_9912	363
PB.1023.2	novelGene_9922	1845
PB.1025.4	novelGene_9967	384
PB.1025.3	novelGene_9968	432
PB.1025.9	novelGene_9971	432
PB.1025.6	novelGene_9973	900
PB.1025.20	novelGene_9983	570
PB.1025.22	novelGene_9985	432
PB.1025.26	novelGene_9988	384
PB.1032.16	novelGene_10079	309
PB.1032.15	novelGene_10080	435
PB.1032.14	novelGene_10081	435
PB.1032.12	novelGene_10083	699
PB.1032.9	novelGene_10084	699
PB.1032.10	novelGene_10086	1065
PB.1032.27	novelGene_10092	309
PB.1032.30	novelGene_10094	435
PB.1032.29	novelGene_10095	435
PB.1032.28	novelGene_10096	660
PB.1032.32	novelGene_10097	699
PB.1032.33	novelGene_10100	699
PB.1034.1	novelGene_10164	327
PB.1034.2	novelGene_10165	327
PB.1034.3	novelGene_10166	327
PB.1034.9	novelGene_10172	327
PB.1034.10	novelGene_10173	327
PB.1034.14	novelGene_10177	696
PB.1037.9	novelGene_10192	420
PB.1037.8	novelGene_10193	654
PB.1037.13	novelGene_10194	420
PB.1037.14	novelGene_10195	699
PB.1037.19	novelGene_10202	4044
PB.1037.23	novelGene_10205	420
PB.1037.24	novelGene_10206	420
PB.1037.30	novelGene_10210	420
PB.1037.29	novelGene_10211	420
PB.1036.2	novelGene_10252	399
PB.1039.3	novelGene_10260	2856
PB.1039.4	novelGene_10261	2856
PB.1039.6	novelGene_10262	2913
PB.1039.5	novelGene_10263	2913
PB.1039.8	novelGene_10265	2943
PB.1039.10	novelGene_10267	2856
PB.1039.11	novelGene_10268	2856
PB.1039.19	novelGene_10277	1728
PB.1046.4	novelGene_10346	1023
PB.1047.6	novelGene_10349	465
PB.1047.5	novelGene_10350	531
PB.1047.4	novelGene_10351	777
PB.1047.3	novelGene_10352	777
PB.1047.2	novelGene_10353	966
PB.1047.12	novelGene_10355	531
PB.1047.10	novelGene_10357	966
PB.1047.8	novelGene_10358	777
PB.1047.9	novelGene_10359	777
PB.1047.16	novelGene_10362	966
PB.1047.17	novelGene_10363	966
PB.1064.4	novelGene_10392	1458
PB.1068.14	novelGene_10419	1518
PB.1069.6	novelGene_10437	303
PB.1069.5	novelGene_10439	942
PB.1069.15	novelGene_10445	681
PB.1069.20	novelGene_10447	681
PB.1073.2	novelGene_10454	1149
PB.1074.6	novelGene_10472	1494
PB.1083.1	novelGene_10496	582
PB.1083.2	novelGene_10497	336
PB.1085.1	novelGene_10504	3837
PB.1091.2	novelGene_10512	309
PB.1091.7	novelGene_10517	318
PB.1091.8	novelGene_10519	318
PB.1091.9	novelGene_10520	318
PB.1094.2	novelGene_10547	357
PB.1094.3	novelGene_10549	327
PB.1094.5	novelGene_10550	357
PB.1094.7	novelGene_10552	327
PB.1094.8	novelGene_10553	327
PB.1095.1	novelGene_10556	1884
PB.1095.3	novelGene_10558	1950
PB.1099.1	novelGene_10566	1065
PB.1123.1	novelGene_10577	588
PB.1123.5	novelGene_10581	588
PB.1123.7	novelGene_10583	588
PB.1133.1	novelGene_10717	609
PB.1133.3	novelGene_10719	609
PB.1135.5	novelGene_10726	1752
PB.1135.4	novelGene_10727	1752
PB.1135.3	novelGene_10728	1752
PB.1135.12	novelGene_10734	1377
PB.1135.14	novelGene_10736	1218
PB.1135.17	novelGene_10739	879
PB.1135.19	novelGene_10741	315
PB.1135.20	novelGene_10742	315
PB.1135.21	novelGene_10743	315
PB.1135.22	novelGene_10744	315
PB.1135.23	novelGene_10745	315
PB.1135.24	novelGene_10746	315
PB.1135.26	novelGene_10748	315
PB.1135.27	novelGene_10749	315
PB.1136.5	novelGene_10781	1779
PB.1139.1	novelGene_10794	1167
PB.1143.5	novelGene_10805	1674
PB.1145.1	novelGene_10864	879
PB.1145.3	novelGene_10865	447
PB.1145.2	novelGene_10866	879
PB.1145.5	novelGene_10868	705
PB.1145.7	novelGene_10869	447
PB.1145.6	novelGene_10870	879
PB.1156.1	novelGene_10923	489
PB.1158.5	novelGene_10933	1362
PB.1163.16	novelGene_10958	1950
PB.1163.20	novelGene_10960	1950
PB.1163.28	novelGene_10967	1950
PB.1161.2	novelGene_10973	1575
PB.1161.4	novelGene_10975	1257
PB.1161.5	novelGene_10976	1461
PB.1161.6	novelGene_10977	501
PB.1162.1	novelGene_10978	351
PB.1162.2	novelGene_10979	351
PB.1162.4	novelGene_10983	798
PB.1162.6	novelGene_10984	351
PB.1162.11	novelGene_10988	798
PB.1162.12	novelGene_10989	657
PB.1162.13	novelGene_10990	351
PB.1162.14	novelGene_10991	351
PB.1162.16	novelGene_10993	351
PB.1165.2	novelGene_10996	1338
PB.1165.5	novelGene_10998	927
PB.1165.8	novelGene_11002	690
PB.1164.2	novelGene_11012	414
PB.1164.4	novelGene_11013	354
PB.1164.6	novelGene_11015	357
PB.1167.8	novelGene_11023	387
PB.1167.6	novelGene_11024	387
PB.1167.5	novelGene_11025	387
PB.1167.7	novelGene_11026	387
PB.1173.10	novelGene_11042	873
PB.1173.12	novelGene_11044	426
PB.1173.14	novelGene_11046	1002
PB.1173.6	novelGene_11049	426
PB.1173.7	novelGene_11050	426
PB.1173.8	novelGene_11051	426
PB.1173.9	novelGene_11052	948
PB.1173.16	novelGene_11055	1002
PB.1173.19	novelGene_11058	882
PB.1173.20	novelGene_11059	621
PB.1173.22	novelGene_11061	486
PB.1173.23	novelGene_11062	486
PB.1173.25	novelGene_11064	318
PB.1168.11	novelGene_11072	1692
PB.1169.4	novelGene_11092	894
PB.1169.2	novelGene_11093	2457
PB.1169.7	novelGene_11096	1332
PB.1169.8	novelGene_11097	1353
PB.1170.3	novelGene_11104	435
PB.1170.2	novelGene_11105	435
PB.1170.1	novelGene_11106	723
PB.1170.11	novelGene_11111	435
PB.1170.12	novelGene_11112	723
PB.1171.1	novelGene_11150	1635
PB.1175.1	novelGene_11163	828
PB.1175.2	novelGene_11164	828
PB.1175.3	novelGene_11165	828
PB.1175.4	novelGene_11166	828
PB.1178.1	novelGene_11190	306
PB.1178.2	novelGene_11191	306
PB.1178.4	novelGene_11193	306
PB.1179.1	novelGene_11194	399
PB.1180.1	novelGene_11196	1401
PB.1181.1	novelGene_11231	1767
PB.1181.3	novelGene_11233	1767
PB.1182.2	novelGene_11234	2214
PB.1186.2	novelGene_11238	804
PB.1185.8	novelGene_11246	2577
PB.1185.10	novelGene_11248	2508
PB.1185.12	novelGene_11250	732
PB.1188.11	novelGene_11259	504
PB.1188.8	novelGene_11266	504
PB.1190.2	novelGene_11277	1305
PB.1190.3	novelGene_11278	1305
PB.1190.4	novelGene_11279	1305
PB.1191.4	novelGene_11284	1974
PB.1192.1	novelGene_11289	339
PB.1192.2	novelGene_11290	381
PB.1195.9	novelGene_11318	870
PB.1196.6	novelGene_11324	735
PB.1196.8	novelGene_11328	522
PB.1196.9	novelGene_11329	306
PB.1196.10	novelGene_11330	456
PB.1199.1	novelGene_11361	2070
PB.1199.2	novelGene_11362	2070
PB.1199.11	novelGene_11367	2070
PB.1199.13	novelGene_11369	2070
PB.1199.5	novelGene_11370	894
PB.1199.8	novelGene_11373	2016
PB.1199.15	novelGene_11375	2070
PB.1199.16	novelGene_11376	2016
PB.1199.17	novelGene_11377	1854
PB.1199.21	novelGene_11381	894
PB.1199.22	novelGene_11382	894
PB.1198.1	novelGene_11389	2118
PB.1198.2	novelGene_11390	2118
PB.1198.7	novelGene_11392	1803
PB.1198.5	novelGene_11393	2118
PB.1198.6	novelGene_11395	2043
PB.1198.15	novelGene_11396	1086
PB.1198.14	novelGene_11397	1803
PB.1198.13	novelGene_11398	2220
PB.1198.8	novelGene_11401	1023
PB.1198.12	novelGene_11403	2118
PB.1200.2	novelGene_11408	1383
PB.1200.9	novelGene_11414	1383
PB.1200.14	novelGene_11417	1320
PB.1200.15	novelGene_11421	1383
PB.1200.23	novelGene_11426	1383
PB.1201.2	novelGene_11431	2835
PB.1201.3	novelGene_11432	2844
PB.1202.3	novelGene_11438	1293
PB.1202.5	novelGene_11439	1182
PB.1202.6	novelGene_11440	774
PB.1202.7	novelGene_11441	774
PB.1202.14	novelGene_11448	774
PB.1202.15	novelGene_11449	564
PB.1202.16	novelGene_11450	564
PB.1202.17	novelGene_11451	351
PB.1202.18	novelGene_11452	351
PB.1202.19	novelGene_11453	303
PB.1202.20	novelGene_11454	303
PB.1211.6	novelGene_11469	1068
PB.1211.8	novelGene_11473	7131
PB.1211.11	novelGene_11476	7137
PB.1211.10	novelGene_11477	7152
PB.1211.13	novelGene_11480	7116
PB.1211.20	novelGene_11487	471
PB.1211.25	novelGene_11492	4518
PB.1211.27	novelGene_11494	4368
PB.1211.30	novelGene_11497	4119
PB.1211.33	novelGene_11500	3801
PB.1211.35	novelGene_11502	3663
PB.1211.44	novelGene_11511	2883
PB.1211.46	novelGene_11513	2496
PB.1211.50	novelGene_11517	1938
PB.1211.55	novelGene_11522	1146
PB.1211.58	novelGene_11525	1146
PB.1211.59	novelGene_11526	981
PB.1211.71	novelGene_11538	714
PB.1211.72	novelGene_11539	714
PB.1211.75	novelGene_11544	672
PB.1211.76	novelGene_11545	417
PB.1211.77	novelGene_11546	417
PB.1209.3	novelGene_11549	1128
PB.1209.4	novelGene_11550	1194
PB.1209.8	novelGene_11554	1356
PB.1209.14	novelGene_11563	1356
PB.1209.23	novelGene_11574	1194
PB.1209.26	novelGene_11576	1194
PB.1209.27	novelGene_11577	1194
PB.1210.1	novelGene_11579	1116
PB.1210.6	novelGene_11581	1020
PB.1210.5	novelGene_11582	1074
PB.1210.4	novelGene_11583	1170
PB.1210.3	novelGene_11585	1116
PB.1217.2	novelGene_11604	642
PB.1219.5	novelGene_11627	582
PB.1219.6	novelGene_11628	327
PB.1219.9	novelGene_11630	612
PB.1219.7	novelGene_11631	456
PB.1219.11	novelGene_11633	582
PB.1219.12	novelGene_11634	351
PB.1220.1	novelGene_11638	498
PB.1220.4	novelGene_11639	453
PB.1220.10	novelGene_11646	729
PB.1220.12	novelGene_11647	498
PB.1220.14	novelGene_11649	804
PB.1222.1	novelGene_11660	1758
PB.1225.3	novelGene_11689	699
PB.1225.1	novelGene_11691	1800
PB.1226.3	novelGene_11696	1182
PB.1229.9	novelGene_11699	903
PB.1229.7	novelGene_11701	903
PB.1229.3	novelGene_11704	903
PB.1229.4	novelGene_11706	903
PB.1229.12	novelGene_11707	903
PB.1229.14	novelGene_11708	903
PB.1229.13	novelGene_11709	903
PB.1229.11	novelGene_11710	903
PB.1229.15	novelGene_11711	903
PB.1229.17	novelGene_11712	903
PB.1229.18	novelGene_11713	903
PB.1229.24	novelGene_11718	903
PB.1229.23	novelGene_11719	903
PB.1229.35	novelGene_11726	648
PB.1229.32	novelGene_11728	903
PB.1229.29	novelGene_11729	903
PB.1229.30	novelGene_11730	903
PB.1229.31	novelGene_11731	903
PB.1229.41	novelGene_11736	903
PB.1229.86	novelGene_11740	405
PB.1229.84	novelGene_11741	540
PB.1229.82	novelGene_11742	747
PB.1229.80	novelGene_11743	747
PB.1229.81	novelGene_11744	747
PB.1229.79	novelGene_11745	903
PB.1229.77	novelGene_11747	903
PB.1229.76	novelGene_11748	903
PB.1229.74	novelGene_11749	903
PB.1229.67	novelGene_11752	903
PB.1229.66	novelGene_11753	903
PB.1229.64	novelGene_11754	903
PB.1229.44	novelGene_11755	903
PB.1229.55	novelGene_11756	903
PB.1229.62	novelGene_11757	903
PB.1229.52	novelGene_11758	903
PB.1229.49	novelGene_11760	903
PB.1229.53	novelGene_11764	903
PB.1229.59	novelGene_11765	903
PB.1229.50	novelGene_11769	903
PB.1229.60	novelGene_11771	903
PB.1229.54	novelGene_11774	903
PB.1229.57	novelGene_11775	903
PB.1229.58	novelGene_11778	903
PB.1229.63	novelGene_11779	903
PB.1229.56	novelGene_11781	903
PB.1229.48	novelGene_11782	903
PB.1229.20	novelGene_11785	324
PB.1229.97	novelGene_11786	903
PB.1229.93	novelGene_11787	903
PB.1229.94	novelGene_11790	747
PB.1229.92	novelGene_11796	903
PB.1229.16	novelGene_11797	903
PB.1229.106	novelGene_11798	903
PB.1229.104	novelGene_11803	903
PB.1229.130	novelGene_11826	903
PB.1232.2	novelGene_11847	1659
PB.1232.3	novelGene_11848	1659
PB.1235.2	novelGene_11852	981
PB.1235.3	novelGene_11854	981
PB.1234.9	novelGene_11870	339
PB.1234.19	novelGene_11876	339
PB.1234.23	novelGene_11880	339
PB.1234.30	novelGene_11887	456
PB.1236.7	novelGene_11892	384
PB.1236.6	novelGene_11893	384
PB.1236.4	novelGene_11894	384
PB.1236.5	novelGene_11896	549
PB.1236.3	novelGene_11897	1038
PB.1236.12	novelGene_11899	402
PB.1236.15	novelGene_11900	549
PB.1236.28	novelGene_11908	402
PB.1236.33	novelGene_11909	384
PB.1236.18	novelGene_11910	333
PB.1236.32	novelGene_11911	384
PB.1236.29	novelGene_11915	549
PB.1236.25	novelGene_11916	600
PB.1236.30	novelGene_11918	678
PB.1236.21	novelGene_11920	549
PB.1236.26	novelGene_11921	957
PB.1236.17	novelGene_11922	402
PB.1236.19	novelGene_11923	384
PB.1236.40	novelGene_11926	549
PB.1238.1	novelGene_11931	327
PB.1238.2	novelGene_11932	690
PB.1238.4	novelGene_11934	936
PB.1238.5	novelGene_11936	690
PB.1238.7	novelGene_11937	936
PB.1238.10	novelGene_11939	327
PB.1238.11	novelGene_11941	690
PB.1238.14	novelGene_11944	321
PB.1237.8	novelGene_11959	1134
PB.1237.4	novelGene_11962	1317
PB.1237.5	novelGene_11963	1248
PB.1239.1	novelGene_11972	459
PB.1241.6	novelGene_11977	549
PB.1241.5	novelGene_11978	465
PB.1241.4	novelGene_11979	549
PB.1240.1	novelGene_11983	318
PB.1240.7	novelGene_11988	492
PB.1240.10	novelGene_11991	480
PB.1242.7	novelGene_11999	615
PB.1242.4	novelGene_12000	1005
PB.1242.13	novelGene_12008	417
PB.1242.12	novelGene_12009	615
PB.1242.19	novelGene_12012	327
PB.1242.18	novelGene_12013	1614
PB.1242.24	novelGene_12016	417
PB.1242.26	novelGene_12018	417
PB.1242.29	novelGene_12022	1614
PB.1243.1	novelGene_12072	1647
PB.1243.3	novelGene_12073	1647
PB.1249.3	novelGene_12089	1488
PB.1250.5	novelGene_12097	909
PB.1250.6	novelGene_12098	795
PB.1250.2	novelGene_12099	630
PB.1250.11	novelGene_12102	363
PB.1250.10	novelGene_12105	561
PB.1250.15	novelGene_12109	915
PB.1250.22	novelGene_12114	1182
PB.1250.21	novelGene_12115	909
PB.1250.23	novelGene_12116	1068
PB.1250.26	novelGene_12117	303
PB.1251.3	novelGene_12124	1275
PB.1251.7	novelGene_12130	1353
PB.1251.8	novelGene_12131	1353
PB.1251.12	novelGene_12134	1275
PB.1251.17	novelGene_12136	1275
PB.1251.19	novelGene_12139	1275
PB.1251.18	novelGene_12140	1353
PB.1251.23	novelGene_12144	1275
PB.1251.30	novelGene_12150	1275
PB.1251.42	novelGene_12161	1275
PB.1251.43	novelGene_12165	1353
PB.1259.11	novelGene_12209	495
PB.1261.2	novelGene_12230	3993
PB.1261.4	novelGene_12232	2670
PB.1261.5	novelGene_12233	1905
PB.1262.2	novelGene_12237	360
PB.1262.4	novelGene_12238	360
PB.1264.4	novelGene_12242	1179
PB.1264.3	novelGene_12243	1293
PB.1264.6	novelGene_12245	1179
PB.1264.8	novelGene_12246	1506
PB.1264.9	novelGene_12249	1179
PB.1264.13	novelGene_12252	1179
PB.1264.19	novelGene_12258	312
PB.1265.37	novelGene_12336	1863
PB.1267.1	novelGene_12364	348
PB.1267.2	novelGene_12365	348
PB.1271.4	novelGene_12379	1515
PB.1271.6	novelGene_12381	1101
PB.1271.7	novelGene_12382	1101
PB.1273.1	novelGene_12383	327
PB.1276.4	novelGene_12402	924
PB.1276.6	novelGene_12409	438
PB.1276.5	novelGene_12410	924
PB.1276.13	novelGene_12411	438
PB.1278.3	novelGene_12432	453
PB.1278.2	novelGene_12433	999
PB.1278.1	novelGene_12434	999
PB.1278.17	novelGene_12440	780
PB.1278.16	novelGene_12441	1110
PB.1278.30	novelGene_12444	453
PB.1278.29	novelGene_12445	816
PB.1278.28	novelGene_12446	816
PB.1278.26	novelGene_12448	999
PB.1278.25	novelGene_12450	1110
PB.1278.24	novelGene_12451	1110
PB.1278.37	novelGene_12456	1110
PB.1278.36	novelGene_12457	1110
PB.1278.40	novelGene_12459	1110
PB.1278.57	novelGene_12479	1038
PB.1278.56	novelGene_12480	999
PB.1278.55	novelGene_12481	1110
PB.1278.54	novelGene_12482	999
PB.1278.53	novelGene_12483	1110
PB.1278.68	novelGene_12485	783
PB.1278.67	novelGene_12487	1110
PB.1278.72	novelGene_12489	816
PB.1278.73	novelGene_12493	1110
PB.1278.75	novelGene_12494	1110
PB.1279.1	novelGene_12505	1146
PB.1279.7	novelGene_12511	306
PB.1279.10	novelGene_12514	306
PB.1282.4	novelGene_12565	468
PB.1282.6	novelGene_12566	327
PB.1282.9	novelGene_12568	312
PB.1281.1	novelGene_12597	444
PB.1281.3	novelGene_12598	309
PB.1285.1	novelGene_12653	423
PB.1285.2	novelGene_12654	423
PB.1285.10	novelGene_12661	363
PB.1285.11	novelGene_12662	381
PB.1285.14	novelGene_12664	339
PB.1285.23	novelGene_12665	372
PB.1285.25	novelGene_12666	372
PB.1285.26	novelGene_12667	465
PB.1285.24	novelGene_12670	423
PB.1285.12	novelGene_12671	423
PB.1285.16	novelGene_12673	423
PB.1285.17	novelGene_12674	423
PB.1285.28	novelGene_12678	354
PB.1285.19	novelGene_12679	423
PB.1285.31	novelGene_12683	423
PB.1285.33	novelGene_12685	423
PB.1285.34	novelGene_12686	423
PB.1285.36	novelGene_12688	423
PB.1285.39	novelGene_12690	465
PB.1285.38	novelGene_12691	423
PB.1285.40	novelGene_12692	423
PB.1285.41	novelGene_12693	381
PB.1307.2	novelGene_12777	321
PB.1308.13	novelGene_12806	417
PB.1308.11	novelGene_12808	951
PB.1308.9	novelGene_12810	1275
PB.1308.8	novelGene_12812	1407
PB.1308.7	novelGene_12813	1857
PB.1320.5	novelGene_12850	1263
PB.1320.8	novelGene_12854	342
PB.1320.9	novelGene_12855	342
PB.1322.4	novelGene_12864	756
PB.1324.1	novelGene_12869	2373
PB.1324.4	novelGene_12870	2322
PB.1324.5	novelGene_12871	2322
PB.1324.7	novelGene_12873	1656
PB.1327.26	novelGene_12913	567
PB.1330.1	novelGene_12966	507
PB.1330.8	novelGene_12968	1017
PB.1330.25	novelGene_12983	564
PB.1330.29	novelGene_12989	564
PB.1330.36	novelGene_12994	564
PB.1330.38	novelGene_12996	564
PB.1343.1	novelGene_13051	744
PB.1343.2	novelGene_13052	501
PB.1343.3	novelGene_13053	546
PB.1343.5	novelGene_13055	744
PB.1343.9	novelGene_13059	744
PB.1343.11	novelGene_13061	501
PB.1350.6	novelGene_13091	351
PB.1350.200	novelGene_13287	873
PB.1350.202	novelGene_13289	624
PB.1350.205	novelGene_13292	330
PB.1357.5	novelGene_13450	618
PB.1377.23	novelGene_13539	360
PB.1377.40	novelGene_13548	360
PB.1377.39	novelGene_13549	360
PB.1377.47	novelGene_13553	360
PB.1377.53	novelGene_13559	360
PB.1377.117	novelGene_13626	462
PB.1378.2	novelGene_13635	945
PB.1378.1	novelGene_13638	945
PB.1378.22	novelGene_13650	774
PB.1379.3	novelGene_13698	2970
PB.1379.9	novelGene_13704	729
PB.1379.8	novelGene_13705	729
PB.1379.7	novelGene_13706	2808
PB.1379.14	novelGene_13707	2970
PB.1379.15	novelGene_13708	399
PB.1382.5	novelGene_13720	414
PB.1382.8	novelGene_13723	366
PB.1382.13	novelGene_13728	366
PB.1382.12	novelGene_13729	366
PB.1384.4	novelGene_13743	2892
PB.1384.5	novelGene_13744	2862
PB.1384.6	novelGene_13745	2712
PB.1384.7	novelGene_13746	2781
PB.1384.8	novelGene_13747	2892
PB.1385.3	novelGene_13755	1119
PB.1385.4	novelGene_13756	654
PB.1385.7	novelGene_13759	381
PB.1391.1	novelGene_13768	891
PB.1391.3	novelGene_13769	1377
PB.1391.4	novelGene_13771	1083
PB.1393.2	novelGene_13783	3591
PB.1393.3	novelGene_13785	3591
PB.1393.4	novelGene_13786	3633
PB.1393.6	novelGene_13788	1938
PB.1395.1	novelGene_13794	1032
PB.1395.2	novelGene_13796	813
PB.1395.4	novelGene_13797	1101
PB.1395.5	novelGene_13798	432
PB.1395.7	novelGene_13800	999
PB.1395.8	novelGene_13801	813
PB.1395.9	novelGene_13802	813
PB.1395.11	novelGene_13804	684
PB.1395.12	novelGene_13805	558
PB.1395.13	novelGene_13806	459
PB.1395.22	novelGene_13815	369
PB.1397.4	novelGene_13825	2295
PB.1397.14	novelGene_13829	2295
PB.1397.13	novelGene_13830	2295
PB.1397.12	novelGene_13831	2295
PB.1397.11	novelGene_13832	2295
PB.1397.8	novelGene_13834	945
PB.1397.9	novelGene_13835	2295
PB.1397.7	novelGene_13836	945
PB.1397.18	novelGene_13837	945
PB.1397.17	novelGene_13838	2295
PB.1397.19	novelGene_13840	1455
PB.1397.20	novelGene_13841	945
PB.1397.22	novelGene_13844	2295
PB.1397.33	novelGene_13855	603
PB.1397.34	novelGene_13856	546
PB.1398.2	novelGene_13873	402
PB.1398.1	novelGene_13874	1278
PB.1398.3	novelGene_13875	1278
PB.1399.2	novelGene_13878	567
PB.1399.5	novelGene_13880	705
PB.1399.4	novelGene_13881	705
PB.1399.6	novelGene_13882	705
PB.1399.13	novelGene_13889	429
PB.1399.14	novelGene_13890	324
PB.1401.4	novelGene_13901	312
PB.1401.5	novelGene_13902	312
PB.1401.6	novelGene_13903	312
PB.1401.7	novelGene_13904	312
PB.1401.8	novelGene_13905	312
PB.1401.14	novelGene_13911	312
PB.1402.3	novelGene_13934	750
PB.1402.6	novelGene_13936	1041
PB.1402.10	novelGene_13940	1032
PB.1402.16	novelGene_13946	750
PB.1402.18	novelGene_13948	873
PB.1404.2	novelGene_13958	810
PB.1404.3	novelGene_13959	1545
PB.1404.5	novelGene_13960	660
PB.1407.5	novelGene_13969	315
PB.1407.3	novelGene_13970	519
PB.1407.4	novelGene_13971	315
PB.1407.10	novelGene_13975	519
PB.1407.11	novelGene_13976	519
PB.1407.18	novelGene_13986	924
PB.1407.17	novelGene_13987	798
PB.1407.15	novelGene_13988	798
PB.1407.26	novelGene_13991	798
PB.1406.8	novelGene_13999	471
PB.1406.13	novelGene_14002	2130
PB.1406.11	novelGene_14004	2160
PB.1406.12	novelGene_14005	2130
PB.1406.17	novelGene_14008	1059
PB.1408.3	novelGene_14018	1680
PB.1408.6	novelGene_14020	1680
PB.1408.5	novelGene_14021	1680
PB.1408.9	novelGene_14024	1680
PB.1408.10	novelGene_14025	1680
PB.1408.11	novelGene_14026	1680
PB.1410.2	novelGene_14036	1563
PB.1410.3	novelGene_14037	1563
PB.1410.4	novelGene_14038	1563
PB.1410.7	novelGene_14040	648
PB.1410.6	novelGene_14041	1347
PB.1410.28	novelGene_14047	1563
PB.1410.27	novelGene_14048	1563
PB.1410.26	novelGene_14050	1563
PB.1410.25	novelGene_14051	1563
PB.1410.24	novelGene_14052	1563
PB.1410.20	novelGene_14055	1563
PB.1410.22	novelGene_14056	1563
PB.1410.19	novelGene_14058	1563
PB.1410.16	novelGene_14060	1563
PB.1410.30	novelGene_14064	1356
PB.1411.5	novelGene_14076	1137
PB.1411.6	novelGene_14077	1128
PB.1411.10	novelGene_14081	1188
PB.1411.7	novelGene_14084	780
PB.1411.9	novelGene_14085	780
PB.1411.17	novelGene_14088	1188
PB.1411.20	novelGene_14091	1188
PB.1411.25	novelGene_14096	867
PB.1411.26	novelGene_14097	738
PB.1411.28	novelGene_14099	537
PB.1411.31	novelGene_14102	537
PB.1411.34	novelGene_14105	339
PB.1416.18	novelGene_14137	2037
PB.1416.53	novelGene_14172	375
PB.1420.31	novelGene_14230	891
PB.1420.40	novelGene_14239	891
PB.1420.49	novelGene_14247	891
PB.1424.8	novelGene_14263	645
PB.1424.39	novelGene_14297	2448
PB.1428.1	novelGene_14411	582
PB.1434.2	novelGene_14429	3654
PB.1434.77	novelGene_14496	654
PB.1434.80	novelGene_14499	609
PB.1434.82	novelGene_14501	459
PB.1434.83	novelGene_14502	339
PB.1436.3	novelGene_14542	678
PB.1436.5	novelGene_14543	447
PB.1436.4	novelGene_14544	678
PB.1441.1	novelGene_14548	1509
PB.1439.1	novelGene_14553	1458
PB.1439.4	novelGene_14555	816
PB.1439.5	novelGene_14558	1458
PB.1439.7	novelGene_14559	1458
PB.1439.10	novelGene_14562	1458
PB.1444.15	novelGene_14592	555
PB.1444.19	novelGene_14593	399
PB.1444.13	novelGene_14595	399
PB.1444.9	novelGene_14597	1038
PB.1444.3	novelGene_14602	399
PB.1444.5	novelGene_14603	1377
PB.1444.12	novelGene_14605	399
PB.1444.17	novelGene_14608	399
PB.1444.21	novelGene_14609	399
PB.1445.2	novelGene_14619	1965
PB.1445.7	novelGene_14624	600
PB.1445.8	novelGene_14626	540
PB.1445.11	novelGene_14628	1965
PB.1445.12	novelGene_14629	1446
PB.1445.30	novelGene_14649	552
PB.1445.32	novelGene_14651	552
PB.1445.35	novelGene_14654	552
PB.1445.38	novelGene_14657	396
PB.1445.39	novelGene_14658	396
PB.1445.44	novelGene_14663	306
PB.1451.19	novelGene_14695	3672
PB.1451.22	novelGene_14699	3309
PB.1451.23	novelGene_14700	2922
PB.1451.26	novelGene_14703	2553
PB.1451.29	novelGene_14706	2553
PB.1451.30	novelGene_14707	2274
PB.1451.31	novelGene_14708	1986
PB.1451.32	novelGene_14709	1986
PB.1451.37	novelGene_14714	1695
PB.1451.40	novelGene_14717	1245
PB.1454.2	novelGene_14736	1347
PB.1454.21	novelGene_14755	1347
PB.1473.1	novelGene_14837	3189
PB.1473.2	novelGene_14838	3189
PB.1473.18	novelGene_14852	1554
PB.1475.7	novelGene_14859	453
PB.1475.6	novelGene_14860	612
PB.1475.4	novelGene_14863	819
PB.1475.2	novelGene_14864	1335
PB.1475.14	novelGene_14868	345
PB.1475.21	novelGene_14876	819
PB.1475.26	novelGene_14883	819
PB.1475.31	novelGene_14887	1335
PB.1475.37	novelGene_14892	1026
PB.1507.1	novelGene_15047	972
PB.1506.13	novelGene_15098	1056
PB.1506.11	novelGene_15099	957
PB.1506.12	novelGene_15100	1299
PB.1506.10	novelGene_15101	957
PB.1506.16	novelGene_15104	957
PB.1506.20	novelGene_15108	957
PB.1511.2	novelGene_15112	534
PB.1511.4	novelGene_15114	591
PB.1511.6	novelGene_15116	591
PB.1519.10	novelGene_15138	1992
PB.1519.8	novelGene_15139	1992
PB.1519.25	novelGene_15151	1992
PB.1515.1	novelGene_15174	363
PB.1515.2	novelGene_15175	363
PB.1516.2	novelGene_15196	312
PB.1516.7	novelGene_15201	552
PB.1518.2	novelGene_15227	867
PB.1518.11	novelGene_15229	747
PB.1518.9	novelGene_15231	747
PB.1518.6	novelGene_15235	747
PB.1520.12	novelGene_15280	1368
PB.1520.16	novelGene_15285	852
PB.1536.10	novelGene_15324	2004
PB.1536.11	novelGene_15325	2004
PB.1536.13	novelGene_15326	2004
PB.1536.6	novelGene_15328	2004
PB.1536.7	novelGene_15329	2004
PB.1536.8	novelGene_15330	2004
PB.1536.9	novelGene_15331	2004
PB.1536.16	novelGene_15334	2004
PB.1536.18	novelGene_15336	2004
PB.1536.22	novelGene_15340	2004
PB.1536.24	novelGene_15342	2004
PB.1538.4	novelGene_15381	2055
PB.1538.13	novelGene_15388	2130
PB.1538.16	novelGene_15390	2130
PB.1538.20	novelGene_15392	2106
PB.1538.22	novelGene_15393	2106
PB.1538.23	novelGene_15394	1356
PB.1538.24	novelGene_15395	2106
PB.1538.28	novelGene_15396	2106
PB.1538.31	novelGene_15398	2106
PB.1538.32	novelGene_15399	2106
PB.1538.34	novelGene_15400	1992
PB.1538.10	novelGene_15404	1929
PB.1538.14	novelGene_15407	2106
PB.1538.15	novelGene_15408	1356
PB.1538.18	novelGene_15409	2106
PB.1538.21	novelGene_15411	1905
PB.1538.26	novelGene_15413	2106
PB.1538.27	novelGene_15414	2106
PB.1538.48	novelGene_15424	2106
PB.1538.53	novelGene_15427	1905
PB.1538.52	novelGene_15432	1929
PB.1538.55	novelGene_15433	1986
PB.1538.56	novelGene_15434	1905
PB.1538.61	novelGene_15438	2106
PB.1538.63	novelGene_15440	2106
PB.1538.64	novelGene_15441	2106
PB.1538.66	novelGene_15443	2106
PB.1538.67	novelGene_15444	2106
PB.1538.69	novelGene_15446	2106
PB.1538.70	novelGene_15447	2106
PB.1538.71	novelGene_15448	2106
PB.1538.72	novelGene_15449	2106
PB.1538.74	novelGene_15451	2106
PB.1538.75	novelGene_15452	2106
PB.1538.76	novelGene_15453	2106
PB.1538.77	novelGene_15454	1986
PB.1538.79	novelGene_15456	1905
PB.1538.81	novelGene_15458	1701
PB.1538.83	novelGene_15460	1656
PB.1538.86	novelGene_15463	1533
PB.1538.87	novelGene_15464	1452
PB.1538.88	novelGene_15465	1356
PB.1538.90	novelGene_15467	1281
PB.1538.91	novelGene_15468	1239
PB.1538.93	novelGene_15470	1014
PB.1538.95	novelGene_15472	984
PB.1538.96	novelGene_15473	582
PB.1538.97	novelGene_15474	819
PB.1538.98	novelGene_15475	870
PB.1538.99	novelGene_15476	624
PB.1538.100	novelGene_15477	624
PB.1538.101	novelGene_15478	582
PB.1538.103	novelGene_15480	408
PB.1538.104	novelGene_15481	354
PB.1538.105	novelGene_15482	408
PB.1538.107	novelGene_15484	303
PB.1541.5	novelGene_15510	855
PB.1541.4	novelGene_15511	1116
PB.1541.2	novelGene_15512	1263
PB.1541.7	novelGene_15514	1995
PB.1541.10	novelGene_15515	513
PB.1541.9	novelGene_15516	3522
PB.1541.14	novelGene_15521	513
PB.1541.13	novelGene_15522	738
PB.1541.12	novelGene_15523	738
PB.1541.18	novelGene_15524	3522
PB.1541.19	novelGene_15525	456
PB.1541.23	novelGene_15529	513
PB.1540.2	novelGene_15561	966
PB.1540.6	novelGene_15563	708
PB.1540.11	novelGene_15568	966
PB.1545.2	novelGene_15571	693
PB.1545.3	novelGene_15573	693
PB.1545.8	novelGene_15578	402
PB.1545.9	novelGene_15579	693
PB.1545.13	novelGene_15582	693
PB.1545.14	novelGene_15583	693
PB.1545.16	novelGene_15585	663
PB.1545.12	novelGene_15586	693
PB.1545.21	novelGene_15591	693
PB.1545.32	novelGene_15602	402
PB.1549.19	novelGene_15655	2301
PB.1556.3	novelGene_15680	594
PB.1556.5	novelGene_15682	567
PB.1556.8	novelGene_15684	567
PB.1556.12	novelGene_15686	354
PB.1572.3	novelGene_15776	2319
PB.1572.4	novelGene_15778	1440
PB.1572.8	novelGene_15780	2319
PB.1572.9	novelGene_15781	1440
PB.1572.11	novelGene_15783	2319
PB.1572.15	novelGene_15787	1584
PB.1572.17	novelGene_15789	1584
PB.1572.27	novelGene_15796	657
PB.1572.29	novelGene_15797	1440
PB.1572.21	novelGene_15799	1440
PB.1572.25	novelGene_15802	2319
PB.1572.24	novelGene_15803	1440
PB.1572.35	novelGene_15806	2319
PB.1572.33	novelGene_15807	1440
PB.1572.34	novelGene_15808	1584
PB.1572.39	novelGene_15810	1440
PB.1572.38	novelGene_15811	1656
PB.1572.45	novelGene_15818	1584
PB.1572.48	novelGene_15821	1440
PB.1573.10	novelGene_15871	1224
PB.1576.5	novelGene_15897	552
PB.1576.3	novelGene_15898	948
PB.1576.2	novelGene_15899	2031
PB.1576.8	novelGene_15900	948
PB.1576.4	novelGene_15901	810
PB.1575.4	novelGene_15931	555
PB.1580.1	novelGene_15938	1278
PB.1580.2	novelGene_15939	1311
PB.1580.3	novelGene_15940	1311
PB.1580.4	novelGene_15941	1338
PB.1580.5	novelGene_15942	1338
PB.1580.6	novelGene_15943	1338
PB.1580.7	novelGene_15944	1338
PB.1580.11	novelGene_15948	960
PB.1583.1	novelGene_15978	366
PB.1598.2	novelGene_16011	2391
PB.1598.10	novelGene_16012	2367
PB.1598.12	novelGene_16016	2478
PB.1598.13	novelGene_16017	2421
PB.1598.27	novelGene_16029	1845
PB.1598.29	novelGene_16031	1692
PB.1598.30	novelGene_16032	1473
PB.1598.40	novelGene_16042	783
PB.1601.3	novelGene_16078	645
PB.1601.4	novelGene_16080	645
PB.1601.18	novelGene_16092	645
PB.1601.19	novelGene_16093	645
PB.1601.24	novelGene_16096	645
PB.1615.3	novelGene_16258	927
PB.1615.5	novelGene_16259	900
PB.1621.10	novelGene_16285	4413
PB.1642.2	novelGene_16435	2841
PB.1642.21	novelGene_16444	2841
PB.1645.1	novelGene_16619	927
PB.1647.1	novelGene_16627	2088
PB.1647.3	novelGene_16629	2088
PB.1649.14	novelGene_16644	564
PB.1653.6	novelGene_16682	1242
PB.1653.8	novelGene_16684	1242
PB.1650.1	novelGene_16696	1206
PB.1650.2	novelGene_16697	918
PB.1655.1	novelGene_16720	2256
PB.1665.3	novelGene_16758	1734
PB.1665.10	novelGene_16766	1734
PB.1665.33	novelGene_16788	1191
PB.1665.36	novelGene_16791	822
PB.1681.4	novelGene_16848	594
PB.1682.13	novelGene_16864	1671
PB.1682.12	novelGene_16867	1644
PB.1682.14	novelGene_16868	1572
PB.1682.17	novelGene_16871	972
PB.1682.20	novelGene_16872	1350
PB.1682.24	novelGene_16875	1644
PB.1682.25	novelGene_16876	1671
PB.1682.26	novelGene_16877	1521
PB.1682.23	novelGene_16878	1572
PB.1682.28	novelGene_16880	1521
PB.1682.29	novelGene_16881	1689
PB.1682.32	novelGene_16884	1671
PB.1682.41	novelGene_16893	1476
PB.1682.54	novelGene_16906	972
PB.1682.55	novelGene_16907	975
PB.1682.57	novelGene_16909	780
PB.1682.58	novelGene_16910	459
PB.1700.3	novelGene_17024	393
PB.1700.4	novelGene_17025	393
PB.1700.13	novelGene_17034	744
PB.1702.14	novelGene_17064	381
PB.1704.1	novelGene_17095	1833
PB.1706.4	novelGene_17108	525
PB.1705.6	novelGene_17116	732
PB.1708.1	novelGene_17117	492
PB.1708.7	novelGene_17121	768
PB.1708.6	novelGene_17123	768
PB.1708.8	novelGene_17124	492
PB.1708.9	novelGene_17125	768
PB.1708.11	novelGene_17127	492
PB.1708.14	novelGene_17130	492
PB.1712.1	novelGene_17140	561
PB.1709.6	novelGene_17150	1908
PB.1709.10	novelGene_17154	1848
PB.1709.16	novelGene_17159	1848
PB.1709.14	novelGene_17160	1848
PB.1709.17	novelGene_17161	1626
PB.1710.1	novelGene_17166	3213
PB.1710.2	novelGene_17167	3213
PB.1710.3	novelGene_17168	2487
PB.1711.2	novelGene_17170	915
PB.1711.3	novelGene_17171	663
PB.1713.2	novelGene_17179	2034
PB.1713.12	novelGene_17190	486
PB.1714.5	novelGene_17196	612
PB.1714.6	novelGene_17197	654
PB.1714.3	novelGene_17199	393
PB.1714.4	novelGene_17200	435
PB.1714.8	novelGene_17201	519
PB.1714.7	novelGene_17202	531
PB.1714.13	novelGene_17204	462
PB.1717.9	novelGene_17223	3144
PB.1718.2	novelGene_17230	1023
PB.1718.4	novelGene_17233	867
PB.1718.3	novelGene_17234	876
PB.1718.9	novelGene_17236	1023
PB.1718.8	novelGene_17237	1023
PB.1719.1	novelGene_17238	1083
PB.1719.7	novelGene_17240	1002
PB.1719.6	novelGene_17241	1083
PB.1719.5	novelGene_17242	1083
PB.1719.3	novelGene_17243	1083
PB.1719.4	novelGene_17244	1083
PB.1719.10	novelGene_17247	1083
PB.1724.6	novelGene_17309	375
PB.1724.5	novelGene_17310	387
PB.1725.1	novelGene_17312	327
PB.1729.10	novelGene_17322	522
PB.1729.12	novelGene_17323	465
PB.1729.7	novelGene_17325	408
PB.1729.16	novelGene_17326	516
PB.1729.3	novelGene_17328	408
PB.1729.6	novelGene_17329	522
PB.1729.9	novelGene_17330	465
PB.1741.52	novelGene_17436	303
PB.1741.56	novelGene_17440	303
PB.1741.57	novelGene_17441	303
PB.1742.4	novelGene_17457	2214
[truncated: 52,492 more rows]
