# Supplementary material for: Evaluation of strategies for evidence-driven genome annotation using long-read RNA-seq
Source: Genome Res. 2025 Apr;35(4):1053–64. doi: 10.1101/gr.279864.124 (PMC12047274; doi:10.1101/gr.279864.124)
Supplement: Supplement 2 [file Supplemental_Code.zip › Supplemental_Code/lr_evidence_driven-main/plotting/fig_sup7/read_length/manatee_brain.csv]

insertlen
1545
1385
1046
2453
1885
3503
4480
3891
4624
1523
3185
7356
2548
3351
1628
3757
2081
2477
3564
1959
2065
1544
3708
5188
3679
3983
2707
3836
1345
2574
2987
3142
2080
3067
3264
3251
3735
2496
3412
969
2551
1833
2468
1894
2082
3137
3470
2088
2094
1232
4087
3246
3645
3348
5205
4345
2893
5067
2275
2372
2340
1318
3317
3293
1636
2504
2289
4533
1985
2234
3230
2418
1576
1550
3818
1574
2904
1591
1540
2550
2994
3649
3824
3430
2168
3489
2064
1650
3110
4964
2217
2909
2268
2131
3042
1643
2418
2867
3698
1970
2359
1625
1639
3831
2620
2870
2759
5057
2708
2747
3077
1691
2994
2762
2178
971
2437
1256
2214
4056
2326
3164
1813
2169
3208
2357
4827
3479
1824
3152
1899
2617
2921
2165
1453
1790
3280
1602
5527
1248
3263
2724
3063
2994
4465
5991
4049
3389
3682
4059
3842
2389
2168
3617
4525
3963
2884
2561
5690
4662
1745
2242
3774
4893
1650
1977
3301
2733
4325
2092
914
3678
3268
900
2573
2584
1186
969
1464
2437
3424
5086
1616
1899
1825
1923
2809
4962
1221
2082
5721
1313
2807
6322
3287
4959
2310
4031
2001
1611
2977
1615
990
4804
1624
2450
3787
2408
2106
4413
5821
2188
5601
3305
2302
2929
1601
4397
2555
3923
4574
2168
3480
3151
6474
4867
2053
2924
4367
1872
3787
3676
5916
4004
2268
3523
10873
3584
1738
3815
2942
3116
2834
4237
3841
1359
2588
3225
2389
3923
2204
2312
3996
3669
1495
1509
2098
3535
3168
3670
3406
1479
1640
3841
2807
8183
1657
2860
2291
3218
2660
1611
2910
1546
2088
1424
4338
3499
3138
2419
2976
5739
3079
3227
5957
2349
1390
1155
2717
1955
4011
1865
3413
3793
2969
2857
2958
3613
3862
2491
1884
3726
1909
1277
3972
4630
1280
2095
2558
5921
5084
2445
3554
1980
2651
3443
3122
3647
1700
2589
2498
2977
2390
2964
1441
3024
1870
6068
3898
1846
6590
4030
3474
2889
2459
4196
3027
7039
3375
5481
2479
2309
2606
1991
2467
2901
2977
3112
3238
1520
1801
2961
3020
5036
1353
2901
3483
2388
3759
2942
2054
3865
1505
3102
3491
826
3508
2451
2212
3518
4074
2821
2730
1312
1298
4858
1859
2186
1667
3475
2898
5129
2108
1575
2081
3026
2985
2219
5400
1913
1466
2639
2379
2006
1509
2587
4824
1938
2599
1500
2194
2581
4219
3187
9303
10725
1403
4122
1944
1924
3006
2633
3713
3778
1632
1289
2949
2068
3997
3592
2524
2349
2561
2787
5678
2780
4450
3316
2372
3143
3021
2526
2394
3681
3130
3364
1613
2451
3750
2124
2602
1931
1794
3896
2187
3720
3514
1681
2742
2102
4153
3313
3076
2636
2306
3891
3939
3057
2915
2142
4594
3680
1732
3783
3362
1827
3704
2767
2814
2055
4653
3785
2793
3451
1508
1809
2702
4073
2134
2265
3047
2089
4340
2487
3343
4041
3338
2173
2099
2035
2796
2356
1620
2006
3441
5032
2801
4356
4120
2817
2777
1581
4427
3473
3866
1780
3135
4410
3277
2283
2160
2448
3265
1972
2188
3436
2412
3358
6159
1690
1995
3649
2702
6934
4960
2650
2988
3544
2119
1950
2604
2276
2837
3180
1892
2994
2961
2842
3449
5086
3020
3183
5871
2848
6622
3053
2186
3494
4060
3451
3387
2385
1587
1566
2192
4558
2994
3727
2345
938
2963
5243
1090
2521
3331
2290
2013
3841
2274
3158
3129
3092
3308
3795
6916
1476
2167
5095
2908
2609
3337
3042
1755
2678
2416
3510
3176
2863
4362
2779
3813
2930
5437
2166
1760
5181
3937
3053
4333
3684
2691
4892
4492
1465
3833
1822
2582
3890
2146
2591
1715
1938
3653
2620
4779
1379
5434
2444
2947
2352
3649
2772
2049
1389
3662
3940
3139
1857
3393
2678
1902
3834
1693
4288
4393
3188
1572
2031
4952
2835
2153
2878
3576
4464
2587
1495
2473
3934
2616
1248
3224
2275
2784
3090
5307
1656
2171
1771
3008
2143
2339
3959
1844
3337
1844
4894
2248
3237
2199
2780
3935
1879
1809
2046
2597
3298
1766
4345
1667
5416
1931
2177
3078
2988
4156
2791
1974
1609
3718
3245
1842
1064
2422
2369
1370
2757
3088
3570
2029
1371
2844
3480
1999
3300
1381
1412
3246
3989
4075
2495
2574
3984
2720
4321
2094
2071
3720
2387
1900
4127
2445
3524
1408
2854
2162
3118
2569
1186
2210
2833
4053
3019
1944
1932
2627
2922
1448
1691
2679
2480
2879
6533
4072
1355
2098
1926
3379
2631
2528
3423
3084
2769
2421
2833
2469
1414
1653
5388
3007
5595
1739
4908
2593
1737
3131
4007
4443
5988
2139
3805
2601
2203
1653
3485
1854
4452
2418
3268
2637
3200
4415
5194
5052
5287
2752
3281
2288
3643
2794
3748
2515
1713
2476
4369
2632
2583
3231
2045
3120
5424
2996
3003
2526
6330
1871
3180
4488
1396
1987
3649
2541
1714
3772
2496
1553
4404
2013
1839
2594
1475
3099
1384
3362
3941
3845
4223
2435
4806
2226
4957
6645
1781
3823
2059
6094
3202
3046
4949
972
3205
1799
2129
3481
1692
2247
3215
1960
2424
2099
1952
2959
1774
2758
2867
5725
2166
4346
1412
3471
4417
2521
4498
4220
2244
3488
5560
2188
3908
5888
3822
5688
3637
2355
3447
3193
1414
1505
3542
1377
2199
2336
1748
1460
6156
3304
3501
2324
2001
3666
2534
650
2154
3607
3110
5721
3694
3700
1964
1507
3330
1807
3669
3824
3522
2112
2795
5216
2486
3227
6149
3215
4374
5515
2629
1642
5302
4106
4698
3149
2654
1504
2750
2267
2444
1855
1394
2803
2694
2567
3314
1455
3685
2308
4894
4285
3594
3341
2947
2918
983
3120
4311
3328
5451
1402
2382
5244
6077
2094
2387
4291
1145
2316
1636
4932
4970
1747
1265
1610
2868
3936
3340
924
3277
4367
2950
2214
1652
5426
2338
2905
4161
2750
2356
2968
2486
5201
3792
2088
4004
2383
5008
1966
1947
2839
4086
3730
3149
3681
1834
3987
1352
2584
1115
1808
2662
2887
3769
2707
3927
3116
3560
5732
1993
3757
3969
4823
2331
1868
2583
1425
1885
1625
2621
4556
2205
1612
1079
2986
2021
2332
2160
2722
1877
3483
6515
2263
3586
3386
3248
1399
1747
2584
2422
1865
1378
3263
1749
3729
5161
3796
2959
1016
2405
2411
2559
1655
4905
2548
2483
1171
1974
2689
1933
2363
1640
2946
1628
5685
1822
2898
2729
2589
2418
2592
4160
3669
2724
2003
1355
1685
3568
4179
2727
2419
3697
1111
4147
1818
5389
2286
1138
3509
2652
5853
2967
3297
3103
1839
2582
3037
3073
4058
3942
1723
3566
5052
1764
2208
3143
4263
3096
6922
2254
3416
2163
1362
3350
2737
3539
5146
2361
3416
2436
6259
1642
1951
1693
3220
3948
988
2124
2818
1401
4780
2998
3059
2935
3047
3880
2883
2030
2785
2703
1528
1861
1287
2855
2024
2087
3000
4139
635
2950
1430
3023
3087
1430
2444
2713
2420
3421
2684
3087
1696
1507
2847
2069
3365
3183
2216
2066
2736
3348
3013
1113
2129
1618
2497
3291
2251
4236
5304
1758
3611
4488
5925
4102
3041
1483
1612
1526
3339
4119
6436
4279
3746
1696
2253
4321
552
3225
5924
5560
1391
3198
2241
1611
951
3797
3935
879
2387
2972
3642
2368
3049
2067
1871
1447
1588
4076
1715
2511
1657
2660
3238
1921
1167
1825
1403
2606
4126
2304
4522
2504
2143
2682
3302
2173
4360
3024
2433
2427
2029
5226
3344
2718
2774
4882
1931
5153
2859
2011
1625
2542
3618
2790
3279
2984
3783
4036
4770
3283
4023
5247
1934
2466
1699
4204
2405
1406
3715
3097
1978
3293
5788
2444
5272
2971
956
1491
2832
2717
4841
1610
1651
6784
2998
3208
4873
4324
1326
3195
1929
1861
3327
2675
1864
2090
3227
6022
2376
2048
5427
5183
1897
2722
3523
2858
6382
2797
3337
2460
3082
2302
3465
737
3206
3677
1564
2825
1980
3412
2851
1510
2975
2890
3434
3984
4409
3186
1919
2128
1350
1724
2470
3844
1592
1502
3683
3207
2125
3808
3645
3312
4407
3088
1513
905
3160
2206
3479
2772
2525
2164
2738
2140
3568
1553
2920
2914
3186
2470
5556
3519
2589
3069
7671
2377
2977
4229
2893
1243
2421
2924
1944
4812
3532
1981
2429
1643
1987
1446
1024
2061
3377
1409
3484
4990
2878
2028
4368
2792
2337
5807
3921
4586
2433
3440
4505
2415
4216
3265
1606
2735
3016
6130
3510
2962
1382
3762
3400
3351
2962
2730
1191
2028
1610
1793
1404
1947
2253
860
4541
2451
2649
2804
3211
5389
1457
3800
4734
3259
6989
1730
2286
4236
2022
1303
3397
2419
2880
1324
2496
5121
1808
2507
2653
1615
4692
2159
2914
2313
6537
2311
2923
5022
1651
1847
3058
3246
2984
3581
5668
2762
2763
5399
3123
2191
3334
1355
2006
3207
2621
2934
5288
2515
3864
2225
3874
6357
3351
2948
4626
3296
2946
4789
4885
4238
2241
2973
2568
3659
2998
3200
3033
2524
4843
1911
3036
1341
2152
3780
1483
2720
2290
4955
2033
2465
2907
3315
4341
2719
2994
2446
5051
3438
3111
2100
1691
4033
3544
3291
2502
2618
2293
1506
3647
4382
2820
3354
3049
2108
3375
2739
2841
2825
3162
2016
2595
2026
3674
2328
2567
6614
2583
2967
2451
3305
2524
3683
2139
3991
3871
5008
4474
1676
6013
3553
1865
3414
3125
2308
3491
2369
1732
1445
2491
3299
2817
1767
4038
4013
3828
2820
2860
2231
2798
1959
2014
2017
1967
2297
2543
2833
3127
3786
1753
2295
2810
3031
2123
1782
2019
1767
6564
4272
3320
2951
2164
4063
5659
5210
2166
1747
2579
1800
3025
2047
4580
2389
2278
855
5458
3055
2454
2677
5027
3029
2586
2295
4275
3704
1794
2480
1880
2888
3343
1729
4770
3379
3985
5745
1975
6271
1402
4895
2064
2724
2220
1652
1505
6781
2918
3913
4287
2734
5829
1127
2750
1640
2463
1407
3628
1785
2358
3431
4840
1888
2860
4149
2385
6010
2057
3789
3163
1589
1453
1486
3685
2033
2889
2430
1291
4741
4206
3372
4381
1631
1412
2755
2612
1657
2169
3006
1984
2257
6237
2093
7100
1718
4001
1613
2682
5301
2786
2966
2179
1719
3231
2480
4046
2164
3409
3777
3580
1972
2082
3572
5117
1777
2810
6877
1945
3267
2028
2116
2732
3260
3046
4282
3793
2975
2129
3069
2585
4352
2130
3038
1719
2394
2014
2444
2253
2189
2598
961
4168
1891
1450
3821
3215
4052
2317
10070
2625
2316
3184
3291
1863
2710
2095
5989
2683
2386
1916
2858
2117
2285
2057
1797
2780
2352
1618
2090
2275
3851
5485
1838
3050
6242
4984
1787
3035
4844
3533
4894
3407
2293
4671
1728
4227
6703
2883
3072
4826
2924
3957
5856
2619
3103
3294
4792
5386
3258
2460
3330
2686
1551
5004
1776
2510
2879
2076
2067
2197
1717
2486
1888
1670
1897
4654
2711
3244
1715
1979
2098
3426
3070
3408
1972
2372
2353
2503
5916
1392
2642
3668
2842
2939
1960
2508
2487
4781
4808
3109
3675
4497
3268
2172
1748
2607
2594
1487
2606
3796
2730
2421
3005
4408
4184
2648
2114
3209
4398
2326
2019
5858
2202
1051
3946
3325
4656
4393
1496
3545
3235
1631
11258
2248
6199
2378
2122
3630
2984
1925
1709
5009
3960
1139
2640
3769
2358
1938
3747
4803
3078
1648
1505
4009
2145
3734
2032
2008
3445
816
1992
2414
2940
1564
1034
2099
7158
2535
5403
3967
7444
2331
4495
2104
2803
1775
2584
4121
4867
2575
1978
2736
2226
3303
1547
2584
2339
1804
3252
2490
3154
2021
4203
2850
5055
1997
1072
3376
2472
4833
1662
3424
2903
2379
2500
2588
4583
2218
2214
2014
4316
1655
1989
1824
3094
3221
2711
1464
2513
2924
3649
2158
1686
5539
2581
1741
2245
1380
2231
2181
3203
2431
3965
2896
2568
3377
1378
3683
2446
3451
3481
3138
2929
2028
2560
2682
4391
1499
3676
3323
1654
2018
1160
2442
4134
2571
2973
6362
1554
2024
4272
2296
3187
3919
1965
4062
1699
3399
4129
3198
3718
1170
[truncated: 998,000+ more rows]
