# Supplementary material for: Evaluation of strategies for evidence-driven genome annotation using long-read RNA-seq
Source: Genome Res. 2025 Apr;35(4):1053–64. doi: 10.1101/gr.279864.124 (PMC12047274; doi:10.1101/gr.279864.124)
Supplement: Supplement 2 [file Supplemental_Code.zip › Supplemental_Code/lr_evidence_driven-main/plotting/fig_sup7/read_length/manatee_pbmc.csv]

insertlen
887
905
1126
879
1299
3144
1677
576
896
1004
573
1160
1245
651
761
1004
1946
1396
2346
573
525
572
560
887
573
2737
485
1299
525
744
1516
773
1092
754
574
829
1002
391
948
574
625
616
1126
825
612
637
971
915
645
607
572
865
889
748
299
1092
1065
573
889
613
573
633
1032
582
1750
477
1639
2120
950
1464
1249
591
1245
1025
528
816
397
573
573
1319
478
1006
1172
573
1004
949
1106
973
2081
947
573
574
574
944
830
1005
681
656
503
950
1365
603
852
612
594
887
1071
663
555
1004
1684
641
1255
1526
821
1211
950
573
938
1069
613
1059
574
896
672
483
1636
478
551
1321
573
2091
443
709
1005
1004
1220
574
611
344
1901
573
1610
613
1601
392
972
1575
1040
1245
886
1947
710
574
716
986
734
540
783
1363
1003
573
576
573
1824
484
874
2033
1005
888
615
1620
1349
1635
785
927
614
1004
887
613
1237
831
918
1096
580
573
514
1674
1525
1243
583
1010
1411
902
577
739
950
976
484
573
1527
639
942
1758
574
1245
573
833
575
1523
923
1042
613
1588
511
948
1003
949
949
949
724
1092
539
577
1844
572
1523
340
291
950
1975
783
492
807
2063
1335
563
782
1251
826
1132
573
743
932
687
849
706
1527
1346
931
480
970
814
1124
1352
613
476
478
574
1003
574
546
731
826
1288
1778
729
1243
949
790
1221
951
1192
1527
788
2164
957
593
927
364
865
527
2587
1005
886
1282
573
1518
574
358
613
820
553
2559
788
573
1003
2423
1037
577
768
952
573
573
1004
575
698
942
1069
1078
478
573
781
574
548
574
484
720
613
1008
2296
1773
871
2426
1123
1759
1129
1528
551
1148
575
525
1338
1675
1005
402
1005
645
1004
573
613
486
613
1004
920
574
808
412
1257
616
754
735
1236
413
574
569
402
832
478
589
882
924
1545
549
912
561
888
942
573
1291
669
802
2135
883
573
1527
821
1172
582
1245
1005
882
1004
573
1245
950
920
781
574
1004
942
1468
727
613
968
308
884
574
1184
1538
573
1308
941
865
733
674
485
941
613
572
887
959
1247
545
758
779
1158
1619
1216
895
477
889
1136
1876
886
1131
1415
2348
778
471
572
534
799
574
1003
1011
593
758
1430
1122
1263
1218
1110
611
1407
613
1219
1256
922
1362
1416
745
608
833
573
1266
573
2089
573
886
560
960
1505
578
976
520
1003
874
2069
573
574
1071
751
551
1300
626
955
882
1126
575
1875
1527
695
542
631
550
484
453
493
576
950
892
1232
1144
1294
1947
1473
950
1304
910
788
719
2052
457
774
573
566
972
1003
595
1120
618
942
949
1069
1183
1141
668
713
871
1318
1004
539
1182
1989
1906
919
575
1351
1247
879
444
1169
949
953
809
405
1248
618
1605
501
573
614
1033
573
603
924
573
647
1526
942
2194
1178
669
1153
573
1104
840
1117
1096
951
715
1153
776
1270
573
613
613
524
964
1412
613
893
614
542
582
551
1069
1729
1002
575
1802
574
613
476
793
949
1174
1004
97
544
1307
893
968
576
1850
949
485
1546
941
613
896
899
613
735
887
611
1010
948
852
574
952
1004
1311
887
376
2491
942
874
886
611
573
2441
412
836
1052
840
484
573
1282
1359
936
1151
1275
1623
1125
1403
942
942
1562
807
1819
343
615
1004
573
1004
652
573
1572
815
942
1188
1299
955
1004
1004
1003
364
484
540
322
993
1125
840
863
714
599
952
615
949
598
573
2876
846
974
950
1913
938
790
1005
876
1005
734
1476
863
1518
945
884
1001
962
1464
573
447
2461
1123
1254
1480
544
526
582
1059
573
871
2391
1642
540
985
788
1008
574
673
449
2605
573
1123
1584
692
928
1797
973
1235
2130
392
633
1299
623
548
2075
888
573
1494
540
864
888
530
870
847
942
573
1005
950
784
412
803
784
948
476
613
551
2039
1307
1297
567
2134
695
573
914
972
551
2457
1305
670
413
1311
613
686
573
574
429
887
1069
778
940
429
953
956
951
909
1123
573
573
888
765
483
933
1014
950
1568
656
1519
1303
1319
576
672
1318
1116
262
1528
1123
949
594
955
573
581
1366
839
573
843
1071
1208
1004
950
352
723
486
2825
656
1589
433
573
1123
613
1224
2479
2196
831
1003
573
888
573
613
2161
1085
573
652
950
573
571
574
408
1536
1527
613
1263
1003
713
613
1240
486
1490
1144
1879
1657
628
783
573
578
573
988
505
485
782
949
802
2475
1110
1299
1875
1228
655
1979
758
613
1472
642
1303
1547
681
599
1210
783
972
769
778
1299
537
1004
613
478
887
1522
573
943
945
484
1560
502
684
613
1002
1487
1385
573
1249
935
1025
1559
1527
465
592
709
1115
1071
1007
582
949
2085
1909
578
1209
888
478
1299
1047
922
295
1003
830
548
597
174
864
942
839
755
573
3030
599
972
949
573
575
615
829
963
574
1642
630
1043
570
573
458
617
933
1527
1753
552
450
655
942
797
1496
901
573
573
699
560
1100
833
332
1971
882
457
574
799
1004
785
765
1845
869
488
1646
660
976
1258
1005
613
1240
799
1438
939
884
949
1004
521
974
2001
582
926
573
806
833
780
842
1411
744
1729
1336
504
833
1215
573
950
1886
573
2763
653
485
574
1003
2537
1421
949
1004
484
1126
888
577
463
1926
521
798
375
950
651
1004
942
1110
1286
574
961
1285
975
573
573
840
972
576
557
1321
686
760
573
400
1525
489
1301
888
1004
938
613
1539
575
1005
613
820
476
575
598
2551
942
613
2425
574
574
942
949
2126
870
844
3109
599
1584
2433
574
641
1057
949
483
882
575
1018
572
639
1886
887
804
1255
1663
573
1287
1358
624
731
1362
613
681
992
1102
472
1320
1184
1005
917
3127
830
997
580
1262
1156
1420
1123
1759
948
1527
511
993
841
2102
889
674
783
573
734
580
439
2085
1002
1264
954
1123
1692
572
1414
411
574
1124
1209
786
1817
310
591
1151
302
1554
486
942
1527
351
1095
949
578
586
559
944
573
583
602
483
649
613
948
888
574
1552
1367
1545
1022
1039
1197
1331
574
299
967
573
573
613
573
885
928
1080
949
572
822
943
960
936
1004
1045
1504
858
1004
949
938
613
897
573
2592
732
528
959
949
773
1265
614
613
884
761
1411
614
1299
887
948
599
572
1201
887
839
1531
1449
1373
478
1038
1539
1362
400
1555
888
574
538
1244
486
1292
551
887
942
1720
702
942
1420
1632
524
943
1310
412
391
425
1206
1679
614
863
394
573
942
1121
624
525
1558
483
479
1004
1121
484
1499
1000
1005
1602
1108
1930
929
1243
577
516
573
555
578
834
949
572
736
919
951
888
708
882
948
887
534
846
480
1555
669
385
2035
1416
1004
553
3009
573
653
660
574
1557
1032
1575
959
1369
612
1619
490
1239
1132
292
1334
574
531
576
472
579
911
386
946
886
497
909
1383
1155
1132
678
1151
628
1304
670
1238
669
1042
833
1002
1004
651
735
948
1087
1003
573
1577
1310
865
942
357
573
573
1328
891
450
1187
884
1002
564
1129
1536
847
592
1162
1142
364
863
614
838
1085
888
861
942
646
1040
953
574
1362
613
229
1254
983
574
2300
457
1003
1345
942
552
2078
1155
938
575
573
942
682
688
1002
1136
492
482
1004
522
484
1177
1245
575
712
1605
925
1287
1595
574
1438
943
476
614
483
1351
1623
574
572
1418
949
947
576
864
573
827
942
577
467
1125
408
788
736
442
1002
573
954
949
949
995
745
987
573
791
623
972
1299
574
608
1004
1523
1474
1515
933
574
1324
613
1752
495
576
1004
576
832
1540
613
887
744
1817
613
682
606
576
576
573
952
1227
846
1003
1351
1249
1285
1465
418
348
1004
888
751
1230
486
1229
592
1063
582
573
1005
573
1001
887
573
537
819
1627
614
972
1068
859
613
972
1278
887
2003
1716
888
412
703
1260
948
484
1608
888
871
949
654
946
426
982
476
978
573
891
1399
484
535
568
613
1524
919
573
353
1286
1599
821
888
547
574
573
799
657
614
1244
1352
1105
1004
611
1311
616
915
574
1648
483
946
417
1639
519
1005
1038
1460
1889
573
478
573
993
1017
1652
1727
491
1535
873
487
999
942
735
573
257
573
949
594
2141
948
839
708
857
662
942
1292
483
1309
893
1526
573
1403
652
903
1124
575
1259
985
1527
1004
1058
573
949
612
1286
1080
2352
998
949
614
799
277
573
1304
510
573
1670
316
590
814
863
576
574
617
484
826
808
667
1011
1965
2329
2082
942
574
1834
1979
1856
893
947
1373
575
516
525
655
1527
573
1638
1328
682
551
606
371
1541
964
1005
930
1446
1384
912
573
2196
576
869
1208
633
590
1946
1299
615
949
950
573
759
591
1004
605
1187
573
1224
942
942
747
1003
945
487
1394
602
1550
3171
2333
1742
1560
574
988
1310
489
2230
573
672
972
1527
579
700
949
858
519
1541
613
963
344
1003
1547
750
1156
574
574
1529
933
2250
1003
869
973
1689
1914
1794
799
1311
573
1536
344
693
525
1004
807
597
565
756
1865
1004
1011
1105
480
727
1730
948
1160
1005
573
1243
1003
1344
573
1002
574
1010
505
775
574
573
573
1526
1137
1100
887
1002
1500
1951
685
539
574
432
572
574
543
610
888
573
575
691
886
502
1004
1463
859
1252
1568
942
949
573
613
942
942
573
574
1005
949
1312
485
2904
949
1140
453
782
681
580
942
1670
484
586
942
627
896
572
1003
942
1531
1766
1388
882
412
742
888
573
888
1511
540
855
784
2503
1324
1526
952
1120
833
574
949
1487
1296
699
977
613
478
889
1763
889
1003
1556
1286
826
543
887
1647
923
1349
1123
591
1630
1283
1004
1187
2161
603
972
688
1277
1435
1959
677
1494
1527
1045
601
1501
942
1361
410
1154
796
1788
573
609
779
885
1750
581
484
888
505
942
1256
1071
724
885
586
1261
950
613
1405
949
948
1282
1456
883
569
841
485
1003
613
1504
1277
489
734
1731
886
970
827
985
766
888
574
767
1493
574
573
1397
940
575
895
654
633
1580
942
1505
1185
1168
2831
885
855
1280
881
473
574
942
1210
575
858
575
942
513
562
572
573
1021
684
942
614
521
890
1841
2044
613
615
960
1002
581
2311
613
1845
732
815
1288
573
584
945
484
1005
[truncated: 998,000+ more rows]
