# Supplementary material for: Evaluation of strategies for evidence-driven genome annotation using long-read RNA-seq
Source: Genome Res. 2025 Apr;35(4):1053–64. doi: 10.1101/gr.279864.124 (PMC12047274; doi:10.1101/gr.279864.124)
Supplement: Supplement 2 [file Supplemental_Code.zip › Supplemental_Code/lr_evidence_driven-main/plotting/fig_sup7/read_length/wtc11.csv]

insertlen
1329
1918
3210
3360
1242
1976
3290
4168
1738
2955
2721
1857
2581
3078
6118
4139
2348
4525
2202
792
1941
2660
4248
1194
2599
975
1942
1144
2301
2902
1015
2371
7760
2407
1781
390
2485
2198
3752
1946
4149
1534
3181
4188
1954
2337
4289
1539
1975
5232
4655
3210
1564
1796
5027
3780
3291
3513
1449
3660
2066
2112
883
3837
1563
2344
4717
58
1969
1928
3076
2830
1640
1169
2205
1734
3194
3499
2762
1655
2719
4890
2321
4485
4098
1737
4065
798
1897
4392
1797
3114
1729
4231
2736
2702
1798
1665
3411
5435
171
1703
2686
1884
765
3102
4949
583
3321
2912
2115
4126
3006
2574
3990
3951
1858
4459
1927
3659
804
771
2715
1405
5990
1802
1769
2391
1379
5859
2689
3196
1592
1670
1718
1595
2718
3005
2541
6511
2982
2874
1440
2389
6388
1294
4942
1295
2589
2357
3262
2406
7356
1694
497
5228
1397
3364
2170
1103
1815
1810
2318
812
2297
6243
3250
3142
3435
1910
1325
1929
1668
4152
2469
1751
2268
900
2574
2771
757
2530
2547
3525
1690
1523
1989
2950
5446
3116
1078
4633
2997
3013
2396
2667
2938
757
636
2314
1692
721
2275
3960
2121
3278
4158
1458
3057
1979
2227
1416
3640
2242
2471
3354
2109
3497
2118
2912
2538
1431
4478
4653
2501
1681
2627
2643
4374
1608
4152
2955
1324
3016
1089
4826
2030
2063
1284
2988
1143
1546
1127
2120
492
2166
3337
2138
2959
1278
1456
8798
3530
365
4000
1018
2777
1542
1651
1107
4453
284
1867
2609
3724
1529
4017
2862
2747
2497
3126
3900
3501
1500
1649
1818
2681
1822
1645
1443
2284
961
2166
2108
1678
2259
1283
3031
1652
4126
1472
2918
5283
3197
2402
3051
1290
5444
2358
109
197
4435
1507
4268
4393
1792
1521
2230
5174
512
3601
1631
3798
1612
2965
3529
1899
3462
3469
3419
2357
1339
1707
2461
4437
3645
1784
1859
1495
7344
2556
3730
4317
1460
2264
1249
1519
426
2502
2798
3086
3389
1465
1906
3094
2742
5297
1900
1090
2721
2545
3106
2223
3861
1597
1789
3041
3156
3478
1629
4087
2140
706
1593
4260
7308
1612
1550
2506
1295
5106
4969
6984
2146
1756
1106
7008
2835
3851
2505
1367
2462
3835
1546
2106
4443
1142
1524
1436
5297
3780
2024
2646
4161
1636
2930
4389
893
3146
4220
2152
1287
1300
2800
4513
3617
1460
1926
3902
3889
2072
3867
2147
1627
2964
668
1286
2476
522
4689
1296
3082
4922
4509
3936
2477
2820
1919
4852
3581
2307
3519
2297
1821
2436
697
950
2912
1701
1574
2607
512
62
1278
3226
1522
3588
1892
2309
2118
2570
1794
4402
4062
1450
5236
3938
1498
2549
2481
1864
2242
881
4743
3673
2465
2996
7257
5466
2697
3193
1842
2317
2026
3759
4169
1760
3149
4049
1112
720
1829
1672
3188
876
1047
2806
1523
1626
1012
2933
1647
1199
2701
2082
2491
1762
1417
1545
1086
3124
3092
2024
2564
945
1477
1790
5134
3187
4329
1368
1046
2364
2570
3321
2123
1951
2788
699
3522
1153
5488
485
1031
1782
2297
2757
2712
1553
4563
3721
2032
1375
4016
1428
3372
3479
6527
715
1400
2796
4110
2427
87
2632
3927
3610
1964
3474
2481
2133
289
2524
422
2857
2369
2263
3242
3490
1616
5415
1543
2915
1864
2366
4270
1812
2122
1009
2218
2031
2767
1609
4450
2127
2879
3434
5648
1780
1642
1895
2188
676
665
1522
2330
898
1321
2276
2030
2474
3291
2179
1712
1507
851
2129
1805
3798
1248
1348
3093
417
2334
5217
2968
683
3155
2832
2442
4877
3246
3415
5373
1502
3520
1892
2076
2173
3111
3132
4840
4029
3952
2251
1893
2308
1495
1726
2575
4145
714
2515
2509
2360
2024
1054
4974
3391
1350
3172
3814
1492
1955
3205
3763
2790
304
3296
1440
1934
1783
2559
2335
406
1764
5250
1963
1327
2250
2671
2410
2520
1210
1760
2310
3617
1338
1385
4087
5619
1629
2062
1870
2628
1203
5413
3465
3237
2919
3824
3587
1815
3279
1326
1714
1107
1230
2064
3163
5031
3074
6348
2687
2107
2889
4780
661
2056
81
2913
6233
703
3435
1127
2020
3699
3337
3069
1489
2096
2610
2784
1238
1926
7859
2612
2278
1594
1428
2576
2029
2185
2858
2820
1147
622
1849
2665
3698
3026
1745
3171
2205
4156
3459
2846
1734
2654
4867
1498
2517
1806
4325
2216
4857
6445
1734
1784
1975
2817
2908
2529
2556
502
1409
2759
2271
1593
749
405
1407
1729
2103
1615
2188
3350
3551
2331
2010
1752
2705
2221
1707
833
1201
817
1892
2612
4561
6551
3179
2562
2968
2189
1935
700
2729
2256
1547
5194
2475
2088
4276
3632
2699
75
5237
1309
1663
3310
3093
2941
2132
3850
2303
498
3447
2472
2591
2658
804
1294
3042
3598
1973
1094
3388
934
2554
685
2703
367
1045
1039
2492
3532
1746
1902
1648
2240
1247
4033
1036
1846
3340
1924
3475
3068
3059
2764
110
2187
2074
1745
2923
2919
2833
3407
406
2237
3236
1889
3091
2390
5276
1950
150
1892
2515
2462
2626
2255
1740
3051
1984
3340
1681
1690
1333
2231
2492
6909
655
3424
2030
1754
5109
3318
4154
2281
2552
1075
2801
3356
1985
2089
1145
1655
2275
1483
1632
1524
1080
1665
1354
2432
1754
3831
4749
1093
1707
2806
1609
5323
3604
2816
3788
2436
520
7320
1363
2101
3188
1673
3296
4562
4035
4229
2490
5344
7344
2663
874
1204
1411
1533
1635
1876
2155
2203
4985
1929
3473
2141
4561
1280
1880
2287
4444
2380
3785
2990
2544
1332
3588
1035
1110
1326
2958
1826
2360
2666
340
2515
2233
3875
3836
3387
4835
3799
706
1875
5021
1366
4770
1548
2530
2007
2104
1991
1940
2094
478
1547
2556
1571
1570
2440
2639
779
1486
2106
2705
1388
2282
4469
3599
2726
1842
1278
2169
1746
1889
1457
3271
3591
3065
2008
297
3587
5113
1570
2747
2600
337
3100
2532
1985
5316
2763
2683
4147
2116
1755
1594
2463
2230
1312
2119
3521
2263
4412
1694
1261
3360
499
2260
1573
3527
2711
1342
1985
4205
2761
2559
2477
2800
629
2075
4001
1006
4734
2577
1542
2429
2814
2244
3166
664
4040
4088
1790
1895
3869
4942
1856
1717
2452
3656
2052
2964
2914
1936
4000
4310
980
2020
1844
1693
2790
2996
2398
2205
7466
1366
1908
5526
1553
1586
1415
1811
4691
922
4727
2055
1750
3373
4827
70
1379
2406
3537
3379
1149
915
2543
4010
3636
2527
3415
5241
1859
2037
3191
3465
4129
1070
4368
3702
1928
3590
669
2657
2271
2286
1506
1322
3672
1284
379
959
1559
2308
2225
4400
1785
1627
3210
1359
2234
1516
3812
2394
1631
398
3396
1506
1290
2485
3042
2094
846
2016
2425
2660
2318
2943
3349
3993
1834
2724
1478
3077
8015
1806
3295
1907
3457
1955
1894
1774
5027
1764
6122
4178
1446
2857
1627
1922
3243
3691
2192
1072
1591
1795
2643
2946
1078
1549
2777
1244
1651
1680
4501
3819
8452
1365
3203
1523
3073
602
6063
1873
1102
1675
1180
2028
1984
3324
1727
1479
2902
2246
4499
3006
2402
2980
785
3276
2314
1778
2100
626
682
3463
4234
2098
3481
1795
1807
1046
485
3478
3101
1758
530
1600
353
1098
3277
892
2049
1281
5651
3775
3988
2468
1061
3223
2236
5376
8887
4761
4696
2886
1646
4159
4218
1508
3737
1654
1547
127
1499
2676
3285
1079
1286
1268
693
804
794
1303
2076
2691
4454
2425
3472
3061
711
2642
2381
1635
3742
685
1809
1429
3200
2059
3891
6267
1515
2746
2081
2645
2034
2729
1891
1125
4030
2117
1526
3786
1337
1904
1717
4297
2823
3361
1941
2086
1588
829
2333
2188
3842
1746
1327
6462
1081
1056
2671
3215
937
2316
1630
4204
2372
2866
1401
2514
4130
1934
2035
3333
1332
2933
2785
2940
1802
2275
1494
3174
3366
2712
1740
1741
1464
1744
2506
3137
3082
2461
1374
1566
516
1218
942
2088
3117
575
3711
3717
3815
2986
2835
5404
714
2263
1434
493
1621
2532
3263
1888
3990
4052
3413
1756
2075
2951
3821
1996
2971
1349
2553
1094
2131
2275
7859
3988
2903
4125
1375
2479
2611
1325
290
1394
2334
1472
5954
2738
1026
2236
2153
1499
2729
3373
2242
1989
2527
2995
3018
2682
3312
2742
1918
5137
1820
2537
2592
3980
1496
3800
3259
3895
3584
1886
2581
1611
364
476
5380
1830
2924
1785
710
1289
2696
4225
461
2801
2487
1699
2622
1481
1990
3103
2313
2742
1666
1843
3379
1458
964
2316
1921
2203
1875
976
3373
2122
3278
2282
1545
1809
1341
1505
2336
1671
4047
3292
3805
4791
380
4335
2566
2510
1669
3300
3236
2901
1807
1045
3050
2063
3080
4748
3680
2947
1671
1492
1634
2118
2099
2108
4150
1675
1132
560
2478
2173
2591
2216
1669
2312
1869
2035
3479
1780
2573
1881
2625
4190
2780
1239
2027
1171
3960
2464
1913
2153
4450
1566
1397
1635
1221
3319
1094
1835
1667
3295
966
4034
3614
433
3096
3193
3011
729
4098
4459
4485
1788
2084
1999
553
1844
1751
2321
1926
2866
1795
2013
2615
2557
844
3745
1271
1626
4350
4600
1843
1715
2137
5790
3122
2089
3741
4397
4421
1722
1654
2931
2671
2412
2225
2596
2954
1815
1584
1672
1582
1371
2312
1811
1597
2025
5622
2194
2632
2375
1415
3125
2387
2085
1090
6432
3723
3342
824
2707
3561
3214
1246
478
1694
2875
2355
4605
3871
2853
2540
2178
837
3937
5334
2286
2594
3601
1558
2862
4653
4677
2072
1567
1522
785
2060
2800
1977
3817
2590
2384
3062
1500
6088
1872
3963
2350
3317
5802
3600
1482
1413
6830
1900
1709
1021
1908
2579
495
2164
1729
2046
2110
6649
2172
1550
3046
2166
552
2885
3326
1904
2884
1314
1228
1669
629
2488
2875
1240
4903
1369
934
1956
2994
1636
6471
2991
2841
2311
2711
2319
2235
1813
985
1172
950
1769
1094
1254
5479
3226
2088
2493
3690
2576
1802
1941
1669
566
827
2892
6231
1799
3820
2575
2036
2481
1989
1271
2334
3167
3182
2551
2463
541
2839
2078
578
2000
1582
1653
4615
2871
3732
3417
1457
2475
2822
2015
1951
2100
938
2134
1080
3647
1673
2256
2217
1668
2270
1203
2476
2188
4849
341
894
2593
2359
1994
4719
4129
2034
515
4576
3035
1733
1360
1954
2779
286
3454
1397
2122
2646
1940
3233
2365
2476
2982
2886
2216
2705
4615
1669
2978
502
2084
3544
2347
2580
2847
2801
3016
1663
6286
5073
2841
2439
1674
3947
3371
3292
1670
3056
2446
2359
1760
2383
869
5996
1298
4725
2372
1890
1436
1942
3618
3300
2749
2289
563
3004
3354
2507
7141
3468
2508
1548
1994
3009
6754
2621
1835
3238
2264
2393
1096
1862
2117
6342
4900
3925
3034
3600
1381
3229
50
3169
2381
1919
1968
6150
472
2209
891
2602
1587
2286
1902
1397
4876
1899
2549
2867
2980
6296
2401
4573
3235
2030
3509
466
1091
1419
2121
2254
5353
1620
1199
345
3165
2448
711
2744
4812
2101
1777
3398
2095
1465
2242
1196
1918
1747
1835
3451
4382
1669
1203
1666
3186
2785
1660
1998
1228
2569
2133
1835
1481
4651
488
5135
1823
2202
3696
1389
2776
4523
5378
2950
2914
6045
3457
2764
1976
1518
546
1764
1475
5569
2191
1821
5189
3546
2809
1196
1829
1342
2164
4487
429
2115
2589
1904
2922
1270
2007
1207
1603
1643
1586
406
2164
1046
1280
1555
662
1577
3600
2120
1208
786
1866
1242
2527
129
4466
4529
1130
1942
2115
1550
2184
292
2303
477
1921
2242
195
1295
4139
1993
949
1363
1097
1024
3618
1546
1361
3396
2112
2247
5853
1300
1865
3474
104
1231
244
3087
3726
5374
2337
1414
1808
2173
4571
2300
3183
1072
5049
2480
1916
[truncated: 998,000+ more rows]
