# Supplementary material for: Evaluation of strategies for evidence-driven genome annotation using long-read RNA-seq
Source: Genome Res. 2025 Apr;35(4):1053–64. doi: 10.1101/gr.279864.124 (PMC12047274; doi:10.1101/gr.279864.124)
Supplement: Supplement 2 [file Supplemental_Code.zip › Supplemental_Code/lr_evidence_driven-main/wtc11_lr/evidence-based/hints_input_chr19]

sbatch gtf2hints.sbatch /home/crisag/WTC11_lr/transcriptome/generate_hints_chr19/WTC11_isoseq_corrected_chr19.gtf.cds.gff FALSE PB 1 TRUE /home/crisag/WTC11_lr/transcriptome/output_hints_chr19/ WTC11_isoseq_hints_chr19 transcript /home/crisag/WTC11_lr/transcriptome/Isoseq_PB/ WTC11_isoseq
