# Supplementary material for: Evaluation of strategies for evidence-driven genome annotation using long-read RNA-seq
Source: Genome Res. 2025 Apr;35(4):1053–64. doi: 10.1101/gr.279864.124 (PMC12047274; doi:10.1101/gr.279864.124)
Supplement: Supplement 2 [file Supplemental_Code.zip › Supplemental_Code/lr_evidence_driven-main/wtc11_lr/evidence-based/input_cufflinks]

sbatch cufflinks_comparison.sbatch /home/crisag/WTC11_lr/transcriptome/output_hints_chr19/filtered_WTC11_isoseq_corrected_chr19_CDS_transcript.gtf.cds.gff /storage/gge/Alejandro/WTC11/filtered_modificado_chr19_CDS.gtf wtc11_lr_chr19_cufflinks_CDS_transcript
