# Supplementary material for: Evaluation of strategies for evidence-driven genome annotation using long-read RNA-seq
Source: Genome Res. 2025 Apr;35(4):1053–64. doi: 10.1101/gr.279864.124 (PMC12047274; doi:10.1101/gr.279864.124)
Supplement: Supplement 2 [file Supplemental_Code.zip › Supplemental_Code/lr_evidence_driven-main/wtc11_lr/saturation_curve/augustus/inputs_augustus_complete_predict_with_hints]

sbatch predict_with_hints.sbatch subset_5000_WTC11_BUSCO_fr1000 /storage/gge/Alejandro/Manatee_data/augustus_manatee/extrinsic.M.RM.PB.cfg /storage/gge/Alejandro/WTC11/chr19.fa /home/crisag/WTC11_lr/saturation_curve/augustus/output_hints
