# Supplementary material for: Evaluation of strategies for evidence-driven genome annotation using long-read RNA-seq
Source: Genome Res. 2025 Apr;35(4):1053–64. doi: 10.1101/gr.279864.124 (PMC12047274; doi:10.1101/gr.279864.124)
Supplement: Supplement 2 [file Supplemental_Code.zip › Supplemental_Code/lr_evidence_driven-main/wtc11_lr/saturation_curve/augustus/inputs_gtf2hints]

sbatch gtf2hints.sbatch /home/crisag/WTC11_lr/saturation_curve/sqanti3/output_sqanti3_qc FALSE PB 1 TRUE transcript
